# Supplementary material for: Hydrogen-substituted β-tricalcium phosphate synthesized in organic media
Source: Acta Crystallogr B Struct Sci Cryst Eng Mater. 2016 Dec 1;72(Pt 6):875–84. doi: 10.1107/S2052520616015675 (PMC5134762; doi:10.1107/S2052520616015675)
Supplement: Supplementary file 2 [file b-72-00875-150212-01-betaTCPsup2.rtv]

###############################################################################
# Rietveld refinement results for sample 150212-01
# Created with Profex 3.10.0
# Export date: Juli 27, 2016 - 16:29
###############################################################################

data_150212-01
_pd_block_id 150212-01

loop_
    _pd_proc_point_id
    _pd_proc_2theta_corrected
    _pd_proc_intensity_total
    _pd_calc_intensity_total
    _pd_proc_intensity_bkg_calc
           1     9.508400     583.0000     585.5100     585.2600
           2     9.520600     605.0000     585.9100     585.6600
           3     9.532900     629.0000     586.2800     586.0300
           4     9.545100     620.0000     586.6200     586.3700
           5     9.557400     597.0000     586.9400     586.6800
           6     9.569600     608.0000     587.2300     586.9600
           7     9.581900     569.0000     587.4800     587.2200
           8     9.594100     559.0000     587.7200     587.4500
           9     9.606400     558.0000     587.9200     587.6500
          10     9.618600     623.0000     588.1000     587.8200
          11     9.630900     590.0000     588.2600     587.9700
          12     9.643100     591.0000     588.3900     588.1000
          13     9.655400     602.0000     588.5000     588.2000
          14     9.667600     603.0000     588.5800     588.2800
          15     9.679900     574.0000     588.6500     588.3400
          16     9.692100     617.0000     588.6800     588.3700
          17     9.704400     565.0000     588.7000     588.3900
          18     9.716600     622.0000     588.7000     588.3800
          19     9.728900     615.0000     588.6800     588.3500
          20     9.741100     551.0000     588.6400     588.3000
          21     9.753400     592.0000     588.5800     588.2400
          22     9.765600     586.0000     588.5000     588.1500
          23     9.777900     582.0000     588.4100     588.0500
          24     9.790100     613.0000     588.3000     587.9300
          25     9.802400     580.0000     588.1600     587.7900
          26     9.814600     592.0000     588.0200     587.6400
          27     9.826900     581.0000     587.8600     587.4700
          28     9.839100     597.0000     587.6800     587.2800
          29     9.851400     566.0000     587.4900     587.0800
          30     9.863600     614.0000     587.2800     586.8600
          31     9.875900     596.0000     587.0500     586.6300
          32     9.888100     553.0000     586.8200     586.3900
          33     9.900400     556.0000     586.5700     586.1300
          34     9.912600     592.0000     586.3100     585.8500
          35     9.924900     606.0000     586.0400     585.5700
          36     9.937100     578.0000     585.7500     585.2700
          37     9.949400     623.0000     585.4500     584.9600
          38     9.961600     605.0000     585.1400     584.6400
          39     9.973900     547.0000     584.8200     584.3100
          40     9.986100     536.0000     584.4900     583.9700
          41     9.998400     584.0000     584.1500     583.6100
          42    10.010600     594.0000     583.8100     583.2500
          43    10.022900     537.0000     583.4500     582.8700
          44    10.035100     581.0000     583.0800     582.4900
          45    10.047400     575.0000     582.7000     582.1000
          46    10.059600     576.0000     582.3200     581.6900
          47    10.071900     612.0000     581.9300     581.2800
          48    10.084100     546.0000     581.5300     580.8600
          49    10.096400     558.0000     581.1200     580.4300
          50    10.108600     577.0000     580.7100     580.0000
          51    10.120900     583.0000     580.2900     579.5600
          52    10.133100     559.0000     579.8600     579.1100
          53    10.145400     585.0000     579.4300     578.6500
          54    10.157700     584.0000     578.9900     578.1800
          55    10.169900     559.0000     578.5500     577.7100
          56    10.182200     580.0000     578.1000     577.2400
          57    10.194400     539.0000     577.6500     576.7500
          58    10.206700     582.0000     577.2000     576.2600
          59    10.218900     563.0000     576.7400     575.7700
          60    10.231200     590.0000     576.2800     575.2700
          61    10.243400     570.0000     575.8200     574.7700
          62    10.255700     578.0000     575.3500     574.2600
          63    10.267900     584.0000     574.8800     573.7400
          64    10.280200     569.0000     574.4200     573.2200
          65    10.292400     591.0000     573.9500     572.7000
          66    10.304700     574.0000     573.4800     572.1700
          67    10.316900     550.0000     573.0200     571.6400
          68    10.329200     538.0000     572.5500     571.1100
          69    10.341400     525.0000     572.0900     570.5700
          70    10.353700     579.0000     571.6300     570.0300
          71    10.365900     539.0000     571.1800     569.4800
          72    10.378200     573.0000     570.7300     568.9300
          73    10.390400     604.0000     570.2900     568.3800
          74    10.402700     545.0000     569.8600     567.8300
          75    10.414900     592.0000     569.4300     567.2700
          76    10.427200     588.0000     569.0200     566.7100
          77    10.439400     580.0000     568.6300     566.1500
          78    10.451700     529.0000     568.2500     565.5900
          79    10.463900     594.0000     567.9000     565.0300
          80    10.476200     565.0000     567.5700     564.4600
          81    10.488400     578.0000     567.2700     563.8900
          82    10.500700     564.0000     567.0100     563.3200
          83    10.512900     584.0000     566.8000     562.7500
          84    10.525200     553.0000     566.6400     562.1800
          85    10.537400     560.0000     566.5500     561.6000
          86    10.549700     608.0000     566.5500     561.0300
          87    10.561900     611.0000     566.6500     560.4500
          88    10.574200     579.0000     566.8800     559.8800
          89    10.586400     548.0000     567.2800     559.3000
          90    10.598700     612.0000     567.8900     558.7200
          91    10.610900     560.0000     568.7800     558.1500
          92    10.623200     523.0000     569.5000     557.5700
          93    10.635400     583.0000     571.0800     556.9900
          94    10.647700     523.0000     573.2300     556.4100
          95    10.659900     595.0000     576.1300     555.8300
          96    10.672200     547.0000     579.9700     555.2500
          97    10.684400     580.0000     585.0200     554.6700
          98    10.696700     594.0000     591.5600     554.0900
          99    10.708900     572.0000     599.9800     553.5100
         100    10.721200     585.0000     610.8400     552.9400
         101    10.733400     629.0000     625.0100     552.3600
         102    10.745700     632.0000     643.6700     551.7800
         103    10.757900     705.0000     668.2400     551.2000
         104    10.770200     689.0000     700.5700     550.6300
         105    10.782400     798.0000     742.8500     550.0500
         106    10.794700     806.0000     795.3200     549.4800
         107    10.807000     881.0000     850.2200     548.9000
         108    10.819200     970.0000     893.3800     548.3300
         109    10.831500     951.0000     921.7400     547.7600
         110    10.843700     939.0000     936.6300     547.1900
         111    10.856000    1014.0000     930.7600     546.6200
         112    10.868200     937.0000     892.3800     546.0500
         113    10.880500     837.0000     824.5800     545.4800
         114    10.892700     731.0000     751.0700     544.9100
         115    10.905000     676.0000     684.7900     544.3500
         116    10.917200     651.0000     634.1800     543.7800
         117    10.929500     573.0000     602.5100     543.2200
         118    10.941700     538.0000     583.9700     542.6600
         119    10.954000     556.0000     572.6100     542.1000
         120    10.966200     559.0000     565.1200     541.5400
         121    10.978500     578.0000     559.8400     540.9800
         122    10.990700     521.0000     555.9700     540.4300
         123    11.003000     539.0000     552.8800     539.8700
         124    11.015200     566.0000     550.4000     539.3200
         125    11.027500     566.0000     548.3300     538.7700
         126    11.039700     565.0000     546.5700     538.2200
         127    11.052000     585.0000     545.0300     537.6800
         128    11.064200     500.0000     543.6700     537.1300
         129    11.076500     567.0000     542.4400     536.5900
         130    11.088700     553.0000     541.3300     536.0400
         131    11.101000     572.0000     540.2900     535.5000
         132    11.113200     534.0000     539.3300     534.9700
         133    11.125500     533.0000     538.4300     534.4300
         134    11.137700     518.0000     537.5700     533.9000
         135    11.150000     532.0000     536.7600     533.3600
         136    11.162200     509.0000     535.9800     532.8300
         137    11.174500     544.0000     535.2300     532.3000
         138    11.186700     559.0000     534.5000     531.7800
         139    11.199000     538.0000     533.8000     531.2500
         140    11.211200     550.0000     533.1200     530.7300
         141    11.223500     504.0000     532.4500     530.2100
         142    11.235700     553.0000     531.8000     529.6900
         143    11.248000     527.0000     531.1700     529.1700
         144    11.260200     540.0000     530.5500     528.6600
         145    11.272500     523.0000     529.9400     528.1500
         146    11.284700     545.0000     529.3400     527.6400
         147    11.297000     556.0000     528.7500     527.1300
         148    11.309200     541.0000     528.1600     526.6200
         149    11.321500     531.0000     527.5900     526.1200
         150    11.333700     578.0000     527.0200     525.6200
         151    11.346000     521.0000     526.4600     525.1200
         152    11.358200     491.0000     525.9100     524.6200
         153    11.370500     542.0000     525.3700     524.1300
         154    11.382700     542.0000     524.8300     523.6300
         155    11.395000     539.0000     524.2900     523.1400
         156    11.407200     527.0000     523.7600     522.6500
         157    11.419500     515.0000     523.2400     522.1700
         158    11.431800     529.0000     522.7200     521.6800
         159    11.444000     538.0000     522.2000     521.2000
         160    11.456300     498.0000     521.6900     520.7200
         161    11.468500     562.0000     521.1800     520.2400
         162    11.480800     559.0000     520.6700     519.7700
         163    11.493000     524.0000     520.1700     519.2900
         164    11.505300     517.0000     519.6700     518.8200
         165    11.517500     514.0000     519.1800     518.3500
         166    11.529800     536.0000     518.6900     517.8800
         167    11.542000     535.0000     518.2000     517.4200
         168    11.554300     504.0000     517.7200     516.9600
         169    11.566500     536.0000     517.2400     516.4900
         170    11.578800     535.0000     516.7600     516.0400
         171    11.591000     500.0000     516.2900     515.5800
         172    11.603300     533.0000     515.8100     515.1200
         173    11.615500     535.0000     515.3500     514.6700
         174    11.627800     528.0000     514.8800     514.2200
         175    11.640000     518.0000     514.4200     513.7700
         176    11.652300     465.0000     513.9600     513.3300
         177    11.664500     505.0000     513.5000     512.8800
         178    11.676800     509.0000     513.0500     512.4400
         179    11.689000     508.0000     512.6000     512.0000
         180    11.701300     520.0000     512.1500     511.5700
         181    11.713500     487.0000     511.7000     511.1300
         182    11.725800     536.0000     511.2600     510.7000
         183    11.738000     529.0000     510.8200     510.2700
         184    11.750300     484.0000     510.3800     509.8400
         185    11.762500     521.0000     509.9400     509.4100
         186    11.774800     537.0000     509.5100     508.9800
         187    11.787000     518.0000     509.0800     508.5600
         188    11.799300     534.0000     508.6500     508.1400
         189    11.811500     515.0000     508.2200     507.7200
         190    11.823800     527.0000     507.8000     507.3000
         191    11.836000     530.0000     507.3800     506.8900
         192    11.848300     519.0000     506.9600     506.4800
         193    11.860500     513.0000     506.5400     506.0600
         194    11.872800     506.0000     506.1300     505.6600
         195    11.885000     514.0000     505.7100     505.2500
         196    11.897300     529.0000     505.3000     504.8400
         197    11.909500     485.0000     504.9000     504.4400
         198    11.921800     498.0000     504.4900     504.0400
         199    11.934000     493.0000     504.0900     503.6400
         200    11.946300     467.0000     503.6800     503.2400
         201    11.958500     504.0000     503.2800     502.8400
         202    11.970800     529.0000     502.8900     502.4500
         203    11.983000     491.0000     502.4900     502.0600
         204    11.995300     484.0000     502.1000     501.6700
         205    12.007500     561.0000     501.7100     501.2800
         206    12.019800     499.0000     501.3200     500.8900
         207    12.032000     497.0000     500.9300     500.5100
         208    12.044300     490.0000     500.5400     500.1200
         209    12.056500     507.0000     500.1600     499.7400
         210    12.068800     489.0000     499.7800     499.3600
         211    12.081100     459.0000     499.4000     498.9900
         212    12.093300     506.0000     499.0200     498.6100
         213    12.105600     506.0000     498.6500     498.2400
         214    12.117800     510.0000     498.2700     497.8600
         215    12.130100     519.0000     497.9000     497.4900
         216    12.142300     510.0000     497.5300     497.1200
         217    12.154600     525.0000     497.1600     496.7500
         218    12.166800     508.0000     496.8000     496.3900
         219    12.179100     456.0000     496.4300     496.0200
         220    12.191300     479.0000     496.0700     495.6600
         221    12.203600     503.0000     495.7100     495.3000
         222    12.215800     481.0000     495.3500     494.9400
         223    12.228100     482.0000     494.9900     494.5800
         224    12.240300     477.0000     494.6300     494.2300
         225    12.252600     518.0000     494.2800     493.8700
         226    12.264800     490.0000     493.9300     493.5200
         227    12.277100     475.0000     493.5800     493.1700
         228    12.289300     514.0000     493.2300     492.8200
         229    12.301600     494.0000     492.8800     492.4700
         230    12.313800     480.0000     492.5400     492.1200
         231    12.326100     516.0000     492.1900     491.7800
         232    12.338300     503.0000     491.8500     491.4300
         233    12.350600     465.0000     491.5100     491.0900
         234    12.362800     467.0000     491.1700     490.7500
         235    12.375100     464.0000     490.8300     490.4100
         236    12.387300     491.0000     490.5000     490.0700
         237    12.399600     483.0000     490.1600     489.7300
         238    12.411800     497.0000     489.8300     489.4000
         239    12.424100     495.0000     489.5000     489.0600
         240    12.436300     529.0000     489.1700     488.7300
         241    12.448600     529.0000     488.8400     488.4000
         242    12.460800     511.0000     488.5100     488.0700
         243    12.473100     504.0000     488.1900     487.7400
         244    12.485300     504.0000     487.8700     487.4100
         245    12.497600     481.0000     487.5400     487.0900
         246    12.509800     479.0000     487.2200     486.7600
         247    12.522100     492.0000     486.9100     486.4400
         248    12.534300     497.0000     486.5900     486.1200
         249    12.546600     494.0000     486.2700     485.8000
         250    12.558800     469.0000     485.9600     485.4800
         251    12.571100     466.0000     485.6500     485.1600
         252    12.583300     496.0000     485.3400     484.8400
         253    12.595600     439.0000     485.0300     484.5200
         254    12.607800     486.0000     484.7200     484.2100
         255    12.620100     512.0000     484.4100     483.9000
         256    12.632300     448.0000     484.1100     483.5800
         257    12.644600     514.0000     483.8000     483.2700
         258    12.656800     488.0000     483.5000     482.9600
         259    12.669100     490.0000     483.2000     482.6500
         260    12.681300     521.0000     482.9000     482.3400
         261    12.693600     466.0000     482.6100     482.0400
         262    12.705900     470.0000     482.3100     481.7300
         263    12.718100     512.0000     482.0200     481.4300
         264    12.730400     470.0000     481.7300     481.1200
         265    12.742600     466.0000     481.4400     480.8200
         266    12.754900     519.0000     481.1500     480.5200
         267    12.767100     471.0000     480.8600     480.2200
         268    12.779400     471.0000     480.5800     479.9200
         269    12.791600     450.0000     480.2900     479.6200
         270    12.803900     489.0000     480.0100     479.3300
         271    12.816100     495.0000     479.7400     479.0300
         272    12.828400     469.0000     479.4600     478.7300
         273    12.840600     492.0000     479.1900     478.4400
         274    12.852900     490.0000     478.9200     478.1500
         275    12.865100     490.0000     478.6500     477.8500
         276    12.877400     463.0000     478.4000     477.5600
         277    12.889600     429.0000     478.1500     477.2700
         278    12.901900     481.0000     477.9100     476.9800
         279    12.914100     462.0000     477.6900     476.6900
         280    12.926400     463.0000     477.4900     476.4100
         281    12.938600     473.0000     477.3300     476.1200
         282    12.950900     415.0000     477.2100     475.8300
         283    12.963100     460.0000     477.1400     475.5500
         284    12.975400     467.0000     477.1700     475.2700
         285    12.987600     487.0000     477.2900     474.9800
         286    12.999900     470.0000     477.5800     474.7000
         287    13.012100     449.0000     478.2100     474.4200
         288    13.024400     486.0000     479.5600     474.1400
         289    13.036600     481.0000     480.5100     473.8600
         290    13.048900     458.0000     480.3300     473.5800
         291    13.061100     477.0000     481.1900     473.3000
         292    13.073400     483.0000     481.8500     473.0200
         293    13.085600     479.0000     482.0100     472.7500
         294    13.097900     470.0000     478.7000     472.4700
         295    13.110100     514.0000     477.0300     472.2000
         296    13.122400     477.0000     476.3300     471.9200
         297    13.134600     458.0000     474.1300     471.6500
         298    13.146900     509.0000     473.3900     471.3800
         299    13.159100     472.0000     473.0900     471.1100
         300    13.171400     452.0000     472.8800     470.8400
         301    13.183600     452.0000     472.6900     470.5700
         302    13.195900     491.0000     472.5200     470.3000
         303    13.208100     491.0000     472.3800     470.0300
         304    13.220400     446.0000     472.2500     469.7600
         305    13.232600     480.0000     472.1400     469.4900
         306    13.244900     476.0000     472.0500     469.2200
         307    13.257100     462.0000     471.9900     468.9600
         308    13.269400     450.0000     471.9600     468.6900
         309    13.281600     499.0000     471.9600     468.4300
         310    13.293900     459.0000     472.0000     468.1600
         311    13.306100     478.0000     472.0800     467.9000
         312    13.318400     489.0000     472.2300     467.6400
         313    13.330600     441.0000     472.4400     467.3800
         314    13.342900     466.0000     472.7500     467.1200
         315    13.355100     479.0000     473.1600     466.8600
         316    13.367400     465.0000     473.7200     466.6000
         317    13.379700     462.0000     474.4600     466.3400
         318    13.391900     417.0000     475.4600     466.0800
         319    13.404200     501.0000     476.7900     465.8200
         320    13.416400     483.0000     478.5700     465.5600
         321    13.428700     481.0000     480.9800     465.3000
         322    13.440900     478.0000     484.2500     465.0500
         323    13.453200     459.0000     488.7300     464.7900
         324    13.465400     519.0000     494.8200     464.5400
         325    13.477700     501.0000     501.6900     464.2800
         326    13.489900     522.0000     512.3700     464.0300
         327    13.502200     499.0000     526.7100     463.7800
         328    13.514400     506.0000     545.9500     463.5200
         329    13.526700     520.0000     571.6400     463.2700
         330    13.538900     613.0000     605.6400     463.0200
         331    13.551200     616.0000     648.8800     462.7700
         332    13.563400     658.0000     697.5800     462.5200
         333    13.575700     630.0000     742.3300     462.2700
         334    13.587900     702.0000     778.2100     462.0200
         335    13.600200     753.0000     806.0800     461.7700
         336    13.612400     791.0000     818.5800     461.5200
         337    13.624700     785.0000     801.9600     461.2700
         338    13.636900     801.0000     754.6000     461.0300
         339    13.649200     746.0000     695.7200     460.7800
         340    13.661400     683.0000     639.2100     460.5300
         341    13.673700     620.0000     586.8200     460.2900
         342    13.685900     545.0000     544.9500     460.0400
         343    13.698200     517.0000     517.2300     459.8000
         344    13.710400     508.0000     500.2300     459.5500
         345    13.722700     502.0000     489.5900     459.3100
         346    13.734900     476.0000     482.5600     459.0700
         347    13.747200     466.0000     477.6600     458.8300
         348    13.759400     459.0000     474.0700     458.5800
         349    13.771700     451.0000     471.3400     458.3400
         350    13.783900     496.0000     469.1900     458.1000
         351    13.796200     456.0000     467.4500     457.8600
         352    13.808400     456.0000     466.0100     457.6200
         353    13.820700     479.0000     464.7900     457.3800
         354    13.832900     458.0000     463.7400     457.1400
         355    13.845200     471.0000     462.8300     456.9000
         356    13.857400     474.0000     462.0200     456.6600
         357    13.869700     498.0000     461.3000     456.4300
         358    13.881900     463.0000     460.6500     456.1900
         359    13.894200     498.0000     460.0500     455.9500
         360    13.906400     461.0000     459.5000     455.7200
         361    13.918700     453.0000     459.0000     455.4800
         362    13.930900     473.0000     458.5200     455.2400
         363    13.943200     455.0000     458.0900     455.0100
         364    13.955400     473.0000     457.6700     454.7700
         365    13.967700     467.0000     457.2700     454.5400
         366    13.979900     437.0000     456.9000     454.3100
         367    13.992200     452.0000     456.5400     454.0700
         368    14.004500     464.0000     456.2100     453.8400
         369    14.016700     505.0000     455.8900     453.6100
         370    14.029000     440.0000     455.6000     453.3800
         371    14.041200     450.0000     455.3200     453.1400
         372    14.053500     443.0000     455.0800     452.9100
         373    14.065700     459.0000     454.8600     452.6800
         374    14.078000     447.0000     454.6900     452.4500
         375    14.090200     466.0000     454.5600     452.2200
         376    14.102500     473.0000     454.5000     451.9900
         377    14.114700     479.0000     454.5200     451.7600
         378    14.127000     422.0000     454.6400     451.5400
         379    14.139200     452.0000     454.9000     451.3100
         380    14.151500     453.0000     455.3100     451.0800
         381    14.163700     434.0000     455.8900     450.8500
         382    14.176000     446.0000     456.5600     450.6300
         383    14.188200     439.0000     457.1700     450.4000
         384    14.200500     466.0000     457.6400     450.1700
         385    14.212700     412.0000     457.9200     449.9500
         386    14.225000     445.0000     457.8900     449.7200
         387    14.237200     475.0000     457.3200     449.5000
         388    14.249500     491.0000     456.2200     449.2700
         389    14.261700     448.0000     454.8800     449.0500
         390    14.274000     437.0000     453.5500     448.8300
         391    14.286200     480.0000     452.3000     448.6000
         392    14.298500     430.0000     451.2000     448.3800
         393    14.310700     497.0000     450.3600     448.1600
         394    14.323000     458.0000     449.7300     447.9400
         395    14.335200     458.0000     449.2300     447.7200
         396    14.347500     454.0000     448.8300     447.4900
         397    14.359700     450.0000     448.4700     447.2700
         398    14.372000     445.0000     448.1500     447.0500
         399    14.384200     470.0000     447.8500     446.8300
         400    14.396500     463.0000     447.5700     446.6100
         401    14.408700     491.0000     447.3000     446.4000
         402    14.421000     438.0000     447.0400     446.1800
         403    14.433200     441.0000     446.7900     445.9600
         404    14.445500     448.0000     446.5300     445.7400
         405    14.457700     502.0000     446.2900     445.5200
         406    14.470000     456.0000     446.0500     445.3100
         407    14.482200     488.0000     445.8100     445.0900
         408    14.494500     431.0000     445.5700     444.8700
         409    14.506700     475.0000     445.3300     444.6600
         410    14.519000     429.0000     445.1000     444.4400
         411    14.531200     462.0000     444.8700     444.2300
         412    14.543500     453.0000     444.6400     444.0100
         413    14.555700     463.0000     444.4100     443.8000
         414    14.568000     438.0000     444.1900     443.5900
         415    14.580200     450.0000     443.9600     443.3700
         416    14.592500     457.0000     443.7400     443.1600
         417    14.604700     460.0000     443.5200     442.9500
         418    14.617000     472.0000     443.2900     442.7400
         419    14.629200     449.0000     443.0700     442.5200
         420    14.641500     443.0000     442.8500     442.3100
         421    14.653800     469.0000     442.6400     442.1000
         422    14.666000     431.0000     442.4200     441.8900
         423    14.678300     443.0000     442.2000     441.6800
         424    14.690500     441.0000     441.9800     441.4700
         425    14.702800     463.0000     441.7700     441.2600
         426    14.715000     463.0000     441.5500     441.0600
         427    14.727300     456.0000     441.3400     440.8500
         428    14.739500     448.0000     441.1300     440.6400
         429    14.751800     430.0000     440.9100     440.4300
         430    14.764000     392.0000     440.7000     440.2300
         431    14.776300     462.0000     440.4900     440.0200
         432    14.788500     425.0000     440.2800     439.8100
         433    14.800800     458.0000     440.0700     439.6100
         434    14.813000     445.0000     439.8600     439.4000
         435    14.825300     455.0000     439.6500     439.2000
         436    14.837500     453.0000     439.4400     438.9900
         437    14.849800     432.0000     439.2400     438.7900
         438    14.862000     421.0000     439.0300     438.5800
         439    14.874300     428.0000     438.8200     438.3800
         440    14.886500     476.0000     438.6200     438.1800
         441    14.898800     399.0000     438.4100     437.9800
         442    14.911000     477.0000     438.2100     437.7700
         443    14.923300     442.0000     438.0100     437.5700
         444    14.935500     426.0000     437.8000     437.3700
         445    14.947800     426.0000     437.6000     437.1700
         446    14.960000     430.0000     437.4000     436.9700
         447    14.972300     479.0000     437.2000     436.7700
         448    14.984500     419.0000     437.0000     436.5700
         449    14.996800     446.0000     436.8000     436.3700
         450    15.009000     479.0000     436.6000     436.1700
         451    15.021300     464.0000     436.4000     435.9800
         452    15.033500     447.0000     436.2000     435.7800
         453    15.045800     459.0000     436.0000     435.5800
         454    15.058000     430.0000     435.8000     435.3900
         455    15.070300     424.0000     435.6100     435.1900
         456    15.082500     463.0000     435.4100     434.9900
         457    15.094800     460.0000     435.2200     434.8000
         458    15.107000     425.0000     435.0200     434.6000
         459    15.119300     400.0000     434.8300     434.4100
         460    15.131500     449.0000     434.6300     434.2100
         461    15.143800     426.0000     434.4400     434.0200
         462    15.156000     420.0000     434.2500     433.8300
         463    15.168300     425.0000     434.0500     433.6400
         464    15.180500     460.0000     433.8600     433.4400
         465    15.192800     433.0000     433.6700     433.2500
         466    15.205000     460.0000     433.4800     433.0600
         467    15.217300     425.0000     433.2900     432.8700
         468    15.229500     429.0000     433.1000     432.6800
         469    15.241800     450.0000     432.9100     432.4900
         470    15.254000     452.0000     432.7200     432.3000
         471    15.266300     470.0000     432.5400     432.1100
         472    15.278600     461.0000     432.3500     431.9200
         473    15.290800     467.0000     432.1600     431.7300
         474    15.303100     425.0000     431.9800     431.5500
         475    15.315300     432.0000     431.7900     431.3600
         476    15.327600     492.0000     431.6100     431.1700
         477    15.339800     434.0000     431.4200     430.9900
         478    15.352100     420.0000     431.2400     430.8000
         479    15.364300     450.0000     431.0600     430.6200
         480    15.376600     399.0000     430.8700     430.4300
         481    15.388800     438.0000     430.6900     430.2500
         482    15.401100     416.0000     430.5100     430.0600
         483    15.413300     449.0000     430.3300     429.8800
         484    15.425600     411.0000     430.1500     429.7000
         485    15.437800     425.0000     429.9700     429.5200
         486    15.450100     426.0000     429.7900     429.3300
         487    15.462300     432.0000     429.6100     429.1500
         488    15.474600     427.0000     429.4400     428.9700
         489    15.486800     431.0000     429.2600     428.7900
         490    15.499100     409.0000     429.0800     428.6100
         491    15.511300     445.0000     428.9100     428.4300
         492    15.523600     468.0000     428.7300     428.2500
         493    15.535800     417.0000     428.5600     428.0700
         494    15.548100     449.0000     428.3900     427.9000
         495    15.560300     439.0000     428.2100     427.7200
         496    15.572600     410.0000     428.0400     427.5400
         497    15.584800     438.0000     427.8700     427.3700
         498    15.597100     434.0000     427.7000     427.1900
         499    15.609300     455.0000     427.5300     427.0100
         500    15.621600     429.0000     427.3600     426.8400
         501    15.633800     439.0000     427.1900     426.6700
         502    15.646100     458.0000     427.0200     426.4900
         503    15.658300     422.0000     426.8600     426.3200
         504    15.670600     403.0000     426.6900     426.1500
         505    15.682800     413.0000     426.5200     425.9700
         506    15.695100     417.0000     426.3600     425.8000
         507    15.707300     383.0000     426.1900     425.6300
         508    15.719600     418.0000     426.0300     425.4600
         509    15.731800     443.0000     425.8700     425.2900
         510    15.744100     437.0000     425.7100     425.1200
         511    15.756300     422.0000     425.5500     424.9500
         512    15.768600     410.0000     425.3900     424.7800
         513    15.780800     432.0000     425.2300     424.6100
         514    15.793100     398.0000     425.0700     424.4400
         515    15.805300     434.0000     424.9100     424.2800
         516    15.817600     429.0000     424.7500     424.1100
         517    15.829800     411.0000     424.6000     423.9400
         518    15.842100     410.0000     424.4400     423.7800
         519    15.854300     436.0000     424.2900     423.6100
         520    15.866600     410.0000     424.1400     423.4500
         521    15.878800     392.0000     423.9800     423.2900
         522    15.891100     406.0000     423.8300     423.1200
         523    15.903300     436.0000     423.6800     422.9600
         524    15.915600     404.0000     423.5400     422.8000
         525    15.927900     432.0000     423.3900     422.6300
         526    15.940100     413.0000     423.2400     422.4700
         527    15.952400     444.0000     423.1000     422.3100
         528    15.964600     392.0000     422.9500     422.1500
         529    15.976900     445.0000     422.8100     421.9900
         530    15.989100     420.0000     422.6700     421.8300
         531    16.001400     390.0000     422.5300     421.6700
         532    16.013600     406.0000     422.3900     421.5200
         533    16.025900     452.0000     422.2500     421.3600
         534    16.038100     416.0000     422.1200     421.2000
         535    16.050400     412.0000     421.9800     421.0500
         536    16.062600     383.0000     421.8500     420.8900
         537    16.074900     412.0000     421.7200     420.7300
         538    16.087100     399.0000     421.6000     420.5800
         539    16.099400     436.0000     421.4800     420.4300
         540    16.111600     432.0000     421.3600     420.2700
         541    16.123900     403.0000     421.2500     420.1200
         542    16.136100     425.0000     421.1500     419.9700
         543    16.148400     410.0000     421.0700     419.8100
         544    16.160600     386.0000     421.0100     419.6600
         545    16.172900     395.0000     421.0000     419.5100
         546    16.185100     445.0000     421.0400     419.3600
         547    16.197400     448.0000     420.9500     419.2100
         548    16.209600     415.0000     420.8900     419.0600
         549    16.221900     401.0000     420.9400     418.9100
         550    16.234100     391.0000     420.9600     418.7600
         551    16.246400     379.0000     420.7100     418.6200
         552    16.258600     408.0000     420.3200     418.4700
         553    16.270900     381.0000     420.2200     418.3200
         554    16.283100     425.0000     420.1100     418.1800
         555    16.295400     411.0000     419.8300     418.0300
         556    16.307600     414.0000     419.6900     417.8900
         557    16.319900     408.0000     419.6000     417.7400
         558    16.332100     389.0000     419.5300     417.6000
         559    16.344400     441.0000     419.4600     417.4600
         560    16.356600     421.0000     419.4100     417.3100
         561    16.368900     428.0000     419.3500     417.1700
         562    16.381100     438.0000     419.3100     417.0300
         563    16.393400     410.0000     419.2800     416.8900
         564    16.405600     452.0000     419.2500     416.7500
         565    16.417900     440.0000     419.2400     416.6100
         566    16.430100     422.0000     419.2300     416.4700
         567    16.442400     421.0000     419.2400     416.3300
         568    16.454600     405.0000     419.2700     416.2000
         569    16.466900     437.0000     419.3100     416.0600
         570    16.479100     401.0000     419.3700     415.9200
         571    16.491400     402.0000     419.4400     415.7900
         572    16.503600     420.0000     419.5400     415.6500
         573    16.515900     378.0000     419.6400     415.5200
         574    16.528100     413.0000     419.7900     415.3800
         575    16.540400     443.0000     419.9700     415.2500
         576    16.552600     407.0000     420.1900     415.1100
         577    16.564900     401.0000     420.4500     414.9800
         578    16.577200     417.0000     420.7700     414.8500
         579    16.589400     436.0000     421.1400     414.7200
         580    16.601700     455.0000     421.5800     414.5900
         581    16.613900     408.0000     422.0900     414.4600
         582    16.626200     427.0000     422.7000     414.3300
         583    16.638400     430.0000     423.4300     414.2000
         584    16.650700     398.0000     424.2800     414.0700
         585    16.662900     409.0000     425.3000     413.9400
         586    16.675200     400.0000     426.5100     413.8100
         587    16.687400     464.0000     427.9600     413.6900
         588    16.699700     428.0000     429.7100     413.5600
         589    16.711900     437.0000     431.8400     413.4300
         590    16.724200     436.0000     434.4700     413.3100
         591    16.736400     429.0000     437.7600     413.1800
         592    16.748700     431.0000     441.9400     413.0600
         593    16.760900     456.0000     447.3800     412.9400
         594    16.773200     436.0000     454.6300     412.8200
         595    16.785400     482.0000     464.5500     412.6900
         596    16.797700     446.0000     478.3900     412.5700
         597    16.809900     506.0000     497.8700     412.4500
         598    16.822200     537.0000     525.0400     412.3300
         599    16.834400     561.0000     562.8200     412.2100
         600    16.846700     622.0000     617.1500     412.0900
         601    16.858900     729.0000     698.7000     411.9700
         602    16.871200     810.0000     820.4700     411.8500
         603    16.883400     999.0000     984.0000     411.7400
         604    16.895700    1119.0000    1134.1500     411.6200
         605    16.907900    1275.0000    1240.8000     411.5000
         606    16.920200    1425.0000    1368.3000     411.3900
         607    16.932400    1504.0000    1507.2000     411.2700
         608    16.944700    1536.0000    1518.7000     411.1600
         609    16.956900    1310.0000    1311.7600     411.0500
         610    16.969200    1173.0000    1091.6000     410.9300
         611    16.981400    1017.0000     975.4800     410.8200
         612    16.993700     757.0000     843.7000     410.7100
         613    17.005900     636.0000     671.9600     410.6000
         614    17.018200     565.0000     557.8600     410.4800
         615    17.030400     525.0000     502.8600     410.3700
         616    17.042700     451.0000     474.8300     410.2600
         617    17.054900     433.0000     458.5400     410.1600
         618    17.067200     423.0000     448.0400     410.0500
         619    17.079400     416.0000     440.7600     409.9400
         620    17.091700     426.0000     435.6200     409.8300
         621    17.103900     435.0000     431.5400     409.7300
         622    17.116200     398.0000     428.3600     409.6200
         623    17.128400     435.0000     425.8000     409.5100
         624    17.140700     395.0000     423.7200     409.4100
         625    17.152900     420.0000     421.9800     409.3000
         626    17.165200     434.0000     420.5200     409.2000
         627    17.177400     436.0000     419.2700     409.1000
         628    17.189700     399.0000     418.1900     408.9900
         629    17.201900     454.0000     417.2500     408.8900
         630    17.214200     418.0000     416.4200     408.7900
         631    17.226500     416.0000     415.6900     408.6900
         632    17.238700     416.0000     415.0400     408.5900
         633    17.251000     394.0000     414.4500     408.4900
         634    17.263200     426.0000     413.9100     408.3900
         635    17.275500     405.0000     413.4300     408.2900
         636    17.287700     442.0000     412.9900     408.1900
         637    17.300000     396.0000     412.5800     408.1000
         638    17.312200     435.0000     412.2000     408.0000
         639    17.324500     413.0000     411.8600     407.9000
         640    17.336700     423.0000     411.5300     407.8100
         641    17.349000     429.0000     411.2300     407.7100
         642    17.361200     439.0000     410.9400     407.6200
         643    17.373500     390.0000     410.6800     407.5300
         644    17.385700     387.0000     410.4200     407.4300
         645    17.398000     405.0000     410.1800     407.3400
         646    17.410200     410.0000     409.9600     407.2500
         647    17.422500     413.0000     409.7400     407.1600
         648    17.434700     411.0000     409.5400     407.0600
         649    17.447000     370.0000     409.3400     406.9700
         650    17.459200     432.0000     409.1500     406.8800
         651    17.471500     394.0000     408.9700     406.7900
         652    17.483700     395.0000     408.8000     406.7100
         653    17.496000     360.0000     408.6300     406.6200
         654    17.508200     401.0000     408.4700     406.5300
         655    17.520500     452.0000     408.3200     406.4400
         656    17.532700     407.0000     408.1700     406.3600
         657    17.545000     386.0000     408.0200     406.2700
         658    17.557200     416.0000     407.8800     406.1900
         659    17.569500     369.0000     407.7400     406.1000
         660    17.581700     381.0000     407.6000     406.0200
         661    17.594000     431.0000     407.4700     405.9300
         662    17.606200     415.0000     407.3400     405.8500
         663    17.618500     408.0000     407.2200     405.7700
         664    17.630700     443.0000     407.1000     405.6900
         665    17.643000     413.0000     406.9900     405.6100
         666    17.655200     413.0000     406.8900     405.5300
         667    17.667500     396.0000     406.8000     405.4500
         668    17.679700     407.0000     406.7200     405.3700
         669    17.692000     394.0000     406.6600     405.2900
         670    17.704200     399.0000     406.6400     405.2100
         671    17.716500     385.0000     406.6800     405.1300
         672    17.728700     375.0000     406.8500     405.0500
         673    17.741000     411.0000     407.2300     404.9800
         674    17.753200     442.0000     407.2800     404.9000
         675    17.765500     425.0000     407.3100     404.8200
         676    17.777700     409.0000     407.6200     404.7500
         677    17.790000     389.0000     408.0900     404.6800
         678    17.802200     383.0000     407.8100     404.6000
         679    17.814500     420.0000     406.5800     404.5300
         680    17.826700     392.0000     406.3400     404.4600
         681    17.839000     404.0000     406.3400     404.3800
         682    17.851300     414.0000     405.8600     404.3100
         683    17.863500     392.0000     405.2900     404.2400
         684    17.875800     419.0000     405.1100     404.1700
         685    17.888000     408.0000     405.0000     404.1000
         686    17.900300     404.0000     404.9000     404.0300
         687    17.912500     388.0000     404.8100     403.9600
         688    17.924800     419.0000     404.7200     403.8900
         689    17.937000     414.0000     404.6400     403.8200
         690    17.949300     411.0000     404.5600     403.7600
         691    17.961500     399.0000     404.4800     403.6900
         692    17.973800     416.0000     404.4100     403.6200
         693    17.986000     417.0000     404.3300     403.5600
         694    17.998300     416.0000     404.2600     403.4900
         695    18.010500     380.0000     404.1900     403.4300
         696    18.022800     419.0000     404.1200     403.3600
         697    18.035000     418.0000     404.0500     403.3000
         698    18.047300     403.0000     403.9800     403.2400
         699    18.059500     408.0000     403.9200     403.1700
         700    18.071800     437.0000     403.8500     403.1100
         701    18.084000     431.0000     403.7900     403.0500
         702    18.096300     436.0000     403.7300     402.9900
         703    18.108500     427.0000     403.6800     402.9300
         704    18.120800     397.0000     403.6200     402.8700
         705    18.133000     397.0000     403.5800     402.8100
         706    18.145300     372.0000     403.5300     402.7500
         707    18.157500     378.0000     403.4900     402.6900
         708    18.169800     418.0000     403.4600     402.6400
         709    18.182000     428.0000     403.4400     402.5800
         710    18.194300     389.0000     403.4300     402.5200
         711    18.206500     354.0000     403.4300     402.4600
         712    18.218800     412.0000     403.4600     402.4100
         713    18.231000     399.0000     403.5200     402.3500
         714    18.243300     378.0000     403.6300     402.3000
         715    18.255500     431.0000     403.8000     402.2400
         716    18.267800     423.0000     404.0600     402.1900
         717    18.280000     429.0000     404.3900     402.1400
         718    18.292300     411.0000     404.9500     402.0800
         719    18.304500     433.0000     405.7800     402.0300
         720    18.316800     409.0000     406.9300     401.9800
         721    18.329000     427.0000     408.3400     401.9300
         722    18.341300     387.0000     409.7300     401.8800
         723    18.353500     418.0000     410.9700     401.8300
         724    18.365800     419.0000     412.1800     401.7800
         725    18.378000     422.0000     413.1400     401.7300
         726    18.390300     397.0000     413.0600     401.6800
         727    18.402500     422.0000     411.6400     401.6300
         728    18.414800     376.0000     409.8700     401.5800
         729    18.427000     422.0000     408.4800     401.5400
         730    18.439300     406.0000     407.1600     401.4900
         731    18.451500     414.0000     405.6500     401.4400
         732    18.463800     397.0000     404.3300     401.4000
         733    18.476000     423.0000     403.4500     401.3500
         734    18.488300     409.0000     402.9100     401.3100
         735    18.500600     426.0000     402.5700     401.2600
         736    18.512800     416.0000     402.3400     401.2200
         737    18.525100     404.0000     402.1700     401.1800
         738    18.537300     423.0000     402.0300     401.1300
         739    18.549600     438.0000     401.9200     401.0900
         740    18.561800     428.0000     401.8300     401.0500
         741    18.574100     433.0000     401.7400     401.0100
         742    18.586300     410.0000     401.6700     400.9600
         743    18.598600     374.0000     401.6100     400.9200
         744    18.610800     382.0000     401.5500     400.8800
         745    18.623100     405.0000     401.4900     400.8400
         746    18.635300     398.0000     401.4300     400.8000
         747    18.647600     353.0000     401.3800     400.7700
         748    18.659800     394.0000     401.3300     400.7300
         749    18.672100     405.0000     401.2900     400.6900
         750    18.684300     363.0000     401.2400     400.6500
         751    18.696600     408.0000     401.1900     400.6100
         752    18.708800     405.0000     401.1500     400.5800
         753    18.721100     402.0000     401.1000     400.5400
         754    18.733300     422.0000     401.0600     400.5100
         755    18.745600     410.0000     401.0200     400.4700
         756    18.757800     421.0000     400.9900     400.4400
         757    18.770100     448.0000     400.9600     400.4000
         758    18.782300     401.0000     400.9400     400.3700
         759    18.794600     430.0000     400.9200     400.3300
         760    18.806800     414.0000     400.8800     400.3000
         761    18.819100     394.0000     400.8600     400.2700
         762    18.831300     387.0000     400.8600     400.2300
         763    18.843600     421.0000     400.8400     400.2000
         764    18.855800     437.0000     400.7400     400.1700
         765    18.868100     405.0000     400.6700     400.1400
         766    18.880300     405.0000     400.6500     400.1100
         767    18.892600     423.0000     400.6100     400.0800
         768    18.904800     378.0000     400.5400     400.0500
         769    18.917100     391.0000     400.4900     400.0200
         770    18.929300     395.0000     400.4600     399.9900
         771    18.941600     424.0000     400.4200     399.9600
         772    18.953800     401.0000     400.3900     399.9300
         773    18.966100     414.0000     400.3600     399.9100
         774    18.978300     404.0000     400.3300     399.8800
         775    18.990600     415.0000     400.3000     399.8500
         776    19.002800     402.0000     400.2800     399.8200
         777    19.015100     411.0000     400.2500     399.8000
         778    19.027300     418.0000     400.2200     399.7700
         779    19.039600     388.0000     400.2000     399.7500
         780    19.051800     407.0000     400.1700     399.7200
         781    19.064100     415.0000     400.1500     399.7000
         782    19.076300     427.0000     400.1200     399.6700
         783    19.088600     400.0000     400.1000     399.6500
         784    19.100800     420.0000     400.0800     399.6200
         785    19.113100     406.0000     400.0500     399.6000
         786    19.125300     406.0000     400.0300     399.5800
         787    19.137600     422.0000     400.0100     399.5600
         788    19.149900     406.0000     399.9900     399.5300
         789    19.162100     395.0000     399.9700     399.5100
         790    19.174400     409.0000     399.9500     399.4900
         791    19.186600     399.0000     399.9300     399.4700
         792    19.198900     407.0000     399.9100     399.4500
         793    19.211100     432.0000     399.8900     399.4300
         794    19.223400     394.0000     399.8800     399.4100
         795    19.235600     412.0000     399.8600     399.3900
         796    19.247900     377.0000     399.8400     399.3700
         797    19.260100     351.0000     399.8300     399.3500
         798    19.272400     422.0000     399.8100     399.3300
         799    19.284600     403.0000     399.8000     399.3100
         800    19.296900     402.0000     399.7800     399.3000
         801    19.309100     397.0000     399.7700     399.2800
         802    19.321400     403.0000     399.7600     399.2600
         803    19.333600     403.0000     399.7400     399.2500
         804    19.345900     408.0000     399.7300     399.2300
         805    19.358100     406.0000     399.7200     399.2100
         806    19.370400     422.0000     399.7100     399.2000
         807    19.382600     401.0000     399.7000     399.1800
         808    19.394900     419.0000     399.6900     399.1700
         809    19.407100     394.0000     399.6800     399.1500
         810    19.419400     388.0000     399.6700     399.1400
         811    19.431600     439.0000     399.6600     399.1200
         812    19.443900     400.0000     399.6600     399.1100
         813    19.456100     406.0000     399.6500     399.0900
         814    19.468400     403.0000     399.6500     399.0800
         815    19.480600     409.0000     399.6400     399.0700
         816    19.492900     412.0000     399.6400     399.0600
         817    19.505100     400.0000     399.6400     399.0400
         818    19.517400     424.0000     399.6400     399.0300
         819    19.529600     412.0000     399.6400     399.0200
         820    19.541900     384.0000     399.6400     399.0100
         821    19.554100     399.0000     399.6400     399.0000
         822    19.566400     367.0000     399.6500     398.9900
         823    19.578600     384.0000     399.6600     398.9800
         824    19.590900     367.0000     399.6800     398.9700
         825    19.603100     387.0000     399.7200     398.9600
         826    19.615400     397.0000     399.7700     398.9500
         827    19.627600     373.0000     399.8700     398.9400
         828    19.639900     423.0000     400.0400     398.9300
         829    19.652100     398.0000     400.1200     398.9200
         830    19.664400     414.0000     400.1800     398.9100
         831    19.676600     393.0000     400.3300     398.9000
         832    19.688900     444.0000     400.5700     398.8900
         833    19.701100     405.0000     400.5800     398.8900
         834    19.713400     432.0000     400.1600     398.8800
         835    19.725600     354.0000     400.1100     398.8700
         836    19.737900     430.0000     400.1800     398.8600
         837    19.750100     407.0000     400.1800     398.8600
         838    19.762400     415.0000     399.9900     398.8500
         839    19.774700     404.0000     399.9500     398.8400
         840    19.786900     422.0000     399.9800     398.8400
         841    19.799200     377.0000     400.0200     398.8300
         842    19.811400     405.0000     400.0700     398.8300
         843    19.823700     439.0000     400.1400     398.8200
         844    19.835900     380.0000     400.2100     398.8200
         845    19.848200     410.0000     400.3000     398.8100
         846    19.860400     381.0000     400.4000     398.8100
         847    19.872700     399.0000     400.5200     398.8000
         848    19.884900     413.0000     400.6600     398.8000
         849    19.897200     376.0000     400.8200     398.7900
         850    19.909400     408.0000     401.0200     398.7900
         851    19.921700     387.0000     401.2500     398.7900
         852    19.933900     433.0000     401.5500     398.7800
         853    19.946200     394.0000     401.9100     398.7800
         854    19.958400     398.0000     402.3700     398.7800
         855    19.970700     415.0000     402.9600     398.7800
         856    19.982900     385.0000     403.7300     398.7700
         857    19.995200     424.0000     404.7400     398.7700
         858    20.007400     416.0000     406.1000     398.7700
         859    20.019700     402.0000     407.9500     398.7700
         860    20.031900     376.0000     410.5400     398.7700
         861    20.044200     432.0000     414.2500     398.7700
         862    20.056400     391.0000     419.6400     398.7600
         863    20.068700     420.0000     427.4300     398.7600
         864    20.080900     429.0000     438.4500     398.7600
         865    20.093200     483.0000     452.8100     398.7600
         866    20.105400     464.0000     468.2600     398.7600
         867    20.117700     532.0000     482.2600     398.7600
         868    20.129900     509.0000     495.8400     398.7600
         869    20.142200     542.0000     508.8800     398.7600
         870    20.154400     556.0000     514.5400     398.7600
         871    20.166700     538.0000     504.9900     398.7600
         872    20.178900     572.0000     486.6300     398.7600
         873    20.191200     500.0000     472.3600     398.7600
         874    20.203400     456.0000     462.2500     398.7700
         875    20.215700     451.0000     449.9900     398.7700
         876    20.227900     446.0000     435.0300     398.7700
         877    20.240200     408.0000     422.1400     398.7700
         878    20.252400     443.0000     414.6900     398.7700
         879    20.264700     422.0000     410.5200     398.7700
         880    20.276900     416.0000     407.7300     398.7800
         881    20.289200     398.0000     405.5400     398.7800
         882    20.301400     403.0000     404.2500     398.7800
         883    20.313700     398.0000     403.3700     398.7800
         884    20.325900     399.0000     402.7300     398.7900
         885    20.338200     383.0000     402.2500     398.7900
         886    20.350400     408.0000     401.8700     398.7900
         887    20.362700     385.0000     401.5600     398.7900
         888    20.374900     398.0000     401.3100     398.8000
         889    20.387200     426.0000     401.1100     398.8000
         890    20.399400     402.0000     400.9400     398.8000
         891    20.411700     419.0000     400.8000     398.8100
         892    20.424000     362.0000     400.6900     398.8100
         893    20.436200     396.0000     400.5900     398.8200
         894    20.448500     416.0000     400.5000     398.8200
         895    20.460700     387.0000     400.4300     398.8200
         896    20.473000     420.0000     400.3700     398.8300
         897    20.485200     399.0000     400.3100     398.8300
         898    20.497500     402.0000     400.2700     398.8400
         899    20.509700     429.0000     400.2300     398.8400
         900    20.522000     384.0000     400.2000     398.8500
         901    20.534200     422.0000     400.1700     398.8500
         902    20.546500     384.0000     400.1500     398.8600
         903    20.558700     401.0000     400.1300     398.8600
         904    20.571000     418.0000     400.1200     398.8700
         905    20.583200     418.0000     400.1200     398.8700
         906    20.595500     413.0000     400.1100     398.8800
         907    20.607700     379.0000     400.1200     398.8800
         908    20.620000     408.0000     400.1300     398.8900
         909    20.632200     379.0000     400.1500     398.8900
         910    20.644500     389.0000     400.1800     398.9000
         911    20.656700     389.0000     400.2400     398.9000
         912    20.669000     394.0000     400.3300     398.9100
         913    20.681200     412.0000     400.5000     398.9200
         914    20.693500     367.0000     400.8200     398.9200
         915    20.705700     436.0000     401.2900     398.9300
         916    20.718000     396.0000     401.4000     398.9300
         917    20.730200     397.0000     401.6200     398.9400
         918    20.742500     388.0000     402.1200     398.9500
         919    20.754700     428.0000     402.7600     398.9500
         920    20.767000     371.0000     402.2300     398.9600
         921    20.779200     404.0000     401.2200     398.9600
         922    20.791500     397.0000     401.1600     398.9700
         923    20.803700     405.0000     401.3400     398.9800
         924    20.816000     378.0000     401.2300     398.9800
         925    20.828200     383.0000     400.6200     398.9900
         926    20.840500     395.0000     400.4500     399.0000
         927    20.852700     396.0000     400.4300     399.0000
         928    20.865000     412.0000     400.4500     399.0100
         929    20.877200     400.0000     400.4700     399.0200
         930    20.889500     391.0000     400.5000     399.0200
         931    20.901700     413.0000     400.5400     399.0300
         932    20.914000     407.0000     400.5800     399.0400
         933    20.926200     401.0000     400.6300     399.0400
         934    20.938500     400.0000     400.6800     399.0500
         935    20.950700     433.0000     400.7300     399.0600
         936    20.963000     443.0000     400.7900     399.0700
         937    20.975200     388.0000     400.8500     399.0700
         938    20.987500     383.0000     400.9200     399.0800
         939    20.999700     417.0000     400.9900     399.0900
         940    21.012000     414.0000     401.0700     399.0900
         941    21.024200     385.0000     401.1600     399.1000
         942    21.036500     395.0000     401.2500     399.1100
         943    21.048700     439.0000     401.3600     399.1100
         944    21.061000     430.0000     401.4700     399.1200
         945    21.073300     410.0000     401.6000     399.1300
         946    21.085500     406.0000     401.7400     399.1400
         947    21.097800     393.0000     401.8900     399.1400
         948    21.110000     399.0000     402.0700     399.1500
         949    21.122300     434.0000     402.2700     399.1600
         950    21.134500     440.0000     402.5000     399.1600
         951    21.146800     398.0000     402.7600     399.1700
         952    21.159000     395.0000     403.0700     399.1800
         953    21.171300     447.0000     403.4300     399.1900
         954    21.183500     422.0000     403.8600     399.1900
         955    21.195800     433.0000     404.3900     399.2000
         956    21.208000     378.0000     405.0300     399.2100
         957    21.220300     440.0000     405.8400     399.2100
         958    21.232500     402.0000     406.8600     399.2200
         959    21.244800     403.0000     408.1700     399.2300
         960    21.257000     418.0000     409.8800     399.2300
         961    21.269300     414.0000     412.1600     399.2400
         962    21.281500     399.0000     415.2600     399.2500
         963    21.293800     366.0000     419.5700     399.2500
         964    21.306000     417.0000     425.6000     399.2600
         965    21.318300     414.0000     433.9200     399.2700
         966    21.330500     467.0000     444.8900     399.2700
         967    21.342800     456.0000     457.9800     399.2800
         968    21.355000     463.0000     471.5400     399.2900
         969    21.367300     463.0000     484.4500     399.2900
         970    21.379500     522.0000     496.4600     399.3000
         971    21.391800     463.0000     505.2600     399.3100
         972    21.404000     499.0000     505.8800     399.3100
         973    21.416300     457.0000     496.6100     399.3200
         974    21.428500     454.0000     483.5100     399.3300
         975    21.440800     425.0000     472.4600     399.3300
         976    21.453000     428.0000     462.8600     399.3400
         977    21.465300     426.0000     451.8400     399.3400
         978    21.477500     433.0000     439.9100     399.3500
         979    21.489800     430.0000     430.0200     399.3600
         980    21.502000     420.0000     423.4000     399.3600
         981    21.514300     412.0000     419.4500     399.3700
         982    21.526500     432.0000     417.2500     399.3700
         983    21.538800     398.0000     416.1800     399.3800
         984    21.551000     403.0000     415.9100     399.3800
         985    21.563300     420.0000     416.2600     399.3900
         986    21.575500     426.0000     417.1900     399.3900
         987    21.587800     439.0000     418.7200     399.4000
         988    21.600000     407.0000     420.9400     399.4000
         989    21.612300     432.0000     424.0000     399.4100
         990    21.624500     437.0000     428.1600     399.4100
         991    21.636800     468.0000     433.1800     399.4200
         992    21.649000     430.0000     440.6600     399.4200
         993    21.661300     438.0000     450.9900     399.4300
         994    21.673500     430.0000     465.5900     399.4300
         995    21.685800     456.0000     486.5900     399.4400
         996    21.698100     536.0000     517.1900     399.4400
         997    21.710300     472.0000     561.4600     399.4500
         998    21.722600     597.0000     621.8600     399.4500
         999    21.734800     687.0000     692.9100     399.4500
        1000    21.747100     794.0000     762.6800     399.4600
        1001    21.759300     859.0000     829.6100     399.4600
        1002    21.771600     865.0000     895.9200     399.4700
        1003    21.783800     935.0000     940.1500     399.4700
        1004    21.796100     939.0000     922.2100     399.4700
        1005    21.808300     819.0000     846.1800     399.4800
        1006    21.820600     778.0000     771.4000     399.4800
        1007    21.832800     738.0000     723.1700     399.4800
        1008    21.845100     625.0000     678.1900     399.4900
        1009    21.857300     585.0000     615.0500     399.4900
        1010    21.869600     532.0000     547.5100     399.4900
        1011    21.881800     516.0000     497.6600     399.4900
        1012    21.894100     442.0000     467.2700     399.5000
        1013    21.906300     468.0000     449.3700     399.5000
        1014    21.918600     459.0000     438.1200     399.5000
        1015    21.930800     412.0000     430.6200     399.5000
        1016    21.943100     417.0000     425.6500     399.5000
        1017    21.955300     384.0000     422.3800     399.5100
        1018    21.967600     407.0000     419.6400     399.5100
        1019    21.979800     394.0000     416.2000     399.5100
        1020    21.992100     419.0000     414.1300     399.5100
        1021    22.004300     398.0000     412.8900     399.5100
        1022    22.016600     418.0000     412.0200     399.5100
        1023    22.028800     405.0000     410.8500     399.5100
        1024    22.041100     401.0000     409.8500     399.5100
        1025    22.053300     420.0000     409.4800     399.5100
        1026    22.065600     446.0000     409.4800     399.5100
        1027    22.077800     424.0000     409.8700     399.5100
        1028    22.090100     432.0000     410.7400     399.5100
        1029    22.102300     377.0000     412.2500     399.5100
        1030    22.114600     388.0000     414.4900     399.5100
        1031    22.126800     403.0000     417.2500     399.5100
        1032    22.139100     417.0000     420.0600     399.5100
        1033    22.151300     399.0000     422.7600     399.5100
        1034    22.163600     350.0000     425.3700     399.5100
        1035    22.175800     392.0000     427.1000     399.5100
        1036    22.188100     434.0000     426.4600     399.5100
        1037    22.200300     408.0000     423.3800     399.5100
        1038    22.212600     430.0000     419.9600     399.5000
        1039    22.224800     382.0000     417.5200     399.5000
        1040    22.237100     414.0000     415.4000     399.5000
        1041    22.249300     410.0000     412.6700     399.5000
        1042    22.261600     383.0000     409.6000     399.4900
        1043    22.273800     356.0000     407.1200     399.4900
        1044    22.286100     423.0000     405.4700     399.4900
        1045    22.298300     388.0000     404.4200     399.4900
        1046    22.310600     406.0000     403.7400     399.4800
        1047    22.322800     406.0000     403.2600     399.4800
        1048    22.335100     428.0000     402.9200     399.4700
        1049    22.347400     406.0000     402.6500     399.4700
        1050    22.359600     418.0000     402.4500     399.4700
        1051    22.371900     400.0000     402.2900     399.4600
        1052    22.384100     447.0000     402.1500     399.4600
        1053    22.396400     406.0000     402.0400     399.4500
        1054    22.408600     398.0000     401.9400     399.4500
        1055    22.420900     409.0000     401.8700     399.4400
        1056    22.433100     413.0000     401.8000     399.4400
        1057    22.445400     399.0000     401.7500     399.4300
        1058    22.457600     439.0000     401.7000     399.4300
        1059    22.469900     414.0000     401.6700     399.4200
        1060    22.482100     435.0000     401.6400     399.4100
        1061    22.494400     459.0000     401.6300     399.4100
        1062    22.506600     430.0000     401.6300     399.4000
        1063    22.518900     417.0000     401.6300     399.3900
        1064    22.531100     408.0000     401.6500     399.3900
        1065    22.543400     431.0000     401.6800     399.3800
        1066    22.555600     421.0000     401.7100     399.3700
        1067    22.567900     390.0000     401.7600     399.3600
        1068    22.580100     378.0000     401.8300     399.3500
        1069    22.592400     409.0000     401.9000     399.3500
        1070    22.604600     395.0000     401.9900     399.3400
        1071    22.616900     401.0000     402.0900     399.3300
        1072    22.629100     425.0000     402.2000     399.3200
        1073    22.641400     426.0000     402.3300     399.3100
        1074    22.653600     418.0000     402.4700     399.3000
        1075    22.665900     399.0000     402.6100     399.2900
        1076    22.678100     405.0000     402.7700     399.2800
        1077    22.690400     385.0000     402.9200     399.2700
        1078    22.702600     404.0000     403.0800     399.2600
        1079    22.714900     432.0000     403.2400     399.2500
        1080    22.727100     410.0000     403.3800     399.2400
        1081    22.739400     412.0000     403.5100     399.2300
        1082    22.751600     440.0000     403.6100     399.2100
        1083    22.763900     404.0000     403.6900     399.2000
        1084    22.776100     435.0000     403.7500     399.1900
        1085    22.788400     394.0000     403.7600     399.1800
        1086    22.800600     395.0000     403.7400     399.1700
        1087    22.812900     424.0000     403.6900     399.1500
        1088    22.825100     395.0000     403.6000     399.1400
        1089    22.837400     396.0000     403.4800     399.1300
        1090    22.849600     389.0000     403.3300     399.1100
        1091    22.861900     376.0000     403.1500     399.1000
        1092    22.874100     385.0000     402.9600     399.0800
        1093    22.886400     384.0000     402.7600     399.0700
        1094    22.898600     431.0000     402.5500     399.0500
        1095    22.910900     427.0000     402.3400     399.0400
        1096    22.923100     412.0000     402.1200     399.0200
        1097    22.935400     435.0000     401.9200     399.0100
        1098    22.947600     408.0000     401.7200     398.9900
        1099    22.959900     392.0000     401.5300     398.9800
        1100    22.972100     420.0000     401.3500     398.9600
        1101    22.984400     408.0000     401.1900     398.9400
        1102    22.996700     407.0000     401.0300     398.9300
        1103    23.008900     389.0000     400.8900     398.9100
        1104    23.021200     400.0000     400.7600     398.8900
        1105    23.033400     444.0000     400.6400     398.8700
        1106    23.045700     387.0000     400.5300     398.8600
        1107    23.057900     442.0000     400.4300     398.8400
        1108    23.070200     389.0000     400.3300     398.8200
        1109    23.082400     413.0000     400.2500     398.8000
        1110    23.094700     398.0000     400.1700     398.7800
        1111    23.106900     374.0000     400.0900     398.7600
        1112    23.119200     408.0000     400.0200     398.7400
        1113    23.131400     400.0000     399.9600     398.7200
        1114    23.143700     388.0000     399.9000     398.7000
        1115    23.155900     385.0000     399.8400     398.6800
        1116    23.168200     389.0000     399.7900     398.6600
        1117    23.180400     431.0000     399.7400     398.6400
        1118    23.192700     403.0000     399.6900     398.6100
        1119    23.204900     378.0000     399.6500     398.5900
        1120    23.217200     405.0000     399.6000     398.5700
        1121    23.229400     383.0000     399.5600     398.5500
        1122    23.241700     401.0000     399.5200     398.5200
        1123    23.253900     404.0000     399.4800     398.5000
        1124    23.266200     408.0000     399.4400     398.4800
        1125    23.278400     439.0000     399.4100     398.4500
        1126    23.290700     402.0000     399.3700     398.4300
        1127    23.302900     408.0000     399.3300     398.4000
        1128    23.315200     412.0000     399.3000     398.3800
        1129    23.327400     407.0000     399.2600     398.3500
        1130    23.339700     397.0000     399.2300     398.3300
        1131    23.351900     423.0000     399.2000     398.3000
        1132    23.364200     425.0000     399.1600     398.2800
        1133    23.376400     427.0000     399.1300     398.2500
        1134    23.388700     393.0000     399.1000     398.2200
        1135    23.400900     381.0000     399.0700     398.2000
        1136    23.413200     397.0000     399.0400     398.1700
        1137    23.425400     427.0000     399.0000     398.1400
        1138    23.437700     402.0000     398.9700     398.1100
        1139    23.449900     391.0000     398.9400     398.0900
        1140    23.462200     417.0000     398.9100     398.0600
        1141    23.474400     411.0000     398.8800     398.0300
        1142    23.486700     416.0000     398.8500     398.0000
        1143    23.498900     395.0000     398.8200     397.9700
        1144    23.511200     393.0000     398.7800     397.9400
        1145    23.523400     382.0000     398.7500     397.9100
        1146    23.535700     387.0000     398.7200     397.8800
        1147    23.547900     407.0000     398.6900     397.8500
        1148    23.560200     368.0000     398.6600     397.8200
        1149    23.572400     389.0000     398.6300     397.7800
        1150    23.584700     412.0000     398.5900     397.7500
        1151    23.596900     386.0000     398.5600     397.7200
        1152    23.609200     390.0000     398.5300     397.6900
        1153    23.621400     390.0000     398.5000     397.6500
        1154    23.633700     433.0000     398.4600     397.6200
        1155    23.646000     385.0000     398.4300     397.5900
        1156    23.658200     429.0000     398.4000     397.5500
        1157    23.670500     375.0000     398.3700     397.5200
        1158    23.682700     412.0000     398.3300     397.4800
        1159    23.695000     394.0000     398.3000     397.4500
        1160    23.707200     424.0000     398.2700     397.4100
        1161    23.719500     402.0000     398.2300     397.3800
        1162    23.731700     409.0000     398.2000     397.3400
        1163    23.744000     373.0000     398.1700     397.3000
        1164    23.756200     438.0000     398.1300     397.2700
        1165    23.768500     397.0000     398.1000     397.2300
        1166    23.780700     413.0000     398.0600     397.1900
        1167    23.793000     409.0000     398.0300     397.1500
        1168    23.805200     428.0000     398.0000     397.1200
        1169    23.817500     378.0000     397.9600     397.0800
        1170    23.829700     405.0000     397.9300     397.0400
        1171    23.842000     353.0000     397.8900     397.0000
        1172    23.854200     383.0000     397.8600     396.9600
        1173    23.866500     377.0000     397.8200     396.9200
        1174    23.878700     385.0000     397.7900     396.8800
        1175    23.891000     413.0000     397.7500     396.8400
        1176    23.903200     408.0000     397.7200     396.8000
        1177    23.915500     379.0000     397.6900     396.7500
        1178    23.927700     343.0000     397.6600     396.7100
        1179    23.940000     395.0000     397.6300     396.6700
        1180    23.952200     392.0000     397.6000     396.6300
        1181    23.964500     368.0000     397.5800     396.5900
        1182    23.976700     414.0000     397.5700     396.5400
        1183    23.989000     366.0000     397.5800     396.5000
        1184    24.001200     381.0000     397.6400     396.4500
        1185    24.013500     385.0000     397.7900     396.4100
        1186    24.025700     403.0000     397.8400     396.3600
        1187    24.038000     404.0000     397.8900     396.3200
        1188    24.050200     405.0000     398.0500     396.2700
        1189    24.062500     402.0000     398.2900     396.2300
        1190    24.074700     384.0000     398.2000     396.1800
        1191    24.087000     388.0000     397.6300     396.1300
        1192    24.099200     404.0000     397.4700     396.0900
        1193    24.111500     371.0000     397.4800     396.0400
        1194    24.123700     378.0000     397.5400     395.9900
        1195    24.136000     389.0000     397.4000     395.9400
        1196    24.148200     388.0000     397.0800     395.9000
        1197    24.160500     399.0000     396.9500     395.8500
        1198    24.172700     375.0000     396.8900     395.8000
        1199    24.185000     411.0000     396.8400     395.7500
        1200    24.197200     389.0000     396.8000     395.7000
        1201    24.209500     409.0000     396.7500     395.6500
        1202    24.221700     374.0000     396.7100     395.6000
        1203    24.234000     383.0000     396.6700     395.5500
        1204    24.246200     405.0000     396.6300     395.4900
        1205    24.258500     394.0000     396.5900     395.4400
        1206    24.270700     391.0000     396.5400     395.3900
        1207    24.283000     400.0000     396.5000     395.3400
        1208    24.295300     381.0000     396.4600     395.2800
        1209    24.307500     419.0000     396.4200     395.2300
        1210    24.319800     389.0000     396.3800     395.1800
        1211    24.332000     392.0000     396.3400     395.1200
        1212    24.344300     389.0000     396.3000     395.0700
        1213    24.356500     370.0000     396.2600     395.0100
        1214    24.368800     367.0000     396.2200     394.9600
        1215    24.381000     431.0000     396.1700     394.9000
        1216    24.393300     417.0000     396.1300     394.8500
        1217    24.405500     380.0000     396.0900     394.7900
        1218    24.417800     386.0000     396.0500     394.7300
        1219    24.430000     414.0000     396.0100     394.6700
        1220    24.442300     368.0000     395.9700     394.6200
        1221    24.454500     382.0000     395.9300     394.5600
        1222    24.466800     374.0000     395.8900     394.5000
        1223    24.479000     399.0000     395.8500     394.4400
        1224    24.491300     393.0000     395.8100     394.3800
        1225    24.503500     397.0000     395.7700     394.3200
        1226    24.515800     417.0000     395.7300     394.2600
        1227    24.528000     393.0000     395.6900     394.2000
        1228    24.540300     391.0000     395.6600     394.1400
        1229    24.552500     419.0000     395.6200     394.0800
        1230    24.564800     378.0000     395.5800     394.0200
        1231    24.577000     373.0000     395.5400     393.9600
        1232    24.589300     397.0000     395.5100     393.8900
        1233    24.601500     416.0000     395.4700     393.8300
        1234    24.613800     437.0000     395.4300     393.7700
        1235    24.626000     398.0000     395.4000     393.7000
        1236    24.638300     397.0000     395.3600     393.6400
        1237    24.650500     375.0000     395.3300     393.5800
        1238    24.662800     401.0000     395.3000     393.5100
        1239    24.675000     408.0000     395.2700     393.4500
        1240    24.687300     360.0000     395.2400     393.3800
        1241    24.699500     427.0000     395.2100     393.3100
        1242    24.711800     449.0000     395.1800     393.2500
        1243    24.724000     366.0000     395.1500     393.1800
        1244    24.736300     401.0000     395.1200     393.1100
        1245    24.748500     424.0000     395.1000     393.0500
        1246    24.760800     390.0000     395.0800     392.9800
        1247    24.773000     420.0000     395.0600     392.9100
        1248    24.785300     373.0000     395.0400     392.8400
        1249    24.797500     404.0000     395.0200     392.7700
        1250    24.809800     417.0000     395.0100     392.7000
        1251    24.822000     433.0000     394.9900     392.6300
        1252    24.834300     394.0000     394.9900     392.5600
        1253    24.846500     382.0000     394.9800     392.4900
        1254    24.858800     397.0000     394.9800     392.4200
        1255    24.871000     436.0000     394.9800     392.3500
        1256    24.883300     412.0000     394.9800     392.2800
        1257    24.895500     379.0000     394.9900     392.2000
        1258    24.907800     421.0000     395.0100     392.1300
        1259    24.920100     406.0000     395.0300     392.0600
        1260    24.932300     397.0000     395.0600     391.9800
        1261    24.944600     408.0000     395.0900     391.9100
        1262    24.956800     398.0000     395.1300     391.8300
        1263    24.969100     393.0000     395.1800     391.7600
        1264    24.981300     406.0000     395.2400     391.6800
        1265    24.993600     387.0000     395.3000     391.6100
        1266    25.005800     413.0000     395.3800     391.5300
        1267    25.018100     401.0000     395.4700     391.4600
        1268    25.030300     405.0000     395.5700     391.3800
        1269    25.042600     381.0000     395.6800     391.3000
        1270    25.054800     400.0000     395.8100     391.2200
        1271    25.067100     396.0000     395.9500     391.1500
        1272    25.079300     433.0000     396.1100     391.0700
        1273    25.091600     402.0000     396.2800     390.9900
        1274    25.103800     379.0000     396.4600     390.9100
        1275    25.116100     391.0000     396.6600     390.8300
        1276    25.128300     409.0000     396.8700     390.7500
        1277    25.140600     404.0000     397.0900     390.6700
        1278    25.152800     399.0000     397.3200     390.5900
        1279    25.165100     424.0000     397.5600     390.5100
        1280    25.177300     382.0000     397.8000     390.4300
        1281    25.189600     392.0000     398.0500     390.3400
        1282    25.201800     437.0000     398.2900     390.2600
        1283    25.214100     397.0000     398.5200     390.1800
        1284    25.226300     381.0000     398.7500     390.1000
        1285    25.238600     398.0000     398.9700     390.0100
        1286    25.250800     377.0000     399.1700     389.9300
        1287    25.263100     385.0000     399.3600     389.8400
        1288    25.275300     428.0000     399.5400     389.7600
        1289    25.287600     401.0000     399.7000     389.6700
        1290    25.299800     367.0000     399.8700     389.5900
        1291    25.312100     397.0000     400.0300     389.5000
        1292    25.324300     402.0000     400.2100     389.4100
        1293    25.336600     419.0000     400.3900     389.3300
        1294    25.348800     393.0000     400.6000     389.2400
        1295    25.361100     403.0000     400.8500     389.1500
        1296    25.373300     403.0000     401.1600     389.0600
        1297    25.385600     392.0000     401.5600     388.9700
        1298    25.397800     423.0000     402.1100     388.8900
        1299    25.410100     434.0000     402.9400     388.8000
        1300    25.422300     382.0000     404.3400     388.7100
        1301    25.434600     420.0000     405.8500     388.6200
        1302    25.446800     384.0000     406.9100     388.5300
        1303    25.459100     398.0000     408.5900     388.4300
        1304    25.471300     458.0000     411.0900     388.3400
        1305    25.483600     445.0000     413.4300     388.2500
        1306    25.495800     398.0000     412.1300     388.1600
        1307    25.508100     391.0000     411.9300     388.0700
        1308    25.520300     421.0000     413.7300     387.9700
        1309    25.532600     436.0000     416.5200     387.8800
        1310    25.544800     433.0000     419.8500     387.7900
        1311    25.557100     413.0000     421.9200     387.6900
        1312    25.569400     424.0000     424.5700     387.6000
        1313    25.581600     417.0000     429.2700     387.5000
        1314    25.593900     475.0000     435.4600     387.4100
        1315    25.606100     430.0000     443.2700     387.3100
        1316    25.618400     435.0000     453.1000     387.2100
        1317    25.630600     441.0000     465.5700     387.1200
        1318    25.642900     540.0000     481.6700     387.0200
        1319    25.655100     513.0000     503.0200     386.9200
        1320    25.667400     580.0000     532.2800     386.8200
        1321    25.679600     566.0000     573.5000     386.7300
        1322    25.691900     613.0000     632.4500     386.6300
        1323    25.704100     659.0000     715.8000     386.5300
        1324    25.716400     781.0000     827.2300     386.4300
        1325    25.728600     878.0000     960.7600     386.3300
        1326    25.740900    1097.0000    1102.4300     386.2300
        1327    25.753100    1228.0000    1242.8000     386.1300
        1328    25.765400    1339.0000    1370.3900     386.0300
        1329    25.777600    1428.0000    1447.7800     385.9200
        1330    25.789900    1352.0000    1427.0400     385.8200
        1331    25.802100    1283.0000    1317.0700     385.7200
        1332    25.814400    1243.0000    1192.0300     385.6200
        1333    25.826600    1039.0000    1103.1500     385.5100
        1334    25.838900    1000.0000    1039.3000     385.4100
        1335    25.851100     911.0000     960.6000     385.3100
        1336    25.863400     846.0000     848.4200     385.2000
        1337    25.875600     703.0000     727.6000     385.1000
        1338    25.887900     637.0000     630.1400     384.9900
        1339    25.900100     601.0000     563.6600     384.8900
        1340    25.912400     493.0000     520.7600     384.7800
        1341    25.924600     461.0000     492.9100     384.6700
        1342    25.936900     474.0000     474.3700     384.5700
        1343    25.949100     468.0000     461.7700     384.4600
        1344    25.961400     421.0000     453.1500     384.3500
        1345    25.973600     453.0000     447.4300     384.2400
        1346    25.985900     437.0000     444.1000     384.1400
        1347    25.998100     464.0000     443.0500     384.0300
        1348    26.010400     446.0000     444.6100     383.9200
        1349    26.022600     427.0000     449.4600     383.8100
        1350    26.034900     498.0000     458.2500     383.7000
        1351    26.047100     461.0000     470.2100     383.5900
        1352    26.059400     498.0000     483.0100     383.4800
        1353    26.071600     470.0000     496.0200     383.3700
        1354    26.083900     532.0000     509.5100     383.2500
        1355    26.096100     508.0000     518.7600     383.1400
        1356    26.108400     496.0000     514.6800     383.0300
        1357    26.120600     462.0000     497.6200     382.9200
        1358    26.132900     482.0000     480.9700     382.8000
        1359    26.145100     441.0000     472.0500     382.6900
        1360    26.157400     477.0000     467.7600     382.5800
        1361    26.169600     459.0000     461.1600     382.4600
        1362    26.181900     447.0000     448.4200     382.3500
        1363    26.194200     461.0000     434.1500     382.2300
        1364    26.206400     429.0000     424.0000     382.1200
        1365    26.218700     413.0000     418.6100     382.0000
        1366    26.230900     407.0000     417.0200     381.8800
        1367    26.243200     354.0000     419.8100     381.7700
        1368    26.255400     395.0000     426.3600     381.6500
        1369    26.267700     408.0000     429.3100     381.5300
        1370    26.279900     394.0000     434.5300     381.4100
        1371    26.292200     430.0000     445.3700     381.3000
        1372    26.304400     460.0000     459.2800     381.1800
        1373    26.316700     427.0000     453.0400     381.0600
        1374    26.328900     431.0000     440.0500     380.9400
        1375    26.341200     441.0000     445.8600     380.8200
        1376    26.353400     448.0000     462.7500     380.7000
        1377    26.365700     480.0000     489.0800     380.5800
        1378    26.377900     505.0000     516.0500     380.4600
        1379    26.390200     502.0000     531.6800     380.3400
        1380    26.402400     557.0000     554.2000     380.2100
        1381    26.414700     528.0000     581.4800     380.0900
        1382    26.426900     548.0000     601.5300     379.9700
        1383    26.439200     539.0000     594.3100     379.8500
        1384    26.451400     481.0000     562.2400     379.7200
        1385    26.463700     470.0000     532.5300     379.6000
        1386    26.475900     479.0000     518.5700     379.4800
        1387    26.488200     488.0000     513.4800     379.3500
        1388    26.500400     478.0000     501.2500     379.2300
        1389    26.512700     448.0000     477.0100     379.1000
        1390    26.524900     416.0000     451.6700     378.9800
        1391    26.537200     480.0000     437.0800     378.8500
        1392    26.549400     408.0000     430.0600     378.7200
        1393    26.561700     415.0000     425.2100     378.6000
        1394    26.573900     420.0000     425.4800     378.4700
        1395    26.586200     407.0000     432.2200     378.3400
        1396    26.598400     435.0000     434.5800     378.2100
        1397    26.610700     408.0000     414.1400     378.0800
        1398    26.622900     397.0000     404.4800     377.9600
        1399    26.635200     444.0000     404.2200     377.8300
        1400    26.647400     406.0000     408.8100     377.7000
        1401    26.659700     386.0000     413.6100     377.5700
        1402    26.671900     397.0000     408.5100     377.4400
        1403    26.684200     370.0000     400.8000     377.3100
        1404    26.696400     407.0000     401.6600     377.1800
        1405    26.708700     401.0000     400.9900     377.0400
        1406    26.720900     383.0000     392.6900     376.9100
        1407    26.733200     390.0000     389.4400     376.7800
        1408    26.745400     375.0000     389.0800     376.6500
        1409    26.757700     405.0000     390.0200     376.5200
        1410    26.769900     399.0000     391.0300     376.3800
        1411    26.782200     419.0000     387.9500     376.2500
        1412    26.794400     403.0000     384.2400     376.1100
        1413    26.806700     368.0000     383.1000     375.9800
        1414    26.818900     413.0000     382.6100     375.8500
        1415    26.831200     435.0000     382.3000     375.7100
        1416    26.843500     381.0000     382.0600     375.5800
        1417    26.855700     387.0000     381.8600     375.4400
        1418    26.868000     406.0000     381.7100     375.3000
        1419    26.880200     406.0000     381.5800     375.1700
        1420    26.892500     341.0000     381.5100     375.0300
        1421    26.904700     379.0000     381.5200     374.8900
        1422    26.917000     379.0000     381.6900     374.7600
        1423    26.929200     384.0000     382.2200     374.6200
        1424    26.941500     406.0000     382.7800     374.4800
        1425    26.953700     373.0000     383.0200     374.3400
        1426    26.966000     376.0000     383.6100     374.2000
        1427    26.978200     376.0000     384.7200     374.0600
        1428    26.990500     394.0000     385.4400     373.9200
        1429    27.002700     370.0000     383.3900     373.7800
        1430    27.015000     396.0000     382.1700     373.6400
        1431    27.027200     409.0000     382.0500     373.5000
        1432    27.039500     384.0000     382.3700     373.3600
        1433    27.051700     417.0000     382.8900     373.2200
        1434    27.064000     370.0000     382.6100     373.0800
        1435    27.076200     367.0000     381.4400     372.9300
        1436    27.088500     412.0000     381.1000     372.7900
        1437    27.100700     381.0000     381.1100     372.6500
        1438    27.113000     379.0000     381.2200     372.5000
        1439    27.125200     364.0000     381.3800     372.3600
        1440    27.137500     398.0000     381.6000     372.2200
        1441    27.149700     410.0000     381.8600     372.0700
        1442    27.162000     379.0000     382.1800     371.9300
        1443    27.174200     421.0000     382.5700     371.7800
        1444    27.186500     402.0000     383.0500     371.6400
        1445    27.198700     390.0000     383.6200     371.4900
        1446    27.211000     404.0000     384.3000     371.3400
        1447    27.223200     433.0000     385.1400     371.2000
        1448    27.235500     375.0000     386.1500     371.0500
        1449    27.247700     371.0000     387.3700     370.9000
        1450    27.260000     412.0000     388.8800     370.7600
        1451    27.272200     397.0000     390.7700     370.6100
        1452    27.284500     402.0000     393.2200     370.4600
        1453    27.296700     385.0000     396.5300     370.3100
        1454    27.309000     433.0000     400.7400     370.1600
        1455    27.321200     360.0000     407.1900     370.0100
        1456    27.333500     379.0000     416.3300     369.8600
        1457    27.345700     447.0000     428.4500     369.7100
        1458    27.358000     422.0000     442.7300     369.5600
        1459    27.370200     445.0000     457.8200     369.4100
        1460    27.382500     443.0000     473.0700     369.2600
        1461    27.394700     462.0000     486.7100     369.1100
        1462    27.407000     471.0000     493.5400     368.9600
        1463    27.419200     466.0000     489.2300     368.8100
        1464    27.431500     449.0000     478.1400     368.6500
        1465    27.443700     436.0000     469.1900     368.5000
        1466    27.456000     455.0000     465.8100     368.3500
        1467    27.468200     473.0000     465.4800     368.2000
        1468    27.480500     435.0000     463.6200     368.0400
        1469    27.492800     450.0000     458.3400     367.8900
        1470    27.505000     441.0000     452.9300     367.7300
        1471    27.517300     470.0000     451.5200     367.5800
        1472    27.529500     461.0000     455.2700     367.4200
        1473    27.541800     419.0000     463.7600     367.2700
        1474    27.554000     454.0000     476.6600     367.1100
        1475    27.566300     483.0000     494.2700     366.9600
        1476    27.578500     492.0000     517.8300     366.8000
        1477    27.590800     554.0000     549.9900     366.6400
        1478    27.603000     591.0000     595.6400     366.4900
        1479    27.615300     668.0000     663.3900     366.3300
        1480    27.627500     739.0000     766.9100     366.1700
        1481    27.639800     978.0000     924.0400     366.0100
        1482    27.652000    1136.0000    1145.8100     365.8600
        1483    27.664300    1457.0000    1414.5900     365.7000
        1484    27.676500    1734.0000    1695.6200     365.5400
        1485    27.688800    2005.0000    1983.8500     365.3800
        1486    27.701000    2373.0000    2258.5700     365.2200
        1487    27.713300    2448.0000    2399.2900     365.0600
        1488    27.725500    2266.0000    2267.1800     364.9000
        1489    27.737800    1918.0000    1953.4900     364.7400
        1490    27.750000    1728.0000    1695.9300     364.5800
        1491    27.762300    1553.0000    1577.2800     364.4200
        1492    27.774500    1518.0000    1532.0800     364.2600
        1493    27.786800    1404.0000    1440.5600     364.0900
        1494    27.799000    1216.0000    1229.2100     363.9300
        1495    27.811300     935.0000     968.3400     363.7700
        1496    27.823500     757.0000     764.3100     363.6100
        1497    27.835800     595.0000     636.4400     363.4400
        1498    27.848000     541.0000     559.6300     363.2800
        1499    27.860300     528.0000     511.6800     363.1200
        1500    27.872500     522.0000     479.9900     362.9500
        1501    27.884800     422.0000     457.9000     362.7900
        1502    27.897000     465.0000     441.8000     362.6200
        1503    27.909300     413.0000     429.6500     362.4600
        1504    27.921500     383.0000     420.2000     362.2900
        1505    27.933800     403.0000     412.6800     362.1300
        1506    27.946000     404.0000     406.5700     361.9600
        1507    27.958300     421.0000     401.5200     361.8000
        1508    27.970500     415.0000     397.2900     361.6300
        1509    27.982800     399.0000     393.7000     361.4600
        1510    27.995000     408.0000     390.6200     361.3000
        1511    28.007300     417.0000     387.9500     361.1300
        1512    28.019500     405.0000     385.6300     360.9600
        1513    28.031800     363.0000     383.5700     360.7900
        1514    28.044000     389.0000     381.7600     360.6300
        1515    28.056300     400.0000     380.1300     360.4600
        1516    28.068500     389.0000     378.6700     360.2900
        1517    28.080800     366.0000     377.3600     360.1200
        1518    28.093000     367.0000     376.1700     359.9500
        1519    28.105300     373.0000     375.0800     359.7800
        1520    28.117500     349.0000     374.0900     359.6100
        1521    28.129800     373.0000     373.1800     359.4400
        1522    28.142100     397.0000     372.3300     359.2700
        1523    28.154300     370.0000     371.5600     359.1000
        1524    28.166600     362.0000     370.8300     358.9300
        1525    28.178800     372.0000     370.1600     358.7600
        1526    28.191100     404.0000     369.5400     358.5900
        1527    28.203300     406.0000     368.9500     358.4100
        1528    28.215600     390.0000     368.4000     358.2400
        1529    28.227800     364.0000     367.8900     358.0700
        1530    28.240100     385.0000     367.4000     357.9000
        1531    28.252300     377.0000     366.9400     357.7200
        1532    28.264600     372.0000     366.5100     357.5500
        1533    28.276800     380.0000     366.1000     357.3800
        1534    28.289100     397.0000     365.7200     357.2000
        1535    28.301300     350.0000     365.3700     357.0300
        1536    28.313600     356.0000     365.0700     356.8600
        1537    28.325800     378.0000     364.7800     356.6800
        1538    28.338100     396.0000     364.5100     356.5100
        1539    28.350300     386.0000     364.2800     356.3300
        1540    28.362600     362.0000     364.1100     356.1500
        1541    28.374800     385.0000     363.9100     355.9800
        1542    28.387100     392.0000     363.6000     355.8000
        1543    28.399300     349.0000     363.4100     355.6300
        1544    28.411600     381.0000     363.3000     355.4500
        1545    28.423800     365.0000     363.3000     355.2700
        1546    28.436100     358.0000     363.5100     355.1000
        1547    28.448300     370.0000     364.0500     354.9200
        1548    28.460600     361.0000     365.3800     354.7400
        1549    28.472800     366.0000     367.3300     354.5600
        1550    28.485100     392.0000     368.3900     354.3900
        1551    28.497300     363.0000     370.2200     354.2100
        1552    28.509600     409.0000     373.5200     354.0300
        1553    28.521800     378.0000     376.7300     353.8500
        1554    28.534100     382.0000     372.5000     353.6700
        1555    28.546300     382.0000     368.9500     353.4900
        1556    28.558600     371.0000     369.3800     353.3100
        1557    28.570800     360.0000     371.5900     353.1300
        1558    28.583100     373.0000     375.3800     352.9500
        1559    28.595300     393.0000     379.5400     352.7700
        1560    28.607600     382.0000     380.5200     352.5900
        1561    28.619800     350.0000     382.2200     352.4100
        1562    28.632100     384.0000     385.7200     352.2300
        1563    28.644300     383.0000     388.9200     352.0500
        1564    28.656600     395.0000     390.2300     351.8700
        1565    28.668800     370.0000     388.6400     351.6800
        1566    28.681100     404.0000     385.0200     351.5000
        1567    28.693300     383.0000     381.4500     351.3200
        1568    28.705600     413.0000     379.0700     351.1400
        1569    28.717800     405.0000     377.4900     350.9500
        1570    28.730100     380.0000     375.6200     350.7700
        1571    28.742300     364.0000     372.6700     350.5900
        1572    28.754600     347.0000     368.9600     350.4000
        1573    28.766800     359.0000     365.5200     350.2200
        1574    28.779100     363.0000     362.9600     350.0300
        1575    28.791400     328.0000     361.3200     349.8500
        1576    28.803600     397.0000     360.2100     349.6700
        1577    28.815900     392.0000     359.3300     349.4800
        1578    28.828100     350.0000     358.8400     349.3000
        1579    28.840400     378.0000     358.7100     349.1100
        1580    28.852600     391.0000     358.3500     348.9300
        1581    28.864900     381.0000     356.7800     348.7400
        1582    28.877100     357.0000     355.8400     348.5500
        1583    28.889400     351.0000     355.3500     348.3700
        1584    28.901600     314.0000     355.0600     348.1800
        1585    28.913900     355.0000     354.9200     347.9900
        1586    28.926100     375.0000     354.6200     347.8100
        1587    28.938400     351.0000     353.7200     347.6200
        1588    28.950600     370.0000     353.0900     347.4300
        1589    28.962900     357.0000     352.7200     347.2500
        1590    28.975100     348.0000     352.4100     347.0600
        1591    28.987400     356.0000     352.1400     346.8700
        1592    28.999600     352.0000     351.8900     346.6800
        1593    29.011900     395.0000     351.6600     346.4900
        1594    29.024100     373.0000     351.4400     346.3000
        1595    29.036400     346.0000     351.2300     346.1200
        1596    29.048600     365.0000     351.0400     345.9300
        1597    29.060900     351.0000     350.8700     345.7400
        1598    29.073100     334.0000     350.7000     345.5500
        1599    29.085400     349.0000     350.5500     345.3600
        1600    29.097600     309.0000     350.4200     345.1700
        1601    29.109900     355.0000     350.3000     344.9800
        1602    29.122100     340.0000     350.1900     344.7900
        1603    29.134400     339.0000     350.1000     344.6000
        1604    29.146600     379.0000     350.0300     344.4100
        1605    29.158900     339.0000     349.9800     344.2200
        1606    29.171100     369.0000     349.9400     344.0200
        1607    29.183400     344.0000     349.9300     343.8300
        1608    29.195600     334.0000     349.9500     343.6400
        1609    29.207900     351.0000     350.0000     343.4500
        1610    29.220100     359.0000     350.1000     343.2600
        1611    29.232400     357.0000     350.2300     343.0700
        1612    29.244600     393.0000     350.4200     342.8700
        1613    29.256900     381.0000     350.6800     342.6800
        1614    29.269100     341.0000     351.0200     342.4900
        1615    29.281400     344.0000     351.4600     342.2900
        1616    29.293600     350.0000     352.0200     342.1000
        1617    29.305900     353.0000     352.7300     341.9100
        1618    29.318100     386.0000     353.6500     341.7100
        1619    29.330400     334.0000     354.8100     341.5200
        1620    29.342600     364.0000     356.2300     341.3300
        1621    29.354900     355.0000     357.9900     341.1300
        1622    29.367100     355.0000     360.1900     340.9400
        1623    29.379400     365.0000     362.9100     340.7400
        1624    29.391600     385.0000     366.2800     340.5500
        1625    29.403900     346.0000     370.5500     340.3500
        1626    29.416200     356.0000     376.2100     340.1600
        1627    29.428400     400.0000     384.2400     339.9600
        1628    29.440700     374.0000     396.4500     339.7700
        1629    29.452900     398.0000     415.6900     339.5700
        1630    29.465200     438.0000     445.6300     339.3800
        1631    29.477400     462.0000     488.8000     339.1800
        1632    29.489700     501.0000     542.0400     338.9900
        1633    29.501900     575.0000     598.8000     338.7900
        1634    29.514200     646.0000     658.3600     338.5900
        1635    29.526400     720.0000     715.1400     338.4000
        1636    29.538700     744.0000     741.3800     338.2000
        1637    29.550900     770.0000     708.1400     338.0000
        1638    29.563200     621.0000     640.5300     337.8100
        1639    29.575400     547.0000     589.4900     337.6100
        1640    29.587700     523.0000     568.9200     337.4100
        1641    29.599900     533.0000     566.5500     337.2100
        1642    29.612200     548.0000     559.9400     337.0100
        1643    29.624400     444.0000     527.8400     336.8200
        1644    29.636700     450.0000     475.7700     336.6200
        1645    29.648900     405.0000     429.3400     336.4200
        1646    29.661200     363.0000     399.1000     336.2200
        1647    29.673400     390.0000     381.1100     336.0200
        1648    29.685700     331.0000     370.1400     335.8200
        1649    29.697900     327.0000     363.0300     335.6300
        1650    29.710200     330.0000     358.1500     335.4300
        1651    29.722400     339.0000     354.6200     335.2300
        1652    29.734700     368.0000     351.9700     335.0300
        1653    29.746900     383.0000     349.9100     334.8300
        1654    29.759200     369.0000     348.2600     334.6300
        1655    29.771400     352.0000     346.9300     334.4300
        1656    29.783700     367.0000     345.8500     334.2300
        1657    29.795900     366.0000     344.9900     334.0300
        1658    29.808200     334.0000     344.2600     333.8300
        1659    29.820400     365.0000     343.6100     333.6300
        1660    29.832700     355.0000     343.1200     333.4300
        1661    29.844900     349.0000     342.7800     333.2300
        1662    29.857200     369.0000     342.3900     333.0200
        1663    29.869400     373.0000     341.7200     332.8200
        1664    29.881700     356.0000     341.2800     332.6200
        1665    29.893900     374.0000     341.0100     332.4200
        1666    29.906200     351.0000     340.9000     332.2200
        1667    29.918400     375.0000     340.9200     332.0200
        1668    29.930700     336.0000     340.5800     331.8200
        1669    29.942900     329.0000     339.8600     331.6100
        1670    29.955200     346.0000     339.5100     331.4100
        1671    29.967400     335.0000     339.3600     331.2100
        1672    29.979700     357.0000     339.3200     331.0100
        1673    29.991900     339.0000     339.3500     330.8000
        1674    30.004200     341.0000     339.3300     330.6000
        1675    30.016400     344.0000     339.2400     330.4000
        1676    30.028700     367.0000     339.5900     330.2000
        1677    30.041000     356.0000     340.6100     329.9900
        1678    30.053200     387.0000     343.0300     329.7900
        1679    30.065500     357.0000     347.5000     329.5900
        1680    30.077700     349.0000     350.4700     329.3800
        1681    30.090000     386.0000     353.9300     329.1800
        1682    30.102200     356.0000     360.7900     328.9800
        1683    30.114500     372.0000     370.3800     328.7700
        1684    30.126700     383.0000     369.7200     328.5700
        1685    30.139000     346.0000     361.4100     328.3600
        1686    30.151200     350.0000     361.0200     328.1600
        1687    30.163500     403.0000     366.3400     327.9600
        1688    30.175700     383.0000     377.6100     327.7500
        1689    30.188000     405.0000     388.7700     327.5500
        1690    30.200200     382.0000     373.7200     327.3400
        1691    30.212500     381.0000     353.9700     327.1400
        1692    30.224700     373.0000     348.3400     326.9300
        1693    30.237000     368.0000     348.3800     326.7300
        1694    30.249200     373.0000     351.4300     326.5200
        1695    30.261500     372.0000     355.2900     326.3200
        1696    30.273700     367.0000     350.7100     326.1100
        1697    30.286000     370.0000     341.5000     325.9100
        1698    30.298200     343.0000     338.5800     325.7000
        1699    30.310500     359.0000     337.8000     325.5000
        1700    30.322700     357.0000     337.6200     325.2900
        1701    30.335000     407.0000     337.8100     325.0800
        1702    30.347200     357.0000     338.5100     324.8800
        1703    30.359500     353.0000     340.1500     324.6700
        1704    30.371700     364.0000     343.4000     324.4700
        1705    30.384000     367.0000     345.9200     324.2600
        1706    30.396200     342.0000     348.4000     324.0500
        1707    30.408500     376.0000     353.0200     323.8500
        1708    30.420700     354.0000     359.3300     323.6400
        1709    30.433000     335.0000     357.7500     323.4300
        1710    30.445200     344.0000     347.2900     323.2300
        1711    30.457500     363.0000     345.0100     323.0200
        1712    30.469700     375.0000     345.3700     322.8100
        1713    30.482000     332.0000     347.2100     322.6100
        1714    30.494200     348.0000     350.2700     322.4000
        1715    30.506500     348.0000     351.6500     322.1900
        1716    30.518700     362.0000     346.7200     321.9800
        1717    30.531000     366.0000     343.9300     321.7800
        1718    30.543200     349.0000     343.8500     321.5700
        1719    30.555500     370.0000     344.5400     321.3600
        1720    30.567700     344.0000     345.6600     321.1500
        1721    30.580000     357.0000     346.9300     320.9500
        1722    30.592200     366.0000     348.3200     320.7400
        1723    30.604500     391.0000     350.0600     320.5300
        1724    30.616700     343.0000     352.1800     320.3200
        1725    30.629000     363.0000     353.9300     320.1100
        1726    30.641200     360.0000     354.8300     319.9100
        1727    30.653500     331.0000     356.7500     319.7000
        1728    30.665700     346.0000     359.2800     319.4900
        1729    30.678000     361.0000     362.3100     319.2800
        1730    30.690300     371.0000     365.9100     319.0700
        1731    30.702500     395.0000     369.9400     318.8700
        1732    30.714800     369.0000     374.0000     318.6600
        1733    30.727000     370.0000     378.8900     318.4500
        1734    30.739300     377.0000     385.0400     318.2400
        1735    30.751500     420.0000     392.4900     318.0300
        1736    30.763800     391.0000     401.5200     317.8200
        1737    30.776000     380.0000     412.5700     317.6100
        1738    30.788300     439.0000     426.1000     317.4000
        1739    30.800500     467.0000     442.0600     317.1900
        1740    30.812800     443.0000     461.2900     316.9900
        1741    30.825000     499.0000     484.6900     316.7800
        1742    30.837300     523.0000     512.7900     316.5700
        1743    30.849500     545.0000     544.6600     316.3600
        1744    30.861800     542.0000     583.9800     316.1500
        1745    30.874000     627.0000     637.4500     315.9400
        1746    30.886300     688.0000     711.9400     315.7300
        1747    30.898500     802.0000     820.7700     315.5200
        1748    30.910800     967.0000     983.7100     315.3100
        1749    30.923000    1219.0000    1223.5800     315.1000
        1750    30.935300    1535.0000    1555.3100     314.8900
        1751    30.947500    1967.0000    1967.8900     314.6800
        1752    30.959800    2366.0000    2423.4000     314.4700
        1753    30.972000    2916.0000    2890.1900     314.2600
        1754    30.984300    3249.0000    3308.7900     314.0500
        1755    30.996500    3556.0000    3522.2400     313.8400
        1756    31.008800    3311.0000    3372.9900     313.6300
        1757    31.021000    2984.0000    2954.9500     313.4200
        1758    31.033300    2583.0000    2555.1800     313.2100
        1759    31.045500    2306.0000    2329.3500     313.0000
        1760    31.057800    2208.0000    2248.5100     312.7900
        1761    31.070000    1958.0000    2197.0000     312.5800
        1762    31.082300    1924.0000    2036.3200     312.3700
        1763    31.094500    1720.0000    1716.9700     312.1600
        1764    31.106800    1348.0000    1342.3000     311.9500
        1765    31.119000     942.0000    1035.2900     311.7400
        1766    31.131300     793.0000     826.5400     311.5300
        1767    31.143500     605.0000     692.2900     311.3200
        1768    31.155800     574.0000     606.6800     311.1100
        1769    31.168000     533.0000     547.0500     310.9000
        1770    31.180300     468.0000     505.1200     310.6900
        1771    31.192500     459.0000     474.5500     310.4800
        1772    31.204800     464.0000     451.6000     310.2700
        1773    31.217000     414.0000     433.9700     310.0600
        1774    31.229300     447.0000     420.2000     309.8500
        1775    31.241500     409.0000     409.2400     309.6400
        1776    31.253800     414.0000     400.4300     309.4300
        1777    31.266000     385.0000     393.3700     309.2100
        1778    31.278300     373.0000     387.7300     309.0000
        1779    31.290500     437.0000     382.9200     308.7900
        1780    31.302800     378.0000     378.6800     308.5800
        1781    31.315000     384.0000     375.4900     308.3700
        1782    31.327300     434.0000     373.0600     308.1600
        1783    31.339600     351.0000     371.2500     307.9500
        1784    31.351800     383.0000     370.0000     307.7400
        1785    31.364100     402.0000     369.1800     307.5300
        1786    31.376300     392.0000     368.5500     307.3200
        1787    31.388600     350.0000     368.2800     307.1100
        1788    31.400800     379.0000     368.4600     306.9000
        1789    31.413100     373.0000     368.9800     306.6800
        1790    31.425300     392.0000     369.7700     306.4700
        1791    31.437600     386.0000     370.8000     306.2600
        1792    31.449800     378.0000     372.0400     306.0500
        1793    31.462100     369.0000     373.4300     305.8400
        1794    31.474300     372.0000     374.9400     305.6300
        1795    31.486600     372.0000     376.5300     305.4200
        1796    31.498800     371.0000     378.1400     305.2100
        1797    31.511100     392.0000     379.7200     305.0000
        1798    31.523300     452.0000     381.2200     304.7900
        1799    31.535600     353.0000     382.5900     304.5700
        1800    31.547800     414.0000     383.7700     304.3600
        1801    31.560100     409.0000     384.7200     304.1500
        1802    31.572300     407.0000     385.3900     303.9400
        1803    31.584600     399.0000     385.7500     303.7300
        1804    31.596800     371.0000     385.7800     303.5200
        1805    31.609100     396.0000     385.4500     303.3100
        1806    31.621300     369.0000     384.7700     303.1000
        1807    31.633600     368.0000     383.7500     302.8900
        1808    31.645800     402.0000     382.3900     302.6800
        1809    31.658100     341.0000     380.7200     302.4600
        1810    31.670300     350.0000     378.7800     302.2500
        1811    31.682600     357.0000     376.6000     302.0400
        1812    31.694800     364.0000     374.2300     301.8300
        1813    31.707100     365.0000     371.7100     301.6200
        1814    31.719300     387.0000     369.1000     301.4100
        1815    31.731600     366.0000     366.4300     301.2000
        1816    31.743800     397.0000     363.7500     300.9900
        1817    31.756100     380.0000     361.1000     300.7800
        1818    31.768300     373.0000     358.5200     300.5700
        1819    31.780600     392.0000     356.0400     300.3600
        1820    31.792800     348.0000     353.6800     300.1500
        1821    31.805100     345.0000     351.4700     299.9300
        1822    31.817300     374.0000     349.4200     299.7200
        1823    31.829600     320.0000     347.5600     299.5100
        1824    31.841800     348.0000     345.8900     299.3000
        1825    31.854100     358.0000     344.4200     299.0900
        1826    31.866300     315.0000     343.1600     298.8800
        1827    31.878600     354.0000     342.1100     298.6700
        1828    31.890800     359.0000     341.2800     298.4600
        1829    31.903100     344.0000     340.6800     298.2500
        1830    31.915300     355.0000     340.2900     298.0400
        1831    31.927600     376.0000     340.1300     297.8300
        1832    31.939800     362.0000     340.2000     297.6200
        1833    31.952100     360.0000     340.5000     297.4100
        1834    31.964400     352.0000     341.0300     297.2000
        1835    31.976600     335.0000     341.8000     296.9900
        1836    31.988900     336.0000     342.8100     296.7700
        1837    32.001100     397.0000     344.0600     296.5600
        1838    32.013400     400.0000     345.5600     296.3500
        1839    32.025600     384.0000     347.3100     296.1400
        1840    32.037900     363.0000     349.3200     295.9300
        1841    32.050100     362.0000     351.5800     295.7200
        1842    32.062400     375.0000     354.1100     295.5100
        1843    32.074600     368.0000     356.8900     295.3000
        1844    32.086900     372.0000     359.9300     295.0900
        1845    32.099100     391.0000     363.2300     294.8800
        1846    32.111400     361.0000     366.7800     294.6700
        1847    32.123600     373.0000     370.5900     294.4600
        1848    32.135900     387.0000     374.6600     294.2500
        1849    32.148100     377.0000     378.9900     294.0400
        1850    32.160400     354.0000     383.6000     293.8300
        1851    32.172600     374.0000     388.4900     293.6200
        1852    32.184900     403.0000     393.4200     293.4100
        1853    32.197100     409.0000     398.8900     293.2000
        1854    32.209400     402.0000     404.6900     292.9900
        1855    32.221600     428.0000     410.8900     292.7800
        1856    32.233900     385.0000     417.6800     292.5800
        1857    32.246100     427.0000     425.4700     292.3700
        1858    32.258400     408.0000     435.1600     292.1600
        1859    32.270600     435.0000     448.4300     291.9500
        1860    32.282900     466.0000     467.0300     291.7400
        1861    32.295100     467.0000     494.7000     291.5300
        1862    32.307400     524.0000     537.0900     291.3200
        1863    32.319600     597.0000     597.7800     291.1100
        1864    32.331900     642.0000     671.5600     290.9000
        1865    32.344100     779.0000     750.3500     290.6900
        1866    32.356400     827.0000     836.7800     290.4800
        1867    32.368600     948.0000     916.8000     290.2700
        1868    32.380900    1033.0000     954.8500     290.0600
        1869    32.393100     997.0000     916.5300     289.8600
        1870    32.405400     886.0000     825.7800     289.6500
        1871    32.417600     846.0000     744.1400     289.4400
        1872    32.429900     738.0000     701.0500     289.2300
        1873    32.442100     698.0000     691.5800     289.0200
        1874    32.454400     673.0000     693.7100     288.8100
        1875    32.466600     676.0000     677.2100     288.6000
        1876    32.478900     684.0000     625.7100     288.4000
        1877    32.491100     576.0000     556.4100     288.1900
        1878    32.503400     533.0000     496.9800     287.9800
        1879    32.515600     454.0000     448.7500     287.7700
        1880    32.527900     413.0000     414.1300     287.5600
        1881    32.540100     384.0000     394.9800     287.3600
        1882    32.552400     388.0000     382.8800     287.1500
        1883    32.564600     399.0000     375.0700     286.9400
        1884    32.576900     344.0000     370.3600     286.7300
        1885    32.589100     369.0000     366.5400     286.5200
        1886    32.601400     407.0000     359.1300     286.3200
        1887    32.613600     355.0000     352.5600     286.1100
        1888    32.625900     337.0000     348.7600     285.9000
        1889    32.638200     343.0000     345.9500     285.6900
        1890    32.650400     351.0000     343.5600     285.4900
        1891    32.662700     349.0000     341.4700     285.2800
        1892    32.674900     346.0000     339.6600     285.0700
        1893    32.687200     345.0000     338.2200     284.8700
        1894    32.699400     345.0000     337.4100     284.6600
        1895    32.711700     344.0000     337.8300     284.4500
        1896    32.723900     379.0000     340.0200     284.2500
        1897    32.736200     340.0000     341.5500     284.0400
        1898    32.748400     292.0000     343.9500     283.8300
        1899    32.760700     333.0000     349.4300     283.6300
        1900    32.772900     323.0000     356.3900     283.4200
        1901    32.785200     352.0000     351.5200     283.2100
        1902    32.797400     339.0000     341.4300     283.0100
        1903    32.809700     360.0000     342.4000     282.8000
        1904    32.821900     370.0000     346.7600     282.5900
        1905    32.834200     342.0000     352.0400     282.3900
        1906    32.846400     397.0000     364.7300     282.1800
        1907    32.858700     381.0000     384.0500     281.9800
        1908    32.870900     394.0000     401.8000     281.7700
        1909    32.883200     384.0000     420.8700     281.5700
        1910    32.895400     406.0000     445.5200     281.3600
        1911    32.907700     439.0000     467.9600     281.1500
        1912    32.919900     441.0000     474.5200     280.9500
        1913    32.932200     413.0000     457.0700     280.7400
        1914    32.944400     423.0000     426.6200     280.5400
        1915    32.956700     403.0000     403.0400     280.3300
        1916    32.968900     394.0000     392.4300     280.1300
        1917    32.981200     358.0000     391.0400     279.9200
        1918    32.993400     376.0000     392.3000     279.7200
        1919    33.005700     397.0000     387.4200     279.5200
        1920    33.017900     358.0000     370.9500     279.3100
        1921    33.030200     368.0000     348.5700     279.1100
        1922    33.042400     334.0000     329.6300     278.9000
        1923    33.054700     340.0000     316.9500     278.7000
        1924    33.066900     297.0000     308.9600     278.4900
        1925    33.079200     317.0000     303.7800     278.2900
        1926    33.091400     318.0000     300.2500     278.0900
        1927    33.103700     294.0000     297.7100     277.8800
        1928    33.115900     311.0000     295.8000     277.6800
        1929    33.128200     303.0000     294.3200     277.4800
        1930    33.140400     310.0000     293.1400     277.2700
        1931    33.152700     303.0000     292.2000     277.0700
        1932    33.164900     287.0000     291.4300     276.8700
        1933    33.177200     321.0000     290.8200     276.6600
        1934    33.189400     320.0000     290.3400     276.4600
        1935    33.201700     293.0000     289.9900     276.2600
        1936    33.213900     307.0000     289.7500     276.0600
        1937    33.226200     307.0000     289.6200     275.8500
        1938    33.238400     299.0000     289.6300     275.6500
        1939    33.250700     325.0000     289.7500     275.4500
        1940    33.262900     297.0000     290.0500     275.2500
        1941    33.275200     288.0000     290.5100     275.0400
        1942    33.287500     300.0000     291.1600     274.8400
        1943    33.299700     322.0000     292.0100     274.6400
        1944    33.312000     316.0000     293.1000     274.4400
        1945    33.324200     332.0000     294.5300     274.2400
        1946    33.336500     317.0000     296.4800     274.0400
        1947    33.348700     305.0000     299.2500     273.8300
        1948    33.361000     296.0000     303.3700     273.6300
        1949    33.373200     323.0000     309.6600     273.4300
        1950    33.385500     334.0000     319.1700     273.2300
        1951    33.397700     330.0000     332.9200     273.0300
        1952    33.410000     337.0000     351.0900     272.8300
        1953    33.422200     381.0000     372.5900     272.6300
        1954    33.434500     401.0000     395.7600     272.4300
        1955    33.446700     435.0000     418.0400     272.2300
        1956    33.459000     450.0000     432.9800     272.0300
        1957    33.471200     449.0000     431.8500     271.8300
        1958    33.483500     438.0000     414.2700     271.6300
        1959    33.495700     405.0000     392.4400     271.4300
        1960    33.508000     388.0000     377.4900     271.2300
        1961    33.520200     408.0000     371.3400     271.0300
        1962    33.532500     400.0000     370.5300     270.8300
        1963    33.544700     355.0000     369.3500     270.6300
        1964    33.557000     374.0000     361.8000     270.4300
        1965    33.569200     359.0000     346.5600     270.2400
        1966    33.581500     341.0000     328.8700     270.0400
        1967    33.593700     346.0000     314.2400     269.8400
        1968    33.606000     317.0000     304.0900     269.6400
        1969    33.618200     296.0000     297.4400     269.4400
        1970    33.630500     265.0000     293.0700     269.2400
        1971    33.642700     326.0000     290.1100     269.0500
        1972    33.655000     298.0000     288.0500     268.8500
        1973    33.667200     290.0000     286.5800     268.6500
        1974    33.679500     280.0000     285.5200     268.4500
        1975    33.691700     282.0000     284.7500     268.2500
        1976    33.704000     305.0000     284.2100     268.0600
        1977    33.716200     298.0000     283.8400     267.8600
        1978    33.728500     298.0000     283.6200     267.6600
        1979    33.740700     292.0000     283.5200     267.4700
        1980    33.753000     292.0000     283.5300     267.2700
        1981    33.765200     269.0000     283.6400     267.0700
        1982    33.777500     321.0000     283.8500     266.8800
        1983    33.789700     296.0000     284.1600     266.6800
        1984    33.802000     292.0000     284.5600     266.4900
        1985    33.814200     283.0000     285.0600     266.2900
        1986    33.826500     275.0000     285.6600     266.0900
        1987    33.838700     318.0000     286.3800     265.9000
        1988    33.851000     276.0000     287.2100     265.7000
        1989    33.863200     283.0000     288.1800     265.5100
        1990    33.875500     291.0000     289.2900     265.3100
        1991    33.887700     272.0000     290.5600     265.1200
        1992    33.900000     315.0000     292.0300     264.9200
        1993    33.912300     282.0000     293.7100     264.7300
        1994    33.924500     267.0000     295.6400     264.5300
        1995    33.936800     295.0000     297.8700     264.3400
        1996    33.949000     304.0000     300.4600     264.1500
        1997    33.961300     300.0000     303.5000     263.9500
        1998    33.973500     347.0000     307.0900     263.7600
        1999    33.985800     344.0000     311.3700     263.5600
        2000    33.998000     307.0000     316.5100     263.3700
        2001    34.010300     307.0000     322.7200     263.1800
        2002    34.022500     294.0000     330.1800     262.9800
        2003    34.034800     330.0000     339.0200     262.7900
        2004    34.047000     349.0000     349.3100     262.6000
        2005    34.059300     332.0000     361.0300     262.4100
        2006    34.071500     328.0000     374.1300     262.2100
        2007    34.083800     361.0000     388.5500     262.0200
        2008    34.096000     396.0000     405.0200     261.8300
        2009    34.108300     427.0000     425.6000     261.6400
        2010    34.120500     436.0000     454.9300     261.4500
        2011    34.132800     482.0000     502.1500     261.2500
        2012    34.145000     637.0000     583.7400     261.0600
        2013    34.157300     756.0000     726.8700     260.8700
        2014    34.169500     991.0000     967.2700     260.6800
        2015    34.181800    1364.0000    1313.5000     260.4900
        2016    34.194000    1644.0000    1710.0700     260.3000
        2017    34.206300    2152.0000    2151.7900     260.1100
        2018    34.218500    2664.0000    2666.2300     259.9200
        2019    34.230800    2863.0000    3055.6800     259.7300
        2020    34.243000    2755.0000    2861.1600     259.5400
        2021    34.255300    2206.0000    2152.4400     259.3500
        2022    34.267500    1740.0000    1622.0200     259.1600
        2023    34.279800    1456.0000    1444.0400     258.9700
        2024    34.292000    1424.0000    1472.0200     258.7800
        2025    34.304300    1536.0000    1615.1700     258.5900
        2026    34.316500    1626.0000    1751.8000     258.4000
        2027    34.328800    1526.0000    1648.2600     258.2100
        2028    34.341000    1175.0000    1247.8300     258.0200
        2029    34.353300     917.0000     858.0500     257.8400
        2030    34.365500     673.0000     621.2800     257.6500
        2031    34.377800     460.0000     498.0500     257.4600
        2032    34.390000     388.0000     430.0600     257.2700
        2033    34.402300     365.0000     388.8900     257.0800
        2034    34.414500     365.0000     361.8700     256.9000
        2035    34.426800     297.0000     343.0100     256.7100
        2036    34.439000     319.0000     329.1900     256.5200
        2037    34.451300     304.0000     318.6900     256.3300
        2038    34.463500     295.0000     310.4500     256.1500
        2039    34.475800     316.0000     303.8300     255.9600
        2040    34.488000     259.0000     298.4200     255.7800
        2041    34.500300     298.0000     293.9400     255.5900
        2042    34.512500     274.0000     290.1600     255.4000
        2043    34.524800     287.0000     286.9400     255.2200
        2044    34.537000     315.0000     284.1700     255.0300
        2045    34.549300     310.0000     281.7600     254.8500
        2046    34.561600     255.0000     279.6500     254.6600
        2047    34.573800     293.0000     277.7900     254.4800
        2048    34.586100     240.0000     276.1400     254.2900
        2049    34.598300     275.0000     274.6800     254.1100
        2050    34.610600     268.0000     273.3800     253.9200
        2051    34.622800     301.0000     272.2200     253.7400
        2052    34.635100     268.0000     271.1800     253.5500
        2053    34.647300     260.0000     270.2500     253.3700
        2054    34.659600     229.0000     269.4200     253.1900
        2055    34.671800     278.0000     268.6800     253.0000
        2056    34.684100     248.0000     268.0300     252.8200
        2057    34.696300     272.0000     267.4700     252.6400
        2058    34.708600     303.0000     267.0000     252.4500
        2059    34.720800     286.0000     266.6300     252.2700
        2060    34.733100     263.0000     266.3800     252.0900
        2061    34.745300     263.0000     266.2800     251.9100
        2062    34.757600     288.0000     266.2600     251.7200
        2063    34.769800     291.0000     266.3800     251.5400
        2064    34.782100     274.0000     266.7300     251.3600
        2065    34.794300     267.0000     267.2400     251.1800
        2066    34.806600     239.0000     267.4500     251.0000
        2067    34.818800     266.0000     267.6400     250.8200
        2068    34.831100     259.0000     268.3400     250.6400
        2069    34.843300     273.0000     269.3400     250.4600
        2070    34.855600     290.0000     270.6100     250.2800
        2071    34.867800     303.0000     272.2500     250.1000
        2072    34.880100     280.0000     274.4200     249.9200
        2073    34.892300     284.0000     277.3000     249.7400
        2074    34.904600     309.0000     281.4100     249.5600
        2075    34.916800     315.0000     288.0500     249.3800
        2076    34.929100     327.0000     298.6200     249.2000
        2077    34.941300     328.0000     314.6300     249.0200
        2078    34.953600     346.0000     336.7000     248.8400
        2079    34.965800     363.0000     364.0500     248.6600
        2080    34.978100     377.0000     395.5400     248.4800
        2081    34.990300     420.0000     428.2900     248.3100
        2082    35.002600     445.0000     453.1500     248.1300
        2083    35.014800     449.0000     457.3900     247.9500
        2084    35.027100     482.0000     440.1400     247.7700
        2085    35.039300     458.0000     414.4600     247.5900
        2086    35.051600     422.0000     392.1200     247.4200
        2087    35.063800     358.0000     379.1500     247.2400
        2088    35.076100     359.0000     375.7300     247.0600
        2089    35.088300     366.0000     376.4600     246.8900
        2090    35.100600     375.0000     372.5800     246.7100
        2091    35.112800     378.0000     358.8800     246.5400
        2092    35.125100     339.0000     338.5600     246.3600
        2093    35.137300     319.0000     317.6200     246.1800
        2094    35.149600     297.0000     300.0200     246.0100
        2095    35.161800     300.0000     287.1800     245.8300
        2096    35.174100     273.0000     278.5200     245.6600
        2097    35.186300     264.0000     272.7800     245.4800
        2098    35.198600     240.0000     268.9300     245.3100
        2099    35.210900     248.0000     266.2800     245.1400
        2100    35.223100     268.0000     264.4500     244.9600
        2101    35.235400     267.0000     263.2100     244.7900
        2102    35.247600     251.0000     262.4600     244.6100
        2103    35.259900     251.0000     262.1700     244.4400
        2104    35.272100     273.0000     262.1500     244.2700
        2105    35.284400     256.0000     262.4000     244.0900
        2106    35.296600     241.0000     263.1100     243.9200
        2107    35.308900     245.0000     264.2200     243.7500
        2108    35.321100     246.0000     264.7400     243.5800
        2109    35.333400     250.0000     264.6200     243.4000
        2110    35.345600     247.0000     265.5700     243.2300
        2111    35.357900     242.0000     267.1800     243.0600
        2112    35.370100     285.0000     269.2400     242.8900
        2113    35.382400     233.0000     271.9700     242.7200
        2114    35.394600     288.0000     275.7600     242.5500
        2115    35.406900     290.0000     280.9800     242.3800
        2116    35.419100     290.0000     288.2500     242.2100
        2117    35.431400     298.0000     299.9200     242.0400
        2118    35.443600     305.0000     318.3300     241.8700
        2119    35.455900     335.0000     345.2900     241.7000
        2120    35.468100     368.0000     380.7700     241.5300
        2121    35.480400     412.0000     420.5700     241.3600
        2122    35.492600     481.0000     466.2800     241.1900
        2123    35.504900     475.0000     509.7100     241.0200
        2124    35.517100     555.0000     534.6200     240.8500
        2125    35.529400     530.0000     522.4100     240.6800
        2126    35.541600     513.0000     479.0300     240.5100
        2127    35.553900     451.0000     434.8300     240.3500
        2128    35.566100     410.0000     409.3200     240.1800
        2129    35.578400     398.0000     402.2800     240.0100
        2130    35.590600     401.0000     406.2700     239.8400
        2131    35.602900     382.0000     410.9500     239.6800
        2132    35.615100     397.0000     403.6300     239.5100
        2133    35.627400     387.0000     378.4000     239.3400
        2134    35.639600     366.0000     344.6800     239.1800
        2135    35.651900     356.0000     315.8200     239.0100
        2136    35.664100     315.0000     296.5100     238.8500
        2137    35.676400     301.0000     285.3700     238.6800
        2138    35.688600     271.0000     280.2000     238.5100
        2139    35.700900     280.0000     279.5100     238.3500
        2140    35.713100     254.0000     282.0200     238.1800
        2141    35.725400     316.0000     286.6700     238.0200
        2142    35.737600     292.0000     292.7900     237.8500
        2143    35.749900     305.0000     298.3700     237.6900
        2144    35.762100     275.0000     298.8500     237.5300
        2145    35.774400     308.0000     291.5100     237.3600
        2146    35.786600     298.0000     281.2100     237.2000
        2147    35.798900     271.0000     273.6700     237.0400
        2148    35.811100     268.0000     269.8800     236.8700
        2149    35.823400     280.0000     269.4900     236.7100
        2150    35.835700     273.0000     270.7400     236.5500
        2151    35.847900     279.0000     271.2100     236.3900
        2152    35.860200     267.0000     268.3300     236.2200
        2153    35.872400     272.0000     262.2500     236.0600
        2154    35.884700     257.0000     256.0000     235.9000
        2155    35.896900     260.0000     251.2700     235.7400
        2156    35.909200     244.0000     248.3600     235.5800
        2157    35.921400     243.0000     247.0100     235.4200
        2158    35.933700     248.0000     246.9400     235.2600
        2159    35.945900     232.0000     248.3400     235.0900
        2160    35.958200     248.0000     250.5500     234.9300
        2161    35.970400     244.0000     253.0200     234.7700
        2162    35.982700     265.0000     256.8300     234.6100
        2163    35.994900     246.0000     261.9100     234.4600
        2164    36.007200     251.0000     263.1200     234.3000
        2165    36.019400     244.0000     255.1900     234.1400
        2166    36.031700     238.0000     249.6600     233.9800
        2167    36.043900     221.0000     247.3600     233.8200
        2168    36.056200     231.0000     246.7700     233.6600
        2169    36.068400     258.0000     247.3500     233.5000
        2170    36.080700     242.0000     249.0900     233.3500
        2171    36.092900     215.0000     251.1400     233.1900
        2172    36.105200     251.0000     249.7000     233.0300
        2173    36.117400     263.0000     245.1800     232.8700
        2174    36.129700     221.0000     241.3500     232.7200
        2175    36.141900     224.0000     239.3500     232.5600
        2176    36.154200     247.0000     238.3900     232.4000
        2177    36.166400     199.0000     237.7400     232.2500
        2178    36.178700     247.0000     236.9800     232.0900
        2179    36.190900     225.0000     236.6200     231.9400
        2180    36.203200     244.0000     236.4300     231.7800
        2181    36.215400     218.0000     235.7700     231.6300
        2182    36.227700     216.0000     235.0900     231.4700
        2183    36.239900     256.0000     234.7500     231.3200
        2184    36.252200     238.0000     234.5400     231.1600
        2185    36.264400     217.0000     234.2200     231.0100
        2186    36.276700     253.0000     233.8200     230.8500
        2187    36.288900     221.0000     233.5400     230.7000
        2188    36.301200     237.0000     233.3100     230.5500
        2189    36.313400     242.0000     233.1000     230.3900
        2190    36.325700     219.0000     232.8900     230.2400
        2191    36.337900     219.0000     232.7000     230.0900
        2192    36.350200     233.0000     232.5100     229.9400
        2193    36.362400     213.0000     232.3200     229.7800
        2194    36.374700     217.0000     232.1400     229.6300
        2195    36.386900     215.0000     231.9700     229.4800
        2196    36.399200     226.0000     231.7900     229.3300
        2197    36.411400     213.0000     231.6200     229.1800
        2198    36.423700     252.0000     231.4600     229.0300
        2199    36.435900     223.0000     231.2900     228.8800
        2200    36.448200     240.0000     231.1300     228.7300
        2201    36.460400     216.0000     230.9700     228.5800
        2202    36.472700     235.0000     230.8100     228.4300
        2203    36.485000     240.0000     230.6600     228.2800
        2204    36.497200     231.0000     230.5100     228.1300
        2205    36.509500     217.0000     230.3600     227.9800
        2206    36.521700     238.0000     230.2200     227.8300
        2207    36.534000     221.0000     230.0800     227.6800
        2208    36.546200     235.0000     229.9700     227.5300
        2209    36.558500     223.0000     229.8800     227.3900
        2210    36.570700     225.0000     229.8100     227.2400
        2211    36.583000     223.0000     229.7400     227.0900
        2212    36.595200     227.0000     229.7100     226.9400
        2213    36.607500     219.0000     229.7400     226.8000
        2214    36.619700     226.0000     229.6300     226.6500
        2215    36.632000     211.0000     229.2300     226.5000
        2216    36.644200     211.0000     228.9900     226.3600
        2217    36.656500     213.0000     228.8700     226.2100
        2218    36.668700     211.0000     228.7800     226.0600
        2219    36.681000     226.0000     228.7100     225.9200
        2220    36.693200     215.0000     228.6700     225.7700
        2221    36.705500     198.0000     228.6500     225.6300
        2222    36.717700     218.0000     228.5100     225.4800
        2223    36.730000     219.0000     228.3000     225.3400
        2224    36.742200     231.0000     228.1800     225.1900
        2225    36.754500     258.0000     228.1100     225.0500
        2226    36.766700     208.0000     228.0600     224.9100
        2227    36.779000     212.0000     228.0300     224.7600
        2228    36.791200     221.0000     228.0100     224.6200
        2229    36.803500     211.0000     228.0100     224.4800
        2230    36.815700     214.0000     228.0200     224.3300
        2231    36.828000     213.0000     228.0500     224.1900
        2232    36.840200     201.0000     228.1100     224.0500
        2233    36.852500     224.0000     228.2000     223.9100
        2234    36.864700     225.0000     228.3300     223.7700
        2235    36.877000     228.0000     228.5300     223.6200
        2236    36.889200     234.0000     228.8400     223.4800
        2237    36.901500     233.0000     229.3200     223.3400
        2238    36.913700     232.0000     230.0600     223.2000
        2239    36.926000     242.0000     231.1700     223.0600
        2240    36.938200     237.0000     232.6700     222.9200
        2241    36.950500     219.0000     234.5200     222.7800
        2242    36.962700     253.0000     236.6300     222.6400
        2243    36.975000     221.0000     238.8400     222.5000
        2244    36.987200     229.0000     240.4800     222.3600
        2245    36.999500     227.0000     240.6000     222.2200
        2246    37.011700     229.0000     239.4500     222.0900
        2247    37.024000     240.0000     238.4800     221.9500
        2248    37.036200     232.0000     238.5700     221.8100
        2249    37.048500     223.0000     239.6200     221.6700
        2250    37.060700     226.0000     241.3400     221.5300
        2251    37.073000     242.0000     243.4200     221.4000
        2252    37.085200     236.0000     245.4300     221.2600
        2253    37.097500     220.0000     247.0800     221.1200
        2254    37.109700     271.0000     248.9300     220.9900
        2255    37.122000     246.0000     252.2600     220.8500
        2256    37.134300     250.0000     258.3600     220.7100
        2257    37.146500     253.0000     268.7300     220.5800
        2258    37.158800     273.0000     285.4700     220.4400
        2259    37.171000     304.0000     310.8300     220.3100
        2260    37.183300     336.0000     345.4000     220.1700
        2261    37.195500     430.0000     387.2800     220.0400
        2262    37.207800     421.0000     434.2000     219.9000
        2263    37.220000     466.0000     480.2400     219.7700
        2264    37.232300     518.0000     507.1200     219.6400
        2265    37.244500     525.0000     492.7700     219.5000
        2266    37.256800     465.0000     444.2600     219.3700
        2267    37.269000     381.0000     396.0600     219.2400
        2268    37.281300     351.0000     368.7000     219.1000
        2269    37.293500     357.0000     361.7400     218.9700
        2270    37.305800     358.0000     367.7300     218.8400
        2271    37.318000     357.0000     377.8600     218.7100
        2272    37.330300     366.0000     379.3800     218.5700
        2273    37.342500     350.0000     361.2100     218.4400
        2274    37.354800     312.0000     328.0000     218.3100
        2275    37.367000     289.0000     295.2900     218.1800
        2276    37.379300     250.0000     271.5700     218.0500
        2277    37.391500     223.0000     256.4300     217.9200
        2278    37.403800     232.0000     246.9100     217.7900
        2279    37.416000     213.0000     240.7100     217.6600
        2280    37.428300     225.0000     236.5100     217.5300
        2281    37.440500     208.0000     233.5400     217.4000
        2282    37.452800     225.0000     231.3800     217.2700
        2283    37.465000     254.0000     229.7800     217.1400
        2284    37.477300     220.0000     228.5900     217.0100
        2285    37.489500     222.0000     227.7000     216.8800
        2286    37.501800     226.0000     227.0600     216.7600
        2287    37.514000     252.0000     226.6100     216.6300
        2288    37.526300     238.0000     226.3300     216.5000
        2289    37.538500     218.0000     226.2000     216.3700
        2290    37.550800     204.0000     226.1900     216.2400
        2291    37.563000     215.0000     226.3300     216.1200
        2292    37.575300     234.0000     226.6500     215.9900
        2293    37.587500     212.0000     227.2800     215.8700
        2294    37.599800     242.0000     228.3900     215.7400
        2295    37.612000     222.0000     230.3000     215.6100
        2296    37.624300     227.0000     233.5100     215.4900
        2297    37.636500     234.0000     238.7500     215.3600
        2298    37.648800     247.0000     246.7800     215.2400
        2299    37.661000     275.0000     257.8200     215.1100
        2300    37.673300     278.0000     271.2000     214.9900
        2301    37.685500     283.0000     286.2000     214.8600
        2302    37.697800     302.0000     300.9800     214.7400
        2303    37.710000     300.0000     309.4000     214.6200
        2304    37.722300     323.0000     303.8300     214.4900
        2305    37.734500     302.0000     286.8900     214.3700
        2306    37.746800     263.0000     270.7200     214.2500
        2307    37.759100     321.0000     262.0300     214.1200
        2308    37.771300     270.0000     260.0300     214.0000
        2309    37.783600     275.0000     262.1600     213.8800
        2310    37.795800     276.0000     265.7600     213.7600
        2311    37.808100     261.0000     266.8500     213.6400
        2312    37.820300     278.0000     261.4000     213.5100
        2313    37.832600     252.0000     250.8000     213.3900
        2314    37.844800     254.0000     239.7200     213.2700
        2315    37.857100     233.0000     231.7500     213.1500
        2316    37.869300     263.0000     226.6800     213.0300
        2317    37.881600     234.0000     223.4800     212.9100
        2318    37.893800     215.0000     221.3600     212.7900
        2319    37.906100     234.0000     219.8800     212.6700
        2320    37.918300     213.0000     218.7900     212.5500
        2321    37.930600     227.0000     217.9400     212.4300
        2322    37.942800     226.0000     217.2700     212.3100
        2323    37.955100     213.0000     216.7100     212.2000
        2324    37.967300     229.0000     216.2400     212.0800
        2325    37.979600     220.0000     215.8300     211.9600
        2326    37.991800     240.0000     215.4700     211.8400
        2327    38.004100     192.0000     215.1400     211.7200
        2328    38.016300     211.0000     214.8500     211.6100
        2329    38.028600     206.0000     214.5800     211.4900
        2330    38.040800     217.0000     214.3300     211.3700
        2331    38.053100     221.0000     214.0900     211.2600
        2332    38.065300     229.0000     213.8700     211.1400
        2333    38.077600     201.0000     213.6700     211.0300
        2334    38.089800     188.0000     213.4800     210.9100
        2335    38.102100     204.0000     213.3000     210.7900
        2336    38.114300     191.0000     213.1500     210.6800
        2337    38.126600     200.0000     213.0400     210.5600
        2338    38.138800     219.0000     212.9400     210.4500
        2339    38.151100     202.0000     212.8500     210.3400
        2340    38.163300     222.0000     212.8300     210.2200
        2341    38.175600     229.0000     212.8500     210.1100
        2342    38.187800     188.0000     212.6300     209.9900
        2343    38.200100     217.0000     212.2000     209.8800
        2344    38.212300     200.0000     211.9800     209.7700
        2345    38.224600     216.0000     211.8900     209.6600
        2346    38.236800     251.0000     211.9100     209.5400
        2347    38.249100     215.0000     211.9600     209.4300
        2348    38.261300     195.0000     212.0400     209.3200
        2349    38.273600     207.0000     212.2700     209.2100
        2350    38.285800     197.0000     212.5000     209.1000
        2351    38.298100     220.0000     212.2100     208.9800
        2352    38.310300     190.0000     211.3500     208.8700
        2353    38.322600     169.0000     210.9200     208.7600
        2354    38.334800     209.0000     210.7600     208.6500
        2355    38.347100     233.0000     210.6900     208.5400
        2356    38.359300     226.0000     210.6400     208.4300
        2357    38.371600     196.0000     210.6500     208.3200
        2358    38.383800     179.0000     210.7200     208.2100
        2359    38.396100     211.0000     210.6200     208.1000
        2360    38.408400     198.0000     210.2100     208.0000
        2361    38.420600     221.0000     209.9200     207.8900
        2362    38.432900     210.0000     209.7600     207.7800
        2363    38.445100     215.0000     209.6400     207.6700
        2364    38.457400     197.0000     209.5400     207.5600
        2365    38.469600     215.0000     209.4400     207.4500
        2366    38.481900     195.0000     209.3500     207.3500
        2367    38.494100     195.0000     209.2600     207.2400
        2368    38.506400     196.0000     209.1800     207.1300
        2369    38.518600     214.0000     209.1000     207.0300
        2370    38.530900     218.0000     209.0200     206.9200
        2371    38.543100     231.0000     208.9500     206.8100
        2372    38.555400     203.0000     208.8800     206.7100
        2373    38.567600     199.0000     208.8100     206.6000
        2374    38.579900     210.0000     208.7500     206.5000
        2375    38.592100     175.0000     208.6900     206.3900
        2376    38.604400     206.0000     208.6400     206.2900
        2377    38.616600     234.0000     208.5900     206.1800
        2378    38.628900     197.0000     208.5500     206.0800
        2379    38.641100     209.0000     208.5100     205.9800
        2380    38.653400     191.0000     208.4800     205.8700
        2381    38.665600     210.0000     208.4500     205.7700
        2382    38.677900     207.0000     208.4400     205.6700
        2383    38.690100     200.0000     208.4300     205.5600
        2384    38.702400     189.0000     208.4300     205.4600
        2385    38.714600     202.0000     208.4300     205.3600
        2386    38.726900     192.0000     208.4500     205.2600
        2387    38.739100     206.0000     208.4600     205.1500
        2388    38.751400     187.0000     208.4900     205.0500
        2389    38.763600     216.0000     208.5300     204.9500
        2390    38.775900     175.0000     208.5800     204.8500
        2391    38.788100     218.0000     208.6500     204.7500
        2392    38.800400     166.0000     208.7600     204.6500
        2393    38.812600     192.0000     208.9200     204.5500
        2394    38.824900     200.0000     209.2200     204.4500
        2395    38.837100     182.0000     209.7900     204.3500
        2396    38.849400     200.0000     210.6100     204.2500
        2397    38.861600     226.0000     211.3800     204.1500
        2398    38.873900     205.0000     212.5600     204.0500
        2399    38.886100     223.0000     214.3700     203.9500
        2400    38.898400     229.0000     215.5700     203.8500
        2401    38.910600     207.0000     213.1900     203.7500
        2402    38.922900     200.0000     211.5000     203.6600
        2403    38.935100     222.0000     211.3500     203.5600
        2404    38.947400     205.0000     211.7700     203.4600
        2405    38.959600     221.0000     212.3400     203.3600
        2406    38.971900     231.0000     213.1100     203.2700
        2407    38.984100     227.0000     214.2000     203.1700
        2408    38.996400     226.0000     215.2600     203.0700
        2409    39.008600     230.0000     214.9000     202.9800
        2410    39.020900     216.0000     214.2900     202.8800
        2411    39.033100     201.0000     214.6600     202.7800
        2412    39.045400     229.0000     215.6400     202.6900
        2413    39.057700     218.0000     217.0500     202.5900
        2414    39.069900     238.0000     219.1600     202.5000
        2415    39.082200     218.0000     222.0000     202.4000
        2416    39.094400     203.0000     225.5200     202.3100
        2417    39.106700     234.0000     229.4900     202.2200
        2418    39.118900     228.0000     233.4800     202.1200
        2419    39.131200     231.0000     236.3800     202.0300
        2420    39.143400     226.0000     236.6700     201.9300
        2421    39.155700     228.0000     234.0000     201.8400
        2422    39.167900     217.0000     230.1400     201.7500
        2423    39.180200     246.0000     227.1200     201.6500
        2424    39.192400     222.0000     225.6700     201.5600
        2425    39.204700     219.0000     225.5200     201.4700
        2426    39.216900     220.0000     226.1200     201.3800
        2427    39.229200     231.0000     226.7400     201.2900
        2428    39.241400     216.0000     226.5200     201.1900
        2429    39.253700     231.0000     224.9200     201.1000
        2430    39.265900     220.0000     222.3900     201.0100
        2431    39.278200     200.0000     219.9800     200.9200
        2432    39.290400     186.0000     218.3000     200.8300
        2433    39.302700     244.0000     217.2200     200.7400
        2434    39.314900     213.0000     216.0700     200.6500
        2435    39.327200     198.0000     215.2100     200.5600
        2436    39.339400     213.0000     214.8200     200.4700
        2437    39.351700     223.0000     214.3700     200.3800
        2438    39.363900     216.0000     213.8800     200.2900
        2439    39.376200     196.0000     213.6500     200.2000
        2440    39.388400     226.0000     213.5900     200.1200
        2441    39.400700     201.0000     213.6300     200.0300
        2442    39.412900     199.0000     213.5300     199.9400
        2443    39.425200     222.0000     213.3200     199.8500
        2444    39.437400     213.0000     213.2800     199.7600
        2445    39.449700     228.0000     213.2600     199.6800
        2446    39.461900     212.0000     213.1400     199.5900
        2447    39.474200     203.0000     213.1300     199.5000
        2448    39.486400     205.0000     213.2200     199.4200
        2449    39.498700     206.0000     213.3900     199.3300
        2450    39.510900     219.0000     213.6600     199.2400
        2451    39.523200     206.0000     214.0400     199.1600
        2452    39.535400     237.0000     214.5400     199.0700
        2453    39.547700     203.0000     215.1700     198.9900
        2454    39.559900     214.0000     215.9200     198.9000
        2455    39.572200     218.0000     216.7600     198.8200
        2456    39.584400     237.0000     217.5600     198.7300
        2457    39.596700     219.0000     218.2300     198.6500
        2458    39.608900     227.0000     218.9200     198.5600
        2459    39.621200     251.0000     219.8600     198.4800
        2460    39.633400     235.0000     221.1500     198.4000
        2461    39.645700     242.0000     222.7700     198.3100
        2462    39.657900     232.0000     224.7100     198.2300
        2463    39.670200     185.0000     227.0100     198.1500
        2464    39.682400     257.0000     229.7400     198.0600
        2465    39.694700     227.0000     233.1400     197.9800
        2466    39.707000     224.0000     237.6900     197.9000
        2467    39.719200     219.0000     244.2200     197.8200
        2468    39.731500     255.0000     253.9000     197.7300
        2469    39.743700     294.0000     268.3600     197.6500
        2470    39.756000     291.0000     289.6900     197.5700
        2471    39.768200     280.0000     319.9000     197.4900
        2472    39.780500     353.0000     359.7800     197.4100
        2473    39.792700     383.0000     407.8700     197.3300
        2474    39.805000     427.0000     460.3400     197.2500
        2475    39.817200     485.0000     508.5200     197.1700
        2476    39.829500     547.0000     535.6300     197.0900
        2477    39.841700     543.0000     525.6800     197.0100
        2478    39.854000     507.0000     483.3700     196.9300
        2479    39.866200     473.0000     434.8100     196.8500
        2480    39.878500     438.0000     402.6100     196.7700
        2481    39.890700     393.0000     391.7300     196.6900
        2482    39.903000     402.0000     392.5600     196.6100
        2483    39.915200     385.0000     395.1200     196.5400
        2484    39.927500     378.0000     399.4500     196.4600
        2485    39.939700     407.0000     393.5000     196.3800
        2486    39.952000     368.0000     371.6500     196.3000
        2487    39.964200     371.0000     341.1000     196.2300
        2488    39.976500     381.0000     312.6100     196.1500
        2489    39.988700     322.0000     293.5800     196.0700
        2490    40.001000     267.0000     284.3600     196.0000
        2491    40.013200     291.0000     278.9600     195.9200
        2492    40.025500     296.0000     276.7600     195.8400
        2493    40.037700     270.0000     275.3100     195.7700
        2494    40.050000     279.0000     270.4400     195.6900
        2495    40.062200     251.0000     262.5300     195.6200
        2496    40.074500     277.0000     253.6300     195.5400
        2497    40.086700     233.0000     245.5800     195.4700
        2498    40.099000     230.0000     241.5100     195.3900
        2499    40.111200     245.0000     241.5800     195.3200
        2500    40.123500     252.0000     242.0100     195.2400
        2501    40.135700     251.0000     238.5800     195.1700
        2502    40.148000     210.0000     235.1800     195.0900
        2503    40.160200     222.0000     230.8300     195.0200
        2504    40.172500     264.0000     225.5500     194.9500
        2505    40.184700     220.0000     220.2100     194.8700
        2506    40.197000     179.0000     215.8700     194.8000
        2507    40.209200     202.0000     213.1200     194.7300
        2508    40.221500     221.0000     211.3800     194.6600
        2509    40.233700     210.0000     208.5900     194.5800
        2510    40.246000     203.0000     205.6300     194.5100
        2511    40.258200     227.0000     203.9900     194.4400
        2512    40.270500     222.0000     203.0100     194.3700
        2513    40.282700     232.0000     202.3400     194.3000
        2514    40.295000     232.0000     201.8600     194.2300
        2515    40.307200     208.0000     201.4800     194.1600
        2516    40.319500     212.0000     201.2200     194.0800
        2517    40.331700     198.0000     201.1000     194.0100
        2518    40.344000     207.0000     201.0400     193.9400
        2519    40.356300     222.0000     200.5500     193.8700
        2520    40.368500     204.0000     200.0000     193.8000
        2521    40.380800     181.0000     199.7200     193.7300
        2522    40.393000     197.0000     199.5700     193.6700
        2523    40.405300     188.0000     199.4900     193.6000
        2524    40.417500     193.0000     199.4400     193.5300
        2525    40.429800     216.0000     199.4600     193.4600
        2526    40.442000     229.0000     199.5400     193.3900
        2527    40.454300     198.0000     199.5600     193.3200
        2528    40.466500     230.0000     199.4100     193.2500
        2529    40.478800     225.0000     199.3500     193.1900
        2530    40.491000     188.0000     199.4100     193.1200
        2531    40.503300     201.0000     199.5400     193.0500
        2532    40.515500     217.0000     199.7000     192.9800
        2533    40.527800     197.0000     199.9100     192.9200
        2534    40.540000     198.0000     200.1600     192.8500
        2535    40.552300     197.0000     200.4600     192.7900
        2536    40.564500     202.0000     200.8200     192.7200
        2537    40.576800     214.0000     201.2800     192.6500
        2538    40.589000     191.0000     201.8900     192.5900
        2539    40.601300     202.0000     202.7300     192.5200
        2540    40.613500     209.0000     203.9200     192.4600
        2541    40.625800     208.0000     205.6700     192.3900
        2542    40.638000     235.0000     208.2600     192.3300
        2543    40.650300     212.0000     212.0300     192.2600
        2544    40.662500     217.0000     217.2300     192.2000
        2545    40.674800     207.0000     223.7900     192.1300
        2546    40.687000     207.0000     231.4500     192.0700
        2547    40.699300     241.0000     239.3900     192.0000
        2548    40.711500     247.0000     245.2300     191.9400
        2549    40.723800     222.0000     245.7300     191.8800
        2550    40.736000     216.0000     240.8700     191.8100
        2551    40.748300     200.0000     235.3400     191.7500
        2552    40.760500     232.0000     232.9600     191.6900
        2553    40.772800     257.0000     233.8700     191.6300
        2554    40.785000     265.0000     235.2800     191.5600
        2555    40.797300     217.0000     238.0900     191.5000
        2556    40.809500     246.0000     243.2700     191.4400
        2557    40.821800     235.0000     249.2100     191.3800
        2558    40.834000     277.0000     255.4200     191.3200
        2559    40.846300     286.0000     264.2100     191.2600
        2560    40.858500     286.0000     280.4200     191.1900
        2561    40.870800     320.0000     308.6400     191.1300
        2562    40.883000     363.0000     349.9700     191.0700
        2563    40.895300     398.0000     400.7400     191.0100
        2564    40.907500     486.0000     458.9400     190.9500
        2565    40.919800     567.0000     519.0000     190.8900
        2566    40.932000     633.0000     555.1000     190.8300
        2567    40.944300     575.0000     537.7300     190.7700
        2568    40.956500     506.0000     475.4800     190.7100
        2569    40.968800     440.0000     408.5200     190.6500
        2570    40.981000     390.0000     366.0700     190.6000
        2571    40.993300     377.0000     351.5800     190.5400
        2572    41.005600     408.0000     355.8900     190.4800
        2573    41.017800     352.0000     371.4700     190.4200
        2574    41.030100     452.0000     388.7800     190.3600
        2575    41.042300     416.0000     391.4400     190.3000
        2576    41.054600     371.0000     367.9300     190.2500
        2577    41.066800     389.0000     327.1400     190.1900
        2578    41.079100     301.0000     286.7600     190.1300
        2579    41.091300     252.0000     257.5200     190.0700
        2580    41.103600     231.0000     238.9300     190.0200
        2581    41.115800     229.0000     227.2100     189.9600
        2582    41.128100     252.0000     219.6200     189.9000
        2583    41.140300     196.0000     214.5600     189.8500
        2584    41.152600     209.0000     211.1500     189.7900
        2585    41.164800     225.0000     208.7500     189.7400
        2586    41.177100     206.0000     207.0200     189.6800
        2587    41.189300     195.0000     205.7900     189.6200
        2588    41.201600     221.0000     204.8700     189.5700
        2589    41.213800     205.0000     203.1800     189.5100
        2590    41.226100     190.0000     201.7400     189.4600
        2591    41.238300     218.0000     200.9500     189.4000
        2592    41.250600     218.0000     200.5000     189.3500
        2593    41.262800     196.0000     200.2500     189.2900
        2594    41.275100     207.0000     200.1300     189.2400
        2595    41.287300     215.0000     200.1900     189.1900
        2596    41.299600     209.0000     200.4400     189.1300
        2597    41.311800     201.0000     200.6100     189.0800
        2598    41.324100     224.0000     200.4200     189.0300
        2599    41.336300     200.0000     200.4500     188.9700
        2600    41.348600     218.0000     200.8000     188.9200
        2601    41.360800     208.0000     201.3400     188.8700
        2602    41.373100     198.0000     202.0500     188.8100
        2603    41.385300     211.0000     202.9100     188.7600
        2604    41.397600     207.0000     203.9200     188.7100
        2605    41.409800     216.0000     205.0600     188.6600
        2606    41.422100     184.0000     206.3400     188.6100
        2607    41.434300     231.0000     207.7700     188.5500
        2608    41.446600     182.0000     209.4100     188.5000
        2609    41.458800     204.0000     211.3800     188.4500
        2610    41.471100     225.0000     213.9200     188.4000
        2611    41.483300     213.0000     217.4000     188.3500
        2612    41.495600     242.0000     222.3800     188.3000
        2613    41.507800     237.0000     229.7300     188.2500
        2614    41.520100     271.0000     240.7600     188.2000
        2615    41.532300     270.0000     257.3700     188.1500
        2616    41.544600     276.0000     281.6400     188.1000
        2617    41.556800     357.0000     314.7700     188.0500
        2618    41.569100     373.0000     355.9700     188.0000
        2619    41.581300     414.0000     402.6500     187.9500
        2620    41.593600     435.0000     447.9300     187.9000
        2621    41.605800     464.0000     475.2800     187.8500
        2622    41.618100     500.0000     467.4800     187.8000
        2623    41.630400     416.0000     423.7200     187.7500
        2624    41.642600     337.0000     373.3400     187.7100
        2625    41.654900     314.0000     338.6400     187.6600
        2626    41.667100     316.0000     323.9700     187.6100
        2627    41.679400     308.0000     324.8500     187.5600
        2628    41.691600     316.0000     335.2900     187.5100
        2629    41.703900     390.0000     347.9900     187.4700
        2630    41.716100     349.0000     352.2500     187.4200
        2631    41.728400     313.0000     338.6900     187.3700
        2632    41.740600     307.0000     309.9200     187.3200
        2633    41.752900     265.0000     278.9000     187.2800
        2634    41.765100     260.0000     254.8700     187.2300
        2635    41.777400     222.0000     238.7600     187.1800
        2636    41.789600     217.0000     228.9600     187.1400
        2637    41.801900     250.0000     223.7500     187.0900
        2638    41.814100     234.0000     220.4800     187.0500
        2639    41.826400     209.0000     213.9700     187.0000
        2640    41.838600     211.0000     208.3500     186.9600
        2641    41.850900     207.0000     205.5500     186.9100
        2642    41.863100     199.0000     204.1500     186.8600
        2643    41.875400     202.0000     203.0600     186.8200
        2644    41.887600     180.0000     201.6800     186.7700
        2645    41.899900     207.0000     201.0800     186.7300
        2646    41.912100     205.0000     201.2500     186.6900
        2647    41.924400     188.0000     201.1700     186.6400
        2648    41.936600     222.0000     199.1400     186.6000
        2649    41.948900     216.0000     197.2500     186.5500
        2650    41.961100     192.0000     196.4000     186.5100
        2651    41.973400     193.0000     195.9800     186.4700
        2652    41.985600     188.0000     195.5000     186.4200
        2653    41.997900     210.0000     194.8400     186.3800
        2654    42.010100     209.0000     194.3800     186.3400
        2655    42.022400     200.0000     194.0600     186.2900
        2656    42.034600     189.0000     193.8000     186.2500
        2657    42.046900     193.0000     193.5900     186.2100
        2658    42.059100     194.0000     193.4000     186.1600
        2659    42.071400     193.0000     193.2500     186.1200
        2660    42.083600     192.0000     193.1100     186.0800
        2661    42.095900     179.0000     193.0100     186.0400
        2662    42.108100     206.0000     192.9500     186.0000
        2663    42.120400     194.0000     192.9400     185.9600
        2664    42.132600     204.0000     193.0900     185.9100
        2665    42.144900     189.0000     193.4700     185.8700
        2666    42.157100     190.0000     193.8900     185.8300
        2667    42.169400     186.0000     194.5200     185.7900
        2668    42.181600     190.0000     195.6500     185.7500
        2669    42.193900     228.0000     196.8400     185.7100
        2670    42.206100     202.0000     195.5500     185.6700
        2671    42.218400     203.0000     193.3900     185.6300
        2672    42.230600     212.0000     192.5700     185.5900
        2673    42.242900     188.0000     192.3300     185.5500
        2674    42.255100     229.0000     192.3500     185.5100
        2675    42.267400     199.0000     192.4500     185.4700
        2676    42.279700     187.0000     192.6700     185.4300
        2677    42.291900     185.0000     193.1100     185.3900
        2678    42.304200     202.0000     193.5300     185.3500
        2679    42.316400     212.0000     192.8300     185.3100
        2680    42.328700     185.0000     191.6800     185.2700
        2681    42.340900     202.0000     191.1000     185.2300
        2682    42.353200     193.0000     190.8100     185.2000
        2683    42.365400     190.0000     190.5900     185.1600
        2684    42.377700     203.0000     190.4100     185.1200
        2685    42.389900     206.0000     190.2400     185.0800
        2686    42.402200     204.0000     190.0700     185.0400
        2687    42.414400     203.0000     189.9200     185.0100
        2688    42.426700     192.0000     189.7700     184.9700
        2689    42.438900     193.0000     189.6200     184.9300
        2690    42.451200     156.0000     189.4900     184.8900
        2691    42.463400     184.0000     189.3500     184.8600
        2692    42.475700     198.0000     189.2200     184.8200
        2693    42.487900     202.0000     189.1000     184.7800
        2694    42.500200     205.0000     188.9800     184.7500
        2695    42.512400     176.0000     188.8700     184.7100
        2696    42.524700     193.0000     188.7700     184.6700
        2697    42.536900     202.0000     188.6800     184.6400
        2698    42.549200     200.0000     188.6100     184.6000
        2699    42.561400     206.0000     188.5600     184.5600
        2700    42.573700     184.0000     188.5500     184.5300
        2701    42.585900     197.0000     188.6200     184.4900
        2702    42.598200     198.0000     188.8700     184.4600
        2703    42.610400     199.0000     189.2900     184.4200
        2704    42.622700     189.0000     189.7700     184.3900
        2705    42.634900     196.0000     190.6200     184.3500
        2706    42.647200     196.0000     191.9300     184.3200
        2707    42.659400     219.0000     192.5500     184.2800
        2708    42.671700     210.0000     191.0000     184.2500
        2709    42.683900     179.0000     190.3100     184.2100
        2710    42.696200     210.0000     190.3400     184.1800
        2711    42.708400     241.0000     190.2400     184.1500
        2712    42.720700     188.0000     190.6000     184.1100
        2713    42.732900     186.0000     191.1900     184.0800
        2714    42.745200     200.0000     191.2600     184.0400
        2715    42.757400     194.0000     191.5700     184.0100
        2716    42.769700     213.0000     192.0400     183.9800
        2717    42.781900     184.0000     191.8100     183.9400
        2718    42.794200     229.0000     191.9600     183.9100
        2719    42.806400     219.0000     192.5600     183.8800
        2720    42.818700     216.0000     193.4000     183.8500
        2721    42.830900     206.0000     195.0800     183.8100
        2722    42.843200     178.0000     197.8000     183.7800
        2723    42.855400     208.0000     201.4000     183.7500
        2724    42.867700     230.0000     206.1500     183.7200
        2725    42.879900     219.0000     212.1100     183.6800
        2726    42.892200     197.0000     218.6900     183.6500
        2727    42.904400     220.0000     224.4000     183.6200
        2728    42.916700     202.0000     226.5000     183.5900
        2729    42.929000     199.0000     223.3700     183.5600
        2730    42.941200     251.0000     217.2400     183.5200
        2731    42.953500     209.0000     211.3600     183.4900
        2732    42.965700     223.0000     207.2300     183.4600
        2733    42.978000     200.0000     205.1700     183.4300
        2734    42.990200     200.0000     205.4400     183.4000
        2735    43.002500     217.0000     207.0600     183.3700
        2736    43.014700     195.0000     208.9000     183.3400
        2737    43.027000     201.0000     209.4900     183.3100
        2738    43.039200     227.0000     207.7200     183.2800
        2739    43.051500     235.0000     204.1200     183.2500
        2740    43.063700     229.0000     200.3200     183.2200
        2741    43.076000     202.0000     197.1700     183.1900
        2742    43.088200     183.0000     194.7900     183.1600
        2743    43.100500     213.0000     193.4000     183.1300
        2744    43.112700     212.0000     192.7600     183.1000
        2745    43.125000     195.0000     192.6900     183.0700
        2746    43.137200     216.0000     192.9300     183.0400
        2747    43.149500     194.0000     193.4900     183.0100
        2748    43.161700     195.0000     194.5600     182.9800
        2749    43.174000     201.0000     195.8700     182.9500
        2750    43.186200     219.0000     195.5600     182.9200
        2751    43.198500     196.0000     194.6400     182.9000
        2752    43.210700     198.0000     195.0500     182.8700
        2753    43.223000     205.0000     196.3800     182.8400
        2754    43.235200     209.0000     198.6500     182.8100
        2755    43.247500     184.0000     202.0700     182.7800
        2756    43.259700     180.0000     206.6200     182.7500
        2757    43.272000     216.0000     212.8900     182.7300
        2758    43.284200     228.0000     221.8000     182.7000
        2759    43.296500     210.0000     232.3500     182.6700
        2760    43.308700     243.0000     243.6700     182.6400
        2761    43.321000     268.0000     254.4300     182.6100
        2762    43.333200     249.0000     259.5600     182.5900
        2763    43.345500     266.0000     254.9600     182.5600
        2764    43.357700     236.0000     243.8300     182.5300
        2765    43.370000     240.0000     233.3300     182.5100
        2766    43.382200     186.0000     227.2500     182.4800
        2767    43.394500     240.0000     226.0100     182.4500
        2768    43.406700     218.0000     228.5600     182.4300
        2769    43.419000     258.0000     233.8000     182.4000
        2770    43.431200     213.0000     240.4800     182.3700
        2771    43.443500     257.0000     246.6000     182.3500
        2772    43.455700     254.0000     250.4300     182.3200
        2773    43.468000     266.0000     253.3700     182.2900
        2774    43.480200     268.0000     259.8000     182.2700
        2775    43.492500     297.0000     273.2400     182.2400
        2776    43.504700     292.0000     294.8800     182.2200
        2777    43.517000     352.0000     323.6800     182.1900
        2778    43.529200     365.0000     355.0200     182.1700
        2779    43.541500     363.0000     380.6000     182.1400
        2780    43.553800     349.0000     392.5300     182.1200
        2781    43.566000     386.0000     387.0000     182.0900
        2782    43.578300     375.0000     364.3200     182.0700
        2783    43.590500     357.0000     335.0200     182.0400
        2784    43.602800     351.0000     311.3000     182.0200
        2785    43.615000     284.0000     298.9400     181.9900
        2786    43.627300     296.0000     297.5800     181.9700
        2787    43.639500     274.0000     304.0300     181.9400
        2788    43.651800     316.0000     313.4200     181.9200
        2789    43.664000     295.0000     320.8400     181.8900
        2790    43.676300     289.0000     323.8200     181.8700
        2791    43.688500     301.0000     322.1800     181.8400
        2792    43.700800     329.0000     319.2400     181.8200
        2793    43.713000     320.0000     320.3700     181.8000
        2794    43.725300     330.0000     327.9300     181.7700
        2795    43.737500     305.0000     337.1000     181.7500
        2796    43.749800     333.0000     335.3000     181.7300
        2797    43.762000     292.0000     314.3200     181.7000
        2798    43.774300     284.0000     284.0800     181.6800
        2799    43.786500     242.0000     259.7500     181.6600
        2800    43.798800     246.0000     246.3200     181.6300
        2801    43.811000     242.0000     242.0800     181.6100
        2802    43.823300     262.0000     244.2000     181.5900
        2803    43.835500     248.0000     250.3500     181.5600
        2804    43.847800     234.0000     257.6700     181.5400
        2805    43.860000     260.0000     260.8700     181.5200
        2806    43.872300     263.0000     254.5900     181.5000
        2807    43.884500     267.0000     240.4000     181.4700
        2808    43.896800     231.0000     225.6500     181.4500
        2809    43.909000     209.0000     214.8100     181.4300
        2810    43.921300     214.0000     207.8800     181.4100
        2811    43.933500     197.0000     203.5600     181.3900
        2812    43.945800     202.0000     200.8100     181.3600
        2813    43.958000     231.0000     199.0000     181.3400
        2814    43.970300     211.0000     197.7800     181.3200
        2815    43.982500     195.0000     196.9400     181.3000
        2816    43.994800     191.0000     196.3700     181.2800
        2817    44.007000     190.0000     196.0000     181.2600
        2818    44.019300     206.0000     195.7900     181.2300
        2819    44.031500     204.0000     195.7000     181.2100
        2820    44.043800     191.0000     195.7200     181.1900
        2821    44.056000     220.0000     195.8500     181.1700
        2822    44.068300     195.0000     196.0900     181.1500
        2823    44.080500     201.0000     196.4500     181.1300
        2824    44.092800     196.0000     196.9300     181.1100
        2825    44.105000     190.0000     197.5300     181.0900
        2826    44.117300     182.0000     198.3000     181.0700
        2827    44.129500     207.0000     199.2300     181.0500
        2828    44.141800     193.0000     200.2400     181.0300
        2829    44.154000     203.0000     201.2900     181.0100
        2830    44.166300     187.0000     202.5100     180.9900
        2831    44.178600     202.0000     203.8700     180.9600
        2832    44.190800     228.0000     205.3400     180.9400
        2833    44.203100     216.0000     206.9300     180.9200
        2834    44.215300     204.0000     208.7300     180.9000
        2835    44.227600     244.0000     210.9300     180.8900
        2836    44.239800     224.0000     213.8400     180.8700
        2837    44.252100     248.0000     217.9000     180.8500
        2838    44.264300     215.0000     223.7700     180.8300
        2839    44.276600     219.0000     232.5800     180.8100
        2840    44.288800     252.0000     245.8600     180.7900
        2841    44.301100     294.0000     264.7700     180.7700
        2842    44.313300     322.0000     295.1000     180.7500
        2843    44.325600     370.0000     339.0000     180.7300
        2844    44.337800     438.0000     395.3200     180.7100
        2845    44.350100     476.0000     462.7800     180.6900
        2846    44.362300     574.0000     537.5300     180.6700
        2847    44.374600     655.0000     596.4100     180.6500
        2848    44.386800     657.0000     602.1400     180.6300
        2849    44.399100     594.0000     543.0600     180.6200
        2850    44.411300     523.0000     458.7200     180.6000
        2851    44.423600     414.0000     393.0000     180.5800
        2852    44.435800     380.0000     359.1900     180.5600
        2853    44.448100     376.0000     352.1200     180.5400
        2854    44.460300     377.0000     363.1500     180.5200
        2855    44.472600     377.0000     386.5400     180.5100
        2856    44.484800     417.0000     413.0200     180.4900
        2857    44.497100     462.0000     425.4800     180.4700
        2858    44.509300     449.0000     409.1400     180.4500
        2859    44.521600     379.0000     370.8000     180.4300
        2860    44.533800     334.0000     332.9600     180.4200
        2861    44.546100     298.0000     309.3600     180.4000
        2862    44.558300     291.0000     300.3200     180.3800
        2863    44.570600     294.0000     300.0300     180.3600
        2864    44.582800     289.0000     299.0800     180.3400
        2865    44.595100     271.0000     288.1400     180.3300
        2866    44.607300     235.0000     267.8700     180.3100
        2867    44.619600     209.0000     247.9300     180.2900
        2868    44.631800     248.0000     234.5800     180.2800
        2869    44.644100     221.0000     228.1100     180.2600
        2870    44.656300     242.0000     226.8200     180.2400
        2871    44.668600     227.0000     229.1300     180.2200
        2872    44.680800     232.0000     233.6200     180.2100
        2873    44.693100     232.0000     237.9400     180.1900
        2874    44.705300     236.0000     238.3100     180.1700
        2875    44.717600     231.0000     232.6900     180.1600
        2876    44.729800     203.0000     224.2000     180.1400
        2877    44.742100     231.0000     217.5400     180.1200
        2878    44.754300     226.0000     214.5000     180.1100
        2879    44.766600     223.0000     214.5500     180.0900
        2880    44.778800     226.0000     216.5800     180.0700
        2881    44.791100     217.0000     218.9700     180.0600
        2882    44.803300     242.0000     219.3800     180.0400
        2883    44.815600     233.0000     216.1600     180.0200
        2884    44.827800     199.0000     210.5700     180.0100
        2885    44.840100     202.0000     205.4100     179.9900
        2886    44.852400     231.0000     202.1400     179.9800
        2887    44.864600     204.0000     200.7900     179.9600
        2888    44.876900     212.0000     200.9200     179.9400
        2889    44.889100     209.0000     202.0600     179.9300
        2890    44.901400     179.0000     203.7100     179.9100
        2891    44.913600     203.0000     205.0100     179.9000
        2892    44.925900     209.0000     204.9000     179.8800
        2893    44.938100     225.0000     203.1000     179.8600
        2894    44.950400     193.0000     200.6400     179.8500
        2895    44.962600     209.0000     198.6600     179.8300
        2896    44.974900     177.0000     197.5600     179.8200
        2897    44.987100     194.0000     197.2100     179.8000
        2898    44.999400     190.0000     197.3900     179.7900
        2899    45.011600     193.0000     197.9200     179.7700
        2900    45.023900     196.0000     198.6900     179.7600
        2901    45.036100     207.0000     199.7100     179.7400
        2902    45.048400     214.0000     200.9900     179.7300
        2903    45.060600     189.0000     202.6400     179.7100
        2904    45.072900     215.0000     204.9200     179.7000
        2905    45.085100     236.0000     208.1300     179.6800
        2906    45.097400     203.0000     212.4700     179.6700
        2907    45.109600     221.0000     218.4000     179.6500
        2908    45.121900     237.0000     227.5900     179.6400
        2909    45.134100     252.0000     241.7000     179.6200
        2910    45.146400     299.0000     262.9100     179.6100
        2911    45.158600     313.0000     293.4200     179.5900
        2912    45.170900     366.0000     334.1200     179.5800
        2913    45.183100     390.0000     383.7700     179.5600
        2914    45.195400     418.0000     437.1700     179.5500
        2915    45.207600     505.0000     479.6800     179.5300
        2916    45.219900     522.0000     488.1800     179.5200
        2917    45.232100     398.0000     453.1400     179.5000
        2918    45.244400     370.0000     396.0100     179.4900
        2919    45.256600     305.0000     346.4600     179.4800
        2920    45.268900     312.0000     317.2500     179.4600
        2921    45.281100     307.0000     307.7400     179.4500
        2922    45.293400     317.0000     313.4100     179.4300
        2923    45.305600     330.0000     328.7700     179.4200
        2924    45.317900     306.0000     344.9700     179.4000
        2925    45.330100     349.0000     353.3600     179.3900
        2926    45.342400     311.0000     345.0500     179.3800
        2927    45.354600     325.0000     318.3000     179.3600
        2928    45.366900     300.0000     284.6300     179.3500
        2929    45.379100     258.0000     255.8800     179.3300
        2930    45.391400     221.0000     235.6300     179.3200
        2931    45.403600     191.0000     222.4900     179.3100
        2932    45.415900     237.0000     214.1800     179.2900
        2933    45.428100     215.0000     208.4900     179.2800
        2934    45.440400     214.0000     203.4000     179.2700
        2935    45.452600     205.0000     199.4200     179.2500
        2936    45.464900     189.0000     196.7400     179.2400
        2937    45.477100     220.0000     194.8100     179.2200
        2938    45.489400     187.0000     193.3400     179.2100
        2939    45.501700     179.0000     192.1800     179.2000
        2940    45.513900     175.0000     191.2400     179.1800
        2941    45.526200     214.0000     190.4700     179.1700
        2942    45.538400     186.0000     189.8400     179.1600
        2943    45.550700     175.0000     189.3200     179.1400
        2944    45.562900     178.0000     188.8900     179.1300
        2945    45.575200     182.0000     188.5500     179.1200
        2946    45.587400     215.0000     188.3100     179.1000
        2947    45.599700     211.0000     188.2000     179.0900
        2948    45.611900     179.0000     188.2900     179.0800
        2949    45.624200     192.0000     188.5700     179.0600
        2950    45.636400     211.0000     188.9900     179.0500
        2951    45.648700     203.0000     189.8200     179.0400
        2952    45.660900     229.0000     190.9300     179.0200
        2953    45.673200     178.0000     190.7600     179.0100
        2954    45.685400     202.0000     188.8000     179.0000
        2955    45.697700     205.0000     187.8900     178.9900
        2956    45.709900     185.0000     187.7700     178.9700
        2957    45.722200     192.0000     188.1100     178.9600
        2958    45.734400     201.0000     188.8700     178.9500
        2959    45.746700     191.0000     190.1400     178.9300
        2960    45.758900     182.0000     192.1000     178.9200
        2961    45.771200     192.0000     194.9100     178.9100
        2962    45.783400     185.0000     198.3700     178.9000
        2963    45.795700     215.0000     201.4600     178.8800
        2964    45.807900     200.0000     203.5100     178.8700
        2965    45.820200     184.0000     203.7800     178.8600
        2966    45.832400     204.0000     201.2200     178.8400
        2967    45.844700     186.0000     197.2800     178.8300
        2968    45.856900     191.0000     194.0900     178.8200
        2969    45.869200     207.0000     192.3600     178.8100
        2970    45.881400     189.0000     191.8800     178.7900
        2971    45.893700     194.0000     192.3100     178.7800
        2972    45.905900     204.0000     193.3900     178.7700
        2973    45.918200     204.0000     194.8300     178.7600
        2974    45.930400     173.0000     196.0200     178.7400
        2975    45.942700     169.0000     196.0000     178.7300
        2976    45.954900     212.0000     194.5000     178.7200
        2977    45.967200     169.0000     192.4700     178.7100
        2978    45.979400     193.0000     190.8400     178.6900
        2979    45.991700     179.0000     189.8200     178.6800
        2980    46.003900     201.0000     189.2800     178.6700
        2981    46.016200     180.0000     189.0500     178.6600
        2982    46.028400     183.0000     189.0200     178.6400
        2983    46.040700     181.0000     189.1200     178.6300
        2984    46.052900     205.0000     189.3200     178.6200
        2985    46.065200     204.0000     189.5800     178.6100
        2986    46.077400     186.0000     189.9100     178.6000
        2987    46.089700     188.0000     190.3400     178.5800
        2988    46.101900     190.0000     190.9100     178.5700
        2989    46.114200     200.0000     191.6300     178.5600
        2990    46.126500     195.0000     192.1300     178.5500
        2991    46.138700     189.0000     192.0900     178.5300
        2992    46.151000     196.0000     192.3000     178.5200
        2993    46.163200     183.0000     192.7500     178.5100
        2994    46.175500     173.0000     193.3200     178.5000
        2995    46.187700     179.0000     193.9800     178.4900
        2996    46.200000     194.0000     194.7200     178.4700
        2997    46.212200     188.0000     195.5300     178.4600
        2998    46.224500     190.0000     196.3700     178.4500
        2999    46.236700     199.0000     197.2300     178.4400
        3000    46.249000     196.0000     198.0300     178.4300
        3001    46.261200     202.0000     198.6800     178.4100
        3002    46.273500     200.0000     199.4700     178.4000
        3003    46.285700     215.0000     200.4500     178.3900
        3004    46.298000     216.0000     201.5700     178.3800
        3005    46.310200     210.0000     202.8200     178.3600
        3006    46.322500     212.0000     204.2700     178.3500
        3007    46.334700     192.0000     205.9000     178.3400
        3008    46.347000     189.0000     207.4400     178.3300
        3009    46.359200     213.0000     209.2000     178.3200
        3010    46.371500     226.0000     211.6000     178.3000
        3011    46.383700     218.0000     214.5800     178.2900
        3012    46.396000     211.0000     218.0300     178.2800
        3013    46.408200     211.0000     221.6500     178.2700
        3014    46.420500     233.0000     224.5300     178.2600
        3015    46.432700     218.0000     225.4500     178.2400
        3016    46.445000     225.0000     224.4800     178.2300
        3017    46.457200     204.0000     223.1500     178.2200
        3018    46.469500     202.0000     222.5000     178.2100
        3019    46.481700     214.0000     222.8000     178.2000
        3020    46.494000     237.0000     224.0000     178.1900
        3021    46.506200     194.0000     225.8500     178.1700
        3022    46.518500     212.0000     228.1800     178.1600
        3023    46.530700     194.0000     230.7600     178.1500
        3024    46.543000     208.0000     233.1400     178.1400
        3025    46.555200     231.0000     234.7700     178.1300
        3026    46.567500     232.0000     235.6500     178.1100
        3027    46.579700     228.0000     236.5000     178.1000
        3028    46.592000     227.0000     237.8500     178.0900
        3029    46.604200     224.0000     239.7500     178.0800
        3030    46.616500     220.0000     242.0500     178.0700
        3031    46.628700     210.0000     244.5800     178.0500
        3032    46.641000     206.0000     247.2800     178.0400
        3033    46.653200     233.0000     250.2100     178.0300
        3034    46.665500     247.0000     253.6300     178.0200
        3035    46.677700     244.0000     257.9500     178.0100
        3036    46.690000     211.0000     263.8100     177.9900
        3037    46.702200     248.0000     272.0900     177.9800
        3038    46.714500     268.0000     284.0600     177.9700
        3039    46.726700     293.0000     301.7000     177.9600
        3040    46.739000     323.0000     328.1800     177.9500
        3041    46.751300     405.0000     368.5000     177.9300
        3042    46.763500     484.0000     429.7800     177.9200
        3043    46.775800     520.0000     519.5400     177.9100
        3044    46.788000     656.0000     641.9100     177.9000
        3045    46.800300     840.0000     794.4300     177.8900
        3046    46.812500     945.0000     963.0600     177.8700
        3047    46.824800    1158.0000    1103.4000     177.8600
        3048    46.837000    1231.0000    1138.2500     177.8500
        3049    46.849300    1099.0000    1028.8100     177.8400
        3050    46.861500     863.0000     842.7900     177.8300
        3051    46.873800     705.0000     678.5200     177.8100
        3052    46.886000     570.0000     577.7400     177.8000
        3053    46.898300     565.0000     537.7900     177.7900
        3054    46.910500     477.0000     544.7500     177.7800
        3055    46.922800     526.0000     585.1400     177.7700
        3056    46.935000     594.0000     644.3100     177.7500
        3057    46.947300     689.0000     696.8700     177.7400
        3058    46.959500     713.0000     705.1800     177.7300
        3059    46.971800     654.0000     646.9200     177.7200
        3060    46.984000     603.0000     546.5300     177.7100
        3061    46.996300     484.0000     449.5200     177.6900
        3062    47.008500     370.0000     378.8300     177.6800
        3063    47.020800     312.0000     333.6200     177.6700
        3064    47.033000     293.0000     305.7300     177.6600
        3065    47.045300     241.0000     287.4400     177.6400
        3066    47.057500     267.0000     272.9700     177.6300
        3067    47.069800     300.0000     259.1900     177.6200
        3068    47.082000     228.0000     246.2700     177.6100
        3069    47.094300     235.0000     235.7100     177.6000
        3070    47.106500     221.0000     228.0000     177.5800
        3071    47.118800     211.0000     222.8400     177.5700
        3072    47.131000     226.0000     219.7000     177.5600
        3073    47.143300     210.0000     217.9700     177.5500
        3074    47.155500     242.0000     217.1200     177.5300
        3075    47.167800     228.0000     216.3300     177.5200
        3076    47.180000     205.0000     214.6600     177.5100
        3077    47.192300     200.0000     211.6300     177.5000
        3078    47.204500     211.0000     207.7400     177.4800
        3079    47.216800     217.0000     203.9600     177.4700
        3080    47.229000     182.0000     200.8500     177.4600
        3081    47.241300     177.0000     198.4700     177.4500
        3082    47.253500     203.0000     196.6700     177.4300
        3083    47.265800     189.0000     195.2900     177.4200
        3084    47.278000     203.0000     194.2200     177.4100
        3085    47.290300     187.0000     193.3600     177.4000
        3086    47.302500     205.0000     192.6900     177.3800
        3087    47.314800     207.0000     192.1600     177.3700
        3088    47.327000     240.0000     191.7900     177.3600
        3089    47.339300     160.0000     191.6100     177.3500
        3090    47.351500     191.0000     191.7700     177.3300
        3091    47.363800     185.0000     192.5700     177.3200
        3092    47.376000     192.0000     193.9300     177.3100
        3093    47.388300     208.0000     195.8900     177.3000
        3094    47.400600     178.0000     199.3900     177.2800
        3095    47.412800     206.0000     203.8600     177.2700
        3096    47.425100     197.0000     202.4600     177.2600
        3097    47.437300     203.0000     195.7200     177.2500
        3098    47.449600     195.0000     192.5900     177.2300
        3099    47.461800     229.0000     191.6500     177.2200
        3100    47.474100     200.0000     191.6300     177.2100
        3101    47.486300     203.0000     192.1900     177.1900
        3102    47.498600     226.0000     193.2200     177.1800
        3103    47.510800     178.0000     194.6300     177.1700
        3104    47.523100     190.0000     196.7700     177.1500
        3105    47.535300     205.0000     199.5700     177.1400
        3106    47.547600     202.0000     200.6800     177.1300
        3107    47.559800     175.0000     198.6500     177.1200
        3108    47.572100     188.0000     197.4900     177.1000
        3109    47.584300     189.0000     197.8000     177.0900
        3110    47.596600     186.0000     198.7300     177.0800
        3111    47.608800     230.0000     199.9000     177.0600
        3112    47.621100     185.0000     201.1900     177.0500
        3113    47.633300     166.0000     202.5900     177.0400
        3114    47.645600     217.0000     204.1500     177.0200
        3115    47.657800     199.0000     206.0100     177.0100
        3116    47.670100     175.0000     208.3600     177.0000
        3117    47.682300     196.0000     211.4900     176.9800
        3118    47.694600     225.0000     215.7800     176.9700
        3119    47.706800     232.0000     221.8500     176.9600
        3120    47.719100     242.0000     230.6400     176.9400
        3121    47.731300     266.0000     243.6900     176.9300
        3122    47.743600     278.0000     263.3900     176.9200
        3123    47.755800     292.0000     293.1000     176.9000
        3124    47.768100     346.0000     336.0900     176.8900
        3125    47.780300     392.0000     393.8100     176.8800
        3126    47.792600     460.0000     464.6200     176.8600
        3127    47.804800     549.0000     539.5400     176.8500
        3128    47.817100     655.0000     592.7600     176.8300
        3129    47.829300     622.0000     588.8100     176.8200
        3130    47.841600     546.0000     524.3200     176.8100
        3131    47.853800     469.0000     441.0500     176.7900
        3132    47.866100     422.0000     376.7400     176.7800
        3133    47.878300     320.0000     341.0100     176.7700
        3134    47.890600     322.0000     329.7600     176.7500
        3135    47.902800     333.0000     337.1400     176.7400
        3136    47.915100     376.0000     358.0500     176.7200
        3137    47.927300     343.0000     386.5700     176.7100
        3138    47.939600     392.0000     411.4100     176.7000
        3139    47.951800     417.0000     415.2400     176.6800
        3140    47.964100     414.0000     388.8500     176.6700
        3141    47.976300     370.0000     344.9700     176.6500
        3142    47.988600     298.0000     303.8800     176.6400
        3143    48.000800     247.0000     274.5100     176.6300
        3144    48.013100     219.0000     255.7900     176.6100
        3145    48.025400     234.0000     244.0700     176.6000
        3146    48.037600     233.0000     236.4700     176.5800
        3147    48.049900     246.0000     231.4700     176.5700
        3148    48.062100     261.0000     228.6000     176.5500
        3149    48.074400     214.0000     227.7900     176.5400
        3150    48.086600     225.0000     229.1400     176.5200
        3151    48.098900     213.0000     233.0200     176.5100
        3152    48.111100     251.0000     240.2600     176.5000
        3153    48.123400     276.0000     252.3400     176.4800
        3154    48.135600     267.0000     271.7500     176.4700
        3155    48.147900     295.0000     301.7200     176.4500
        3156    48.160100     359.0000     345.3100     176.4400
        3157    48.172400     391.0000     403.5400     176.4200
        3158    48.184600     491.0000     473.9500     176.4100
        3159    48.196900     551.0000     545.4200     176.3900
        3160    48.209100     594.0000     589.5000     176.3800
        3161    48.221400     615.0000     572.0400     176.3600
        3162    48.233600     571.0000     498.8900     176.3500
        3163    48.245900     412.0000     416.1800     176.3300
        3164    48.258100     361.0000     356.5200     176.3200
        3165    48.270400     313.0000     325.0600     176.3000
        3166    48.282600     322.0000     316.5000     176.2900
        3167    48.294900     329.0000     325.2600     176.2700
        3168    48.307100     342.0000     346.5900     176.2600
        3169    48.319400     358.0000     374.4400     176.2400
        3170    48.331600     407.0000     397.2300     176.2300
        3171    48.343900     426.0000     397.5600     176.2100
        3172    48.356100     373.0000     367.5300     176.1900
        3173    48.368400     319.0000     321.7300     176.1800
        3174    48.380600     290.0000     280.2500     176.1600
        3175    48.392900     223.0000     250.7200     176.1500
        3176    48.405100     221.0000     231.4900     176.1300
        3177    48.417400     209.0000     219.0000     176.1200
        3178    48.429600     202.0000     210.6600     176.1000
        3179    48.441900     182.0000     204.8500     176.0900
        3180    48.454100     200.0000     200.6300     176.0700
        3181    48.466400     207.0000     197.4700     176.0500
        3182    48.478600     180.0000     195.0100     176.0400
        3183    48.490900     194.0000     193.0600     176.0200
        3184    48.503100     181.0000     191.4800     176.0100
        3185    48.515400     190.0000     190.1800     175.9900
        3186    48.527600     206.0000     189.0800     175.9700
        3187    48.539900     159.0000     188.1600     175.9600
        3188    48.552100     180.0000     187.3800     175.9400
        3189    48.564400     202.0000     186.7100     175.9300
        3190    48.576600     177.0000     186.1400     175.9100
        3191    48.588900     182.0000     185.6800     175.8900
        3192    48.601100     171.0000     185.3400     175.8800
        3193    48.613400     182.0000     185.2200     175.8600
        3194    48.625600     189.0000     185.3600     175.8400
        3195    48.637900     190.0000     185.6800     175.8300
        3196    48.650100     173.0000     186.4900     175.8100
        3197    48.662400     170.0000     187.8300     175.7900
        3198    48.674700     196.0000     187.9300     175.7800
        3199    48.686900     209.0000     185.3900     175.7600
        3200    48.699100     204.0000     183.7800     175.7400
        3201    48.711400     167.0000     183.0800     175.7300
        3202    48.723700     189.0000     182.7600     175.7100
        3203    48.735900     185.0000     182.6300     175.6900
        3204    48.748200     166.0000     182.6700     175.6800
        3205    48.760400     171.0000     182.8200     175.6600
        3206    48.772700     217.0000     183.1300     175.6400
        3207    48.784900     192.0000     183.7000     175.6300
        3208    48.797200     181.0000     184.2400     175.6100
        3209    48.809400     180.0000     183.6800     175.5900
        3210    48.821700     202.0000     182.6100     175.5700
        3211    48.833900     188.0000     182.0600     175.5600
        3212    48.846200     180.0000     181.8500     175.5400
        3213    48.858400     172.0000     181.7600     175.5200
        3214    48.870700     166.0000     181.7200     175.5000
        3215    48.882900     189.0000     181.7100     175.4900
        3216    48.895200     165.0000     181.7200     175.4700
        3217    48.907400     174.0000     181.7500     175.4500
        3218    48.919700     189.0000     181.8000     175.4300
        3219    48.931900     187.0000     181.8600     175.4200
        3220    48.944200     164.0000     181.9300     175.4000
        3221    48.956400     169.0000     182.0200     175.3800
        3222    48.968700     172.0000     182.1200     175.3600
        3223    48.980900     188.0000     182.2400     175.3400
        3224    48.993200     150.0000     182.3800     175.3300
        3225    49.005400     189.0000     182.5300     175.3100
        3226    49.017700     188.0000     182.6900     175.2900
        3227    49.029900     199.0000     182.8800     175.2700
        3228    49.042200     185.0000     183.0800     175.2500
        3229    49.054400     186.0000     183.2900     175.2300
        3230    49.066700     191.0000     183.5400     175.2200
        3231    49.078900     201.0000     183.8400     175.2000
        3232    49.091200     178.0000     184.1700     175.1800
        3233    49.103400     179.0000     184.5800     175.1600
        3234    49.115700     151.0000     185.1200     175.1400
        3235    49.127900     172.0000     185.6900     175.1200
        3236    49.140200     187.0000     185.9400     175.1100
        3237    49.152400     160.0000     186.2300     175.0900
        3238    49.164700     193.0000     186.8300     175.0700
        3239    49.176900     186.0000     187.7300     175.0500
        3240    49.189200     194.0000     188.9200     175.0300
        3241    49.201400     197.0000     190.3000     175.0100
        3242    49.213700     196.0000     192.2700     174.9900
        3243    49.225900     191.0000     195.2100     174.9700
        3244    49.238200     190.0000     199.4700     174.9500
        3245    49.250400     192.0000     204.4800     174.9300
        3246    49.262700     190.0000     206.9000     174.9200
        3247    49.274900     208.0000     203.1100     174.9000
        3248    49.287200     189.0000     196.5800     174.8800
        3249    49.299400     195.0000     194.2100     174.8600
        3250    49.311700     212.0000     193.9300     174.8400
        3251    49.324000     189.0000     194.4900     174.8200
        3252    49.336200     218.0000     195.4500     174.8000
        3253    49.348500     212.0000     196.9100     174.7800
        3254    49.360700     209.0000     198.9100     174.7600
        3255    49.373000     191.0000     201.5700     174.7400
        3256    49.385200     185.0000     204.0700     174.7200
        3257    49.397500     209.0000     204.9100     174.7000
        3258    49.409700     176.0000     202.7700     174.6800
        3259    49.422000     207.0000     200.6200     174.6600
        3260    49.434200     203.0000     200.0600     174.6400
        3261    49.446500     210.0000     200.3100     174.6200
        3262    49.458700     213.0000     200.8400     174.6000
        3263    49.471000     215.0000     201.4800     174.5800
        3264    49.483200     203.0000     202.1700     174.5600
        3265    49.495500     210.0000     202.8800     174.5400
        3266    49.507700     194.0000     203.6100     174.5200
        3267    49.520000     179.0000     204.3300     174.5000
        3268    49.532200     200.0000     205.0500     174.4800
        3269    49.544500     199.0000     205.7500     174.4600
        3270    49.556700     205.0000     206.4200     174.4400
        3271    49.569000     218.0000     207.0400     174.4100
        3272    49.581200     199.0000     207.6400     174.3900
        3273    49.593500     204.0000     208.2500     174.3700
        3274    49.605700     200.0000     208.9100     174.3500
        3275    49.618000     196.0000     209.6900     174.3300
        3276    49.630200     201.0000     210.6300     174.3100
        3277    49.642500     199.0000     211.9000     174.2900
        3278    49.654700     218.0000     213.6600     174.2700
        3279    49.667000     230.0000     215.7500     174.2500
        3280    49.679200     233.0000     217.8300     174.2300
        3281    49.691500     225.0000     221.2500     174.2000
        3282    49.703700     218.0000     226.8100     174.1800
        3283    49.716000     212.0000     235.0600     174.1600
        3284    49.728200     265.0000     246.5900     174.1400
        3285    49.740500     288.0000     261.5300     174.1200
        3286    49.752700     262.0000     278.9400     174.1000
        3287    49.765000     305.0000     295.7500     174.0700
        3288    49.777200     307.0000     306.5800     174.0500
        3289    49.789500     317.0000     306.4500     174.0300
        3290    49.801700     317.0000     294.9900     174.0100
        3291    49.814000     308.0000     277.3600     173.9900
        3292    49.826200     286.0000     260.7200     173.9600
        3293    49.838500     248.0000     249.0900     173.9400
        3294    49.850700     224.0000     243.2200     173.9200
        3295    49.863000     250.0000     242.4000     173.9000
        3296    49.875200     249.0000     245.5000     173.8800
        3297    49.887500     268.0000     251.0300     173.8500
        3298    49.899700     250.0000     256.6700     173.8300
        3299    49.912000     245.0000     259.4000     173.8100
        3300    49.924200     240.0000     256.9400     173.7900
        3301    49.936500     255.0000     249.5000     173.7600
        3302    49.948700     232.0000     239.7000     173.7400
        3303    49.961000     214.0000     230.5100     173.7200
        3304    49.973300     207.0000     223.5200     173.7000
        3305    49.985500     237.0000     218.9500     173.6700
        3306    49.997800     215.0000     216.4400     173.6500
        3307    50.010000     202.0000     215.6700     173.6300
        3308    50.022300     247.0000     216.5200     173.6000
        3309    50.034500     201.0000     219.1700     173.5800
        3310    50.046800     232.0000     224.1100     173.5600
        3311    50.059000     231.0000     232.3300     173.5300
        3312    50.071300     236.0000     245.3700     173.5100
        3313    50.083500     272.0000     265.2200     173.4900
        3314    50.095800     319.0000     292.3000     173.4600
        3315    50.108000     333.0000     329.2200     173.4400
        3316    50.120300     359.0000     372.5300     173.4200
        3317    50.132500     407.0000     412.7800     173.3900
        3318    50.144800     415.0000     430.8200     173.3700
        3319    50.157000     398.0000     411.7900     173.3500
        3320    50.169300     355.0000     366.4500     173.3200
        3321    50.181500     284.0000     320.2300     173.3000
        3322    50.193800     273.0000     287.5600     173.2700
        3323    50.206000     232.0000     269.9500     173.2500
        3324    50.218300     227.0000     264.7100     173.2300
        3325    50.230500     258.0000     269.2200     173.2000
        3326    50.242800     253.0000     281.2600     173.1800
        3327    50.255000     298.0000     297.8400     173.1500
        3328    50.267300     335.0000     312.9700     173.1300
        3329    50.279500     312.0000     317.0800     173.1100
        3330    50.291800     285.0000     303.9800     173.0800
        3331    50.304000     256.0000     279.1200     173.0600
        3332    50.316300     235.0000     253.8600     173.0300
        3333    50.328500     220.0000     234.5700     173.0100
        3334    50.340800     189.0000     221.6900     172.9800
        3335    50.353000     201.0000     213.6300     172.9600
        3336    50.365300     211.0000     208.7800     172.9300
        3337    50.377500     211.0000     206.2100     172.9100
        3338    50.389800     187.0000     205.6900     172.8800
        3339    50.402000     213.0000     206.5300     172.8600
        3340    50.414300     179.0000     205.7800     172.8300
        3341    50.426500     221.0000     204.9300     172.8100
        3342    50.438800     230.0000     207.3700     172.7800
        3343    50.451000     190.0000     213.2100     172.7600
        3344    50.463300     206.0000     222.8600     172.7300
        3345    50.475500     246.0000     236.6300     172.7100
        3346    50.487800     234.0000     254.1000     172.6800
        3347    50.500000     291.0000     272.5500     172.6600
        3348    50.512300     257.0000     284.5300     172.6300
        3349    50.524500     291.0000     281.3400     172.6100
        3350    50.536800     259.0000     264.0200     172.5800
        3351    50.549000     253.0000     242.6800     172.5500
        3352    50.561300     190.0000     225.8800     172.5300
        3353    50.573500     215.0000     216.1900     172.5000
        3354    50.585800     218.0000     212.3700     172.4800
        3355    50.598000     217.0000     212.9900     172.4500
        3356    50.610300     207.0000     217.0900     172.4200
        3357    50.622600     223.0000     223.7400     172.4000
        3358    50.634800     261.0000     231.1300     172.3700
        3359    50.647100     256.0000     235.4800     172.3500
        3360    50.659300     247.0000     232.7500     172.3200
        3361    50.671600     216.0000     223.3600     172.2900
        3362    50.683800     232.0000     212.2300     172.2700
        3363    50.696100     217.0000     203.2200     172.2400
        3364    50.708300     205.0000     197.0800     172.2100
        3365    50.720600     182.0000     193.1300     172.1900
        3366    50.732800     194.0000     190.6000     172.1600
        3367    50.745100     183.0000     188.9500     172.1300
        3368    50.757300     157.0000     187.8800     172.1100
        3369    50.769600     212.0000     187.2000     172.0800
        3370    50.781800     183.0000     186.8300     172.0500
        3371    50.794100     199.0000     186.7800     172.0300
        3372    50.806300     181.0000     187.0300     172.0000
        3373    50.818600     202.0000     187.2800     171.9700
        3374    50.830800     207.0000     187.7200     171.9500
        3375    50.843100     190.0000     188.7400     171.9200
        3376    50.855300     180.0000     189.6000     171.8900
        3377    50.867600     183.0000     188.4600     171.8600
        3378    50.879800     209.0000     187.3000     171.8400
        3379    50.892100     194.0000     186.9800     171.8100
        3380    50.904300     158.0000     187.1000     171.7800
        3381    50.916600     186.0000     187.4700     171.7500
        3382    50.928800     213.0000     188.0900     171.7300
        3383    50.941100     169.0000     188.9900     171.7000
        3384    50.953300     175.0000     190.1400     171.6700
        3385    50.965600     205.0000     191.7000     171.6400
        3386    50.977800     198.0000     193.9800     171.6100
        3387    50.990100     205.0000     196.9400     171.5900
        3388    51.002300     201.0000     200.2200     171.5600
        3389    51.014600     217.0000     204.9900     171.5300
        3390    51.026800     214.0000     212.4600     171.5000
        3391    51.039100     223.0000     223.0100     171.4700
        3392    51.051300     257.0000     236.6300     171.4500
        3393    51.063600     248.0000     252.2600     171.4200
        3394    51.075800     277.0000     266.2100     171.3900
        3395    51.088100     252.0000     271.6900     171.3600
        3396    51.100300     267.0000     264.5100     171.3300
        3397    51.112600     269.0000     249.7400     171.3000
        3398    51.124800     223.0000     236.1600     171.2800
        3399    51.137100     235.0000     228.2000     171.2500
        3400    51.149300     219.0000     226.3500     171.2200
        3401    51.161600     246.0000     230.1800     171.1900
        3402    51.173800     233.0000     239.8000     171.1600
        3403    51.186100     270.0000     256.1300     171.1300
        3404    51.198300     270.0000     280.3800     171.1000
        3405    51.210600     342.0000     312.8700     171.0700
        3406    51.222800     390.0000     352.3800     171.0400
        3407    51.235100     414.0000     396.1400     171.0200
        3408    51.247300     459.0000     441.2300     170.9900
        3409    51.259600     533.0000     477.5400     170.9600
        3410    51.271900     540.0000     480.3900     170.9300
        3411    51.284100     528.0000     438.0600     170.9000
        3412    51.296400     369.0000     374.4200     170.8700
        3413    51.308600     341.0000     319.8800     170.8400
        3414    51.320900     260.0000     285.1400     170.8100
        3415    51.333100     254.0000     268.2000     170.7800
        3416    51.345400     291.0000     264.9200     170.7500
        3417    51.357600     274.0000     272.4200     170.7200
        3418    51.369900     303.0000     288.4400     170.6900
        3419    51.382100     322.0000     309.7300     170.6600
        3420    51.394400     339.0000     329.7200     170.6300
        3421    51.406600     354.0000     336.2600     170.6000
        3422    51.418900     350.0000     321.3200     170.5700
        3423    51.431100     290.0000     292.4900     170.5400
        3424    51.443400     283.0000     264.3200     170.5100
        3425    51.455600     220.0000     243.5100     170.4800
        3426    51.467900     200.0000     228.7400     170.4500
        3427    51.480100     211.0000     217.1900     170.4200
        3428    51.492400     199.0000     207.9000     170.3900
        3429    51.504600     191.0000     200.9400     170.3600
        3430    51.516900     199.0000     196.1200     170.3300
        3431    51.529100     200.0000     192.9700     170.3000
        3432    51.541400     209.0000     191.0600     170.2700
        3433    51.553600     214.0000     190.0700     170.2400
        3434    51.565900     186.0000     189.8000     170.2100
        3435    51.578100     186.0000     189.9800     170.1800
        3436    51.590400     203.0000     190.2100     170.1500
        3437    51.602600     217.0000     189.9000     170.1200
        3438    51.614900     195.0000     188.7000     170.0900
        3439    51.627100     173.0000     186.9300     170.0500
        3440    51.639400     183.0000     185.1800     170.0200
        3441    51.651600     190.0000     183.8500     169.9900
        3442    51.663900     194.0000     182.9800     169.9600
        3443    51.676100     174.0000     182.5000     169.9300
        3444    51.688400     175.0000     182.2300     169.9000
        3445    51.700600     197.0000     181.7400     169.8700
        3446    51.712900     168.0000     181.1900     169.8400
        3447    51.725100     162.0000     180.8900     169.8100
        3448    51.737400     165.0000     180.7300     169.7700
        3449    51.749600     177.0000     180.6700     169.7400
        3450    51.761900     202.0000     180.7200     169.7100
        3451    51.774100     208.0000     180.9700     169.6800
        3452    51.786400     180.0000     181.4100     169.6500
        3453    51.798600     177.0000     182.0900     169.6200
        3454    51.810900     179.0000     183.2900     169.5900
        3455    51.823100     172.0000     184.6700     169.5500
        3456    51.835400     173.0000     183.9400     169.5200
        3457    51.847600     181.0000     181.8700     169.4900
        3458    51.859900     176.0000     180.8600     169.4600
        3459    51.872100     188.0000     180.4400     169.4300
        3460    51.884400     187.0000     180.2700     169.3900
        3461    51.896700     186.0000     180.2100     169.3600
        3462    51.908900     168.0000     180.2500     169.3300
        3463    51.921200     172.0000     180.3800     169.3000
        3464    51.933400     174.0000     180.6100     169.2700
        3465    51.945700     182.0000     181.0300     169.2300
        3466    51.957900     180.0000     181.5900     169.2000
        3467    51.970200     175.0000     181.6000     169.1700
        3468    51.982400     196.0000     180.7200     169.1400
        3469    51.994700     166.0000     180.0300     169.1100
        3470    52.006900     190.0000     179.7000     169.0700
        3471    52.019200     178.0000     179.5400     169.0400
        3472    52.031400     168.0000     179.4300     169.0100
        3473    52.043700     207.0000     179.3600     168.9800
        3474    52.055900     182.0000     179.3000     168.9400
        3475    52.068200     162.0000     179.2600     168.9100
        3476    52.080400     165.0000     179.2400     168.8800
        3477    52.092700     169.0000     179.2400     168.8400
        3478    52.104900     189.0000     179.2500     168.8100
        3479    52.117200     166.0000     179.2800     168.7800
        3480    52.129400     187.0000     179.3300     168.7500
        3481    52.141700     190.0000     179.3500     168.7100
        3482    52.153900     163.0000     179.3200     168.6800
        3483    52.166200     192.0000     179.3100     168.6500
        3484    52.178400     187.0000     179.3200     168.6100
        3485    52.190700     167.0000     179.3500     168.5800
        3486    52.202900     186.0000     179.3900     168.5500
        3487    52.215200     162.0000     179.4800     168.5200
        3488    52.227400     200.0000     179.6200     168.4800
        3489    52.239700     171.0000     179.8300     168.4500
        3490    52.251900     183.0000     180.1600     168.4200
        3491    52.264200     171.0000     180.6600     168.3800
        3492    52.276400     189.0000     181.3800     168.3500
        3493    52.288700     184.0000     182.4700     168.3200
        3494    52.300900     185.0000     184.2000     168.2800
        3495    52.313200     192.0000     186.9300     168.2500
        3496    52.325400     194.0000     191.2200     168.2200
        3497    52.337700     210.0000     197.7000     168.1800
        3498    52.349900     223.0000     206.6100     168.1500
        3499    52.362200     250.0000     217.6200     168.1100
        3500    52.374400     254.0000     227.0500     168.0800
        3501    52.386700     239.0000     227.3000     168.0500
        3502    52.398900     228.0000     217.1900     168.0100
        3503    52.411200     210.0000     205.7000     167.9800
        3504    52.423400     224.0000     197.7000     167.9500
        3505    52.435700     229.0000     192.4900     167.9100
        3506    52.447900     214.0000     190.3800     167.8800
        3507    52.460200     193.0000     190.5300     167.8400
        3508    52.472400     193.0000     192.4800     167.8100
        3509    52.484700     192.0000     196.0200     167.7800
        3510    52.496900     238.0000     200.9400     167.7400
        3511    52.509200     215.0000     206.2200     167.7100
        3512    52.521400     220.0000     208.9400     167.6800
        3513    52.533700     242.0000     206.5700     167.6400
        3514    52.546000     241.0000     201.3100     167.6100
        3515    52.558200     198.0000     196.8700     167.5700
        3516    52.570500     152.0000     194.0300     167.5400
        3517    52.582700     187.0000     192.6400     167.5000
        3518    52.595000     185.0000     192.4800     167.4700
        3519    52.607200     178.0000     193.1000     167.4400
        3520    52.619500     211.0000     194.2500     167.4000
        3521    52.631700     184.0000     195.8000     167.3700
        3522    52.644000     207.0000     197.7100     167.3300
        3523    52.656200     220.0000     199.9800     167.3000
        3524    52.668500     192.0000     202.5900     167.2600
        3525    52.680700     195.0000     205.5100     167.2300
        3526    52.693000     214.0000     208.7300     167.2000
        3527    52.705200     218.0000     212.1800     167.1600
        3528    52.717500     194.0000     215.8100     167.1300
        3529    52.729700     235.0000     219.5800     167.0900
        3530    52.742000     208.0000     223.4900     167.0600
        3531    52.754200     211.0000     227.6600     167.0200
        3532    52.766500     203.0000     232.3100     166.9900
        3533    52.778700     244.0000     237.8800     166.9500
        3534    52.791000     231.0000     244.8400     166.9200
        3535    52.803200     236.0000     253.8100     166.8800
        3536    52.815500     263.0000     265.8500     166.8500
        3537    52.827700     288.0000     281.8800     166.8100
        3538    52.840000     253.0000     301.6300     166.7800
        3539    52.852200     353.0000     327.6300     166.7400
        3540    52.864500     387.0000     366.1700     166.7100
        3541    52.876700     465.0000     422.6000     166.6700
        3542    52.889000     556.0000     504.0200     166.6400
        3543    52.901200     694.0000     619.4100     166.6000
        3544    52.913500     854.0000     775.6500     166.5700
        3545    52.925700    1093.0000     968.0100     166.5400
        3546    52.938000    1184.0000    1173.1900     166.5000
        3547    52.950200    1353.0000    1351.4400     166.4700
        3548    52.962500    1491.0000    1430.8000     166.4300
        3549    52.974700    1426.0000    1360.0900     166.4000
        3550    52.987000    1279.0000    1172.7200     166.3600
        3551    52.999200    1037.0000     959.8100     166.3200
        3552    53.011500     829.0000     789.6500     166.2900
        3553    53.023700     736.0000     681.8800     166.2500
        3554    53.036000     631.0000     629.7700     166.2200
        3555    53.048200     641.0000     627.1700     166.1800
        3556    53.060500     686.0000     665.8600     166.1500
        3557    53.072700     697.0000     731.5700     166.1100
        3558    53.085000     840.0000     804.8900     166.0800
        3559    53.097200     879.0000     856.8400     166.0400
        3560    53.109500     812.0000     852.0700     166.0100
        3561    53.121700     740.0000     779.3700     165.9700
        3562    53.134000     698.0000     666.0000     165.9400
        3563    53.146200     543.0000     549.9800     165.9000
        3564    53.158500     436.0000     454.0600     165.8700
        3565    53.170700     394.0000     384.4400     165.8300
        3566    53.183000     313.0000     335.2500     165.8000
        3567    53.195200     293.0000     301.4100     165.7600
        3568    53.207500     263.0000     277.6000     165.7300
        3569    53.219800     234.0000     260.6600     165.6900
        3570    53.232000     222.0000     248.4100     165.6600
        3571    53.244300     217.0000     239.2800     165.6200
        3572    53.256500     209.0000     232.2100     165.5800
        3573    53.268800     232.0000     227.1300     165.5500
        3574    53.281000     214.0000     223.2600     165.5100
        3575    53.293300     231.0000     219.1500     165.4800
        3576    53.305500     216.0000     215.3400     165.4400
        3577    53.317800     215.0000     212.7500     165.4100
        3578    53.330000     214.0000     211.2100     165.3700
        3579    53.342300     218.0000     210.5400     165.3400
        3580    53.354500     212.0000     210.7500     165.3000
        3581    53.366800     211.0000     211.9700     165.2700
        3582    53.379000     230.0000     214.4400     165.2300
        3583    53.391300     214.0000     218.4900     165.2000
        3584    53.403500     188.0000     224.8200     165.1600
        3585    53.415800     248.0000     234.6900     165.1200
        3586    53.428000     241.0000     249.6500     165.0900
        3587    53.440300     273.0000     271.6100     165.0500
        3588    53.452500     325.0000     302.1600     165.0200
        3589    53.464800     336.0000     341.0100     164.9800
        3590    53.477000     385.0000     384.0400     164.9500
        3591    53.489300     419.0000     421.9200     164.9100
        3592    53.501500     427.0000     438.3600     164.8800
        3593    53.513800     433.0000     422.1900     164.8400
        3594    53.526000     403.0000     381.5700     164.8100
        3595    53.538300     389.0000     336.5200     164.7700
        3596    53.550500     270.0000     301.0500     164.7300
        3597    53.562800     276.0000     278.9100     164.7000
        3598    53.575000     264.0000     268.9600     164.6600
        3599    53.587300     295.0000     269.3300     164.6300
        3600    53.599500     279.0000     278.4800     164.5900
        3601    53.611800     314.0000     294.4400     164.5600
        3602    53.624000     314.0000     313.7900     164.5200
        3603    53.636300     353.0000     330.5000     164.4900
        3604    53.648500     330.0000     336.2300     164.4500
        3605    53.660800     283.0000     326.5500     164.4200
        3606    53.673000     304.0000     305.5700     164.3800
        3607    53.685300     265.0000     281.3600     164.3400
        3608    53.697500     252.0000     258.9100     164.3100
        3609    53.709800     225.0000     239.9700     164.2700
        3610    53.722000     248.0000     225.1700     164.2400
        3611    53.734300     217.0000     214.4800     164.2000
        3612    53.746500     210.0000     207.2700     164.1700
        3613    53.758800     197.0000     202.7500     164.1300
        3614    53.771000     171.0000     200.2700     164.1000
        3615    53.783300     191.0000     199.2900     164.0600
        3616    53.795500     202.0000     199.2500     164.0300
        3617    53.807800     202.0000     199.4300     163.9900
        3618    53.820000     199.0000     199.1200     163.9600
        3619    53.832300     194.0000     197.8200     163.9200
        3620    53.844600     174.0000     195.3800     163.8800
        3621    53.856800     202.0000     192.2400     163.8500
        3622    53.869100     195.0000     189.1700     163.8100
        3623    53.881300     188.0000     186.6900     163.7800
        3624    53.893600     201.0000     184.9200     163.7400
        3625    53.905800     166.0000     183.7200     163.7100
        3626    53.918100     183.0000     182.9600     163.6700
        3627    53.930300     169.0000     182.5000     163.6400
        3628    53.942600     169.0000     182.2600     163.6000
        3629    53.954800     174.0000     182.1800     163.5700
        3630    53.967100     194.0000     182.2000     163.5300
        3631    53.979300     166.0000     182.3000     163.5000
        3632    53.991600     193.0000     182.4900     163.4600
        3633    54.003800     177.0000     182.8100     163.4300
        3634    54.016100     191.0000     183.3400     163.3900
        3635    54.028300     181.0000     184.2300     163.3600
        3636    54.040600     192.0000     185.6400     163.3200
        3637    54.052800     177.0000     187.6900     163.2900
        3638    54.065100     177.0000     190.8400     163.2500
        3639    54.077300     187.0000     195.1600     163.2200
        3640    54.089600     168.0000     198.8600     163.1800
        3641    54.101800     192.0000     202.1900     163.1500
        3642    54.114100     177.0000     208.7700     163.1100
        3643    54.126300     236.0000     219.8200     163.0800
        3644    54.138600     235.0000     237.2500     163.0400
        3645    54.150800     286.0000     262.9700     163.0100
        3646    54.163100     293.0000     298.2300     162.9700
        3647    54.175300     324.0000     342.0300     162.9400
        3648    54.187600     391.0000     387.5200     162.9000
        3649    54.199800     410.0000     417.4100     162.8700
        3650    54.212100     399.0000     412.1500     162.8400
        3651    54.224300     368.0000     373.3500     162.8000
        3652    54.236600     365.0000     324.4700     162.7700
        3653    54.248800     260.0000     285.1900     162.7300
        3654    54.261100     267.0000     261.4100     162.7000
        3655    54.273300     245.0000     251.5100     162.6600
        3656    54.285600     257.0000     252.6200     162.6300
        3657    54.297800     236.0000     261.4000     162.5900
        3658    54.310100     270.0000     278.5400     162.5600
        3659    54.322300     294.0000     305.2100     162.5300
        3660    54.334600     319.0000     337.3400     162.4900
        3661    54.346800     353.0000     366.0500     162.4600
        3662    54.359100     398.0000     380.9000     162.4200
        3663    54.371300     416.0000     377.2000     162.3900
        3664    54.383600     381.0000     355.8400     162.3500
        3665    54.395800     367.0000     321.3800     162.3200
        3666    54.408100     309.0000     284.2800     162.2900
        3667    54.420300     257.0000     254.1200     162.2500
        3668    54.432600     220.0000     233.4700     162.2200
        3669    54.444800     230.0000     220.2100     162.1800
        3670    54.457100     190.0000     212.9700     162.1500
        3671    54.469400     233.0000     211.3000     162.1200
        3672    54.481600     216.0000     214.4200     162.0800
        3673    54.493900     251.0000     221.5200     162.0500
        3674    54.506100     222.0000     230.8400     162.0200
        3675    54.518400     223.0000     238.1400     161.9800
        3676    54.530600     239.0000     237.5300     161.9500
        3677    54.542900     224.0000     228.1500     161.9100
        3678    54.555100     232.0000     215.4500     161.8800
        3679    54.567400     214.0000     203.4600     161.8500
        3680    54.579600     188.0000     194.1000     161.8100
        3681    54.591900     207.0000     187.4600     161.7800
        3682    54.604100     201.0000     183.0300     161.7500
        3683    54.616400     184.0000     180.2100     161.7100
        3684    54.628600     184.0000     178.5700     161.6800
        3685    54.640900     191.0000     177.8100     161.6500
        3686    54.653100     202.0000     177.5800     161.6100
        3687    54.665400     185.0000     177.3000     161.5800
        3688    54.677600     174.0000     176.3500     161.5500
        3689    54.689900     180.0000     175.1000     161.5200
        3690    54.702100     174.0000     174.3300     161.4800
        3691    54.714400     175.0000     173.8400     161.4500
        3692    54.726600     166.0000     173.3900     161.4200
        3693    54.738900     191.0000     173.0100     161.3800
        3694    54.751100     172.0000     172.7700     161.3500
        3695    54.763400     186.0000     172.7600     161.3200
        3696    54.775600     152.0000     173.0100     161.2900
        3697    54.787900     179.0000     173.5400     161.2500
        3698    54.800100     183.0000     174.3900     161.2200
        3699    54.812400     155.0000     175.7500     161.1900
        3700    54.824600     193.0000     177.8000     161.1600
        3701    54.836900     198.0000     180.9000     161.1300
        3702    54.849100     184.0000     185.6000     161.0900
        3703    54.861400     217.0000     192.6500     161.0600
        3704    54.873600     208.0000     202.8700     161.0300
        3705    54.885900     211.0000     216.7500     161.0000
        3706    54.898100     250.0000     233.4600     160.9700
        3707    54.910400     244.0000     249.9700     160.9300
        3708    54.922600     257.0000     260.4600     160.9000
        3709    54.934900     246.0000     258.4300     160.8700
        3710    54.947100     240.0000     244.9000     160.8400
        3711    54.959400     216.0000     228.0900     160.8100
        3712    54.971600     219.0000     214.1200     160.7800
        3713    54.983900     202.0000     203.0400     160.7400
        3714    54.996100     191.0000     195.8200     160.7100
        3715    55.008400     185.0000     193.2300     160.6800
        3716    55.020600     221.0000     194.3000     160.6500
        3717    55.032900     194.0000     198.3900     160.6200
        3718    55.045100     208.0000     204.6200     160.5900
        3719    55.057400     207.0000     211.3300     160.5600
        3720    55.069600     205.0000     215.6900     160.5300
        3721    55.081900     243.0000     214.6000     160.5000
        3722    55.094100     237.0000     207.8800     160.4700
        3723    55.106400     190.0000     198.8500     160.4300
        3724    55.118700     180.0000     190.6300     160.4000
        3725    55.130900     164.0000     183.7800     160.3700
        3726    55.143200     200.0000     178.4600     160.3400
        3727    55.155400     168.0000     174.9400     160.3100
        3728    55.167700     182.0000     172.7900     160.2800
        3729    55.179900     180.0000     171.5300     160.2500
        3730    55.192200     185.0000     170.9900     160.2200
        3731    55.204400     190.0000     171.0800     160.1900
        3732    55.216700     181.0000     170.9000     160.1600
        3733    55.228900     186.0000     169.2200     160.1300
        3734    55.241200     150.0000     167.8700     160.1000
        3735    55.253400     185.0000     167.1700     160.0700
        3736    55.265700     190.0000     166.8300     160.0400
        3737    55.277900     170.0000     166.7100     160.0200
        3738    55.290200     175.0000     166.7600     159.9900
        3739    55.302400     159.0000     167.0700     159.9600
        3740    55.314700     172.0000     167.6100     159.9300
        3741    55.326900     176.0000     167.7600     159.9000
        3742    55.339200     154.0000     167.2800     159.8700
        3743    55.351400     190.0000     167.2700     159.8400
        3744    55.363700     197.0000     167.4000     159.8100
        3745    55.375900     143.0000     166.9400     159.7800
        3746    55.388200     169.0000     166.4400     159.7600
        3747    55.400400     177.0000     166.3200     159.7300
        3748    55.412700     174.0000     166.5000     159.7000
        3749    55.424900     168.0000     166.9200     159.6700
        3750    55.437200     187.0000     167.5600     159.6400
        3751    55.449400     176.0000     168.4500     159.6100
        3752    55.461700     152.0000     169.5500     159.5900
        3753    55.473900     170.0000     170.2800     159.5600
        3754    55.486200     172.0000     170.0900     159.5300
        3755    55.498400     183.0000     170.2900     159.5000
        3756    55.510700     188.0000     171.0300     159.4800
        3757    55.522900     166.0000     170.3300     159.4500
        3758    55.535200     168.0000     168.3300     159.4200
        3759    55.547400     157.0000     167.3800     159.3900
        3760    55.559700     185.0000     167.1300     159.3700
        3761    55.571900     180.0000     167.3000     159.3400
        3762    55.584200     173.0000     167.7800     159.3100
        3763    55.596400     149.0000     168.4100     159.2900
        3764    55.608700     169.0000     168.6800     159.2600
        3765    55.620900     163.0000     168.6800     159.2300
        3766    55.633200     160.0000     168.6900     159.2100
        3767    55.645400     175.0000     168.8900     159.1800
        3768    55.657700     174.0000     169.3800     159.1500
        3769    55.669900     163.0000     169.5800     159.1300
        3770    55.682200     160.0000     169.1700     159.1000
        3771    55.694400     161.0000     169.1500     159.0800
        3772    55.706700     163.0000     169.7600     159.0500
        3773    55.718900     160.0000     170.9100     159.0200
        3774    55.731200     156.0000     172.4600     159.0000
        3775    55.743400     183.0000     172.7200     158.9700
        3776    55.755700     173.0000     171.1100     158.9500
        3777    55.768000     141.0000     170.1400     158.9200
        3778    55.780200     183.0000     169.8400     158.9000
        3779    55.792500     192.0000     169.9500     158.8700
        3780    55.804700     184.0000     170.3300     158.8500
        3781    55.817000     177.0000     170.9500     158.8200
        3782    55.829200     182.0000     171.8900     158.8000
        3783    55.841500     167.0000     173.2900     158.7800
        3784    55.853700     195.0000     175.1600     158.7500
        3785    55.866000     182.0000     177.2300     158.7300
        3786    55.878200     156.0000     180.0100     158.7000
        3787    55.890500     185.0000     183.8000     158.6800
        3788    55.902700     183.0000     188.5400     158.6600
        3789    55.915000     203.0000     195.4500     158.6300
        3790    55.927200     200.0000     205.0100     158.6100
        3791    55.939500     260.0000     219.1100     158.5900
        3792    55.951700     237.0000     238.8700     158.5600
        3793    55.964000     276.0000     263.3500     158.5400
        3794    55.976200     286.0000     288.5200     158.5200
        3795    55.988500     312.0000     305.7100     158.4900
        3796    56.000700     309.0000     305.5100     158.4700
        3797    56.013000     298.0000     287.4700     158.4500
        3798    56.025200     241.0000     261.5800     158.4300
        3799    56.037500     250.0000     238.1100     158.4100
        3800    56.049700     210.0000     221.4600     158.3800
        3801    56.062000     206.0000     211.8000     158.3600
        3802    56.074200     207.0000     207.7000     158.3400
        3803    56.086500     209.0000     208.0500     158.3200
        3804    56.098700     227.0000     212.5500     158.3000
        3805    56.111000     218.0000     220.8300     158.2800
        3806    56.123200     244.0000     231.0600     158.2500
        3807    56.135500     216.0000     239.6500     158.2300
        3808    56.147700     232.0000     241.8000     158.2100
        3809    56.160000     243.0000     235.2100     158.1900
        3810    56.172200     232.0000     222.6700     158.1700
        3811    56.184500     201.0000     209.2800     158.1500
        3812    56.196700     195.0000     198.3400     158.1300
        3813    56.209000     185.0000     190.6700     158.1100
        3814    56.221200     177.0000     185.8200     158.0900
        3815    56.233500     191.0000     183.1100     158.0700
        3816    56.245700     196.0000     181.9800     158.0500
        3817    56.258000     202.0000     182.4000     158.0300
        3818    56.270200     179.0000     184.5300     158.0100
        3819    56.282500     173.0000     188.5800     157.9900
        3820    56.294700     213.0000     194.6800     157.9800
        3821    56.307000     189.0000     202.5300     157.9600
        3822    56.319200     194.0000     210.6600     157.9400
        3823    56.331500     219.0000     215.8100     157.9200
        3824    56.343700     226.0000     214.5400     157.9000
        3825    56.356000     209.0000     207.4100     157.8800
        3826    56.368200     182.0000     198.7400     157.8700
        3827    56.380500     192.0000     192.0600     157.8500
        3828    56.392800     190.0000     188.3800     157.8300
        3829    56.405000     184.0000     187.5300     157.8100
        3830    56.417300     184.0000     189.2800     157.8000
        3831    56.429500     179.0000     193.5100     157.7800
        3832    56.441800     203.0000     201.0700     157.7600
        3833    56.454000     221.0000     212.4600     157.7500
        3834    56.466300     231.0000     228.1300     157.7300
        3835    56.478500     210.0000     247.4900     157.7100
        3836    56.490800     251.0000     268.2600     157.7000
        3837    56.503000     285.0000     286.6700     157.6800
        3838    56.515300     291.0000     297.6000     157.6600
        3839    56.527500     279.0000     295.4500     157.6500
        3840    56.539800     272.0000     279.0700     157.6300
        3841    56.552000     263.0000     255.2600     157.6200
        3842    56.564300     242.0000     232.8800     157.6000
        3843    56.576500     218.0000     216.3700     157.5900
        3844    56.588800     181.0000     206.0000     157.5700
        3845    56.601000     195.0000     200.8600     157.5600
        3846    56.613300     230.0000     200.1500     157.5400
        3847    56.625500     186.0000     203.2400     157.5300
        3848    56.637800     222.0000     209.5400     157.5200
        3849    56.650000     229.0000     217.8600     157.5000
        3850    56.662300     217.0000     225.6700     157.4900
        3851    56.674500     239.0000     229.1500     157.4800
        3852    56.686800     225.0000     225.6200     157.4600
        3853    56.699000     211.0000     215.9300     157.4500
        3854    56.711300     208.0000     204.0500     157.4400
        3855    56.723500     186.0000     193.5200     157.4200
        3856    56.735800     169.0000     185.6200     157.4100
        3857    56.748000     169.0000     180.0700     157.4000
        3858    56.760300     183.0000     176.3000     157.3900
        3859    56.772500     173.0000     173.7700     157.3800
        3860    56.784800     172.0000     172.1000     157.3600
        3861    56.797000     166.0000     171.0200     157.3500
        3862    56.809300     185.0000     170.4200     157.3400
        3863    56.821500     172.0000     170.1600     157.3300
        3864    56.833800     180.0000     169.8000     157.3200
        3865    56.846000     143.0000     169.0300     157.3100
        3866    56.858300     194.0000     168.5000     157.3000
        3867    56.870500     183.0000     168.2500     157.2900
        3868    56.882800     156.0000     168.1100     157.2800
        3869    56.895000     179.0000     168.0600     157.2700
        3870    56.907300     164.0000     168.1300     157.2600
        3871    56.919500     175.0000     168.2800     157.2500
        3872    56.931800     173.0000     168.5000     157.2400
        3873    56.944000     170.0000     168.7900     157.2300
        3874    56.956300     186.0000     169.1400     157.2200
        3875    56.968500     154.0000     169.5900     157.2200
        3876    56.980800     177.0000     170.1100     157.2100
        3877    56.993000     169.0000     170.5900     157.2000
        3878    57.005300     179.0000     171.1500     157.1900
        3879    57.017500     159.0000     172.1400     157.1800
        3880    57.029800     170.0000     173.6400     157.1800
        3881    57.042100     176.0000     175.4200     157.1700
        3882    57.054300     166.0000     176.7100     157.1600
        3883    57.066600     185.0000     176.9000     157.1600
        3884    57.078800     181.0000     176.6100     157.1500
        3885    57.091100     177.0000     177.6600     157.1400
        3886    57.103300     196.0000     179.9000     157.1400
        3887    57.115600     196.0000     183.4600     157.1300
        3888    57.127800     185.0000     188.8100     157.1300
        3889    57.140100     205.0000     196.8000     157.1200
        3890    57.152300     226.0000     208.4300     157.1200
        3891    57.164600     222.0000     224.4400     157.1100
        3892    57.176800     239.0000     244.4500     157.1100
        3893    57.189100     284.0000     265.2600     157.1000
        3894    57.201300     277.0000     278.9400     157.1000
        3895    57.213600     266.0000     276.8800     157.1000
        3896    57.225800     264.0000     259.8500     157.0900
        3897    57.238100     233.0000     238.7800     157.0900
        3898    57.250300     213.0000     222.5000     157.0900
        3899    57.262600     234.0000     212.7900     157.0800
        3900    57.274800     207.0000     207.9100     157.0800
        3901    57.287100     217.0000     208.1800     157.0800
        3902    57.299300     192.0000     214.1800     157.0800
        3903    57.311600     207.0000     226.3400     157.0700
        3904    57.323800     237.0000     245.3400     157.0700
        3905    57.336100     267.0000     270.8800     157.0700
        3906    57.348300     285.0000     299.8100     157.0700
        3907    57.360600     292.0000     323.7500     157.0700
        3908    57.372800     351.0000     330.4400     157.0700
        3909    57.385100     321.0000     313.4900     157.0700
        3910    57.397300     317.0000     281.6500     157.0700
        3911    57.409600     247.0000     250.0700     157.0700
        3912    57.421800     207.0000     226.4300     157.0700
        3913    57.434100     222.0000     210.9700     157.0700
        3914    57.446300     192.0000     202.3100     157.0700
        3915    57.458600     179.0000     198.7400     157.0700
        3916    57.470800     192.0000     198.3800     157.0700
        3917    57.483100     197.0000     201.0200     157.0800
        3918    57.495300     196.0000     207.1400     157.0800
        3919    57.507600     225.0000     215.4600     157.0800
        3920    57.519800     212.0000     222.9400     157.0800
        3921    57.532100     255.0000     224.8900     157.0900
        3922    57.544300     216.0000     218.6200     157.0900
        3923    57.556600     217.0000     206.9900     157.0900
        3924    57.568800     173.0000     195.2200     157.1000
        3925    57.581100     180.0000     186.1800     157.1000
        3926    57.593300     163.0000     180.1300     157.1000
        3927    57.605600     180.0000     176.3300     157.1100
        3928    57.617800     190.0000     173.8500     157.1100
        3929    57.630100     168.0000     171.5900     157.1200
        3930    57.642300     178.0000     169.6600     157.1200
        3931    57.654600     180.0000     168.3400     157.1300
        3932    57.666800     145.0000     167.4300     157.1300
        3933    57.679100     170.0000     166.7700     157.1400
        3934    57.691400     165.0000     166.2800     157.1500
        3935    57.703600     173.0000     165.9000     157.1500
        3936    57.715900     174.0000     165.6300     157.1600
        3937    57.728100     138.0000     165.4500     157.1700
        3938    57.740400     171.0000     165.3600     157.1800
        3939    57.752600     169.0000     165.3700     157.1800
        3940    57.764900     169.0000     165.5100     157.1900
        3941    57.777100     182.0000     165.7300     157.2000
        3942    57.789400     165.0000     165.9800     157.2100
        3943    57.801600     155.0000     166.4300     157.2200
        3944    57.813900     157.0000     167.2200     157.2300
        3945    57.826100     161.0000     168.4900     157.2400
        3946    57.838400     172.0000     170.4000     157.2500
        3947    57.850600     157.0000     173.1600     157.2600
        3948    57.862900     175.0000     176.8400     157.2700
        3949    57.875100     165.0000     181.1100     157.2800
        3950    57.887400     170.0000     185.2700     157.2900
        3951    57.899600     191.0000     188.2500     157.3000
        3952    57.911900     188.0000     189.3700     157.3100
        3953    57.924100     194.0000     188.7200     157.3300
        3954    57.936400     186.0000     186.3500     157.3400
        3955    57.948600     189.0000     182.6200     157.3500
        3956    57.960900     153.0000     178.5700     157.3600
        3957    57.973100     190.0000     175.2300     157.3800
        3958    57.985400     186.0000     173.0300     157.3900
        3959    57.997600     183.0000     172.0000     157.4100
        3960    58.009900     179.0000     172.0100     157.4200
        3961    58.022100     177.0000     172.8800     157.4300
        3962    58.034400     189.0000     174.2700     157.4500
        3963    58.046600     182.0000     175.7200     157.4700
        3964    58.058900     158.0000     176.6700     157.4800
        3965    58.071100     182.0000     176.8000     157.5000
        3966    58.083400     180.0000     176.0900     157.5100
        3967    58.095600     177.0000     174.6100     157.5300
        3968    58.107900     174.0000     172.4700     157.5500
        3969    58.120100     163.0000     170.2100     157.5600
        3970    58.132400     146.0000     168.2700     157.5800
        3971    58.144600     170.0000     166.8500     157.6000
        3972    58.156900     192.0000     165.9600     157.6200
        3973    58.169100     172.0000     165.5300     157.6400
        3974    58.181400     181.0000     165.1300     157.6500
        3975    58.193600     186.0000     164.2400     157.6700
        3976    58.205900     177.0000     163.5100     157.6900
        3977    58.218100     180.0000     163.0700     157.7100
        3978    58.230400     156.0000     162.7900     157.7300
        3979    58.242600     159.0000     162.5800     157.7500
        3980    58.254900     173.0000     162.4300     157.7800
        3981    58.267100     161.0000     162.3100     157.8000
        3982    58.279400     159.0000     162.2300     157.8200
        3983    58.291600     150.0000     162.1800     157.8400
        3984    58.303900     157.0000     162.1800     157.8600
        3985    58.316200     152.0000     162.2500     157.8900
        3986    58.328400     159.0000     162.3600     157.9100
        3987    58.340700     169.0000     162.3900     157.9300
        3988    58.352900     159.0000     162.1600     157.9600
        3989    58.365200     156.0000     161.9400     157.9800
        3990    58.377400     151.0000     161.8100     158.0000
        3991    58.389700     170.0000     161.7500     158.0300
        3992    58.401900     175.0000     161.7100     158.0500
        3993    58.414200     153.0000     161.6900     158.0800
        3994    58.426400     141.0000     161.6900     158.1100
        3995    58.438700     170.0000     161.7000     158.1300
        3996    58.450900     156.0000     161.7500     158.1600
        3997    58.463200     173.0000     161.8500     158.1800
        3998    58.475400     161.0000     162.0000     158.2100
        3999    58.487700     138.0000     162.2700     158.2400
        4000    58.499900     160.0000     162.5000     158.2700
        4001    58.512200     182.0000     162.3000     158.3000
        4002    58.524400     168.0000     162.0200     158.3300
        4003    58.536700     160.0000     161.9100     158.3500
        4004    58.548900     179.0000     161.9000     158.3800
        4005    58.561200     168.0000     161.9400     158.4100
        4006    58.573400     146.0000     162.0300     158.4400
        4007    58.585700     151.0000     162.1800     158.4700
        4008    58.597900     155.0000     162.4400     158.5100
        4009    58.610200     161.0000     162.9100     158.5400
        4010    58.622400     165.0000     163.6200     158.5700
        4011    58.634700     139.0000     164.7900     158.6000
        4012    58.646900     187.0000     166.5100     158.6300
        4013    58.659200     169.0000     167.2700     158.6700
        4014    58.671400     153.0000     165.4300     158.7000
        4015    58.683700     183.0000     163.9700     158.7300
        4016    58.695900     149.0000     163.3600     158.7700
        4017    58.708200     164.0000     163.2100     158.8000
        4018    58.720400     186.0000     163.2900     158.8400
        4019    58.732700     139.0000     163.4800     158.8700
        4020    58.744900     177.0000     163.6500     158.9100
        4021    58.757200     163.0000     163.8300     158.9400
        4022    58.769400     184.0000     164.2500     158.9800
        4023    58.781700     173.0000     164.9100     159.0200
        4024    58.793900     168.0000     165.9600     159.0500
        4025    58.806200     183.0000     167.3300     159.0900
        4026    58.818400     172.0000     167.7800     159.1300
        4027    58.830700     190.0000     166.7000     159.1700
        4028    58.842900     169.0000     165.8600     159.2100
        4029    58.855200     139.0000     165.6100     159.2500
        4030    58.867400     163.0000     165.7300     159.2900
        4031    58.879700     159.0000     166.0400     159.3300
        4032    58.891900     142.0000     166.4600     159.3700
        4033    58.904200     166.0000     166.9200     159.4100
        4034    58.916400     170.0000     167.4200     159.4500
        4035    58.928700     165.0000     168.0600     159.4900
        4036    58.940900     187.0000     168.8700     159.5400
        4037    58.953200     182.0000     169.9000     159.5800
        4038    58.965500     172.0000     171.1400     159.6200
        4039    58.977700     176.0000     172.4100     159.6600
        4040    58.990000     178.0000     173.4700     159.7100
        4041    59.002200     164.0000     173.7100     159.7500
        4042    59.014500     169.0000     173.6200     159.8000
        4043    59.026700     181.0000     173.9800     159.8400
        4044    59.039000     167.0000     174.6000     159.8900
        4045    59.051200     162.0000     175.4100     159.9300
        4046    59.063500     175.0000     176.3900     159.9800
        4047    59.075700     170.0000     177.5900     160.0300
        4048    59.088000     151.0000     179.0700     160.0700
        4049    59.100200     175.0000     180.9600     160.1200
        4050    59.112500     189.0000     183.3700     160.1700
        4051    59.124700     207.0000     186.4800     160.2200
        4052    59.137000     188.0000     190.5800     160.2700
        4053    59.149200     181.0000     195.9700     160.3200
        4054    59.161500     194.0000     202.9000     160.3700
        4055    59.173700     223.0000     212.3500     160.4200
        4056    59.186000     255.0000     226.1900     160.4700
        4057    59.198200     277.0000     246.6400     160.5200
        4058    59.210500     293.0000     276.2500     160.5700
        4059    59.222700     324.0000     317.0800     160.6200
        4060    59.235000     366.0000     368.7600     160.6800
        4061    59.247200     479.0000     424.3100     160.7300
        4062    59.259500     492.0000     465.7000     160.7800
        4063    59.271700     496.0000     471.0300     160.8400
        4064    59.284000     500.0000     437.7800     160.8900
        4065    59.296200     429.0000     387.6900     160.9500
        4066    59.308500     348.0000     341.8500     161.0000
        4067    59.320700     289.0000     308.3100     161.0600
        4068    59.333000     289.0000     287.7800     161.1100
        4069    59.345200     268.0000     279.3100     161.1700
        4070    59.357500     299.0000     282.3600     161.2300
        4071    59.369700     292.0000     297.8700     161.2900
        4072    59.382000     321.0000     327.0100     161.3500
        4073    59.394200     418.0000     369.9400     161.4000
        4074    59.406500     404.0000     424.3400     161.4600
        4075    59.418700     506.0000     481.7300     161.5200
        4076    59.431000     544.0000     524.4800     161.5800
        4077    59.443200     531.0000     533.7300     161.6400
        4078    59.455500     506.0000     502.8500     161.7000
        4079    59.467700     465.0000     444.4100     161.7700
        4080    59.480000     408.0000     380.8900     161.8300
        4081    59.492200     348.0000     328.0900     161.8900
        4082    59.504500     322.0000     290.4700     161.9500
        4083    59.516700     235.0000     266.4300     162.0200
        4084    59.529000     265.0000     253.2700     162.0800
        4085    59.541200     203.0000     248.9600     162.1500
        4086    59.553500     243.0000     252.2100     162.2100
        4087    59.565700     245.0000     262.2400     162.2800
        4088    59.578000     249.0000     278.1100     162.3400
        4089    59.590200     295.0000     296.4200     162.4100
        4090    59.602500     285.0000     309.9400     162.4700
        4091    59.614800     268.0000     310.5500     162.5400
        4092    59.627000     303.0000     295.5400     162.6100
        4093    59.639300     267.0000     271.0600     162.6800
        4094    59.651500     226.0000     246.2100     162.7500
        4095    59.663800     196.0000     226.2000     162.8200
        4096    59.676000     232.0000     211.8900     162.8900
        4097    59.688300     213.0000     202.1700     162.9600
        4098    59.700500     232.0000     195.6500     163.0300
        4099    59.712800     182.0000     191.4200     163.1000
        4100    59.725000     207.0000     188.9900     163.1700
        4101    59.737300     202.0000     187.8700     163.2400
        4102    59.749500     192.0000     187.6500     163.3200
        4103    59.761800     175.0000     187.8800     163.3900
        4104    59.774000     194.0000     187.9300     163.4600
        4105    59.786300     176.0000     186.4100     163.5400
        4106    59.798500     177.0000     183.5600     163.6200
        4107    59.810800     181.0000     180.6800     163.6900
        4108    59.823000     170.0000     178.2400     163.7700
        4109    59.835300     173.0000     176.4300     163.8400
        4110    59.847500     169.0000     175.2600     163.9200
        4111    59.859800     173.0000     174.6400     164.0000
        4112    59.872000     180.0000     174.5300     164.0700
        4113    59.884300     172.0000     175.0800     164.1500
        4114    59.896500     184.0000     175.7600     164.2300
        4115    59.908800     172.0000     174.7000     164.3100
        4116    59.921000     197.0000     173.0000     164.3900
        4117    59.933300     194.0000     172.2000     164.4700
        4118    59.945500     159.0000     171.6500     164.5500
        4119    59.957800     185.0000     171.0000     164.6400
        4120    59.970000     195.0000     170.4800     164.7200
        4121    59.982300     183.0000     170.1700     164.8000
        4122    59.994500     157.0000     169.9900     164.8900

# The following lines are used to test the character set of files sent by
# network email or other means. They are not part of the CIF data set.
# abcdefghijklmnopqrstuvwxyzABCDEFGHIJKLMNOPQRSTUVWXYZ0123456789
# !@#$%^&*()_+{}:"~<>?|\-=[];'`,./ 
