# Supplementary material for: Hydrogen-substituted β-tricalcium phosphate synthesized in organic media
Source: Acta Crystallogr B Struct Sci Cryst Eng Mater. 2016 Dec 1;72(Pt 6):875–84. doi: 10.1107/S2052520616015675 (PMC5134762; doi:10.1107/S2052520616015675)
Supplement: Supplementary file 3 [file b-72-00875-150212-02-betaTCPsup3.rtv]

###############################################################################
# Rietveld refinement results for sample 150212-02
# Created with Profex 3.10.0
# Export date: Juli 27, 2016 - 16:29
###############################################################################

data_150212-02
_pd_block_id 150212-02

loop_
    _pd_proc_point_id
    _pd_proc_2theta_corrected
    _pd_proc_intensity_total
    _pd_calc_intensity_total
    _pd_proc_intensity_bkg_calc
           1     9.508400     590.0000     537.8100     537.5300
           2     9.520600     530.0000     537.7900     537.5100
           3     9.532900     555.0000     537.7400     537.4600
           4     9.545100     519.0000     537.6900     537.4000
           5     9.557400     561.0000     537.6200     537.3300
           6     9.569600     548.0000     537.5300     537.2400
           7     9.581900     602.0000     537.4300     537.1300
           8     9.594100     572.0000     537.3200     537.0200
           9     9.606400     540.0000     537.1900     536.8800
          10     9.618600     561.0000     537.0500     536.7300
          11     9.630900     550.0000     536.8900     536.5700
          12     9.643100     532.0000     536.7300     536.4000
          13     9.655400     508.0000     536.5500     536.2100
          14     9.667600     562.0000     536.3600     536.0200
          15     9.679900     540.0000     536.1600     535.8100
          16     9.692100     516.0000     535.9400     535.5900
          17     9.704400     547.0000     535.7200     535.3600
          18     9.716600     532.0000     535.4800     535.1200
          19     9.728900     516.0000     535.2400     534.8700
          20     9.741100     508.0000     534.9900     534.6100
          21     9.753400     560.0000     534.7200     534.3400
          22     9.765600     534.0000     534.4500     534.0600
          23     9.777900     539.0000     534.1700     533.7700
          24     9.790100     540.0000     533.8800     533.4800
          25     9.802400     573.0000     533.5900     533.1700
          26     9.814600     516.0000     533.2800     532.8600
          27     9.826900     505.0000     532.9700     532.5400
          28     9.839100     536.0000     532.6500     532.2100
          29     9.851400     522.0000     532.3300     531.8700
          30     9.863600     484.0000     531.9900     531.5300
          31     9.875900     505.0000     531.6600     531.1800
          32     9.888100     515.0000     531.3100     530.8200
          33     9.900400     503.0000     530.9600     530.4600
          34     9.912600     526.0000     530.6000     530.0900
          35     9.924900     510.0000     530.2400     529.7200
          36     9.937100     544.0000     529.8800     529.3400
          37     9.949400     541.0000     529.5100     528.9600
          38     9.961600     518.0000     529.1300     528.5700
          39     9.973900     514.0000     528.7500     528.1700
          40     9.986100     526.0000     528.3700     527.7800
          41     9.998400     531.0000     527.9800     527.3700
          42    10.010600     527.0000     527.5900     526.9600
          43    10.022900     505.0000     527.2000     526.5500
          44    10.035100     525.0000     526.8000     526.1400
          45    10.047400     553.0000     526.4000     525.7200
          46    10.059600     508.0000     526.0000     525.3000
          47    10.071900     519.0000     525.5900     524.8700
          48    10.084100     509.0000     525.1900     524.4400
          49    10.096400     503.0000     524.7800     524.0100
          50    10.108600     522.0000     524.3700     523.5700
          51    10.120900     508.0000     523.9600     523.1400
          52    10.133100     516.0000     523.5500     522.6900
          53    10.145400     484.0000     523.1300     522.2500
          54    10.157700     509.0000     522.7200     521.8100
          55    10.169900     519.0000     522.3000     521.3600
          56    10.182200     507.0000     521.8900     520.9100
          57    10.194400     527.0000     521.4800     520.4600
          58    10.206700     539.0000     521.0600     520.0100
          59    10.218900     526.0000     520.6500     519.5500
          60    10.231200     492.0000     520.2400     519.1000
          61    10.243400     534.0000     519.8300     518.6400
          62    10.255700     533.0000     519.4200     518.1800
          63    10.267900     507.0000     519.0200     517.7200
          64    10.280200     499.0000     518.6200     517.2600
          65    10.292400     521.0000     518.2200     516.8000
          66    10.304700     546.0000     517.8300     516.3400
          67    10.316900     530.0000     517.4400     515.8700
          68    10.329200     499.0000     517.0600     515.4100
          69    10.341400     510.0000     516.6900     514.9500
          70    10.353700     497.0000     516.3200     514.4800
          71    10.365900     479.0000     515.9600     514.0200
          72    10.378200     517.0000     515.6200     513.5500
          73    10.390400     509.0000     515.2800     513.0900
          74    10.402700     535.0000     514.9700     512.6200
          75    10.414900     551.0000     514.6600     512.1600
          76    10.427200     517.0000     514.3800     511.6900
          77    10.439400     497.0000     514.1200     511.2300
          78    10.451700     548.0000     513.8800     510.7600
          79    10.463900     490.0000     513.6800     510.3000
          80    10.476200     521.0000     513.5100     509.8300
          81    10.488400     496.0000     513.3900     509.3700
          82    10.500700     535.0000     513.3100     508.9000
          83    10.512900     496.0000     513.3000     508.4400
          84    10.525200     508.0000     513.3500     507.9800
          85    10.537400     527.0000     513.4900     507.5200
          86    10.549700     514.0000     513.7400     507.0600
          87    10.561900     516.0000     514.1000     506.6000
          88    10.574200     520.0000     514.6200     506.1400
          89    10.586400     542.0000     515.3200     505.6800
          90    10.598700     509.0000     516.2500     505.2200
          91    10.610900     514.0000     517.4700     504.7600
          92    10.623200     531.0000     518.4800     504.3100
          93    10.635400     491.0000     520.3900     503.8500
          94    10.647700     539.0000     522.8700     503.4000
          95    10.659900     525.0000     526.1000     502.9500
          96    10.672200     508.0000     530.3000     502.5000
          97    10.684400     520.0000     535.7700     502.0500
          98    10.696700     542.0000     542.8300     501.6000
          99    10.708900     538.0000     551.9200     501.1500
         100    10.721200     593.0000     563.6900     500.7000
         101    10.733400     554.0000     579.1400     500.2600
         102    10.745700     586.0000     599.6200     499.8100
         103    10.757900     630.0000     626.7400     499.3700
         104    10.770200     686.0000     662.5900     498.9300
         105    10.782400     713.0000     709.8400     498.4900
         106    10.794700     774.0000     769.4900     498.0500
         107    10.807000     881.0000     834.0700     497.6200
         108    10.819200     913.0000     886.4200     497.1800
         109    10.831500     956.0000     921.1900     496.7500
         110    10.843700     981.0000     941.1500     496.3200
         111    10.856000     927.0000     938.8500     495.8900
         112    10.868200     891.0000     900.0200     495.4600
         113    10.880500     871.0000     824.1900     495.0300
         114    10.892700     776.0000     739.1000     494.6100
         115    10.905000     721.0000     661.5200     494.1800
         116    10.917200     602.0000     600.9900     493.7600
         117    10.929500     576.0000     562.9200     493.3400
         118    10.941700     534.0000     540.9300     492.9200
         119    10.954000     516.0000     527.7200     492.5000
         120    10.966200     514.0000     519.1700     492.0900
         121    10.978500     517.0000     513.2600     491.6800
         122    10.990700     462.0000     508.9900     491.2600
         123    11.003000     503.0000     505.6600     490.8500
         124    11.015200     486.0000     503.0300     490.4400
         125    11.027500     472.0000     500.8800     490.0400
         126    11.039700     519.0000     499.0900     489.6300
         127    11.052000     477.0000     497.5600     489.2300
         128    11.064200     502.0000     496.2200     488.8300
         129    11.076500     502.0000     495.0500     488.4300
         130    11.088700     522.0000     493.9900     488.0300
         131    11.101000     491.0000     493.0400     487.6300
         132    11.113200     483.0000     492.1600     487.2400
         133    11.125500     478.0000     491.3500     486.8500
         134    11.137700     482.0000     490.6000     486.4600
         135    11.150000     481.0000     489.8900     486.0700
         136    11.162200     532.0000     489.2200     485.6800
         137    11.174500     498.0000     488.5800     485.2900
         138    11.186700     506.0000     487.9700     484.9100
         139    11.199000     491.0000     487.3900     484.5300
         140    11.211200     479.0000     486.8300     484.1500
         141    11.223500     497.0000     486.2900     483.7700
         142    11.235700     494.0000     485.7700     483.3900
         143    11.248000     498.0000     485.2600     483.0200
         144    11.260200     491.0000     484.7600     482.6400
         145    11.272500     516.0000     484.2800     482.2700
         146    11.284700     506.0000     483.8100     481.9000
         147    11.297000     485.0000     483.3500     481.5300
         148    11.309200     466.0000     482.9000     481.1700
         149    11.321500     490.0000     482.4500     480.8000
         150    11.333700     482.0000     482.0200     480.4400
         151    11.346000     499.0000     481.5900     480.0800
         152    11.358200     453.0000     481.1700     479.7200
         153    11.370500     517.0000     480.7600     479.3600
         154    11.382700     419.0000     480.3400     479.0000
         155    11.395000     462.0000     479.9400     478.6500
         156    11.407200     473.0000     479.5400     478.3000
         157    11.419500     521.0000     479.1500     477.9400
         158    11.431800     466.0000     478.7500     477.5900
         159    11.444000     528.0000     478.3700     477.2500
         160    11.456300     456.0000     477.9900     476.9000
         161    11.468500     524.0000     477.6100     476.5600
         162    11.480800     493.0000     477.2300     476.2100
         163    11.493000     479.0000     476.8600     475.8700
         164    11.505300     478.0000     476.4900     475.5300
         165    11.517500     463.0000     476.1300     475.1900
         166    11.529800     458.0000     475.7600     474.8600
         167    11.542000     527.0000     475.4000     474.5200
         168    11.554300     475.0000     475.0400     474.1900
         169    11.566500     449.0000     474.6900     473.8600
         170    11.578800     492.0000     474.3400     473.5300
         171    11.591000     495.0000     473.9900     473.2000
         172    11.603300     465.0000     473.6400     472.8700
         173    11.615500     467.0000     473.3000     472.5400
         174    11.627800     477.0000     472.9600     472.2200
         175    11.640000     472.0000     472.6200     471.9000
         176    11.652300     486.0000     472.2800     471.5700
         177    11.664500     487.0000     471.9500     471.2500
         178    11.676800     435.0000     471.6100     470.9400
         179    11.689000     456.0000     471.2800     470.6200
         180    11.701300     506.0000     470.9500     470.3000
         181    11.713500     473.0000     470.6300     469.9900
         182    11.725800     510.0000     470.3000     469.6800
         183    11.738000     474.0000     469.9800     469.3600
         184    11.750300     462.0000     469.6600     469.0500
         185    11.762500     471.0000     469.3400     468.7400
         186    11.774800     501.0000     469.0300     468.4400
         187    11.787000     449.0000     468.7100     468.1300
         188    11.799300     522.0000     468.4000     467.8300
         189    11.811500     480.0000     468.0900     467.5200
         190    11.823800     469.0000     467.7800     467.2200
         191    11.836000     483.0000     467.4700     466.9200
         192    11.848300     485.0000     467.1600     466.6200
         193    11.860500     470.0000     466.8600     466.3200
         194    11.872800     484.0000     466.5600     466.0300
         195    11.885000     487.0000     466.2500     465.7300
         196    11.897300     465.0000     465.9500     465.4400
         197    11.909500     457.0000     465.6500     465.1400
         198    11.921800     454.0000     465.3600     464.8500
         199    11.934000     509.0000     465.0600     464.5600
         200    11.946300     441.0000     464.7700     464.2700
         201    11.958500     457.0000     464.4800     463.9800
         202    11.970800     448.0000     464.1800     463.6900
         203    11.983000     457.0000     463.8900     463.4100
         204    11.995300     454.0000     463.6100     463.1200
         205    12.007500     467.0000     463.3200     462.8400
         206    12.019800     489.0000     463.0300     462.5600
         207    12.032000     458.0000     462.7500     462.2700
         208    12.044300     476.0000     462.4700     461.9900
         209    12.056500     431.0000     462.1800     461.7100
         210    12.068800     454.0000     461.9000     461.4300
         211    12.081100     449.0000     461.6200     461.1600
         212    12.093300     482.0000     461.3500     460.8800
         213    12.105600     417.0000     461.0700     460.6100
         214    12.117800     494.0000     460.7900     460.3300
         215    12.130100     455.0000     460.5200     460.0600
         216    12.142300     443.0000     460.2500     459.7900
         217    12.154600     481.0000     459.9700     459.5100
         218    12.166800     505.0000     459.7000     459.2400
         219    12.179100     486.0000     459.4300     458.9700
         220    12.191300     467.0000     459.1700     458.7100
         221    12.203600     446.0000     458.9000     458.4400
         222    12.215800     470.0000     458.6300     458.1700
         223    12.228100     459.0000     458.3700     457.9100
         224    12.240300     462.0000     458.1000     457.6400
         225    12.252600     456.0000     457.8400     457.3800
         226    12.264800     440.0000     457.5800     457.1200
         227    12.277100     487.0000     457.3200     456.8500
         228    12.289300     464.0000     457.0600     456.5900
         229    12.301600     448.0000     456.8000     456.3300
         230    12.313800     455.0000     456.5400     456.0700
         231    12.326100     433.0000     456.2800     455.8100
         232    12.338300     471.0000     456.0300     455.5600
         233    12.350600     459.0000     455.7700     455.3000
         234    12.362800     477.0000     455.5200     455.0400
         235    12.375100     470.0000     455.2700     454.7900
         236    12.387300     465.0000     455.0200     454.5300
         237    12.399600     446.0000     454.7700     454.2800
         238    12.411800     456.0000     454.5200     454.0300
         239    12.424100     492.0000     454.2700     453.7700
         240    12.436300     471.0000     454.0200     453.5200
         241    12.448600     452.0000     453.7800     453.2700
         242    12.460800     475.0000     453.5300     453.0200
         243    12.473100     424.0000     453.2900     452.7700
         244    12.485300     481.0000     453.0400     452.5200
         245    12.497600     464.0000     452.8000     452.2800
         246    12.509800     473.0000     452.5600     452.0300
         247    12.522100     465.0000     452.3200     451.7800
         248    12.534300     449.0000     452.0800     451.5400
         249    12.546600     435.0000     451.8400     451.2900
         250    12.558800     421.0000     451.6000     451.0500
         251    12.571100     446.0000     451.3700     450.8000
         252    12.583300     441.0000     451.1300     450.5600
         253    12.595600     417.0000     450.9000     450.3200
         254    12.607800     466.0000     450.6700     450.0800
         255    12.620100     450.0000     450.4300     449.8400
         256    12.632300     436.0000     450.2000     449.6000
         257    12.644600     443.0000     449.9800     449.3600
         258    12.656800     496.0000     449.7500     449.1200
         259    12.669100     421.0000     449.5200     448.8800
         260    12.681300     475.0000     449.3000     448.6400
         261    12.693600     435.0000     449.0800     448.4000
         262    12.705900     455.0000     448.8600     448.1700
         263    12.718100     460.0000     448.6400     447.9300
         264    12.730400     441.0000     448.4200     447.6900
         265    12.742600     437.0000     448.2100     447.4600
         266    12.754900     423.0000     448.0100     447.2200
         267    12.767100     434.0000     447.8100     446.9900
         268    12.779400     470.0000     447.6300     446.7600
         269    12.791600     450.0000     447.4600     446.5200
         270    12.803900     448.0000     447.3200     446.2900
         271    12.816100     453.0000     447.2100     446.0600
         272    12.828400     438.0000     447.1400     445.8300
         273    12.840600     411.0000     447.1400     445.6000
         274    12.852900     434.0000     447.2100     445.3700
         275    12.865100     448.0000     447.4200     445.1400
         276    12.877400     424.0000     447.7600     444.9100
         277    12.889600     464.0000     448.3900     444.6800
         278    12.901900     451.0000     449.5400     444.4500
         279    12.914100     429.0000     451.2800     444.2200
         280    12.926400     469.0000     451.6800     443.9900
         281    12.938600     443.0000     452.0900     443.7700
         282    12.950900     437.0000     453.0800     443.5400
         283    12.963100     466.0000     453.5100     443.3100
         284    12.975400     403.0000     452.3100     443.0900
         285    12.987600     414.0000     448.9200     442.8600
         286    12.999900     454.0000     447.8100     442.6400
         287    13.012100     486.0000     446.0800     442.4100
         288    13.024400     424.0000     444.3200     442.1900
         289    13.036600     464.0000     443.7200     441.9700
         290    13.048900     430.0000     443.4000     441.7400
         291    13.061100     446.0000     443.1500     441.5200
         292    13.073400     421.0000     442.9500     441.3000
         293    13.085600     445.0000     442.7600     441.0800
         294    13.097900     460.0000     442.5900     440.8600
         295    13.110100     430.0000     442.4300     440.6400
         296    13.122400     409.0000     442.2800     440.4200
         297    13.134600     490.0000     442.1400     440.2000
         298    13.146900     424.0000     442.0100     439.9800
         299    13.159100     462.0000     441.8900     439.7600
         300    13.171400     413.0000     441.7800     439.5400
         301    13.183600     456.0000     441.6900     439.3200
         302    13.195900     452.0000     441.6100     439.1000
         303    13.208100     428.0000     441.5400     438.8800
         304    13.220400     405.0000     441.4900     438.6700
         305    13.232600     422.0000     441.4600     438.4500
         306    13.244900     455.0000     441.4600     438.2300
         307    13.257100     462.0000     441.4700     438.0200
         308    13.269400     420.0000     441.5200     437.8000
         309    13.281600     450.0000     441.6100     437.5900
         310    13.293900     451.0000     441.7400     437.3700
         311    13.306100     439.0000     441.9200     437.1600
         312    13.318400     441.0000     442.1700     436.9400
         313    13.330600     460.0000     442.4900     436.7300
         314    13.342900     469.0000     442.9200     436.5100
         315    13.355100     424.0000     443.4700     436.3000
         316    13.367400     422.0000     444.1800     436.0900
         317    13.379700     460.0000     445.1000     435.8800
         318    13.391900     418.0000     446.3000     435.6600
         319    13.404200     450.0000     447.8800     435.4500
         320    13.416400     450.0000     449.9700     435.2400
         321    13.428700     443.0000     452.7600     435.0300
         322    13.440900     465.0000     456.5400     434.8200
         323    13.453200     481.0000     461.6900     434.6100
         324    13.465400     448.0000     468.7000     434.4000
         325    13.477700     485.0000     476.6000     434.1900
         326    13.489900     476.0000     488.8800     433.9800
         327    13.502200     523.0000     505.4000     433.7700
         328    13.514400     487.0000     527.6300     433.5600
         329    13.526700     585.0000     557.4200     433.3500
         330    13.538900     587.0000     597.1900     433.1500
         331    13.551200     617.0000     648.7400     432.9400
         332    13.563400     677.0000     708.5000     432.7300
         333    13.575700     737.0000     764.4000     432.5200
         334    13.587900     757.0000     808.9400     432.3200
         335    13.600200     813.0000     844.7500     432.1100
         336    13.612400     817.0000     864.2700     431.9000
         337    13.624700     858.0000     848.8400     431.7000
         338    13.636900     792.0000     792.6100     431.4900
         339    13.649200     725.0000     719.8700     431.2900
         340    13.661400     672.0000     650.8500     431.0800
         341    13.673700     606.0000     586.1900     430.8800
         342    13.685900     592.0000     533.6400     430.6800
         343    13.698200     520.0000     499.1600     430.4700
         344    13.710400     489.0000     478.4400     430.2700
         345    13.722700     471.0000     465.7200     430.0700
         346    13.734900     468.0000     457.4300     429.8600
         347    13.747200     474.0000     451.7100     429.6600
         348    13.759400     457.0000     447.5700     429.4600
         349    13.771700     425.0000     444.4400     429.2600
         350    13.783900     479.0000     441.9900     429.0600
         351    13.796200     449.0000     440.0400     428.8600
         352    13.808400     436.0000     438.4400     428.6500
         353    13.820700     457.0000     437.1000     428.4500
         354    13.832900     444.0000     435.9600     428.2500
         355    13.845200     400.0000     434.9700     428.0500
         356    13.857400     403.0000     434.1100     427.8600
         357    13.869700     439.0000     433.3500     427.6600
         358    13.881900     425.0000     432.6700     427.4600
         359    13.894200     450.0000     432.0600     427.2600
         360    13.906400     429.0000     431.5000     427.0600
         361    13.918700     399.0000     431.0000     426.8600
         362    13.930900     453.0000     430.5300     426.6700
         363    13.943200     429.0000     430.1000     426.4700
         364    13.955400     423.0000     429.7000     426.2700
         365    13.967700     428.0000     429.3300     426.0800
         366    13.979900     394.0000     428.9800     425.8800
         367    13.992200     459.0000     428.6600     425.6900
         368    14.004500     424.0000     428.3700     425.4900
         369    14.016700     414.0000     428.1000     425.3000
         370    14.029000     432.0000     427.8600     425.1000
         371    14.041200     435.0000     427.6600     424.9100
         372    14.053500     437.0000     427.5000     424.7100
         373    14.065700     408.0000     427.4000     424.5200
         374    14.078000     443.0000     427.3600     424.3300
         375    14.090200     417.0000     427.4200     424.1400
         376    14.102500     453.0000     427.6000     423.9400
         377    14.114700     422.0000     427.9300     423.7500
         378    14.127000     432.0000     428.4600     423.5600
         379    14.139200     437.0000     429.2500     423.3700
         380    14.151500     425.0000     430.3800     423.1800
         381    14.163700     432.0000     431.8900     422.9900
         382    14.176000     413.0000     433.6300     422.8000
         383    14.188200     395.0000     435.2700     422.6100
         384    14.200500     452.0000     436.5800     422.4200
         385    14.212700     416.0000     437.5800     422.2300
         386    14.225000     429.0000     437.9800     422.0400
         387    14.237200     421.0000     437.2500     421.8500
         388    14.249500     420.0000     435.2500     421.6600
         389    14.261700     450.0000     432.7000     421.4800
         390    14.274000     388.0000     430.2200     421.2900
         391    14.286200     419.0000     427.8700     421.1000
         392    14.298500     451.0000     425.8500     420.9200
         393    14.310700     437.0000     424.3700     420.7300
         394    14.323000     429.0000     423.3700     420.5500
         395    14.335200     414.0000     422.6600     420.3600
         396    14.347500     461.0000     422.1300     420.1800
         397    14.359700     442.0000     421.7000     419.9900
         398    14.372000     445.0000     421.3400     419.8100
         399    14.384200     401.0000     421.0200     419.6200
         400    14.396500     424.0000     420.7300     419.4400
         401    14.408700     376.0000     420.4600     419.2600
         402    14.421000     401.0000     420.2100     419.0800
         403    14.433200     406.0000     419.9600     418.8900
         404    14.445500     461.0000     419.7300     418.7100
         405    14.457700     434.0000     419.5000     418.5300
         406    14.470000     421.0000     419.2800     418.3500
         407    14.482200     371.0000     419.0600     418.1700
         408    14.494500     404.0000     418.8500     417.9900
         409    14.506700     411.0000     418.6400     417.8100
         410    14.519000     424.0000     418.4400     417.6300
         411    14.531200     405.0000     418.2400     417.4500
         412    14.543500     423.0000     418.0400     417.2800
         413    14.555700     413.0000     417.8400     417.1000
         414    14.568000     391.0000     417.6400     416.9200
         415    14.580200     432.0000     417.4500     416.7400
         416    14.592500     400.0000     417.2600     416.5700
         417    14.604700     408.0000     417.0700     416.3900
         418    14.617000     454.0000     416.8800     416.2200
         419    14.629200     422.0000     416.6900     416.0400
         420    14.641500     395.0000     416.5000     415.8700
         421    14.653800     419.0000     416.3200     415.6900
         422    14.666000     422.0000     416.1300     415.5200
         423    14.678300     441.0000     415.9500     415.3400
         424    14.690500     418.0000     415.7700     415.1700
         425    14.702800     428.0000     415.5800     415.0000
         426    14.715000     430.0000     415.4000     414.8300
         427    14.727300     385.0000     415.2300     414.6600
         428    14.739500     401.0000     415.0500     414.4900
         429    14.751800     381.0000     414.8700     414.3100
         430    14.764000     387.0000     414.6900     414.1400
         431    14.776300     430.0000     414.5200     413.9800
         432    14.788500     419.0000     414.3400     413.8100
         433    14.800800     390.0000     414.1700     413.6400
         434    14.813000     424.0000     413.9900     413.4700
         435    14.825300     424.0000     413.8200     413.3000
         436    14.837500     474.0000     413.6500     413.1300
         437    14.849800     437.0000     413.4800     412.9700
         438    14.862000     397.0000     413.3100     412.8000
         439    14.874300     368.0000     413.1400     412.6400
         440    14.886500     424.0000     412.9700     412.4700
         441    14.898800     385.0000     412.8000     412.3100
         442    14.911000     376.0000     412.6300     412.1400
         443    14.923300     448.0000     412.4700     411.9800
         444    14.935500     387.0000     412.3000     411.8100
         445    14.947800     409.0000     412.1300     411.6500
         446    14.960000     391.0000     411.9700     411.4900
         447    14.972300     432.0000     411.8000     411.3300
         448    14.984500     377.0000     411.6400     411.1700
         449    14.996800     411.0000     411.4800     411.0100
         450    15.009000     409.0000     411.3200     410.8500
         451    15.021300     416.0000     411.1500     410.6900
         452    15.033500     424.0000     410.9900     410.5300
         453    15.045800     414.0000     410.8300     410.3700
         454    15.058000     421.0000     410.6700     410.2100
         455    15.070300     398.0000     410.5100     410.0500
         456    15.082500     434.0000     410.3600     409.8900
         457    15.094800     410.0000     410.2000     409.7400
         458    15.107000     386.0000     410.0400     409.5800
         459    15.119300     407.0000     409.8900     409.4300
         460    15.131500     396.0000     409.7300     409.2700
         461    15.143800     428.0000     409.5800     409.1200
         462    15.156000     421.0000     409.4200     408.9600
         463    15.168300     441.0000     409.2700     408.8100
         464    15.180500     394.0000     409.1200     408.6600
         465    15.192800     436.0000     408.9600     408.5100
         466    15.205000     407.0000     408.8100     408.3500
         467    15.217300     388.0000     408.6600     408.2000
         468    15.229500     443.0000     408.5100     408.0500
         469    15.241800     388.0000     408.3600     407.9000
         470    15.254000     409.0000     408.2100     407.7500
         471    15.266300     414.0000     408.0700     407.6000
         472    15.278600     466.0000     407.9200     407.4500
         473    15.290800     365.0000     407.7700     407.3100
         474    15.303100     398.0000     407.6300     407.1600
         475    15.315300     396.0000     407.4800     407.0100
         476    15.327600     402.0000     407.3400     406.8700
         477    15.339800     409.0000     407.1900     406.7200
         478    15.352100     406.0000     407.0500     406.5800
         479    15.364300     421.0000     406.9100     406.4300
         480    15.376600     405.0000     406.7600     406.2900
         481    15.388800     394.0000     406.6200     406.1500
         482    15.401100     391.0000     406.4800     406.0000
         483    15.413300     395.0000     406.3400     405.8600
         484    15.425600     419.0000     406.2000     405.7200
         485    15.437800     409.0000     406.0700     405.5800
         486    15.450100     406.0000     405.9300     405.4400
         487    15.462300     412.0000     405.7900     405.3000
         488    15.474600     382.0000     405.6600     405.1600
         489    15.486800     395.0000     405.5200     405.0200
         490    15.499100     409.0000     405.3900     404.8800
         491    15.511300     429.0000     405.2500     404.7500
         492    15.523600     382.0000     405.1200     404.6100
         493    15.535800     427.0000     404.9900     404.4700
         494    15.548100     398.0000     404.8600     404.3400
         495    15.560300     430.0000     404.7300     404.2000
         496    15.572600     430.0000     404.6000     404.0700
         497    15.584800     396.0000     404.4700     403.9300
         498    15.597100     410.0000     404.3400     403.8000
         499    15.609300     422.0000     404.2100     403.6700
         500    15.621600     401.0000     404.0900     403.5400
         501    15.633800     397.0000     403.9600     403.4000
         502    15.646100     391.0000     403.8400     403.2700
         503    15.658300     403.0000     403.7100     403.1400
         504    15.670600     410.0000     403.5900     403.0100
         505    15.682800     382.0000     403.4700     402.8900
         506    15.695100     432.0000     403.3400     402.7600
         507    15.707300     416.0000     403.2200     402.6300
         508    15.719600     375.0000     403.1000     402.5000
         509    15.731800     407.0000     402.9900     402.3800
         510    15.744100     418.0000     402.8700     402.2500
         511    15.756300     431.0000     402.7500     402.1300
         512    15.768600     376.0000     402.6400     402.0000
         513    15.780800     389.0000     402.5200     401.8800
         514    15.793100     369.0000     402.4100     401.7600
         515    15.805300     402.0000     402.2900     401.6300
         516    15.817600     385.0000     402.1800     401.5100
         517    15.829800     408.0000     402.0700     401.3900
         518    15.842100     441.0000     401.9600     401.2700
         519    15.854300     388.0000     401.8500     401.1500
         520    15.866600     436.0000     401.7400     401.0300
         521    15.878800     414.0000     401.6400     400.9100
         522    15.891100     437.0000     401.5300     400.7900
         523    15.903300     417.0000     401.4300     400.6800
         524    15.915600     398.0000     401.3300     400.5600
         525    15.927900     407.0000     401.2200     400.4400
         526    15.940100     411.0000     401.1200     400.3300
         527    15.952400     411.0000     401.0200     400.2100
         528    15.964600     414.0000     400.9200     400.1000
         529    15.976900     379.0000     400.8300     399.9900
         530    15.989100     416.0000     400.7300     399.8700
         531    16.001400     418.0000     400.6400     399.7600
         532    16.013600     371.0000     400.5500     399.6500
         533    16.025900     413.0000     400.4600     399.5400
         534    16.038100     434.0000     400.3700     399.4300
         535    16.050400     459.0000     400.2900     399.3200
         536    16.062600     389.0000     400.2100     399.2100
         537    16.074900     417.0000     400.1300     399.1000
         538    16.087100     388.0000     400.0600     398.9900
         539    16.099400     448.0000     400.0000     398.8900
         540    16.111600     437.0000     399.9500     398.7800
         541    16.123900     393.0000     399.9100     398.6800
         542    16.136100     404.0000     399.9100     398.5700
         543    16.148400     366.0000     399.9600     398.4700
         544    16.160600     377.0000     400.0500     398.3600
         545    16.172900     385.0000     400.0300     398.2600
         546    16.185100     394.0000     400.0300     398.1600
         547    16.197400     407.0000     400.1200     398.0600
         548    16.209600     442.0000     400.1800     397.9600
         549    16.221900     397.0000     399.9700     397.8600
         550    16.234100     389.0000     399.6200     397.7600
         551    16.246400     374.0000     399.5100     397.6600
         552    16.258600     422.0000     399.4200     397.5600
         553    16.270900     431.0000     399.1900     397.4600
         554    16.283100     409.0000     399.0600     397.3700
         555    16.295400     421.0000     399.0000     397.2700
         556    16.307600     401.0000     398.9500     397.1700
         557    16.319900     433.0000     398.9200     397.0800
         558    16.332100     452.0000     398.8900     396.9900
         559    16.344400     414.0000     398.8700     396.8900
         560    16.356600     438.0000     398.8500     396.8000
         561    16.368900     430.0000     398.8400     396.7100
         562    16.381100     450.0000     398.8400     396.6200
         563    16.393400     377.0000     398.8500     396.5300
         564    16.405600     392.0000     398.8600     396.4400
         565    16.417900     404.0000     398.8900     396.3500
         566    16.430100     393.0000     398.9200     396.2600
         567    16.442400     355.0000     398.9600     396.1700
         568    16.454600     393.0000     399.0200     396.0800
         569    16.466900     390.0000     399.0900     396.0000
         570    16.479100     395.0000     399.1800     395.9100
         571    16.491400     367.0000     399.2800     395.8200
         572    16.503600     371.0000     399.4000     395.7400
         573    16.515900     383.0000     399.5100     395.6600
         574    16.528100     395.0000     399.6800     395.5700
         575    16.540400     400.0000     399.8700     395.4900
         576    16.552600     379.0000     400.0900     395.4100
         577    16.564900     412.0000     400.3400     395.3300
         578    16.577200     422.0000     400.6400     395.2500
         579    16.589400     390.0000     400.9800     395.1700
         580    16.601700     383.0000     401.3800     395.0900
         581    16.613900     416.0000     401.8500     395.0100
         582    16.626200     419.0000     402.3900     394.9300
         583    16.638400     409.0000     403.0300     394.8600
         584    16.650700     421.0000     403.7900     394.7800
         585    16.662900     434.0000     404.6800     394.7000
         586    16.675200     447.0000     405.7500     394.6300
         587    16.687400     393.0000     407.0400     394.5500
         588    16.699700     396.0000     408.6100     394.4800
         589    16.711900     416.0000     410.5500     394.4100
         590    16.724200     421.0000     412.9900     394.3400
         591    16.736400     416.0000     416.1000     394.2600
         592    16.748700     437.0000     420.1400     394.1900
         593    16.760900     430.0000     425.5100     394.1200
         594    16.773200     464.0000     432.8000     394.0500
         595    16.785400     444.0000     442.9500     393.9900
         596    16.797700     488.0000     457.3300     393.9200
         597    16.809900     468.0000     477.8100     393.8500
         598    16.822200     534.0000     506.6500     393.7800
         599    16.834400     547.0000     546.9500     393.7200
         600    16.846700     680.0000     604.8300     393.6500
         601    16.858900     674.0000     691.6200     393.5900
         602    16.871200     848.0000     821.6300     393.5200
         603    16.883400     990.0000     999.7100     393.4600
         604    16.895700    1122.0000    1170.8700     393.4000
         605    16.907900    1311.0000    1290.7900     393.3300
         606    16.920200    1492.0000    1428.0800     393.2700
         607    16.932400    1571.0000    1585.6900     393.2100
         608    16.944700    1554.0000    1620.0200     393.1500
         609    16.956900    1462.0000    1409.1000     393.0900
         610    16.969200    1183.0000    1156.5000     393.0300
         611    16.981400    1015.0000    1022.9400     392.9800
         612    16.993700     840.0000     884.5000     392.9200
         613    17.005900     695.0000     694.3500     392.8600
         614    17.018200     555.0000     561.1600     392.8100
         615    17.030400     445.0000     496.5600     392.7500
         616    17.042700     473.0000     464.1000     392.7000
         617    17.054900     469.0000     445.5300     392.6400
         618    17.067200     476.0000     433.7300     392.5900
         619    17.079400     406.0000     425.6600     392.5400
         620    17.091700     454.0000     420.0300     392.4900
         621    17.103900     384.0000     415.6300     392.4300
         622    17.116200     420.0000     412.2200     392.3800
         623    17.128400     411.0000     409.5200     392.3300
         624    17.140700     423.0000     407.3400     392.2800
         625    17.152900     368.0000     405.5400     392.2400
         626    17.165200     399.0000     404.0500     392.1900
         627    17.177400     412.0000     402.7900     392.1400
         628    17.189700     403.0000     401.7100     392.0900
         629    17.201900     435.0000     400.7800     392.0500
         630    17.214200     380.0000     399.9700     392.0000
         631    17.226500     403.0000     399.2600     391.9600
         632    17.238700     392.0000     398.6400     391.9100
         633    17.251000     442.0000     398.0800     391.8700
         634    17.263200     403.0000     397.5900     391.8300
         635    17.275500     385.0000     397.1400     391.7900
         636    17.287700     415.0000     396.7400     391.7500
         637    17.300000     396.0000     396.3800     391.7000
         638    17.312200     418.0000     396.0500     391.6600
         639    17.324500     379.0000     395.7500     391.6300
         640    17.336700     370.0000     395.4700     391.5900
         641    17.349000     368.0000     395.2100     391.5500
         642    17.361200     369.0000     394.9800     391.5100
         643    17.373500     390.0000     394.7600     391.4700
         644    17.385700     415.0000     394.5600     391.4400
         645    17.398000     418.0000     394.3700     391.4000
         646    17.410200     391.0000     394.2000     391.3700
         647    17.422500     368.0000     394.0400     391.3300
         648    17.434700     433.0000     393.8900     391.3000
         649    17.447000     392.0000     393.7400     391.2700
         650    17.459200     434.0000     393.6100     391.2300
         651    17.471500     377.0000     393.4900     391.2000
         652    17.483700     403.0000     393.3700     391.1700
         653    17.496000     389.0000     393.2600     391.1400
         654    17.508200     418.0000     393.1500     391.1100
         655    17.520500     387.0000     393.0500     391.0800
         656    17.532700     396.0000     392.9600     391.0500
         657    17.545000     420.0000     392.8700     391.0300
         658    17.557200     399.0000     392.7800     391.0000
         659    17.569500     399.0000     392.7000     390.9700
         660    17.581700     333.0000     392.6200     390.9500
         661    17.594000     380.0000     392.5400     390.9200
         662    17.606200     411.0000     392.4700     390.9000
         663    17.618500     407.0000     392.4000     390.8700
         664    17.630700     397.0000     392.3400     390.8500
         665    17.643000     393.0000     392.2800     390.8300
         666    17.655200     387.0000     392.2300     390.8000
         667    17.667500     411.0000     392.1900     390.7800
         668    17.679700     379.0000     392.1500     390.7600
         669    17.692000     392.0000     392.1300     390.7400
         670    17.704200     376.0000     392.1300     390.7200
         671    17.716500     411.0000     392.1500     390.7000
         672    17.728700     366.0000     392.2200     390.6800
         673    17.741000     396.0000     392.3700     390.6600
         674    17.753200     412.0000     392.6600     390.6500
         675    17.765500     406.0000     393.1100     390.6300
         676    17.777700     369.0000     393.2900     390.6100
         677    17.790000     404.0000     393.4400     390.6000
         678    17.802200     376.0000     393.8600     390.5800
         679    17.814500     419.0000     394.3600     390.5700
         680    17.826700     384.0000     394.0400     390.5500
         681    17.839000     426.0000     392.9600     390.5400
         682    17.851300     374.0000     392.6900     390.5300
         683    17.863500     427.0000     392.6600     390.5200
         684    17.875800     405.0000     392.2100     390.5100
         685    17.888000     381.0000     391.6900     390.4900
         686    17.900300     388.0000     391.5300     390.4800
         687    17.912500     391.0000     391.4500     390.4700
         688    17.924800     433.0000     391.4100     390.4600
         689    17.937000     377.0000     391.3800     390.4600
         690    17.949300     396.0000     391.3500     390.4500
         691    17.961500     439.0000     391.3300     390.4400
         692    17.973800     395.0000     391.3100     390.4300
         693    17.986000     389.0000     391.2900     390.4300
         694    17.998300     381.0000     391.2800     390.4200
         695    18.010500     365.0000     391.2700     390.4200
         696    18.022800     377.0000     391.2600     390.4100
         697    18.035000     371.0000     391.2500     390.4100
         698    18.047300     418.0000     391.2500     390.4000
         699    18.059500     344.0000     391.2500     390.4000
         700    18.071800     407.0000     391.2500     390.4000
         701    18.084000     371.0000     391.2500     390.4000
         702    18.096300     384.0000     391.2600     390.3900
         703    18.108500     400.0000     391.2700     390.3900
         704    18.120800     397.0000     391.2800     390.3900
         705    18.133000     416.0000     391.3100     390.3900
         706    18.145300     381.0000     391.3300     390.3900
         707    18.157500     355.0000     391.3700     390.4000
         708    18.169800     396.0000     391.4200     390.4000
         709    18.182000     374.0000     391.4800     390.4000
         710    18.194300     376.0000     391.5600     390.4000
         711    18.206500     355.0000     391.6700     390.4100
         712    18.218800     384.0000     391.8100     390.4100
         713    18.231000     398.0000     392.0100     390.4200
         714    18.243300     399.0000     392.2800     390.4200
         715    18.255500     394.0000     392.6500     390.4300
         716    18.267800     404.0000     393.1700     390.4300
         717    18.280000     367.0000     393.7900     390.4400
         718    18.292300     366.0000     394.7900     390.4500
         719    18.304500     372.0000     396.2200     390.4500
         720    18.316800     399.0000     398.1900     390.4600
         721    18.329000     431.0000     400.6300     390.4700
         722    18.341300     416.0000     403.0900     390.4800
         723    18.353500     389.0000     405.2500     390.4900
         724    18.365800     401.0000     407.3800     390.5000
         725    18.378000     421.0000     409.1900     390.5100
         726    18.390300     375.0000     409.3800     390.5200
         727    18.402500     360.0000     407.2000     390.5300
         728    18.414800     372.0000     404.2600     390.5400
         729    18.427000     381.0000     402.0100     390.5600
         730    18.439300     451.0000     399.9400     390.5700
         731    18.451500     384.0000     397.5100     390.5800
         732    18.463800     411.0000     395.3400     390.6000
         733    18.476000     436.0000     393.9100     390.6100
         734    18.488300     403.0000     393.0800     390.6300
         735    18.500600     403.0000     392.5800     390.6400
         736    18.512800     422.0000     392.2800     390.6600
         737    18.525100     396.0000     392.0700     390.6700
         738    18.537300     384.0000     391.9300     390.6900
         739    18.549600     397.0000     391.8300     390.7100
         740    18.561800     376.0000     391.7600     390.7300
         741    18.574100     377.0000     391.7100     390.7400
         742    18.586300     407.0000     391.6700     390.7600
         743    18.598600     395.0000     391.6400     390.7800
         744    18.610800     366.0000     391.6100     390.8000
         745    18.623100     384.0000     391.6000     390.8200
         746    18.635300     435.0000     391.5900     390.8400
         747    18.647600     413.0000     391.5800     390.8600
         748    18.659800     385.0000     391.5800     390.8900
         749    18.672100     407.0000     391.5800     390.9100
         750    18.684300     383.0000     391.5900     390.9300
         751    18.696600     385.0000     391.5900     390.9500
         752    18.708800     394.0000     391.6000     390.9700
         753    18.721100     371.0000     391.6200     391.0000
         754    18.733300     400.0000     391.6400     391.0200
         755    18.745600     389.0000     391.6600     391.0500
         756    18.757800     410.0000     391.6900     391.0700
         757    18.770100     410.0000     391.7400     391.1000
         758    18.782300     400.0000     391.7700     391.1200
         759    18.794600     357.0000     391.8000     391.1500
         760    18.806800     380.0000     391.8500     391.1800
         761    18.819100     369.0000     391.9000     391.2000
         762    18.831300     412.0000     391.9300     391.2300
         763    18.843600     386.0000     391.8800     391.2600
         764    18.855800     379.0000     391.8800     391.2800
         765    18.868100     396.0000     391.9100     391.3100
         766    18.880300     359.0000     391.9300     391.3400
         767    18.892600     369.0000     391.9200     391.3700
         768    18.904800     412.0000     391.9300     391.4000
         769    18.917100     377.0000     391.9500     391.4300
         770    18.929300     398.0000     391.9800     391.4600
         771    18.941600     361.0000     392.0100     391.4900
         772    18.953800     403.0000     392.0400     391.5200
         773    18.966100     371.0000     392.0600     391.5600
         774    18.978300     399.0000     392.0900     391.5900
         775    18.990600     392.0000     392.1200     391.6200
         776    19.002800     375.0000     392.1500     391.6500
         777    19.015100     427.0000     392.1900     391.6900
         778    19.027300     362.0000     392.2200     391.7200
         779    19.039600     380.0000     392.2500     391.7500
         780    19.051800     386.0000     392.2900     391.7900
         781    19.064100     404.0000     392.3200     391.8200
         782    19.076300     404.0000     392.3600     391.8600
         783    19.088600     383.0000     392.3900     391.8900
         784    19.100800     389.0000     392.4300     391.9300
         785    19.113100     388.0000     392.4700     391.9600
         786    19.125300     413.0000     392.5000     392.0000
         787    19.137600     395.0000     392.5400     392.0400
         788    19.149900     396.0000     392.5800     392.0700
         789    19.162100     379.0000     392.6200     392.1100
         790    19.174400     398.0000     392.6600     392.1500
         791    19.186600     395.0000     392.7000     392.1800
         792    19.198900     361.0000     392.7400     392.2200
         793    19.211100     384.0000     392.7800     392.2600
         794    19.223400     399.0000     392.8200     392.3000
         795    19.235600     376.0000     392.8600     392.3400
         796    19.247900     401.0000     392.9100     392.3800
         797    19.260100     419.0000     392.9500     392.4200
         798    19.272400     404.0000     392.9900     392.4600
         799    19.284600     419.0000     393.0400     392.5000
         800    19.296900     419.0000     393.0800     392.5400
         801    19.309100     400.0000     393.1300     392.5800
         802    19.321400     373.0000     393.1800     392.6200
         803    19.333600     396.0000     393.2200     392.6600
         804    19.345900     375.0000     393.2700     392.7100
         805    19.358100     394.0000     393.3200     392.7500
         806    19.370400     396.0000     393.3800     392.7900
         807    19.382600     361.0000     393.4300     392.8300
         808    19.394900     381.0000     393.4900     392.8800
         809    19.407100     382.0000     393.5500     392.9200
         810    19.419400     404.0000     393.6300     392.9600
         811    19.431600     382.0000     393.7100     393.0100
         812    19.443900     400.0000     393.8200     393.0500
         813    19.456100     357.0000     393.9800     393.0900
         814    19.468400     385.0000     394.2000     393.1400
         815    19.480600     367.0000     394.3700     393.1800
         816    19.492900     391.0000     394.4900     393.2300
         817    19.505100     400.0000     394.6800     393.2700
         818    19.517400     435.0000     394.9500     393.3200
         819    19.529600     421.0000     395.0500     393.3700
         820    19.541900     399.0000     394.7100     393.4100
         821    19.554100     377.0000     394.6000     393.4600
         822    19.566400     407.0000     394.6700     393.5100
         823    19.578600     397.0000     394.7000     393.5500
         824    19.590900     413.0000     394.5400     393.6000
         825    19.603100     347.0000     394.4800     393.6500
         826    19.615400     406.0000     394.5100     393.6900
         827    19.627600     375.0000     394.5600     393.7400
         828    19.639900     394.0000     394.6200     393.7900
         829    19.652100     413.0000     394.6900     393.8400
         830    19.664400     371.0000     394.7500     393.8900
         831    19.676600     403.0000     394.8300     393.9300
         832    19.688900     396.0000     394.9000     393.9800
         833    19.701100     380.0000     394.9800     394.0300
         834    19.713400     405.0000     395.0600     394.0800
         835    19.725600     415.0000     395.1400     394.1300
         836    19.737900     422.0000     395.2300     394.1800
         837    19.750100     407.0000     395.3200     394.2300
         838    19.762400     386.0000     395.4200     394.2800
         839    19.774700     368.0000     395.5200     394.3300
         840    19.786900     410.0000     395.6200     394.3800
         841    19.799200     419.0000     395.7400     394.4300
         842    19.811400     434.0000     395.8600     394.4800
         843    19.823700     435.0000     395.9900     394.5300
         844    19.835900     389.0000     396.1300     394.5900
         845    19.848200     377.0000     396.2800     394.6400
         846    19.860400     390.0000     396.4500     394.6900
         847    19.872700     452.0000     396.6300     394.7400
         848    19.884900     396.0000     396.8400     394.7900
         849    19.897200     401.0000     397.0800     394.8400
         850    19.909400     386.0000     397.3500     394.9000
         851    19.921700     420.0000     397.6700     394.9500
         852    19.933900     421.0000     398.0400     395.0000
         853    19.946200     387.0000     398.5000     395.0500
         854    19.958400     417.0000     399.0500     395.1100
         855    19.970700     403.0000     399.7500     395.1600
         856    19.982900     382.0000     400.6400     395.2100
         857    19.995200     404.0000     401.7900     395.2700
         858    20.007400     408.0000     403.3100     395.3200
         859    20.019700     419.0000     405.3600     395.3700
         860    20.031900     444.0000     408.2000     395.4300
         861    20.044200     410.0000     412.2300     395.4800
         862    20.056400     416.0000     418.0500     395.5300
         863    20.068700     416.0000     426.4600     395.5900
         864    20.080900     433.0000     438.3800     395.6400
         865    20.093200     479.0000     454.0600     395.7000
         866    20.105400     473.0000     471.2200     395.7500
         867    20.117700     532.0000     486.8000     395.8100
         868    20.129900     550.0000     501.7400     395.8600
         869    20.142200     601.0000     516.3800     395.9100
         870    20.154400     527.0000     523.5600     395.9700
         871    20.166700     543.0000     513.9200     396.0200
         872    20.178900     508.0000     493.6500     396.0800
         873    20.191200     511.0000     477.4200     396.1300
         874    20.203400     523.0000     466.2100     396.1900
         875    20.215700     457.0000     452.9000     396.2500
         876    20.227900     461.0000     436.9700     396.3000
         877    20.240200     402.0000     423.5000     396.3600
         878    20.252400     400.0000     415.4700     396.4100
         879    20.264700     425.0000     411.0800     396.4700
         880    20.276900     399.0000     407.7700     396.5200
         881    20.289200     431.0000     405.0600     396.5800
         882    20.301400     418.0000     403.6600     396.6300
         883    20.313700     428.0000     402.8300     396.6900
         884    20.325900     366.0000     401.9900     396.7500
         885    20.338200     379.0000     401.0100     396.8000
         886    20.350400     416.0000     400.4400     396.8600
         887    20.362700     403.0000     400.1000     396.9200
         888    20.374900     384.0000     399.8500     396.9700
         889    20.387200     430.0000     399.6600     397.0300
         890    20.399400     430.0000     399.5200     397.0800
         891    20.411700     390.0000     399.4100     397.1400
         892    20.424000     411.0000     399.3300     397.2000
         893    20.436200     417.0000     399.2700     397.2500
         894    20.448500     413.0000     399.2300     397.3100
         895    20.460700     442.0000     399.2000     397.3700
         896    20.473000     416.0000     399.1900     397.4200
         897    20.485200     412.0000     399.1900     397.4800
         898    20.497500     384.0000     399.2100     397.5400
         899    20.509700     400.0000     399.2400     397.5900
         900    20.522000     405.0000     399.2800     397.6500
         901    20.534200     396.0000     399.3500     397.7100
         902    20.546500     401.0000     399.4400     397.7600
         903    20.558700     383.0000     399.5900     397.8200
         904    20.571000     397.0000     399.8200     397.8800
         905    20.583200     420.0000     400.2200     397.9300
         906    20.595500     371.0000     400.7500     397.9900
         907    20.607700     417.0000     400.9900     398.0500
         908    20.620000     402.0000     401.2900     398.1000
         909    20.632200     421.0000     401.8600     398.1600
         910    20.644500     415.0000     402.5000     398.2200
         911    20.656700     413.0000     402.0500     398.2700
         912    20.669000     369.0000     401.0500     398.3300
         913    20.681200     364.0000     400.9300     398.3900
         914    20.693500     396.0000     401.0800     398.4400
         915    20.705700     399.0000     400.9500     398.5000
         916    20.718000     411.0000     400.3800     398.5600
         917    20.730200     409.0000     400.1700     398.6100
         918    20.742500     407.0000     400.1600     398.6700
         919    20.754700     406.0000     400.1900     398.7300
         920    20.767000     417.0000     400.2500     398.7800
         921    20.779200     416.0000     400.3100     398.8400
         922    20.791500     419.0000     400.3800     398.9000
         923    20.803700     402.0000     400.4500     398.9500
         924    20.816000     417.0000     400.5200     399.0100
         925    20.828200     431.0000     400.6000     399.0700
         926    20.840500     375.0000     400.6800     399.1200
         927    20.852700     402.0000     400.7700     399.1800
         928    20.865000     414.0000     400.8600     399.2400
         929    20.877200     412.0000     400.9500     399.2900
         930    20.889500     389.0000     401.0400     399.3500
         931    20.901700     378.0000     401.1400     399.4000
         932    20.914000     428.0000     401.2400     399.4600
         933    20.926200     419.0000     401.3400     399.5200
         934    20.938500     401.0000     401.4500     399.5700
         935    20.950700     414.0000     401.5700     399.6300
         936    20.963000     418.0000     401.6800     399.6800
         937    20.975200     382.0000     401.8100     399.7400
         938    20.987500     377.0000     401.9400     399.7900
         939    20.999700     388.0000     402.0700     399.8500
         940    21.012000     374.0000     402.2200     399.9100
         941    21.024200     431.0000     402.3700     399.9600
         942    21.036500     430.0000     402.5300     400.0200
         943    21.048700     403.0000     402.7100     400.0700
         944    21.061000     383.0000     402.8900     400.1300
         945    21.073300     387.0000     403.1000     400.1800
         946    21.085500     398.0000     403.3100     400.2400
         947    21.097800     390.0000     403.5500     400.2900
         948    21.110000     389.0000     403.8200     400.3500
         949    21.122300     441.0000     404.1100     400.4000
         950    21.134500     419.0000     404.4400     400.4600
         951    21.146800     404.0000     404.8100     400.5100
         952    21.159000     402.0000     405.2300     400.5600
         953    21.171300     421.0000     405.7300     400.6200
         954    21.183500     395.0000     406.3100     400.6700
         955    21.195800     386.0000     407.0100     400.7300
         956    21.208000     440.0000     407.8600     400.7800
         957    21.220300     477.0000     408.9100     400.8300
         958    21.232500     403.0000     410.2300     400.8900
         959    21.244800     415.0000     411.9200     400.9400
         960    21.257000     415.0000     414.1200     400.9900
         961    21.269300     428.0000     417.0300     401.0500
         962    21.281500     437.0000     421.0100     401.1000
         963    21.293800     397.0000     426.5500     401.1500
         964    21.306000     432.0000     434.3900     401.2100
         965    21.318300     444.0000     445.3600     401.2600
         966    21.330500     464.0000     460.1600     401.3100
         967    21.342800     489.0000     478.2100     401.3600
         968    21.355000     486.0000     497.0000     401.4200
         969    21.367300     502.0000     514.8100     401.4700
         970    21.379500     539.0000     531.8400     401.5200
         971    21.391800     494.0000     545.3300     401.5700
         972    21.404000     473.0000     547.3700     401.6200
         973    21.416300     506.0000     534.0700     401.6700
         974    21.428500     527.0000     514.8400     401.7300
         975    21.440800     448.0000     499.5300     401.7800
         976    21.453000     482.0000     487.0100     401.8300
         977    21.465300     435.0000     472.0700     401.8800
         978    21.477500     452.0000     455.1600     401.9300
         979    21.489800     415.0000     441.1200     401.9800
         980    21.502000     371.0000     431.9500     402.0300
         981    21.514300     460.0000     426.5700     402.0800
         982    21.526500     442.0000     423.5700     402.1300
         983    21.538800     421.0000     422.0400     402.1800
         984    21.551000     465.0000     421.5200     402.2300
         985    21.563300     424.0000     421.7700     402.2800
         986    21.575500     404.0000     422.7000     402.3300
         987    21.587800     427.0000     424.3200     402.3800
         988    21.600000     444.0000     426.7300     402.4300
         989    21.612300     438.0000     430.0900     402.4700
         990    21.624500     404.0000     434.6700     402.5200
         991    21.636800     469.0000     440.2100     402.5700
         992    21.649000     425.0000     448.4500     402.6200
         993    21.661300     434.0000     459.8300     402.6700
         994    21.673500     471.0000     475.9000     402.7100
         995    21.685800     529.0000     499.0200     402.7600
         996    21.698100     514.0000     532.7600     402.8100
         997    21.710300     610.0000     581.8800     402.8600
         998    21.722600     691.0000     649.7600     402.9000
         999    21.734800     739.0000     730.9100     402.9500
        1000    21.747100     817.0000     810.9000     402.9900
        1001    21.759300     920.0000     887.1800     403.0400
        1002    21.771600     954.0000     964.2100     403.0900
        1003    21.783800    1001.0000    1019.5800     403.1300
        1004    21.796100     995.0000    1004.5900     403.1800
        1005    21.808300     910.0000     917.7300     403.2200
        1006    21.820600     802.0000     829.6700     403.2700
        1007    21.832800     737.0000     774.7200     403.3100
        1008    21.845100     714.0000     725.7000     403.3600
        1009    21.857300     607.0000     654.8100     403.4000
        1010    21.869600     544.0000     576.6700     403.4400
        1011    21.881800     508.0000     518.7400     403.4900
        1012    21.894100     477.0000     482.9900     403.5300
        1013    21.906300     458.0000     460.7600     403.5800
        1014    21.918600     459.0000     447.3000     403.6200
        1015    21.930800     421.0000     438.6900     403.6600
        1016    21.943100     409.0000     432.6800     403.7000
        1017    21.955300     395.0000     427.7700     403.7500
        1018    21.967600     451.0000     424.0300     403.7900
        1019    21.979800     428.0000     421.3900     403.8300
        1020    21.992100     404.0000     419.4000     403.8700
        1021    22.004300     439.0000     417.8600     403.9100
        1022    22.016600     416.0000     416.6700     403.9500
        1023    22.028800     457.0000     415.7800     403.9900
        1024    22.041100     393.0000     415.1600     404.0300
        1025    22.053300     417.0000     414.8100     404.0700
        1026    22.065600     413.0000     414.7500     404.1100
        1027    22.077800     402.0000     415.0500     404.1500
        1028    22.090100     420.0000     415.8200     404.1900
        1029    22.102300     443.0000     417.2300     404.2300
        1030    22.114600     399.0000     419.3800     404.2700
        1031    22.126800     415.0000     422.1100     404.3100
        1032    22.139100     412.0000     424.8900     404.3500
        1033    22.151300     451.0000     427.5600     404.3900
        1034    22.163600     426.0000     430.2000     404.4200
        1035    22.175800     441.0000     432.1300     404.4600
        1036    22.188100     400.0000     431.6900     404.5000
        1037    22.200300     366.0000     428.5800     404.5300
        1038    22.212600     431.0000     425.0700     404.5700
        1039    22.224800     399.0000     422.6700     404.6100
        1040    22.237100     391.0000     420.6900     404.6400
        1041    22.249300     372.0000     418.0500     404.6800
        1042    22.261600     414.0000     414.9800     404.7100
        1043    22.273800     412.0000     412.4800     404.7500
        1044    22.286100     429.0000     410.8600     404.7800
        1045    22.298300     395.0000     409.8600     404.8200
        1046    22.310600     430.0000     409.2200     404.8500
        1047    22.322800     403.0000     408.7800     404.8900
        1048    22.335100     403.0000     408.4600     404.9200
        1049    22.347400     405.0000     408.2300     404.9500
        1050    22.359600     437.0000     408.0500     404.9900
        1051    22.371900     423.0000     407.9200     405.0200
        1052    22.384100     423.0000     407.8100     405.0500
        1053    22.396400     390.0000     407.7200     405.0800
        1054    22.408600     415.0000     407.6400     405.1100
        1055    22.420900     428.0000     407.5800     405.1500
        1056    22.433100     395.0000     407.5400     405.1800
        1057    22.445400     403.0000     407.5000     405.2100
        1058    22.457600     437.0000     407.4700     405.2400
        1059    22.469900     419.0000     407.4500     405.2700
        1060    22.482100     418.0000     407.4400     405.3000
        1061    22.494400     370.0000     407.4300     405.3300
        1062    22.506600     429.0000     407.4300     405.3500
        1063    22.518900     409.0000     407.4400     405.3800
        1064    22.531100     413.0000     407.4600     405.4100
        1065    22.543400     449.0000     407.4800     405.4400
        1066    22.555600     407.0000     407.5100     405.4700
        1067    22.567900     397.0000     407.5500     405.4900
        1068    22.580100     394.0000     407.5900     405.5200
        1069    22.592400     398.0000     407.6300     405.5500
        1070    22.604600     414.0000     407.6900     405.5700
        1071    22.616900     378.0000     407.7400     405.6000
        1072    22.629100     406.0000     407.8000     405.6300
        1073    22.641400     402.0000     407.8600     405.6500
        1074    22.653600     405.0000     407.9200     405.6800
        1075    22.665900     457.0000     407.9800     405.7000
        1076    22.678100     405.0000     408.0300     405.7200
        1077    22.690400     398.0000     408.0800     405.7500
        1078    22.702600     426.0000     408.1200     405.7700
        1079    22.714900     408.0000     408.1500     405.7900
        1080    22.727100     412.0000     408.1700     405.8200
        1081    22.739400     419.0000     408.1800     405.8400
        1082    22.751600     418.0000     408.1800     405.8600
        1083    22.763900     421.0000     408.1600     405.8800
        1084    22.776100     392.0000     408.1400     405.9000
        1085    22.788400     378.0000     408.1000     405.9300
        1086    22.800600     389.0000     408.0600     405.9500
        1087    22.812900     402.0000     408.0100     405.9700
        1088    22.825100     373.0000     407.9600     405.9900
        1089    22.837400     404.0000     407.9000     406.0000
        1090    22.849600     394.0000     407.8500     406.0200
        1091    22.861900     410.0000     407.7900     406.0400
        1092    22.874100     396.0000     407.7400     406.0600
        1093    22.886400     402.0000     407.6900     406.0800
        1094    22.898600     425.0000     407.6400     406.1000
        1095    22.910900     405.0000     407.6000     406.1100
        1096    22.923100     391.0000     407.5600     406.1300
        1097    22.935400     411.0000     407.5200     406.1500
        1098    22.947600     406.0000     407.4900     406.1600
        1099    22.959900     427.0000     407.4700     406.1800
        1100    22.972100     401.0000     407.4400     406.1900
        1101    22.984400     439.0000     407.4200     406.2100
        1102    22.996700     411.0000     407.4100     406.2200
        1103    23.008900     402.0000     407.3900     406.2400
        1104    23.021200     471.0000     407.3800     406.2500
        1105    23.033400     432.0000     407.3700     406.2600
        1106    23.045700     391.0000     407.3600     406.2800
        1107    23.057900     405.0000     407.3500     406.2900
        1108    23.070200     415.0000     407.3500     406.3000
        1109    23.082400     409.0000     407.3400     406.3100
        1110    23.094700     410.0000     407.3400     406.3200
        1111    23.106900     382.0000     407.3400     406.3300
        1112    23.119200     434.0000     407.3400     406.3400
        1113    23.131400     421.0000     407.3300     406.3500
        1114    23.143700     397.0000     407.3300     406.3600
        1115    23.155900     405.0000     407.3300     406.3700
        1116    23.168200     421.0000     407.3300     406.3800
        1117    23.180400     396.0000     407.3400     406.3900
        1118    23.192700     401.0000     407.3400     406.4000
        1119    23.204900     406.0000     407.3400     406.4100
        1120    23.217200     455.0000     407.3400     406.4100
        1121    23.229400     415.0000     407.3400     406.4200
        1122    23.241700     418.0000     407.3400     406.4300
        1123    23.253900     439.0000     407.3400     406.4300
        1124    23.266200     412.0000     407.3400     406.4400
        1125    23.278400     443.0000     407.3500     406.4400
        1126    23.290700     394.0000     407.3500     406.4500
        1127    23.302900     373.0000     407.3500     406.4500
        1128    23.315200     376.0000     407.3500     406.4600
        1129    23.327400     368.0000     407.3500     406.4600
        1130    23.339700     434.0000     407.3500     406.4600
        1131    23.351900     400.0000     407.3500     406.4600
        1132    23.364200     406.0000     407.3500     406.4700
        1133    23.376400     417.0000     407.3500     406.4700
        1134    23.388700     419.0000     407.3500     406.4700
        1135    23.400900     390.0000     407.3500     406.4700
        1136    23.413200     453.0000     407.3500     406.4700
        1137    23.425400     404.0000     407.3500     406.4700
        1138    23.437700     404.0000     407.3500     406.4700
        1139    23.449900     395.0000     407.3500     406.4700
        1140    23.462200     404.0000     407.3500     406.4700
        1141    23.474400     410.0000     407.3500     406.4700
        1142    23.486700     418.0000     407.3500     406.4600
        1143    23.498900     441.0000     407.3400     406.4600
        1144    23.511200     416.0000     407.3400     406.4600
        1145    23.523400     463.0000     407.3400     406.4600
        1146    23.535700     433.0000     407.3400     406.4500
        1147    23.547900     421.0000     407.3300     406.4500
        1148    23.560200     390.0000     407.3300     406.4400
        1149    23.572400     425.0000     407.3300     406.4400
        1150    23.584700     458.0000     407.3200     406.4300
        1151    23.596900     416.0000     407.3200     406.4300
        1152    23.609200     377.0000     407.3100     406.4200
        1153    23.621400     383.0000     407.3100     406.4100
        1154    23.633700     413.0000     407.3000     406.4000
        1155    23.646000     414.0000     407.3000     406.4000
        1156    23.658200     412.0000     407.2900     406.3900
        1157    23.670500     416.0000     407.2900     406.3800
        1158    23.682700     404.0000     407.2800     406.3700
        1159    23.695000     371.0000     407.2800     406.3600
        1160    23.707200     437.0000     407.2700     406.3500
        1161    23.719500     418.0000     407.2600     406.3400
        1162    23.731700     388.0000     407.2600     406.3300
        1163    23.744000     385.0000     407.2500     406.3200
        1164    23.756200     379.0000     407.2400     406.3100
        1165    23.768500     418.0000     407.2300     406.2900
        1166    23.780700     426.0000     407.2200     406.2800
        1167    23.793000     415.0000     407.2200     406.2700
        1168    23.805200     412.0000     407.2100     406.2500
        1169    23.817500     411.0000     407.2000     406.2400
        1170    23.829700     401.0000     407.1900     406.2200
        1171    23.842000     416.0000     407.1800     406.2100
        1172    23.854200     425.0000     407.1700     406.1900
        1173    23.866500     381.0000     407.1600     406.1800
        1174    23.878700     434.0000     407.1500     406.1600
        1175    23.891000     411.0000     407.1400     406.1400
        1176    23.903200     415.0000     407.1400     406.1300
        1177    23.915500     380.0000     407.1300     406.1100
        1178    23.927700     393.0000     407.1200     406.0900
        1179    23.940000     407.0000     407.1200     406.0700
        1180    23.952200     452.0000     407.1100     406.0500
        1181    23.964500     376.0000     407.1100     406.0300
        1182    23.976700     416.0000     407.1300     406.0100
        1183    23.989000     348.0000     407.1500     405.9900
        1184    24.001200     401.0000     407.2100     405.9700
        1185    24.013500     419.0000     407.3400     405.9500
        1186    24.025700     405.0000     407.5200     405.9300
        1187    24.038000     379.0000     407.6100     405.9000
        1188    24.050200     428.0000     407.7300     405.8800
        1189    24.062500     425.0000     407.9500     405.8600
        1190    24.074700     409.0000     408.1900     405.8300
        1191    24.087000     410.0000     407.9400     405.8100
        1192    24.099200     396.0000     407.4700     405.7800
        1193    24.111500     416.0000     407.3600     405.7600
        1194    24.123700     411.0000     407.4000     405.7300
        1195    24.136000     430.0000     407.4400     405.7100
        1196    24.148200     390.0000     407.2400     405.6800
        1197    24.160500     422.0000     406.9700     405.6500
        1198    24.172700     435.0000     406.8700     405.6200
        1199    24.185000     434.0000     406.8200     405.6000
        1200    24.197200     418.0000     406.7900     405.5700
        1201    24.209500     391.0000     406.7600     405.5400
        1202    24.221700     400.0000     406.7400     405.5100
        1203    24.234000     403.0000     406.7200     405.4800
        1204    24.246200     432.0000     406.7000     405.4500
        1205    24.258500     411.0000     406.6800     405.4200
        1206    24.270700     366.0000     406.6600     405.3900
        1207    24.283000     417.0000     406.6400     405.3500
        1208    24.295300     433.0000     406.6200     405.3200
        1209    24.307500     398.0000     406.6000     405.2900
        1210    24.319800     385.0000     406.5800     405.2500
        1211    24.332000     413.0000     406.5600     405.2200
        1212    24.344300     392.0000     406.5400     405.1900
        1213    24.356500     406.0000     406.5200     405.1500
        1214    24.368800     395.0000     406.5000     405.1200
        1215    24.381000     414.0000     406.4800     405.0800
        1216    24.393300     394.0000     406.4600     405.0400
        1217    24.405500     385.0000     406.4400     405.0100
        1218    24.417800     381.0000     406.4200     404.9700
        1219    24.430000     435.0000     406.4000     404.9300
        1220    24.442300     422.0000     406.3800     404.8900
        1221    24.454500     377.0000     406.3600     404.8500
        1222    24.466800     412.0000     406.3400     404.8200
        1223    24.479000     392.0000     406.3200     404.7800
        1224    24.491300     457.0000     406.3000     404.7400
        1225    24.503500     410.0000     406.2900     404.7000
        1226    24.515800     412.0000     406.2700     404.6500
        1227    24.528000     406.0000     406.2500     404.6100
        1228    24.540300     430.0000     406.2300     404.5700
        1229    24.552500     432.0000     406.2100     404.5300
        1230    24.564800     374.0000     406.2000     404.4800
        1231    24.577000     397.0000     406.1800     404.4400
        1232    24.589300     395.0000     406.1600     404.4000
        1233    24.601500     441.0000     406.1500     404.3500
        1234    24.613800     406.0000     406.1300     404.3100
        1235    24.626000     404.0000     406.1100     404.2600
        1236    24.638300     399.0000     406.1000     404.2200
        1237    24.650500     387.0000     406.0900     404.1700
        1238    24.662800     436.0000     406.0700     404.1200
        1239    24.675000     406.0000     406.0600     404.0700
        1240    24.687300     376.0000     406.0500     404.0300
        1241    24.699500     422.0000     406.0400     403.9800
        1242    24.711800     429.0000     406.0300     403.9300
        1243    24.724000     419.0000     406.0200     403.8800
        1244    24.736300     394.0000     406.0100     403.8300
        1245    24.748500     404.0000     406.0100     403.7800
        1246    24.760800     410.0000     406.0000     403.7300
        1247    24.773000     379.0000     406.0000     403.6800
        1248    24.785300     418.0000     406.0000     403.6300
        1249    24.797500     402.0000     406.0000     403.5700
        1250    24.809800     383.0000     406.0000     403.5200
        1251    24.822000     401.0000     406.0100     403.4700
        1252    24.834300     405.0000     406.0200     403.4100
        1253    24.846500     389.0000     406.0300     403.3600
        1254    24.858800     405.0000     406.0400     403.3000
        1255    24.871000     436.0000     406.0600     403.2500
        1256    24.883300     391.0000     406.0800     403.1900
        1257    24.895500     429.0000     406.1100     403.1400
        1258    24.907800     381.0000     406.1400     403.0800
        1259    24.920100     404.0000     406.1700     403.0200
        1260    24.932300     388.0000     406.2100     402.9600
        1261    24.944600     419.0000     406.2600     402.9100
        1262    24.956800     380.0000     406.3100     402.8500
        1263    24.969100     379.0000     406.3700     402.7900
        1264    24.981300     400.0000     406.4300     402.7300
        1265    24.993600     374.0000     406.5000     402.6700
        1266    25.005800     442.0000     406.5800     402.6100
        1267    25.018100     384.0000     406.6700     402.5500
        1268    25.030300     421.0000     406.7700     402.4800
        1269    25.042600     400.0000     406.8700     402.4200
        1270    25.054800     368.0000     406.9800     402.3600
        1271    25.067100     456.0000     407.1000     402.3000
        1272    25.079300     416.0000     407.2300     402.2300
        1273    25.091600     390.0000     407.3600     402.1700
        1274    25.103800     407.0000     407.5000     402.1000
        1275    25.116100     386.0000     407.6500     402.0400
        1276    25.128300     423.0000     407.8000     401.9700
        1277    25.140600     426.0000     407.9600     401.9100
        1278    25.152800     394.0000     408.1200     401.8400
        1279    25.165100     421.0000     408.2900     401.7700
        1280    25.177300     413.0000     408.4800     401.7100
        1281    25.189600     404.0000     408.7100     401.6400
        1282    25.201800     428.0000     409.0000     401.5700
        1283    25.214100     402.0000     409.4200     401.5000
        1284    25.226300     396.0000     410.1200     401.4300
        1285    25.238600     440.0000     411.3300     401.3600
        1286    25.250800     439.0000     412.4600     401.2900
        1287    25.263100     407.0000     413.2200     401.2200
        1288    25.275300     404.0000     414.4700     401.1500
        1289    25.287600     425.0000     416.3300     401.0800
        1290    25.299800     421.0000     417.3300     401.0000
        1291    25.312100     430.0000     414.8700     400.9300
        1292    25.324300     407.0000     413.3100     400.8600
        1293    25.336600     440.0000     413.4300     400.7800
        1294    25.348800     391.0000     414.2400     400.7100
        1295    25.361100     457.0000     414.9200     400.6300
        1296    25.373300     394.0000     414.0300     400.5600
        1297    25.385600     417.0000     413.1500     400.4800
        1298    25.397800     426.0000     413.2800     400.4100
        1299    25.410100     411.0000     413.7800     400.3300
        1300    25.422300     417.0000     414.4500     400.2500
        1301    25.434600     438.0000     415.2700     400.1700
        1302    25.446800     437.0000     416.2200     400.1000
        1303    25.459100     348.0000     417.3300     400.0200
        1304    25.471300     405.0000     418.6100     399.9400
        1305    25.483600     370.0000     420.0900     399.8600
        1306    25.495800     435.0000     421.8300     399.7800
        1307    25.508100     397.0000     423.8500     399.7000
        1308    25.520300     407.0000     426.2500     399.6200
        1309    25.532600     437.0000     429.0900     399.5300
        1310    25.544800     448.0000     432.5100     399.4500
        1311    25.557100     425.0000     436.3100     399.3700
        1312    25.569400     447.0000     441.2900     399.2900
        1313    25.581600     434.0000     447.4300     399.2000
        1314    25.593900     460.0000     455.0400     399.1200
        1315    25.606100     444.0000     464.5200     399.0300
        1316    25.618400     450.0000     476.4000     398.9500
        1317    25.630600     468.0000     491.4000     398.8600
        1318    25.642900     490.0000     510.7300     398.7800
        1319    25.655100     516.0000     536.3500     398.6900
        1320    25.667400     595.0000     571.5600     398.6000
        1321    25.679600     633.0000     621.5900     398.5200
        1322    25.691900     650.0000     694.1800     398.4300
        1323    25.704100     773.0000     798.9800     398.3400
        1324    25.716400     850.0000     942.5200     398.2500
        1325    25.728600    1111.0000    1117.3600     398.1600
        1326    25.740900    1228.0000    1302.8900     398.0700
        1327    25.753100    1426.0000    1487.9300     397.9800
        1328    25.765400    1691.0000    1662.6700     397.8900
        1329    25.777600    1662.0000    1776.0100     397.8000
        1330    25.789900    1731.0000    1750.7300     397.7100
        1331    25.802100    1611.0000    1593.1200     397.6100
        1332    25.814400    1374.0000    1417.9100     397.5200
        1333    25.826600    1290.0000    1303.1300     397.4300
        1334    25.838900    1217.0000    1229.3400     397.3300
        1335    25.851100    1114.0000    1133.7200     397.2400
        1336    25.863400     977.0000     984.8200     397.1500
        1337    25.875600     863.0000     821.2000     397.0500
        1338    25.887900     695.0000     692.2600     396.9500
        1339    25.900100     602.0000     607.2200     396.8600
        1340    25.912400     527.0000     553.6700     396.7600
        1341    25.924600     542.0000     519.3100     396.6600
        1342    25.936900     500.0000     496.4900     396.5700
        1343    25.949100     470.0000     480.9200     396.4700
        1344    25.961400     442.0000     470.2500     396.3700
        1345    25.973600     458.0000     463.3500     396.2700
        1346    25.985900     449.0000     459.9100     396.1700
        1347    25.998100     444.0000     460.6200     396.0700
        1348    26.010400     490.0000     467.2400     395.9700
        1349    26.022600     494.0000     476.4400     395.8700
        1350    26.034900     473.0000     486.0100     395.7700
        1351    26.047100     480.0000     501.5900     395.6700
        1352    26.059400     490.0000     522.2900     395.5700
        1353    26.071600     552.0000     537.2100     395.4600
        1354    26.083900     497.0000     527.7100     395.3600
        1355    26.096100     500.0000     521.0000     395.2600
        1356    26.108400     530.0000     516.6500     395.1500
        1357    26.120600     516.0000     507.5500     395.0500
        1358    26.132900     472.0000     498.6800     394.9400
        1359    26.145100     466.0000     484.9500     394.8400
        1360    26.157400     476.0000     470.5100     394.7300
        1361    26.169600     426.0000     461.8800     394.6300
        1362    26.181900     469.0000     451.5000     394.5200
        1363    26.194200     479.0000     440.5100     394.4100
        1364    26.206400     467.0000     432.5900     394.3000
        1365    26.218700     400.0000     427.9400     394.2000
        1366    26.230900     443.0000     425.4200     394.0900
        1367    26.243200     406.0000     424.2300     393.9800
        1368    26.255400     405.0000     424.0200     393.8700
        1369    26.267700     419.0000     424.7700     393.7600
        1370    26.279900     431.0000     426.4400     393.6500
        1371    26.292200     452.0000     428.5500     393.5400
        1372    26.304400     431.0000     431.7800     393.4200
        1373    26.316700     472.0000     436.9900     393.3100
        1374    26.328900     464.0000     444.7400     393.2000
        1375    26.341200     456.0000     454.5300     393.0900
        1376    26.353400     453.0000     469.1100     392.9700
        1377    26.365700     497.0000     492.7200     392.8600
        1378    26.377900     493.0000     523.2300     392.7500
        1379    26.390200     569.0000     555.2200     392.6300
        1380    26.402400     565.0000     586.8300     392.5200
        1381    26.414700     576.0000     617.8900     392.4000
        1382    26.426900     577.0000     640.7200     392.2900
        1383    26.439200     588.0000     633.1500     392.1700
        1384    26.451400     558.0000     596.8900     392.0500
        1385    26.463700     479.0000     562.0600     391.9300
        1386    26.475900     518.0000     544.5400     391.8200
        1387    26.488200     490.0000     537.5400     391.7000
        1388    26.500400     473.0000     525.6300     391.5800
        1389    26.512700     468.0000     499.4600     391.4600
        1390    26.524900     433.0000     468.5900     391.3400
        1391    26.537200     411.0000     446.2400     391.2200
        1392    26.549400     415.0000     434.4000     391.1000
        1393    26.561700     439.0000     431.0600     390.9800
        1394    26.573900     450.0000     432.4300     390.8600
        1395    26.586200     426.0000     432.8000     390.7400
        1396    26.598400     436.0000     436.0300     390.6100
        1397    26.610700     407.0000     443.8500     390.4900
        1398    26.622900     437.0000     450.7900     390.3700
        1399    26.635200     439.0000     438.0900     390.2400
        1400    26.647400     395.0000     422.5400     390.1200
        1401    26.659700     394.0000     418.7700     390.0000
        1402    26.671900     421.0000     420.8300     389.8700
        1403    26.684200     430.0000     425.9800     389.7500
        1404    26.696400     407.0000     426.3200     389.6200
        1405    26.708700     429.0000     416.7100     389.4900
        1406    26.720900     441.0000     412.9300     389.3700
        1407    26.733200     409.0000     414.5500     389.2400
        1408    26.745400     406.0000     416.2900     389.1100
        1409    26.757700     396.0000     410.3800     388.9900
        1410    26.769900     403.0000     404.5500     388.8600
        1411    26.782200     430.0000     403.0200     388.7300
        1412    26.794400     416.0000     403.4100     388.6000
        1413    26.806700     409.0000     404.5100     388.4700
        1414    26.818900     376.0000     403.3400     388.3400
        1415    26.831200     397.0000     398.9900     388.2100
        1416    26.843500     417.0000     396.7300     388.0800
        1417    26.855700     405.0000     395.9000     387.9500
        1418    26.868000     415.0000     395.4700     387.8100
        1419    26.880200     357.0000     395.2000     387.6800
        1420    26.892500     436.0000     395.0400     387.5500
        1421    26.904700     431.0000     394.9600     387.4200
        1422    26.917000     365.0000     395.0100     387.2800
        1423    26.929200     428.0000     395.2700     387.1500
        1424    26.941500     389.0000     395.9000     387.0200
        1425    26.953700     377.0000     396.5000     386.8800
        1426    26.966000     391.0000     396.9000     386.7500
        1427    26.978200     435.0000     397.6700     386.6100
        1428    26.990500     408.0000     398.8400     386.4700
        1429    27.002700     438.0000     399.2100     386.3400
        1430    27.015000     392.0000     397.2300     386.2000
        1431    27.027200     444.0000     396.0600     386.0600
        1432    27.039500     375.0000     395.9300     385.9300
        1433    27.051700     392.0000     396.2900     385.7900
        1434    27.064000     400.0000     396.7400     385.6500
        1435    27.076200     429.0000     396.2900     385.5100
        1436    27.088500     393.0000     395.2200     385.3700
        1437    27.100700     403.0000     394.8800     385.2300
        1438    27.113000     401.0000     394.9000     385.0900
        1439    27.125200     393.0000     395.0500     384.9500
        1440    27.137500     418.0000     395.2800     384.8100
        1441    27.149700     383.0000     395.5700     384.6700
        1442    27.162000     423.0000     395.9400     384.5300
        1443    27.174200     404.0000     396.3800     384.3900
        1444    27.186500     388.0000     396.9100     384.2400
        1445    27.198700     400.0000     397.5500     384.1000
        1446    27.211000     395.0000     398.3200     383.9600
        1447    27.223200     392.0000     399.2500     383.8100
        1448    27.235500     409.0000     400.3800     383.6700
        1449    27.247700     406.0000     401.7400     383.5200
        1450    27.260000     436.0000     403.4100     383.3800
        1451    27.272200     398.0000     405.5000     383.2300
        1452    27.284500     401.0000     408.1900     383.0900
        1453    27.296700     444.0000     411.8200     382.9400
        1454    27.309000     452.0000     416.4600     382.8000
        1455    27.321200     411.0000     423.6200     382.6500
        1456    27.333500     440.0000     433.9400     382.5000
        1457    27.345700     441.0000     447.8600     382.3500
        1458    27.358000     482.0000     464.4200     382.2100
        1459    27.370200     431.0000     481.9000     382.0600
        1460    27.382500     491.0000     499.7500     381.9100
        1461    27.394700     495.0000     516.2700     381.7600
        1462    27.407000     541.0000     525.0100     381.6100
        1463    27.419200     487.0000     519.7900     381.4600
        1464    27.431500     480.0000     505.7700     381.3100
        1465    27.443700     510.0000     494.6500     381.1600
        1466    27.456000     501.0000     490.8100     381.0100
        1467    27.468200     461.0000     490.9600     380.8600
        1468    27.480500     445.0000     489.1500     380.7000
        1469    27.492800     501.0000     482.6200     380.5500
        1470    27.505000     483.0000     475.5700     380.4000
        1471    27.517300     447.0000     473.3300     380.2500
        1472    27.529500     439.0000     477.2300     380.0900
        1473    27.541800     442.0000     486.5400     379.9400
        1474    27.554000     495.0000     500.7600     379.7800
        1475    27.566300     508.0000     520.1500     379.6300
        1476    27.578500     510.0000     546.0400     379.4700
        1477    27.590800     519.0000     581.2700     379.3200
        1478    27.603000     659.0000     631.1600     379.1600
        1479    27.615300     712.0000     705.1100     379.0100
        1480    27.627500     895.0000     818.2800     378.8500
        1481    27.639800    1016.0000     990.8900     378.6900
        1482    27.652000    1242.0000    1236.5600     378.5400
        1483    27.664300    1475.0000    1536.4200     378.3800
        1484    27.676500    1904.0000    1849.8700     378.2200
        1485    27.688800    2373.0000    2171.8300     378.0600
        1486    27.701000    2688.0000    2484.0000     377.9000
        1487    27.713300    2743.0000    2652.6200     377.7500
        1488    27.725500    2618.0000    2511.1700     377.5900
        1489    27.737800    2137.0000    2154.8500     377.4300
        1490    27.750000    1789.0000    1860.3600     377.2700
        1491    27.762300    1667.0000    1726.4400     377.1100
        1492    27.774500    1606.0000    1679.9300     376.9500
        1493    27.786800    1509.0000    1584.1500     376.7800
        1494    27.799000    1326.0000    1349.9100     376.6200
        1495    27.811300     986.0000    1055.0500     376.4600
        1496    27.823500     737.0000     824.3200     376.3000
        1497    27.835800     625.0000     680.6500     376.1400
        1498    27.848000     566.0000     594.8000     375.9700
        1499    27.860300     540.0000     541.3600     375.8100
        1500    27.872500     510.0000     506.0800     375.6500
        1501    27.884800     431.0000     481.4900     375.4800
        1502    27.897000     443.0000     463.5800     375.3200
        1503    27.909300     384.0000     450.0500     375.1500
        1504    27.921500     441.0000     439.5400     374.9900
        1505    27.933800     434.0000     431.1700     374.8200
        1506    27.946000     405.0000     424.3700     374.6600
        1507    27.958300     393.0000     418.7600     374.4900
        1508    27.970500     430.0000     414.0600     374.3300
        1509    27.982800     415.0000     410.0800     374.1600
        1510    27.995000     425.0000     406.6600     373.9900
        1511    28.007300     400.0000     403.7000     373.8200
        1512    28.019500     378.0000     401.1200     373.6600
        1513    28.031800     372.0000     398.8500     373.4900
        1514    28.044000     414.0000     396.8400     373.3200
        1515    28.056300     370.0000     395.0500     373.1500
        1516    28.068500     416.0000     393.4400     372.9800
        1517    28.080800     394.0000     392.0000     372.8100
        1518    28.093000     368.0000     390.6900     372.6400
        1519    28.105300     371.0000     389.5000     372.4700
        1520    28.117500     423.0000     388.4100     372.3000
        1521    28.129800     361.0000     387.4200     372.1300
        1522    28.142100     418.0000     386.5000     371.9600
        1523    28.154300     386.0000     385.6700     371.7900
        1524    28.166600     440.0000     384.8900     371.6200
        1525    28.178800     380.0000     384.1800     371.4500
        1526    28.191100     387.0000     383.5200     371.2700
        1527    28.203300     395.0000     382.9100     371.1000
        1528    28.215600     367.0000     382.3600     370.9300
        1529    28.227800     388.0000     381.8700     370.7600
        1530    28.240100     426.0000     381.4200     370.5800
        1531    28.252300     406.0000     381.0000     370.4100
        1532    28.264600     392.0000     380.6200     370.2300
        1533    28.276800     380.0000     380.3100     370.0600
        1534    28.289100     357.0000     379.9900     369.8800
        1535    28.301300     392.0000     379.5900     369.7100
        1536    28.313600     383.0000     379.2400     369.5300
        1537    28.325800     340.0000     378.9900     369.3600
        1538    28.338100     377.0000     378.7900     369.1800
        1539    28.350300     397.0000     378.6400     369.0100
        1540    28.362600     408.0000     378.5100     368.8300
        1541    28.374800     392.0000     378.3500     368.6500
        1542    28.387100     394.0000     378.2900     368.4700
        1543    28.399300     397.0000     378.4000     368.3000
        1544    28.411600     372.0000     378.7900     368.1200
        1545    28.423800     397.0000     379.7400     367.9400
        1546    28.436100     404.0000     381.6300     367.7600
        1547    28.448300     433.0000     383.4500     367.5800
        1548    28.460600     400.0000     384.8600     367.4000
        1549    28.472800     368.0000     387.3200     367.2200
        1550    28.485100     379.0000     390.8100     367.0500
        1551    28.497300     382.0000     391.5200     366.8700
        1552    28.509600     407.0000     385.7600     366.6800
        1553    28.521800     419.0000     382.8700     366.5000
        1554    28.534100     384.0000     382.7400     366.3200
        1555    28.546300     377.0000     384.0300     366.1400
        1556    28.558600     388.0000     386.1900     365.9600
        1557    28.570800     361.0000     387.1200     365.7800
        1558    28.583100     394.0000     385.8100     365.6000
        1559    28.595300     411.0000     386.9000     365.4100
        1560    28.607600     383.0000     390.0200     365.2300
        1561    28.619800     380.0000     393.8100     365.0500
        1562    28.632100     381.0000     397.7500     364.8700
        1563    28.644300     383.0000     401.2400     364.6800
        1564    28.656600     387.0000     402.8100     364.5000
        1565    28.668800     423.0000     400.9900     364.3100
        1566    28.681100     410.0000     396.6900     364.1300
        1567    28.693300     402.0000     392.5700     363.9500
        1568    28.705600     391.0000     390.0200     363.7600
        1569    28.717800     379.0000     388.5700     363.5800
        1570    28.730100     431.0000     386.8900     363.3900
        1571    28.742300     369.0000     383.9000     363.2100
        1572    28.754600     339.0000     379.9200     363.0200
        1573    28.766800     406.0000     376.2300     362.8300
        1574    28.779100     382.0000     373.5000     362.6500
        1575    28.791400     396.0000     371.6500     362.4600
        1576    28.803600     379.0000     370.3700     362.2700
        1577    28.815900     356.0000     369.4400     362.0900
        1578    28.828100     383.0000     368.7400     361.9000
        1579    28.840400     413.0000     368.1900     361.7100
        1580    28.852600     386.0000     367.7700     361.5200
        1581    28.864900     384.0000     367.4900     361.3300
        1582    28.877100     408.0000     367.3900     361.1500
        1583    28.889400     382.0000     367.4000     360.9600
        1584    28.901600     391.0000     367.3300     360.7700
        1585    28.913900     375.0000     367.3900     360.5800
        1586    28.926100     392.0000     367.6700     360.3900
        1587    28.938400     376.0000     367.7900     360.2000
        1588    28.950600     346.0000     366.7900     360.0100
        1589    28.962900     392.0000     365.8600     359.8200
        1590    28.975100     380.0000     365.4900     359.6300
        1591    28.987400     349.0000     365.3600     359.4400
        1592    28.999600     332.0000     365.3800     359.2500
        1593    29.011900     372.0000     365.3200     359.0600
        1594    29.024100     347.0000     364.7100     358.8600
        1595    29.036400     405.0000     364.0900     358.6700
        1596    29.048600     368.0000     363.7900     358.4800
        1597    29.060900     388.0000     363.5900     358.2900
        1598    29.073100     358.0000     363.4400     358.1000
        1599    29.085400     371.0000     363.3100     357.9000
        1600    29.097600     375.0000     363.2000     357.7100
        1601    29.109900     363.0000     363.1100     357.5200
        1602    29.122100     378.0000     363.0300     357.3200
        1603    29.134400     373.0000     362.9700     357.1300
        1604    29.146600     362.0000     362.9300     356.9400
        1605    29.158900     353.0000     362.9100     356.7400
        1606    29.171100     382.0000     362.9000     356.5500
        1607    29.183400     399.0000     362.9300     356.3500
        1608    29.195600     388.0000     362.9900     356.1600
        1609    29.207900     381.0000     363.0800     355.9600
        1610    29.220100     362.0000     363.2100     355.7700
        1611    29.232400     371.0000     363.4000     355.5700
        1612    29.244600     342.0000     363.6400     355.3800
        1613    29.256900     375.0000     363.9600     355.1800
        1614    29.269100     381.0000     364.3600     354.9800
        1615    29.281400     377.0000     364.8700     354.7900
        1616    29.293600     358.0000     365.5200     354.5900
        1617    29.305900     369.0000     366.3300     354.3900
        1618    29.318100     389.0000     367.3700     354.2000
        1619    29.330400     412.0000     368.6800     354.0000
        1620    29.342600     356.0000     370.3300     353.8000
        1621    29.354900     359.0000     372.3700     353.6000
        1622    29.367100     361.0000     374.8800     353.4100
        1623    29.379400     373.0000     377.9600     353.2100
        1624    29.391600     433.0000     381.7700     353.0100
        1625    29.403900     422.0000     386.5600     352.8100
        1626    29.416200     385.0000     392.8600     352.6100
        1627    29.428400     397.0000     401.8100     352.4100
        1628    29.440700     409.0000     415.3500     352.2100
        1629    29.452900     423.0000     436.6400     352.0200
        1630    29.465200     436.0000     469.7900     351.8200
        1631    29.477400     507.0000     517.6800     351.6200
        1632    29.489700     581.0000     576.9000     351.4200
        1633    29.501900     650.0000     640.0700     351.2200
        1634    29.514200     671.0000     706.3700     351.0200
        1635    29.526400     782.0000     770.0800     350.8100
        1636    29.538700     837.0000     800.5900     350.6100
        1637    29.550900     735.0000     764.6200     350.4100
        1638    29.563200     642.0000     689.0900     350.2100
        1639    29.575400     620.0000     631.5800     350.0100
        1640    29.587700     564.0000     608.2300     349.8100
        1641    29.599900     614.0000     605.5700     349.6100
        1642    29.612200     601.0000     598.7000     349.4100
        1643    29.624400     530.0000     563.4800     349.2000
        1644    29.636700     459.0000     505.4200     349.0000
        1645    29.648900     446.0000     453.3400     348.8000
        1646    29.661200     438.0000     419.3700     348.6000
        1647    29.673400     376.0000     399.1800     348.3900
        1648    29.685700     408.0000     386.8500     348.1900
        1649    29.697900     342.0000     378.8600     347.9900
        1650    29.710200     384.0000     373.3800     347.7800
        1651    29.722400     373.0000     369.4200     347.5800
        1652    29.734700     376.0000     366.4400     347.3800
        1653    29.746900     367.0000     364.1400     347.1700
        1654    29.759200     342.0000     362.3100     346.9700
        1655    29.771400     358.0000     360.8600     346.7600
        1656    29.783700     382.0000     359.7000     346.5600
        1657    29.795900     335.0000     358.7500     346.3600
        1658    29.808200     381.0000     357.9300     346.1500
        1659    29.820400     372.0000     357.2700     345.9500
        1660    29.832700     394.0000     356.7800     345.7400
        1661    29.844900     387.0000     356.2600     345.5400
        1662    29.857200     358.0000     355.4500     345.3300
        1663    29.869400     327.0000     354.8000     345.1300
        1664    29.881700     396.0000     354.3600     344.9200
        1665    29.893900     390.0000     354.0500     344.7100
        1666    29.906200     339.0000     353.8500     344.5100
        1667    29.918400     365.0000     353.7100     344.3000
        1668    29.930700     368.0000     353.4800     344.1000
        1669    29.942900     376.0000     353.2800     343.8900
        1670    29.955200     383.0000     353.1900     343.6800
        1671    29.967400     363.0000     353.2400     343.4800
        1672    29.979700     382.0000     353.4300     343.2700
        1673    29.991900     406.0000     353.5900     343.0600
        1674    30.004200     320.0000     353.6700     342.8500
        1675    30.016400     363.0000     354.5800     342.6500
        1676    30.028700     353.0000     356.9500     342.4400
        1677    30.041000     370.0000     361.4700     342.2300
        1678    30.053200     393.0000     365.6400     342.0200
        1679    30.065500     372.0000     369.2600     341.8200
        1680    30.077700     377.0000     375.1400     341.6100
        1681    30.090000     363.0000     382.9400     341.4000
        1682    30.102200     397.0000     382.5100     341.1900
        1683    30.114500     373.0000     368.7800     340.9800
        1684    30.126700     379.0000     363.0000     340.7700
        1685    30.139000     365.0000     362.4900     340.5700
        1686    30.151200     408.0000     364.7700     340.3600
        1687    30.163500     394.0000     369.6400     340.1500
        1688    30.175700     426.0000     373.9500     339.9400
        1689    30.188000     405.0000     372.6400     339.7300
        1690    30.200200     398.0000     371.4500     339.5200
        1691    30.212500     394.0000     374.5300     339.3100
        1692    30.224700     354.0000     382.2000     339.1000
        1693    30.237000     388.0000     391.1600     338.8900
        1694    30.249200     398.0000     385.1500     338.6800
        1695    30.261500     370.0000     368.6900     338.4700
        1696    30.273700     408.0000     363.5400     338.2600
        1697    30.286000     367.0000     363.3400     338.0500
        1698    30.298200     376.0000     365.9300     337.8400
        1699    30.310500     380.0000     370.0000     337.6300
        1700    30.322700     373.0000     369.4300     337.4200
        1701    30.335000     398.0000     360.1700     337.2100
        1702    30.347200     354.0000     354.5700     337.0000
        1703    30.359500     374.0000     352.8700     336.7900
        1704    30.371700     348.0000     352.3700     336.5700
        1705    30.384000     362.0000     352.3200     336.3600
        1706    30.396200     373.0000     352.5100     336.1500
        1707    30.408500     356.0000     352.9400     335.9400
        1708    30.420700     389.0000     353.7500     335.7300
        1709    30.433000     393.0000     355.2400     335.5200
        1710    30.445200     347.0000     358.0600     335.3000
        1711    30.457500     374.0000     362.6100     335.0900
        1712    30.469700     403.0000     366.4800     334.8800
        1713    30.482000     395.0000     370.6200     334.6700
        1714    30.494200     373.0000     377.2100     334.4600
        1715    30.506500     371.0000     384.6600     334.2400
        1716    30.518700     358.0000     381.7900     334.0300
        1717    30.531000     369.0000     370.7300     333.8200
        1718    30.543200     384.0000     367.8600     333.6100
        1719    30.555500     361.0000     368.7200     333.3900
        1720    30.567700     392.0000     371.7300     333.1800
        1721    30.580000     362.0000     376.2000     332.9700
        1722    30.592200     370.0000     378.0600     332.7600
        1723    30.604500     379.0000     373.4300     332.5400
        1724    30.616700     349.0000     371.1000     332.3300
        1725    30.629000     399.0000     372.1600     332.1200
        1726    30.641200     394.0000     373.8700     331.9000
        1727    30.653500     401.0000     375.2000     331.6900
        1728    30.665700     388.0000     377.5500     331.4800
        1729    30.678000     376.0000     380.7900     331.2600
        1730    30.690300     405.0000     384.7700     331.0500
        1731    30.702500     415.0000     389.5600     330.8300
        1732    30.714800     393.0000     395.1400     330.6200
        1733    30.727000     413.0000     401.1400     330.4100
        1734    30.739300     398.0000     408.1400     330.1900
        1735    30.751500     440.0000     416.9400     329.9800
        1736    30.763800     446.0000     427.7400     329.7600
        1737    30.776000     424.0000     440.4400     329.5500
        1738    30.788300     430.0000     454.7500     329.3400
        1739    30.800500     487.0000     472.4600     329.1200
        1740    30.812800     459.0000     494.3200     328.9100
        1741    30.825000     496.0000     520.7000     328.6900
        1742    30.837300     539.0000     552.4500     328.4800
        1743    30.849500     570.0000     590.9100     328.2600
        1744    30.861800     592.0000     638.4000     328.0500
        1745    30.874000     696.0000     700.1900     327.8300
        1746    30.886300     783.0000     786.3100     327.6200
        1747    30.898500     945.0000     913.1500     327.4000
        1748    30.910800    1115.0000    1105.7800     327.1900
        1749    30.923000    1413.0000    1395.2900     326.9700
        1750    30.935300    1754.0000    1804.1000     326.7600
        1751    30.947500    2385.0000    2316.2100     326.5400
        1752    30.959800    2943.0000    2880.9000     326.3300
        1753    30.972000    3384.0000    3465.0900     326.1100
        1754    30.984300    3844.0000    4003.7900     325.9000
        1755    30.996500    4171.0000    4286.6300     325.6800
        1756    31.008800    4169.0000    4082.6000     325.4700
        1757    31.021000    3585.0000    3520.6500     325.2500
        1758    31.033300    2986.0000    3005.4800     325.0400
        1759    31.045500    2649.0000    2734.3300     324.8200
        1760    31.057800    2580.0000    2657.3600     324.6100
        1761    31.070000    2512.0000    2619.8100     324.3900
        1762    31.082300    2333.0000    2432.3100     324.1700
        1763    31.094500    2003.0000    2025.1900     323.9600
        1764    31.106800    1510.0000    1548.1100     323.7400
        1765    31.119000    1130.0000    1168.6200     323.5300
        1766    31.131300     839.0000     918.2900     323.3100
        1767    31.143500     749.0000     760.7500     323.0900
        1768    31.155800     612.0000     661.6300     322.8800
        1769    31.168000     547.0000     593.0500     322.6600
        1770    31.180300     514.0000     544.9900     322.4500
        1771    31.192500     465.0000     510.0000     322.2300
        1772    31.204800     466.0000     483.6000     322.0100
        1773    31.217000     419.0000     463.1000     321.8000
        1774    31.229300     424.0000     447.0500     321.5800
        1775    31.241500     464.0000     434.2900     321.3700
        1776    31.253800     416.0000     424.0100     321.1500
        1777    31.266000     406.0000     415.6300     320.9300
        1778    31.278300     385.0000     408.7600     320.7200
        1779    31.290500     428.0000     403.1000     320.5000
        1780    31.302800     421.0000     398.4200     320.2800
        1781    31.315000     401.0000     394.5400     320.0700
        1782    31.327300     389.0000     391.3100     319.8500
        1783    31.339600     372.0000     388.6200     319.6400
        1784    31.351800     384.0000     386.3600     319.4200
        1785    31.364100     372.0000     384.4400     319.2000
        1786    31.376300     335.0000     382.7900     318.9900
        1787    31.388600     377.0000     381.3400     318.7700
        1788    31.400800     381.0000     380.0200     318.5500
        1789    31.413100     385.0000     378.7800     318.3400
        1790    31.425300     386.0000     377.5800     318.1200
        1791    31.437600     358.0000     376.3600     317.9000
        1792    31.449800     385.0000     375.1100     317.6900
        1793    31.462100     389.0000     373.7900     317.4700
        1794    31.474300     372.0000     372.3800     317.2500
        1795    31.486600     368.0000     370.8800     317.0400
        1796    31.498800     377.0000     369.2700     316.8200
        1797    31.511100     404.0000     367.5700     316.6000
        1798    31.523300     341.0000     365.7800     316.3900
        1799    31.535600     348.0000     363.9100     316.1700
        1800    31.547800     357.0000     361.9800     315.9500
        1801    31.560100     378.0000     360.0000     315.7400
        1802    31.572300     369.0000     358.0000     315.5200
        1803    31.584600     349.0000     355.9900     315.3000
        1804    31.596800     344.0000     353.9900     315.0900
        1805    31.609100     385.0000     352.0300     314.8700
        1806    31.621300     348.0000     350.1000     314.6500
        1807    31.633600     350.0000     348.2400     314.4400
        1808    31.645800     370.0000     346.4500     314.2200
        1809    31.658100     357.0000     344.7400     314.0000
        1810    31.670300     363.0000     343.1100     313.7900
        1811    31.682600     343.0000     341.5700     313.5700
        1812    31.694800     344.0000     340.1300     313.3500
        1813    31.707100     400.0000     338.7700     313.1400
        1814    31.719300     375.0000     337.5200     312.9200
        1815    31.731600     374.0000     336.3500     312.7000
        1816    31.743800     371.0000     335.2700     312.4900
        1817    31.756100     324.0000     334.2800     312.2700
        1818    31.768300     354.0000     333.3700     312.0500
        1819    31.780600     318.0000     332.5500     311.8400
        1820    31.792800     320.0000     331.8000     311.6200
        1821    31.805100     392.0000     331.1300     311.4100
        1822    31.817300     355.0000     330.5300     311.1900
        1823    31.829600     360.0000     329.9900     310.9700
        1824    31.841800     352.0000     329.5300     310.7600
        1825    31.854100     308.0000     329.1300     310.5400
        1826    31.866300     369.0000     328.8000     310.3200
        1827    31.878600     367.0000     328.5500     310.1100
        1828    31.890800     329.0000     328.3600     309.8900
        1829    31.903100     369.0000     328.2500     309.6700
        1830    31.915300     333.0000     328.2100     309.4600
        1831    31.927600     310.0000     328.2500     309.2400
        1832    31.939800     339.0000     328.3600     309.0300
        1833    31.952100     347.0000     328.5500     308.8100
        1834    31.964400     347.0000     328.8500     308.5900
        1835    31.976600     328.0000     329.2900     308.3800
        1836    31.988900     317.0000     329.9500     308.1600
        1837    32.001100     371.0000     330.9800     307.9400
        1838    32.013400     310.0000     332.6400     307.7300
        1839    32.025600     348.0000     334.8000     307.5100
        1840    32.037900     356.0000     336.7600     307.3000
        1841    32.050100     389.0000     339.3000     307.0800
        1842    32.062400     351.0000     342.8200     306.8600
        1843    32.074600     372.0000     345.7300     306.6500
        1844    32.086900     365.0000     343.9100     306.4300
        1845    32.099100     395.0000     342.3700     306.2200
        1846    32.111400     325.0000     343.6500     306.0000
        1847    32.123600     340.0000     345.9900     305.7900
        1848    32.135900     367.0000     349.2100     305.5700
        1849    32.148100     402.0000     353.1600     305.3600
        1850    32.160400     352.0000     356.5100     305.1400
        1851    32.172600     366.0000     358.1300     304.9200
        1852    32.184900     363.0000     360.7600     304.7100
        1853    32.197100     354.0000     365.2600     304.4900
        1854    32.209400     365.0000     370.7900     304.2800
        1855    32.221600     367.0000     377.2300     304.0600
        1856    32.233900     402.0000     384.7000     303.8500
        1857    32.246100     398.0000     393.6000     303.6300
        1858    32.258400     359.0000     404.7500     303.4200
        1859    32.270600     409.0000     419.7900     303.2000
        1860    32.282900     430.0000     441.6600     302.9900
        1861    32.295100     460.0000     474.9000     302.7700
        1862    32.307400     536.0000     525.4900     302.5600
        1863    32.319600     605.0000     598.1600     302.3400
        1864    32.331900     686.0000     690.9700     302.1300
        1865    32.344100     733.0000     795.6700     301.9100
        1866    32.356400     910.0000     907.2900     301.7000
        1867    32.368600    1073.0000    1012.3500     301.4800
        1868    32.380900    1109.0000    1064.9700     301.2700
        1869    32.393100    1062.0000    1019.1400     301.0600
        1870    32.405400     973.0000     908.1600     300.8400
        1871    32.417600     888.0000     814.3500     300.6300
        1872    32.429900     741.0000     764.0300     300.4100
        1873    32.442100     759.0000     749.6300     300.2000
        1874    32.454400     729.0000     752.7900     299.9800
        1875    32.466600     789.0000     734.1200     299.7700
        1876    32.478900     731.0000     669.7500     299.5600
        1877    32.491100     606.0000     581.4800     299.3400
        1878    32.503400     557.0000     505.7600     299.1300
        1879    32.515600     459.0000     451.0800     298.9100
        1880    32.527900     400.0000     415.0300     298.7000
        1881    32.540100     372.0000     392.5900     298.4900
        1882    32.552400     358.0000     377.6100     298.2700
        1883    32.564600     391.0000     366.8700     298.0600
        1884    32.576900     334.0000     358.7500     297.8500
        1885    32.589100     350.0000     352.3500     297.6300
        1886    32.601400     355.0000     347.1700     297.4200
        1887    32.613600     335.0000     342.9300     297.2100
        1888    32.625900     361.0000     339.5300     296.9900
        1889    32.638200     326.0000     337.0600     296.7800
        1890    32.650400     353.0000     335.8400     296.5700
        1891    32.662700     311.0000     336.6100     296.3600
        1892    32.674900     328.0000     339.2000     296.1400
        1893    32.687200     336.0000     341.3800     295.9300
        1894    32.699400     343.0000     345.0200     295.7200
        1895    32.711700     365.0000     351.7000     295.5100
        1896    32.723900     348.0000     357.0800     295.2900
        1897    32.736200     317.0000     347.4500     295.0800
        1898    32.748400     307.0000     335.0800     294.8700
        1899    32.760700     313.0000     331.9800     294.6600
        1900    32.772900     309.0000     332.5000     294.4500
        1901    32.785200     313.0000     335.2400     294.2300
        1902    32.797400     343.0000     340.1700     294.0200
        1903    32.809700     374.0000     344.4000     293.8100
        1904    32.821900     339.0000     343.0100     293.6000
        1905    32.834200     368.0000     344.4000     293.3900
        1906    32.846400     364.0000     354.4400     293.1800
        1907    32.858700     370.0000     371.9400     292.9700
        1908    32.870900     374.0000     394.9300     292.7500
        1909    32.883200     431.0000     420.8500     292.5400
        1910    32.895400     422.0000     448.4600     292.3300
        1911    32.907700     430.0000     473.5200     292.1200
        1912    32.919900     450.0000     482.8800     291.9100
        1913    32.932200     406.0000     465.3600     291.7000
        1914    32.944400     421.0000     433.5400     291.4900
        1915    32.956700     421.0000     409.5500     291.2800
        1916    32.968900     361.0000     399.4700     291.0700
        1917    32.981200     327.0000     399.0400     290.8600
        1918    32.993400     374.0000     401.3200     290.6500
        1919    33.005700     390.0000     396.8900     290.4400
        1920    33.017900     382.0000     379.8300     290.2300
        1921    33.030200     316.0000     356.5100     290.0200
        1922    33.042400     348.0000     337.1500     289.8100
        1923    33.054700     340.0000     324.4800     289.6000
        1924    33.066900     323.0000     316.6600     289.3900
        1925    33.079200     314.0000     311.6900     289.1800
        1926    33.091400     332.0000     308.3600     288.9700
        1927    33.103700     310.0000     306.0100     288.7600
        1928    33.115900     316.0000     304.2800     288.5600
        1929    33.128200     326.0000     302.9700     288.3500
        1930    33.140400     275.0000     301.9600     288.1400
        1931    33.152700     304.0000     301.1700     287.9300
        1932    33.164900     315.0000     300.5600     287.7200
        1933    33.177200     311.0000     300.0900     287.5100
        1934    33.189400     323.0000     299.7600     287.3000
        1935    33.201700     311.0000     299.5500     287.1000
        1936    33.213900     301.0000     299.4600     286.8900
        1937    33.226200     307.0000     299.5100     286.6800
        1938    33.238400     280.0000     299.6900     286.4700
        1939    33.250700     340.0000     299.9900     286.2700
        1940    33.262900     286.0000     300.4900     286.0600
        1941    33.275200     289.0000     301.1700     285.8500
        1942    33.287500     316.0000     302.0500     285.6400
        1943    33.299700     331.0000     303.1600     285.4400
        1944    33.312000     312.0000     304.5300     285.2300
        1945    33.324200     310.0000     306.2700     285.0200
        1946    33.336500     328.0000     308.6000     284.8200
        1947    33.348700     324.0000     311.8800     284.6100
        1948    33.361000     295.0000     316.7700     284.4000
        1949    33.373200     335.0000     324.2900     284.2000
        1950    33.385500     376.0000     335.8600     283.9900
        1951    33.397700     365.0000     352.8400     283.7900
        1952    33.410000     377.0000     375.5900     283.5800
        1953    33.422200     369.0000     402.5900     283.3700
        1954    33.434500     425.0000     431.8700     283.1700
        1955    33.446700     482.0000     460.6400     282.9600
        1956    33.459000     487.0000     480.3500     282.7600
        1957    33.471200     481.0000     478.1900     282.5500
        1958    33.483500     486.0000     453.5400     282.3500
        1959    33.495700     460.0000     424.4300     282.1400
        1960    33.508000     410.0000     405.9300     281.9400
        1961    33.520200     441.0000     399.4400     281.7400
        1962    33.532500     397.0000     399.9500     281.5300
        1963    33.544700     426.0000     399.7900     281.3300
        1964    33.557000     418.0000     390.5900     281.1200
        1965    33.569200     404.0000     370.6600     280.9200
        1966    33.581500     361.0000     347.8800     280.7100
        1967    33.593700     318.0000     329.7800     280.5100
        1968    33.606000     308.0000     317.6800     280.3100
        1969    33.618200     323.0000     309.9500     280.1000
        1970    33.630500     310.0000     304.9200     279.9000
        1971    33.642700     288.0000     301.5200     279.7000
        1972    33.655000     308.0000     299.1400     279.5000
        1973    33.667200     301.0000     297.4300     279.2900
        1974    33.679500     316.0000     296.1600     279.0900
        1975    33.691700     312.0000     295.2200     278.8900
        1976    33.704000     317.0000     294.5100     278.6900
        1977    33.716200     306.0000     294.0000     278.4800
        1978    33.728500     306.0000     293.6400     278.2800
        1979    33.740700     315.0000     293.4000     278.0800
        1980    33.753000     307.0000     293.2800     277.8800
        1981    33.765200     284.0000     293.2600     277.6800
        1982    33.777500     300.0000     293.3400     277.4800
        1983    33.789700     295.0000     293.5100     277.2800
        1984    33.802000     284.0000     293.7700     277.0700
        1985    33.814200     286.0000     294.1200     276.8700
        1986    33.826500     310.0000     294.5800     276.6700
        1987    33.838700     317.0000     295.1400     276.4700
        1988    33.851000     300.0000     295.8200     276.2700
        1989    33.863200     297.0000     296.6300     276.0700
        1990    33.875500     313.0000     297.5800     275.8700
        1991    33.887700     301.0000     298.7200     275.6700
        1992    33.900000     299.0000     300.0500     275.4700
        1993    33.912300     311.0000     301.6200     275.2700
        1994    33.924500     292.0000     303.4700     275.0700
        1995    33.936800     289.0000     305.6400     274.8800
        1996    33.949000     301.0000     308.2400     274.6800
        1997    33.961300     320.0000     311.3400     274.4800
        1998    33.973500     320.0000     314.9700     274.2800
        1999    33.985800     300.0000     319.3000     274.0800
        2000    33.998000     324.0000     324.6700     273.8800
        2001    34.010300     319.0000     331.2800     273.6800
        2002    34.022500     337.0000     339.3100     273.4900
        2003    34.034800     350.0000     348.9400     273.2900
        2004    34.047000     347.0000     360.2000     273.0900
        2005    34.059300     337.0000     373.0600     272.8900
        2006    34.071500     357.0000     387.4500     272.7000
        2007    34.083800     386.0000     403.5500     272.5000
        2008    34.096000     393.0000     422.0300     272.3000
        2009    34.108300     436.0000     445.0900     272.1100
        2010    34.120500     461.0000     477.9700     271.9100
        2011    34.132800     538.0000     530.8600     271.7100
        2012    34.145000     652.0000     622.1100     271.5200
        2013    34.157300     869.0000     782.0900     271.3200
        2014    34.169500    1041.0000    1050.8800     271.1300
        2015    34.181800    1374.0000    1437.3700     270.9300
        2016    34.194000    1940.0000    1877.6200     270.7400
        2017    34.206300    2477.0000    2368.2000     270.5400
        2018    34.218500    2788.0000    2941.8300     270.3500
        2019    34.230800    3057.0000    3373.8200     270.1500
        2020    34.243000    3129.0000    3143.8500     269.9600
        2021    34.255300    2497.0000    2345.8300     269.7600
        2022    34.267500    1843.0000    1764.1800     269.5700
        2023    34.279800    1566.0000    1574.9900     269.3700
        2024    34.292000    1480.0000    1610.3500     269.1800
        2025    34.304300    1722.0000    1772.1500     268.9900
        2026    34.316500    1657.0000    1924.8500     268.7900
        2027    34.328800    1700.0000    1804.6000     268.6000
        2028    34.341000    1356.0000    1353.2600     268.4100
        2029    34.353300     946.0000     922.1800     268.2100
        2030    34.365500     654.0000     663.8600     268.0200
        2031    34.377800     505.0000     529.8200     267.8300
        2032    34.390000     433.0000     455.7100     267.6400
        2033    34.402300     392.0000     410.7100     267.4400
        2034    34.414500     390.0000     381.1200     267.2500
        2035    34.426800     363.0000     360.4600     267.0600
        2036    34.439000     344.0000     345.3300     266.8700
        2037    34.451300     341.0000     333.8400     266.6800
        2038    34.463500     297.0000     324.8600     266.4900
        2039    34.475800     318.0000     317.6800     266.3000
        2040    34.488000     330.0000     311.8300     266.1100
        2041    34.500300     309.0000     306.9600     265.9200
        2042    34.512500     308.0000     302.8600     265.7300
        2043    34.524800     306.0000     299.3800     265.5400
        2044    34.537000     292.0000     296.4100     265.3500
        2045    34.549300     292.0000     293.8300     265.1600
        2046    34.561600     253.0000     291.5900     264.9700
        2047    34.573800     285.0000     289.6200     264.7800
        2048    34.586100     319.0000     287.8700     264.5900
        2049    34.598300     269.0000     286.3200     264.4000
        2050    34.610600     318.0000     284.9500     264.2100
        2051    34.622800     296.0000     283.7300     264.0200
        2052    34.635100     282.0000     282.6500     263.8300
        2053    34.647300     285.0000     281.6800     263.6500
        2054    34.659600     306.0000     280.8300     263.4600
        2055    34.671800     308.0000     280.0700     263.2700
        2056    34.684100     306.0000     279.4200     263.0800
        2057    34.696300     304.0000     278.8600     262.9000
        2058    34.708600     292.0000     278.3900     262.7100
        2059    34.720800     273.0000     278.0300     262.5200
        2060    34.733100     260.0000     277.7900     262.3400
        2061    34.745300     286.0000     277.7000     262.1500
        2062    34.757600     264.0000     277.7700     261.9600
        2063    34.769800     271.0000     277.9600     261.7800
        2064    34.782100     280.0000     278.3300     261.5900
        2065    34.794300     283.0000     278.9500     261.4100
        2066    34.806600     291.0000     279.7200     261.2200
        2067    34.818800     262.0000     280.2200     261.0400
        2068    34.831100     289.0000     280.8100     260.8500
        2069    34.843300     264.0000     281.9200     260.6700
        2070    34.855600     281.0000     283.4200     260.4800
        2071    34.867800     281.0000     285.3100     260.3000
        2072    34.880100     290.0000     287.8200     260.1100
        2073    34.892300     299.0000     291.3000     259.9300
        2074    34.904600     318.0000     296.2700     259.7500
        2075    34.916800     289.0000     303.8400     259.5600
        2076    34.929100     350.0000     315.9800     259.3800
        2077    34.941300     352.0000     334.5800     259.2000
        2078    34.953600     368.0000     360.4900     259.0100
        2079    34.965800     341.0000     392.9500     258.8300
        2080    34.978100     433.0000     430.6500     258.6500
        2081    34.990300     466.0000     470.1900     258.4700
        2082    35.002600     519.0000     501.1400     258.2900
        2083    35.014800     526.0000     508.5300     258.1000
        2084    35.027100     535.0000     489.7800     257.9200
        2085    35.039300     443.0000     458.3100     257.7400
        2086    35.051600     431.0000     429.3000     257.5600
        2087    35.063800     424.0000     412.4600     257.3800
        2088    35.076100     434.0000     408.3900     257.2000
        2089    35.088300     383.0000     410.3200     257.0200
        2090    35.100600     446.0000     407.6000     256.8400
        2091    35.112800     397.0000     392.8100     256.6600
        2092    35.125100     352.0000     367.8400     256.4800
        2093    35.137300     349.0000     341.1800     256.3000
        2094    35.149600     321.0000     319.0200     256.1200
        2095    35.161800     315.0000     303.3100     255.9400
        2096    35.174100     309.0000     293.0700     255.7600
        2097    35.186300     279.0000     286.5600     255.5900
        2098    35.198600     279.0000     282.2500     255.4100
        2099    35.210900     277.0000     278.8200     255.2300
        2100    35.223100     276.0000     276.1300     255.0500
        2101    35.235400     252.0000     274.3900     254.8700
        2102    35.247600     246.0000     273.2800     254.7000
        2103    35.259900     291.0000     272.6000     254.5200
        2104    35.272100     267.0000     272.2800     254.3400
        2105    35.284400     258.0000     272.2900     254.1700
        2106    35.296600     282.0000     272.6200     253.9900
        2107    35.308900     287.0000     273.2500     253.8200
        2108    35.321100     281.0000     274.2000     253.6400
        2109    35.333400     290.0000     275.4700     253.4600
        2110    35.345600     266.0000     277.0800     253.2900
        2111    35.357900     271.0000     279.0500     253.1100
        2112    35.370100     290.0000     281.4700     252.9400
        2113    35.382400     277.0000     284.5700     252.7600
        2114    35.394600     279.0000     288.7700     252.5900
        2115    35.406900     316.0000     294.8800     252.4200
        2116    35.419100     282.0000     304.2200     252.2400
        2117    35.431400     296.0000     318.8300     252.0700
        2118    35.443600     414.0000     341.5500     251.8900
        2119    35.455900     382.0000     375.0100     251.7200
        2120    35.468100     428.0000     419.2200     251.5500
        2121    35.480400     488.0000     468.7300     251.3800
        2122    35.492600     542.0000     525.9900     251.2000
        2123    35.504900     582.0000     581.2000     251.0300
        2124    35.517100     592.0000     612.6600     250.8600
        2125    35.529400     637.0000     594.6000     250.6900
        2126    35.541600     603.0000     536.3800     250.5100
        2127    35.553900     502.0000     480.1700     250.3400
        2128    35.566100     491.0000     449.9800     250.1700
        2129    35.578400     477.0000     443.4500     250.0000
        2130    35.590600     447.0000     450.5600     249.8300
        2131    35.602900     452.0000     458.2300     249.6600
        2132    35.615100     455.0000     449.6200     249.4900
        2133    35.627400     442.0000     416.9500     249.3200
        2134    35.639600     372.0000     373.3200     249.1500
        2135    35.651900     333.0000     336.9700     248.9800
        2136    35.664100     311.0000     313.4000     248.8100
        2137    35.676400     300.0000     299.7400     248.6400
        2138    35.688600     307.0000     292.7700     248.4800
        2139    35.700900     290.0000     290.5200     248.3100
        2140    35.713100     289.0000     291.5000     248.1400
        2141    35.725400     276.0000     294.3700     247.9700
        2142    35.737600     304.0000     298.3400     247.8000
        2143    35.749900     316.0000     302.1200     247.6400
        2144    35.762100     357.0000     301.7800     247.4700
        2145    35.774400     360.0000     294.9000     247.3000
        2146    35.786600     297.0000     285.7600     247.1400
        2147    35.798900     297.0000     279.5700     246.9700
        2148    35.811100     266.0000     276.9700     246.8000
        2149    35.823400     271.0000     276.4700     246.6400
        2150    35.835700     272.0000     277.1100     246.4700
        2151    35.847900     289.0000     277.2300     246.3100
        2152    35.860200     261.0000     274.5500     246.1400
        2153    35.872400     225.0000     269.2300     245.9800
        2154    35.884700     228.0000     263.9300     245.8100
        2155    35.896900     245.0000     260.2600     245.6500
        2156    35.909200     260.0000     257.9900     245.4800
        2157    35.921400     275.0000     256.6500     245.3200
        2158    35.933700     245.0000     256.1900     245.1600
        2159    35.945900     258.0000     256.5400     244.9900
        2160    35.958200     274.0000     257.5900     244.8300
        2161    35.970400     272.0000     259.2700     244.6700
        2162    35.982700     241.0000     261.7000     244.5000
        2163    35.994900     258.0000     264.8700     244.3400
        2164    36.007200     265.0000     267.2300     244.1800
        2165    36.019400     272.0000     267.6600     244.0200
        2166    36.031700     245.0000     267.7900     243.8600
        2167    36.043900     264.0000     269.0200     243.6900
        2168    36.056200     260.0000     267.0200     243.5300
        2169    36.068400     268.0000     260.3600     243.3700
        2170    36.080700     244.0000     257.5800     243.2100
        2171    36.092900     245.0000     257.4000     243.0500
        2172    36.105200     253.0000     257.3000     242.8900
        2173    36.117400     251.0000     256.7900     242.7300
        2174    36.129700     246.0000     256.6700     242.5700
        2175    36.141900     242.0000     256.5000     242.4100
        2176    36.154200     274.0000     253.7000     242.2500
        2177    36.166400     257.0000     250.5300     242.1000
        2178    36.178700     236.0000     249.3300     241.9400
        2179    36.190900     253.0000     248.3700     241.7800
        2180    36.203200     223.0000     246.8000     241.6200
        2181    36.215400     246.0000     245.8700     241.4600
        2182    36.227700     218.0000     245.4400     241.3100
        2183    36.239900     264.0000     245.1900     241.1500
        2184    36.252200     255.0000     245.0400     240.9900
        2185    36.264400     239.0000     245.0100     240.8300
        2186    36.276700     225.0000     244.9600     240.6800
        2187    36.288900     231.0000     244.4500     240.5200
        2188    36.301200     241.0000     243.7500     240.3700
        2189    36.313400     258.0000     243.3300     240.2100
        2190    36.325700     240.0000     243.0400     240.0600
        2191    36.337900     235.0000     242.8000     239.9000
        2192    36.350200     233.0000     242.5900     239.7500
        2193    36.362400     237.0000     242.3900     239.5900
        2194    36.374700     256.0000     242.2000     239.4400
        2195    36.386900     222.0000     242.0100     239.2800
        2196    36.399200     202.0000     241.8400     239.1300
        2197    36.411400     249.0000     241.6700     238.9800
        2198    36.423700     241.0000     241.5300     238.8200
        2199    36.435900     230.0000     241.4200     238.6700
        2200    36.448200     233.0000     241.3300     238.5200
        2201    36.460400     210.0000     241.2400     238.3600
        2202    36.472700     247.0000     241.2000     238.2100
        2203    36.485000     243.0000     241.2000     238.0600
        2204    36.497200     232.0000     241.0500     237.9100
        2205    36.509500     227.0000     240.6400     237.7600
        2206    36.521700     218.0000     240.3400     237.6100
        2207    36.534000     234.0000     240.1700     237.4500
        2208    36.546200     216.0000     240.0400     237.3000
        2209    36.558500     227.0000     239.9300     237.1500
        2210    36.570700     228.0000     239.8500     237.0000
        2211    36.583000     238.0000     239.7700     236.8500
        2212    36.595200     239.0000     239.6000     236.7000
        2213    36.607500     242.0000     239.3400     236.5500
        2214    36.619700     246.0000     239.1400     236.4100
        2215    36.632000     270.0000     239.0000     236.2600
        2216    36.644200     216.0000     238.8700     236.1100
        2217    36.656500     223.0000     238.7500     235.9600
        2218    36.668700     243.0000     238.6500     235.8100
        2219    36.681000     223.0000     238.5400     235.6600
        2220    36.693200     239.0000     238.4500     235.5200
        2221    36.705500     232.0000     238.3600     235.3700
        2222    36.717700     271.0000     238.2800     235.2200
        2223    36.730000     252.0000     238.2100     235.0800
        2224    36.742200     215.0000     238.1500     234.9300
        2225    36.754500     191.0000     238.1000     234.7800
        2226    36.766700     240.0000     238.0700     234.6400
        2227    36.779000     253.0000     238.0500     234.4900
        2228    36.791200     267.0000     238.0400     234.3500
        2229    36.803500     228.0000     238.0600     234.2000
        2230    36.815700     244.0000     238.0900     234.0600
        2231    36.828000     247.0000     238.1400     233.9100
        2232    36.840200     251.0000     238.2100     233.7700
        2233    36.852500     202.0000     238.3200     233.6200
        2234    36.864700     242.0000     238.4800     233.4800
        2235    36.877000     230.0000     238.7100     233.3400
        2236    36.889200     243.0000     239.0700     233.1900
        2237    36.901500     204.0000     239.6100     233.0500
        2238    36.913700     205.0000     240.4300     232.9100
        2239    36.926000     233.0000     241.6600     232.7700
        2240    36.938200     240.0000     243.3100     232.6200
        2241    36.950500     241.0000     245.3300     232.4800
        2242    36.962700     231.0000     247.6400     232.3400
        2243    36.975000     260.0000     250.0700     232.2000
        2244    36.987200     258.0000     251.8300     232.0600
        2245    36.999500     257.0000     251.9200     231.9200
        2246    37.011700     247.0000     250.6600     231.7800
        2247    37.024000     239.0000     249.6900     231.6400
        2248    37.036200     254.0000     249.9000     231.5000
        2249    37.048500     227.0000     251.1500     231.3600
        2250    37.060700     272.0000     253.1100     231.2200
        2251    37.073000     250.0000     255.4400     231.0800
        2252    37.085200     254.0000     257.6700     230.9400
        2253    37.097500     246.0000     259.5000     230.8000
        2254    37.109700     256.0000     261.6000     230.6600
        2255    37.122000     252.0000     265.3800     230.5300
        2256    37.134300     294.0000     272.2600     230.3900
        2257    37.146500     266.0000     283.9200     230.2500
        2258    37.158800     320.0000     302.8000     230.1100
        2259    37.171000     369.0000     331.5000     229.9800
        2260    37.183300     388.0000     370.6700     229.8400
        2261    37.195500     443.0000     418.1300     229.7000
        2262    37.207800     463.0000     471.4200     229.5700
        2263    37.220000     552.0000     524.0300     229.4300
        2264    37.232300     546.0000     554.6700     229.3000
        2265    37.244500     555.0000     537.3000     229.1600
        2266    37.256800     493.0000     480.7300     229.0300
        2267    37.269000     405.0000     425.7100     228.8900
        2268    37.281300     369.0000     395.5300     228.7600
        2269    37.293500     360.0000     388.4800     228.6200
        2270    37.305800     402.0000     395.9600     228.4900
        2271    37.318000     382.0000     408.1300     228.3600
        2272    37.330300     415.0000     410.2800     228.2200
        2273    37.342500     359.0000     389.4000     228.0900
        2274    37.354800     348.0000     350.9900     227.9600
        2275    37.367000     286.0000     313.5900     227.8200
        2276    37.379300     275.0000     287.0400     227.6900
        2277    37.391500     217.0000     270.2800     227.5600
        2278    37.403800     256.0000     259.7900     227.4300
        2279    37.416000     242.0000     253.0100     227.3000
        2280    37.428300     236.0000     248.4500     227.1700
        2281    37.440500     235.0000     245.2200     227.0400
        2282    37.452800     213.0000     242.7200     226.9100
        2283    37.465000     237.0000     240.7900     226.7700
        2284    37.477300     228.0000     239.3900     226.6400
        2285    37.489500     239.0000     238.3600     226.5100
        2286    37.501800     231.0000     237.6100     226.3900
        2287    37.514000     236.0000     237.0800     226.2600
        2288    37.526300     233.0000     236.7200     226.1300
        2289    37.538500     234.0000     236.5200     226.0000
        2290    37.550800     255.0000     236.4600     225.8700
        2291    37.563000     232.0000     236.5400     225.7400
        2292    37.575300     229.0000     236.8200     225.6100
        2293    37.587500     223.0000     237.4000     225.4900
        2294    37.599800     239.0000     238.4700     225.3600
        2295    37.612000     247.0000     240.3400     225.2300
        2296    37.624300     245.0000     243.5100     225.1100
        2297    37.636500     245.0000     248.7300     224.9800
        2298    37.648800     248.0000     256.7700     224.8500
        2299    37.661000     281.0000     267.7800     224.7300
        2300    37.673300     286.0000     281.0800     224.6000
        2301    37.685500     309.0000     296.0000     224.4800
        2302    37.697800     338.0000     310.6700     224.3500
        2303    37.710000     345.0000     318.6600     224.2300
        2304    37.722300     327.0000     312.2600     224.1000
        2305    37.734500     295.0000     294.7900     223.9800
        2306    37.746800     290.0000     278.8600     223.8500
        2307    37.759100     263.0000     270.6600     223.7300
        2308    37.771300     275.0000     269.0300     223.6100
        2309    37.783600     283.0000     271.3600     223.4800
        2310    37.795800     285.0000     275.0500     223.3600
        2311    37.808100     272.0000     276.0000     223.2400
        2312    37.820300     260.0000     270.1900     223.1100
        2313    37.832600     281.0000     259.3700     222.9900
        2314    37.844800     234.0000     248.4300     222.8700
        2315    37.857100     225.0000     240.7100     222.7500
        2316    37.869300     227.0000     235.8500     222.6300
        2317    37.881600     203.0000     232.7800     222.5100
        2318    37.893800     222.0000     230.7400     222.3900
        2319    37.906100     213.0000     229.3100     222.2700
        2320    37.918300     226.0000     228.2500     222.1500
        2321    37.930600     202.0000     227.4200     222.0300
        2322    37.942800     200.0000     226.7600     221.9100
        2323    37.955100     204.0000     226.2200     221.7900
        2324    37.967300     187.0000     225.7500     221.6700
        2325    37.979600     224.0000     225.3500     221.5500
        2326    37.991800     233.0000     224.9900     221.4300
        2327    38.004100     224.0000     224.6700     221.3100
        2328    38.016300     203.0000     224.3800     221.1900
        2329    38.028600     200.0000     224.1200     221.0800
        2330    38.040800     235.0000     223.8700     220.9600
        2331    38.053100     211.0000     223.6500     220.8400
        2332    38.065300     228.0000     223.4500     220.7300
        2333    38.077600     211.0000     223.2800     220.6100
        2334    38.089800     239.0000     223.1400     220.4900
        2335    38.102100     224.0000     223.0400     220.3800
        2336    38.114300     212.0000     222.9400     220.2600
        2337    38.126600     189.0000     222.9100     220.1500
        2338    38.138800     222.0000     222.9200     220.0300
        2339    38.151100     220.0000     222.7700     219.9100
        2340    38.163300     222.0000     222.3400     219.8000
        2341    38.175600     199.0000     222.0200     219.6900
        2342    38.187800     214.0000     221.8300     219.5700
        2343    38.200100     214.0000     221.7000     219.4600
        2344    38.212300     233.0000     221.6000     219.3400
        2345    38.224600     216.0000     221.5200     219.2300
        2346    38.236800     206.0000     221.4600     219.1200
        2347    38.249100     208.0000     221.3400     219.0100
        2348    38.261300     231.0000     221.0900     218.8900
        2349    38.273600     196.0000     220.8600     218.7800
        2350    38.285800     250.0000     220.7100     218.6700
        2351    38.298100     203.0000     220.6100     218.5600
        2352    38.310300     239.0000     220.5500     218.4500
        2353    38.322600     206.0000     220.5600     218.3300
        2354    38.334800     200.0000     220.6200     218.2200
        2355    38.347100     204.0000     220.6900     218.1100
        2356    38.359300     208.0000     220.8500     218.0000
        2357    38.371600     211.0000     221.1300     217.8900
        2358    38.383800     203.0000     221.1400     217.7800
        2359    38.396100     218.0000     220.4500     217.6700
        2360    38.408400     213.0000     219.9400     217.5600
        2361    38.420600     234.0000     219.7500     217.4500
        2362    38.432900     233.0000     219.6800     217.3500
        2363    38.445100     217.0000     219.6600     217.2400
        2364    38.457400     186.0000     219.6800     217.1300
        2365    38.469600     192.0000     219.7700     217.0200
        2366    38.481900     213.0000     219.7600     216.9100
        2367    38.494100     213.0000     219.4500     216.8100
        2368    38.506400     189.0000     219.1800     216.7000
        2369    38.518600     235.0000     219.1400     216.5900
        2370    38.530900     217.0000     219.3300     216.4900
        2371    38.543100     205.0000     219.8500     216.3800
        2372    38.555400     215.0000     220.5800     216.2700
        2373    38.567600     233.0000     221.3400     216.1700
        2374    38.579900     242.0000     222.5700     216.0600
        2375    38.592100     236.0000     224.2500     215.9600
        2376    38.604400     217.0000     224.4700     215.8500
        2377    38.616600     194.0000     221.6100     215.7500
        2378    38.628900     209.0000     219.7300     215.6400
        2379    38.641100     208.0000     219.2300     215.5400
        2380    38.653400     233.0000     219.3000     215.4400
        2381    38.665600     219.0000     219.5400     215.3300
        2382    38.677900     207.0000     220.0300     215.2300
        2383    38.690100     226.0000     220.7600     215.1300
        2384    38.702400     221.0000     221.0100     215.0200
        2385    38.714600     211.0000     219.7800     214.9200
        2386    38.726900     227.0000     218.6000     214.8200
        2387    38.739100     222.0000     218.1100     214.7200
        2388    38.751400     225.0000     217.9200     214.6100
        2389    38.763600     220.0000     217.8300     214.5100
        2390    38.775900     241.0000     217.7900     214.4100
        2391    38.788100     206.0000     217.7800     214.3100
        2392    38.800400     231.0000     217.8000     214.2100
        2393    38.812600     179.0000     217.8300     214.1100
        2394    38.824900     221.0000     217.8800     214.0100
        2395    38.837100     204.0000     217.9400     213.9100
        2396    38.849400     232.0000     218.0300     213.8100
        2397    38.861600     234.0000     218.1400     213.7100
        2398    38.873900     208.0000     218.2600     213.6100
        2399    38.886100     209.0000     218.4200     213.5100
        2400    38.898400     218.0000     218.5900     213.4100
        2401    38.910600     222.0000     218.8000     213.3200
        2402    38.922900     228.0000     219.0300     213.2200
        2403    38.935100     231.0000     219.2900     213.1200
        2404    38.947400     205.0000     219.5800     213.0200
        2405    38.959600     220.0000     219.9000     212.9300
        2406    38.971900     228.0000     220.2600     212.8300
        2407    38.984100     213.0000     220.6500     212.7300
        2408    38.996400     205.0000     221.1200     212.6400
        2409    39.008600     217.0000     221.6900     212.5400
        2410    39.020900     216.0000     222.4300     212.4400
        2411    39.033100     220.0000     223.4500     212.3500
        2412    39.045400     225.0000     224.9100     212.2500
        2413    39.057700     230.0000     226.9000     212.1600
        2414    39.069900     235.0000     229.9100     212.0600
        2415    39.082200     210.0000     234.0400     211.9700
        2416    39.094400     241.0000     239.1900     211.8700
        2417    39.106700     243.0000     245.0800     211.7800
        2418    39.118900     233.0000     251.0600     211.6900
        2419    39.131200     231.0000     255.3500     211.5900
        2420    39.143400     230.0000     255.3400     211.5000
        2421    39.155700     215.0000     250.6000     211.4100
        2422    39.167900     231.0000     244.3700     211.3100
        2423    39.180200     250.0000     239.9000     211.2200
        2424    39.192400     239.0000     238.0000     211.1300
        2425    39.204700     229.0000     238.0400     211.0400
        2426    39.216900     244.0000     239.1600     210.9500
        2427    39.229200     235.0000     240.2400     210.8500
        2428    39.241400     218.0000     239.7900     210.7600
        2429    39.253700     217.0000     236.9900     210.6700
        2430    39.265900     234.0000     232.8400     210.5800
        2431    39.278200     212.0000     229.0200     210.4900
        2432    39.290400     225.0000     226.2700     210.4000
        2433    39.302700     233.0000     224.4600     210.3100
        2434    39.314900     213.0000     223.3400     210.2200
        2435    39.327200     180.0000     222.6900     210.1300
        2436    39.339400     221.0000     222.2100     210.0400
        2437    39.351700     232.0000     221.5700     209.9500
        2438    39.363900     215.0000     221.1700     209.8700
        2439    39.376200     218.0000     221.0400     209.7800
        2440    39.388400     219.0000     220.7200     209.6900
        2441    39.400700     220.0000     220.1100     209.6000
        2442    39.412900     218.0000     219.8000     209.5100
        2443    39.425200     248.0000     219.7800     209.4300
        2444    39.437400     223.0000     219.9500     209.3400
        2445    39.449700     223.0000     220.2400     209.2500
        2446    39.461900     223.0000     220.9700     209.1700
        2447    39.474200     230.0000     222.4700     209.0800
        2448    39.486400     227.0000     224.1900     208.9900
        2449    39.498700     226.0000     226.1700     208.9100
        2450    39.510900     223.0000     229.3600     208.8200
        2451    39.523200     207.0000     232.9200     208.7400
        2452    39.535400     221.0000     231.5800     208.6500
        2453    39.547700     216.0000     227.0100     208.5700
        2454    39.559900     252.0000     225.8600     208.4800
        2455    39.572200     195.0000     226.8800     208.4000
        2456    39.584400     210.0000     229.0000     208.3100
        2457    39.596700     212.0000     231.8300     208.2300
        2458    39.608900     238.0000     235.0000     208.1500
        2459    39.621200     239.0000     236.9400     208.0600
        2460    39.633400     232.0000     237.6900     207.9800
        2461    39.645700     234.0000     236.9400     207.9000
        2462    39.657900     207.0000     237.4900     207.8200
        2463    39.670200     236.0000     239.8200     207.7300
        2464    39.682400     240.0000     243.3300     207.6500
        2465    39.694700     258.0000     248.1300     207.5700
        2466    39.707000     231.0000     254.5500     207.4900
        2467    39.719200     268.0000     262.9900     207.4100
        2468    39.731500     277.0000     275.0900     207.3300
        2469    39.743700     280.0000     293.6500     207.2500
        2470    39.756000     309.0000     320.9200     207.1600
        2471    39.768200     336.0000     360.6200     207.0800
        2472    39.780500     425.0000     414.3700     207.0000
        2473    39.792700     455.0000     480.0500     206.9300
        2474    39.805000     513.0000     552.5300     206.8500
        2475    39.817200     596.0000     619.8800     206.7700
        2476    39.829500     640.0000     656.6400     206.6900
        2477    39.841700     628.0000     637.0900     206.6100
        2478    39.854000     636.0000     568.7900     206.5300
        2479    39.866200     530.0000     494.3800     206.4500
        2480    39.878500     473.0000     447.9900     206.3700
        2481    39.890700     473.0000     432.0700     206.3000
        2482    39.903000     417.0000     437.4500     206.2200
        2483    39.915200     445.0000     453.2600     206.1400
        2484    39.927500     484.0000     465.6200     206.0600
        2485    39.939700     486.0000     458.0400     205.9900
        2486    39.952000     453.0000     424.1400     205.9100
        2487    39.964200     405.0000     377.1200     205.8300
        2488    39.976500     435.0000     337.2100     205.7600
        2489    39.988700     351.0000     312.2200     205.6800
        2490    40.001000     299.0000     299.9800     205.6100
        2491    40.013200     295.0000     296.4100     205.5300
        2492    40.025500     306.0000     297.2200     205.4600
        2493    40.037700     308.0000     297.3500     205.3800
        2494    40.050000     255.0000     292.7000     205.3100
        2495    40.062200     286.0000     282.9300     205.2300
        2496    40.074500     269.0000     270.7000     205.1600
        2497    40.086700     241.0000     259.9600     205.0900
        2498    40.099000     252.0000     253.3100     205.0100
        2499    40.111200     244.0000     250.7700     204.9400
        2500    40.123500     270.0000     250.9400     204.8600
        2501    40.135700     265.0000     251.6800     204.7900
        2502    40.148000     251.0000     250.6200     204.7200
        2503    40.160200     257.0000     246.5800     204.6500
        2504    40.172500     270.0000     240.1400     204.5700
        2505    40.184700     252.0000     232.9600     204.5000
        2506    40.197000     227.0000     226.7600     204.4300
        2507    40.209200     228.0000     222.2100     204.3600
        2508    40.221500     221.0000     219.0800     204.2900
        2509    40.233700     228.0000     216.9100     204.2200
        2510    40.246000     215.0000     215.3500     204.1500
        2511    40.258200     225.0000     214.1900     204.0800
        2512    40.270500     217.0000     213.2900     204.0100
        2513    40.282700     214.0000     212.5800     203.9400
        2514    40.295000     238.0000     212.0000     203.8700
        2515    40.307200     205.0000     211.5300     203.8000
        2516    40.319500     227.0000     211.1600     203.7300
        2517    40.331700     219.0000     210.8800     203.6600
        2518    40.344000     216.0000     210.6900     203.5900
        2519    40.356300     203.0000     210.5500     203.5200
        2520    40.368500     211.0000     210.5100     203.4500
        2521    40.380800     234.0000     210.5700     203.3800
        2522    40.393000     207.0000     210.4500     203.3200
        2523    40.405300     208.0000     209.9500     203.2500
        2524    40.417500     213.0000     209.6200     203.1800
        2525    40.429800     221.0000     209.4900     203.1100
        2526    40.442000     215.0000     209.4700     203.0500
        2527    40.454300     211.0000     209.5100     202.9800
        2528    40.466500     226.0000     209.6100     202.9100
        2529    40.478800     202.0000     209.7800     202.8500
        2530    40.491000     231.0000     209.9800     202.7800
        2531    40.503300     226.0000     210.0300     202.7100
        2532    40.515500     235.0000     210.0300     202.6500
        2533    40.527800     213.0000     210.1600     202.5800
        2534    40.540000     209.0000     210.3800     202.5200
        2535    40.552300     220.0000     210.6700     202.4500
        2536    40.564500     243.0000     211.0500     202.3900
        2537    40.576800     205.0000     211.5500     202.3200
        2538    40.589000     218.0000     212.2200     202.2600
        2539    40.601300     244.0000     213.2000     202.2000
        2540    40.613500     235.0000     214.6900     202.1300
        2541    40.625800     189.0000     216.9100     202.0700
        2542    40.638000     215.0000     219.9900     202.0000
        2543    40.650300     235.0000     224.4300     201.9400
        2544    40.662500     254.0000     230.6400     201.8800
        2545    40.674800     210.0000     237.8300     201.8200
        2546    40.687000     256.0000     243.7900     201.7500
        2547    40.699300     230.0000     249.5400     201.6900
        2548    40.711500     224.0000     254.1700     201.6300
        2549    40.723800     244.0000     253.9800     201.5700
        2550    40.736000     221.0000     249.2500     201.5100
        2551    40.748300     258.0000     244.5700     201.4400
        2552    40.760500     235.0000     243.0100     201.3800
        2553    40.772800     256.0000     244.8200     201.3200
        2554    40.785000     220.0000     248.8700     201.2600
        2555    40.797300     268.0000     253.8200     201.2000
        2556    40.809500     272.0000     258.5900     201.1400
        2557    40.821800     265.0000     263.1000     201.0800
        2558    40.834000     264.0000     269.1900     201.0200
        2559    40.846300     232.0000     279.4800     200.9600
        2560    40.858500     293.0000     298.8200     200.9000
        2561    40.870800     345.0000     331.4900     200.8400
        2562    40.883000     417.0000     379.0300     200.7800
        2563    40.895300     445.0000     439.7400     200.7200
        2564    40.907500     536.0000     510.3100     200.6700
        2565    40.919800     622.0000     579.2600     200.6100
        2566    40.932000     678.0000     615.6800     200.5500
        2567    40.944300     659.0000     586.8600     200.4900
        2568    40.956500     545.0000     510.0000     200.4300
        2569    40.968800     475.0000     437.2300     200.3800
        2570    40.981000     405.0000     393.6700     200.3200
        2571    40.993300     376.0000     378.5100     200.2600
        2572    41.005600     367.0000     385.5200     200.2100
        2573    41.017800     407.0000     405.4400     200.1500
        2574    41.030100     434.0000     425.5400     200.0900
        2575    41.042300     475.0000     426.0700     200.0400
        2576    41.054600     433.0000     395.1800     199.9800
        2577    41.066800     367.0000     347.1800     199.9300
        2578    41.079100     300.0000     304.0500     199.8700
        2579    41.091300     287.0000     273.0000     199.8100
        2580    41.103600     289.0000     252.6900     199.7600
        2581    41.115800     238.0000     240.0800     199.7000
        2582    41.128100     242.0000     232.0200     199.6500
        2583    41.140300     236.0000     226.6300     199.6000
        2584    41.152600     222.0000     222.9300     199.5400
        2585    41.164800     224.0000     220.2400     199.4900
        2586    41.177100     204.0000     217.8800     199.4300
        2587    41.189300     227.0000     215.9500     199.3800
        2588    41.201600     226.0000     214.5900     199.3300
        2589    41.213800     252.0000     213.6600     199.2700
        2590    41.226100     234.0000     213.0800     199.2200
        2591    41.238300     220.0000     212.7700     199.1700
        2592    41.250600     191.0000     212.6700     199.1100
        2593    41.262800     241.0000     212.8600     199.0600
        2594    41.275100     217.0000     213.2600     199.0100
        2595    41.287300     173.0000     213.2200     198.9600
        2596    41.299600     209.0000     212.3500     198.9100
        2597    41.311800     203.0000     211.8500     198.8500
        2598    41.324100     223.0000     211.9100     198.8000
        2599    41.336300     230.0000     212.3100     198.7500
        2600    41.348600     225.0000     212.9400     198.7000
        2601    41.360800     225.0000     213.7600     198.6500
        2602    41.373100     251.0000     214.8300     198.6000
        2603    41.385300     230.0000     216.0900     198.5500
        2604    41.397600     240.0000     217.2300     198.5000
        2605    41.409800     242.0000     218.1500     198.4500
        2606    41.422100     207.0000     219.3400     198.4000
        2607    41.434300     222.0000     220.8400     198.3500
        2608    41.446600     226.0000     222.6200     198.3000
        2609    41.458800     233.0000     224.8000     198.2500
        2610    41.471100     251.0000     227.6400     198.2000
        2611    41.483300     251.0000     231.6000     198.1500
        2612    41.495600     258.0000     237.3400     198.1000
        2613    41.507800     237.0000     245.9300     198.0600
        2614    41.520100     243.0000     259.0200     198.0100
        2615    41.532300     285.0000     279.0400     197.9600
        2616    41.544600     345.0000     308.6700     197.9100
        2617    41.556800     336.0000     349.3100     197.8600
        2618    41.569100     389.0000     399.8600     197.8200
        2619    41.581300     472.0000     457.3500     197.7700
        2620    41.593600     505.0000     513.0900     197.7200
        2621    41.605800     547.0000     544.6500     197.6800
        2622    41.618100     487.0000     529.1900     197.6300
        2623    41.630400     474.0000     469.5200     197.5800
        2624    41.642600     377.0000     406.6400     197.5400
        2625    41.654900     347.0000     366.6300     197.4900
        2626    41.667100     318.0000     351.8100     197.4400
        2627    41.679400     330.0000     355.4300     197.4000
        2628    41.691600     376.0000     370.1100     197.3500
        2629    41.703900     354.0000     386.8300     197.3100
        2630    41.716100     365.0000     391.5400     197.2600
        2631    41.728400     361.0000     372.3500     197.2200
        2632    41.740600     348.0000     334.6600     197.1700
        2633    41.752900     299.0000     296.1200     197.1300
        2634    41.765100     271.0000     267.1800     197.0800
        2635    41.777400     260.0000     248.0800     197.0400
        2636    41.789600     240.0000     235.7500     197.0000
        2637    41.801900     219.0000     227.5900     196.9500
        2638    41.814100     234.0000     221.9900     196.9100
        2639    41.826400     202.0000     217.9900     196.8700
        2640    41.838600     217.0000     215.0600     196.8200
        2641    41.850900     243.0000     212.9100     196.7800
        2642    41.863100     213.0000     211.4300     196.7400
        2643    41.875400     207.0000     210.6500     196.6900
        2644    41.887600     193.0000     210.4800     196.6500
        2645    41.899900     218.0000     210.7000     196.6100
        2646    41.912100     205.0000     211.7200     196.5700
        2647    41.924400     236.0000     213.5300     196.5200
        2648    41.936600     219.0000     213.9600     196.4800
        2649    41.948900     189.0000     210.4600     196.4400
        2650    41.961100     197.0000     207.5400     196.4000
        2651    41.973400     213.0000     205.7200     196.3600
        2652    41.985600     214.0000     204.7700     196.3200
        2653    41.997900     220.0000     204.5500     196.2800
        2654    42.010100     219.0000     204.7100     196.2400
        2655    42.022400     241.0000     205.3000     196.1900
        2656    42.034600     202.0000     206.1900     196.1500
        2657    42.046900     201.0000     206.2600     196.1100
        2658    42.059100     190.0000     204.6200     196.0700
        2659    42.071400     196.0000     203.1600     196.0300
        2660    42.083600     184.0000     202.1800     195.9900
        2661    42.095900     218.0000     201.5400     195.9600
        2662    42.108100     217.0000     201.1600     195.9200
        2663    42.120400     236.0000     200.9100     195.8800
        2664    42.132600     217.0000     200.7200     195.8400
        2665    42.144900     198.0000     200.5600     195.8000
        2666    42.157100     210.0000     200.4300     195.7600
        2667    42.169400     233.0000     200.3400     195.7200
        2668    42.181600     229.0000     200.3000     195.6800
        2669    42.193900     215.0000     200.3500     195.6500
        2670    42.206100     221.0000     200.6100     195.6100
        2671    42.218400     237.0000     201.0900     195.5700
        2672    42.230600     215.0000     201.6900     195.5300
        2673    42.242900     207.0000     202.6500     195.5000
        2674    42.255100     219.0000     204.0400     195.4600
        2675    42.267400     194.0000     204.8600     195.4200
        2676    42.279700     234.0000     203.2700     195.3800
        2677    42.291900     206.0000     201.6200     195.3500
        2678    42.304200     200.0000     200.5400     195.3100
        2679    42.316400     198.0000     199.9300     195.2700
        2680    42.328700     188.0000     199.8300     195.2400
        2681    42.340900     211.0000     199.9700     195.2000
        2682    42.353200     229.0000     200.3500     195.1700
        2683    42.365400     203.0000     200.9400     195.1300
        2684    42.377700     223.0000     201.2400     195.0900
        2685    42.389900     233.0000     200.4800     195.0600
        2686    42.402200     221.0000     199.5900     195.0200
        2687    42.414400     208.0000     198.9600     194.9900
        2688    42.426700     204.0000     198.5300     194.9500
        2689    42.438900     193.0000     198.3000     194.9200
        2690    42.451200     202.0000     198.1700     194.8800
        2691    42.463400     193.0000     198.0800     194.8500
        2692    42.475700     192.0000     198.0100     194.8200
        2693    42.487900     238.0000     197.9600     194.7800
        2694    42.500200     214.0000     197.9200     194.7500
        2695    42.512400     223.0000     197.8800     194.7100
        2696    42.524700     232.0000     197.8600     194.6800
        2697    42.536900     220.0000     197.8600     194.6500
        2698    42.549200     209.0000     197.8700     194.6100
        2699    42.561400     215.0000     197.9100     194.5800
        2700    42.573700     214.0000     197.9900     194.5500
        2701    42.585900     225.0000     198.1700     194.5100
        2702    42.598200     195.0000     198.5300     194.4800
        2703    42.610400     215.0000     199.0700     194.4500
        2704    42.622700     212.0000     199.6900     194.4200
        2705    42.634900     215.0000     200.6200     194.3800
        2706    42.647200     228.0000     201.8900     194.3500
        2707    42.659400     203.0000     202.4900     194.3200
        2708    42.671700     198.0000     200.9900     194.2900
        2709    42.683900     190.0000     199.7400     194.2600
        2710    42.696200     207.0000     199.4100     194.2300
        2711    42.708400     203.0000     199.5400     194.1900
        2712    42.720700     221.0000     199.9200     194.1600
        2713    42.732900     210.0000     200.4200     194.1300
        2714    42.745200     231.0000     201.1300     194.1000
        2715    42.757400     210.0000     202.1100     194.0700
        2716    42.769700     217.0000     202.9800     194.0400
        2717    42.781900     196.0000     203.0900     194.0100
        2718    42.794200     204.0000     203.4200     193.9800
        2719    42.806400     240.0000     204.6900     193.9500
        2720    42.818700     221.0000     206.5300     193.9200
        2721    42.830900     197.0000     208.4400     193.8900
        2722    42.843200     228.0000     211.4500     193.8600
        2723    42.855400     218.0000     216.4900     193.8300
        2724    42.867700     228.0000     223.5000     193.8000
        2725    42.879900     234.0000     232.0800     193.7700
        2726    42.892200     249.0000     241.4400     193.7400
        2727    42.904400     228.0000     249.3200     193.7100
        2728    42.916700     256.0000     251.7000     193.6800
        2729    42.929000     236.0000     246.1900     193.6500
        2730    42.941200     251.0000     236.2200     193.6300
        2731    42.953500     233.0000     227.1400     193.6000
        2732    42.965700     207.0000     222.0600     193.5700
        2733    42.978000     227.0000     220.6900     193.5400
        2734    42.990200     220.0000     221.9300     193.5100
        2735    43.002500     236.0000     224.7400     193.4900
        2736    43.014700     231.0000     227.6600     193.4600
        2737    43.027000     199.0000     228.4800     193.4300
        2738    43.039200     235.0000     225.7500     193.4000
        2739    43.051500     233.0000     220.5600     193.3800
        2740    43.063700     239.0000     215.1400     193.3500
        2741    43.076000     223.0000     210.4700     193.3200
        2742    43.088200     226.0000     207.5000     193.2900
        2743    43.100500     181.0000     206.0900     193.2700
        2744    43.112700     197.0000     205.6200     193.2400
        2745    43.125000     225.0000     205.7900     193.2100
        2746    43.137200     199.0000     206.6100     193.1900
        2747    43.149500     186.0000     207.7900     193.1600
        2748    43.161700     221.0000     207.7900     193.1400
        2749    43.174000     187.0000     206.5300     193.1100
        2750    43.186200     226.0000     205.8900     193.0800
        2751    43.198500     223.0000     206.0400     193.0600
        2752    43.210700     189.0000     206.9800     193.0300
        2753    43.223000     240.0000     208.6500     193.0100
        2754    43.235200     209.0000     211.1900     192.9800
        2755    43.247500     212.0000     215.0700     192.9600
        2756    43.259700     234.0000     220.8400     192.9300
        2757    43.272000     240.0000     228.5400     192.9100
        2758    43.284200     251.0000     238.1800     192.8800
        2759    43.296500     256.0000     250.6200     192.8600
        2760    43.308700     243.0000     265.1500     192.8300
        2761    43.321000     263.0000     278.1200     192.8100
        2762    43.333200     259.0000     283.3400     192.7800
        2763    43.345500     287.0000     277.0800     192.7600
        2764    43.357700     264.0000     263.7200     192.7400
        2765    43.370000     263.0000     251.0600     192.7100
        2766    43.382200     211.0000     244.3100     192.6900
        2767    43.394500     250.0000     243.6200     192.6600
        2768    43.406700     266.0000     247.3400     192.6400
        2769    43.419000     254.0000     254.1100     192.6200
        2770    43.431200     258.0000     262.3700     192.5900
        2771    43.443500     265.0000     269.6100     192.5700
        2772    43.455700     269.0000     274.2000     192.5500
        2773    43.468000     296.0000     278.2700     192.5300
        2774    43.480200     281.0000     287.0200     192.5000
        2775    43.492500     315.0000     305.0400     192.4800
        2776    43.504700     312.0000     334.2000     192.4600
        2777    43.517000     374.0000     373.0000     192.4300
        2778    43.529200     421.0000     416.1200     192.4100
        2779    43.541500     448.0000     453.9500     192.3900
        2780    43.553800     463.0000     474.7400     192.3700
        2781    43.566000     474.0000     468.5500     192.3500
        2782    43.578300     452.0000     434.9800     192.3200
        2783    43.590500     411.0000     390.6900     192.3000
        2784    43.602800     329.0000     355.7100     192.2800
        2785    43.615000     318.0000     338.3100     192.2600
        2786    43.627300     288.0000     337.0200     192.2400
        2787    43.639500     352.0000     346.6600     192.2200
        2788    43.651800     359.0000     360.8100     192.2000
        2789    43.664000     363.0000     372.8000     192.1700
        2790    43.676300     404.0000     377.3200     192.1500
        2791    43.688500     405.0000     372.6500     192.1300
        2792    43.700800     380.0000     363.9500     192.1100
        2793    43.713000     370.0000     360.1300     192.0900
        2794    43.725300     369.0000     365.2700     192.0700
        2795    43.737500     391.0000     372.9200     192.0500
        2796    43.749800     369.0000     367.4300     192.0300
        2797    43.762000     311.0000     340.4400     192.0100
        2798    43.774300     323.0000     305.2400     191.9900
        2799    43.786500     282.0000     278.3900     191.9700
        2800    43.798800     280.0000     264.1600     191.9500
        2801    43.811000     242.0000     260.0600     191.9300
        2802    43.823300     272.0000     262.8900     191.9100
        2803    43.835500     255.0000     270.0700     191.8900
        2804    43.847800     278.0000     278.2000     191.8700
        2805    43.860000     249.0000     280.9800     191.8500
        2806    43.872300     295.0000     272.7400     191.8300
        2807    43.884500     285.0000     256.4200     191.8100
        2808    43.896800     229.0000     240.5200     191.7900
        2809    43.909000     245.0000     229.6800     191.7800
        2810    43.921300     211.0000     223.6100     191.7600
        2811    43.933500     236.0000     219.5800     191.7400
        2812    43.945800     229.0000     214.5600     191.7200
        2813    43.958000     182.0000     210.6500     191.7000
        2814    43.970300     238.0000     208.5000     191.6800
        2815    43.982500     219.0000     207.3300     191.6600
        2816    43.994800     259.0000     206.7600     191.6500
        2817    44.007000     208.0000     206.5500     191.6300
        2818    44.019300     203.0000     206.6800     191.6100
        2819    44.031500     208.0000     207.1800     191.5900
        2820    44.043800     210.0000     207.7600     191.5700
        2821    44.056000     222.0000     207.4700     191.5600
        2822    44.068300     199.0000     206.6700     191.5400
        2823    44.080500     170.0000     206.4700     191.5200
        2824    44.092800     214.0000     206.7900     191.5000
        2825    44.105000     238.0000     207.4000     191.4900
        2826    44.117300     208.0000     208.2400     191.4700
        2827    44.129500     191.0000     209.2900     191.4500
        2828    44.141800     235.0000     210.5300     191.4300
        2829    44.154000     227.0000     211.9600     191.4200
        2830    44.166300     211.0000     213.5500     191.4000
        2831    44.178600     222.0000     215.2600     191.3800
        2832    44.190800     228.0000     217.0900     191.3700
        2833    44.203100     202.0000     219.0700     191.3500
        2834    44.215300     227.0000     221.2800     191.3300
        2835    44.227600     234.0000     223.8400     191.3200
        2836    44.239800     234.0000     227.1700     191.3000
        2837    44.252100     249.0000     231.8900     191.2800
        2838    44.264300     250.0000     238.7300     191.2700
        2839    44.276600     271.0000     248.8700     191.2500
        2840    44.288800     304.0000     264.2200     191.2400
        2841    44.301100     273.0000     286.2500     191.2200
        2842    44.313300     352.0000     321.4800     191.2000
        2843    44.325600     428.0000     372.6100     191.1900
        2844    44.337800     533.0000     440.5600     191.1700
        2845    44.350100     561.0000     523.3800     191.1600
        2846    44.362300     699.0000     612.4700     191.1400
        2847    44.374600     731.0000     678.3800     191.1300
        2848    44.386800     724.0000     675.6400     191.1100
        2849    44.399100     699.0000     596.9500     191.1000
        2850    44.411300     603.0000     496.4900     191.0800
        2851    44.423600     446.0000     423.3800     191.0700
        2852    44.435800     400.0000     388.1800     191.0500
        2853    44.448100     407.0000     383.4900     191.0400
        2854    44.460300     432.0000     400.1500     191.0200
        2855    44.472600     456.0000     430.2100     191.0100
        2856    44.484800     490.0000     461.7600     190.9900
        2857    44.497100     469.0000     473.9800     190.9800
        2858    44.509300     433.0000     450.5100     190.9600
        2859    44.521600     423.0000     403.2200     190.9500
        2860    44.533800     365.0000     360.0400     190.9300
        2861    44.546100     312.0000     334.9400     190.9200
        2862    44.558300     330.0000     326.4900     190.9000
        2863    44.570600     322.0000     327.1900     190.8900
        2864    44.582800     288.0000     325.5700     190.8800
        2865    44.595100     302.0000     311.3100     190.8600
        2866    44.607300     292.0000     287.1100     190.8500
        2867    44.619600     250.0000     264.8100     190.8300
        2868    44.631800     244.0000     250.5600     190.8200
        2869    44.644100     247.0000     244.0200     190.8100
        2870    44.656300     223.0000     243.1600     190.7900
        2871    44.668600     222.0000     246.2100     190.7800
        2872    44.680800     275.0000     251.5200     190.7700
        2873    44.693100     226.0000     256.1600     190.7500
        2874    44.705300     249.0000     255.5700     190.7400
        2875    44.717600     265.0000     247.8700     190.7300
        2876    44.729800     208.0000     237.3300     190.7100
        2877    44.742100     241.0000     229.1900     190.7000
        2878    44.754300     215.0000     225.0000     190.6900
        2879    44.766600     223.0000     223.9900     190.6700
        2880    44.778800     215.0000     224.9600     190.6600
        2881    44.791100     231.0000     226.3500     190.6500
        2882    44.803300     226.0000     226.0200     190.6400
        2883    44.815600     243.0000     222.6800     190.6200
        2884    44.827800     212.0000     217.7800     190.6100
        2885    44.840100     253.0000     213.6400     190.6000
        2886    44.852400     204.0000     211.2700     190.5900
        2887    44.864600     181.0000     210.5100     190.5700
        2888    44.876900     223.0000     210.9800     190.5600
        2889    44.889100     216.0000     212.3800     190.5500
        2890    44.901400     251.0000     214.3100     190.5400
        2891    44.913600     213.0000     215.7800     190.5200
        2892    44.925900     230.0000     215.6800     190.5100
        2893    44.938100     209.0000     214.4900     190.5000
        2894    44.950400     229.0000     213.4900     190.4900
        2895    44.962600     204.0000     213.4000     190.4700
        2896    44.974900     234.0000     213.0900     190.4600
        2897    44.987100     215.0000     211.5700     190.4500
        2898    44.999400     214.0000     211.0600     190.4400
        2899    45.011600     216.0000     211.6100     190.4300
        2900    45.023900     231.0000     212.6900     190.4200
        2901    45.036100     238.0000     213.9500     190.4000
        2902    45.048400     223.0000     215.4300     190.3900
        2903    45.060600     212.0000     217.5300     190.3800
        2904    45.072900     240.0000     220.5500     190.3700
        2905    45.085100     222.0000     224.5900     190.3600
        2906    45.097400     240.0000     229.4800     190.3500
        2907    45.109600     232.0000     236.3300     190.3400
        2908    45.121900     248.0000     247.3900     190.3200
        2909    45.134100     248.0000     264.7800     190.3100
        2910    45.146400     307.0000     291.2600     190.3000
        2911    45.158600     338.0000     329.6200     190.2900
        2912    45.170900     383.0000     380.8100     190.2800
        2913    45.183100     431.0000     443.2500     190.2700
        2914    45.195400     509.0000     510.2600     190.2600
        2915    45.207600     522.0000     561.9100     190.2500
        2916    45.219900     514.0000     566.9600     190.2400
        2917    45.232100     475.0000     515.5000     190.2300
        2918    45.244400     431.0000     440.4500     190.2100
        2919    45.256600     343.0000     380.0600     190.2000
        2920    45.268900     327.0000     346.8700     190.1900
        2921    45.281100     317.0000     337.6000     190.1800
        2922    45.293400     359.0000     345.7200     190.1700
        2923    45.305600     355.0000     365.0800     190.1600
        2924    45.317900     396.0000     387.8000     190.1500
        2925    45.330100     425.0000     400.3600     190.1400
        2926    45.342400     353.0000     388.2900     190.1300
        2927    45.354600     367.0000     352.1400     190.1200
        2928    45.366900     319.0000     309.4200     190.1100
        2929    45.379100     279.0000     274.8100     190.1000
        2930    45.391400     240.0000     251.2300     190.0900
        2931    45.403600     209.0000     235.9500     190.0800
        2932    45.415900     219.0000     225.9400     190.0700
        2933    45.428100     231.0000     219.1400     190.0600
        2934    45.440400     214.0000     214.3500     190.0500
        2935    45.452600     211.0000     210.8500     190.0400
        2936    45.464900     195.0000     208.2100     190.0300
        2937    45.477100     237.0000     206.1900     190.0200
        2938    45.489400     199.0000     204.6000     190.0100
        2939    45.501700     229.0000     203.3600     190.0000
        2940    45.513900     199.0000     202.3900     189.9900
        2941    45.526200     232.0000     201.6700     189.9800
        2942    45.538400     196.0000     201.2300     189.9700
        2943    45.550700     178.0000     201.1100     189.9600
        2944    45.562900     222.0000     201.1600     189.9500
        2945    45.575200     194.0000     201.4200     189.9400
        2946    45.587400     217.0000     202.1500     189.9300
        2947    45.599700     211.0000     202.8200     189.9200
        2948    45.611900     203.0000     201.6000     189.9100
        2949    45.624200     189.0000     199.6300     189.9000
        2950    45.636400     185.0000     198.6300     189.8900
        2951    45.648700     208.0000     198.2200     189.8800
        2952    45.660900     209.0000     198.1200     189.8800
        2953    45.673200     207.0000     198.2400     189.8700
        2954    45.685400     212.0000     198.4900     189.8600
        2955    45.697700     203.0000     198.9200     189.8500
        2956    45.709900     213.0000     199.6600     189.8400
        2957    45.722200     192.0000     200.3400     189.8300
        2958    45.734400     195.0000     200.3500     189.8200
        2959    45.746700     214.0000     200.6200     189.8100
        2960    45.758900     216.0000     201.8900     189.8000
        2961    45.771200     210.0000     204.0700     189.7900
        2962    45.783400     175.0000     206.9900     189.7800
        2963    45.795700     208.0000     210.3700     189.7700
        2964    45.807900     243.0000     213.2200     189.7700
        2965    45.820200     205.0000     213.7900     189.7600
        2966    45.832400     197.0000     211.3900     189.7500
        2967    45.844700     221.0000     207.4700     189.7400
        2968    45.856900     176.0000     204.0500     189.7300
        2969    45.869200     208.0000     202.2600     189.7200
        2970    45.881400     209.0000     201.8100     189.7100
        2971    45.893700     195.0000     202.3000     189.7000
        2972    45.905900     185.0000     203.4200     189.7000
        2973    45.918200     206.0000     204.7800     189.6900
        2974    45.930400     193.0000     205.7600     189.6800
        2975    45.942700     205.0000     205.6300     189.6700
        2976    45.954900     180.0000     204.2000     189.6600
        2977    45.967200     194.0000     202.1500     189.6500
        2978    45.979400     204.0000     200.3400     189.6400
        2979    45.991700     200.0000     199.1500     189.6300
        2980    46.003900     183.0000     198.5200     189.6300
        2981    46.016200     197.0000     198.2200     189.6200
        2982    46.028400     197.0000     198.1000     189.6100
        2983    46.040700     222.0000     198.0600     189.6000
        2984    46.052900     194.0000     198.0700     189.5900
        2985    46.065200     194.0000     198.1600     189.5800
        2986    46.077400     204.0000     198.3200     189.5700
        2987    46.089700     210.0000     198.5200     189.5700
        2988    46.101900     193.0000     198.7300     189.5600
        2989    46.114200     215.0000     198.9500     189.5500
        2990    46.126500     191.0000     199.2100     189.5400
        2991    46.138700     201.0000     199.5000     189.5300
        2992    46.151000     177.0000     199.8400     189.5200
        2993    46.163200     227.0000     200.2000     189.5200
        2994    46.175500     193.0000     200.5900     189.5100
        2995    46.187700     210.0000     201.0100     189.5000
        2996    46.200000     202.0000     201.4600     189.4900
        2997    46.212200     196.0000     201.9400     189.4800
        2998    46.224500     195.0000     202.4600     189.4700
        2999    46.236700     191.0000     203.0300     189.4700
        3000    46.249000     187.0000     203.6300     189.4600
        3001    46.261200     204.0000     204.3200     189.4500
        3002    46.273500     227.0000     205.0900     189.4400
        3003    46.285700     231.0000     205.7400     189.4300
        3004    46.298000     203.0000     206.1700     189.4300
        3005    46.310200     239.0000     206.7900     189.4200
        3006    46.322500     201.0000     207.6900     189.4100
        3007    46.334700     211.0000     208.9300     189.4000
        3008    46.347000     190.0000     210.6200     189.3900
        3009    46.359200     208.0000     212.9700     189.3800
        3010    46.371500     209.0000     216.1400     189.3800
        3011    46.383700     238.0000     220.2100     189.3700
        3012    46.396000     230.0000     225.0200     189.3600
        3013    46.408200     216.0000     229.8600     189.3500
        3014    46.420500     212.0000     232.8800     189.3400
        3015    46.432700     205.0000     232.0900     189.3400
        3016    46.445000     200.0000     228.1200     189.3300
        3017    46.457200     250.0000     223.9900     189.3200
        3018    46.469500     218.0000     221.5500     189.3100
        3019    46.481700     235.0000     220.9300     189.3000
        3020    46.494000     202.0000     221.7600     189.2900
        3021    46.506200     216.0000     223.6800     189.2900
        3022    46.518500     220.0000     226.4200     189.2800
        3023    46.530700     229.0000     229.5200     189.2700
        3024    46.543000     219.0000     232.1000     189.2600
        3025    46.555200     222.0000     233.1600     189.2500
        3026    46.567500     209.0000     232.9500     189.2500
        3027    46.579700     240.0000     232.8400     189.2400
        3028    46.592000     250.0000     233.6800     189.2300
        3029    46.604200     231.0000     235.4900     189.2200
        3030    46.616500     214.0000     237.9700     189.2100
        3031    46.628700     225.0000     240.8800     189.2100
        3032    46.641000     237.0000     244.1000     189.2000
        3033    46.653200     251.0000     247.7000     189.1900
        3034    46.665500     231.0000     251.9700     189.1800
        3035    46.677700     222.0000     257.4100     189.1700
        3036    46.690000     267.0000     264.7600     189.1700
        3037    46.702200     275.0000     275.0600     189.1600
        3038    46.714500     309.0000     289.8300     189.1500
        3039    46.726700     317.0000     311.4600     189.1400
        3040    46.739000     350.0000     343.8400     189.1300
        3041    46.751300     415.0000     393.1800     189.1300
        3042    46.763500     490.0000     468.2700     189.1200
        3043    46.775800     595.0000     578.0600     189.1100
        3044    46.788000     800.0000     726.7400     189.1000
        3045    46.800300     941.0000     910.8300     189.0900
        3046    46.812500    1136.0000    1111.9500     189.0900
        3047    46.824800    1288.0000    1270.2600     189.0800
        3048    46.837000    1366.0000    1287.6300     189.0700
        3049    46.849300    1182.0000    1131.5800     189.0600
        3050    46.861500     986.0000     904.4700     189.0500
        3051    46.873800     726.0000     720.8500     189.0400
        3052    46.886000     580.0000     616.6100     189.0400
        3053    46.898300     566.0000     581.9000     189.0300
        3054    46.910500     590.0000     599.2000     189.0200
        3055    46.922800     606.0000     653.1400     189.0100
        3056    46.935000     700.0000     726.5600     189.0000
        3057    46.947300     798.0000     787.5700     189.0000
        3058    46.959500     792.0000     788.5500     188.9900
        3059    46.971800     744.0000     707.8100     188.9800
        3060    46.984000     540.0000     584.8700     188.9700
        3061    46.996300     472.0000     474.6500     188.9600
        3062    47.008500     386.0000     398.1900     188.9500
        3063    47.020800     327.0000     350.7400     188.9500
        3064    47.033000     280.0000     321.9600     188.9400
        3065    47.045300     305.0000     302.9700     188.9300
        3066    47.057500     257.0000     287.3800     188.9200
        3067    47.069800     255.0000     272.3900     188.9100
        3068    47.082000     253.0000     258.5700     188.9000
        3069    47.094300     260.0000     247.1300     188.9000
        3070    47.106500     244.0000     238.9900     188.8900
        3071    47.118800     210.0000     233.8100     188.8800
        3072    47.131000     235.0000     230.8400     188.8700
        3073    47.143300     240.0000     229.3800     188.8600
        3074    47.155500     209.0000     228.8500     188.8500
        3075    47.167800     222.0000     228.2700     188.8500
        3076    47.180000     223.0000     226.4800     188.8400
        3077    47.192300     220.0000     223.0700     188.8300
        3078    47.204500     217.0000     218.7800     188.8200
        3079    47.216800     214.0000     214.6100     188.8100
        3080    47.229000     183.0000     211.2800     188.8000
        3081    47.241300     211.0000     208.8700     188.8000
        3082    47.253500     200.0000     207.1300     188.7900
        3083    47.265800     176.0000     205.8300     188.7800
        3084    47.278000     196.0000     204.8200     188.7700
        3085    47.290300     195.0000     204.0300     188.7600
        3086    47.302500     212.0000     203.3900     188.7500
        3087    47.314800     185.0000     202.8700     188.7400
        3088    47.327000     184.0000     202.4600     188.7400
        3089    47.339300     190.0000     202.1300     188.7300
        3090    47.351500     192.0000     201.8300     188.7200
        3091    47.363800     209.0000     201.5900     188.7100
        3092    47.376000     202.0000     201.4600     188.7000
        3093    47.388300     199.0000     201.4300     188.6900
        3094    47.400600     229.0000     201.5300     188.6800
        3095    47.412800     201.0000     201.7800     188.6700
        3096    47.425100     194.0000     202.2800     188.6700
        3097    47.437300     204.0000     203.2400     188.6600
        3098    47.449600     202.0000     204.8600     188.6500
        3099    47.461800     199.0000     206.8800     188.6400
        3100    47.474100     208.0000     209.7700     188.6300
        3101    47.486300     204.0000     214.2000     188.6200
        3102    47.498600     205.0000     218.3100     188.6100
        3103    47.510800     229.0000     215.7400     188.6000
        3104    47.523100     217.0000     210.2300     188.5900
        3105    47.535300     203.0000     207.9900     188.5800
        3106    47.547600     205.0000     207.8100     188.5800
        3107    47.559800     216.0000     208.6800     188.5700
        3108    47.572100     182.0000     210.2500     188.5600
        3109    47.584300     211.0000     212.2800     188.5500
        3110    47.596600     214.0000     214.7600     188.5400
        3111    47.608800     216.0000     217.9500     188.5300
        3112    47.621100     230.0000     221.3200     188.5200
        3113    47.633300     209.0000     222.3600     188.5100
        3114    47.645600     223.0000     221.1200     188.5000
        3115    47.657800     205.0000     221.1100     188.4900
        3116    47.670100     204.0000     222.8500     188.4800
        3117    47.682300     203.0000     226.0000     188.4700
        3118    47.694600     227.0000     230.7300     188.4600
        3119    47.706800     250.0000     237.6300     188.4500
        3120    47.719100     255.0000     247.7900     188.4500
        3121    47.731300     276.0000     263.0600     188.4400
        3122    47.743600     268.0000     286.3300     188.4300
        3123    47.755800     310.0000     321.6100     188.4200
        3124    47.768100     368.0000     372.5500     188.4100
        3125    47.780300     440.0000     440.4700     188.4000
        3126    47.792600     558.0000     523.0800     188.3900
        3127    47.804800     613.0000     608.3500     188.3800
        3128    47.817100     707.0000     662.6600     188.3700
        3129    47.829300     662.0000     645.0800     188.3600
        3130    47.841600     623.0000     561.3800     188.3500
        3131    47.853800     481.0000     466.0300     188.3400
        3132    47.866100     444.0000     397.7600     188.3300
        3133    47.878300     345.0000     362.5200     188.3200
        3134    47.890600     358.0000     354.0500     188.3100
        3135    47.902800     361.0000     365.6600     188.3000
        3136    47.915100     407.0000     391.8200     188.2900
        3137    47.927300     446.0000     425.5000     188.2800
        3138    47.939600     478.0000     452.4100     188.2700
        3139    47.951800     402.0000     451.7700     188.2600
        3140    47.964100     435.0000     416.1500     188.2500
        3141    47.976300     372.0000     364.5200     188.2400
        3142    47.988600     294.0000     319.7900     188.2300
        3143    48.000800     267.0000     289.3800     188.2200
        3144    48.013100     250.0000     270.6400     188.2100
        3145    48.025400     222.0000     259.0800     188.2000
        3146    48.037600     244.0000     251.2900     188.1900
        3147    48.049900     243.0000     245.4000     188.1800
        3148    48.062100     247.0000     241.7300     188.1700
        3149    48.074400     216.0000     240.7100     188.1600
        3150    48.086600     250.0000     242.3700     188.1400
        3151    48.098900     238.0000     247.0700     188.1300
        3152    48.111100     259.0000     255.7300     188.1200
        3153    48.123400     240.0000     270.0900     188.1100
        3154    48.135600     280.0000     293.0200     188.1000
        3155    48.147900     328.0000     328.2200     188.0900
        3156    48.160100     368.0000     378.6700     188.0800
        3157    48.172400     456.0000     444.8500     188.0700
        3158    48.184600     544.0000     524.0800     188.0600
        3159    48.196900     595.0000     602.4800     188.0500
        3160    48.209100     650.0000     643.6400     188.0400
        3161    48.221400     689.0000     611.4300     188.0300
        3162    48.233600     556.0000     523.0100     188.0100
        3163    48.245900     456.0000     433.2200     188.0000
        3164    48.258100     424.0000     372.6700     187.9900
        3165    48.270400     346.0000     342.9800     187.9800
        3166    48.282600     312.0000     337.4800     187.9700
        3167    48.294900     329.0000     350.0500     187.9600
        3168    48.307100     360.0000     375.6800     187.9500
        3169    48.319400     392.0000     407.5600     187.9400
        3170    48.331600     428.0000     431.1900     187.9300
        3171    48.343900     462.0000     426.4300     187.9100
        3172    48.356100     414.0000     388.1600     187.9000
        3173    48.368400     336.0000     336.4200     187.8900
        3174    48.380600     281.0000     292.5000     187.8800
        3175    48.392900     267.0000     262.3300     187.8700
        3176    48.405100     229.0000     242.9600     187.8600
        3177    48.417400     243.0000     230.4200     187.8400
        3178    48.429600     203.0000     222.0100     187.8300
        3179    48.441900     216.0000     216.1300     187.8200
        3180    48.454100     214.0000     211.8600     187.8100
        3181    48.466400     197.0000     208.6400     187.8000
        3182    48.478600     201.0000     206.1600     187.7900
        3183    48.490900     204.0000     204.1800     187.7700
        3184    48.503100     181.0000     202.5500     187.7600
        3185    48.515400     201.0000     201.2000     187.7500
        3186    48.527600     218.0000     200.0800     187.7400
        3187    48.539900     194.0000     199.1300     187.7200
        3188    48.552100     213.0000     198.3200     187.7100
        3189    48.564400     201.0000     197.6200     187.7000
        3190    48.576600     201.0000     197.0200     187.6900
        3191    48.588900     189.0000     196.5000     187.6800
        3192    48.601100     216.0000     196.0500     187.6600
        3193    48.613400     183.0000     195.6700     187.6500
        3194    48.625600     189.0000     195.3600     187.6400
        3195    48.637900     197.0000     195.1600     187.6300
        3196    48.650100     205.0000     195.1400     187.6100
        3197    48.662400     202.0000     195.3800     187.6000
        3198    48.674700     208.0000     195.8200     187.5900
        3199    48.686900     197.0000     196.6300     187.5700
        3200    48.699100     182.0000     197.9400     187.5600
        3201    48.711400     197.0000     198.7000     187.5500
        3202    48.723700     191.0000     196.9100     187.5400
        3203    48.735900     193.0000     194.8200     187.5200
        3204    48.748200     195.0000     193.7900     187.5100
        3205    48.760400     184.0000     193.3200     187.5000
        3206    48.772700     175.0000     193.1200     187.4800
        3207    48.784900     193.0000     193.1100     187.4700
        3208    48.797200     186.0000     193.2600     187.4600
        3209    48.809400     189.0000     193.5500     187.4400
        3210    48.821700     196.0000     194.0600     187.4300
        3211    48.833900     199.0000     194.6500     187.4200
        3212    48.846200     192.0000     194.5000     187.4000
        3213    48.858400     186.0000     193.4400     187.3900
        3214    48.870700     186.0000     192.6300     187.3800
        3215    48.882900     195.0000     192.2400     187.3600
        3216    48.895200     196.0000     192.0500     187.3500
        3217    48.907400     193.0000     191.9300     187.3400
        3218    48.919700     212.0000     191.8600     187.3200
        3219    48.931900     168.0000     191.8100     187.3100
        3220    48.944200     196.0000     191.7700     187.2900
        3221    48.956400     204.0000     191.7500     187.2800
        3222    48.968700     192.0000     191.7400     187.2700
        3223    48.980900     184.0000     191.7400     187.2500
        3224    48.993200     189.0000     191.7600     187.2400
        3225    49.005400     184.0000     191.7800     187.2200
        3226    49.017700     184.0000     191.8200     187.2100
        3227    49.029900     189.0000     191.8800     187.2000
        3228    49.042200     201.0000     191.9800     187.1800
        3229    49.054400     191.0000     192.1200     187.1700
        3230    49.066700     199.0000     192.3000     187.1500
        3231    49.078900     195.0000     192.5700     187.1400
        3232    49.091200     206.0000     192.8600     187.1200
        3233    49.103400     191.0000     192.8700     187.1100
        3234    49.115700     194.0000     192.6700     187.0900
        3235    49.127900     205.0000     192.6400     187.0800
        3236    49.140200     203.0000     192.7500     187.0700
        3237    49.152400     187.0000     192.9700     187.0500
        3238    49.164700     173.0000     193.2700     187.0400
        3239    49.176900     178.0000     193.6600     187.0200
        3240    49.189200     191.0000     194.1400     187.0100
        3241    49.201400     204.0000     194.7500     186.9900
        3242    49.213700     203.0000     195.5300     186.9800
        3243    49.225900     175.0000     196.4400     186.9600
        3244    49.238200     206.0000     197.5900     186.9500
        3245    49.250400     193.0000     199.2400     186.9300
        3246    49.262700     210.0000     200.5400     186.9100
        3247    49.274900     212.0000     199.2800     186.9000
        3248    49.287200     177.0000     197.2000     186.8800
        3249    49.299400     188.0000     196.4900     186.8700
        3250    49.311700     180.0000     196.7800     186.8500
        3251    49.324000     203.0000     197.8800     186.8400
        3252    49.336200     195.0000     199.8200     186.8200
        3253    49.348500     192.0000     202.4600     186.8100
        3254    49.360700     224.0000     206.3700     186.7900
        3255    49.373000     208.0000     211.7000     186.7700
        3256    49.385200     198.0000     214.3400     186.7600
        3257    49.397500     211.0000     209.2800     186.7400
        3258    49.409700     220.0000     203.7300     186.7300
        3259    49.422000     200.0000     200.9100     186.7100
        3260    49.434200     217.0000     200.0100     186.6900
        3261    49.446500     207.0000     200.0900     186.6800
        3262    49.458700     186.0000     200.8100     186.6600
        3263    49.471000     178.0000     202.0100     186.6400
        3264    49.483200     197.0000     203.6700     186.6300
        3265    49.495500     219.0000     206.0000     186.6100
        3266    49.507700     206.0000     208.5300     186.5900
        3267    49.520000     196.0000     208.9100     186.5800
        3268    49.532200     197.0000     206.8000     186.5600
        3269    49.544500     224.0000     205.4100     186.5400
        3270    49.556700     206.0000     205.2100     186.5300
        3271    49.569000     230.0000     205.5600     186.5100
        3272    49.581200     209.0000     206.1400     186.4900
        3273    49.593500     222.0000     206.8500     186.4800
        3274    49.605700     189.0000     207.7000     186.4600
        3275    49.618000     197.0000     208.7100     186.4400
        3276    49.630200     196.0000     209.9900     186.4300
        3277    49.642500     218.0000     211.6400     186.4100
        3278    49.654700     212.0000     213.8300     186.3900
        3279    49.667000     195.0000     216.8300     186.3700
        3280    49.679200     215.0000     221.0500     186.3600
        3281    49.691500     204.0000     227.1500     186.3400
        3282    49.703700     243.0000     236.0500     186.3200
        3283    49.716000     248.0000     248.9100     186.3000
        3284    49.728200     262.0000     266.7100     186.2900
        3285    49.740500     314.0000     289.7300     186.2700
        3286    49.752700     343.0000     316.4200     186.2500
        3287    49.765000     364.0000     341.8300     186.2300
        3288    49.777200     372.0000     357.2000     186.2200
        3289    49.789500     369.0000     354.5800     186.2000
        3290    49.801700     337.0000     334.2600     186.1800
        3291    49.814000     305.0000     306.7600     186.1600
        3292    49.826200     281.0000     283.2000     186.1400
        3293    49.838500     284.0000     268.2800     186.1300
        3294    49.850700     273.0000     262.0300     186.1100
        3295    49.863000     256.0000     262.9600     186.0900
        3296    49.875200     302.0000     269.4100     186.0700
        3297    49.887500     274.0000     279.2800     186.0500
        3298    49.899700     307.0000     289.0400     186.0300
        3299    49.912000     321.0000     293.9600     186.0100
        3300    49.924200     334.0000     290.7800     186.0000
        3301    49.936500     300.0000     280.0600     185.9800
        3302    49.948700     273.0000     264.5800     185.9600
        3303    49.961000     248.0000     248.7500     185.9400
        3304    49.973300     198.0000     237.6300     185.9200
        3305    49.985500     252.0000     230.9500     185.9000
        3306    49.997800     211.0000     227.4400     185.8800
        3307    50.010000     203.0000     226.3200     185.8600
        3308    50.022300     231.0000     227.3500     185.8400
        3309    50.034500     224.0000     230.6500     185.8200
        3310    50.046800     204.0000     236.8400     185.8100
        3311    50.059000     258.0000     247.2000     185.7900
        3312    50.071300     270.0000     263.3200     185.7700
        3313    50.083500     287.0000     286.4100     185.7500
        3314    50.095800     299.0000     317.0500     185.7300
        3315    50.108000     373.0000     359.2500     185.7100
        3316    50.120300     399.0000     408.5500     185.6900
        3317    50.132500     467.0000     451.9600     185.6700
        3318    50.144800     441.0000     465.5100     185.6500
        3319    50.157000     418.0000     435.3600     185.6300
        3320    50.169300     335.0000     380.5400     185.6100
        3321    50.181500     301.0000     330.5200     185.5900
        3322    50.193800     277.0000     297.7500     185.5700
        3323    50.206000     273.0000     281.6200     185.5500
        3324    50.218300     261.0000     278.6400     185.5300
        3325    50.230500     296.0000     285.9800     185.5100
        3326    50.242800     315.0000     301.2700     185.4900
        3327    50.255000     301.0000     320.9700     185.4700
        3328    50.267300     322.0000     337.4100     185.4500
        3329    50.279500     320.0000     339.0800     185.4300
        3330    50.291800     283.0000     320.6700     185.4100
        3331    50.304000     267.0000     291.3000     185.3900
        3332    50.316300     222.0000     264.0100     185.3600
        3333    50.328500     221.0000     244.2800     185.3400
        3334    50.340800     221.0000     231.4000     185.3200
        3335    50.353000     205.0000     223.2000     185.3000
        3336    50.365300     211.0000     217.9900     185.2800
        3337    50.377500     216.0000     214.7400     185.2600
        3338    50.389800     190.0000     212.9200     185.2400
        3339    50.402000     180.0000     212.2700     185.2200
        3340    50.414300     193.0000     212.8300     185.2000
        3341    50.426500     222.0000     214.8400     185.1800
        3342    50.438800     210.0000     218.8500     185.1500
        3343    50.451000     225.0000     225.6900     185.1300
        3344    50.463300     220.0000     236.1400     185.1100
        3345    50.475500     251.0000     250.5600     185.0900
        3346    50.487800     306.0000     268.3300     185.0700
        3347    50.500000     303.0000     286.0900     185.0500
        3348    50.512300     283.0000     295.4300     185.0200
        3349    50.524500     343.0000     288.3300     185.0000
        3350    50.536800     284.0000     268.7300     184.9800
        3351    50.549000     264.0000     248.4700     184.9600
        3352    50.561300     242.0000     234.1300     184.9400
        3353    50.573500     221.0000     226.2500     184.9100
        3354    50.585800     227.0000     223.5700     184.8900
        3355    50.598000     224.0000     225.0200     184.8700
        3356    50.610300     225.0000     229.7700     184.8500
        3357    50.622600     246.0000     236.8900     184.8300
        3358    50.634800     243.0000     244.3500     184.8000
        3359    50.647100     258.0000     248.0000     184.7800
        3360    50.659300     261.0000     243.7100     184.7600
        3361    50.671600     230.0000     232.8800     184.7400
        3362    50.683800     223.0000     221.4700     184.7100
        3363    50.696100     194.0000     212.7700     184.6900
        3364    50.708300     181.0000     206.9700     184.6700
        3365    50.720600     189.0000     203.2500     184.6400
        3366    50.732800     175.0000     200.8600     184.6200
        3367    50.745100     173.0000     199.3000     184.6000
        3368    50.757300     178.0000     198.3100     184.5800
        3369    50.769600     167.0000     197.7200     184.5500
        3370    50.781800     185.0000     197.4600     184.5300
        3371    50.794100     212.0000     197.2600     184.5100
        3372    50.806300     200.0000     197.0200     184.4800
        3373    50.818600     188.0000     197.0500     184.4600
        3374    50.830800     191.0000     197.5000     184.4400
        3375    50.843100     207.0000     198.4600     184.4100
        3376    50.855300     190.0000     199.6000     184.3900
        3377    50.867600     199.0000     199.3800     184.3700
        3378    50.879800     199.0000     197.9900     184.3400
        3379    50.892100     171.0000     197.3300     184.3200
        3380    50.904300     188.0000     197.3200     184.2900
        3381    50.916600     232.0000     197.7300     184.2700
        3382    50.928800     224.0000     198.4200     184.2500
        3383    50.941100     169.0000     199.2600     184.2200
        3384    50.953300     193.0000     200.3600     184.2000
        3385    50.965600     203.0000     202.0300     184.1700
        3386    50.977800     220.0000     204.4600     184.1500
        3387    50.990100     203.0000     207.7600     184.1300
        3388    51.002300     213.0000     211.7000     184.1000
        3389    51.014600     228.0000     216.8600     184.0800
        3390    51.026800     215.0000     224.7200     184.0500
        3391    51.039100     239.0000     235.9000     184.0300
        3392    51.051300     254.0000     250.2200     184.0000
        3393    51.063600     261.0000     266.3000     183.9800
        3394    51.075800     287.0000     279.6900     183.9600
        3395    51.088100     278.0000     283.0900     183.9300
        3396    51.100300     269.0000     273.7700     183.9100
        3397    51.112600     273.0000     258.8700     183.8800
        3398    51.124800     260.0000     247.1500     183.8600
        3399    51.137100     224.0000     241.6500     183.8300
        3400    51.149300     231.0000     241.2800     183.8100
        3401    51.161600     236.0000     245.7500     183.7800
        3402    51.173800     268.0000     256.6400     183.7600
        3403    51.186100     283.0000     274.9800     183.7300
        3404    51.198300     353.0000     302.3000     183.7100
        3405    51.210600     356.0000     339.3200     183.6800
        3406    51.222800     410.0000     384.4600     183.6500
        3407    51.235100     485.0000     435.3700     183.6300
        3408    51.247300     520.0000     488.2100     183.6000
        3409    51.259600     613.0000     526.4300     183.5800
        3410    51.271900     577.0000     520.8600     183.5500
        3411    51.284100     496.0000     465.4100     183.5300
        3412    51.296400     440.0000     393.5200     183.5000
        3413    51.308600     316.0000     336.8000     183.4800
        3414    51.320900     289.0000     302.6400     183.4500
        3415    51.333100     284.0000     286.9800     183.4200
        3416    51.345400     290.0000     285.7200     183.4000
        3417    51.357600     311.0000     296.2500     183.3700
        3418    51.369900     305.0000     316.1800     183.3500
        3419    51.382100     368.0000     341.5900     183.3200
        3420    51.394400     375.0000     363.2200     183.2900
        3421    51.406600     352.0000     366.7700     183.2700
        3422    51.418900     356.0000     346.1300     183.2400
        3423    51.431100     307.0000     313.4400     183.2100
        3424    51.443400     292.0000     284.4400     183.1900
        3425    51.455600     259.0000     263.8700     183.1600
        3426    51.467900     249.0000     248.5300     183.1300
        3427    51.480100     235.0000     235.5700     183.1100
        3428    51.492400     221.0000     225.1100     183.0800
        3429    51.504600     213.0000     217.7200     183.0500
        3430    51.516900     192.0000     213.2900     183.0300
        3431    51.529100     202.0000     211.2400     183.0000
        3432    51.541400     197.0000     209.9900     182.9700
        3433    51.553600     213.0000     207.6600     182.9500
        3434    51.565900     184.0000     206.1200     182.9200
        3435    51.578100     199.0000     205.9300     182.8900
        3436    51.590400     225.0000     206.0500     182.8700
        3437    51.602600     214.0000     205.3500     182.8400
        3438    51.614900     207.0000     203.3700     182.8100
        3439    51.627100     201.0000     200.8200     182.7800
        3440    51.639400     213.0000     198.5600     182.7600
        3441    51.651600     200.0000     197.0800     182.7300
        3442    51.663900     168.0000     196.3400     182.7000
        3443    51.676100     202.0000     195.8300     182.6700
        3444    51.688400     178.0000     194.6600     182.6500
        3445    51.700600     176.0000     193.2500     182.6200
        3446    51.712900     217.0000     192.2900     182.5900
        3447    51.725100     186.0000     191.7000     182.5600
        3448    51.737400     183.0000     191.2800     182.5400
        3449    51.749600     175.0000     190.9500     182.5100
        3450    51.761900     163.0000     190.6800     182.4800
        3451    51.774100     207.0000     190.4500     182.4500
        3452    51.786400     201.0000     190.2400     182.4300
        3453    51.798600     199.0000     190.0600     182.4000
        3454    51.810900     191.0000     189.9000     182.3700
        3455    51.823100     166.0000     189.7500     182.3400
        3456    51.835400     194.0000     189.6300     182.3100
        3457    51.847600     176.0000     189.5300     182.2800
        3458    51.859900     163.0000     189.4600     182.2600
        3459    51.872100     177.0000     189.4200     182.2300
        3460    51.884400     206.0000     189.4200     182.2000
        3461    51.896700     196.0000     189.4700     182.1700
        3462    51.908900     205.0000     189.5000     182.1400
        3463    51.921200     198.0000     189.5700     182.1100
        3464    51.933400     204.0000     189.8000     182.0900
        3465    51.945700     200.0000     190.2500     182.0600
        3466    51.957900     193.0000     190.9700     182.0300
        3467    51.970200     202.0000     191.4300     182.0000
        3468    51.982400     206.0000     190.6600     181.9700
        3469    51.994700     200.0000     189.7000     181.9400
        3470    52.006900     205.0000     189.2400     181.9100
        3471    52.019200     173.0000     189.0900     181.8800
        3472    52.031400     189.0000     189.0700     181.8500
        3473    52.043700     198.0000     189.1200     181.8300
        3474    52.055900     201.0000     189.2000     181.8000
        3475    52.068200     176.0000     189.3700     181.7700
        3476    52.080400     182.0000     189.6400     181.7400
        3477    52.092700     174.0000     190.0600     181.7100
        3478    52.104900     172.0000     190.4700     181.6800
        3479    52.117200     176.0000     190.4700     181.6500
        3480    52.129400     193.0000     190.1200     181.6200
        3481    52.141700     185.0000     189.9200     181.5900
        3482    52.153900     189.0000     189.9100     181.5600
        3483    52.166200     196.0000     189.9800     181.5300
        3484    52.178400     220.0000     190.0900     181.5000
        3485    52.190700     194.0000     190.2300     181.4700
        3486    52.202900     215.0000     190.4000     181.4400
        3487    52.215200     169.0000     190.6200     181.4100
        3488    52.227400     222.0000     190.9100     181.3800
        3489    52.239700     218.0000     191.2900     181.3600
        3490    52.251900     180.0000     191.7900     181.3300
        3491    52.264200     191.0000     192.4800     181.3000
        3492    52.276400     181.0000     193.4400     181.2700
        3493    52.288700     227.0000     194.8000     181.2400
        3494    52.300900     203.0000     196.8700     181.2100
        3495    52.313200     202.0000     200.2400     181.1800
        3496    52.325400     217.0000     205.5500     181.1500
        3497    52.337700     228.0000     213.2400     181.1200
        3498    52.349900     221.0000     223.5900     181.0900
        3499    52.362200     234.0000     235.8300     181.0600
        3500    52.374400     256.0000     244.7500     181.0300
        3501    52.386700     273.0000     241.8600     181.0000
        3502    52.398900     245.0000     228.7600     180.9600
        3503    52.411200     253.0000     216.2000     180.9300
        3504    52.423400     211.0000     208.5800     180.9000
        3505    52.435700     194.0000     205.0000     180.8700
        3506    52.447900     210.0000     204.1000     180.8400
        3507    52.460200     220.0000     205.2100     180.8100
        3508    52.472400     211.0000     208.1400     180.7800
        3509    52.484700     244.0000     212.8500     180.7500
        3510    52.496900     206.0000     219.1200     180.7200
        3511    52.509200     234.0000     225.5300     180.6900
        3512    52.521400     285.0000     228.6300     180.6600
        3513    52.533700     238.0000     226.0100     180.6300
        3514    52.546000     213.0000     219.3600     180.6000
        3515    52.558200     212.0000     213.0800     180.5700
        3516    52.570500     199.0000     209.9100     180.5400
        3517    52.582700     205.0000     208.9500     180.5100
        3518    52.595000     180.0000     209.2700     180.4800
        3519    52.607200     189.0000     210.3900     180.4400
        3520    52.619500     235.0000     212.1300     180.4100
        3521    52.631700     199.0000     214.4300     180.3800
        3522    52.644000     210.0000     217.2500     180.3500
        3523    52.656200     196.0000     220.6600     180.3200
        3524    52.668500     190.0000     224.6100     180.2900
        3525    52.680700     209.0000     228.5600     180.2600
        3526    52.693000     244.0000     231.9500     180.2300
        3527    52.705200     219.0000     235.5200     180.2000
        3528    52.717500     234.0000     239.6100     180.1600
        3529    52.729700     244.0000     244.0300     180.1300
        3530    52.742000     241.0000     248.6700     180.1000
        3531    52.754200     241.0000     253.6200     180.0700
        3532    52.766500     264.0000     259.1500     180.0400
        3533    52.778700     256.0000     265.7600     180.0100
        3534    52.791000     276.0000     274.1400     179.9800
        3535    52.803200     260.0000     285.2600     179.9500
        3536    52.815500     295.0000     300.3500     179.9100
        3537    52.827700     307.0000     320.8300     179.8800
        3538    52.840000     362.0000     349.2800     179.8500
        3539    52.852200     419.0000     389.0100     179.8200
        3540    52.864500     452.0000     441.6300     179.7900
        3541    52.876700     570.0000     511.1700     179.7600
        3542    52.889000     677.0000     615.1300     179.7200
        3543    52.901200     839.0000     767.9100     179.6900
        3544    52.913500    1098.0000     977.1900     179.6600
        3545    52.925700    1302.0000    1238.9000     179.6300
        3546    52.938000    1579.0000    1523.8900     179.6000
        3547    52.950200    1799.0000    1755.1000     179.5700
        3548    52.962500    1825.0000    1819.3500     179.5300
        3549    52.974700    1701.0000    1664.2800     179.5000
        3550    52.987000    1483.0000    1377.3700     179.4700
        3551    52.999200    1187.0000    1095.2100     179.4400
        3552    53.011500     938.0000     889.0000     179.4100
        3553    53.023700     737.0000     768.1900     179.3800
        3554    53.036000     684.0000     722.2500     179.3400
        3555    53.048200     782.0000     738.0600     179.3100
        3556    53.060500     811.0000     803.8300     179.2800
        3557    53.072700     904.0000     904.3800     179.2500
        3558    53.085000    1004.0000    1011.1300     179.2200
        3559    53.097200    1038.0000    1075.2200     179.1800
        3560    53.109500    1040.0000    1047.5600     179.1500
        3561    53.121700     920.0000     925.7000     179.1200
        3562    53.134000     810.0000     761.7900     179.0900
        3563    53.146200     650.0000     610.4700     179.0600
        3564    53.158500     482.0000     496.7300     179.0200
        3565    53.170700     393.0000     418.6400     178.9900
        3566    53.183000     325.0000     366.1200     178.9600
        3567    53.195200     279.0000     330.7800     178.9300
        3568    53.207500     276.0000     306.3100     178.9000
        3569    53.219800     286.0000     289.6200     178.8600
        3570    53.232000     256.0000     277.8900     178.8300
        3571    53.244300     279.0000     267.5000     178.8000
        3572    53.256500     219.0000     257.8000     178.7700
        3573    53.268800     253.0000     250.5600     178.7300
        3574    53.281000     233.0000     244.4400     178.7000
        3575    53.293300     242.0000     238.9600     178.6700
        3576    53.305500     226.0000     234.9000     178.6400
        3577    53.317800     244.0000     232.2600     178.6100
        3578    53.330000     224.0000     230.8100     178.5700
        3579    53.342300     238.0000     230.4800     178.5400
        3580    53.354500     187.0000     231.4000     178.5100
        3581    53.366800     228.0000     233.7900     178.4800
        3582    53.379000     248.0000     237.5100     178.4400
        3583    53.391300     217.0000     242.2400     178.4100
        3584    53.403500     248.0000     249.7100     178.3800
        3585    53.415800     278.0000     262.3300     178.3500
        3586    53.428000     277.0000     282.2600     178.3100
        3587    53.440300     313.0000     311.9700     178.2800
        3588    53.452500     342.0000     353.4100     178.2500
        3589    53.464800     411.0000     406.2400     178.2200
        3590    53.477000     450.0000     464.6100     178.1900
        3591    53.489300     553.0000     512.1800     178.1500
        3592    53.501500     532.0000     524.4500     178.1200
        3593    53.513800     463.0000     490.5500     178.0900
        3594    53.526000     467.0000     429.9100     178.0600
        3595    53.538300     380.0000     371.5000     178.0200
        3596    53.550500     341.0000     329.8500     177.9900
        3597    53.562800     317.0000     306.2200     177.9600
        3598    53.575000     293.0000     297.7300     177.9300
        3599    53.587300     313.0000     301.5700     177.8900
        3600    53.599500     313.0000     315.8600     177.8600
        3601    53.611800     307.0000     338.7100     177.8300
        3602    53.624000     367.0000     365.2500     177.8000
        3603    53.636300     388.0000     385.8200     177.7600
        3604    53.648500     384.0000     388.9500     177.7300
        3605    53.660800     390.0000     371.8400     177.7000
        3606    53.673000     294.0000     343.7200     177.6700
        3607    53.685300     295.0000     314.0100     177.6300
        3608    53.697500     262.0000     285.3500     177.6000
        3609    53.709800     254.0000     261.3900     177.5700
        3610    53.722000     269.0000     243.8100     177.5400
        3611    53.734300     234.0000     231.7100     177.5000
        3612    53.746500     218.0000     223.7900     177.4700
        3613    53.758800     216.0000     219.0500     177.4400
        3614    53.771000     246.0000     216.7200     177.4100
        3615    53.783300     205.0000     216.2300     177.3800
        3616    53.795500     197.0000     216.9600     177.3400
        3617    53.807800     224.0000     218.2200     177.3100
        3618    53.820000     193.0000     219.0400     177.2800
        3619    53.832300     190.0000     217.8600     177.2500
        3620    53.844600     238.0000     214.0400     177.2100
        3621    53.856800     210.0000     209.4200     177.1800
        3622    53.869100     204.0000     205.5300     177.1500
        3623    53.881300     216.0000     202.7400     177.1200
        3624    53.893600     188.0000     200.9000     177.0800
        3625    53.905800     192.0000     199.7600     177.0500
        3626    53.918100     188.0000     199.0900     177.0200
        3627    53.930300     197.0000     198.7600     176.9900
        3628    53.942600     201.0000     198.6500     176.9600
        3629    53.954800     211.0000     198.7100     176.9200
        3630    53.967100     226.0000     198.8800     176.8900
        3631    53.979300     205.0000     199.1600     176.8600
        3632    53.991600     191.0000     199.6200     176.8300
        3633    54.003800     183.0000     200.3600     176.7900
        3634    54.016100     210.0000     201.4800     176.7600
        3635    54.028300     219.0000     203.1600     176.7300
        3636    54.040600     197.0000     205.6300     176.7000
        3637    54.052800     215.0000     208.2900     176.6700
        3638    54.065100     211.0000     209.5200     176.6300
        3639    54.077300     194.0000     211.0100     176.6000
        3640    54.089600     205.0000     214.7500     176.5700
        3641    54.101800     225.0000     221.1700     176.5400
        3642    54.114100     248.0000     231.1600     176.5100
        3643    54.126300     229.0000     246.4300     176.4700
        3644    54.138600     271.0000     269.5400     176.4400
        3645    54.150800     304.0000     302.9000     176.4100
        3646    54.163100     318.0000     346.9600     176.3800
        3647    54.175300     399.0000     399.6400     176.3500
        3648    54.187600     452.0000     451.4700     176.3200
        3649    54.199800     449.0000     478.3300     176.2800
        3650    54.212100     471.0000     458.5000     176.2500
        3651    54.224300     441.0000     403.7100     176.2200
        3652    54.236600     352.0000     346.3600     176.1900
        3653    54.248800     321.0000     304.9300     176.1600
        3654    54.261100     246.0000     281.4400     176.1200
        3655    54.273300     270.0000     272.6100     176.0900
        3656    54.285600     286.0000     275.8700     176.0600
        3657    54.297800     244.0000     290.2400     176.0300
        3658    54.310100     306.0000     314.9400     176.0000
        3659    54.322300     357.0000     347.2300     175.9700
        3660    54.334600     368.0000     380.6300     175.9400
        3661    54.346800     436.0000     405.9500     175.9000
        3662    54.359100     466.0000     412.8100     175.8700
        3663    54.371300     442.0000     399.3000     175.8400
        3664    54.383600     409.0000     369.5200     175.8100
        3665    54.395800     342.0000     330.3300     175.7800
        3666    54.408100     332.0000     292.4800     175.7500
        3667    54.420300     279.0000     263.3800     175.7200
        3668    54.432600     256.0000     244.0500     175.6800
        3669    54.444800     252.0000     232.7300     175.6500
        3670    54.457100     208.0000     227.4900     175.6200
        3671    54.469400     243.0000     226.5000     175.5900
        3672    54.481600     224.0000     228.5900     175.5600
        3673    54.493900     246.0000     233.8800     175.5300
        3674    54.506100     249.0000     241.0900     175.5000
        3675    54.518400     259.0000     246.4000     175.4700
        3676    54.530600     248.0000     245.3000     175.4400
        3677    54.542900     258.0000     236.9300     175.4100
        3678    54.555100     240.0000     225.2600     175.3700
        3679    54.567400     233.0000     214.3800     175.3400
        3680    54.579600     231.0000     205.9200     175.3100
        3681    54.591900     200.0000     199.9300     175.2800
        3682    54.604100     197.0000     195.9100     175.2500
        3683    54.616400     186.0000     193.3000     175.2200
        3684    54.628600     185.0000     191.6700     175.1900
        3685    54.640900     194.0000     190.6000     175.1600
        3686    54.653100     199.0000     189.5800     175.1300
        3687    54.665400     183.0000     188.7600     175.1000
        3688    54.677600     182.0000     188.2900     175.0700
        3689    54.689900     188.0000     188.0500     175.0400
        3690    54.702100     187.0000     187.8500     175.0100
        3691    54.714400     189.0000     187.5400     174.9800
        3692    54.726600     184.0000     187.1500     174.9500
        3693    54.738900     192.0000     186.8500     174.9200
        3694    54.751100     178.0000     186.7500     174.8900
        3695    54.763400     198.0000     186.9200     174.8600
        3696    54.775600     217.0000     187.4000     174.8300
        3697    54.787900     212.0000     188.1600     174.8000
        3698    54.800100     203.0000     189.1000     174.7700
        3699    54.812400     193.0000     190.5500     174.7400
        3700    54.824600     192.0000     192.8800     174.7100
        3701    54.836900     226.0000     196.5200     174.6800
        3702    54.849100     226.0000     202.1500     174.6500
        3703    54.861400     219.0000     210.6400     174.6200
        3704    54.873600     245.0000     222.9300     174.5900
        3705    54.885900     242.0000     239.4700     174.5600
        3706    54.898100     281.0000     259.0200     174.5300
        3707    54.910400     256.0000     276.6900     174.5000
        3708    54.922600     290.0000     284.6600     174.4700
        3709    54.934900     259.0000     277.1000     174.4500
        3710    54.947100     237.0000     258.1700     174.4200
        3711    54.959400     218.0000     238.1000     174.3900
        3712    54.971600     240.0000     222.8700     174.3600
        3713    54.983900     231.0000     213.4200     174.3300
        3714    54.996100     226.0000     208.8900     174.3000
        3715    55.008400     216.0000     208.4600     174.2700
        3716    55.020600     224.0000     211.6300     174.2400
        3717    55.032900     222.0000     218.0700     174.2100
        3718    55.045100     222.0000     226.9800     174.1900
        3719    55.057400     244.0000     235.5700     174.1600
        3720    55.069600     234.0000     238.5800     174.1300
        3721    55.081900     203.0000     233.6100     174.1000
        3722    55.094100     229.0000     223.6300     174.0700
        3723    55.106400     191.0000     212.9300     174.0400
        3724    55.118700     206.0000     204.6400     174.0200
        3725    55.130900     222.0000     199.4500     173.9900
        3726    55.143200     208.0000     195.7900     173.9600
        3727    55.155400     195.0000     191.5000     173.9300
        3728    55.167700     164.0000     188.0800     173.9000
        3729    55.179900     185.0000     186.1700     173.8800
        3730    55.192200     192.0000     185.2800     173.8500
        3731    55.204400     155.0000     184.9100     173.8200
        3732    55.216700     164.0000     184.2700     173.7900
        3733    55.228900     185.0000     183.3600     173.7700
        3734    55.241200     214.0000     182.9700     173.7400
        3735    55.253400     199.0000     183.2800     173.7100
        3736    55.265700     201.0000     184.3000     173.6900
        3737    55.277900     190.0000     185.8900     173.6600
        3738    55.290200     202.0000     186.3900     173.6300
        3739    55.302400     184.0000     184.3000     173.6100
        3740    55.314700     194.0000     182.1000     173.5800
        3741    55.326900     193.0000     180.9600     173.5500
        3742    55.339200     185.0000     180.5300     173.5300
        3743    55.351400     180.0000     180.5000     173.5000
        3744    55.363700     190.0000     180.7300     173.4700
        3745    55.375900     184.0000     180.8800     173.4500
        3746    55.388200     206.0000     180.8600     173.4200
        3747    55.400400     192.0000     181.1700     173.3900
        3748    55.412700     180.0000     181.9600     173.3700
        3749    55.424900     201.0000     183.1800     173.3400
        3750    55.437200     169.0000     184.3500     173.3200
        3751    55.449400     176.0000     184.8000     173.2900
        3752    55.461700     198.0000     184.8100     173.2600
        3753    55.473900     183.0000     184.4200     173.2400
        3754    55.486200     195.0000     183.5000     173.2100
        3755    55.498400     183.0000     182.4400     173.1900
        3756    55.510700     183.0000     181.6600     173.1600
        3757    55.522900     193.0000     181.1400     173.1400
        3758    55.535200     185.0000     180.6900     173.1100
        3759    55.547400     160.0000     180.5800     173.0900
        3760    55.559700     197.0000     180.9900     173.0600
        3761    55.571900     218.0000     181.9100     173.0400
        3762    55.584200     188.0000     183.4300     173.0100
        3763    55.596400     188.0000     185.4700     172.9900
        3764    55.608700     212.0000     186.7200     172.9600
        3765    55.620900     198.0000     185.5200     172.9400
        3766    55.633200     184.0000     183.5400     172.9200
        3767    55.645400     185.0000     182.0800     172.8900
        3768    55.657700     179.0000     181.2400     172.8700
        3769    55.669900     197.0000     180.8500     172.8400
        3770    55.682200     203.0000     180.7200     172.8200
        3771    55.694400     183.0000     180.8000     172.8000
        3772    55.706700     185.0000     181.1200     172.7700
        3773    55.718900     161.0000     181.6500     172.7500
        3774    55.731200     176.0000     182.4000     172.7300
        3775    55.743400     184.0000     183.3800     172.7000
        3776    55.755700     186.0000     184.2300     172.6800
        3777    55.768000     184.0000     184.2200     172.6600
        3778    55.780200     195.0000     183.7100     172.6300
        3779    55.792500     194.0000     183.4400     172.6100
        3780    55.804700     174.0000     183.6000     172.5900
        3781    55.817000     162.0000     184.0900     172.5700
        3782    55.829200     158.0000     184.8700     172.5400
        3783    55.841500     186.0000     185.9800     172.5200
        3784    55.853700     206.0000     187.5300     172.5000
        3785    55.866000     206.0000     189.6600     172.4800
        3786    55.878200     180.0000     192.6500     172.4600
        3787    55.890500     202.0000     196.9100     172.4300
        3788    55.902700     218.0000     203.1200     172.4100
        3789    55.915000     219.0000     212.3000     172.3900
        3790    55.927200     227.0000     225.8400     172.3700
        3791    55.939500     289.0000     245.1800     172.3500
        3792    55.951700     243.0000     271.0200     172.3300
        3793    55.964000     300.0000     302.0300     172.3100
        3794    55.976200     353.0000     332.1200     172.2900
        3795    55.988500     364.0000     349.0000     172.2600
        3796    56.000700     346.0000     342.0900     172.2400
        3797    56.013000     325.0000     315.3600     172.2200
        3798    56.025200     302.0000     283.3800     172.2000
        3799    56.037500     246.0000     257.1300     172.1800
        3800    56.049700     214.0000     239.8700     172.1600
        3801    56.062000     223.0000     230.2600     172.1400
        3802    56.074200     223.0000     226.3900     172.1200
        3803    56.086500     208.0000     228.2700     172.1000
        3804    56.098700     226.0000     235.4300     172.0800
        3805    56.111000     264.0000     246.7600     172.0700
        3806    56.123200     262.0000     259.7100     172.0500
        3807    56.135500     301.0000     269.2100     172.0300
        3808    56.147700     259.0000     269.3100     172.0100
        3809    56.160000     260.0000     258.6600     171.9900
        3810    56.172200     267.0000     242.4200     171.9700
        3811    56.184500     224.0000     226.8900     171.9500
        3812    56.196700     220.0000     215.1600     171.9300
        3813    56.209000     193.0000     207.0800     171.9200
        3814    56.221200     184.0000     201.6100     171.9000
        3815    56.233500     215.0000     198.3900     171.8800
        3816    56.245700     194.0000     197.2200     171.8600
        3817    56.258000     187.0000     197.9300     171.8500
        3818    56.270200     182.0000     200.5800     171.8300
        3819    56.282500     181.0000     205.4100     171.8100
        3820    56.294700     229.0000     212.4900     171.7900
        3821    56.307000     225.0000     221.2900     171.7800
        3822    56.319200     226.0000     229.7200     171.7600
        3823    56.331500     235.0000     233.6600     171.7400
        3824    56.343700     231.0000     229.9900     171.7300
        3825    56.356000     247.0000     220.9300     171.7100
        3826    56.368200     223.0000     211.6400     171.6900
        3827    56.380500     204.0000     205.1900     171.6800
        3828    56.392800     191.0000     202.0300     171.6600
        3829    56.405000     194.0000     201.7600     171.6500
        3830    56.417300     195.0000     204.1800     171.6300
        3831    56.429500     223.0000     209.2500     171.6200
        3832    56.441800     231.0000     217.9600     171.6000
        3833    56.454000     231.0000     230.9200     171.5900
        3834    56.466300     246.0000     248.5000     171.5700
        3835    56.478500     253.0000     269.7800     171.5600
        3836    56.490800     295.0000     292.1100     171.5400
        3837    56.503000     298.0000     311.3800     171.5300
        3838    56.515300     304.0000     321.5500     171.5100
        3839    56.527500     339.0000     316.0300     171.5000
        3840    56.539800     303.0000     294.6800     171.4900
        3841    56.552000     260.0000     266.6000     171.4700
        3842    56.564300     229.0000     242.7700     171.4600
        3843    56.576500     210.0000     226.7200     171.4500
        3844    56.588800     204.0000     217.5600     171.4300
        3845    56.601000     221.0000     213.6600     171.4200
        3846    56.613300     225.0000     214.0700     171.4100
        3847    56.625500     241.0000     218.4100     171.3900
        3848    56.637800     239.0000     226.1000     171.3800
        3849    56.650000     240.0000     235.7200     171.3700
        3850    56.662300     229.0000     244.1600     171.3600
        3851    56.674500     248.0000     247.0200     171.3500
        3852    56.686800     225.0000     241.4400     171.3300
        3853    56.699000     217.0000     229.2200     171.3200
        3854    56.711300     220.0000     215.6500     171.3100
        3855    56.723500     208.0000     204.6900     171.3000
        3856    56.735800     173.0000     197.0700     171.2900
        3857    56.748000     199.0000     192.0500     171.2800
        3858    56.760300     193.0000     188.7800     171.2700
        3859    56.772500     205.0000     186.6200     171.2600
        3860    56.784800     166.0000     185.2800     171.2500
        3861    56.797000     168.0000     184.6400     171.2400
        3862    56.809300     190.0000     184.1100     171.2300
        3863    56.821500     173.0000     182.9200     171.2200
        3864    56.833800     181.0000     181.8300     171.2100
        3865    56.846000     183.0000     181.1800     171.2000
        3866    56.858300     169.0000     180.8700     171.1900
        3867    56.870500     170.0000     180.8500     171.1800
        3868    56.882800     184.0000     181.1400     171.1800
        3869    56.895000     187.0000     181.7300     171.1700
        3870    56.907300     213.0000     182.1800     171.1600
        3871    56.919500     173.0000     182.0500     171.1500
        3872    56.931800     180.0000     182.1000     171.1400
        3873    56.944000     200.0000     182.5400     171.1400
        3874    56.956300     158.0000     182.7700     171.1300
        3875    56.968500     199.0000     182.4200     171.1200
        3876    56.980800     192.0000     181.9900     171.1200
        3877    56.993000     184.0000     181.8500     171.1100
        3878    57.005300     185.0000     182.0100     171.1000
        3879    57.017500     182.0000     182.4300     171.1000
        3880    57.029800     159.0000     183.0700     171.0900
        3881    57.042100     195.0000     183.9900     171.0800
        3882    57.054300     204.0000     185.1700     171.0800
        3883    57.066600     175.0000     186.4400     171.0700
        3884    57.078800     198.0000     187.9200     171.0700
        3885    57.091100     190.0000     190.1000     171.0600
        3886    57.103300     215.0000     193.2300     171.0600
        3887    57.115600     188.0000     197.5600     171.0500
        3888    57.127800     193.0000     203.9600     171.0500
        3889    57.140100     207.0000     213.6500     171.0500
        3890    57.152300     242.0000     227.7400     171.0400
        3891    57.164600     264.0000     246.8200     171.0400
        3892    57.176800     222.0000     269.8600     171.0400
        3893    57.189100     284.0000     291.8600     171.0300
        3894    57.201300     281.0000     302.5300     171.0300
        3895    57.213600     305.0000     294.0000     171.0300
        3896    57.225800     281.0000     271.7900     171.0300
        3897    57.238100     236.0000     248.8100     171.0200
        3898    57.250300     239.0000     232.3100     171.0200
        3899    57.262600     219.0000     223.2300     171.0200
        3900    57.274800     208.0000     220.4800     171.0200
        3901    57.287100     227.0000     223.3700     171.0200
        3902    57.299300     222.0000     232.1300     171.0200
        3903    57.311600     253.0000     247.6700     171.0200
        3904    57.323800     258.0000     270.7600     171.0200
        3905    57.336100     261.0000     300.5600     171.0200
        3906    57.348300     333.0000     332.2400     171.0100
        3907    57.360600     361.0000     354.6500     171.0200
        3908    57.372800     409.0000     354.5200     171.0200
        3909    57.385100     347.0000     329.5400     171.0200
        3910    57.397300     306.0000     293.1600     171.0200
        3911    57.409600     263.0000     259.8900     171.0200
        3912    57.421800     230.0000     236.2000     171.0200
        3913    57.434100     222.0000     221.6800     171.0200
        3914    57.446300     215.0000     213.8300     171.0200
        3915    57.458600     211.0000     210.8800     171.0300
        3916    57.470800     213.0000     211.9800     171.0300
        3917    57.483100     188.0000     216.7700     171.0300
        3918    57.495300     222.0000     224.7200     171.0300
        3919    57.507600     223.0000     234.2700     171.0400
        3920    57.519800     246.0000     241.5500     171.0400
        3921    57.532100     240.0000     241.4900     171.0500
        3922    57.544300     244.0000     232.7500     171.0500
        3923    57.556600     235.0000     219.6300     171.0500
        3924    57.568800     210.0000     207.2400     171.0600
        3925    57.581100     207.0000     198.0600     171.0600
        3926    57.593300     190.0000     191.9600     171.0700
        3927    57.605600     190.0000     187.9800     171.0700
        3928    57.617800     197.0000     185.3400     171.0800
        3929    57.630100     169.0000     183.5400     171.0900
        3930    57.642300     180.0000     182.3000     171.0900
        3931    57.654600     179.0000     181.4600     171.1000
        3932    57.666800     169.0000     180.8800     171.1000
        3933    57.679100     177.0000     180.3300     171.1100
        3934    57.691400     166.0000     179.6600     171.1200
        3935    57.703600     162.0000     179.1400     171.1300
        3936    57.715900     182.0000     178.7900     171.1300
        3937    57.728100     174.0000     178.5700     171.1400
        3938    57.740400     219.0000     178.4500     171.1500
        3939    57.752600     188.0000     178.4300     171.1600
        3940    57.764900     189.0000     178.5100     171.1700
        3941    57.777100     191.0000     178.7300     171.1800
        3942    57.789400     199.0000     179.1200     171.1900
        3943    57.801600     180.0000     179.7500     171.2000
        3944    57.813900     182.0000     180.7400     171.2100
        3945    57.826100     200.0000     182.2200     171.2200
        3946    57.838400     195.0000     184.3100     171.2300
        3947    57.850600     185.0000     187.2200     171.2400
        3948    57.862900     187.0000     191.1900     171.2500
        3949    57.875100     186.0000     196.0400     171.2600
        3950    57.887400     199.0000     200.9000     171.2700
        3951    57.899600     185.0000     204.6600     171.2900
        3952    57.911900     186.0000     206.6200     171.3000
        3953    57.924100     182.0000     206.2300     171.3100
        3954    57.936400     192.0000     203.0100     171.3300
        3955    57.948600     178.0000     197.8800     171.3400
        3956    57.960900     167.0000     192.7000     171.3500
        3957    57.973100     213.0000     188.7400     171.3700
        3958    57.985400     195.0000     186.3000     171.3800
        3959    57.997600     172.0000     185.2300     171.4000
        3960    58.009900     172.0000     185.3100     171.4100
        3961    58.022100     179.0000     186.3400     171.4300
        3962    58.034400     186.0000     188.0200     171.4400
        3963    58.046600     176.0000     189.8200     171.4600
        3964    58.058900     178.0000     191.1500     171.4700
        3965    58.071100     198.0000     191.6500     171.4900
        3966    58.083400     194.0000     190.9800     171.5100
        3967    58.095600     172.0000     189.0700     171.5200
        3968    58.107900     179.0000     186.2400     171.5400
        3969    58.120100     182.0000     183.3700     171.5600
        3970    58.132400     188.0000     181.0300     171.5800
        3971    58.144600     177.0000     179.3200     171.6000
        3972    58.156900     190.0000     178.1200     171.6100
        3973    58.169100     188.0000     177.2900     171.6300
        3974    58.181400     193.0000     176.7000     171.6500
        3975    58.193600     189.0000     176.2800     171.6700
        3976    58.205900     170.0000     175.9700     171.6900
        3977    58.218100     159.0000     175.7500     171.7100
        3978    58.230400     207.0000     175.6000     171.7300
        3979    58.242600     193.0000     175.5300     171.7500
        3980    58.254900     168.0000     175.5500     171.7800
        3981    58.267100     184.0000     175.6800     171.8000
        3982    58.279400     180.0000     175.9400     171.8200
        3983    58.291600     153.0000     176.2600     171.8400
        3984    58.303900     193.0000     176.1600     171.8600
        3985    58.316200     176.0000     175.6500     171.8900
        3986    58.328400     169.0000     175.3100     171.9100
        3987    58.340700     182.0000     175.1600     171.9300
        3988    58.352900     169.0000     175.1100     171.9600
        3989    58.365200     194.0000     175.1200     171.9800
        3990    58.377400     172.0000     175.1800     172.0100
        3991    58.389700     173.0000     175.3000     172.0300
        3992    58.401900     157.0000     175.5400     172.0600
        3993    58.414200     194.0000     175.9800     172.0800
        3994    58.426400     177.0000     176.7100     172.1100
        3995    58.438700     160.0000     177.8300     172.1400
        3996    58.450900     162.0000     179.4500     172.1600
        3997    58.463200     183.0000     180.8000     172.1900
        3998    58.475400     180.0000     179.9100     172.2200
        3999    58.487700     186.0000     177.8600     172.2500
        4000    58.499900     172.0000     176.6800     172.2700
        4001    58.512200     178.0000     176.1400     172.3000
        4002    58.524400     166.0000     175.9400     172.3300
        4003    58.536700     164.0000     175.9000     172.3600
        4004    58.548900     173.0000     175.9500     172.3900
        4005    58.561200     175.0000     176.1000     172.4200
        4006    58.573400     191.0000     176.3800     172.4500
        4007    58.585700     184.0000     176.8300     172.4800
        4008    58.597900     167.0000     177.5200     172.5100
        4009    58.610200     183.0000     178.5500     172.5400
        4010    58.622400     159.0000     179.6800     172.5700
        4011    58.634700     199.0000     180.2300     172.6100
        4012    58.646900     186.0000     180.2000     172.6400
        4013    58.659200     180.0000     179.6300     172.6700
        4014    58.671400     156.0000     178.6700     172.7100
        4015    58.683700     156.0000     178.0300     172.7400
        4016    58.695900     179.0000     177.6600     172.7700
        4017    58.708200     192.0000     177.5300     172.8100
        4018    58.720400     174.0000     177.5800     172.8400
        4019    58.732700     187.0000     177.7500     172.8800
        4020    58.744900     177.0000     178.0200     172.9200
        4021    58.757200     189.0000     178.4200     172.9500
        4022    58.769400     189.0000     178.9300     172.9900
        4023    58.781700     172.0000     179.3700     173.0300
        4024    58.793900     173.0000     179.7000     173.0600
        4025    58.806200     189.0000     180.1300     173.1000
        4026    58.818400     185.0000     180.3500     173.1400
        4027    58.830700     196.0000     180.3200     173.1800
        4028    58.842900     159.0000     180.3400     173.2100
        4029    58.855200     186.0000     180.5200     173.2500
        4030    58.867400     177.0000     180.8900     173.2900
        4031    58.879700     197.0000     181.4700     173.3300
        4032    58.891900     171.0000     182.2500     173.3800
        4033    58.904200     170.0000     183.3000     173.4100
        4034    58.916400     172.0000     184.5700     173.4600
        4035    58.928700     202.0000     185.4200     173.5000
        4036    58.940900     176.0000     185.4400     173.5400
        4037    58.953200     194.0000     185.5300     173.5800
        4038    58.965500     200.0000     185.9600     173.6200
        4039    58.977700     210.0000     186.6200     173.6700
        4040    58.990000     210.0000     187.4000     173.7100
        4041    59.002200     197.0000     188.2400     173.7600
        4042    59.014500     181.0000     189.1100     173.8000
        4043    59.026700     182.0000     190.0200     173.8400
        4044    59.039000     198.0000     191.0300     173.8900
        4045    59.051200     191.0000     192.1700     173.9300
        4046    59.063500     213.0000     193.5600     173.9800
        4047    59.075700     176.0000     195.2300     174.0300
        4048    59.088000     201.0000     197.0700     174.0700
        4049    59.100200     206.0000     198.9800     174.1200
        4050    59.112500     228.0000     201.4200     174.1700
        4051    59.124700     188.0000     204.7900     174.2200
        4052    59.137000     203.0000     209.3500     174.2700
        4053    59.149200     195.0000     215.5100     174.3200
        4054    59.161500     228.0000     224.0200     174.3700
        4055    59.173700     270.0000     236.0900     174.4200
        4056    59.186000     263.0000     253.6500     174.4700
        4057    59.198200     337.0000     279.4700     174.5200
        4058    59.210500     359.0000     316.7100     174.5700
        4059    59.222700     393.0000     367.5300     174.6200
        4060    59.235000     434.0000     430.2400     174.6700
        4061    59.247200     499.0000     493.5000     174.7200
        4062    59.259500     616.0000     532.5000     174.7800
        4063    59.271700     627.0000     524.6300     174.8300
        4064    59.284000     538.0000     477.4600     174.8900
        4065    59.296200     429.0000     419.5000     174.9400
        4066    59.308500     354.0000     370.1600     174.9900
        4067    59.320700     330.0000     335.0000     175.0500
        4068    59.333000     308.0000     314.2400     175.1000
        4069    59.345200     336.0000     307.2700     175.1600
        4070    59.357500     291.0000     313.8300     175.2200
        4071    59.369700     332.0000     335.0800     175.2700
        4072    59.382000     374.0000     372.6900     175.3300
        4073    59.394200     415.0000     427.2600     175.3900
        4074    59.406500     547.0000     494.5300     175.4500
        4075    59.418700     550.0000     560.7100     175.5100
        4076    59.431000     565.0000     602.6800     175.5700
        4077    59.443200     574.0000     599.4400     175.6300
        4078    59.455500     538.0000     549.0900     175.6900
        4079    59.467700     497.0000     473.8200     175.7500
        4080    59.480000     408.0000     401.2900     175.8100
        4081    59.492200     322.0000     345.5000     175.8700
        4082    59.504500     327.0000     307.8800     175.9300
        4083    59.516700     251.0000     285.1000     175.9900
        4084    59.529000     255.0000     273.8600     176.0600
        4085    59.541200     266.0000     272.2000     176.1200
        4086    59.553500     292.0000     279.2700     176.1900
        4087    59.565700     268.0000     294.4900     176.2500
        4088    59.578000     270.0000     316.0100     176.3100
        4089    59.590200     315.0000     338.5300     176.3800
        4090    59.602500     374.0000     352.0000     176.4500
        4091    59.614800     342.0000     346.5600     176.5100
        4092    59.627000     316.0000     322.7000     176.5800
        4093    59.639300     286.0000     291.4500     176.6500
        4094    59.651500     265.0000     263.2300     176.7100
        4095    59.663800     239.0000     242.2100     176.7800
        4096    59.676000     209.0000     227.9900     176.8500
        4097    59.688300     221.0000     218.3300     176.9200
        4098    59.700500     195.0000     211.5600     176.9900
        4099    59.712800     199.0000     207.2800     177.0600
        4100    59.725000     186.0000     204.9600     177.1300
        4101    59.737300     197.0000     204.1500     177.2000
        4102    59.749500     192.0000     204.3500     177.2800
        4103    59.761800     214.0000     204.8400     177.3500
        4104    59.774000     196.0000     204.6100     177.4200
        4105    59.786300     201.0000     202.9200     177.4900
        4106    59.798500     190.0000     200.1300     177.5700
        4107    59.810800     228.0000     197.2500     177.6400
        4108    59.823000     187.0000     195.1700     177.7200
        4109    59.835300     180.0000     194.2500     177.7900
        4110    59.847500     200.0000     193.6100     177.8700
        4111    59.859800     182.0000     191.4300     177.9400
        4112    59.872000     182.0000     188.8800     178.0200
        4113    59.884300     195.0000     187.2700     178.1000
        4114    59.896500     210.0000     186.3100     178.1800
        4115    59.908800     192.0000     185.7500     178.2600
        4116    59.921000     188.0000     185.3700     178.3300
        4117    59.933300     189.0000     185.0900     178.4100
        4118    59.945500     186.0000     184.9800     178.4900
        4119    59.957800     230.0000     185.0200     178.5700
        4120    59.970000     176.0000     185.0200     178.6600
        4121    59.982300     190.0000     184.8800     178.7400
        4122    59.994500     198.0000     184.9800     178.8200

# The following lines are used to test the character set of files sent by
# network email or other means. They are not part of the CIF data set.
# abcdefghijklmnopqrstuvwxyzABCDEFGHIJKLMNOPQRSTUVWXYZ0123456789
# !@#$%^&*()_+{}:"~<>?|\-=[];'`,./ 
