# Supplementary material for: Hydrogen-substituted β-tricalcium phosphate synthesized in organic media
Source: Acta Crystallogr B Struct Sci Cryst Eng Mater. 2016 Dec 1;72(Pt 6):875–84. doi: 10.1107/S2052520616015675 (PMC5134762; doi:10.1107/S2052520616015675)
Supplement: Supplementary file 4 [file b-72-00875-150213-01-betaTCPsup4.rtv]

###############################################################################
# Rietveld refinement results for sample 150213-01
# Created with Profex 3.10.0
# Export date: Juli 27, 2016 - 16:29
###############################################################################

data_150213-01
_pd_block_id 150213-01

loop_
    _pd_proc_point_id
    _pd_proc_2theta_corrected
    _pd_proc_intensity_total
    _pd_calc_intensity_total
    _pd_proc_intensity_bkg_calc
           1     9.508400     293.0000     303.5100     303.1900
           2     9.520600     323.0000     303.9100     303.5800
           3     9.532900     301.0000     304.2800     303.9500
           4     9.545100     314.0000     304.6400     304.3100
           5     9.557400     296.0000     304.9900     304.6500
           6     9.569600     326.0000     305.3100     304.9700
           7     9.581900     287.0000     305.6200     305.2700
           8     9.594100     319.0000     305.9100     305.5600
           9     9.606400     305.0000     306.1900     305.8300
          10     9.618600     332.0000     306.4500     306.0800
          11     9.630900     292.0000     306.7000     306.3200
          12     9.643100     310.0000     306.9200     306.5400
          13     9.655400     330.0000     307.1400     306.7500
          14     9.667600     337.0000     307.3400     306.9500
          15     9.679900     297.0000     307.5300     307.1300
          16     9.692100     295.0000     307.7100     307.3000
          17     9.704400     306.0000     307.8700     307.4500
          18     9.716600     291.0000     308.0200     307.6000
          19     9.728900     312.0000     308.1600     307.7300
          20     9.741100     326.0000     308.2900     307.8400
          21     9.753400     306.0000     308.4000     307.9500
          22     9.765600     326.0000     308.5100     308.0500
          23     9.777900     322.0000     308.6000     308.1300
          24     9.790100     309.0000     308.6800     308.2000
          25     9.802400     303.0000     308.7500     308.2700
          26     9.814600     296.0000     308.8200     308.3200
          27     9.826900     308.0000     308.8700     308.3600
          28     9.839100     309.0000     308.9200     308.3900
          29     9.851400     321.0000     308.9500     308.4200
          30     9.863600     310.0000     308.9800     308.4300
          31     9.875900     303.0000     309.0000     308.4400
          32     9.888100     305.0000     309.0100     308.4400
          33     9.900400     309.0000     309.0100     308.4300
          34     9.912600     321.0000     309.0100     308.4100
          35     9.924900     318.0000     309.0000     308.3800
          36     9.937100     300.0000     308.9800     308.3500
          37     9.949400     318.0000     308.9500     308.3100
          38     9.961600     305.0000     308.9200     308.2600
          39     9.973900     299.0000     308.8800     308.2100
          40     9.986100     317.0000     308.8400     308.1500
          41     9.998400     292.0000     308.7900     308.0800
          42    10.010600     311.0000     308.7400     308.0100
          43    10.022900     329.0000     308.6800     307.9300
          44    10.035100     304.0000     308.6200     307.8400
          45    10.047400     312.0000     308.5500     307.7500
          46    10.059600     331.0000     308.4800     307.6600
          47    10.071900     317.0000     308.4000     307.5500
          48    10.084100     304.0000     308.3200     307.4500
          49    10.096400     292.0000     308.2400     307.3400
          50    10.108600     282.0000     308.1500     307.2200
          51    10.120900     296.0000     308.0700     307.1000
          52    10.133100     304.0000     307.9700     306.9800
          53    10.145400     279.0000     307.8800     306.8500
          54    10.157700     300.0000     307.7800     306.7200
          55    10.169900     285.0000     307.6800     306.5800
          56    10.182200     307.0000     307.5800     306.4400
          57    10.194400     318.0000     307.4800     306.3000
          58    10.206700     324.0000     307.3800     306.1500
          59    10.218900     296.0000     307.2800     306.0000
          60    10.231200     287.0000     307.1800     305.8500
          61    10.243400     331.0000     307.0800     305.6900
          62    10.255700     302.0000     306.9800     305.5300
          63    10.267900     288.0000     306.8800     305.3700
          64    10.280200     319.0000     306.7800     305.2100
          65    10.292400     306.0000     306.6900     305.0400
          66    10.304700     300.0000     306.6000     304.8700
          67    10.316900     303.0000     306.5200     304.7000
          68    10.329200     284.0000     306.4400     304.5300
          69    10.341400     282.0000     306.3600     304.3500
          70    10.353700     312.0000     306.3000     304.1700
          71    10.365900     274.0000     306.2400     303.9900
          72    10.378200     315.0000     306.2000     303.8100
          73    10.390400     308.0000     306.1600     303.6300
          74    10.402700     284.0000     306.1400     303.4500
          75    10.414900     311.0000     306.1400     303.2600
          76    10.427200     281.0000     306.1500     303.0700
          77    10.439400     293.0000     306.1900     302.8900
          78    10.451700     299.0000     306.2600     302.7000
          79    10.463900     302.0000     306.3500     302.5100
          80    10.476200     300.0000     306.4900     302.3200
          81    10.488400     328.0000     306.6700     302.1200
          82    10.500700     340.0000     306.9000     301.9300
          83    10.512900     327.0000     307.1900     301.7400
          84    10.525200     312.0000     307.5700     301.5400
          85    10.537400     307.0000     308.0300     301.3500
          86    10.549700     322.0000     308.6000     301.1500
          87    10.561900     325.0000     309.3200     300.9500
          88    10.574200     268.0000     310.2000     300.7600
          89    10.586400     326.0000     311.2900     300.5600
          90    10.598700     296.0000     312.6500     300.3600
          91    10.610900     286.0000     314.3400     300.1700
          92    10.623200     317.0000     315.8100     299.9700
          93    10.635400     298.0000     318.3200     299.7700
          94    10.647700     333.0000     321.5000     299.5700
          95    10.659900     309.0000     325.5600     299.3700
          96    10.672200     335.0000     330.7500     299.1800
          97    10.684400     351.0000     337.3800     298.9800
          98    10.696700     369.0000     345.8300     298.7800
          99    10.708900     369.0000     356.5800     298.5800
         100    10.721200     396.0000     370.3500     298.3900
         101    10.733400     375.0000     388.2000     298.1900
         102    10.745700     419.0000     411.6200     297.9900
         103    10.757900     464.0000     442.3700     297.7900
         104    10.770200     484.0000     482.6700     297.6000
         105    10.782400     563.0000     535.1400     297.4000
         106    10.794700     601.0000     600.5000     297.2100
         107    10.807000     667.0000     671.0700     297.0100
         108    10.819200     750.0000     729.9000     296.8200
         109    10.831500     823.0000     769.8100     296.6200
         110    10.843700     838.0000     792.3300     296.4300
         111    10.856000     839.0000     790.2000     296.2400
         112    10.868200     747.0000     749.6200     296.0400
         113    10.880500     684.0000     669.9100     295.8500
         114    10.892700     598.0000     577.4500     295.6600
         115    10.905000     488.0000     491.8200     295.4700
         116    10.917200     411.0000     423.8100     295.2800
         117    10.929500     360.0000     379.4700     295.0900
         118    10.941700     325.0000     353.2300     294.9100
         119    10.954000     325.0000     337.4100     294.7200
         120    10.966200     299.0000     327.2700     294.5300
         121    10.978500     312.0000     320.3600     294.3500
         122    10.990700     319.0000     315.4900     294.1600
         123    11.003000     306.0000     311.7600     293.9800
         124    11.015200     286.0000     308.8900     293.8000
         125    11.027500     315.0000     306.6000     293.6100
         126    11.039700     309.0000     304.7400     293.4300
         127    11.052000     307.0000     303.2000     293.2500
         128    11.064200     316.0000     301.9000     293.0700
         129    11.076500     316.0000     300.7900     292.9000
         130    11.088700     307.0000     299.8300     292.7200
         131    11.101000     286.0000     298.9800     292.5400
         132    11.113200     313.0000     298.2300     292.3700
         133    11.125500     279.0000     297.5500     292.1900
         134    11.137700     288.0000     296.9500     292.0200
         135    11.150000     306.0000     296.3900     291.8500
         136    11.162200     281.0000     295.8800     291.6800
         137    11.174500     335.0000     295.4100     291.5100
         138    11.186700     299.0000     294.9800     291.3400
         139    11.199000     305.0000     294.5700     291.1700
         140    11.211200     306.0000     294.1900     291.0000
         141    11.223500     309.0000     293.8300     290.8400
         142    11.235700     282.0000     293.4900     290.6700
         143    11.248000     310.0000     293.1700     290.5100
         144    11.260200     305.0000     292.8600     290.3500
         145    11.272500     319.0000     292.5700     290.1900
         146    11.284700     292.0000     292.2900     290.0300
         147    11.297000     299.0000     292.0200     289.8700
         148    11.309200     293.0000     291.7600     289.7100
         149    11.321500     281.0000     291.5100     289.5500
         150    11.333700     300.0000     291.2600     289.4000
         151    11.346000     296.0000     291.0300     289.2400
         152    11.358200     311.0000     290.8000     289.0900
         153    11.370500     282.0000     290.5900     288.9300
         154    11.382700     269.0000     290.3700     288.7800
         155    11.395000     287.0000     290.1600     288.6300
         156    11.407200     306.0000     289.9500     288.4800
         157    11.419500     318.0000     289.7500     288.3300
         158    11.431800     270.0000     289.5600     288.1900
         159    11.444000     314.0000     289.3700     288.0400
         160    11.456300     307.0000     289.1800     287.9000
         161    11.468500     299.0000     288.9900     287.7500
         162    11.480800     272.0000     288.8100     287.6100
         163    11.493000     288.0000     288.6400     287.4700
         164    11.505300     281.0000     288.4600     287.3300
         165    11.517500     284.0000     288.2900     287.1900
         166    11.529800     303.0000     288.1200     287.0500
         167    11.542000     278.0000     287.9500     286.9100
         168    11.554300     298.0000     287.7800     286.7700
         169    11.566500     298.0000     287.6200     286.6400
         170    11.578800     316.0000     287.4600     286.5000
         171    11.591000     273.0000     287.3100     286.3700
         172    11.603300     256.0000     287.1500     286.2400
         173    11.615500     279.0000     287.0000     286.1100
         174    11.627800     300.0000     286.8500     285.9800
         175    11.640000     262.0000     286.7000     285.8500
         176    11.652300     304.0000     286.5500     285.7200
         177    11.664500     304.0000     286.4100     285.5900
         178    11.676800     280.0000     286.2700     285.4700
         179    11.689000     298.0000     286.1200     285.3400
         180    11.701300     278.0000     285.9900     285.2200
         181    11.713500     326.0000     285.8500     285.0900
         182    11.725800     267.0000     285.7100     284.9700
         183    11.738000     298.0000     285.5800     284.8500
         184    11.750300     303.0000     285.4500     284.7300
         185    11.762500     272.0000     285.3100     284.6100
         186    11.774800     289.0000     285.1900     284.4900
         187    11.787000     318.0000     285.0600     284.3700
         188    11.799300     271.0000     284.9300     284.2600
         189    11.811500     280.0000     284.8100     284.1400
         190    11.823800     314.0000     284.6800     284.0300
         191    11.836000     285.0000     284.5600     283.9100
         192    11.848300     303.0000     284.4400     283.8000
         193    11.860500     316.0000     284.3200     283.6900
         194    11.872800     272.0000     284.2000     283.5800
         195    11.885000     286.0000     284.0800     283.4700
         196    11.897300     293.0000     283.9700     283.3600
         197    11.909500     287.0000     283.8500     283.2500
         198    11.921800     277.0000     283.7400     283.1400
         199    11.934000     281.0000     283.6300     283.0300
         200    11.946300     264.0000     283.5200     282.9300
         201    11.958500     281.0000     283.4100     282.8200
         202    11.970800     259.0000     283.3000     282.7200
         203    11.983000     284.0000     283.1900     282.6200
         204    11.995300     297.0000     283.0800     282.5100
         205    12.007500     291.0000     282.9800     282.4100
         206    12.019800     279.0000     282.8700     282.3100
         207    12.032000     308.0000     282.7700     282.2100
         208    12.044300     268.0000     282.6700     282.1100
         209    12.056500     309.0000     282.5600     282.0100
         210    12.068800     274.0000     282.4600     281.9100
         211    12.081100     287.0000     282.3600     281.8100
         212    12.093300     296.0000     282.2700     281.7200
         213    12.105600     268.0000     282.1700     281.6200
         214    12.117800     303.0000     282.0700     281.5300
         215    12.130100     284.0000     281.9800     281.4300
         216    12.142300     251.0000     281.8800     281.3400
         217    12.154600     307.0000     281.7900     281.2400
         218    12.166800     290.0000     281.6900     281.1500
         219    12.179100     291.0000     281.6000     281.0600
         220    12.191300     269.0000     281.5100     280.9700
         221    12.203600     314.0000     281.4200     280.8800
         222    12.215800     275.0000     281.3300     280.7900
         223    12.228100     291.0000     281.2400     280.7000
         224    12.240300     311.0000     281.1600     280.6100
         225    12.252600     277.0000     281.0700     280.5200
         226    12.264800     285.0000     280.9800     280.4400
         227    12.277100     282.0000     280.9000     280.3500
         228    12.289300     291.0000     280.8100     280.2600
         229    12.301600     255.0000     280.7300     280.1800
         230    12.313800     301.0000     280.6500     280.0900
         231    12.326100     305.0000     280.5700     280.0100
         232    12.338300     279.0000     280.4800     279.9200
         233    12.350600     259.0000     280.4000     279.8400
         234    12.362800     291.0000     280.3200     279.7600
         235    12.375100     296.0000     280.2500     279.6700
         236    12.387300     284.0000     280.1700     279.5900
         237    12.399600     279.0000     280.0900     279.5100
         238    12.411800     282.0000     280.0200     279.4300
         239    12.424100     251.0000     279.9400     279.3500
         240    12.436300     258.0000     279.8700     279.2700
         241    12.448600     256.0000     279.7900     279.1900
         242    12.460800     304.0000     279.7200     279.1100
         243    12.473100     262.0000     279.6500     279.0300
         244    12.485300     262.0000     279.5800     278.9600
         245    12.497600     291.0000     279.5100     278.8800
         246    12.509800     265.0000     279.4400     278.8000
         247    12.522100     288.0000     279.3700     278.7300
         248    12.534300     290.0000     279.3000     278.6500
         249    12.546600     286.0000     279.2300     278.5700
         250    12.558800     274.0000     279.1700     278.5000
         251    12.571100     256.0000     279.1000     278.4200
         252    12.583300     278.0000     279.0400     278.3500
         253    12.595600     288.0000     278.9800     278.2800
         254    12.607800     272.0000     278.9200     278.2000
         255    12.620100     273.0000     278.8600     278.1300
         256    12.632300     286.0000     278.8000     278.0600
         257    12.644600     287.0000     278.7400     277.9800
         258    12.656800     277.0000     278.6800     277.9100
         259    12.669100     298.0000     278.6300     277.8400
         260    12.681300     272.0000     278.5700     277.7700
         261    12.693600     282.0000     278.5200     277.7000
         262    12.705900     264.0000     278.4700     277.6300
         263    12.718100     270.0000     278.4200     277.5600
         264    12.730400     280.0000     278.3700     277.4900
         265    12.742600     272.0000     278.3300     277.4200
         266    12.754900     286.0000     278.2900     277.3500
         267    12.767100     267.0000     278.2500     277.2800
         268    12.779400     290.0000     278.2100     277.2100
         269    12.791600     268.0000     278.1700     277.1400
         270    12.803900     254.0000     278.1400     277.0700
         271    12.816100     285.0000     278.1200     277.0100
         272    12.828400     280.0000     278.1000     276.9400
         273    12.840600     265.0000     278.0800     276.8700
         274    12.852900     276.0000     278.0700     276.8100
         275    12.865100     280.0000     278.0800     276.7400
         276    12.877400     271.0000     278.0900     276.6700
         277    12.889600     278.0000     278.1200     276.6100
         278    12.901900     287.0000     278.1700     276.5400
         279    12.914100     283.0000     278.2400     276.4700
         280    12.926400     253.0000     278.3600     276.4100
         281    12.938600     280.0000     278.5200     276.3400
         282    12.950900     283.0000     278.7600     276.2800
         283    12.963100     273.0000     279.1000     276.2100
         284    12.975400     282.0000     279.5600     276.1500
         285    12.987600     274.0000     280.2000     276.0900
         286    12.999900     247.0000     281.0700     276.0200
         287    13.012100     302.0000     282.2400     275.9600
         288    13.024400     297.0000     283.6500     275.8900
         289    13.036600     289.0000     285.7600     275.8300
         290    13.048900     297.0000     288.6700     275.7700
         291    13.061100     263.0000     292.5800     275.7100
         292    13.073400     257.0000     296.8400     275.6400
         293    13.085600     333.0000     299.8600     275.5800
         294    13.097900     311.0000     302.2700     275.5200
         295    13.110100     320.0000     304.5300     275.4600
         296    13.122400     331.0000     305.1300     275.3900
         297    13.134600     305.0000     302.2100     275.3300
         298    13.146900     293.0000     296.6300     275.2700
         299    13.159100     314.0000     292.0700     275.2100
         300    13.171400     276.0000     287.7400     275.1500
         301    13.183600     284.0000     283.8200     275.0900
         302    13.195900     280.0000     281.5700     275.0300
         303    13.208100     283.0000     280.4500     274.9600
         304    13.220400     282.0000     279.8800     274.9000
         305    13.232600     308.0000     279.5700     274.8400
         306    13.244900     278.0000     279.4300     274.7800
         307    13.257100     258.0000     279.4100     274.7200
         308    13.269400     238.0000     279.4700     274.6600
         309    13.281600     288.0000     279.6100     274.6000
         310    13.293900     302.0000     279.8300     274.5400
         311    13.306100     277.0000     280.1200     274.4800
         312    13.318400     285.0000     280.5000     274.4200
         313    13.330600     288.0000     280.9700     274.3600
         314    13.342900     274.0000     281.5500     274.3100
         315    13.355100     295.0000     282.2800     274.2500
         316    13.367400     295.0000     283.1900     274.1900
         317    13.379700     303.0000     284.3200     274.1300
         318    13.391900     273.0000     285.7500     274.0700
         319    13.404200     297.0000     287.5800     274.0100
         320    13.416400     299.0000     289.9500     273.9500
         321    13.428700     290.0000     293.0700     273.8900
         322    13.440900     270.0000     297.2100     273.8400
         323    13.453200     316.0000     302.7500     273.7800
         324    13.465400     316.0000     310.2000     273.7200
         325    13.477700     304.0000     318.5800     273.6600
         326    13.489900     328.0000     331.4600     273.6000
         327    13.502200     350.0000     348.6800     273.5500
         328    13.514400     342.0000     371.6900     273.4900
         329    13.526700     377.0000     402.3100     273.4300
         330    13.538900     414.0000     442.7800     273.3700
         331    13.551200     441.0000     494.5100     273.3100
         332    13.563400     510.0000     554.0000     273.2600
         333    13.575700     519.0000     610.4400     273.2000
         334    13.587900     643.0000     656.2700     273.1400
         335    13.600200     683.0000     692.2000     273.0900
         336    13.612400     689.0000     711.2500     273.0300
         337    13.624700     679.0000     697.0100     272.9700
         338    13.636900     658.0000     644.1200     272.9200
         339    13.649200     609.0000     572.9900     272.8600
         340    13.661400     543.0000     503.2900     272.8000
         341    13.673700     476.0000     438.2500     272.7500
         342    13.685900     408.0000     384.6700     272.6900
         343    13.698200     366.0000     348.2600     272.6300
         344    13.710400     346.0000     325.8000     272.5800
         345    13.722700     328.0000     311.8900     272.5200
         346    13.734900     287.0000     302.8500     272.4600
         347    13.747200     312.0000     296.6600     272.4100
         348    13.759400     299.0000     292.2300     272.3500
         349    13.771700     291.0000     288.9300     272.3000
         350    13.783900     285.0000     286.4100     272.2400
         351    13.796200     334.0000     284.4200     272.1900
         352    13.808400     300.0000     282.8200     272.1300
         353    13.820700     281.0000     281.5100     272.0700
         354    13.832900     278.0000     280.4200     272.0200
         355    13.845200     290.0000     279.5100     271.9600
         356    13.857400     276.0000     278.7300     271.9100
         357    13.869700     263.0000     278.0600     271.8500
         358    13.881900     279.0000     277.4700     271.8000
         359    13.894200     277.0000     276.9600     271.7400
         360    13.906400     287.0000     276.5100     271.6900
         361    13.918700     294.0000     276.1100     271.6300
         362    13.930900     289.0000     275.7600     271.5800
         363    13.943200     290.0000     275.4500     271.5200
         364    13.955400     282.0000     275.1700     271.4700
         365    13.967700     267.0000     274.9100     271.4100
         366    13.979900     296.0000     274.6900     271.3600
         367    13.992200     270.0000     274.4900     271.3100
         368    14.004500     276.0000     274.3100     271.2500
         369    14.016700     281.0000     274.1600     271.2000
         370    14.029000     289.0000     274.0400     271.1400
         371    14.041200     279.0000     273.9500     271.0900
         372    14.053500     266.0000     273.9000     271.0300
         373    14.065700     281.0000     273.9000     270.9800
         374    14.078000     257.0000     273.9600     270.9300
         375    14.090200     276.0000     274.0900     270.8700
         376    14.102500     275.0000     274.3200     270.8200
         377    14.114700     283.0000     274.6800     270.7700
         378    14.127000     262.0000     275.2000     270.7100
         379    14.139200     276.0000     275.9300     270.6600
         380    14.151500     296.0000     276.9300     270.6100
         381    14.163700     285.0000     278.2100     270.5500
         382    14.176000     261.0000     279.6700     270.5000
         383    14.188200     261.0000     281.0600     270.4500
         384    14.200500     293.0000     282.2100     270.3900
         385    14.212700     297.0000     283.0800     270.3400
         386    14.225000     295.0000     283.4600     270.2900
         387    14.237200     291.0000     282.9700     270.2400
         388    14.249500     292.0000     281.5400     270.1800
         389    14.261700     277.0000     279.6400     270.1300
         390    14.274000     284.0000     277.7400     270.0800
         391    14.286200     263.0000     275.9500     270.0300
         392    14.298500     269.0000     274.4200     269.9800
         393    14.310700     264.0000     273.2900     269.9200
         394    14.323000     244.0000     272.5400     269.8700
         395    14.335200     247.0000     272.0300     269.8200
         396    14.347500     304.0000     271.6700     269.7700
         397    14.359700     266.0000     271.4100     269.7200
         398    14.372000     259.0000     271.1900     269.6600
         399    14.384200     263.0000     271.0200     269.6100
         400    14.396500     285.0000     270.8700     269.5600
         401    14.408700     298.0000     270.7400     269.5100
         402    14.421000     273.0000     270.6200     269.4600
         403    14.433200     282.0000     270.5200     269.4100
         404    14.445500     294.0000     270.4200     269.3600
         405    14.457700     267.0000     270.3200     269.3100
         406    14.470000     266.0000     270.2300     269.2600
         407    14.482200     249.0000     270.1500     269.2100
         408    14.494500     241.0000     270.0700     269.1600
         409    14.506700     239.0000     269.9900     269.1100
         410    14.519000     258.0000     269.9200     269.0600
         411    14.531200     267.0000     269.8500     269.0100
         412    14.543500     250.0000     269.7700     268.9600
         413    14.555700     289.0000     269.7100     268.9100
         414    14.568000     246.0000     269.6400     268.8600
         415    14.580200     251.0000     269.5700     268.8100
         416    14.592500     283.0000     269.5100     268.7600
         417    14.604700     260.0000     269.4400     268.7100
         418    14.617000     263.0000     269.3800     268.6600
         419    14.629200     273.0000     269.3200     268.6100
         420    14.641500     253.0000     269.2600     268.5600
         421    14.653800     258.0000     269.2000     268.5200
         422    14.666000     284.0000     269.1400     268.4700
         423    14.678300     254.0000     269.0800     268.4200
         424    14.690500     253.0000     269.0300     268.3700
         425    14.702800     241.0000     268.9700     268.3200
         426    14.715000     276.0000     268.9100     268.2800
         427    14.727300     252.0000     268.8600     268.2300
         428    14.739500     274.0000     268.8000     268.1800
         429    14.751800     267.0000     268.7500     268.1300
         430    14.764000     245.0000     268.6900     268.0900
         431    14.776300     280.0000     268.6400     268.0400
         432    14.788500     269.0000     268.5900     267.9900
         433    14.800800     265.0000     268.5400     267.9500
         434    14.813000     263.0000     268.4800     267.9000
         435    14.825300     271.0000     268.4300     267.8500
         436    14.837500     255.0000     268.3800     267.8100
         437    14.849800     258.0000     268.3300     267.7600
         438    14.862000     264.0000     268.2800     267.7200
         439    14.874300     279.0000     268.2300     267.6700
         440    14.886500     257.0000     268.1800     267.6300
         441    14.898800     259.0000     268.1300     267.5800
         442    14.911000     251.0000     268.0900     267.5400
         443    14.923300     278.0000     268.0400     267.4900
         444    14.935500     281.0000     267.9900     267.4500
         445    14.947800     291.0000     267.9400     267.4000
         446    14.960000     263.0000     267.9000     267.3600
         447    14.972300     262.0000     267.8500     267.3100
         448    14.984500     261.0000     267.8000     267.2700
         449    14.996800     237.0000     267.7600     267.2300
         450    15.009000     263.0000     267.7100     267.1800
         451    15.021300     266.0000     267.6700     267.1400
         452    15.033500     251.0000     267.6200     267.1000
         453    15.045800     259.0000     267.5800     267.0500
         454    15.058000     275.0000     267.5300     267.0100
         455    15.070300     268.0000     267.4900     266.9700
         456    15.082500     288.0000     267.4500     266.9300
         457    15.094800     230.0000     267.4100     266.8800
         458    15.107000     280.0000     267.3600     266.8400
         459    15.119300     286.0000     267.3200     266.8000
         460    15.131500     260.0000     267.2800     266.7600
         461    15.143800     271.0000     267.2400     266.7200
         462    15.156000     270.0000     267.2000     266.6800
         463    15.168300     262.0000     267.1600     266.6400
         464    15.180500     295.0000     267.1200     266.6000
         465    15.192800     259.0000     267.0800     266.5600
         466    15.205000     241.0000     267.0400     266.5200
         467    15.217300     250.0000     267.0000     266.4800
         468    15.229500     299.0000     266.9600     266.4400
         469    15.241800     264.0000     266.9200     266.4000
         470    15.254000     250.0000     266.8800     266.3600
         471    15.266300     304.0000     266.8500     266.3200
         472    15.278600     270.0000     266.8100     266.2800
         473    15.290800     257.0000     266.7700     266.2400
         474    15.303100     252.0000     266.7400     266.2000
         475    15.315300     269.0000     266.7000     266.1700
         476    15.327600     289.0000     266.6600     266.1300
         477    15.339800     254.0000     266.6300     266.0900
         478    15.352100     290.0000     266.5900     266.0500
         479    15.364300     272.0000     266.5600     266.0200
         480    15.376600     257.0000     266.5300     265.9800
         481    15.388800     275.0000     266.4900     265.9400
         482    15.401100     272.0000     266.4600     265.9100
         483    15.413300     283.0000     266.4300     265.8700
         484    15.425600     250.0000     266.3900     265.8400
         485    15.437800     271.0000     266.3600     265.8000
         486    15.450100     277.0000     266.3300     265.7700
         487    15.462300     306.0000     266.3000     265.7300
         488    15.474600     247.0000     266.2700     265.7000
         489    15.486800     276.0000     266.2400     265.6600
         490    15.499100     256.0000     266.2100     265.6300
         491    15.511300     265.0000     266.1800     265.6000
         492    15.523600     260.0000     266.1500     265.5600
         493    15.535800     286.0000     266.1200     265.5300
         494    15.548100     264.0000     266.0900     265.5000
         495    15.560300     271.0000     266.0700     265.4600
         496    15.572600     259.0000     266.0400     265.4300
         497    15.584800     274.0000     266.0100     265.4000
         498    15.597100     263.0000     265.9900     265.3700
         499    15.609300     277.0000     265.9600     265.3400
         500    15.621600     273.0000     265.9400     265.3000
         501    15.633800     298.0000     265.9100     265.2700
         502    15.646100     272.0000     265.8900     265.2400
         503    15.658300     277.0000     265.8700     265.2100
         504    15.670600     260.0000     265.8400     265.1800
         505    15.682800     229.0000     265.8200     265.1500
         506    15.695100     271.0000     265.8000     265.1200
         507    15.707300     271.0000     265.7800     265.1000
         508    15.719600     288.0000     265.7600     265.0700
         509    15.731800     255.0000     265.7400     265.0400
         510    15.744100     250.0000     265.7200     265.0100
         511    15.756300     271.0000     265.7000     264.9800
         512    15.768600     265.0000     265.6900     264.9500
         513    15.780800     292.0000     265.6700     264.9300
         514    15.793100     271.0000     265.6500     264.9000
         515    15.805300     286.0000     265.6400     264.8700
         516    15.817600     253.0000     265.6200     264.8500
         517    15.829800     270.0000     265.6100     264.8200
         518    15.842100     217.0000     265.6000     264.8000
         519    15.854300     289.0000     265.5800     264.7700
         520    15.866600     237.0000     265.5700     264.7400
         521    15.878800     251.0000     265.5600     264.7200
         522    15.891100     254.0000     265.5500     264.7000
         523    15.903300     245.0000     265.5500     264.6700
         524    15.915600     243.0000     265.5400     264.6500
         525    15.927900     280.0000     265.5300     264.6200
         526    15.940100     246.0000     265.5300     264.6000
         527    15.952400     263.0000     265.5200     264.5800
         528    15.964600     273.0000     265.5200     264.5600
         529    15.976900     231.0000     265.5200     264.5300
         530    15.989100     249.0000     265.5200     264.5100
         531    16.001400     253.0000     265.5200     264.4900
         532    16.013600     253.0000     265.5300     264.4700
         533    16.025900     260.0000     265.5300     264.4500
         534    16.038100     299.0000     265.5400     264.4300
         535    16.050400     272.0000     265.5500     264.4100
         536    16.062600     239.0000     265.5700     264.3900
         537    16.074900     255.0000     265.5900     264.3700
         538    16.087100     270.0000     265.6100     264.3500
         539    16.099400     275.0000     265.6400     264.3300
         540    16.111600     247.0000     265.6800     264.3100
         541    16.123900     306.0000     265.7400     264.2900
         542    16.136100     287.0000     265.8100     264.2800
         543    16.148400     269.0000     265.9000     264.2600
         544    16.160600     279.0000     266.0300     264.2400
         545    16.172900     275.0000     266.2000     264.2300
         546    16.185100     289.0000     266.4400     264.2100
         547    16.197400     255.0000     266.7700     264.1900
         548    16.209600     260.0000     267.1500     264.1800
         549    16.221900     264.0000     267.4600     264.1600
         550    16.234100     259.0000     267.7200     264.1500
         551    16.246400     277.0000     268.0300     264.1300
         552    16.258600     279.0000     268.2500     264.1200
         553    16.270900     266.0000     268.1200     264.1100
         554    16.283100     280.0000     267.7000     264.0900
         555    16.295400     288.0000     267.4000     264.0800
         556    16.307600     256.0000     267.2000     264.0700
         557    16.319900     268.0000     266.9200     264.0500
         558    16.332100     261.0000     266.6900     264.0400
         559    16.344400     278.0000     266.6000     264.0300
         560    16.356600     276.0000     266.5900     264.0200
         561    16.368900     301.0000     266.6200     264.0100
         562    16.381100     270.0000     266.6900     264.0000
         563    16.393400     279.0000     266.7700     263.9900
         564    16.405600     302.0000     266.8700     263.9800
         565    16.417900     285.0000     266.9800     263.9700
         566    16.430100     264.0000     267.1100     263.9600
         567    16.442400     284.0000     267.2500     263.9500
         568    16.454600     260.0000     267.4100     263.9400
         569    16.466900     285.0000     267.5800     263.9300
         570    16.479100     259.0000     267.7800     263.9300
         571    16.491400     290.0000     267.9900     263.9200
         572    16.503600     250.0000     268.2300     263.9100
         573    16.515900     269.0000     268.4700     263.9100
         574    16.528100     282.0000     268.7600     263.9000
         575    16.540400     258.0000     269.0800     263.8900
         576    16.552600     273.0000     269.4500     263.8900
         577    16.564900     279.0000     269.8500     263.8800
         578    16.577200     274.0000     270.3100     263.8800
         579    16.589400     279.0000     270.8300     263.8700
         580    16.601700     254.0000     271.4200     263.8700
         581    16.613900     257.0000     272.0800     263.8700
         582    16.626200     282.0000     272.8400     263.8600
         583    16.638400     263.0000     273.7200     263.8600
         584    16.650700     280.0000     274.7300     263.8600
         585    16.662900     288.0000     275.9100     263.8600
         586    16.675200     274.0000     277.2900     263.8600
         587    16.687400     285.0000     278.9200     263.8500
         588    16.699700     293.0000     280.8600     263.8500
         589    16.711900     285.0000     283.2200     263.8500
         590    16.724200     273.0000     286.1100     263.8500
         591    16.736400     285.0000     289.7300     263.8500
         592    16.748700     298.0000     294.3600     263.8500
         593    16.760900     323.0000     300.4000     263.8600
         594    16.773200     306.0000     308.5100     263.8600
         595    16.785400     307.0000     319.6700     263.8600
         596    16.797700     354.0000     335.3400     263.8600
         597    16.809900     359.0000     357.4800     263.8600
         598    16.822200     432.0000     388.5700     263.8700
         599    16.834400     451.0000     432.0300     263.8700
         600    16.846700     532.0000     494.2600     263.8700
         601    16.858900     591.0000     586.5400     263.8800
         602    16.871200     742.0000     722.5500     263.8800
         603    16.883400     920.0000     905.0400     263.8900
         604    16.895700    1104.0000    1085.9100     263.8900
         605    16.907900    1243.0000    1221.8900     263.9000
         606    16.920200    1450.0000    1365.3000     263.9000
         607    16.932400    1465.0000    1520.3600     263.9100
         608    16.944700    1530.0000    1558.4500     263.9200
         609    16.956900    1439.0000    1366.9600     263.9300
         610    16.969200    1174.0000    1109.9600     263.9300
         611    16.981400     947.0000     951.5700     263.9400
         612    16.993700     779.0000     802.0800     263.9500
         613    17.005900     642.0000     609.5800     263.9600
         614    17.018200     459.0000     463.3700     263.9700
         615    17.030400     354.0000     386.7900     263.9800
         616    17.042700     334.0000     347.6200     263.9900
         617    17.054900     305.0000     325.3900     264.0000
         618    17.067200     339.0000     311.4600     264.0100
         619    17.079400     309.0000     302.0400     264.0200
         620    17.091700     304.0000     295.5500     264.0300
         621    17.103900     291.0000     290.5100     264.0400
         622    17.116200     292.0000     286.6500     264.0500
         623    17.128400     290.0000     283.6200     264.0700
         624    17.140700     283.0000     281.1900     264.0800
         625    17.152900     297.0000     279.2100     264.0900
         626    17.165200     281.0000     277.5800     264.1100
         627    17.177400     281.0000     276.2100     264.1200
         628    17.189700     293.0000     275.0500     264.1400
         629    17.201900     290.0000     274.0600     264.1500
         630    17.214200     291.0000     273.2100     264.1700
         631    17.226500     267.0000     272.4800     264.1800
         632    17.238700     258.0000     271.8300     264.2000
         633    17.251000     300.0000     271.2700     264.2200
         634    17.263200     266.0000     270.7800     264.2300
         635    17.275500     312.0000     270.3400     264.2500
         636    17.287700     299.0000     269.9500     264.2700
         637    17.300000     267.0000     269.6100     264.2900
         638    17.312200     276.0000     269.3000     264.3000
         639    17.324500     292.0000     269.0200     264.3200
         640    17.336700     281.0000     268.7800     264.3400
         641    17.349000     280.0000     268.5500     264.3600
         642    17.361200     295.0000     268.3500     264.3800
         643    17.373500     289.0000     268.1700     264.4000
         644    17.385700     254.0000     268.0100     264.4200
         645    17.398000     263.0000     267.8600     264.4400
         646    17.410200     254.0000     267.7300     264.4600
         647    17.422500     257.0000     267.6100     264.4900
         648    17.434700     267.0000     267.5000     264.5100
         649    17.447000     278.0000     267.4100     264.5300
         650    17.459200     277.0000     267.3200     264.5500
         651    17.471500     270.0000     267.2500     264.5800
         652    17.483700     242.0000     267.1800     264.6000
         653    17.496000     292.0000     267.1200     264.6300
         654    17.508200     282.0000     267.0700     264.6500
         655    17.520500     248.0000     267.0300     264.6700
         656    17.532700     263.0000     266.9900     264.7000
         657    17.545000     239.0000     266.9600     264.7300
         658    17.557200     249.0000     266.9400     264.7500
         659    17.569500     283.0000     266.9300     264.7800
         660    17.581700     259.0000     266.9300     264.8000
         661    17.594000     274.0000     266.9500     264.8300
         662    17.606200     243.0000     266.9800     264.8600
         663    17.618500     308.0000     267.0300     264.8900
         664    17.630700     264.0000     267.1300     264.9100
         665    17.643000     267.0000     267.2700     264.9400
         666    17.655200     274.0000     267.4700     264.9700
         667    17.667500     290.0000     267.7600     265.0000
         668    17.679700     235.0000     268.1200     265.0300
         669    17.692000     271.0000     268.7100     265.0600
         670    17.704200     277.0000     269.5900     265.0900
         671    17.716500     269.0000     270.8000     265.1200
         672    17.728700     268.0000     272.1300     265.1500
         673    17.741000     273.0000     273.1700     265.1800
         674    17.753200     270.0000     274.1700     265.2200
         675    17.765500     271.0000     275.3500     265.2500
         676    17.777700     256.0000     276.0000     265.2800
         677    17.790000     292.0000     275.0400     265.3100
         678    17.802200     281.0000     273.1700     265.3500
         679    17.814500     288.0000     271.9800     265.3800
         680    17.826700     239.0000     271.1100     265.4200
         681    17.839000     272.0000     269.8300     265.4500
         682    17.851300     289.0000     268.5900     265.4800
         683    17.863500     278.0000     267.8800     265.5200
         684    17.875800     258.0000     267.5000     265.5500
         685    17.888000     267.0000     267.3000     265.5900
         686    17.900300     273.0000     267.1800     265.6300
         687    17.912500     238.0000     267.1000     265.6600
         688    17.924800     282.0000     267.0600     265.7000
         689    17.937000     300.0000     267.0300     265.7400
         690    17.949300     270.0000     267.0200     265.7700
         691    17.961500     272.0000     267.0200     265.8100
         692    17.973800     248.0000     267.0300     265.8500
         693    17.986000     260.0000     267.0400     265.8900
         694    17.998300     287.0000     267.0600     265.9300
         695    18.010500     301.0000     267.0900     265.9700
         696    18.022800     290.0000     267.1100     266.0100
         697    18.035000     264.0000     267.1500     266.0500
         698    18.047300     246.0000     267.1800     266.0900
         699    18.059500     254.0000     267.2200     266.1300
         700    18.071800     272.0000     267.2700     266.1700
         701    18.084000     262.0000     267.3100     266.2100
         702    18.096300     270.0000     267.3700     266.2500
         703    18.108500     309.0000     267.4300     266.2900
         704    18.120800     263.0000     267.4900     266.3300
         705    18.133000     244.0000     267.5700     266.3800
         706    18.145300     248.0000     267.6500     266.4200
         707    18.157500     265.0000     267.7500     266.4600
         708    18.169800     252.0000     267.8600     266.5100
         709    18.182000     304.0000     267.9900     266.5500
         710    18.194300     280.0000     268.1500     266.5900
         711    18.206500     264.0000     268.3500     266.6400
         712    18.218800     236.0000     268.6100     266.6800
         713    18.231000     264.0000     268.9300     266.7300
         714    18.243300     259.0000     269.3700     266.7700
         715    18.255500     268.0000     269.9500     266.8200
         716    18.267800     273.0000     270.7300     266.8700
         717    18.280000     272.0000     271.6600     266.9100
         718    18.292300     293.0000     273.1400     266.9600
         719    18.304500     289.0000     275.2000     267.0100
         720    18.316800     268.0000     277.9700     267.0500
         721    18.329000     272.0000     281.3700     267.1000
         722    18.341300     263.0000     284.8400     267.1500
         723    18.353500     293.0000     287.9800     267.2000
         724    18.365800     261.0000     290.9500     267.2400
         725    18.378000     303.0000     293.3800     267.2900
         726    18.390300     278.0000     293.7300     267.3400
         727    18.402500     280.0000     291.1100     267.3900
         728    18.414800     284.0000     287.2500     267.4400
         729    18.427000     321.0000     283.9900     267.4900
         730    18.439300     292.0000     281.0300     267.5400
         731    18.451500     271.0000     277.7200     267.5900
         732    18.463800     260.0000     274.6900     267.6400
         733    18.476000     252.0000     272.6100     267.6900
         734    18.488300     304.0000     271.3500     267.7500
         735    18.500600     292.0000     270.6100     267.8000
         736    18.512800     286.0000     270.1500     267.8500
         737    18.525100     245.0000     269.8600     267.9000
         738    18.537300     280.0000     269.6600     267.9500
         739    18.549600     271.0000     269.5400     268.0100
         740    18.561800     279.0000     269.4500     268.0600
         741    18.574100     306.0000     269.4000     268.1100
         742    18.586300     273.0000     269.3600     268.1700
         743    18.598600     279.0000     269.3500     268.2200
         744    18.610800     268.0000     269.3400     268.2800
         745    18.623100     289.0000     269.3500     268.3300
         746    18.635300     252.0000     269.3600     268.3900
         747    18.647600     244.0000     269.3800     268.4400
         748    18.659800     296.0000     269.4000     268.5000
         749    18.672100     285.0000     269.4300     268.5500
         750    18.684300     306.0000     269.4600     268.6100
         751    18.696600     263.0000     269.4900     268.6600
         752    18.708800     282.0000     269.5300     268.7200
         753    18.721100     293.0000     269.5800     268.7800
         754    18.733300     227.0000     269.6300     268.8300
         755    18.745600     303.0000     269.6800     268.8900
         756    18.757800     262.0000     269.7400     268.9500
         757    18.770100     242.0000     269.8100     269.0100
         758    18.782300     259.0000     269.9000     269.0600
         759    18.794600     299.0000     270.0000     269.1200
         760    18.806800     266.0000     270.1300     269.1800
         761    18.819100     308.0000     270.2800     269.2400
         762    18.831300     277.0000     270.4300     269.3000
         763    18.843600     256.0000     270.5600     269.3600
         764    18.855800     263.0000     270.7000     269.4200
         765    18.868100     291.0000     270.8300     269.4800
         766    18.880300     269.0000     270.8800     269.5400
         767    18.892600     277.0000     270.8100     269.6000
         768    18.904800     257.0000     270.7500     269.6600
         769    18.917100     272.0000     270.7400     269.7200
         770    18.929300     276.0000     270.7200     269.7800
         771    18.941600     271.0000     270.6800     269.8400
         772    18.953800     238.0000     270.6500     269.9000
         773    18.966100     245.0000     270.6600     269.9600
         774    18.978300     288.0000     270.7000     270.0200
         775    18.990600     274.0000     270.7400     270.0900
         776    19.002800     268.0000     270.7900     270.1500
         777    19.015100     281.0000     270.8500     270.2100
         778    19.027300     285.0000     270.9000     270.2700
         779    19.039600     286.0000     270.9600     270.3400
         780    19.051800     298.0000     271.0200     270.4000
         781    19.064100     251.0000     271.0800     270.4600
         782    19.076300     280.0000     271.1500     270.5300
         783    19.088600     305.0000     271.2100     270.5900
         784    19.100800     260.0000     271.2700     270.6500
         785    19.113100     289.0000     271.3400     270.7200
         786    19.125300     280.0000     271.4000     270.7800
         787    19.137600     263.0000     271.4700     270.8500
         788    19.149900     283.0000     271.5300     270.9100
         789    19.162100     249.0000     271.6000     270.9800
         790    19.174400     259.0000     271.6700     271.0400
         791    19.186600     268.0000     271.7300     271.1100
         792    19.198900     262.0000     271.8000     271.1700
         793    19.211100     267.0000     271.8700     271.2400
         794    19.223400     272.0000     271.9400     271.3000
         795    19.235600     265.0000     272.0100     271.3700
         796    19.247900     289.0000     272.0800     271.4400
         797    19.260100     300.0000     272.1500     271.5000
         798    19.272400     267.0000     272.2200     271.5700
         799    19.284600     297.0000     272.2900     271.6400
         800    19.296900     267.0000     272.3600     271.7000
         801    19.309100     272.0000     272.4400     271.7700
         802    19.321400     280.0000     272.5100     271.8400
         803    19.333600     269.0000     272.5800     271.9100
         804    19.345900     276.0000     272.6600     271.9700
         805    19.358100     264.0000     272.7300     272.0400
         806    19.370400     271.0000     272.8100     272.1100
         807    19.382600     267.0000     272.8800     272.1800
         808    19.394900     274.0000     272.9600     272.2500
         809    19.407100     249.0000     273.0400     272.3200
         810    19.419400     280.0000     273.1100     272.3800
         811    19.431600     261.0000     273.1900     272.4500
         812    19.443900     256.0000     273.2700     272.5200
         813    19.456100     250.0000     273.3500     272.5900
         814    19.468400     259.0000     273.4300     272.6600
         815    19.480600     265.0000     273.5200     272.7300
         816    19.492900     264.0000     273.6000     272.8000
         817    19.505100     281.0000     273.6800     272.8700
         818    19.517400     252.0000     273.7700     272.9400
         819    19.529600     273.0000     273.8500     273.0100
         820    19.541900     265.0000     273.9400     273.0800
         821    19.554100     286.0000     274.0300     273.1500
         822    19.566400     272.0000     274.1200     273.2200
         823    19.578600     279.0000     274.2200     273.2900
         824    19.590900     264.0000     274.3100     273.3600
         825    19.603100     295.0000     274.4100     273.4300
         826    19.615400     265.0000     274.5200     273.5000
         827    19.627600     278.0000     274.6300     273.5800
         828    19.639900     262.0000     274.7500     273.6500
         829    19.652100     276.0000     274.8700     273.7200
         830    19.664400     270.0000     275.0100     273.7900
         831    19.676600     288.0000     275.1700     273.8600
         832    19.688900     272.0000     275.3500     273.9300
         833    19.701100     283.0000     275.5800     274.0100
         834    19.713400     280.0000     275.8700     274.0800
         835    19.725600     307.0000     276.2300     274.1500
         836    19.737900     279.0000     276.6700     274.2200
         837    19.750100     310.0000     277.0700     274.2900
         838    19.762400     290.0000     277.4500     274.3700
         839    19.774700     276.0000     277.8700     274.4400
         840    19.786900     274.0000     278.2700     274.5100
         841    19.799200     284.0000     278.3700     274.5900
         842    19.811400     296.0000     278.1000     274.6600
         843    19.823700     267.0000     277.9100     274.7300
         844    19.835900     246.0000     277.9200     274.8000
         845    19.848200     265.0000     277.9200     274.8800
         846    19.860400     267.0000     277.8200     274.9500
         847    19.872700     277.0000     277.7800     275.0200
         848    19.884900     282.0000     277.8900     275.1000
         849    19.897200     269.0000     278.1000     275.1700
         850    19.909400     295.0000     278.4000     275.2500
         851    19.921700     270.0000     278.7600     275.3200
         852    19.933900     279.0000     279.2000     275.3900
         853    19.946200     289.0000     279.7500     275.4700
         854    19.958400     245.0000     280.4200     275.5400
         855    19.970700     278.0000     281.2600     275.6200
         856    19.982900     288.0000     282.3200     275.6900
         857    19.995200     275.0000     283.7100     275.7600
         858    20.007400     281.0000     285.5300     275.8400
         859    20.019700     299.0000     287.9700     275.9100
         860    20.031900     276.0000     291.3300     275.9900
         861    20.044200     298.0000     296.0600     276.0600
         862    20.056400     296.0000     302.8200     276.1400
         863    20.068700     312.0000     312.4400     276.2100
         864    20.080900     334.0000     325.8400     276.2900
         865    20.093200     367.0000     343.1900     276.3600
         866    20.105400     404.0000     362.3900     276.4400
         867    20.117700     398.0000     380.5300     276.5100
         868    20.129900     413.0000     397.8700     276.5900
         869    20.142200     431.0000     414.3300     276.6600
         870    20.154400     465.0000     423.2400     276.7400
         871    20.166700     431.0000     415.7500     276.8100
         872    20.178900     421.0000     396.4100     276.8900
         873    20.191200     388.0000     379.0800     276.9600
         874    20.203400     411.0000     366.3500     277.0400
         875    20.215700     354.0000     351.4000     277.1100
         876    20.227900     358.0000     332.7500     277.1900
         877    20.240200     307.0000     315.4600     277.2600
         878    20.252400     310.0000     304.4100     277.3400
         879    20.264700     284.0000     297.7000     277.4100
         880    20.276900     272.0000     292.8000     277.4900
         881    20.289200     311.0000     289.0400     277.5600
         882    20.301400     270.0000     286.5600     277.6400
         883    20.313700     311.0000     284.9700     277.7100
         884    20.325900     289.0000     283.9000     277.7900
         885    20.338200     275.0000     283.1300     277.8700
         886    20.350400     288.0000     282.5700     277.9400
         887    20.362700     274.0000     282.1400     278.0200
         888    20.374900     284.0000     281.8200     278.0900
         889    20.387200     284.0000     281.5700     278.1700
         890    20.399400     272.0000     281.3800     278.2400
         891    20.411700     289.0000     281.2300     278.3200
         892    20.424000     313.0000     281.1200     278.3900
         893    20.436200     289.0000     281.0400     278.4700
         894    20.448500     281.0000     280.9900     278.5500
         895    20.460700     274.0000     280.9500     278.6200
         896    20.473000     276.0000     280.9300     278.7000
         897    20.485200     286.0000     280.9200     278.7700
         898    20.497500     271.0000     280.9300     278.8500
         899    20.509700     309.0000     280.9500     278.9200
         900    20.522000     283.0000     280.9800     279.0000
         901    20.534200     282.0000     281.0200     279.0800
         902    20.546500     259.0000     281.0600     279.1500
         903    20.558700     267.0000     281.1200     279.2300
         904    20.571000     266.0000     281.1800     279.3000
         905    20.583200     303.0000     281.2600     279.3800
         906    20.595500     299.0000     281.3400     279.4500
         907    20.607700     304.0000     281.4400     279.5300
         908    20.620000     272.0000     281.5500     279.6000
         909    20.632200     261.0000     281.6900     279.6800
         910    20.644500     276.0000     281.8400     279.7600
         911    20.656700     280.0000     282.0400     279.8300
         912    20.669000     275.0000     282.2800     279.9100
         913    20.681200     291.0000     282.6000     279.9800
         914    20.693500     305.0000     283.0300     280.0600
         915    20.705700     274.0000     283.6300     280.1300
         916    20.718000     301.0000     284.4900     280.2100
         917    20.730200     303.0000     285.6900     280.2800
         918    20.742500     285.0000     287.0600     280.3600
         919    20.754700     294.0000     288.2400     280.4300
         920    20.767000     285.0000     289.3700     280.5100
         921    20.779200     301.0000     290.6800     280.5800
         922    20.791500     285.0000     291.6800     280.6600
         923    20.803700     282.0000     291.1200     280.7300
         924    20.816000     267.0000     289.3600     280.8100
         925    20.828200     332.0000     288.2200     280.8800
         926    20.840500     275.0000     287.7600     280.9600
         927    20.852700     303.0000     287.0800     281.0300
         928    20.865000     281.0000     285.8800     281.1100
         929    20.877200     292.0000     284.8800     281.1800
         930    20.889500     306.0000     284.3800     281.2600
         931    20.901700     307.0000     284.1600     281.3300
         932    20.914000     278.0000     284.0900     281.4000
         933    20.926200     265.0000     284.0900     281.4800
         934    20.938500     275.0000     284.1300     281.5500
         935    20.950700     286.0000     284.2100     281.6300
         936    20.963000     266.0000     284.3100     281.7000
         937    20.975200     294.0000     284.4200     281.7800
         938    20.987500     259.0000     284.5500     281.8500
         939    20.999700     278.0000     284.7000     281.9200
         940    21.012000     273.0000     284.8500     282.0000
         941    21.024200     306.0000     285.0200     282.0700
         942    21.036500     283.0000     285.2100     282.1400
         943    21.048700     243.0000     285.4100     282.2200
         944    21.061000     268.0000     285.6200     282.2900
         945    21.073300     294.0000     285.8500     282.3700
         946    21.085500     285.0000     286.1100     282.4400
         947    21.097800     293.0000     286.3900     282.5100
         948    21.110000     269.0000     286.7000     282.5900
         949    21.122300     259.0000     287.0400     282.6600
         950    21.134500     312.0000     287.4200     282.7300
         951    21.146800     309.0000     287.8600     282.8000
         952    21.159000     301.0000     288.3500     282.8800
         953    21.171300     288.0000     288.9300     282.9500
         954    21.183500     310.0000     289.6100     283.0200
         955    21.195800     335.0000     290.4200     283.0900
         956    21.208000     329.0000     291.4100     283.1700
         957    21.220300     303.0000     292.6300     283.2400
         958    21.232500     321.0000     294.1600     283.3100
         959    21.244800     292.0000     296.1000     283.3800
         960    21.257000     333.0000     298.6200     283.4500
         961    21.269300     302.0000     301.9600     283.5300
         962    21.281500     288.0000     306.4900     283.6000
         963    21.293800     318.0000     312.7600     283.6700
         964    21.306000     322.0000     321.5100     283.7400
         965    21.318300     304.0000     333.6000     283.8100
         966    21.330500     335.0000     349.6200     283.8800
         967    21.342800     315.0000     368.9200     283.9500
         968    21.355000     391.0000     389.1500     284.0200
         969    21.367300     385.0000     408.4900     284.1000
         970    21.379500     437.0000     426.5400     284.1700
         971    21.391800     415.0000     440.2900     284.2400
         972    21.404000     424.0000     442.4800     284.3100
         973    21.416300     387.0000     429.7800     284.3800
         974    21.428500     428.0000     410.4000     284.4500
         975    21.440800     384.0000     393.6200     284.5200
         976    21.453000     387.0000     379.3100     284.5900
         977    21.465300     365.0000     363.1500     284.6600
         978    21.477500     351.0000     345.3600     284.7300
         979    21.489800     344.0000     330.2500     284.8000
         980    21.502000     312.0000     319.9500     284.8600
         981    21.514300     312.0000     313.7200     284.9300
         982    21.526500     313.0000     310.1800     285.0000
         983    21.538800     286.0000     308.3600     285.0700
         984    21.551000     285.0000     307.7200     285.1400
         985    21.563300     317.0000     307.9800     285.2100
         986    21.575500     301.0000     309.0400     285.2800
         987    21.587800     320.0000     310.9100     285.3500
         988    21.600000     278.0000     313.6900     285.4100
         989    21.612300     298.0000     317.5600     285.4800
         990    21.624500     284.0000     322.8300     285.5500
         991    21.636800     303.0000     329.2100     285.6200
         992    21.649000     315.0000     338.6800     285.6800
         993    21.661300     352.0000     351.7100     285.7500
         994    21.673500     375.0000     370.0000     285.8200
         995    21.685800     437.0000     396.1200     285.8800
         996    21.698100     414.0000     433.7600     285.9500
         997    21.710300     476.0000     487.5600     286.0200
         998    21.722600     550.0000     560.4000     286.0800
         999    21.734800     647.0000     647.0300     286.1500
        1000    21.747100     772.0000     734.4400     286.2200
        1001    21.759300     781.0000     818.0500     286.2800
        1002    21.771600     879.0000     898.7000     286.3500
        1003    21.783800     921.0000     954.7200     286.4100
        1004    21.796100     900.0000     943.3300     286.4800
        1005    21.808300     905.0000     861.5300     286.5400
        1006    21.820600     757.0000     769.3600     286.6100
        1007    21.832800     719.0000     703.6600     286.6700
        1008    21.845100     641.0000     645.7300     286.7400
        1009    21.857300     548.0000     570.4700     286.8000
        1010    21.869600     510.0000     487.7000     286.8700
        1011    21.881800     371.0000     422.4900     286.9300
        1012    21.894100     334.0000     380.5900     286.9900
        1013    21.906300     355.0000     355.0500     287.0600
        1014    21.918600     322.0000     339.0700     287.1200
        1015    21.930800     326.0000     328.6100     287.1800
        1016    21.943100     301.0000     321.5000     287.2500
        1017    21.955300     322.0000     316.5800     287.3100
        1018    21.967600     348.0000     313.2000     287.3700
        1019    21.979800     291.0000     310.8400     287.4300
        1020    21.992100     301.0000     309.0900     287.5000
        1021    22.004300     358.0000     307.8800     287.5600
        1022    22.016600     303.0000     307.1800     287.6200
        1023    22.028800     295.0000     306.6100     287.6800
        1024    22.041100     268.0000     305.5300     287.7400
        1025    22.053300     285.0000     304.3500     287.8000
        1026    22.065600     305.0000     303.9600     287.8600
        1027    22.077800     328.0000     304.3800     287.9200
        1028    22.090100     292.0000     305.3400     287.9800
        1029    22.102300     310.0000     306.8600     288.0400
        1030    22.114600     294.0000     309.4200     288.1000
        1031    22.126800     293.0000     312.9800     288.1600
        1032    22.139100     293.0000     316.8400     288.2200
        1033    22.151300     305.0000     320.6300     288.2800
        1034    22.163600     297.0000     324.2700     288.3400
        1035    22.175800     300.0000     326.8100     288.4000
        1036    22.188100     305.0000     326.3600     288.4600
        1037    22.200300     276.0000     322.5100     288.5200
        1038    22.212600     285.0000     317.8300     288.5800
        1039    22.224800     310.0000     314.2600     288.6300
        1040    22.237100     272.0000     311.2500     288.6900
        1041    22.249300     299.0000     307.5700     288.7500
        1042    22.261600     285.0000     303.3800     288.8100
        1043    22.273800     308.0000     299.8400     288.8600
        1044    22.286100     306.0000     297.4300     288.9200
        1045    22.298300     305.0000     295.9000     288.9800
        1046    22.310600     294.0000     294.9200     289.0300
        1047    22.322800     304.0000     294.2700     289.0900
        1048    22.335100     308.0000     293.8000     289.1400
        1049    22.347400     317.0000     293.4700     289.2000
        1050    22.359600     300.0000     293.2100     289.2600
        1051    22.371900     307.0000     293.0400     289.3100
        1052    22.384100     321.0000     292.8900     289.3700
        1053    22.396400     300.0000     292.7700     289.4200
        1054    22.408600     291.0000     292.6800     289.4700
        1055    22.420900     284.0000     292.6100     289.5300
        1056    22.433100     275.0000     292.5600     289.5800
        1057    22.445400     306.0000     292.5300     289.6400
        1058    22.457600     319.0000     292.5100     289.6900
        1059    22.469900     283.0000     292.5000     289.7400
        1060    22.482100     314.0000     292.5000     289.7900
        1061    22.494400     301.0000     292.5100     289.8500
        1062    22.506600     265.0000     292.5400     289.9000
        1063    22.518900     320.0000     292.5700     289.9500
        1064    22.531100     314.0000     292.6100     290.0000
        1065    22.543400     330.0000     292.6600     290.0500
        1066    22.555600     303.0000     292.7200     290.1100
        1067    22.567900     295.0000     292.7800     290.1600
        1068    22.580100     293.0000     292.8600     290.2100
        1069    22.592400     311.0000     292.9300     290.2600
        1070    22.604600     291.0000     293.0200     290.3100
        1071    22.616900     283.0000     293.1000     290.3600
        1072    22.629100     314.0000     293.1900     290.4100
        1073    22.641400     280.0000     293.2700     290.4600
        1074    22.653600     309.0000     293.3500     290.5100
        1075    22.665900     303.0000     293.4300     290.5500
        1076    22.678100     305.0000     293.4900     290.6000
        1077    22.690400     284.0000     293.5500     290.6500
        1078    22.702600     272.0000     293.5900     290.7000
        1079    22.714900     295.0000     293.6300     290.7500
        1080    22.727100     277.0000     293.6500     290.7900
        1081    22.739400     297.0000     293.6500     290.8400
        1082    22.751600     320.0000     293.6500     290.8900
        1083    22.763900     313.0000     293.6300     290.9300
        1084    22.776100     286.0000     293.6000     290.9800
        1085    22.788400     297.0000     293.5700     291.0300
        1086    22.800600     307.0000     293.5200     291.0700
        1087    22.812900     297.0000     293.4800     291.1200
        1088    22.825100     296.0000     293.4400     291.1600
        1089    22.837400     274.0000     293.3900     291.2100
        1090    22.849600     292.0000     293.3500     291.2500
        1091    22.861900     297.0000     293.3100     291.3000
        1092    22.874100     299.0000     293.2700     291.3400
        1093    22.886400     321.0000     293.2400     291.3800
        1094    22.898600     302.0000     293.2100     291.4300
        1095    22.910900     283.0000     293.1900     291.4700
        1096    22.923100     320.0000     293.1700     291.5100
        1097    22.935400     291.0000     293.1600     291.5600
        1098    22.947600     296.0000     293.1500     291.6000
        1099    22.959900     303.0000     293.1500     291.6400
        1100    22.972100     283.0000     293.1500     291.6800
        1101    22.984400     296.0000     293.1500     291.7200
        1102    22.996700     313.0000     293.1600     291.7600
        1103    23.008900     287.0000     293.1700     291.8000
        1104    23.021200     315.0000     293.1800     291.8400
        1105    23.033400     271.0000     293.2000     291.8800
        1106    23.045700     273.0000     293.2100     291.9200
        1107    23.057900     280.0000     293.2300     291.9600
        1108    23.070200     289.0000     293.2500     292.0000
        1109    23.082400     250.0000     293.2700     292.0400
        1110    23.094700     307.0000     293.3000     292.0800
        1111    23.106900     282.0000     293.3200     292.1200
        1112    23.119200     290.0000     293.3400     292.1600
        1113    23.131400     292.0000     293.3700     292.1900
        1114    23.143700     289.0000     293.4000     292.2300
        1115    23.155900     273.0000     293.4200     292.2700
        1116    23.168200     289.0000     293.4500     292.3100
        1117    23.180400     275.0000     293.4800     292.3400
        1118    23.192700     292.0000     293.5100     292.3800
        1119    23.204900     307.0000     293.5300     292.4100
        1120    23.217200     278.0000     293.5600     292.4500
        1121    23.229400     299.0000     293.5900     292.4800
        1122    23.241700     310.0000     293.6200     292.5200
        1123    23.253900     307.0000     293.6500     292.5500
        1124    23.266200     337.0000     293.6800     292.5900
        1125    23.278400     275.0000     293.7100     292.6200
        1126    23.290700     299.0000     293.7400     292.6500
        1127    23.302900     287.0000     293.7700     292.6900
        1128    23.315200     297.0000     293.8000     292.7200
        1129    23.327400     310.0000     293.8300     292.7500
        1130    23.339700     303.0000     293.8600     292.7900
        1131    23.351900     290.0000     293.8900     292.8200
        1132    23.364200     292.0000     293.9200     292.8500
        1133    23.376400     288.0000     293.9500     292.8800
        1134    23.388700     328.0000     293.9800     292.9100
        1135    23.400900     271.0000     294.0100     292.9400
        1136    23.413200     310.0000     294.0400     292.9700
        1137    23.425400     272.0000     294.0700     293.0000
        1138    23.437700     284.0000     294.1000     293.0300
        1139    23.449900     273.0000     294.1300     293.0600
        1140    23.462200     299.0000     294.1500     293.0900
        1141    23.474400     286.0000     294.1800     293.1200
        1142    23.486700     339.0000     294.2100     293.1500
        1143    23.498900     321.0000     294.2400     293.1700
        1144    23.511200     293.0000     294.2700     293.2000
        1145    23.523400     322.0000     294.3000     293.2300
        1146    23.535700     307.0000     294.3300     293.2600
        1147    23.547900     283.0000     294.3600     293.2800
        1148    23.560200     309.0000     294.3900     293.3100
        1149    23.572400     289.0000     294.4200     293.3300
        1150    23.584700     297.0000     294.4400     293.3600
        1151    23.596900     315.0000     294.4700     293.3800
        1152    23.609200     328.0000     294.5000     293.4100
        1153    23.621400     306.0000     294.5300     293.4300
        1154    23.633700     277.0000     294.5600     293.4600
        1155    23.646000     319.0000     294.5800     293.4800
        1156    23.658200     273.0000     294.6100     293.5100
        1157    23.670500     283.0000     294.6400     293.5300
        1158    23.682700     296.0000     294.6700     293.5500
        1159    23.695000     298.0000     294.7000     293.5700
        1160    23.707200     262.0000     294.7200     293.6000
        1161    23.719500     310.0000     294.7500     293.6200
        1162    23.731700     289.0000     294.7800     293.6400
        1163    23.744000     286.0000     294.8100     293.6600
        1164    23.756200     269.0000     294.8400     293.6800
        1165    23.768500     295.0000     294.8600     293.7000
        1166    23.780700     267.0000     294.8900     293.7200
        1167    23.793000     292.0000     294.9200     293.7400
        1168    23.805200     314.0000     294.9500     293.7600
        1169    23.817500     327.0000     294.9800     293.7800
        1170    23.829700     284.0000     295.0200     293.8000
        1171    23.842000     293.0000     295.0500     293.8200
        1172    23.854200     275.0000     295.0900     293.8300
        1173    23.866500     327.0000     295.1300     293.8500
        1174    23.878700     245.0000     295.1700     293.8700
        1175    23.891000     305.0000     295.2200     293.8900
        1176    23.903200     327.0000     295.2700     293.9000
        1177    23.915500     285.0000     295.3300     293.9200
        1178    23.927700     307.0000     295.4100     293.9400
        1179    23.940000     286.0000     295.5100     293.9500
        1180    23.952200     307.0000     295.6500     293.9700
        1181    23.964500     281.0000     295.8500     293.9800
        1182    23.976700     318.0000     296.1400     294.0000
        1183    23.989000     332.0000     296.5600     294.0100
        1184    24.001200     292.0000     297.0300     294.0200
        1185    24.013500     323.0000     297.4600     294.0400
        1186    24.025700     283.0000     297.9000     294.0500
        1187    24.038000     295.0000     298.4100     294.0600
        1188    24.050200     305.0000     298.7000     294.0700
        1189    24.062500     300.0000     298.3800     294.0900
        1190    24.074700     282.0000     297.7300     294.1000
        1191    24.087000     326.0000     297.3700     294.1100
        1192    24.099200     285.0000     297.2800     294.1200
        1193    24.111500     317.0000     297.1800     294.1300
        1194    24.123700     299.0000     296.8200     294.1400
        1195    24.136000     290.0000     296.3600     294.1500
        1196    24.148200     290.0000     296.0700     294.1600
        1197    24.160500     328.0000     295.9200     294.1700
        1198    24.172700     298.0000     295.8400     294.1800
        1199    24.185000     320.0000     295.8000     294.1900
        1200    24.197200     287.0000     295.7800     294.1900
        1201    24.209500     274.0000     295.7800     294.2000
        1202    24.221700     317.0000     295.7800     294.2100
        1203    24.234000     320.0000     295.7800     294.2200
        1204    24.246200     293.0000     295.7900     294.2200
        1205    24.258500     292.0000     295.8000     294.2300
        1206    24.270700     287.0000     295.8200     294.2300
        1207    24.283000     283.0000     295.8300     294.2400
        1208    24.295300     315.0000     295.8500     294.2400
        1209    24.307500     289.0000     295.8600     294.2500
        1210    24.319800     294.0000     295.8800     294.2500
        1211    24.332000     282.0000     295.9000     294.2600
        1212    24.344300     327.0000     295.9200     294.2600
        1213    24.356500     292.0000     295.9400     294.2600
        1214    24.368800     259.0000     295.9600     294.2700
        1215    24.381000     336.0000     295.9800     294.2700
        1216    24.393300     282.0000     296.0000     294.2700
        1217    24.405500     304.0000     296.0200     294.2700
        1218    24.417800     281.0000     296.0400     294.2700
        1219    24.430000     286.0000     296.0600     294.2800
        1220    24.442300     281.0000     296.0900     294.2800
        1221    24.454500     308.0000     296.1100     294.2800
        1222    24.466800     304.0000     296.1300     294.2800
        1223    24.479000     301.0000     296.1500     294.2800
        1224    24.491300     284.0000     296.1800     294.2800
        1225    24.503500     267.0000     296.2000     294.2700
        1226    24.515800     302.0000     296.2300     294.2700
        1227    24.528000     310.0000     296.2500     294.2700
        1228    24.540300     275.0000     296.2800     294.2700
        1229    24.552500     308.0000     296.3100     294.2700
        1230    24.564800     289.0000     296.3300     294.2600
        1231    24.577000     293.0000     296.3600     294.2600
        1232    24.589300     282.0000     296.3900     294.2600
        1233    24.601500     295.0000     296.4200     294.2500
        1234    24.613800     272.0000     296.4500     294.2500
        1235    24.626000     291.0000     296.4800     294.2400
        1236    24.638300     301.0000     296.5200     294.2400
        1237    24.650500     284.0000     296.5500     294.2300
        1238    24.662800     292.0000     296.5800     294.2300
        1239    24.675000     297.0000     296.6200     294.2200
        1240    24.687300     326.0000     296.6600     294.2100
        1241    24.699500     289.0000     296.7000     294.2000
        1242    24.711800     305.0000     296.7400     294.2000
        1243    24.724000     263.0000     296.7800     294.1900
        1244    24.736300     313.0000     296.8200     294.1800
        1245    24.748500     266.0000     296.8700     294.1700
        1246    24.760800     305.0000     296.9100     294.1600
        1247    24.773000     291.0000     296.9600     294.1500
        1248    24.785300     282.0000     297.0200     294.1400
        1249    24.797500     320.0000     297.0700     294.1300
        1250    24.809800     289.0000     297.1300     294.1200
        1251    24.822000     333.0000     297.1900     294.1100
        1252    24.834300     312.0000     297.2500     294.1000
        1253    24.846500     316.0000     297.3200     294.0900
        1254    24.858800     305.0000     297.4000     294.0800
        1255    24.871000     292.0000     297.4700     294.0700
        1256    24.883300     296.0000     297.5500     294.0500
        1257    24.895500     289.0000     297.6400     294.0400
        1258    24.907800     308.0000     297.7300     294.0300
        1259    24.920100     317.0000     297.8300     294.0100
        1260    24.932300     297.0000     297.9400     294.0000
        1261    24.944600     287.0000     298.0500     293.9800
        1262    24.956800     313.0000     298.1700     293.9700
        1263    24.969100     313.0000     298.3000     293.9500
        1264    24.981300     278.0000     298.4300     293.9400
        1265    24.993600     315.0000     298.5700     293.9200
        1266    25.005800     286.0000     298.7300     293.9100
        1267    25.018100     315.0000     298.8900     293.8900
        1268    25.030300     289.0000     299.0500     293.8700
        1269    25.042600     284.0000     299.2300     293.8500
        1270    25.054800     324.0000     299.4100     293.8400
        1271    25.067100     317.0000     299.6000     293.8200
        1272    25.079300     283.0000     299.8000     293.8000
        1273    25.091600     314.0000     299.9900     293.7800
        1274    25.103800     301.0000     300.1900     293.7600
        1275    25.116100     319.0000     300.3900     293.7400
        1276    25.128300     297.0000     300.5900     293.7200
        1277    25.140600     291.0000     300.7900     293.7000
        1278    25.152800     308.0000     300.9900     293.6800
        1279    25.165100     322.0000     301.1900     293.6600
        1280    25.177300     301.0000     301.3800     293.6400
        1281    25.189600     315.0000     301.5800     293.6100
        1282    25.201800     302.0000     301.7700     293.5900
        1283    25.214100     276.0000     301.9700     293.5700
        1284    25.226300     302.0000     302.1800     293.5500
        1285    25.238600     311.0000     302.4000     293.5200
        1286    25.250800     300.0000     302.6300     293.5000
        1287    25.263100     325.0000     302.8800     293.4700
        1288    25.275300     298.0000     303.1500     293.4500
        1289    25.287600     315.0000     303.4500     293.4200
        1290    25.299800     309.0000     303.7800     293.4000
        1291    25.312100     311.0000     304.1500     293.3700
        1292    25.324300     321.0000     304.5700     293.3500
        1293    25.336600     296.0000     305.0300     293.3200
        1294    25.348800     267.0000     305.5500     293.2900
        1295    25.361100     295.0000     306.1400     293.2700
        1296    25.373300     291.0000     306.8000     293.2400
        1297    25.385600     291.0000     307.5600     293.2100
        1298    25.397800     300.0000     308.4100     293.1800
        1299    25.410100     336.0000     309.3900     293.1500
        1300    25.422300     314.0000     310.5100     293.1300
        1301    25.434600     340.0000     311.7900     293.1000
        1302    25.446800     294.0000     313.2900     293.0700
        1303    25.459100     354.0000     315.0500     293.0400
        1304    25.471300     293.0000     317.1800     293.0000
        1305    25.483600     315.0000     319.8300     292.9700
        1306    25.495800     328.0000     323.2200     292.9400
        1307    25.508100     297.0000     327.6800     292.9100
        1308    25.520300     336.0000     333.4600     292.8800
        1309    25.532600     354.0000     340.0700     292.8500
        1310    25.544800     321.0000     347.0200     292.8100
        1311    25.557100     345.0000     354.6400     292.7800
        1312    25.569400     359.0000     363.9600     292.7500
        1313    25.581600     382.0000     372.5100     292.7100
        1314    25.593900     391.0000     377.9100     292.6800
        1315    25.606100     353.0000     383.8400     292.6400
        1316    25.618400     386.0000     394.7900     292.6100
        1317    25.630600     365.0000     411.2200     292.5700
        1318    25.642900     448.0000     432.6400     292.5400
        1319    25.655100     468.0000     459.2500     292.5000
        1320    25.667400     453.0000     495.2400     292.4700
        1321    25.679600     572.0000     548.3700     292.4300
        1322    25.691900     610.0000     626.6600     292.3900
        1323    25.704100     709.0000     738.6500     292.3500
        1324    25.716400     910.0000     889.3400     292.3200
        1325    25.728600    1038.0000    1071.1000     292.2800
        1326    25.740900    1230.0000    1265.0800     292.2400
        1327    25.753100    1407.0000    1457.7400     292.2000
        1328    25.765400    1597.0000    1633.6700     292.1600
        1329    25.777600    1770.0000    1743.5800     292.1200
        1330    25.789900    1629.0000    1721.9700     292.0800
        1331    25.802100    1531.0000    1576.2200     292.0400
        1332    25.814400    1359.0000    1404.5000     292.0000
        1333    25.826600    1269.0000    1279.8800     291.9600
        1334    25.838900    1171.0000    1191.0400     291.9200
        1335    25.851100    1039.0000    1084.5900     291.8700
        1336    25.863400     938.0000     932.9000     291.8300
        1337    25.875600     724.0000     767.2200     291.7900
        1338    25.887900     629.0000     631.7500     291.7500
        1339    25.900100     538.0000     538.6100     291.7000
        1340    25.912400     443.0000     478.3300     291.6600
        1341    25.924600     436.0000     439.1600     291.6200
        1342    25.936900     426.0000     413.0300     291.5700
        1343    25.949100     384.0000     395.1300     291.5300
        1344    25.961400     353.0000     382.6700     291.4800
        1345    25.973600     399.0000     374.0600     291.4400
        1346    25.985900     350.0000     368.4300     291.3900
        1347    25.998100     348.0000     365.4600     291.3400
        1348    26.010400     371.0000     365.2200     291.3000
        1349    26.022600     344.0000     368.1400     291.2500
        1350    26.034900     401.0000     374.5800     291.2000
        1351    26.047100     365.0000     383.9600     291.1600
        1352    26.059400     388.0000     394.5700     291.1100
        1353    26.071600     417.0000     405.5000     291.0600
        1354    26.083900     401.0000     416.3800     291.0100
        1355    26.096100     416.0000     423.7100     290.9600
        1356    26.108400     436.0000     421.1000     290.9100
        1357    26.120600     384.0000     408.0500     290.8600
        1358    26.132900     374.0000     393.5100     290.8100
        1359    26.145100     346.0000     384.1700     290.7600
        1360    26.157400     398.0000     378.8500     290.7100
        1361    26.169600     371.0000     372.5800     290.6600
        1362    26.181900     340.0000     362.1300     290.6100
        1363    26.194200     353.0000     350.0600     290.5600
        1364    26.206400     354.0000     340.7200     290.5000
        1365    26.218700     307.0000     335.1600     290.4500
        1366    26.230900     376.0000     332.5200     290.4000
        1367    26.243200     351.0000     331.9000     290.3400
        1368    26.255400     326.0000     332.8700     290.2900
        1369    26.267700     328.0000     335.4000     290.2400
        1370    26.279900     336.0000     339.7700     290.1800
        1371    26.292200     342.0000     346.7000     290.1300
        1372    26.304400     386.0000     357.5200     290.0700
        1373    26.316700     336.0000     374.3800     290.0200
        1374    26.328900     403.0000     399.8000     289.9600
        1375    26.341200     409.0000     433.3800     289.9100
        1376    26.353400     444.0000     472.2600     289.8500
        1377    26.365700     504.0000     519.9600     289.7900
        1378    26.377900     585.0000     576.8700     289.7300
        1379    26.390200     671.0000     628.0000     289.6800
        1380    26.402400     650.0000     651.9400     289.6200
        1381    26.414700     660.0000     657.2900     289.5600
        1382    26.426900     660.0000     663.5500     289.5000
        1383    26.439200     602.0000     654.0200     289.4400
        1384    26.451400     553.0000     620.9600     289.3800
        1385    26.463700     542.0000     577.6100     289.3300
        1386    26.475900     519.0000     536.7300     289.2700
        1387    26.488200     480.0000     508.5700     289.2100
        1388    26.500400     446.0000     486.9700     289.1400
        1389    26.512700     472.0000     460.5700     289.0800
        1390    26.524900     438.0000     434.6900     289.0200
        1391    26.537200     407.0000     422.0000     288.9600
        1392    26.549400     417.0000     423.7800     288.9000
        1393    26.561700     437.0000     431.2800     288.8400
        1394    26.573900     435.0000     441.1200     288.7700
        1395    26.586200     460.0000     455.1800     288.7100
        1396    26.598400     498.0000     465.9000     288.6500
        1397    26.610700     456.0000     454.0500     288.5800
        1398    26.622900     402.0000     424.8900     288.5200
        1399    26.635200     419.0000     405.2900     288.4600
        1400    26.647400     406.0000     400.2100     288.3900
        1401    26.659700     410.0000     403.3000     288.3300
        1402    26.671900     392.0000     401.9800     288.2600
        1403    26.684200     394.0000     388.3200     288.2000
        1404    26.696400     365.0000     374.7600     288.1300
        1405    26.708700     352.0000     368.9200     288.0600
        1406    26.720900     363.0000     363.0400     288.0000
        1407    26.733200     358.0000     350.5000     287.9300
        1408    26.745400     327.0000     338.3900     287.8600
        1409    26.757700     377.0000     332.1200     287.7900
        1410    26.769900     345.0000     329.9600     287.7300
        1411    26.782200     324.0000     328.2800     287.6600
        1412    26.794400     331.0000     322.9600     287.5900
        1413    26.806700     334.0000     314.8200     287.5200
        1414    26.818900     325.0000     308.5700     287.4500
        1415    26.831200     311.0000     304.9300     287.3800
        1416    26.843500     360.0000     302.7700     287.3100
        1417    26.855700     276.0000     301.3900     287.2400
        1418    26.868000     307.0000     300.4500     287.1700
        1419    26.880200     288.0000     299.8000     287.1000
        1420    26.892500     267.0000     299.3500     287.0300
        1421    26.904700     301.0000     299.0600     286.9600
        1422    26.917000     308.0000     298.9500     286.8900
        1423    26.929200     290.0000     299.0400     286.8100
        1424    26.941500     315.0000     299.4000     286.7400
        1425    26.953700     304.0000     300.1600     286.6700
        1426    26.966000     309.0000     301.4500     286.6000
        1427    26.978200     299.0000     303.1100     286.5200
        1428    26.990500     326.0000     304.7200     286.4500
        1429    27.002700     324.0000     306.4300     286.3700
        1430    27.015000     319.0000     308.3900     286.3000
        1431    27.027200     300.0000     309.6200     286.2300
        1432    27.039500     325.0000     308.4700     286.1500
        1433    27.051700     320.0000     305.8700     286.0800
        1434    27.064000     286.0000     304.2700     286.0000
        1435    27.076200     303.0000     303.9100     285.9200
        1436    27.088500     301.0000     304.0700     285.8500
        1437    27.100700     284.0000     303.7100     285.7700
        1438    27.113000     314.0000     302.2100     285.6900
        1439    27.125200     276.0000     300.6700     285.6200
        1440    27.137500     329.0000     299.8700     285.5400
        1441    27.149700     291.0000     299.6300     285.4600
        1442    27.162000     290.0000     299.7100     285.3800
        1443    27.174200     308.0000     300.0000     285.3100
        1444    27.186500     325.0000     300.4600     285.2300
        1445    27.198700     320.0000     301.0700     285.1500
        1446    27.211000     304.0000     301.8500     285.0700
        1447    27.223200     314.0000     302.8100     284.9900
        1448    27.235500     323.0000     303.9700     284.9100
        1449    27.247700     320.0000     305.3900     284.8300
        1450    27.260000     294.0000     307.1300     284.7500
        1451    27.272200     314.0000     309.3100     284.6700
        1452    27.284500     327.0000     312.1000     284.5900
        1453    27.296700     303.0000     315.8200     284.5000
        1454    27.309000     332.0000     320.5200     284.4200
        1455    27.321200     294.0000     327.6000     284.3400
        1456    27.333500     303.0000     337.5100     284.2600
        1457    27.345700     337.0000     350.5500     284.1800
        1458    27.358000     328.0000     365.9400     284.0900
        1459    27.370200     398.0000     382.2900     284.0100
        1460    27.382500     371.0000     398.7800     283.9300
        1461    27.394700     401.0000     413.5000     283.8400
        1462    27.407000     353.0000     421.3900     283.7600
        1463    27.419200     438.0000     418.1300     283.6700
        1464    27.431500     408.0000     407.6000     283.5900
        1465    27.443700     393.0000     398.6300     283.5000
        1466    27.456000     377.0000     395.2000     283.4200
        1467    27.468200     379.0000     395.1600     283.3300
        1468    27.480500     342.0000     394.0300     283.2500
        1469    27.492800     387.0000     389.7800     283.1600
        1470    27.505000     372.0000     385.4600     283.0700
        1471    27.517300     414.0000     385.3000     282.9900
        1472    27.529500     376.0000     390.8600     282.9000
        1473    27.541800     385.0000     401.9400     282.8100
        1474    27.554000     427.0000     418.3300     282.7300
        1475    27.566300     407.0000     440.5500     282.6400
        1476    27.578500     467.0000     470.2100     282.5500
        1477    27.590800     501.0000     510.5200     282.4600
        1478    27.603000     553.0000     567.3200     282.3700
        1479    27.615300     618.0000     650.4600     282.2800
        1480    27.627500     787.0000     775.0000     282.1900
        1481    27.639800    1009.0000     959.5400     282.1000
        1482    27.652000    1312.0000    1215.0400     282.0100
        1483    27.664300    1588.0000    1525.4700     281.9200
        1484    27.676500    1967.0000    1855.8700     281.8300
        1485    27.688800    2270.0000    2190.4700     281.7400
        1486    27.701000    2553.0000    2498.8500     281.6500
        1487    27.713300    2748.0000    2663.8500     281.5600
        1488    27.725500    2685.0000    2552.9100     281.4700
        1489    27.737800    2219.0000    2234.6300     281.3800
        1490    27.750000    1921.0000    1937.3700     281.2800
        1491    27.762300    1771.0000    1772.6100     281.1900
        1492    27.774500    1582.0000    1691.1700     281.1000
        1493    27.786800    1538.0000    1574.9400     281.0100
        1494    27.799000    1279.0000    1344.6400     280.9100
        1495    27.811300     997.0000    1053.5800     280.8200
        1496    27.823500     766.0000     808.3300     280.7300
        1497    27.835800     574.0000     644.1000     280.6300
        1498    27.848000     488.0000     541.8200     280.5400
        1499    27.860300     441.0000     477.1900     280.4400
        1500    27.872500     402.0000     434.5100     280.3500
        1501    27.884800     404.0000     404.9200     280.2500
        1502    27.897000     342.0000     383.5200     280.1600
        1503    27.909300     329.0000     367.4900     280.0600
        1504    27.921500     340.0000     355.1200     279.9700
        1505    27.933800     322.0000     345.3400     279.8700
        1506    27.946000     336.0000     337.4600     279.7700
        1507    27.958300     305.0000     330.9900     279.6800
        1508    27.970500     351.0000     325.6000     279.5800
        1509    27.982800     339.0000     321.0700     279.4800
        1510    27.995000     334.0000     317.2000     279.3900
        1511    28.007300     316.0000     313.8700     279.2900
        1512    28.019500     316.0000     310.9900     279.1900
        1513    28.031800     298.0000     308.4700     279.0900
        1514    28.044000     318.0000     306.2600     278.9900
        1515    28.056300     321.0000     304.2900     278.8900
        1516    28.068500     287.0000     302.5500     278.8000
        1517    28.080800     270.0000     300.9900     278.7000
        1518    28.093000     299.0000     299.5900     278.6000
        1519    28.105300     288.0000     298.3300     278.5000
        1520    28.117500     295.0000     297.1900     278.4000
        1521    28.129800     255.0000     296.1600     278.3000
        1522    28.142100     330.0000     295.2200     278.2000
        1523    28.154300     306.0000     294.3700     278.1000
        1524    28.166600     291.0000     293.5900     277.9900
        1525    28.178800     297.0000     292.8800     277.8900
        1526    28.191100     295.0000     292.2300     277.7900
        1527    28.203300     277.0000     291.6400     277.6900
        1528    28.215600     310.0000     291.1000     277.5900
        1529    28.227800     311.0000     290.6200     277.4900
        1530    28.240100     292.0000     290.1900     277.3800
        1531    28.252300     296.0000     289.7900     277.2800
        1532    28.264600     300.0000     289.4500     277.1800
        1533    28.276800     315.0000     289.1600     277.0800
        1534    28.289100     321.0000     288.9400     276.9700
        1535    28.301300     313.0000     288.7800     276.8700
        1536    28.313600     303.0000     288.7100     276.7600
        1537    28.325800     290.0000     288.7300     276.6600
        1538    28.338100     280.0000     288.8200     276.5600
        1539    28.350300     283.0000     289.0000     276.4500
        1540    28.362600     299.0000     289.2800     276.3500
        1541    28.374800     334.0000     289.6200     276.2400
        1542    28.387100     284.0000     289.9400     276.1400
        1543    28.399300     300.0000     290.2700     276.0300
        1544    28.411600     296.0000     290.8600     275.9200
        1545    28.423800     280.0000     291.9100     275.8200
        1546    28.436100     294.0000     293.6400     275.7100
        1547    28.448300     309.0000     296.4500     275.6100
        1548    28.460600     314.0000     300.8500     275.5000
        1549    28.472800     326.0000     307.2700     275.3900
        1550    28.485100     349.0000     314.7200     275.2900
        1551    28.497300     323.0000     322.1400     275.1800
        1552    28.509600     342.0000     330.5100     275.0700
        1553    28.521800     346.0000     339.1100     274.9600
        1554    28.534100     339.0000     342.0900     274.8500
        1555    28.546300     358.0000     334.5900     274.7500
        1556    28.558600     297.0000     325.4900     274.6400
        1557    28.570800     313.0000     322.4200     274.5300
        1558    28.583100     333.0000     324.6800     274.4200
        1559    28.595300     323.0000     329.5200     274.3100
        1560    28.607600     343.0000     332.4900     274.2000
        1561    28.619800     356.0000     330.7300     274.0900
        1562    28.632100     330.0000     328.3100     273.9800
        1563    28.644300     310.0000     327.8200     273.8700
        1564    28.656600     297.0000     326.9100     273.7600
        1565    28.668800     352.0000     323.3700     273.6500
        1566    28.681100     308.0000     317.8300     273.5400
        1567    28.693300     278.0000     312.7000     273.4300
        1568    28.705600     332.0000     309.2900     273.3200
        1569    28.717800     318.0000     307.0900     273.2100
        1570    28.730100     307.0000     304.6800     273.1000
        1571    28.742300     292.0000     301.1000     272.9800
        1572    28.754600     309.0000     296.8400     272.8700
        1573    28.766800     288.0000     293.2000     272.7600
        1574    28.779100     277.0000     290.8100     272.6500
        1575    28.791400     297.0000     289.4200     272.5400
        1576    28.803600     289.0000     288.8400     272.4200
        1577    28.815900     274.0000     288.7900     272.3100
        1578    28.828100     286.0000     288.4600     272.2000
        1579    28.840400     292.0000     286.8700     272.0800
        1580    28.852600     296.0000     284.8000     271.9700
        1581    28.864900     316.0000     283.4700     271.8600
        1582    28.877100     282.0000     282.8600     271.7400
        1583    28.889400     271.0000     282.6100     271.6300
        1584    28.901600     292.0000     282.2000     271.5100
        1585    28.913900     288.0000     281.1300     271.4000
        1586    28.926100     278.0000     279.8100     271.2800
        1587    28.938400     314.0000     278.8400     271.1700
        1588    28.950600     274.0000     278.2300     271.0500
        1589    28.962900     322.0000     277.8200     270.9400
        1590    28.975100     279.0000     277.5100     270.8200
        1591    28.987400     277.0000     277.2700     270.7100
        1592    28.999600     309.0000     277.0700     270.5900
        1593    29.011900     285.0000     276.9000     270.4800
        1594    29.024100     287.0000     276.7600     270.3600
        1595    29.036400     253.0000     276.6400     270.2400
        1596    29.048600     295.0000     276.5400     270.1300
        1597    29.060900     283.0000     276.4600     270.0100
        1598    29.073100     273.0000     276.3900     269.8900
        1599    29.085400     270.0000     276.3400     269.7800
        1600    29.097600     267.0000     276.3000     269.6600
        1601    29.109900     280.0000     276.2900     269.5400
        1602    29.122100     259.0000     276.2900     269.4200
        1603    29.134400     285.0000     276.3100     269.3100
        1604    29.146600     284.0000     276.3600     269.1900
        1605    29.158900     281.0000     276.4300     269.0700
        1606    29.171100     277.0000     276.5100     268.9500
        1607    29.183400     270.0000     276.6400     268.8300
        1608    29.195600     279.0000     276.8000     268.7100
        1609    29.207900     290.0000     277.0000     268.5900
        1610    29.220100     279.0000     277.2500     268.4800
        1611    29.232400     291.0000     277.5500     268.3600
        1612    29.244600     285.0000     277.9300     268.2400
        1613    29.256900     295.0000     278.3900     268.1200
        1614    29.269100     296.0000     278.9600     268.0000
        1615    29.281400     286.0000     279.6700     267.8800
        1616    29.293600     281.0000     280.5300     267.7600
        1617    29.305900     289.0000     281.5900     267.6400
        1618    29.318100     279.0000     282.8800     267.5200
        1619    29.330400     297.0000     284.4700     267.4000
        1620    29.342600     276.0000     286.3700     267.2700
        1621    29.354900     319.0000     288.6200     267.1500
        1622    29.367100     260.0000     291.3900     267.0300
        1623    29.379400     320.0000     294.8300     266.9100
        1624    29.391600     308.0000     299.1300     266.7900
        1625    29.403900     294.0000     304.6000     266.6700
        1626    29.416200     298.0000     311.8400     266.5500
        1627    29.428400     310.0000     321.9700     266.4200
        1628    29.440700     347.0000     337.0200     266.3000
        1629    29.452900     395.0000     360.0400     266.1800
        1630    29.465200     394.0000     394.7200     266.0600
        1631    29.477400     440.0000     443.3100     265.9300
        1632    29.489700     535.0000     503.1300     265.8100
        1633    29.501900     539.0000     568.0100     265.6900
        1634    29.514200     592.0000     634.7200     265.5700
        1635    29.526400     663.0000     695.3800     265.4400
        1636    29.538700     740.0000     724.6900     265.3200
        1637    29.550900     702.0000     697.6100     265.2000
        1638    29.563200     665.0000     632.5200     265.0700
        1639    29.575400     546.0000     575.5500     264.9500
        1640    29.587700     495.0000     546.5900     264.8200
        1641    29.599900     488.0000     536.9700     264.7000
        1642    29.612200     506.0000     525.2300     264.5800
        1643    29.624400     464.0000     491.2000     264.4500
        1644    29.636700     373.0000     437.1700     264.3300
        1645    29.648900     385.0000     385.0300     264.2000
        1646    29.661200     366.0000     347.8800     264.0800
        1647    29.673400     294.0000     324.4900     263.9500
        1648    29.685700     307.0000     309.9100     263.8300
        1649    29.697900     265.0000     300.4800     263.7000
        1650    29.710200     271.0000     294.0800     263.5800
        1651    29.722400     290.0000     289.5500     263.4500
        1652    29.734700     291.0000     286.2100     263.3300
        1653    29.746900     286.0000     283.6900     263.2000
        1654    29.759200     270.0000     281.7400     263.0700
        1655    29.771400     285.0000     280.2200     262.9500
        1656    29.783700     278.0000     279.0200     262.8200
        1657    29.795900     294.0000     278.1100     262.7000
        1658    29.808200     242.0000     277.4600     262.5700
        1659    29.820400     279.0000     277.0700     262.4400
        1660    29.832700     273.0000     276.9700     262.3200
        1661    29.844900     269.0000     277.0800     262.1900
        1662    29.857200     293.0000     277.3500     262.0600
        1663    29.869400     296.0000     277.7900     261.9400
        1664    29.881700     275.0000     278.2800     261.8100
        1665    29.893900     279.0000     278.4400     261.6800
        1666    29.906200     274.0000     278.0400     261.5500
        1667    29.918400     306.0000     277.4500     261.4300
        1668    29.930700     290.0000     276.8900     261.3000
        1669    29.942900     276.0000     276.6400     261.1700
        1670    29.955200     294.0000     276.7800     261.0400
        1671    29.967400     291.0000     277.0500     260.9100
        1672    29.979700     275.0000     277.2100     260.7900
        1673    29.991900     268.0000     277.3600     260.6600
        1674    30.004200     301.0000     277.6500     260.5300
        1675    30.016400     294.0000     278.2300     260.4000
        1676    30.028700     278.0000     279.2100     260.2700
        1677    30.041000     300.0000     280.6200     260.1400
        1678    30.053200     273.0000     282.5300     260.0200
        1679    30.065500     295.0000     285.1700     259.8900
        1680    30.077700     293.0000     289.0400     259.7600
        1681    30.090000     309.0000     295.0700     259.6300
        1682    30.102200     306.0000     304.7100     259.5000
        1683    30.114500     303.0000     319.7400     259.3700
        1684    30.126700     347.0000     340.3800     259.2400
        1685    30.139000     351.0000     364.2900     259.1100
        1686    30.151200     395.0000     390.5300     258.9800
        1687    30.163500     421.0000     420.6500     258.8500
        1688    30.175700     455.0000     445.3600     258.7200
        1689    30.188000     455.0000     449.0400     258.5900
        1690    30.200200     417.0000     432.5800     258.4600
        1691    30.212500     409.0000     409.4500     258.3300
        1692    30.224700     398.0000     387.7200     258.2000
        1693    30.237000     418.0000     378.4900     258.0700
        1694    30.249200     371.0000     377.8600     257.9400
        1695    30.261500     352.0000     373.6100     257.8100
        1696    30.273700     369.0000     359.4500     257.6800
        1697    30.286000     330.0000     340.8500     257.5500
        1698    30.298200     317.0000     321.8800     257.4200
        1699    30.310500     344.0000     308.1900     257.2800
        1700    30.322700     331.0000     301.5700     257.1500
        1701    30.335000     344.0000     300.2800     257.0200
        1702    30.347200     315.0000     303.4600     256.8900
        1703    30.359500     279.0000     311.2600     256.7600
        1704    30.371700     343.0000     322.8400     256.6300
        1705    30.384000     354.0000     335.4800     256.5000
        1706    30.396200     357.0000     349.3600     256.3600
        1707    30.408500     374.0000     365.0300     256.2300
        1708    30.420700     355.0000     375.3900     256.1000
        1709    30.433000     374.0000     367.1900     255.9700
        1710    30.445200     334.0000     346.5200     255.8400
        1711    30.457500     345.0000     332.9100     255.7000
        1712    30.469700     310.0000     328.8300     255.5700
        1713    30.482000     353.0000     330.5700     255.4400
        1714    30.494200     346.0000     333.2900     255.3100
        1715    30.506500     353.0000     329.4200     255.1800
        1716    30.518700     305.0000     316.7700     255.0400
        1717    30.531000     322.0000     304.6800     254.9100
        1718    30.543200     313.0000     297.8700     254.7800
        1719    30.555500     307.0000     294.7500     254.6500
        1720    30.567700     318.0000     293.6400     254.5100
        1721    30.580000     294.0000     293.7300     254.3800
        1722    30.592200     310.0000     294.6700     254.2500
        1723    30.604500     310.0000     296.2900     254.1100
        1724    30.616700     327.0000     298.4100     253.9800
        1725    30.629000     323.0000     300.9400     253.8500
        1726    30.641200     325.0000     303.9600     253.7100
        1727    30.653500     332.0000     307.2900     253.5800
        1728    30.665700     321.0000     310.4000     253.4500
        1729    30.678000     341.0000     313.2500     253.3100
        1730    30.690300     372.0000     316.8100     253.1800
        1731    30.702500     323.0000     321.5300     253.0500
        1732    30.714800     352.0000     327.4100     252.9100
        1733    30.727000     340.0000     334.4500     252.7800
        1734    30.739300     352.0000     342.5800     252.6500
        1735    30.751500     377.0000     351.8400     252.5100
        1736    30.763800     323.0000     362.8900     252.3800
        1737    30.776000     360.0000     376.5300     252.2400
        1738    30.788300     385.0000     393.2700     252.1100
        1739    30.800500     399.0000     413.6100     251.9800
        1740    30.812800     448.0000     438.1700     251.8400
        1741    30.825000     453.0000     467.7000     251.7100
        1742    30.837300     511.0000     503.3100     251.5700
        1743    30.849500     505.0000     546.8200     251.4400
        1744    30.861800     598.0000     601.4600     251.3000
        1745    30.874000     652.0000     673.1200     251.1700
        1746    30.886300     776.0000     772.2600     251.0400
        1747    30.898500     907.0000     916.1800     250.9000
        1748    30.910800    1214.0000    1129.9200     250.7700
        1749    30.923000    1511.0000    1442.3600     250.6300
        1750    30.935300    1842.0000    1871.8700     250.5000
        1751    30.947500    2294.0000    2402.8800     250.3600
        1752    30.959800    2893.0000    2989.1000     250.2300
        1753    30.972000    3480.0000    3586.5200     250.0900
        1754    30.984300    4075.0000    4114.2200     249.9600
        1755    30.996500    4344.0000    4382.5100     249.8200
        1756    31.008800    4246.0000    4209.8800     249.6900
        1757    31.021000    3800.0000    3705.0900     249.5500
        1758    31.033300    3256.0000    3204.2800     249.4200
        1759    31.045500    2810.0000    2904.3600     249.2800
        1760    31.057800    2821.0000    2781.7700     249.1500
        1761    31.070000    2541.0000    2697.8100     249.0100
        1762    31.082300    2463.0000    2485.8800     248.8800
        1763    31.094500    1997.0000    2085.2700     248.7400
        1764    31.106800    1579.0000    1613.3200     248.6100
        1765    31.119000    1241.0000    1217.1800     248.4700
        1766    31.131300     843.0000     941.4000     248.3400
        1767    31.143500     693.0000     761.4600     248.2000
        1768    31.155800     615.0000     645.6000     248.0600
        1769    31.168000     508.0000     564.1300     247.9300
        1770    31.180300     460.0000     506.9300     247.7900
        1771    31.192500     441.0000     465.5900     247.6600
        1772    31.204800     435.0000     434.8600     247.5200
        1773    31.217000     400.0000     411.3800     247.3900
        1774    31.229300     373.0000     392.8700     247.2500
        1775    31.241500     361.0000     377.7400     247.1100
        1776    31.253800     374.0000     365.3600     246.9800
        1777    31.266000     339.0000     355.3800     246.8400
        1778    31.278300     318.0000     347.3200     246.7100
        1779    31.290500     332.0000     340.7600     246.5700
        1780    31.302800     340.0000     335.3800     246.4400
        1781    31.315000     306.0000     330.9800     246.3000
        1782    31.327300     326.0000     327.3800     246.1600
        1783    31.339600     327.0000     324.4600     246.0300
        1784    31.351800     313.0000     322.1200     245.8900
        1785    31.364100     316.0000     320.2400     245.7600
        1786    31.376300     337.0000     318.6900     245.6200
        1787    31.388600     315.0000     317.4200     245.4800
        1788    31.400800     321.0000     316.3200     245.3500
        1789    31.413100     313.0000     315.1200     245.2100
        1790    31.425300     352.0000     313.6000     245.0800
        1791    31.437600     313.0000     312.0400     244.9400
        1792    31.449800     292.0000     310.6500     244.8000
        1793    31.462100     307.0000     309.3500     244.6700
        1794    31.474300     315.0000     308.0700     244.5300
        1795    31.486600     303.0000     306.6700     244.4000
        1796    31.498800     303.0000     305.0200     244.2600
        1797    31.511100     321.0000     303.1200     244.1200
        1798    31.523300     284.0000     301.1600     243.9900
        1799    31.535600     332.0000     299.2000     243.8500
        1800    31.547800     309.0000     297.2300     243.7200
        1801    31.560100     287.0000     295.2400     243.5800
        1802    31.572300     301.0000     293.2200     243.4400
        1803    31.584600     297.0000     291.1900     243.3100
        1804    31.596800     315.0000     289.1600     243.1700
        1805    31.609100     274.0000     287.1700     243.0300
        1806    31.621300     287.0000     285.2100     242.9000
        1807    31.633600     308.0000     283.3100     242.7600
        1808    31.645800     285.0000     281.4800     242.6300
        1809    31.658100     299.0000     279.7300     242.4900
        1810    31.670300     316.0000     278.0700     242.3500
        1811    31.682600     285.0000     276.5200     242.2200
        1812    31.694800     296.0000     275.0600     242.0800
        1813    31.707100     256.0000     273.7200     241.9400
        1814    31.719300     273.0000     272.4800     241.8100
        1815    31.731600     315.0000     271.3500     241.6700
        1816    31.743800     287.0000     270.3400     241.5400
        1817    31.756100     303.0000     269.4300     241.4000
        1818    31.768300     285.0000     268.6300     241.2600
        1819    31.780600     283.0000     267.9400     241.1300
        1820    31.792800     291.0000     267.3500     240.9900
        1821    31.805100     273.0000     266.8700     240.8600
        1822    31.817300     319.0000     266.4800     240.7200
        1823    31.829600     287.0000     266.2000     240.5800
        1824    31.841800     285.0000     266.0100     240.4500
        1825    31.854100     282.0000     265.9300     240.3100
        1826    31.866300     286.0000     265.9500     240.1700
        1827    31.878600     286.0000     266.0700     240.0400
        1828    31.890800     305.0000     266.3000     239.9000
        1829    31.903100     271.0000     266.6400     239.7700
        1830    31.915300     284.0000     267.0900     239.6300
        1831    31.927600     281.0000     267.6500     239.4900
        1832    31.939800     255.0000     268.3200     239.3600
        1833    31.952100     261.0000     269.1200     239.2200
        1834    31.964400     277.0000     270.0300     239.0900
        1835    31.976600     272.0000     271.0700     238.9500
        1836    31.988900     289.0000     272.2200     238.8100
        1837    32.001100     268.0000     273.5100     238.6800
        1838    32.013400     278.0000     274.9100     238.5400
        1839    32.025600     287.0000     276.4400     238.4100
        1840    32.037900     279.0000     278.0800     238.2700
        1841    32.050100     280.0000     279.8500     238.1300
        1842    32.062400     282.0000     281.7400     238.0000
        1843    32.074600     269.0000     283.7400     237.8600
        1844    32.086900     317.0000     285.8700     237.7300
        1845    32.099100     293.0000     288.1200     237.5900
        1846    32.111400     291.0000     290.5100     237.4600
        1847    32.123600     310.0000     293.0500     237.3200
        1848    32.135900     298.0000     295.8000     237.1800
        1849    32.148100     329.0000     298.7800     237.0500
        1850    32.160400     297.0000     302.0600     236.9100
        1851    32.172600     306.0000     305.7100     236.7800
        1852    32.184900     296.0000     309.5800     236.6400
        1853    32.197100     339.0000     314.1900     236.5100
        1854    32.209400     328.0000     319.4400     236.3700
        1855    32.221600     313.0000     325.5100     236.2400
        1856    32.233900     342.0000     332.6700     236.1000
        1857    32.246100     313.0000     341.4600     235.9600
        1858    32.258400     365.0000     352.8800     235.8300
        1859    32.270600     376.0000     368.7800     235.6900
        1860    32.282900     367.0000     392.2500     235.5600
        1861    32.295100     457.0000     427.8600     235.4200
        1862    32.307400     480.0000     481.1400     235.2900
        1863    32.319600     516.0000     556.1800     235.1500
        1864    32.331900     678.0000     651.4000     235.0200
        1865    32.344100     781.0000     759.7600     234.8800
        1866    32.356400     874.0000     873.4300     234.7500
        1867    32.368600    1050.0000     975.3200     234.6100
        1868    32.380900    1071.0000    1027.2500     234.4800
        1869    32.393100    1055.0000     994.3900     234.3400
        1870    32.405400     950.0000     899.0000     234.2100
        1871    32.417600     878.0000     803.6600     234.0700
        1872    32.429900     751.0000     745.8000     233.9400
        1873    32.442100     717.0000     726.7100     233.8000
        1874    32.454400     748.0000     723.7900     233.6700
        1875    32.466600     689.0000     704.8300     233.5300
        1876    32.478900     621.0000     650.2500     233.4000
        1877    32.491100     577.0000     573.0800     233.2600
        1878    32.503400     492.0000     501.1500     233.1300
        1879    32.515600     471.0000     450.3200     233.0000
        1880    32.527900     461.0000     419.8900     232.8600
        1881    32.540100     366.0000     397.5400     232.7300
        1882    32.552400     380.0000     371.5000     232.5900
        1883    32.564600     329.0000     346.9400     232.4600
        1884    32.576900     328.0000     331.3300     232.3200
        1885    32.589100     317.0000     322.7600     232.1900
        1886    32.601400     301.0000     318.5100     232.0600
        1887    32.613600     316.0000     315.9400     231.9200
        1888    32.625900     308.0000     310.7600     231.7900
        1889    32.638200     308.0000     300.5100     231.6500
        1890    32.650400     313.0000     289.9100     231.5200
        1891    32.662700     260.0000     282.6000     231.3900
        1892    32.674900     295.0000     277.9800     231.2500
        1893    32.687200     257.0000     274.9800     231.1200
        1894    32.699400     228.0000     273.0600     230.9900
        1895    32.711700     255.0000     272.0200     230.8500
        1896    32.723900     278.0000     271.9700     230.7200
        1897    32.736200     275.0000     273.2000     230.5800
        1898    32.748400     277.0000     276.3000     230.4500
        1899    32.760700     288.0000     282.0800     230.3200
        1900    32.772900     327.0000     290.9400     230.1800
        1901    32.785200     325.0000     301.7000     230.0500
        1902    32.797400     311.0000     313.8900     229.9200
        1903    32.809700     358.0000     328.7400     229.7900
        1904    32.821900     313.0000     343.8600     229.6500
        1905    32.834200     339.0000     350.5600     229.5200
        1906    32.846400     408.0000     348.0200     229.3900
        1907    32.858700     334.0000     352.4000     229.2500
        1908    32.870900     347.0000     369.2800     229.1200
        1909    32.883200     379.0000     394.0600     228.9900
        1910    32.895400     403.0000     422.6900     228.8600
        1911    32.907700     439.0000     447.0300     228.7200
        1912    32.919900     437.0000     450.6800     228.5900
        1913    32.932200     419.0000     425.8900     228.4600
        1914    32.944400     366.0000     390.0400     228.3300
        1915    32.956700     368.0000     362.6000     228.1900
        1916    32.968900     324.0000     348.6400     228.0600
        1917    32.981200     333.0000     344.4800     227.9300
        1918    32.993400     304.0000     343.3700     227.8000
        1919    33.005700     285.0000     336.9700     227.6700
        1920    33.017900     328.0000     320.7000     227.5300
        1921    33.030200     317.0000     299.3600     227.4000
        1922    33.042400     280.0000     280.6600     227.2700
        1923    33.054700     273.0000     267.5100     227.1400
        1924    33.066900     259.0000     258.9800     227.0100
        1925    33.079200     247.0000     253.4300     226.8800
        1926    33.091400     263.0000     249.6900     226.7400
        1927    33.103700     266.0000     247.0600     226.6100
        1928    33.115900     250.0000     245.1500     226.4800
        1929    33.128200     284.0000     243.7300     226.3500
        1930    33.140400     240.0000     242.6500     226.2200
        1931    33.152700     264.0000     241.8300     226.0900
        1932    33.164900     216.0000     241.2200     225.9600
        1933    33.177200     257.0000     240.7700     225.8300
        1934    33.189400     246.0000     240.4600     225.7000
        1935    33.201700     222.0000     240.2900     225.5700
        1936    33.213900     243.0000     240.2700     225.4300
        1937    33.226200     249.0000     240.4000     225.3000
        1938    33.238400     252.0000     240.7000     225.1700
        1939    33.250700     237.0000     241.1200     225.0400
        1940    33.262900     272.0000     241.7700     224.9100
        1941    33.275200     253.0000     242.6200     224.7800
        1942    33.287500     229.0000     243.7000     224.6500
        1943    33.299700     260.0000     245.0500     224.5200
        1944    33.312000     243.0000     246.7500     224.3900
        1945    33.324200     250.0000     248.9000     224.2600
        1946    33.336500     258.0000     251.7500     224.1300
        1947    33.348700     289.0000     255.7300     224.0000
        1948    33.361000     275.0000     261.5400     223.8800
        1949    33.373200     274.0000     270.2600     223.7500
        1950    33.385500     284.0000     283.2500     223.6200
        1951    33.397700     319.0000     301.7400     223.4900
        1952    33.410000     353.0000     325.9100     223.3600
        1953    33.422200     349.0000     354.3400     223.2300
        1954    33.434500     363.0000     384.7700     223.1000
        1955    33.446700     465.0000     413.5200     222.9700
        1956    33.459000     476.0000     432.2600     222.8400
        1957    33.471200     473.0000     430.5500     222.7100
        1958    33.483500     439.0000     408.5500     222.5900
        1959    33.495700     411.0000     381.1400     222.4600
        1960    33.508000     390.0000     361.9900     222.3300
        1961    33.520200     355.0000     353.7800     222.2000
        1962    33.532500     378.0000     352.1900     222.0700
        1963    33.544700     379.0000     349.9600     221.9500
        1964    33.557000     327.0000     339.7400     221.8200
        1965    33.569200     337.0000     320.1200     221.6900
        1966    33.581500     309.0000     297.4500     221.5600
        1967    33.593700     316.0000     278.5000     221.4300
        1968    33.606000     295.0000     265.1800     221.3100
        1969    33.618200     257.0000     256.3900     221.1800
        1970    33.630500     248.0000     250.6000     221.0500
        1971    33.642700     258.0000     246.7000     220.9300
        1972    33.655000     246.0000     244.0100     220.8000
        1973    33.667200     239.0000     242.1100     220.6700
        1974    33.679500     249.0000     240.7500     220.5400
        1975    33.691700     252.0000     239.7700     220.4200
        1976    33.704000     259.0000     239.0900     220.2900
        1977    33.716200     233.0000     238.6300     220.1600
        1978    33.728500     218.0000     238.3500     220.0400
        1979    33.740700     231.0000     238.2300     219.9100
        1980    33.753000     259.0000     238.2400     219.7900
        1981    33.765200     244.0000     238.3700     219.6600
        1982    33.777500     248.0000     238.6100     219.5300
        1983    33.789700     274.0000     238.9600     219.4100
        1984    33.802000     280.0000     239.4200     219.2800
        1985    33.814200     233.0000     239.9900     219.1600
        1986    33.826500     236.0000     240.6700     219.0300
        1987    33.838700     281.0000     241.4700     218.9100
        1988    33.851000     243.0000     242.4000     218.7800
        1989    33.863200     224.0000     243.4700     218.6600
        1990    33.875500     221.0000     244.7000     218.5300
        1991    33.887700     246.0000     246.1200     218.4100
        1992    33.900000     244.0000     247.7400     218.2800
        1993    33.912300     237.0000     249.6000     218.1600
        1994    33.924500     269.0000     251.7600     218.0300
        1995    33.936800     233.0000     254.2600     217.9100
        1996    33.949000     264.0000     257.2000     217.7800
        1997    33.961300     244.0000     260.6700     217.6600
        1998    33.973500     233.0000     264.8100     217.5300
        1999    33.985800     233.0000     269.7900     217.4100
        2000    33.998000     251.0000     275.8400     217.2900
        2001    34.010300     262.0000     283.1800     217.1600
        2002    34.022500     307.0000     292.0500     217.0400
        2003    34.034800     309.0000     302.6500     216.9200
        2004    34.047000     266.0000     315.0500     216.7900
        2005    34.059300     313.0000     329.3300     216.6700
        2006    34.071500     280.0000     345.5300     216.5500
        2007    34.083800     309.0000     363.9200     216.4200
        2008    34.096000     343.0000     385.4600     216.3000
        2009    34.108300     419.0000     413.0700     216.1800
        2010    34.120500     434.0000     452.8600     216.0500
        2011    34.132800     536.0000     516.0200     215.9300
        2012    34.145000     713.0000     621.6300     215.8100
        2013    34.157300     843.0000     798.7500     215.6900
        2014    34.169500    1125.0000    1080.1100     215.5700
        2015    34.181800    1530.0000    1471.1100     215.4400
        2016    34.194000    1934.0000    1930.4300     215.3200
        2017    34.206300    2319.0000    2439.7100     215.2000
        2018    34.218500    2746.0000    2980.9400     215.0800
        2019    34.230800    3127.0000    3349.2700     214.9600
        2020    34.243000    3133.0000    3184.1600     214.8400
        2021    34.255300    2700.0000    2541.8000     214.7200
        2022    34.267500    2114.0000    1969.2100     214.5900
        2023    34.279800    1729.0000    1717.0100     214.4700
        2024    34.292000    1657.0000    1704.4000     214.3500
        2025    34.304300    1646.0000    1819.7600     214.2300
        2026    34.316500    1761.0000    1919.8000     214.1100
        2027    34.328800    1658.0000    1800.2900     213.9900
        2028    34.341000    1348.0000    1413.9300     213.8700
        2029    34.353300    1018.0000     998.8400     213.7500
        2030    34.365500     677.0000     705.8200     213.6300
        2031    34.377800     501.0000     538.3300     213.5100
        2032    34.390000     385.0000     443.0300     213.3900
        2033    34.402300     383.0000     385.4900     213.2700
        2034    34.414500     333.0000     348.2800     213.1500
        2035    34.426800     315.0000     322.7600     213.0300
        2036    34.439000     270.0000     304.3800     212.9100
        2037    34.451300     274.0000     290.6400     212.7900
        2038    34.463500     259.0000     280.0200     212.6800
        2039    34.475800     231.0000     271.6000     212.5600
        2040    34.488000     263.0000     264.7700     212.4400
        2041    34.500300     260.0000     259.1600     212.3200
        2042    34.512500     260.0000     254.5100     212.2000
        2043    34.524800     247.0000     250.5800     212.0800
        2044    34.537000     233.0000     247.2500     211.9700
        2045    34.549300     238.0000     244.3900     211.8500
        2046    34.561600     246.0000     241.9000     211.7300
        2047    34.573800     252.0000     239.7200     211.6100
        2048    34.586100     235.0000     237.8000     211.4900
        2049    34.598300     212.0000     236.1300     211.3800
        2050    34.610600     213.0000     234.6600     211.2600
        2051    34.622800     229.0000     233.3700     211.1400
        2052    34.635100     217.0000     232.2400     211.0300
        2053    34.647300     253.0000     231.2400     210.9100
        2054    34.659600     243.0000     230.3700     210.7900
        2055    34.671800     259.0000     229.6300     210.6800
        2056    34.684100     223.0000     229.0200     210.5600
        2057    34.696300     230.0000     228.5400     210.4400
        2058    34.708600     228.0000     228.2300     210.3300
        2059    34.720800     231.0000     228.1000     210.2100
        2060    34.733100     236.0000     228.1700     210.1000
        2061    34.745300     241.0000     228.3900     209.9800
        2062    34.757600     231.0000     228.7800     209.8700
        2063    34.769800     207.0000     229.3400     209.7500
        2064    34.782100     243.0000     229.8700     209.6300
        2065    34.794300     247.0000     230.0300     209.5200
        2066    34.806600     235.0000     230.0700     209.4100
        2067    34.818800     237.0000     230.5300     209.2900
        2068    34.831100     257.0000     231.4900     209.1800
        2069    34.843300     222.0000     232.8500     209.0600
        2070    34.855600     250.0000     234.6100     208.9500
        2071    34.867800     233.0000     236.7700     208.8300
        2072    34.880100     243.0000     239.3500     208.7200
        2073    34.892300     233.0000     242.7500     208.6100
        2074    34.904600     268.0000     247.9100     208.4900
        2075    34.916800     279.0000     256.0000     208.3800
        2076    34.929100     292.0000     268.4900     208.2700
        2077    34.941300     280.0000     286.9100     208.1500
        2078    34.953600     343.0000     312.0600     208.0400
        2079    34.965800     335.0000     343.3700     207.9300
        2080    34.978100     398.0000     379.1400     207.8100
        2081    34.990300     399.0000     415.4900     207.7000
        2082    35.002600     446.0000     443.7000     207.5900
        2083    35.014800     453.0000     452.5900     207.4800
        2084    35.027100     451.0000     438.9000     207.3600
        2085    35.039300     415.0000     411.7200     207.2500
        2086    35.051600     386.0000     384.5900     207.1400
        2087    35.063800     370.0000     367.0300     207.0300
        2088    35.076100     369.0000     360.3600     206.9200
        2089    35.088300     351.0000     359.0700     206.8100
        2090    35.100600     322.0000     354.6300     206.6900
        2091    35.112800     382.0000     341.0900     206.5800
        2092    35.125100     317.0000     319.3200     206.4700
        2093    35.137300     307.0000     294.8500     206.3600
        2094    35.149600     273.0000     273.2700     206.2500
        2095    35.161800     283.0000     257.1900     206.1400
        2096    35.174100     248.0000     246.2200     206.0300
        2097    35.186300     231.0000     238.9300     205.9200
        2098    35.198600     252.0000     234.0500     205.8100
        2099    35.210900     242.0000     230.7200     205.7000
        2100    35.223100     251.0000     228.4200     205.5900
        2101    35.235400     249.0000     226.8500     205.4800
        2102    35.247600     225.0000     225.8300     205.3700
        2103    35.259900     238.0000     225.2400     205.2600
        2104    35.272100     206.0000     225.0200     205.1600
        2105    35.284400     220.0000     225.1600     205.0500
        2106    35.296600     214.0000     225.6300     204.9400
        2107    35.308900     216.0000     226.4400     204.8300
        2108    35.321100     220.0000     227.6000     204.7200
        2109    35.333400     221.0000     229.1300     204.6100
        2110    35.345600     234.0000     231.0800     204.5100
        2111    35.357900     211.0000     233.5200     204.4000
        2112    35.370100     245.0000     236.6200     204.2900
        2113    35.382400     228.0000     240.7400     204.1800
        2114    35.394600     260.0000     246.4100     204.0800
        2115    35.406900     265.0000     254.3900     203.9700
        2116    35.419100     260.0000     265.9600     203.8600
        2117    35.431400     294.0000     283.1500     203.7600
        2118    35.443600     328.0000     308.2900     203.6500
        2119    35.455900     350.0000     342.5600     203.5400
        2120    35.468100     387.0000     385.2600     203.4400
        2121    35.480400     454.0000     432.8200     203.3300
        2122    35.492600     496.0000     487.4600     203.2200
        2123    35.504900     518.0000     538.1000     203.1200
        2124    35.517100     562.0000     565.9900     203.0100
        2125    35.529400     578.0000     552.4100     202.9100
        2126    35.541600     523.0000     504.4000     202.8000
        2127    35.553900     450.0000     453.1700     202.7000
        2128    35.566100     471.0000     420.9400     202.5900
        2129    35.578400     376.0000     409.8600     202.4900
        2130    35.590600     403.0000     411.8300     202.3800
        2131    35.602900     410.0000     414.4800     202.2800
        2132    35.615100     407.0000     403.6900     202.1700
        2133    35.627400     385.0000     373.5300     202.0700
        2134    35.639600     315.0000     333.7600     201.9700
        2135    35.651900     329.0000     298.5600     201.8600
        2136    35.664100     290.0000     273.7300     201.7600
        2137    35.676400     247.0000     258.2400     201.6500
        2138    35.688600     252.0000     249.4900     201.5500
        2139    35.700900     233.0000     245.4500     201.4500
        2140    35.713100     242.0000     244.6300     201.3500
        2141    35.725400     284.0000     245.9300     201.2400
        2142    35.737600     277.0000     248.4400     201.1400
        2143    35.749900     261.0000     250.6500     201.0400
        2144    35.762100     233.0000     250.0900     200.9400
        2145    35.774400     265.0000     245.4700     200.8300
        2146    35.786600     240.0000     239.0400     200.7300
        2147    35.798900     261.0000     234.1400     200.6300
        2148    35.811100     224.0000     231.9200     200.5300
        2149    35.823400     244.0000     231.8800     200.4300
        2150    35.835700     244.0000     232.9800     200.3300
        2151    35.847900     260.0000     233.8500     200.2300
        2152    35.860200     241.0000     233.2900     200.1200
        2153    35.872400     209.0000     231.3700     200.0200
        2154    35.884700     224.0000     229.2800     199.9200
        2155    35.896900     214.0000     228.2000     199.8200
        2156    35.909200     210.0000     229.6100     199.7200
        2157    35.921400     243.0000     233.8300     199.6200
        2158    35.933700     269.0000     239.9500     199.5200
        2159    35.945900     250.0000     247.9300     199.4200
        2160    35.958200     289.0000     256.4700     199.3200
        2161    35.970400     264.0000     259.7300     199.2300
        2162    35.982700     231.0000     252.6200     199.1300
        2163    35.994900     214.0000     242.5700     199.0300
        2164    36.007200     218.0000     237.0100     198.9300
        2165    36.019400     254.0000     235.0500     198.8300
        2166    36.031700     233.0000     235.0900     198.7300
        2167    36.043900     233.0000     236.8500     198.6300
        2168    36.056200     244.0000     238.8300     198.5400
        2169    36.068400     257.0000     237.6300     198.4400
        2170    36.080700     226.0000     232.4400     198.3400
        2171    36.092900     221.0000     226.1700     198.2400
        2172    36.105200     209.0000     220.1600     198.1500
        2173    36.117400     189.0000     215.4000     198.0500
        2174    36.129700     191.0000     212.2000     197.9500
        2175    36.141900     199.0000     210.2300     197.8500
        2176    36.154200     196.0000     209.1700     197.7600
        2177    36.166400     183.0000     208.6700     197.6600
        2178    36.178700     217.0000     208.0900     197.5700
        2179    36.190900     216.0000     206.7900     197.4700
        2180    36.203200     213.0000     205.1100     197.3700
        2181    36.215400     209.0000     203.8200     197.2800
        2182    36.227700     185.0000     202.9900     197.1800
        2183    36.239900     203.0000     202.4800     197.0900
        2184    36.252200     191.0000     202.1900     196.9900
        2185    36.264400     196.0000     202.0700     196.9000
        2186    36.276700     210.0000     202.0500     196.8000
        2187    36.288900     213.0000     202.1000     196.7100
        2188    36.301200     187.0000     202.2200     196.6100
        2189    36.313400     214.0000     202.2900     196.5200
        2190    36.325700     202.0000     202.0000     196.4300
        2191    36.337900     208.0000     201.3400     196.3300
        2192    36.350200     220.0000     200.7700     196.2400
        2193    36.362400     178.0000     200.4400     196.1400
        2194    36.374700     204.0000     200.2800     196.0500
        2195    36.386900     202.0000     200.2000     195.9600
        2196    36.399200     209.0000     200.1800     195.8600
        2197    36.411400     200.0000     200.0800     195.7700
        2198    36.423700     166.0000     199.7700     195.6800
        2199    36.435900     194.0000     199.3500     195.5900
        2200    36.448200     209.0000     199.0000     195.4900
        2201    36.460400     166.0000     198.7500     195.4000
        2202    36.472700     205.0000     198.5700     195.3100
        2203    36.485000     216.0000     198.4100     195.2200
        2204    36.497200     176.0000     198.2800     195.1300
        2205    36.509500     206.0000     198.1600     195.0400
        2206    36.521700     201.0000     198.0500     194.9500
        2207    36.534000     181.0000     197.9500     194.8500
        2208    36.546200     210.0000     197.8600     194.7600
        2209    36.558500     184.0000     197.7700     194.6700
        2210    36.570700     203.0000     197.6900     194.5800
        2211    36.583000     185.0000     197.6200     194.4900
        2212    36.595200     183.0000     197.5500     194.4000
        2213    36.607500     179.0000     197.4900     194.3100
        2214    36.619700     200.0000     197.4500     194.2200
        2215    36.632000     174.0000     197.4400     194.1300
        2216    36.644200     159.0000     197.4500     194.0400
        2217    36.656500     203.0000     197.5100     193.9500
        2218    36.668700     190.0000     197.6100     193.8700
        2219    36.681000     203.0000     197.7300     193.7800
        2220    36.693200     192.0000     197.8900     193.6900
        2221    36.705500     166.0000     198.0500     193.6000
        2222    36.717700     195.0000     198.0600     193.5100
        2223    36.730000     191.0000     197.8400     193.4200
        2224    36.742200     181.0000     197.6000     193.3400
        2225    36.754500     187.0000     197.5000     193.2500
        2226    36.766700     184.0000     197.5000     193.1600
        2227    36.779000     162.0000     197.5800     193.0700
        2228    36.791200     192.0000     197.7100     192.9900
        2229    36.803500     183.0000     197.8500     192.9000
        2230    36.815700     171.0000     197.9200     192.8100
        2231    36.828000     202.0000     197.9100     192.7300
        2232    36.840200     196.0000     197.9300     192.6400
        2233    36.852500     204.0000     198.0500     192.5500
        2234    36.864700     206.0000     198.2800     192.4700
        2235    36.877000     175.0000     198.6100     192.3800
        2236    36.889200     175.0000     199.1100     192.3000
        2237    36.901500     188.0000     199.8400     192.2100
        2238    36.913700     195.0000     200.9000     192.1300
        2239    36.926000     212.0000     202.4000     192.0400
        2240    36.938200     181.0000     204.3700     191.9600
        2241    36.950500     206.0000     206.7500     191.8700
        2242    36.962700     217.0000     209.4100     191.7900
        2243    36.975000     208.0000     212.0600     191.7000
        2244    36.987200     243.0000     213.9600     191.6200
        2245    36.999500     223.0000     214.2800     191.5300
        2246    37.011700     196.0000     213.2900     191.4500
        2247    37.024000     217.0000     212.3500     191.3700
        2248    37.036200     198.0000     212.4300     191.2800
        2249    37.048500     186.0000     213.6300     191.2000
        2250    37.060700     195.0000     215.6400     191.1200
        2251    37.073000     211.0000     218.0900     191.0300
        2252    37.085200     233.0000     220.5300     190.9500
        2253    37.097500     214.0000     222.7700     190.8700
        2254    37.109700     221.0000     225.4200     190.7900
        2255    37.122000     242.0000     229.8300     190.7100
        2256    37.134300     219.0000     237.5000     190.6200
        2257    37.146500     254.0000     250.1700     190.5400
        2258    37.158800     293.0000     270.0100     190.4600
        2259    37.171000     353.0000     299.0700     190.3800
        2260    37.183300     350.0000     337.7800     190.3000
        2261    37.195500     387.0000     384.2400     190.2200
        2262    37.207800     444.0000     435.0700     190.1400
        2263    37.220000     492.0000     482.4300     190.0600
        2264    37.232300     538.0000     508.7500     189.9800
        2265    37.244500     493.0000     496.1200     189.9000
        2266    37.256800     489.0000     451.1100     189.8200
        2267    37.269000     398.0000     403.1200     189.7400
        2268    37.281300     354.0000     372.7900     189.6600
        2269    37.293500     327.0000     361.9800     189.5800
        2270    37.305800     359.0000     364.6500     189.5000
        2271    37.318000     341.0000     371.6200     189.4200
        2272    37.330300     345.0000     370.3700     189.3400
        2273    37.342500     360.0000     351.1600     189.2600
        2274    37.354800     290.0000     317.6800     189.1800
        2275    37.367000     290.0000     283.1700     189.1000
        2276    37.379300     248.0000     256.3100     189.0300
        2277    37.391500     208.0000     237.8400     188.9500
        2278    37.403800     193.0000     225.6700     188.8700
        2279    37.416000     206.0000     217.6500     188.7900
        2280    37.428300     217.0000     212.2300     188.7100
        2281    37.440500     193.0000     208.4300     188.6400
        2282    37.452800     217.0000     205.6900     188.5600
        2283    37.465000     208.0000     203.6700     188.4800
        2284    37.477300     200.0000     202.1600     188.4100
        2285    37.489500     198.0000     201.0300     188.3300
        2286    37.501800     196.0000     200.2000     188.2500
        2287    37.514000     203.0000     199.6000     188.1800
        2288    37.526300     219.0000     199.2000     188.1000
        2289    37.538500     207.0000     198.9700     188.0300
        2290    37.550800     196.0000     198.9000     187.9500
        2291    37.563000     189.0000     198.9900     187.8800
        2292    37.575300     192.0000     199.2900     187.8000
        2293    37.587500     179.0000     199.9100     187.7300
        2294    37.599800     181.0000     201.0200     187.6500
        2295    37.612000     213.0000     202.8900     187.5800
        2296    37.624300     202.0000     205.9600     187.5000
        2297    37.636500     234.0000     210.8000     187.4300
        2298    37.648800     223.0000     217.9500     187.3500
        2299    37.661000     229.0000     227.5000     187.2800
        2300    37.673300     236.0000     238.9500     187.2100
        2301    37.685500     209.0000     251.4500     187.1300
        2302    37.697800     288.0000     262.9800     187.0600
        2303    37.710000     269.0000     269.0100     186.9900
        2304    37.722300     282.0000     264.9700     186.9100
        2305    37.734500     282.0000     252.8100     186.8400
        2306    37.746800     257.0000     240.3000     186.7700
        2307    37.759100     236.0000     232.7000     186.7000
        2308    37.771300     251.0000     230.2500     186.6200
        2309    37.783600     252.0000     231.2100     186.5500
        2310    37.795800     248.0000     233.2300     186.4800
        2311    37.808100     227.0000     233.2600     186.4100
        2312    37.820300     229.0000     228.7000     186.3400
        2313    37.832600     219.0000     220.5100     186.2600
        2314    37.844800     200.0000     211.5300     186.1900
        2315    37.857100     190.0000     204.5500     186.1200
        2316    37.869300     226.0000     199.8200     186.0500
        2317    37.881600     206.0000     196.7300     185.9800
        2318    37.893800     197.0000     194.6600     185.9100
        2319    37.906100     187.0000     193.2300     185.8400
        2320    37.918300     176.0000     192.1800     185.7700
        2321    37.930600     203.0000     191.3800     185.7000
        2322    37.942800     184.0000     190.7600     185.6300
        2323    37.955100     213.0000     190.2600     185.5600
        2324    37.967300     198.0000     189.8400     185.4900
        2325    37.979600     180.0000     189.4900     185.4200
        2326    37.991800     190.0000     189.1900     185.3600
        2327    38.004100     192.0000     188.9200     185.2900
        2328    38.016300     199.0000     188.6900     185.2200
        2329    38.028600     192.0000     188.4800     185.1500
        2330    38.040800     200.0000     188.3000     185.0800
        2331    38.053100     169.0000     188.1300     185.0100
        2332    38.065300     208.0000     187.9800     184.9500
        2333    38.077600     182.0000     187.8500     184.8800
        2334    38.089800     205.0000     187.7200     184.8100
        2335    38.102100     176.0000     187.6100     184.7400
        2336    38.114300     184.0000     187.5100     184.6800
        2337    38.126600     178.0000     187.4200     184.6100
        2338    38.138800     174.0000     187.3600     184.5400
        2339    38.151100     174.0000     187.3200     184.4800
        2340    38.163300     173.0000     187.3200     184.4100
        2341    38.175600     168.0000     187.3900     184.3400
        2342    38.187800     186.0000     187.5700     184.2800
        2343    38.200100     183.0000     187.8600     184.2100
        2344    38.212300     189.0000     188.2700     184.1500
        2345    38.224600     182.0000     188.8200     184.0800
        2346    38.236800     165.0000     189.5000     184.0200
        2347    38.249100     201.0000     190.0300     183.9500
        2348    38.261300     189.0000     190.0400     183.8900
        2349    38.273600     188.0000     189.8100     183.8200
        2350    38.285800     192.0000     189.6300     183.7600
        2351    38.298100     154.0000     189.2200     183.6900
        2352    38.310300     235.0000     188.5400     183.6300
        2353    38.322600     185.0000     188.0900     183.5700
        2354    38.334800     192.0000     187.9800     183.5000
        2355    38.347100     147.0000     187.9800     183.4400
        2356    38.359300     174.0000     187.8300     183.3800
        2357    38.371600     191.0000     187.5600     183.3100
        2358    38.383800     205.0000     187.3200     183.2500
        2359    38.396100     205.0000     186.9700     183.1900
        2360    38.408400     186.0000     186.4700     183.1200
        2361    38.420600     187.0000     186.0300     183.0600
        2362    38.432900     181.0000     185.7300     183.0000
        2363    38.445100     189.0000     185.5400     182.9400
        2364    38.457400     163.0000     185.4100     182.8800
        2365    38.469600     195.0000     185.3100     182.8100
        2366    38.481900     180.0000     185.2300     182.7500
        2367    38.494100     150.0000     185.1600     182.6900
        2368    38.506400     177.0000     185.1100     182.6300
        2369    38.518600     162.0000     185.0600     182.5700
        2370    38.530900     177.0000     185.0200     182.5100
        2371    38.543100     184.0000     184.9800     182.4500
        2372    38.555400     181.0000     184.9600     182.3900
        2373    38.567600     200.0000     184.9300     182.3300
        2374    38.579900     193.0000     184.9100     182.2700
        2375    38.592100     196.0000     184.9000     182.2100
        2376    38.604400     191.0000     184.9000     182.1500
        2377    38.616600     175.0000     184.8900     182.0900
        2378    38.628900     163.0000     184.9000     182.0300
        2379    38.641100     184.0000     184.9100     181.9700
        2380    38.653400     180.0000     184.9300     181.9100
        2381    38.665600     168.0000     184.9500     181.8500
        2382    38.677900     174.0000     184.9800     181.7900
        2383    38.690100     177.0000     185.0200     181.7300
        2384    38.702400     160.0000     185.0700     181.6800
        2385    38.714600     211.0000     185.1300     181.6200
        2386    38.726900     204.0000     185.2000     181.5600
        2387    38.739100     193.0000     185.2800     181.5000
        2388    38.751400     201.0000     185.3700     181.4400
        2389    38.763600     188.0000     185.4800     181.3900
        2390    38.775900     176.0000     185.6100     181.3300
        2391    38.788100     169.0000     185.7500     181.2700
        2392    38.800400     143.0000     185.9100     181.2200
        2393    38.812600     179.0000     186.0800     181.1600
        2394    38.824900     186.0000     186.2800     181.1000
        2395    38.837100     140.0000     186.5000     181.0500
        2396    38.849400     181.0000     186.7400     180.9900
        2397    38.861600     172.0000     187.0000     180.9300
        2398    38.873900     181.0000     187.3000     180.8800
        2399    38.886100     175.0000     187.6400     180.8200
        2400    38.898400     151.0000     188.0600     180.7700
        2401    38.910600     198.0000     188.5900     180.7100
        2402    38.922900     174.0000     189.2900     180.6600
        2403    38.935100     206.0000     190.2700     180.6000
        2404    38.947400     180.0000     191.6900     180.5500
        2405    38.959600     191.0000     193.7200     180.4900
        2406    38.971900     183.0000     196.2800     180.4400
        2407    38.984100     220.0000     199.2400     180.3800
        2408    38.996400     220.0000     202.7000     180.3300
        2409    39.008600     200.0000     206.1300     180.2700
        2410    39.020900     219.0000     207.4600     180.2200
        2411    39.033100     238.0000     205.4600     180.1700
        2412    39.045400     221.0000     203.2400     180.1100
        2413    39.057700     222.0000     203.2900     180.0600
        2414    39.069900     205.0000     205.9700     180.0100
        2415    39.082200     219.0000     210.6600     179.9600
        2416    39.094400     211.0000     216.9000     179.9000
        2417    39.106700     218.0000     224.0000     179.8500
        2418    39.118900     220.0000     230.1500     179.8000
        2419    39.131200     232.0000     232.6400     179.7500
        2420    39.143400     240.0000     230.2700     179.6900
        2421    39.155700     215.0000     224.3200     179.6400
        2422    39.167900     212.0000     217.6100     179.5900
        2423    39.180200     213.0000     212.6400     179.5400
        2424    39.192400     210.0000     210.2000     179.4900
        2425    39.204700     164.0000     209.8000     179.4400
        2426    39.216900     195.0000     210.5500     179.3800
        2427    39.229200     188.0000     211.3000     179.3300
        2428    39.241400     196.0000     210.7400     179.2800
        2429    39.253700     212.0000     208.2800     179.2300
        2430    39.265900     190.0000     204.6700     179.1800
        2431    39.278200     161.0000     201.2700     179.1300
        2432    39.290400     186.0000     198.8100     179.0800
        2433    39.302700     212.0000     197.2700     179.0300
        2434    39.314900     192.0000     196.0600     178.9800
        2435    39.327200     211.0000     194.6700     178.9300
        2436    39.339400     184.0000     193.3900     178.8800
        2437    39.351700     205.0000     192.6000     178.8400
        2438    39.363900     213.0000     192.2300     178.7900
        2439    39.376200     193.0000     192.1400     178.7400
        2440    39.388400     192.0000     192.2400     178.6900
        2441    39.400700     167.0000     192.3900     178.6400
        2442    39.412900     185.0000     192.3200     178.5900
        2443    39.425200     175.0000     191.8300     178.5400
        2444    39.437400     185.0000     191.2200     178.5000
        2445    39.449700     189.0000     190.8400     178.4500
        2446    39.461900     194.0000     190.7300     178.4000
        2447    39.474200     207.0000     190.8200     178.3500
        2448    39.486400     171.0000     191.0800     178.3100
        2449    39.498700     200.0000     191.4700     178.2600
        2450    39.510900     184.0000     191.9500     178.2100
        2451    39.523200     192.0000     192.4900     178.1700
        2452    39.535400     203.0000     193.2100     178.1200
        2453    39.547700     174.0000     194.1500     178.0700
        2454    39.559900     182.0000     195.3300     178.0300
        2455    39.572200     207.0000     196.6400     177.9800
        2456    39.584400     175.0000     197.9500     177.9300
        2457    39.596700     195.0000     199.2000     177.8900
        2458    39.608900     160.0000     200.5400     177.8400
        2459    39.621200     203.0000     202.2000     177.8000
        2460    39.633400     204.0000     204.3000     177.7500
        2461    39.645700     194.0000     206.8600     177.7100
        2462    39.657900     211.0000     209.8700     177.6600
        2463    39.670200     206.0000     213.4000     177.6200
        2464    39.682400     227.0000     217.6100     177.5700
        2465    39.694700     247.0000     222.8600     177.5300
        2466    39.707000     210.0000     229.8900     177.4800
        2467    39.719200     242.0000     239.8800     177.4400
        2468    39.731500     275.0000     254.5400     177.3900
        2469    39.743700     247.0000     276.2100     177.3500
        2470    39.756000     303.0000     307.7700     177.3100
        2471    39.768200     350.0000     351.7400     177.2600
        2472    39.780500     389.0000     408.7600     177.2200
        2473    39.792700     458.0000     476.3400     177.1800
        2474    39.805000     531.0000     548.3200     177.1300
        2475    39.817200     602.0000     611.2000     177.0900
        2476    39.829500     622.0000     641.6400     177.0500
        2477    39.841700     622.0000     621.0400     177.0100
        2478    39.854000     602.0000     560.4700     176.9600
        2479    39.866200     546.0000     495.0200     176.9200
        2480    39.878500     484.0000     450.9900     176.8800
        2481    39.890700     445.0000     433.7700     176.8400
        2482    39.903000     419.0000     436.8200     176.8000
        2483    39.915200     395.0000     449.5700     176.7500
        2484    39.927500     453.0000     458.2100     176.7100
        2485    39.939700     442.0000     448.2200     176.6700
        2486    39.952000     438.0000     415.3200     176.6300
        2487    39.964200     408.0000     372.2400     176.5900
        2488    39.976500     357.0000     335.8000     176.5500
        2489    39.988700     324.0000     313.0600     176.5100
        2490    40.001000     321.0000     303.2300     176.4700
        2491    40.013200     314.0000     302.6400     176.4300
        2492    40.025500     278.0000     304.5000     176.3900
        2493    40.037700     311.0000     299.3400     176.3500
        2494    40.050000     278.0000     284.9100     176.3100
        2495    40.062200     287.0000     268.1400     176.2700
        2496    40.074500     284.0000     254.0000     176.2300
        2497    40.086700     235.0000     244.4700     176.1900
        2498    40.099000     234.0000     240.0300     176.1500
        2499    40.111200     253.0000     240.0600     176.1100
        2500    40.123500     242.0000     242.4900     176.0700
        2501    40.135700     235.0000     243.3200     176.0300
        2502    40.148000     240.0000     239.3500     175.9900
        2503    40.160200     237.0000     232.0900     175.9500
        2504    40.172500     234.0000     223.6600     175.9100
        2505    40.184700     222.0000     214.6100     175.8800
        2506    40.197000     235.0000     206.6800     175.8400
        2507    40.209200     204.0000     201.3200     175.8000
        2508    40.221500     202.0000     198.3600     175.7600
        2509    40.233700     205.0000     197.2600     175.7200
        2510    40.246000     201.0000     197.5800     175.6900
        2511    40.258200     198.0000     198.8700     175.6500
        2512    40.270500     194.0000     200.6900     175.6100
        2513    40.282700     224.0000     202.3300     175.5800
        2514    40.295000     200.0000     202.5000     175.5400
        2515    40.307200     204.0000     199.8800     175.5000
        2516    40.319500     202.0000     195.7900     175.4700
        2517    40.331700     199.0000     192.8700     175.4300
        2518    40.344000     205.0000     191.6700     175.3900
        2519    40.356300     219.0000     191.3200     175.3600
        2520    40.368500     213.0000     191.0500     175.3200
        2521    40.380800     196.0000     191.0700     175.2800
        2522    40.393000     205.0000     191.3800     175.2500
        2523    40.405300     184.0000     191.0500     175.2100
        2524    40.417500     175.0000     189.4400     175.1800
        2525    40.429800     222.0000     187.5800     175.1400
        2526    40.442000     181.0000     186.3900     175.1100
        2527    40.454300     197.0000     185.7700     175.0700
        2528    40.466500     176.0000     185.2800     175.0400
        2529    40.478800     183.0000     184.7700     175.0000
        2530    40.491000     194.0000     184.4200     174.9700
        2531    40.503300     215.0000     184.2900     174.9300
        2532    40.515500     180.0000     184.3400     174.9000
        2533    40.527800     196.0000     184.5100     174.8700
        2534    40.540000     172.0000     184.7800     174.8300
        2535    40.552300     175.0000     185.1500     174.8000
        2536    40.564500     159.0000     185.6100     174.7600
        2537    40.576800     206.0000     186.2200     174.7300
        2538    40.589000     218.0000     187.0300     174.7000
        2539    40.601300     191.0000     188.1400     174.6600
        2540    40.613500     184.0000     189.7100     174.6300
        2541    40.625800     220.0000     191.9700     174.6000
        2542    40.638000     174.0000     195.2300     174.5600
        2543    40.650300     189.0000     199.8700     174.5300
        2544    40.662500     219.0000     206.1500     174.5000
        2545    40.674800     201.0000     214.0900     174.4700
        2546    40.687000     205.0000     223.3300     174.4300
        2547    40.699300     224.0000     232.7000     174.4000
        2548    40.711500     196.0000     239.9100     174.3700
        2549    40.723800     258.0000     242.2900     174.3400
        2550    40.736000     218.0000     239.1000     174.3100
        2551    40.748300     227.0000     232.5800     174.2700
        2552    40.760500     249.0000     227.1200     174.2400
        2553    40.772800     237.0000     225.6200     174.2100
        2554    40.785000     235.0000     227.9700     174.1800
        2555    40.797300     248.0000     233.1900     174.1500
        2556    40.809500     243.0000     240.3500     174.1200
        2557    40.821800     238.0000     248.6400     174.0900
        2558    40.834000     246.0000     258.1000     174.0600
        2559    40.846300     257.0000     270.7800     174.0300
        2560    40.858500     289.0000     290.9400     174.0000
        2561    40.870800     326.0000     323.5100     173.9700
        2562    40.883000     388.0000     370.6700     173.9400
        2563    40.895300     438.0000     430.6600     173.9100
        2564    40.907500     498.0000     498.5100     173.8800
        2565    40.919800     645.0000     561.9400     173.8500
        2566    40.932000     624.0000     595.6200     173.8200
        2567    40.944300     678.0000     575.6000     173.7900
        2568    40.956500     587.0000     512.1200     173.7600
        2569    40.968800     435.0000     444.8000     173.7300
        2570    40.981000     417.0000     401.3000     173.7000
        2571    40.993300     405.0000     386.0300     173.6700
        2572    41.005600     385.0000     392.2300     173.6400
        2573    41.017800     424.0000     409.3100     173.6100
        2574    41.030100     423.0000     423.0600     173.5800
        2575    41.042300     445.0000     418.5700     173.5600
        2576    41.054600     437.0000     388.7700     173.5300
        2577    41.066800     371.0000     342.8400     173.5000
        2578    41.079100     295.0000     298.5000     173.4700
        2579    41.091300     253.0000     265.4600     173.4400
        2580    41.103600     213.0000     243.8000     173.4200
        2581    41.115800     208.0000     230.1800     173.3900
        2582    41.128100     214.0000     220.9300     173.3600
        2583    41.140300     189.0000     213.5100     173.3300
        2584    41.152600     202.0000     207.6600     173.3100
        2585    41.164800     199.0000     203.6000     173.2800
        2586    41.177100     188.0000     200.8500     173.2500
        2587    41.189300     194.0000     199.2200     173.2200
        2588    41.201600     211.0000     198.4400     173.2000
        2589    41.213800     216.0000     197.5500     173.1700
        2590    41.226100     208.0000     195.4200     173.1400
        2591    41.238300     210.0000     192.7300     173.1200
        2592    41.250600     174.0000     190.8200     173.0900
        2593    41.262800     208.0000     189.8500     173.0700
        2594    41.275100     209.0000     189.5400     173.0400
        2595    41.287300     172.0000     189.6800     173.0100
        2596    41.299600     198.0000     190.1600     172.9900
        2597    41.311800     199.0000     190.7800     172.9600
        2598    41.324100     175.0000     191.1000     172.9400
        2599    41.336300     182.0000     190.8000     172.9100
        2600    41.348600     204.0000     190.3900     172.8900
        2601    41.360800     203.0000     190.4300     172.8600
        2602    41.373100     194.0000     190.9400     172.8400
        2603    41.385300     179.0000     191.8000     172.8100
        2604    41.397600     166.0000     192.9400     172.7900
        2605    41.409800     199.0000     194.3000     172.7600
        2606    41.422100     187.0000     195.8700     172.7400
        2607    41.434300     183.0000     197.6600     172.7100
        2608    41.446600     198.0000     199.7600     172.6900
        2609    41.458800     218.0000     202.3500     172.6600
        2610    41.471100     221.0000     205.7400     172.6400
        2611    41.483300     223.0000     210.4200     172.6100
        2612    41.495600     217.0000     217.1300     172.5900
        2613    41.507800     228.0000     227.0000     172.5700
        2614    41.520100     246.0000     241.6700     172.5400
        2615    41.532300     285.0000     263.3400     172.5200
        2616    41.544600     310.0000     294.1900     172.5000
        2617    41.556800     388.0000     335.2000     172.4700
        2618    41.569100     379.0000     385.0600     172.4500
        2619    41.581300     459.0000     439.7500     172.4300
        2620    41.593600     468.0000     489.5600     172.4000
        2621    41.605800     481.0000     515.9600     172.3800
        2622    41.618100     433.0000     503.8200     172.3600
        2623    41.630400     436.0000     455.3300     172.3400
        2624    41.642600     376.0000     400.3900     172.3100
        2625    41.654900     357.0000     361.6400     172.2900
        2626    41.667100     382.0000     344.5600     172.2700
        2627    41.679400     318.0000     344.9700     172.2500
        2628    41.691600     359.0000     355.8700     172.2200
        2629    41.703900     352.0000     368.1900     172.2000
        2630    41.716100     371.0000     370.2000     172.1800
        2631    41.728400     350.0000     353.4900     172.1600
        2632    41.740600     292.0000     322.1100     172.1400
        2633    41.752900     266.0000     289.0100     172.1100
        2634    41.765100     236.0000     263.4200     172.0900
        2635    41.777400     226.0000     247.2000     172.0700
        2636    41.789600     196.0000     238.1900     172.0500
        2637    41.801900     219.0000     231.9100     172.0300
        2638    41.814100     210.0000     223.4800     172.0100
        2639    41.826400     198.0000     213.5100     171.9900
        2640    41.838600     207.0000     205.5900     171.9700
        2641    41.850900     217.0000     200.2700     171.9500
        2642    41.863100     199.0000     197.2100     171.9300
        2643    41.875400     201.0000     195.9000     171.9100
        2644    41.887600     207.0000     195.8600     171.8800
        2645    41.899900     186.0000     196.4900     171.8600
        2646    41.912100     208.0000     196.3800     171.8400
        2647    41.924400     171.0000     194.0600     171.8200
        2648    41.936600     184.0000     190.4000     171.8000
        2649    41.948900     218.0000     187.1700     171.7800
        2650    41.961100     197.0000     184.7400     171.7600
        2651    41.973400     193.0000     183.0200     171.7400
        2652    41.985600     192.0000     181.8400     171.7300
        2653    41.997900     196.0000     181.0100     171.7100
        2654    42.010100     167.0000     180.4000     171.6900
        2655    42.022400     166.0000     179.9100     171.6700
        2656    42.034600     183.0000     179.5200     171.6500
        2657    42.046900     205.0000     179.2000     171.6300
        2658    42.059100     194.0000     178.9300     171.6100
        2659    42.071400     173.0000     178.7000     171.5900
        2660    42.083600     194.0000     178.5300     171.5700
        2661    42.095900     186.0000     178.4100     171.5500
        2662    42.108100     203.0000     178.3500     171.5400
        2663    42.120400     176.0000     178.4000     171.5200
        2664    42.132600     199.0000     178.6100     171.5000
        2665    42.144900     179.0000     179.0600     171.4800
        2666    42.157100     190.0000     179.8600     171.4600
        2667    42.169400     196.0000     181.0200     171.4400
        2668    42.181600     154.0000     182.4800     171.4300
        2669    42.193900     183.0000     184.2600     171.4100
        2670    42.206100     196.0000     185.9400     171.3900
        2671    42.218400     187.0000     186.1400     171.3700
        2672    42.230600     198.0000     184.0400     171.3500
        2673    42.242900     174.0000     181.4500     171.3400
        2674    42.255100     195.0000     179.8400     171.3200
        2675    42.267400     209.0000     179.1900     171.3000
        2676    42.279700     214.0000     179.1600     171.2800
        2677    42.291900     206.0000     179.4800     171.2700
        2678    42.304200     172.0000     180.0700     171.2500
        2679    42.316400     186.0000     180.6500     171.2300
        2680    42.328700     181.0000     180.5500     171.2200
        2681    42.340900     184.0000     179.3900     171.2000
        2682    42.353200     186.0000     177.9400     171.1800
        2683    42.365400     192.0000     176.9000     171.1700
        2684    42.377700     187.0000     176.2700     171.1500
        2685    42.389900     174.0000     175.8800     171.1300
        2686    42.402200     181.0000     175.6200     171.1200
        2687    42.414400     186.0000     175.4300     171.1000
        2688    42.426700     173.0000     175.3100     171.0800
        2689    42.438900     170.0000     175.2200     171.0700
        2690    42.451200     189.0000     175.1700     171.0500
        2691    42.463400     194.0000     175.1400     171.0400
        2692    42.475700     181.0000     175.1300     171.0200
        2693    42.487900     178.0000     175.1400     171.0100
        2694    42.500200     196.0000     175.1700     170.9900
        2695    42.512400     192.0000     175.2100     170.9700
        2696    42.524700     180.0000     175.2600     170.9600
        2697    42.536900     191.0000     175.3300     170.9400
        2698    42.549200     166.0000     175.4200     170.9300
        2699    42.561400     183.0000     175.5500     170.9100
        2700    42.573700     179.0000     175.7400     170.9000
        2701    42.585900     180.0000     176.0200     170.8800
        2702    42.598200     204.0000     176.4300     170.8700
        2703    42.610400     161.0000     177.0600     170.8500
        2704    42.622700     203.0000     178.0400     170.8400
        2705    42.634900     206.0000     179.5700     170.8200
        2706    42.647200     184.0000     181.7400     170.8100
        2707    42.659400     208.0000     184.4900     170.7900
        2708    42.671700     204.0000     187.8600     170.7800
        2709    42.683900     167.0000     191.4900     170.7600
        2710    42.696200     205.0000     193.6200     170.7500
        2711    42.708400     210.0000     192.2500     170.7400
        2712    42.720700     222.0000     188.9500     170.7200
        2713    42.732900     195.0000     186.1400     170.7100
        2714    42.745200     180.0000     184.4400     170.6900
        2715    42.757400     177.0000     184.0800     170.6800
        2716    42.769700     230.0000     184.8600     170.6700
        2717    42.781900     199.0000     186.5500     170.6500
        2718    42.794200     207.0000     188.8800     170.6400
        2719    42.806400     186.0000     191.1000     170.6200
        2720    42.818700     221.0000     192.4000     170.6100
        2721    42.830900     197.0000     193.3900     170.6000
        2722    42.843200     180.0000     195.3700     170.5800
        2723    42.855400     187.0000     199.0500     170.5700
        2724    42.867700     210.0000     204.7800     170.5600
        2725    42.879900     218.0000     212.1700     170.5400
        2726    42.892200     206.0000     219.9000     170.5300
        2727    42.904400     198.0000     225.7700     170.5200
        2728    42.916700     233.0000     227.3100     170.5100
        2729    42.929000     216.0000     223.4800     170.4900
        2730    42.941200     232.0000     216.7600     170.4800
        2731    42.953500     228.0000     210.5300     170.4700
        2732    42.965700     207.0000     206.6600     170.4500
        2733    42.978000     226.0000     204.6200     170.4400
        2734    42.990200     233.0000     204.0100     170.4300
        2735    43.002500     188.0000     204.7900     170.4200
        2736    43.014700     222.0000     205.8500     170.4000
        2737    43.027000     209.0000     205.5600     170.3900
        2738    43.039200     203.0000     202.9000     170.3800
        2739    43.051500     212.0000     198.5300     170.3700
        2740    43.063700     194.0000     194.1300     170.3500
        2741    43.076000     188.0000     190.6500     170.3400
        2742    43.088200     191.0000     187.9100     170.3300
        2743    43.100500     190.0000     185.6600     170.3200
        2744    43.112700     183.0000     184.0900     170.3100
        2745    43.125000     208.0000     183.2200     170.3000
        2746    43.137200     201.0000     182.8800     170.2800
        2747    43.149500     189.0000     182.9100     170.2700
        2748    43.161700     197.0000     183.2600     170.2600
        2749    43.174000     191.0000     183.9500     170.2500
        2750    43.186200     203.0000     185.1000     170.2400
        2751    43.198500     192.0000     186.8900     170.2300
        2752    43.210700     191.0000     189.5300     170.2100
        2753    43.223000     194.0000     193.1600     170.2000
        2754    43.235200     202.0000     198.0800     170.1900
        2755    43.247500     234.0000     204.5000     170.1800
        2756    43.259700     225.0000     211.7800     170.1700
        2757    43.272000     228.0000     218.7400     170.1600
        2758    43.284200     248.0000     226.2900     170.1500
        2759    43.296500     261.0000     236.1200     170.1400
        2760    43.308700     233.0000     247.6900     170.1300
        2761    43.321000     260.0000     258.1900     170.1100
        2762    43.333200     287.0000     262.7800     170.1000
        2763    43.345500     263.0000     258.5000     170.0900
        2764    43.357700     276.0000     248.5900     170.0800
        2765    43.370000     228.0000     239.0700     170.0700
        2766    43.382200     230.0000     232.9500     170.0600
        2767    43.394500     259.0000     230.6900     170.0500
        2768    43.406700     248.0000     232.3000     170.0400
        2769    43.419000     275.0000     237.1000     170.0300
        2770    43.431200     241.0000     243.7000     170.0200
        2771    43.443500     248.0000     250.1100     170.0100
        2772    43.455700     267.0000     255.1000     170.0000
        2773    43.468000     305.0000     260.4300     169.9900
        2774    43.480200     283.0000     270.3300     169.9800
        2775    43.492500     300.0000     288.4500     169.9700
        2776    43.504700     290.0000     316.0500     169.9600
        2777    43.517000     362.0000     351.7000     169.9500
        2778    43.529200     369.0000     390.6400     169.9400
        2779    43.541500     414.0000     424.6400     169.9300
        2780    43.553800     443.0000     443.3600     169.9200
        2781    43.566000     429.0000     438.3600     169.9100
        2782    43.578300     416.0000     410.5100     169.9000
        2783    43.590500     388.0000     373.1900     169.8900
        2784    43.602800     323.0000     342.3400     169.8800
        2785    43.615000     315.0000     325.8600     169.8700
        2786    43.627300     299.0000     323.5200     169.8600
        2787    43.639500     348.0000     331.2200     169.8500
        2788    43.651800     314.0000     343.7200     169.8400
        2789    43.664000     336.0000     355.3300     169.8300
        2790    43.676300     355.0000     361.2400     169.8200
        2791    43.688500     333.0000     360.0300     169.8100
        2792    43.700800     338.0000     355.1100     169.8100
        2793    43.713000     335.0000     351.6400     169.8000
        2794    43.725300     363.0000     352.3700     169.7900
        2795    43.737500     342.0000     353.9300     169.7800
        2796    43.749800     376.0000     346.4600     169.7700
        2797    43.762000     324.0000     324.4700     169.7600
        2798    43.774300     290.0000     295.3600     169.7500
        2799    43.786500     267.0000     270.8300     169.7400
        2800    43.798800     244.0000     256.2300     169.7300
        2801    43.811000     264.0000     250.8500     169.7200
        2802    43.823300     236.0000     251.6500     169.7200
        2803    43.835500     259.0000     255.5600     169.7100
        2804    43.847800     260.0000     259.7800     169.7000
        2805    43.860000     230.0000     259.9400     169.6900
        2806    43.872300     255.0000     252.2400     169.6800
        2807    43.884500     268.0000     238.0600     169.6700
        2808    43.896800     235.0000     222.9400     169.6600
        2809    43.909000     209.0000     210.8300     169.6600
        2810    43.921300     220.0000     202.4100     169.6500
        2811    43.933500     214.0000     196.8300     169.6400
        2812    43.945800     204.0000     193.1300     169.6300
        2813    43.958000     187.0000     190.6300     169.6200
        2814    43.970300     193.0000     188.8900     169.6100
        2815    43.982500     217.0000     187.6700     169.6100
        2816    43.994800     195.0000     186.8200     169.6000
        2817    44.007000     207.0000     186.2400     169.5900
        2818    44.019300     211.0000     185.8700     169.5800
        2819    44.031500     181.0000     185.6800     169.5700
        2820    44.043800     207.0000     185.6600     169.5600
        2821    44.056000     179.0000     185.7800     169.5600
        2822    44.068300     185.0000     186.0700     169.5500
        2823    44.080500     202.0000     186.5200     169.5400
        2824    44.092800     187.0000     187.1600     169.5300
        2825    44.105000     172.0000     188.0000     169.5300
        2826    44.117300     203.0000     189.0500     169.5200
        2827    44.129500     206.0000     190.3200     169.5100
        2828    44.141800     227.0000     191.7600     169.5000
        2829    44.154000     173.0000     193.2500     169.4900
        2830    44.166300     194.0000     194.7400     169.4900
        2831    44.178600     220.0000     196.3800     169.4800
        2832    44.190800     216.0000     198.2500     169.4700
        2833    44.203100     205.0000     200.4100     169.4600
        2834    44.215300     216.0000     202.9600     169.4600
        2835    44.227600     204.0000     206.1500     169.4500
        2836    44.239800     231.0000     210.3600     169.4400
        2837    44.252100     220.0000     216.1700     169.4300
        2838    44.264300     217.0000     224.4000     169.4300
        2839    44.276600     262.0000     236.3100     169.4200
        2840    44.288800     280.0000     253.9700     169.4100
        2841    44.301100     321.0000     278.6700     169.4000
        2842    44.313300     347.0000     316.5900     169.4000
        2843    44.325600     407.0000     369.4800     169.3900
        2844    44.337800     481.0000     437.7900     169.3800
        2845    44.350100     579.0000     517.9300     169.3700
        2846    44.362300     666.0000     598.5000     169.3700
        2847    44.374600     690.0000     654.0100     169.3600
        2848    44.386800     713.0000     653.4300     169.3500
        2849    44.399100     652.0000     592.8800     169.3400
        2850    44.411300     614.0000     508.1000     169.3400
        2851    44.423600     513.0000     438.4700     169.3300
        2852    44.435800     415.0000     399.7400     169.3200
        2853    44.448100     381.0000     390.0800     169.3200
        2854    44.460300     416.0000     402.1300     169.3100
        2855    44.472600     443.0000     427.0800     169.3000
        2856    44.484800     471.0000     452.7800     169.3000
        2857    44.497100     468.0000     462.7600     169.2900
        2858    44.509300     490.0000     445.9200     169.2800
        2859    44.521600     399.0000     409.7800     169.2700
        2860    44.533800     377.0000     373.3100     169.2700
        2861    44.546100     336.0000     347.6200     169.2600
        2862    44.558300     323.0000     332.8100     169.2500
        2863    44.570600     313.0000     325.3600     169.2500
        2864    44.582800     304.0000     318.0200     169.2400
        2865    44.595100     275.0000     303.3300     169.2300
        2866    44.607300     245.0000     281.9200     169.2300
        2867    44.619600     226.0000     261.2800     169.2200
        2868    44.631800     235.0000     247.0600     169.2100
        2869    44.644100     226.0000     240.0700     169.2100
        2870    44.656300     265.0000     238.3800     169.2000
        2871    44.668600     223.0000     239.4500     169.1900
        2872    44.680800     267.0000     241.5900     169.1900
        2873    44.693100     234.0000     243.2100     169.1800
        2874    44.705300     248.0000     241.4300     169.1700
        2875    44.717600     221.0000     234.8400     169.1700
        2876    44.729800     211.0000     226.0000     169.1600
        2877    44.742100     205.0000     218.8200     169.1500
        2878    44.754300     254.0000     215.1500     169.1500
        2879    44.766600     214.0000     214.7100     169.1400
        2880    44.778800     226.0000     216.2600     169.1300
        2881    44.791100     197.0000     217.9200     169.1300
        2882    44.803300     240.0000     217.3400     169.1200
        2883    44.815600     224.0000     213.2700     169.1100
        2884    44.827800     213.0000     207.1100     169.1100
        2885    44.840100     210.0000     201.4200     169.1000
        2886    44.852400     206.0000     197.7000     169.0900
        2887    44.864600     204.0000     196.0700     169.0900
        2888    44.876900     190.0000     196.1400     169.0800
        2889    44.889100     193.0000     197.3500     169.0700
        2890    44.901400     178.0000     198.9900     169.0700
        2891    44.913600     184.0000     200.0900     169.0600
        2892    44.925900     231.0000     199.6700     169.0500
        2893    44.938100     185.0000     197.6500     169.0500
        2894    44.950400     189.0000     195.0300     169.0400
        2895    44.962600     196.0000     192.9100     169.0300
        2896    44.974900     197.0000     191.7200     169.0300
        2897    44.987100     201.0000     191.3900     169.0200
        2898    44.999400     183.0000     191.7400     169.0100
        2899    45.011600     203.0000     192.5800     169.0100
        2900    45.023900     197.0000     193.8100     169.0000
        2901    45.036100     206.0000     195.4100     168.9900
        2902    45.048400     214.0000     197.4100     168.9900
        2903    45.060600     209.0000     199.8400     168.9800
        2904    45.072900     221.0000     202.7100     168.9800
        2905    45.085100     242.0000     206.4900     168.9700
        2906    45.097400     210.0000     212.1700     168.9600
        2907    45.109600     242.0000     220.8000     168.9600
        2908    45.121900     228.0000     233.7900     168.9500
        2909    45.134100     289.0000     253.1200     168.9400
        2910    45.146400     282.0000     281.2600     168.9400
        2911    45.158600     332.0000     320.2600     168.9300
        2912    45.170900     366.0000     370.4100     168.9200
        2913    45.183100     425.0000     428.9300     168.9200
        2914    45.195400     461.0000     487.4900     168.9100
        2915    45.207600     477.0000     528.7200     168.9100
        2916    45.219900     498.0000     531.4600     168.9000
        2917    45.232100     487.0000     491.1900     168.8900
        2918    45.244400     457.0000     430.2200     168.8900
        2919    45.256600     389.0000     376.5900     168.8800
        2920    45.268900     303.0000     343.7600     168.8700
        2921    45.281100     319.0000     332.0600     168.8700
        2922    45.293400     346.0000     336.7200     168.8600
        2923    45.305600     322.0000     351.5500     168.8500
        2924    45.317900     358.0000     368.3200     168.8500
        2925    45.330100     374.0000     375.7100     168.8400
        2926    45.342400     340.0000     363.8500     168.8300
        2927    45.354600     334.0000     333.6000     168.8300
        2928    45.366900     312.0000     296.7600     168.8200
        2929    45.379100     242.0000     264.7800     168.8200
        2930    45.391400     251.0000     241.8200     168.8100
        2931    45.403600     234.0000     227.0200     168.8000
        2932    45.415900     226.0000     218.1400     168.8000
        2933    45.428100     226.0000     213.2200     168.7900
        2934    45.440400     213.0000     210.4900     168.7800
        2935    45.452600     237.0000     207.7400     168.7800
        2936    45.464900     200.0000     203.0400     168.7700
        2937    45.477100     227.0000     197.0700     168.7600
        2938    45.489400     199.0000     192.2400     168.7600
        2939    45.501700     189.0000     189.2200     168.7500
        2940    45.513900     170.0000     187.5900     168.7400
        2941    45.526200     194.0000     186.9400     168.7400
        2942    45.538400     183.0000     186.9700     168.7300
        2943    45.550700     199.0000     187.4500     168.7200
        2944    45.562900     187.0000     187.9400     168.7200
        2945    45.575200     225.0000     187.6600     168.7100
        2946    45.587400     175.0000     186.1000     168.7000
        2947    45.599700     216.0000     184.0000     168.7000
        2948    45.611900     179.0000     182.4800     168.6900
        2949    45.624200     191.0000     181.8300     168.6800
        2950    45.636400     214.0000     181.9900     168.6800
        2951    45.648700     188.0000     182.8800     168.6700
        2952    45.660900     200.0000     184.3900     168.6600
        2953    45.673200     194.0000     186.4900     168.6600
        2954    45.685400     190.0000     188.9800     168.6500
        2955    45.697700     206.0000     190.7900     168.6400
        2956    45.709900     199.0000     189.8400     168.6400
        2957    45.722200     228.0000     186.9000     168.6300
        2958    45.734400     177.0000     184.6900     168.6200
        2959    45.746700     203.0000     184.1400     168.6200
        2960    45.758900     185.0000     185.0400     168.6100
        2961    45.771200     186.0000     187.0900     168.6000
        2962    45.783400     165.0000     189.9600     168.6000
        2963    45.795700     182.0000     193.2500     168.5900
        2964    45.807900     200.0000     196.1000     168.5800
        2965    45.820200     156.0000     196.8000     168.5800
        2966    45.832400     197.0000     194.2500     168.5700
        2967    45.844700     209.0000     189.9400     168.5600
        2968    45.856900     187.0000     186.2400     168.5600
        2969    45.869200     178.0000     183.9900     168.5500
        2970    45.881400     165.0000     183.0200     168.5400
        2971    45.893700     190.0000     182.9500     168.5400
        2972    45.905900     177.0000     183.4400     168.5300
        2973    45.918200     170.0000     184.1600     168.5200
        2974    45.930400     186.0000     184.6800     168.5100
        2975    45.942700     165.0000     184.4900     168.5100
        2976    45.954900     195.0000     183.4900     168.5000
        2977    45.967200     184.0000     182.1500     168.4900
        2978    45.979400     180.0000     181.0000     168.4900
        2979    45.991700     174.0000     180.2400     168.4800
        2980    46.003900     196.0000     179.7900     168.4700
        2981    46.016200     193.0000     179.4900     168.4600
        2982    46.028400     188.0000     179.3200     168.4600
        2983    46.040700     174.0000     179.2800     168.4500
        2984    46.052900     183.0000     179.3700     168.4400
        2985    46.065200     201.0000     179.5500     168.4400
        2986    46.077400     189.0000     179.7900     168.4300
        2987    46.089700     185.0000     180.0900     168.4200
        2988    46.101900     188.0000     180.4400     168.4100
        2989    46.114200     192.0000     180.8200     168.4100
        2990    46.126500     184.0000     181.2000     168.4000
        2991    46.138700     172.0000     181.5700     168.3900
        2992    46.151000     188.0000     181.9500     168.3800
        2993    46.163200     185.0000     182.3800     168.3800
        2994    46.175500     194.0000     182.8600     168.3700
        2995    46.187700     167.0000     183.3900     168.3600
        2996    46.200000     180.0000     183.9900     168.3500
        2997    46.212200     187.0000     184.6700     168.3500
        2998    46.224500     209.0000     185.4500     168.3400
        2999    46.236700     175.0000     186.3700     168.3300
        3000    46.249000     178.0000     187.4400     168.3200
        3001    46.261200     202.0000     188.6400     168.3200
        3002    46.273500     174.0000     189.9000     168.3100
        3003    46.285700     194.0000     190.9900     168.3000
        3004    46.298000     195.0000     191.7200     168.2900
        3005    46.310200     177.0000     192.2700     168.2800
        3006    46.322500     213.0000     192.8200     168.2800
        3007    46.334700     197.0000     193.3100     168.2700
        3008    46.347000     190.0000     194.0900     168.2600
        3009    46.359200     190.0000     195.5700     168.2500
        3010    46.371500     212.0000     197.8400     168.2500
        3011    46.383700     211.0000     200.8200     168.2400
        3012    46.396000     204.0000     204.2300     168.2300
        3013    46.408200     199.0000     207.4500     168.2200
        3014    46.420500     203.0000     209.3900     168.2100
        3015    46.432700     228.0000     209.2000     168.2100
        3016    46.445000     201.0000     207.1700     168.2000
        3017    46.457200     195.0000     204.6200     168.1900
        3018    46.469500     189.0000     202.8000     168.1800
        3019    46.481700     222.0000     202.2100     168.1700
        3020    46.494000     212.0000     202.7500     168.1600
        3021    46.506200     181.0000     204.1900     168.1600
        3022    46.518500     225.0000     206.2800     168.1500
        3023    46.530700     178.0000     208.6800     168.1400
        3024    46.543000     205.0000     210.8900     168.1300
        3025    46.555200     199.0000     212.4800     168.1200
        3026    46.567500     203.0000     213.5500     168.1100
        3027    46.579700     186.0000     214.6800     168.1100
        3028    46.592000     244.0000     216.4000     168.1000
        3029    46.604200     192.0000     218.8300     168.0900
        3030    46.616500     219.0000     221.8400     168.0800
        3031    46.628700     216.0000     225.3200     168.0700
        3032    46.641000     215.0000     229.2300     168.0600
        3033    46.653200     209.0000     233.7100     168.0500
        3034    46.665500     224.0000     239.0900     168.0400
        3035    46.677700     198.0000     245.9600     168.0400
        3036    46.690000     241.0000     255.1900     168.0300
        3037    46.702200     242.0000     267.9900     168.0200
        3038    46.714500     293.0000     286.1900     168.0100
        3039    46.726700     312.0000     312.5100     168.0000
        3040    46.739000     395.0000     351.1800     167.9900
        3041    46.751300     450.0000     408.3500     167.9800
        3042    46.763500     540.0000     491.7700     167.9700
        3043    46.775800     728.0000     608.3800     167.9600
        3044    46.788000     812.0000     760.3600     167.9500
        3045    46.800300     958.0000     940.5500     167.9500
        3046    46.812500    1104.0000    1124.5700     167.9400
        3047    46.824800    1244.0000    1258.5000     167.9300
        3048    46.837000    1345.0000    1273.7900     167.9200
        3049    46.849300    1220.0000    1152.2400     167.9100
        3050    46.861500    1047.0000     961.4900     167.9000
        3051    46.873800     848.0000     789.5900     167.8900
        3052    46.886000     690.0000     679.9000     167.8800
        3053    46.898300     595.0000     634.9600     167.8700
        3054    46.910500     616.0000     641.6800     167.8600
        3055    46.922800     652.0000     683.9700     167.8500
        3056    46.935000     753.0000     742.3100     167.8400
        3057    46.947300     778.0000     786.7200     167.8300
        3058    46.959500     792.0000     781.4600     167.8200
        3059    46.971800     748.0000     712.1700     167.8100
        3060    46.984000     623.0000     604.5700     167.8000
        3061    46.996300     502.0000     499.2300     167.7900
        3062    47.008500     366.0000     418.5800     167.7800
        3063    47.020800     350.0000     364.0800     167.7700
        3064    47.033000     313.0000     328.4500     167.7600
        3065    47.045300     273.0000     303.5300     167.7500
        3066    47.057500     275.0000     283.4200     167.7400
        3067    47.069800     247.0000     265.3500     167.7300
        3068    47.082000     234.0000     249.4600     167.7200
        3069    47.094300     222.0000     236.7800     167.7100
        3070    47.106500     224.0000     227.5900     167.7000
        3071    47.118800     222.0000     221.4700     167.6900
        3072    47.131000     217.0000     217.7900     167.6800
        3073    47.143300     207.0000     215.7600     167.6700
        3074    47.155500     233.0000     214.6700     167.6600
        3075    47.167800     218.0000     213.4900     167.6500
        3076    47.180000     195.0000     211.2000     167.6400
        3077    47.192300     202.0000     207.4700     167.6300
        3078    47.204500     202.0000     203.0000     167.6200
        3079    47.216800     175.0000     198.7800     167.6100
        3080    47.229000     200.0000     195.3600     167.5900
        3081    47.241300     168.0000     192.7800     167.5800
        3082    47.253500     178.0000     190.8800     167.5700
        3083    47.265800     169.0000     189.4700     167.5600
        3084    47.278000     193.0000     188.4300     167.5500
        3085    47.290300     186.0000     187.7000     167.5400
        3086    47.302500     204.0000     187.2500     167.5300
        3087    47.314800     191.0000     187.0900     167.5200
        3088    47.327000     170.0000     187.2600     167.5100
        3089    47.339300     181.0000     187.8600     167.4900
        3090    47.351500     220.0000     189.0800     167.4800
        3091    47.363800     177.0000     191.2400     167.4700
        3092    47.376000     175.0000     194.9100     167.4600
        3093    47.388300     216.0000     200.7500     167.4500
        3094    47.400600     232.0000     209.0600     167.4400
        3095    47.412800     201.0000     219.7700     167.4300
        3096    47.425100     229.0000     232.5000     167.4100
        3097    47.437300     215.0000     243.3900     167.4000
        3098    47.449600     229.0000     243.3000     167.3900
        3099    47.461800     209.0000     229.8600     167.3800
        3100    47.474100     212.0000     214.9000     167.3700
        3101    47.486300     210.0000     205.5700     167.3600
        3102    47.498600     207.0000     201.5100     167.3400
        3103    47.510800     225.0000     201.1700     167.3300
        3104    47.523100     193.0000     203.5400     167.3200
        3105    47.535300     204.0000     207.9900     167.3100
        3106    47.547600     194.0000     213.9900     167.2900
        3107    47.559800     200.0000     219.9700     167.2800
        3108    47.572100     239.0000     222.0200     167.2700
        3109    47.584300     196.0000     217.5900     167.2600
        3110    47.596600     194.0000     210.6900     167.2500
        3111    47.608800     189.0000     205.7900     167.2300
        3112    47.621100     201.0000     203.4500     167.2200
        3113    47.633300     187.0000     202.8500     167.2100
        3114    47.645600     191.0000     203.3800     167.1900
        3115    47.657800     199.0000     204.8600     167.1800
        3116    47.670100     203.0000     207.3400     167.1700
        3117    47.682300     201.0000     211.0900     167.1600
        3118    47.694600     208.0000     216.6000     167.1400
        3119    47.706800     216.0000     224.6200     167.1300
        3120    47.719100     216.0000     236.3300     167.1200
        3121    47.731300     271.0000     253.5800     167.1000
        3122    47.743600     271.0000     279.0600     167.0900
        3123    47.755800     333.0000     316.0600     167.0800
        3124    47.768100     390.0000     367.1800     167.0700
        3125    47.780300     414.0000     432.6500     167.0500
        3126    47.792600     458.0000     508.1100     167.0400
        3127    47.804800     566.0000     580.1200     167.0200
        3128    47.817100     690.0000     622.8100     167.0100
        3129    47.829300     674.0000     610.9500     167.0000
        3130    47.841600     614.0000     548.5000     166.9800
        3131    47.853800     484.0000     469.6400     166.9700
        3132    47.866100     388.0000     405.7000     166.9600
        3133    47.878300     368.0000     368.0300     166.9400
        3134    47.890600     328.0000     355.2200     166.9300
        3135    47.902800     341.0000     362.0900     166.9200
        3136    47.915100     393.0000     382.6000     166.9000
        3137    47.927300     404.0000     408.6300     166.8900
        3138    47.939600     444.0000     427.5800     166.8700
        3139    47.951800     425.0000     425.0600     166.8600
        3140    47.964100     402.0000     396.4300     166.8400
        3141    47.976300     396.0000     353.0600     166.8300
        3142    47.988600     316.0000     311.1700     166.8200
        3143    48.000800     274.0000     279.1000     166.8000
        3144    48.013100     253.0000     257.2500     166.7900
        3145    48.025400     250.0000     243.0000     166.7700
        3146    48.037600     214.0000     233.8600     166.7600
        3147    48.049900     240.0000     228.2600     166.7400
        3148    48.062100     195.0000     225.4800     166.7300
        3149    48.074400     224.0000     225.2900     166.7100
        3150    48.086600     211.0000     227.8400     166.7000
        3151    48.098900     218.0000     233.6700     166.6800
        3152    48.111100     220.0000     243.8600     166.6700
        3153    48.123400     253.0000     260.2400     166.6500
        3154    48.135600     272.0000     285.4600     166.6400
        3155    48.147900     342.0000     322.5500     166.6200
        3156    48.160100     374.0000     373.7300     166.6100
        3157    48.172400     406.0000     438.6300     166.5900
        3158    48.184600     508.0000     511.9600     166.5800
        3159    48.196900     616.0000     578.6400     166.5600
        3160    48.209100     666.0000     611.7800     166.5500
        3161    48.221400     626.0000     589.7500     166.5300
        3162    48.233600     556.0000     522.8300     166.5200
        3163    48.245900     496.0000     446.4900     166.5000
        3164    48.258100     373.0000     387.9500     166.4800
        3165    48.270400     352.0000     354.6400     166.4700
        3166    48.282600     327.0000     343.7700     166.4500
        3167    48.294900     340.0000     350.8700     166.4400
        3168    48.307100     349.0000     370.5800     166.4200
        3169    48.319400     395.0000     394.8700     166.4000
        3170    48.331600     421.0000     411.1200     166.3900
        3171    48.343900     405.0000     405.5300     166.3700
        3172    48.356100     377.0000     374.7300     166.3600
        3173    48.368400     352.0000     330.8300     166.3400
        3174    48.380600     263.0000     289.3500     166.3200
        3175    48.392900     274.0000     257.5000     166.3100
        3176    48.405100     212.0000     235.0200     166.2900
        3177    48.417400     198.0000     219.4700     166.2700
        3178    48.429600     198.0000     208.7200     166.2600
        3179    48.441900     196.0000     201.1700     166.2400
        3180    48.454100     175.0000     195.7100     166.2200
        3181    48.466400     167.0000     191.6500     166.2100
        3182    48.478600     200.0000     188.5700     166.1900
        3183    48.490900     186.0000     186.1800     166.1700
        3184    48.503100     192.0000     184.2800     166.1500
        3185    48.515400     206.0000     182.7700     166.1400
        3186    48.527600     180.0000     181.5700     166.1200
        3187    48.539900     163.0000     180.6300     166.1000
        3188    48.552100     187.0000     179.9400     166.0900
        3189    48.564400     182.0000     179.5100     166.0700
        3190    48.576600     184.0000     179.3800     166.0500
        3191    48.588900     169.0000     179.6700     166.0300
        3192    48.601100     166.0000     180.4800     166.0200
        3193    48.613400     186.0000     182.1300     166.0000
        3194    48.625600     157.0000     184.6000     165.9800
        3195    48.637900     183.0000     187.9000     165.9600
        3196    48.650100     178.0000     191.6200     165.9400
        3197    48.662400     173.0000     193.6600     165.9300
        3198    48.674700     215.0000     191.2900     165.9100
        3199    48.686900     172.0000     186.0900     165.8900
        3200    48.699100     203.0000     181.7500     165.8700
        3201    48.711400     194.0000     179.1900     165.8500
        3202    48.723700     157.0000     178.0100     165.8300
        3203    48.735900     186.0000     177.7900     165.8200
        3204    48.748200     174.0000     178.3000     165.8000
        3205    48.760400     173.0000     179.4100     165.7800
        3206    48.772700     170.0000     180.9600     165.7600
        3207    48.784900     181.0000     182.3600     165.7400
        3208    48.797200     177.0000     182.3100     165.7200
        3209    48.809400     175.0000     180.2700     165.7000
        3210    48.821700     164.0000     177.6800     165.6900
        3211    48.833900     169.0000     175.7700     165.6700
        3212    48.846200     173.0000     174.6200     165.6500
        3213    48.858400     176.0000     173.9600     165.6300
        3214    48.870700     164.0000     173.5800     165.6100
        3215    48.882900     175.0000     173.3600     165.5900
        3216    48.895200     174.0000     173.1800     165.5700
        3217    48.907400     182.0000     173.0100     165.5500
        3218    48.919700     191.0000     172.8800     165.5300
        3219    48.931900     149.0000     172.8300     165.5100
        3220    48.944200     175.0000     172.8400     165.4900
        3221    48.956400     161.0000     172.9000     165.4700
        3222    48.968700     186.0000     173.0100     165.4500
        3223    48.980900     174.0000     173.1500     165.4300
        3224    48.993200     176.0000     173.3200     165.4100
        3225    49.005400     166.0000     173.5100     165.3900
        3226    49.017700     170.0000     173.7100     165.3700
        3227    49.029900     180.0000     173.9000     165.3500
        3228    49.042200     180.0000     174.0800     165.3300
        3229    49.054400     156.0000     174.3000     165.3100
        3230    49.066700     180.0000     174.5800     165.2900
        3231    49.078900     174.0000     174.9200     165.2700
        3232    49.091200     165.0000     175.3700     165.2500
        3233    49.103400     192.0000     175.9600     165.2300
        3234    49.115700     183.0000     176.7700     165.2100
        3235    49.127900     190.0000     177.9100     165.1900
        3236    49.140200     175.0000     179.5700     165.1700
        3237    49.152400     184.0000     182.0100     165.1500
        3238    49.164700     174.0000     185.4500     165.1200
        3239    49.176900     182.0000     190.1100     165.1000
        3240    49.189200     166.0000     196.1400     165.0800
        3241    49.201400     212.0000     202.7600     165.0600
        3242    49.213700     218.0000     207.5100     165.0400
        3243    49.225900     214.0000     209.5400     165.0200
        3244    49.238200     206.0000     211.2400     165.0000
        3245    49.250400     173.0000     211.8800     164.9800
        3246    49.262700     231.0000     207.6800     164.9500
        3247    49.274900     171.0000     200.2900     164.9300
        3248    49.287200     204.0000     194.7600     164.9100
        3249    49.299400     201.0000     192.3900     164.8900
        3250    49.311700     193.0000     192.4800     164.8700
        3251    49.324000     188.0000     194.1900     164.8400
        3252    49.336200     201.0000     196.3800     164.8200
        3253    49.348500     214.0000     197.7300     164.8000
        3254    49.360700     185.0000     198.2300     164.7800
        3255    49.373000     180.0000     198.6400     164.7600
        3256    49.385200     193.0000     197.9300     164.7300
        3257    49.397500     201.0000     194.8500     164.7100
        3258    49.409700     157.0000     190.8600     164.6900
        3259    49.422000     188.0000     187.8600     164.6700
        3260    49.434200     193.0000     186.0900     164.6400
        3261    49.446500     168.0000     185.1400     164.6200
        3262    49.458700     186.0000     184.6800     164.6000
        3263    49.471000     189.0000     184.5100     164.5800
        3264    49.483200     193.0000     184.5300     164.5500
        3265    49.495500     176.0000     184.6800     164.5300
        3266    49.507700     187.0000     184.9400     164.5100
        3267    49.520000     192.0000     185.2600     164.4800
        3268    49.532200     163.0000     185.6200     164.4600
        3269    49.544500     194.0000     186.0100     164.4400
        3270    49.556700     197.0000     186.4800     164.4100
        3271    49.569000     209.0000     187.0300     164.3900
        3272    49.581200     189.0000     187.7000     164.3700
        3273    49.593500     167.0000     188.5500     164.3400
        3274    49.605700     171.0000     189.7100     164.3200
        3275    49.618000     167.0000     191.2900     164.2900
        3276    49.630200     196.0000     193.4000     164.2700
        3277    49.642500     182.0000     196.1700     164.2500
        3278    49.654700     188.0000     199.5900     164.2200
        3279    49.667000     215.0000     203.1600     164.2000
        3280    49.679200     186.0000     206.6600     164.1700
        3281    49.691500     197.0000     211.5100     164.1500
        3282    49.703700     212.0000     219.5400     164.1300
        3283    49.716000     242.0000     231.7900     164.1000
        3284    49.728200     265.0000     248.7600     164.0800
        3285    49.740500     289.0000     270.1400     164.0500
        3286    49.752700     318.0000     293.9300     164.0300
        3287    49.765000     331.0000     315.5500     164.0000
        3288    49.777200     328.0000     328.1100     163.9800
        3289    49.789500     353.0000     326.0700     163.9500
        3290    49.801700     313.0000     309.9000     163.9300
        3291    49.814000     308.0000     286.8100     163.9000
        3292    49.826200     264.0000     265.6100     163.8800
        3293    49.838500     247.0000     251.2300     163.8500
        3294    49.850700     229.0000     244.5100     163.8300
        3295    49.863000     248.0000     244.3800     163.8000
        3296    49.875200     263.0000     249.1600     163.7800
        3297    49.887500     260.0000     256.5700     163.7500
        3298    49.899700     267.0000     263.3700     163.7300
        3299    49.912000     273.0000     265.8200     163.7000
        3300    49.924200     283.0000     261.4600     163.6700
        3301    49.936500     231.0000     251.0600     163.6500
        3302    49.948700     233.0000     238.1800     163.6200
        3303    49.961000     239.0000     226.4500     163.6000
        3304    49.973300     209.0000     217.6600     163.5700
        3305    49.985500     211.0000     212.0100     163.5500
        3306    49.997800     213.0000     209.0600     163.5200
        3307    50.010000     197.0000     208.4600     163.4900
        3308    50.022300     203.0000     210.1100     163.4700
        3309    50.034500     205.0000     214.2900     163.4400
        3310    50.046800     229.0000     221.7200     163.4100
        3311    50.059000     246.0000     233.6300     163.3900
        3312    50.071300     245.0000     251.7800     163.3600
        3313    50.083500     277.0000     277.9700     163.3300
        3314    50.095800     297.0000     312.0200     163.3100
        3315    50.108000     378.0000     355.5100     163.2800
        3316    50.120300     387.0000     402.1500     163.2500
        3317    50.132500     418.0000     439.6500     163.2300
        3318    50.144800     448.0000     450.6900     163.2000
        3319    50.157000     420.0000     427.0600     163.1700
        3320    50.169300     350.0000     381.1500     163.1500
        3321    50.181500     330.0000     334.4200     163.1200
        3322    50.193800     276.0000     300.0900     163.0900
        3323    50.206000     268.0000     281.0500     163.0600
        3324    50.218300     271.0000     275.5800     163.0400
        3325    50.230500     274.0000     280.9800     163.0100
        3326    50.242800     274.0000     294.1900     162.9800
        3327    50.255000     278.0000     310.7000     162.9500
        3328    50.267300     309.0000     323.2300     162.9300
        3329    50.279500     277.0000     323.1900     162.9000
        3330    50.291800     285.0000     307.1700     162.8700
        3331    50.304000     248.0000     281.0800     162.8400
        3332    50.316300     238.0000     254.5100     162.8100
        3333    50.328500     196.0000     233.2000     162.7900
        3334    50.340800     189.0000     218.0800     162.7600
        3335    50.353000     186.0000     207.9100     162.7300
        3336    50.365300     179.0000     201.2400     162.7000
        3337    50.377500     200.0000     197.0000     162.6700
        3338    50.389800     184.0000     194.5500     162.6400
        3339    50.402000     195.0000     193.5700     162.6100
        3340    50.414300     215.0000     194.0300     162.5900
        3341    50.426500     190.0000     196.1200     162.5600
        3342    50.438800     183.0000     200.2900     162.5300
        3343    50.451000     185.0000     207.1100     162.5000
        3344    50.463300     234.0000     217.0800     162.4700
        3345    50.475500     223.0000     230.1900     162.4400
        3346    50.487800     244.0000     245.3300     162.4100
        3347    50.500000     283.0000     259.2500     162.3800
        3348    50.512300     277.0000     266.3400     162.3500
        3349    50.524500     282.0000     262.1500     162.3300
        3350    50.536800     278.0000     248.5400     162.3000
        3351    50.549000     248.0000     232.3800     162.2700
        3352    50.561300     209.0000     219.2600     162.2400
        3353    50.573500     193.0000     211.1900     162.2100
        3354    50.585800     191.0000     208.0700     162.1800
        3355    50.598000     202.0000     209.2200     162.1500
        3356    50.610300     220.0000     213.8300     162.1200
        3357    50.622600     224.0000     220.7500     162.0900
        3358    50.634800     240.0000     227.9900     162.0600
        3359    50.647100     238.0000     232.3300     162.0300
        3360    50.659300     235.0000     230.2800     162.0000
        3361    50.671600     213.0000     221.1700     161.9700
        3362    50.683800     231.0000     209.2300     161.9400
        3363    50.696100     221.0000     199.0100     161.9100
        3364    50.708300     188.0000     191.8000     161.8800
        3365    50.720600     189.0000     187.1600     161.8500
        3366    50.732800     174.0000     184.4000     161.8200
        3367    50.745100     156.0000     182.8900     161.7800
        3368    50.757300     171.0000     182.1500     161.7500
        3369    50.769600     194.0000     181.9600     161.7200
        3370    50.781800     202.0000     182.1700     161.6900
        3371    50.794100     200.0000     182.2100     161.6600
        3372    50.806300     180.0000     181.4500     161.6300
        3373    50.818600     194.0000     180.4000     161.6000
        3374    50.830800     181.0000     180.0300     161.5700
        3375    50.843100     202.0000     180.6800     161.5400
        3376    50.855300     186.0000     182.2600     161.5100
        3377    50.867600     176.0000     184.6100     161.4700
        3378    50.879800     162.0000     187.0800     161.4400
        3379    50.892100     181.0000     187.9300     161.4100
        3380    50.904300     186.0000     185.9700     161.3800
        3381    50.916600     227.0000     183.0600     161.3500
        3382    50.928800     177.0000     181.1600     161.3200
        3383    50.941100     200.0000     180.5500     161.2900
        3384    50.953300     181.0000     180.9900     161.2500
        3385    50.965600     171.0000     182.3500     161.2200
        3386    50.977800     196.0000     184.6700     161.1900
        3387    50.990100     199.0000     188.0700     161.1600
        3388    51.002300     178.0000     192.7100     161.1300
        3389    51.014600     228.0000     198.6200     161.0900
        3390    51.026800     205.0000     205.4700     161.0600
        3391    51.039100     211.0000     212.9900     161.0300
        3392    51.051300     200.0000     221.5300     161.0000
        3393    51.063600     212.0000     230.7700     160.9600
        3394    51.075800     258.0000     238.2100     160.9300
        3395    51.088100     226.0000     240.2600     160.9000
        3396    51.100300     242.0000     235.7700     160.8700
        3397    51.112600     246.0000     227.9000     160.8300
        3398    51.124800     237.0000     221.2000     160.8000
        3399    51.137100     229.0000     218.3900     160.7700
        3400    51.149300     230.0000     220.4200     160.7400
        3401    51.161600     197.0000     227.7000     160.7000
        3402    51.173800     254.0000     240.9300     160.6700
        3403    51.186100     272.0000     261.2900     160.6400
        3404    51.198300     289.0000     289.8300     160.6000
        3405    51.210600     319.0000     326.3700     160.5700
        3406    51.222800     389.0000     369.1400     160.5400
        3407    51.235100     424.0000     416.1000     160.5000
        3408    51.247300     494.0000     461.6700     160.4700
        3409    51.259600     544.0000     491.4800     160.4400
        3410    51.271900     567.0000     487.6600     160.4000
        3411    51.284100     496.0000     447.4400     160.3700
        3412    51.296400     428.0000     390.2000     160.3400
        3413    51.308600     383.0000     338.7600     160.3000
        3414    51.320900     307.0000     303.8400     160.2700
        3415    51.333100     285.0000     286.1300     160.2300
        3416    51.345400     290.0000     282.6900     160.2000
        3417    51.357600     271.0000     290.1800     160.1700
        3418    51.369900     309.0000     305.6600     160.1300
        3419    51.382100     314.0000     324.8700     160.1000
        3420    51.394400     315.0000     339.9200     160.0600
        3421    51.406600     331.0000     341.1600     160.0300
        3422    51.418900     326.0000     324.8100     160.0000
        3423    51.431100     304.0000     297.6200     159.9600
        3424    51.443400     277.0000     270.1000     159.9300
        3425    51.455600     263.0000     247.8800     159.8900
        3426    51.467900     219.0000     230.9600     159.8600
        3427    51.480100     205.0000     217.4500     159.8200
        3428    51.492400     179.0000     206.2700     159.7900
        3429    51.504600     197.0000     197.5200     159.7500
        3430    51.516900     177.0000     191.2900     159.7200
        3431    51.529100     170.0000     187.1300     159.6800
        3432    51.541400     179.0000     184.5300     159.6500
        3433    51.553600     176.0000     183.0900     159.6100
        3434    51.565900     184.0000     182.5000     159.5800
        3435    51.578100     208.0000     182.4000     159.5400
        3436    51.590400     197.0000     182.3200     159.5100
        3437    51.602600     178.0000     181.7300     159.4700
        3438    51.614900     172.0000     180.3000     159.4400
        3439    51.627100     201.0000     178.2100     159.4000
        3440    51.639400     180.0000     175.9200     159.3700
        3441    51.651600     148.0000     174.0100     159.3300
        3442    51.663900     157.0000     172.5700     159.3000
        3443    51.676100     143.0000     171.5300     159.2600
        3444    51.688400     156.0000     170.7400     159.2300
        3445    51.700600     148.0000     170.1400     159.1900
        3446    51.712900     163.0000     169.6600     159.1500
        3447    51.725100     165.0000     169.2600     159.1200
        3448    51.737400     156.0000     168.9300     159.0800
        3449    51.749600     162.0000     168.6500     159.0500
        3450    51.761900     175.0000     168.4000     159.0100
        3451    51.774100     171.0000     168.1800     158.9700
        3452    51.786400     166.0000     168.0000     158.9400
        3453    51.798600     159.0000     167.8300     158.9000
        3454    51.810900     183.0000     167.6900     158.8700
        3455    51.823100     155.0000     167.5700     158.8300
        3456    51.835400     173.0000     167.4600     158.7900
        3457    51.847600     166.0000     167.3900     158.7600
        3458    51.859900     152.0000     167.3600     158.7200
        3459    51.872100     140.0000     167.3800     158.6800
        3460    51.884400     175.0000     167.4800     158.6500
        3461    51.896700     182.0000     167.6600     158.6100
        3462    51.908900     182.0000     167.9300     158.5700
        3463    51.921200     192.0000     168.2600     158.5400
        3464    51.933400     202.0000     168.4800     158.5000
        3465    51.945700     148.0000     168.4100     158.4600
        3466    51.957900     186.0000     168.2300     158.4300
        3467    51.970200     160.0000     168.2600     158.3900
        3468    51.982400     171.0000     168.6600     158.3500
        3469    51.994700     172.0000     169.4600     158.3200
        3470    52.006900     165.0000     170.6800     158.2800
        3471    52.019200     157.0000     172.2800     158.2400
        3472    52.031400     171.0000     173.9200     158.2100
        3473    52.043700     173.0000     174.5800     158.1700
        3474    52.055900     178.0000     173.5100     158.1300
        3475    52.068200     167.0000     171.7800     158.0900
        3476    52.080400     155.0000     170.4200     158.0600
        3477    52.092700     143.0000     169.5300     158.0200
        3478    52.104900     186.0000     169.0300     157.9800
        3479    52.117200     183.0000     168.8900     157.9400
        3480    52.129400     193.0000     169.0800     157.9100
        3481    52.141700     176.0000     169.5600     157.8700
        3482    52.153900     174.0000     170.2700     157.8300
        3483    52.166200     169.0000     171.0900     157.7900
        3484    52.178400     167.0000     171.6500     157.7600
        3485    52.190700     179.0000     171.4800     157.7200
        3486    52.202900     161.0000     170.7600     157.6800
        3487    52.215200     152.0000     170.1400     157.6400
        3488    52.227400     164.0000     169.8700     157.6000
        3489    52.239700     180.0000     169.9200     157.5700
        3490    52.251900     169.0000     170.2500     157.5300
        3491    52.264200     174.0000     170.8700     157.4900
        3492    52.276400     166.0000     171.8800     157.4500
        3493    52.288700     188.0000     173.4500     157.4100
        3494    52.300900     190.0000     175.8700     157.3800
        3495    52.313200     179.0000     179.5600     157.3400
        3496    52.325400     192.0000     185.0000     157.3000
        3497    52.337700     201.0000     192.4500     157.2600
        3498    52.349900     236.0000     201.7100     157.2200
        3499    52.362200     247.0000     211.2900     157.1800
        3500    52.374400     235.0000     217.3900     157.1500
        3501    52.386700     249.0000     215.8300     157.1100
        3502    52.398900     239.0000     207.3600     157.0700
        3503    52.411200     239.0000     197.4300     157.0300
        3504    52.423400     220.0000     190.0400     156.9900
        3505    52.435700     201.0000     185.9600     156.9500
        3506    52.447900     188.0000     184.6200     156.9100
        3507    52.460200     182.0000     185.4200     156.8800
        3508    52.472400     195.0000     188.0400     156.8400
        3509    52.484700     178.0000     192.1500     156.8000
        3510    52.496900     219.0000     197.1900     156.7600
        3511    52.509200     198.0000     201.7200     156.7200
        3512    52.521400     254.0000     203.5900     156.6800
        3513    52.533700     205.0000     201.8200     156.6400
        3514    52.546000     217.0000     198.2600     156.6000
        3515    52.558200     218.0000     195.4700     156.5600
        3516    52.570500     173.0000     194.5600     156.5300
        3517    52.582700     203.0000     195.1500     156.4900
        3518    52.595000     191.0000     195.9600     156.4500
        3519    52.607200     177.0000     196.1300     156.4100
        3520    52.619500     214.0000     196.3900     156.3700
        3521    52.631700     212.0000     197.6100     156.3300
        3522    52.644000     218.0000     199.8300     156.2900
        3523    52.656200     215.0000     202.8600     156.2500
        3524    52.668500     198.0000     206.5300     156.2100
        3525    52.680700     220.0000     210.7700     156.1700
        3526    52.693000     193.0000     215.5700     156.1300
        3527    52.705200     227.0000     220.8700     156.0900
        3528    52.717500     222.0000     226.5200     156.0500
        3529    52.729700     204.0000     232.2000     156.0100
        3530    52.742000     252.0000     237.5600     155.9800
        3531    52.754200     223.0000     242.8300     155.9400
        3532    52.766500     231.0000     248.8700     155.9000
        3533    52.778700     245.0000     256.4700     155.8600
        3534    52.791000     225.0000     266.3100     155.8200
        3535    52.803200     312.0000     279.2500     155.7800
        3536    52.815500     250.0000     296.5100     155.7400
        3537    52.827700     287.0000     319.8400     155.7000
        3538    52.840000     390.0000     351.8500     155.6600
        3539    52.852200     402.0000     396.5000     155.6200
        3540    52.864500     479.0000     459.6300     155.5800
        3541    52.876700     618.0000     549.4400     155.5400
        3542    52.889000     705.0000     676.0300     155.5000
        3543    52.901200     915.0000     849.0000     155.4600
        3544    52.913500    1151.0000    1071.7300     155.4200
        3545    52.925700    1372.0000    1331.8300     155.3800
        3546    52.938000    1649.0000    1591.6700     155.3400
        3547    52.950200    1805.0000    1781.3500     155.3000
        3548    52.962500    1916.0000    1820.1400     155.2600
        3549    52.974700    1757.0000    1682.3500     155.2200
        3550    52.987000    1614.0000    1435.9400     155.1800
        3551    52.999200    1242.0000    1184.3600     155.1400
        3552    53.011500    1006.0000     993.7000     155.1000
        3553    53.023700     913.0000     880.1400     155.0600
        3554    53.036000     857.0000     832.9300     155.0200
        3555    53.048200     843.0000     839.2600     154.9800
        3556    53.060500     892.0000     891.8700     154.9400
        3557    53.072700     978.0000     975.2800     154.9000
        3558    53.085000    1034.0000    1058.7200     154.8600
        3559    53.097200    1067.0000    1098.9400     154.8200
        3560    53.109500    1089.0000    1059.4700     154.7800
        3561    53.121700     932.0000     942.7400     154.7400
        3562    53.134000     877.0000     790.9300     154.7000
        3563    53.146200     688.0000     648.2400     154.6600
        3564    53.158500     516.0000     535.8200     154.6200
        3565    53.170700     430.0000     453.4600     154.5700
        3566    53.183000     397.0000     392.4900     154.5300
        3567    53.195200     350.0000     346.8800     154.4900
        3568    53.207500     285.0000     313.2000     154.4500
        3569    53.219800     285.0000     289.4000     154.4100
        3570    53.232000     235.0000     272.4600     154.3700
        3571    53.244300     244.0000     259.5500     154.3300
        3572    53.256500     219.0000     248.5600     154.2900
        3573    53.268800     241.0000     239.1000     154.2500
        3574    53.281000     229.0000     231.5500     154.2100
        3575    53.293300     228.0000     225.8500     154.1700
        3576    53.305500     207.0000     221.6900     154.1300
        3577    53.317800     196.0000     218.8100     154.0900
        3578    53.330000     212.0000     217.1100     154.0500
        3579    53.342300     203.0000     216.6000     154.0100
        3580    53.354500     185.0000     217.3900     153.9700
        3581    53.366800     209.0000     219.6400     153.9300
        3582    53.379000     201.0000     223.5800     153.8900
        3583    53.391300     250.0000     229.8400     153.8400
        3584    53.403500     227.0000     239.7000     153.8000
        3585    53.415800     263.0000     254.8500     153.7600
        3586    53.428000     275.0000     277.2600     153.7200
        3587    53.440300     327.0000     308.9100     153.6800
        3588    53.452500     353.0000     350.7300     153.6400
        3589    53.464800     389.0000     400.8800     153.6000
        3590    53.477000     460.0000     452.1300     153.5600
        3591    53.489300     491.0000     490.0000     153.5200
        3592    53.501500     457.0000     497.6100     153.4800
        3593    53.513800     476.0000     469.5300     153.4400
        3594    53.526000     432.0000     419.3000     153.4000
        3595    53.538300     362.0000     367.6300     153.3600
        3596    53.550500     316.0000     327.7400     153.3200
        3597    53.562800     288.0000     303.2800     153.2800
        3598    53.575000     286.0000     293.2200     153.2300
        3599    53.587300     331.0000     295.5000     153.1900
        3600    53.599500     295.0000     307.9000     153.1500
        3601    53.611800     339.0000     327.2500     153.1100
        3602    53.624000     338.0000     348.0700     153.0700
        3603    53.636300     350.0000     362.1100     153.0300
        3604    53.648500     360.0000     361.4500     152.9900
        3605    53.660800     344.0000     344.6500     152.9500
        3606    53.673000     294.0000     317.9500     152.9100
        3607    53.685300     275.0000     289.1300     152.8700
        3608    53.697500     228.0000     262.7400     152.8300
        3609    53.709800     237.0000     240.8300     152.7900
        3610    53.722000     204.0000     224.0600     152.7500
        3611    53.734300     230.0000     212.0100     152.7000
        3612    53.746500     209.0000     203.7400     152.6600
        3613    53.758800     227.0000     198.3500     152.6200
        3614    53.771000     172.0000     195.1100     152.5800
        3615    53.783300     200.0000     193.4400     152.5400
        3616    53.795500     183.0000     192.7600     152.5000
        3617    53.807800     176.0000     192.4400     152.4600
        3618    53.820000     176.0000     191.7700     152.4200
        3619    53.832300     201.0000     190.1100     152.3800
        3620    53.844600     199.0000     187.3400     152.3400
        3621    53.856800     190.0000     184.0900     152.3000
        3622    53.869100     165.0000     181.1100     152.2600
        3623    53.881300     197.0000     178.7800     152.2200
        3624    53.893600     186.0000     177.1300     152.1800
        3625    53.905800     176.0000     176.0400     152.1400
        3626    53.918100     188.0000     175.3700     152.0900
        3627    53.930300     167.0000     175.0100     152.0500
        3628    53.942600     140.0000     174.8800     152.0100
        3629    53.954800     176.0000     174.9000     151.9700
        3630    53.967100     174.0000     175.0500     151.9300
        3631    53.979300     167.0000     175.3000     151.8900
        3632    53.991600     166.0000     175.6600     151.8500
        3633    54.003800     200.0000     176.1600     151.8100
        3634    54.016100     195.0000     176.8900     151.7700
        3635    54.028300     164.0000     177.9400     151.7300
        3636    54.040600     188.0000     179.4200     151.6900
        3637    54.052800     204.0000     181.5200     151.6500
        3638    54.065100     166.0000     184.4700     151.6100
        3639    54.077300     184.0000     188.6000     151.5700
        3640    54.089600     200.0000     194.4400     151.5300
        3641    54.101800     192.0000     202.8000     151.4900
        3642    54.114100     209.0000     214.9100     151.4500
        3643    54.126300     223.0000     232.4600     151.4100
        3644    54.138600     268.0000     257.5400     151.3700
        3645    54.150800     282.0000     291.8800     151.3300
        3646    54.163100     325.0000     335.5900     151.2900
        3647    54.175300     330.0000     384.9800     151.2500
        3648    54.187600     422.0000     429.7500     151.2100
        3649    54.199800     474.0000     453.0700     151.1700
        3650    54.212100     429.0000     441.5300     151.1300
        3651    54.224300     413.0000     399.8900     151.0900
        3652    54.236600     327.0000     349.4200     151.0400
        3653    54.248800     301.0000     308.1400     151.0000
        3654    54.261100     276.0000     282.1200     150.9600
        3655    54.273300     272.0000     270.8200     150.9200
        3656    54.285600     255.0000     272.2700     150.8800
        3657    54.297800     250.0000     284.8700     150.8400
        3658    54.310100     323.0000     307.4700     150.8000
        3659    54.322300     325.0000     337.8400     150.7600
        3660    54.334600     377.0000     370.4000     150.7200
        3661    54.346800     386.0000     395.9100     150.6900
        3662    54.359100     441.0000     405.2100     150.6500
        3663    54.371300     436.0000     394.7000     150.6100
        3664    54.383600     383.0000     367.6200     150.5700
        3665    54.395800     356.0000     331.3300     150.5300
        3666    54.408100     317.0000     294.8800     150.4900
        3667    54.420300     278.0000     265.2100     150.4500
        3668    54.432600     244.0000     244.7500     150.4100
        3669    54.444800     225.0000     232.9200     150.3700
        3670    54.457100     226.0000     227.9800     150.3300
        3671    54.469400     227.0000     227.2200     150.2900
        3672    54.481600     244.0000     227.7100     150.2500
        3673    54.493900     225.0000     229.3000     150.2100
        3674    54.506100     236.0000     232.3700     150.1700
        3675    54.518400     258.0000     234.3900     150.1300
        3676    54.530600     244.0000     232.0300     150.0900
        3677    54.542900     268.0000     224.4300     150.0500
        3678    54.555100     259.0000     213.9800     150.0100
        3679    54.567400     208.0000     203.9300     149.9700
        3680    54.579600     193.0000     196.2900     149.9300
        3681    54.591900     217.0000     191.7300     149.9000
        3682    54.604100     197.0000     189.9900     149.8600
        3683    54.616400     176.0000     189.9100     149.8200
        3684    54.628600     185.0000     190.2500     149.7800
        3685    54.640900     173.0000     191.0400     149.7400
        3686    54.653100     212.0000     191.8500     149.7000
        3687    54.665400     219.0000     189.8300     149.6600
        3688    54.677600     173.0000     184.1400     149.6200
        3689    54.689900     180.0000     178.2100     149.5800
        3690    54.702100     172.0000     174.0500     149.5500
        3691    54.714400     168.0000     171.5000     149.5100
        3692    54.726600     165.0000     170.0600     149.4700
        3693    54.738900     154.0000     169.5000     149.4300
        3694    54.751100     158.0000     169.7600     149.3900
        3695    54.763400     158.0000     170.8000     149.3500
        3696    54.775600     193.0000     172.6000     149.3100
        3697    54.787900     178.0000     175.1300     149.2800
        3698    54.800100     165.0000     177.8400     149.2400
        3699    54.812400     169.0000     179.5400     149.2000
        3700    54.824600     187.0000     180.1300     149.1600
        3701    54.836900     188.0000     181.5100     149.1200
        3702    54.849100     198.0000     185.4600     149.0900
        3703    54.861400     201.0000     192.7900     149.0500
        3704    54.873600     202.0000     203.7700     149.0100
        3705    54.885900     236.0000     218.1700     148.9700
        3706    54.898100     239.0000     234.4400     148.9300
        3707    54.910400     243.0000     248.8500     148.9000
        3708    54.922600     263.0000     255.9800     148.8600
        3709    54.934900     271.0000     252.3100     148.8200
        3710    54.947100     233.0000     239.8700     148.7800
        3711    54.959400     230.0000     224.7200     148.7500
        3712    54.971600     184.0000     212.1300     148.7100
        3713    54.983900     183.0000     204.2300     148.6700
        3714    54.996100     203.0000     200.3200     148.6300
        3715    55.008400     195.0000     198.3100     148.6000
        3716    55.020600     195.0000     197.6000     148.5600
        3717    55.032900     202.0000     199.4400     148.5200
        3718    55.045100     196.0000     203.7300     148.4900
        3719    55.057400     215.0000     208.4800     148.4500
        3720    55.069600     231.0000     210.8100     148.4100
        3721    55.081900     220.0000     208.6600     148.3700
        3722    55.094100     200.0000     202.4800     148.3400
        3723    55.106400     197.0000     194.8900     148.3000
        3724    55.118700     179.0000     188.5000     148.2600
        3725    55.130900     177.0000     184.5000     148.2300
        3726    55.143200     178.0000     182.3800     148.1900
        3727    55.155400     194.0000     180.0400     148.1500
        3728    55.167700     175.0000     175.5900     148.1200
        3729    55.179900     170.0000     170.1000     148.0800
        3730    55.192200     155.0000     165.6500     148.0500
        3731    55.204400     166.0000     162.6700     148.0100
        3732    55.216700     147.0000     160.7800     147.9700
        3733    55.228900     160.0000     159.6100     147.9400
        3734    55.241200     163.0000     158.9600     147.9000
        3735    55.253400     172.0000     158.7200     147.8700
        3736    55.265700     155.0000     158.8700     147.8300
        3737    55.277900     175.0000     159.3400     147.7900
        3738    55.290200     147.0000     160.0100     147.7600
        3739    55.302400     162.0000     160.4500     147.7200
        3740    55.314700     166.0000     160.0300     147.6900
        3741    55.326900     157.0000     158.8600     147.6500
        3742    55.339200     151.0000     157.6800     147.6200
        3743    55.351400     163.0000     156.9000     147.5800
        3744    55.363700     180.0000     156.4900     147.5500
        3745    55.375900     160.0000     156.3200     147.5100
        3746    55.388200     148.0000     156.3400     147.4800
        3747    55.400400     171.0000     156.5800     147.4400
        3748    55.412700     165.0000     157.1300     147.4100
        3749    55.424900     149.0000     158.0400     147.3700
        3750    55.437200     159.0000     159.3800     147.3400
        3751    55.449400     163.0000     161.2000     147.3000
        3752    55.461700     180.0000     163.5200     147.2700
        3753    55.473900     158.0000     166.2000     147.2400
        3754    55.486200     165.0000     168.9800     147.2000
        3755    55.498400     186.0000     171.6800     147.1700
        3756    55.510700     190.0000     173.5300     147.1300
        3757    55.522900     206.0000     172.5500     147.1000
        3758    55.535200     193.0000     168.9000     147.0700
        3759    55.547400     155.0000     165.5000     147.0300
        3760    55.559700     168.0000     163.7500     147.0000
        3761    55.571900     167.0000     163.3000     146.9700
        3762    55.584200     184.0000     163.1900     146.9300
        3763    55.596400     181.0000     162.7600     146.9000
        3764    55.608700     203.0000     162.5000     146.8700
        3765    55.620900     156.0000     162.8800     146.8300
        3766    55.633200     168.0000     163.8600     146.8000
        3767    55.645400     173.0000     165.1900     146.7700
        3768    55.657700     179.0000     166.5100     146.7300
        3769    55.669900     185.0000     166.9300     146.7000
        3770    55.682200     174.0000     165.8700     146.6700
        3771    55.694400     174.0000     164.0100     146.6400
        3772    55.706700     190.0000     162.3600     146.6000
        3773    55.718900     146.0000     161.4200     146.5700
        3774    55.731200     190.0000     160.9100     146.5400
        3775    55.743400     152.0000     160.4000     146.5100
        3776    55.755700     151.0000     159.8900     146.4800
        3777    55.768000     183.0000     159.6000     146.4400
        3778    55.780200     167.0000     159.6400     146.4100
        3779    55.792500     152.0000     160.0100     146.3800
        3780    55.804700     162.0000     160.6800     146.3500
        3781    55.817000     164.0000     161.6800     146.3200
        3782    55.829200     196.0000     163.0000     146.2900
        3783    55.841500     165.0000     164.5900     146.2600
        3784    55.853700     182.0000     166.6000     146.2200
        3785    55.866000     164.0000     169.4400     146.1900
        3786    55.878200     169.0000     173.6100     146.1600
        3787    55.890500     185.0000     179.5600     146.1300
        3788    55.902700     214.0000     187.8600     146.1000
        3789    55.915000     220.0000     199.1100     146.0700
        3790    55.927200     212.0000     213.6800     146.0400
        3791    55.939500     240.0000     232.4400     146.0100
        3792    55.951700     266.0000     256.2300     145.9800
        3793    55.964000     321.0000     283.4200     145.9500
        3794    55.976200     315.0000     308.3000     145.9200
        3795    55.988500     282.0000     322.1700     145.8900
        3796    56.000700     278.0000     318.8900     145.8600
        3797    56.013000     254.0000     300.5200     145.8300
        3798    56.025200     268.0000     274.8800     145.8000
        3799    56.037500     234.0000     249.6800     145.7800
        3800    56.049700     242.0000     230.5000     145.7500
        3801    56.062000     178.0000     219.2800     145.7200
        3802    56.074200     231.0000     215.1500     145.6900
        3803    56.086500     224.0000     216.6700     145.6600
        3804    56.098700     236.0000     222.6500     145.6300
        3805    56.111000     220.0000     231.5500     145.6000
        3806    56.123200     246.0000     240.8600     145.5800
        3807    56.135500     267.0000     246.9400     145.5500
        3808    56.147700     260.0000     246.2600     145.5200
        3809    56.160000     254.0000     237.9600     145.4900
        3810    56.172200     219.0000     224.6300     145.4600
        3811    56.184500     188.0000     210.0000     145.4400
        3812    56.196700     194.0000     197.1400     145.4100
        3813    56.209000     192.0000     187.6700     145.3800
        3814    56.221200     171.0000     181.6500     145.3500
        3815    56.233500     179.0000     178.4400     145.3300
        3816    56.245700     168.0000     177.4300     145.3000
        3817    56.258000     173.0000     178.1800     145.2700
        3818    56.270200     176.0000     180.6300     145.2500
        3819    56.282500     174.0000     184.9100     145.2200
        3820    56.294700     183.0000     191.0500     145.1900
        3821    56.307000     211.0000     198.2800     145.1700
        3822    56.319200     199.0000     204.6200     145.1400
        3823    56.331500     218.0000     207.2700     145.1200
        3824    56.343700     204.0000     204.5600     145.0900
        3825    56.356000     193.0000     197.8000     145.0700
        3826    56.368200     196.0000     190.2400     145.0400
        3827    56.380500     202.0000     184.4100     145.0200
        3828    56.392800     181.0000     181.3100     144.9900
        3829    56.405000     171.0000     181.1000     144.9600
        3830    56.417300     166.0000     183.7800     144.9400
        3831    56.429500     206.0000     189.3100     144.9200
        3832    56.441800     206.0000     198.5400     144.8900
        3833    56.454000     223.0000     211.6800     144.8700
        3834    56.466300     223.0000     228.6400     144.8400
        3835    56.478500     259.0000     248.2000     144.8200
        3836    56.490800     246.0000     267.7300     144.8000
        3837    56.503000     268.0000     283.2100     144.7700
        3838    56.515300     287.0000     289.5900     144.7500
        3839    56.527500     268.0000     283.1200     144.7300
        3840    56.539800     262.0000     265.2800     144.7000
        3841    56.552000     255.0000     242.8100     144.6800
        3842    56.564300     218.0000     222.4500     144.6600
        3843    56.576500     199.0000     207.5100     144.6300
        3844    56.588800     196.0000     198.4100     144.6100
        3845    56.601000     192.0000     194.4800     144.5900
        3846    56.613300     196.0000     194.9200     144.5700
        3847    56.625500     205.0000     198.8900     144.5400
        3848    56.637800     227.0000     205.4000     144.5200
        3849    56.650000     207.0000     212.8400     144.5000
        3850    56.662300     246.0000     218.5100     144.4800
        3851    56.674500     212.0000     219.2700     144.4600
        3852    56.686800     179.0000     213.7000     144.4400
        3853    56.699000     186.0000     203.4500     144.4200
        3854    56.711300     169.0000     191.9700     144.4000
        3855    56.723500     169.0000     181.9300     144.3800
        3856    56.735800     175.0000     174.2900     144.3600
        3857    56.748000     167.0000     168.9000     144.3400
        3858    56.760300     180.0000     165.2300     144.3100
        3859    56.772500     190.0000     162.7600     144.3000
        3860    56.784800     160.0000     161.0700     144.2800
        3861    56.797000     166.0000     159.9500     144.2600
        3862    56.809300     178.0000     159.2800     144.2400
        3863    56.821500     175.0000     158.9800     144.2200
        3864    56.833800     159.0000     158.9700     144.2000
        3865    56.846000     171.0000     159.1300     144.1800
        3866    56.858300     136.0000     159.0900     144.1600
        3867    56.870500     149.0000     158.4500     144.1400
        3868    56.882800     150.0000     157.4600     144.1300
        3869    56.895000     148.0000     156.6900     144.1100
        3870    56.907300     130.0000     156.2800     144.0900
        3871    56.919500     158.0000     156.1100     144.0700
        3872    56.931800     162.0000     156.0800     144.0500
        3873    56.944000     155.0000     156.2100     144.0400
        3874    56.956300     146.0000     156.5100     144.0200
        3875    56.968500     154.0000     157.0100     144.0000
        3876    56.980800     169.0000     157.7400     143.9900
        3877    56.993000     173.0000     158.7400     143.9700
        3878    57.005300     163.0000     159.9900     143.9600
        3879    57.017500     174.0000     161.3300     143.9400
        3880    57.029800     157.0000     162.6800     143.9200
        3881    57.042100     165.0000     164.2200     143.9100
        3882    57.054300     165.0000     165.7300     143.8900
        3883    57.066600     164.0000     166.6200     143.8800
        3884    57.078800     157.0000     167.2200     143.8600
        3885    57.091100     197.0000     168.6100     143.8500
        3886    57.103300     182.0000     171.5000     143.8300
        3887    57.115600     180.0000     176.3000     143.8200
        3888    57.127800     216.0000     183.6000     143.8000
        3889    57.140100     187.0000     194.1600     143.7900
        3890    57.152300     200.0000     208.6400     143.7800
        3891    57.164600     218.0000     227.0600     143.7600
        3892    57.176800     231.0000     247.8100     143.7500
        3893    57.189100     243.0000     266.5900     143.7400
        3894    57.201300     255.0000     277.0300     143.7200
        3895    57.213600     284.0000     274.8200     143.7100
        3896    57.225800     249.0000     261.9000     143.7000
        3897    57.238100     249.0000     244.7300     143.6900
        3898    57.250300     228.0000     229.9400     143.6700
        3899    57.262600     246.0000     220.7200     143.6600
        3900    57.274800     222.0000     216.2900     143.6500
        3901    57.287100     217.0000     216.3200     143.6400
        3902    57.299300     190.0000     222.5800     143.6300
        3903    57.311600     235.0000     236.2500     143.6200
        3904    57.323800     256.0000     257.1000     143.6100
        3905    57.336100     264.0000     283.0400     143.6000
        3906    57.348300     334.0000     308.9100     143.5900
        3907    57.360600     328.0000     326.3100     143.5800
        3908    57.372800     347.0000     326.9800     143.5700
        3909    57.385100     294.0000     309.2800     143.5600
        3910    57.397300     288.0000     280.6500     143.5500
        3911    57.409600     279.0000     251.6000     143.5400
        3912    57.421800     226.0000     228.2700     143.5300
        3913    57.434100     207.0000     211.5500     143.5200
        3914    57.446300     213.0000     200.7200     143.5100
        3915    57.458600     218.0000     195.2400     143.5100
        3916    57.470800     208.0000     194.5000     143.5000
        3917    57.483100     192.0000     197.7000     143.4900
        3918    57.495300     214.0000     203.7000     143.4800
        3919    57.507600     206.0000     210.5100     143.4800
        3920    57.519800     216.0000     215.0100     143.4700
        3921    57.532100     185.0000     214.0300     143.4600
        3922    57.544300     189.0000     206.8200     143.4600
        3923    57.556600     197.0000     195.9200     143.4500
        3924    57.568800     187.0000     184.8500     143.4400
        3925    57.581100     186.0000     175.7400     143.4400
        3926    57.593300     192.0000     169.0400     143.4300
        3927    57.605600     162.0000     164.3700     143.4300
        3928    57.617800     155.0000     161.1800     143.4200
        3929    57.630100     176.0000     159.0300     143.4200
        3930    57.642300     152.0000     157.6300     143.4100
        3931    57.654600     141.0000     156.7500     143.4100
        3932    57.666800     163.0000     156.1900     143.4000
        3933    57.679100     149.0000     155.7500     143.4000
        3934    57.691400     152.0000     155.4600     143.4000
        3935    57.703600     153.0000     155.5200     143.3900
        3936    57.715900     159.0000     155.9200     143.3900
        3937    57.728100     161.0000     156.3100     143.3900
        3938    57.740400     154.0000     156.0100     143.3900
        3939    57.752600     159.0000     154.9900     143.3900
        3940    57.764900     161.0000     154.0000     143.3800
        3941    57.777100     204.0000     153.4700     143.3800
        3942    57.789400     158.0000     153.4300     143.3800
        3943    57.801600     139.0000     153.8500     143.3800
        3944    57.813900     164.0000     154.7100     143.3800
        3945    57.826100     156.0000     156.0700     143.3800
        3946    57.838400     156.0000     157.9900     143.3800
        3947    57.850600     151.0000     160.6400     143.3800
        3948    57.862900     164.0000     164.1100     143.3800
        3949    57.875100     167.0000     168.1900     143.3800
        3950    57.887400     145.0000     172.1700     143.3800
        3951    57.899600     156.0000     175.0800     143.3800
        3952    57.911900     170.0000     176.2300     143.3800
        3953    57.924100     190.0000     175.3600     143.3800
        3954    57.936400     178.0000     172.5200     143.3900
        3955    57.948600     164.0000     168.4700     143.3900
        3956    57.960900     158.0000     164.3500     143.3900
        3957    57.973100     154.0000     161.0500     143.3900
        3958    57.985400     149.0000     158.8800     143.4000
        3959    57.997600     184.0000     157.8200     143.4000
        3960    58.009900     131.0000     157.7300     143.4000
        3961    58.022100     154.0000     158.4300     143.4100
        3962    58.034400     156.0000     159.6800     143.4100
        3963    58.046600     177.0000     161.1600     143.4200
        3964    58.058900     152.0000     162.5000     143.4200
        3965    58.071100     146.0000     163.3500     143.4300
        3966    58.083400     151.0000     163.4000     143.4300
        3967    58.095600     167.0000     162.5800     143.4400
        3968    58.107900     153.0000     160.8000     143.4400
        3969    58.120100     170.0000     158.2900     143.4500
        3970    58.132400     145.0000     155.5500     143.4600
        3971    58.144600     170.0000     153.2600     143.4600
        3972    58.156900     152.0000     151.6100     143.4700
        3973    58.169100     163.0000     150.4900     143.4800
        3974    58.181400     165.0000     149.7400     143.4800
        3975    58.193600     167.0000     149.2500     143.4900
        3976    58.205900     163.0000     148.9600     143.5000
        3977    58.218100     143.0000     148.8400     143.5100
        3978    58.230400     164.0000     148.8600     143.5200
        3979    58.242600     157.0000     149.0000     143.5300
        3980    58.254900     162.0000     149.1900     143.5400
        3981    58.267100     146.0000     149.2600     143.5500
        3982    58.279400     153.0000     149.0500     143.5600
        3983    58.291600     158.0000     148.6200     143.5700
        3984    58.303900     134.0000     148.2000     143.5800
        3985    58.316200     125.0000     147.8900     143.5900
        3986    58.328400     169.0000     147.7000     143.6000
        3987    58.340700     196.0000     147.5900     143.6100
        3988    58.352900     143.0000     147.5300     143.6300
        3989    58.365200     135.0000     147.5200     143.6400
        3990    58.377400     150.0000     147.5300     143.6500
        3991    58.389700     151.0000     147.5800     143.6600
        3992    58.401900     148.0000     147.6600     143.6800
        3993    58.414200     164.0000     147.7800     143.6900
        3994    58.426400     148.0000     147.9600     143.7000
        3995    58.438700     155.0000     148.2200     143.7200
        3996    58.450900     130.0000     148.6200     143.7300
        3997    58.463200     128.0000     149.1900     143.7500
        3998    58.475400     127.0000     149.9400     143.7600
        3999    58.487700     158.0000     150.7900     143.7800
        4000    58.499900     149.0000     151.3700     143.8000
        4001    58.512200     151.0000     151.1900     143.8100
        4002    58.524400     161.0000     150.5000     143.8300
        4003    58.536700     167.0000     149.8800     143.8500
        4004    58.548900     136.0000     149.5800     143.8600
        4005    58.561200     158.0000     149.5700     143.8800
        4006    58.573400     149.0000     149.7900     143.9000
        4007    58.585700     162.0000     150.2600     143.9200
        4008    58.597900     131.0000     151.0200     143.9400
        4009    58.610200     155.0000     152.2100     143.9500
        4010    58.622400     158.0000     154.0500     143.9700
        4011    58.634700     160.0000     156.6900     143.9900
        4012    58.646900     180.0000     160.1200     144.0100
        4013    58.659200     196.0000     163.7400     144.0300
        4014    58.671400     171.0000     165.7000     144.0500
        4015    58.683700     189.0000     164.1100     144.0700
        4016    58.695900     150.0000     160.2600     144.1000
        4017    58.708200     161.0000     156.8400     144.1200
        4018    58.720400     165.0000     154.6500     144.1400
        4019    58.732700     150.0000     153.4600     144.1600
        4020    58.744900     158.0000     152.9500     144.1900
        4021    58.757200     161.0000     152.9000     144.2100
        4022    58.769400     157.0000     153.2600     144.2300
        4023    58.781700     154.0000     154.0300     144.2600
        4024    58.793900     170.0000     155.2700     144.2800
        4025    58.806200     163.0000     156.9800     144.3000
        4026    58.818400     162.0000     158.9400     144.3300
        4027    58.830700     171.0000     160.4400     144.3600
        4028    58.842900     181.0000     160.5400     144.3800
        4029    58.855200     152.0000     159.3100     144.4100
        4030    58.867400     145.0000     157.8300     144.4300
        4031    58.879700     142.0000     156.8600     144.4600
        4032    58.891900     168.0000     156.5200     144.4900
        4033    58.904200     148.0000     156.6700     144.5100
        4034    58.916400     137.0000     157.2100     144.5400
        4035    58.928700     154.0000     158.1100     144.5700
        4036    58.940900     165.0000     159.4000     144.6000
        4037    58.953200     170.0000     161.1600     144.6300
        4038    58.965500     156.0000     163.4600     144.6600
        4039    58.977700     154.0000     166.2700     144.6900
        4040    58.990000     181.0000     169.2100     144.7200
        4041    59.002200     171.0000     171.3900     144.7500
        4042    59.014500     184.0000     171.9400     144.7800
        4043    59.026700     170.0000     170.9600     144.8100
        4044    59.039000     152.0000     169.7600     144.8400
        4045    59.051200     155.0000     169.2900     144.8700
        4046    59.063500     175.0000     169.6900     144.9100
        4047    59.075700     148.0000     170.8600     144.9400
        4048    59.088000     161.0000     172.7800     144.9700
        4049    59.100200     186.0000     175.5000     145.0100
        4050    59.112500     189.0000     179.2200     145.0400
        4051    59.124700     170.0000     184.2100     145.0700
        4052    59.137000     190.0000     190.8400     145.1100
        4053    59.149200     210.0000     199.5500     145.1400
        4054    59.161500     212.0000     210.8700     145.1800
        4055    59.173700     227.0000     225.7400     145.2200
        4056    59.186000     273.0000     245.9700     145.2500
        4057    59.198200     295.0000     274.2900     145.2900
        4058    59.210500     321.0000     313.1200     145.3300
        4059    59.222700     396.0000     362.8200     145.3600
        4060    59.235000     443.0000     419.2100     145.4000
        4061    59.247200     508.0000     471.0100     145.4400
        4062    59.259500     596.0000     501.1000     145.4800
        4063    59.271700     515.0000     496.9300     145.5200
        4064    59.284000     511.0000     462.6200     145.5600
        4065    59.296200     431.0000     415.1300     145.6000
        4066    59.308500     389.0000     370.0200     145.6400
        4067    59.320700     353.0000     335.5600     145.6800
        4068    59.333000     299.0000     314.8500     145.7200
        4069    59.345200     303.0000     308.6900     145.7600
        4070    59.357500     329.0000     317.1600     145.8000
        4071    59.369700     351.0000     340.2300     145.8500
        4072    59.382000     394.0000     377.7000     145.8900
        4073    59.394200     409.0000     428.4800     145.9300
        4074    59.406500     490.0000     487.0000     145.9800
        4075    59.418700     546.0000     540.6700     146.0200
        4076    59.431000     588.0000     572.0400     146.0700
        4077    59.443200     550.0000     567.2200     146.1100
        4078    59.455500     583.0000     525.9400     146.1600
        4079    59.467700     486.0000     463.0500     146.2000
        4080    59.480000     370.0000     398.1200     146.2500
        4081    59.492200     319.0000     344.1300     146.2900
        4082    59.504500     301.0000     305.3000     146.3400
        4083    59.516700     248.0000     280.6500     146.3900
        4084    59.529000     232.0000     267.3900     146.4400
        4085    59.541200     236.0000     263.0900     146.4900
        4086    59.553500     283.0000     266.7900     146.5400
        4087    59.565700     259.0000     277.7000     146.5800
        4088    59.578000     268.0000     293.2900     146.6300
        4089    59.590200     298.0000     308.3500     146.6800
        4090    59.602500     314.0000     315.6200     146.7300
        4091    59.614800     295.0000     309.4700     146.7900
        4092    59.627000     271.0000     290.5100     146.8400
        4093    59.639300     265.0000     265.2200     146.8900
        4094    59.651500     267.0000     240.7200     146.9400
        4095    59.663800     201.0000     220.8600     146.9900
        4096    59.676000     184.0000     206.2400     147.0500
        4097    59.688300     183.0000     195.9100     147.1000
        4098    59.700500     211.0000     188.7200     147.1600
        4099    59.712800     208.0000     183.9000     147.2100
        4100    59.725000     169.0000     180.9200     147.2700
        4101    59.737300     160.0000     179.1200     147.3200
        4102    59.749500     172.0000     177.7800     147.3800
        4103    59.761800     172.0000     176.3500     147.4300
        4104    59.774000     178.0000     174.6500     147.4900
        4105    59.786300     168.0000     172.5800     147.5500
        4106    59.798500     147.0000     170.2500     147.6100
        4107    59.810800     127.0000     167.9400     147.6600
        4108    59.823000     177.0000     166.0400     147.7200
        4109    59.835300     172.0000     164.6100     147.7800
        4110    59.847500     152.0000     163.5200     147.8400
        4111    59.859800     155.0000     162.8200     147.9000
        4112    59.872000     156.0000     162.8000     147.9600
        4113    59.884300     157.0000     163.6200     148.0200
        4114    59.896500     173.0000     165.2900     148.0900
        4115    59.908800     178.0000     167.5700     148.1500
        4116    59.921000     166.0000     169.7900     148.2100
        4117    59.933300     179.0000     170.3000     148.2700
        4118    59.945500     182.0000     167.8700     148.3400
        4119    59.957800     176.0000     164.0900     148.4000
        4120    59.970000     159.0000     160.9800     148.4700
        4121    59.982300     168.0000     158.9600     148.5300
        4122    59.994500     169.0000     157.7400     148.6000

# The following lines are used to test the character set of files sent by
# network email or other means. They are not part of the CIF data set.
# abcdefghijklmnopqrstuvwxyzABCDEFGHIJKLMNOPQRSTUVWXYZ0123456789
# !@#$%^&*()_+{}:"~<>?|\-=[];'`,./ 
