# Supplementary material for: Hydrogen-substituted β-tricalcium phosphate synthesized in organic media
Source: Acta Crystallogr B Struct Sci Cryst Eng Mater. 2016 Dec 1;72(Pt 6):875–84. doi: 10.1107/S2052520616015675 (PMC5134762; doi:10.1107/S2052520616015675)
Supplement: Supplementary file 5 [file b-72-00875-150213-02-betaTCPsup5.rtv]

###############################################################################
# Rietveld refinement results for sample 150213-02
# Created with Profex 3.10.0
# Export date: Juli 27, 2016 - 16:29
###############################################################################

data_150213-02
_pd_block_id 150213-02

loop_
    _pd_proc_point_id
    _pd_proc_2theta_corrected
    _pd_proc_intensity_total
    _pd_calc_intensity_total
    _pd_proc_intensity_bkg_calc
           1     9.508400     411.0000     398.4300     398.2000
           2     9.520600     383.0000     398.7200     398.4900
           3     9.532900     437.0000     398.9900     398.7500
           4     9.545100     417.0000     399.2300     398.9900
           5     9.557400     394.0000     399.4600     399.2100
           6     9.569600     376.0000     399.6600     399.4100
           7     9.581900     409.0000     399.8500     399.6000
           8     9.594100     368.0000     400.0200     399.7600
           9     9.606400     420.0000     400.1600     399.9000
          10     9.618600     428.0000     400.3000     400.0300
          11     9.630900     365.0000     400.4100     400.1400
          12     9.643100     411.0000     400.5000     400.2300
          13     9.655400     464.0000     400.5800     400.3100
          14     9.667600     382.0000     400.6500     400.3700
          15     9.679900     402.0000     400.7000     400.4100
          16     9.692100     404.0000     400.7300     400.4400
          17     9.704400     384.0000     400.7500     400.4500
          18     9.716600     402.0000     400.7600     400.4500
          19     9.728900     431.0000     400.7500     400.4400
          20     9.741100     392.0000     400.7300     400.4100
          21     9.753400     431.0000     400.6900     400.3700
          22     9.765600     382.0000     400.6400     400.3200
          23     9.777900     418.0000     400.5900     400.2500
          24     9.790100     391.0000     400.5100     400.1700
          25     9.802400     413.0000     400.4300     400.0900
          26     9.814600     410.0000     400.3400     399.9800
          27     9.826900     410.0000     400.2300     399.8700
          28     9.839100     408.0000     400.1200     399.7500
          29     9.851400     413.0000     400.0000     399.6200
          30     9.863600     424.0000     399.8600     399.4800
          31     9.875900     393.0000     399.7200     399.3300
          32     9.888100     398.0000     399.5700     399.1600
          33     9.900400     405.0000     399.4100     398.9900
          34     9.912600     404.0000     399.2400     398.8200
          35     9.924900     373.0000     399.0600     398.6300
          36     9.937100     381.0000     398.8800     398.4300
          37     9.949400     350.0000     398.6800     398.2300
          38     9.961600     387.0000     398.4900     398.0200
          39     9.973900     390.0000     398.2800     397.8000
          40     9.986100     388.0000     398.0700     397.5800
          41     9.998400     365.0000     397.8500     397.3500
          42    10.010600     412.0000     397.6200     397.1100
          43    10.022900     387.0000     397.4000     396.8700
          44    10.035100     393.0000     397.1600     396.6200
          45    10.047400     384.0000     396.9200     396.3600
          46    10.059600     414.0000     396.6700     396.1000
          47    10.071900     373.0000     396.4200     395.8300
          48    10.084100     399.0000     396.1700     395.5600
          49    10.096400     386.0000     395.9100     395.2800
          50    10.108600     364.0000     395.6500     395.0000
          51    10.120900     383.0000     395.3900     394.7200
          52    10.133100     386.0000     395.1200     394.4300
          53    10.145400     428.0000     394.8500     394.1300
          54    10.157700     398.0000     394.5700     393.8300
          55    10.169900     405.0000     394.3000     393.5300
          56    10.182200     417.0000     394.0200     393.2200
          57    10.194400     391.0000     393.7400     392.9100
          58    10.206700     411.0000     393.4500     392.6000
          59    10.218900     389.0000     393.1700     392.2900
          60    10.231200     387.0000     392.8900     391.9700
          61    10.243400     345.0000     392.6000     391.6500
          62    10.255700     401.0000     392.3200     391.3200
          63    10.267900     408.0000     392.0300     391.0000
          64    10.280200     392.0000     391.7500     390.6700
          65    10.292400     388.0000     391.4700     390.3400
          66    10.304700     374.0000     391.1900     390.0000
          67    10.316900     410.0000     390.9100     389.6700
          68    10.329200     367.0000     390.6300     389.3300
          69    10.341400     380.0000     390.3600     388.9900
          70    10.353700     427.0000     390.1000     388.6500
          71    10.365900     392.0000     389.8300     388.3100
          72    10.378200     396.0000     389.5800     387.9700
          73    10.390400     369.0000     389.3300     387.6300
          74    10.402700     383.0000     389.0900     387.2800
          75    10.414900     357.0000     388.8600     386.9300
          76    10.427200     373.0000     388.6400     386.5900
          77    10.439400     395.0000     388.4400     386.2400
          78    10.451700     369.0000     388.2500     385.8900
          79    10.463900     384.0000     388.0800     385.5400
          80    10.476200     400.0000     387.9300     385.1900
          81    10.488400     383.0000     387.8100     384.8500
          82    10.500700     349.0000     387.7200     384.5000
          83    10.512900     392.0000     387.6600     384.1500
          84    10.525200     372.0000     387.6600     383.8000
          85    10.537400     386.0000     387.7100     383.4400
          86    10.549700     414.0000     387.8300     383.0900
          87    10.561900     383.0000     388.0300     382.7400
          88    10.574200     386.0000     388.3400     382.3900
          89    10.586400     360.0000     388.7900     382.0400
          90    10.598700     408.0000     389.4100     381.7000
          91    10.610900     416.0000     390.2500     381.3500
          92    10.623200     371.0000     390.9500     381.0000
          93    10.635400     396.0000     392.3500     380.6500
          94    10.647700     399.0000     394.2200     380.3000
          95    10.659900     445.0000     396.6900     379.9600
          96    10.672200     402.0000     399.9600     379.6100
          97    10.684400     402.0000     404.2300     379.2600
          98    10.696700     420.0000     409.7600     378.9200
          99    10.708900     406.0000     416.8500     378.5800
         100    10.721200     437.0000     425.9400     378.2300
         101    10.733400     474.0000     437.7100     377.8900
         102    10.745700     480.0000     453.1700     377.5500
         103    10.757900     506.0000     473.5000     377.2100
         104    10.770200     568.0000     500.1800     376.8700
         105    10.782400     579.0000     535.3500     376.5400
         106    10.794700     618.0000     580.6400     376.2000
         107    10.807000     666.0000     632.3400     375.8600
         108    10.819200     670.0000     676.3800     375.5300
         109    10.831500     763.0000     705.5300     375.2000
         110    10.843700     774.0000     723.7500     374.8700
         111    10.856000     773.0000     726.7100     374.5400
         112    10.868200     735.0000     702.8900     374.2100
         113    10.880500     643.0000     646.1800     373.8800
         114    10.892700     567.0000     578.2500     373.5500
         115    10.905000     487.0000     515.4800     373.2300
         116    10.917200     478.0000     464.4200     372.9100
         117    10.929500     438.0000     431.7500     372.5800
         118    10.941700     424.0000     413.0100     372.2600
         119    10.954000     380.0000     401.8300     371.9500
         120    10.966200     392.0000     394.6200     371.6300
         121    10.978500     384.0000     389.6400     371.3100
         122    10.990700     380.0000     386.0600     371.0000
         123    11.003000     370.0000     383.2700     370.6900
         124    11.015200     395.0000     381.0700     370.3800
         125    11.027500     361.0000     379.2800     370.0700
         126    11.039700     388.0000     377.7900     369.7600
         127    11.052000     393.0000     376.5200     369.4600
         128    11.064200     374.0000     375.4200     369.1500
         129    11.076500     365.0000     374.4600     368.8500
         130    11.088700     360.0000     373.6000     368.5500
         131    11.101000     387.0000     372.8300     368.2500
         132    11.113200     368.0000     372.1200     367.9600
         133    11.125500     332.0000     371.4700     367.6600
         134    11.137700     345.0000     370.8700     367.3700
         135    11.150000     352.0000     370.3100     367.0800
         136    11.162200     348.0000     369.7800     366.7900
         137    11.174500     417.0000     369.2800     366.5000
         138    11.186700     385.0000     368.8000     366.2100
         139    11.199000     347.0000     368.3500     365.9300
         140    11.211200     371.0000     367.9100     365.6500
         141    11.223500     349.0000     367.5000     365.3700
         142    11.235700     383.0000     367.0900     365.0900
         143    11.248000     360.0000     366.7000     364.8100
         144    11.260200     351.0000     366.3300     364.5400
         145    11.272500     377.0000     365.9600     364.2600
         146    11.284700     372.0000     365.6000     363.9900
         147    11.297000     388.0000     365.2500     363.7200
         148    11.309200     373.0000     364.9100     363.4500
         149    11.321500     423.0000     364.5800     363.1900
         150    11.333700     361.0000     364.2500     362.9200
         151    11.346000     366.0000     363.9300     362.6600
         152    11.358200     362.0000     363.6200     362.4000
         153    11.370500     356.0000     363.3200     362.1400
         154    11.382700     363.0000     363.0200     361.8800
         155    11.395000     351.0000     362.7200     361.6300
         156    11.407200     333.0000     362.4200     361.3700
         157    11.419500     356.0000     362.1400     361.1200
         158    11.431800     369.0000     361.8500     360.8700
         159    11.444000     369.0000     361.5700     360.6200
         160    11.456300     361.0000     361.2900     360.3800
         161    11.468500     354.0000     361.0200     360.1300
         162    11.480800     360.0000     360.7500     359.8900
         163    11.493000     365.0000     360.4900     359.6500
         164    11.505300     354.0000     360.2200     359.4100
         165    11.517500     355.0000     359.9600     359.1700
         166    11.529800     352.0000     359.7000     358.9400
         167    11.542000     363.0000     359.4500     358.7000
         168    11.554300     324.0000     359.1900     358.4700
         169    11.566500     361.0000     358.9400     358.2400
         170    11.578800     393.0000     358.7000     358.0100
         171    11.591000     371.0000     358.4500     357.7800
         172    11.603300     385.0000     358.2100     357.5600
         173    11.615500     367.0000     357.9700     357.3300
         174    11.627800     353.0000     357.7400     357.1100
         175    11.640000     351.0000     357.5000     356.8900
         176    11.652300     369.0000     357.2700     356.6700
         177    11.664500     357.0000     357.0400     356.4500
         178    11.676800     331.0000     356.8100     356.2400
         179    11.689000     362.0000     356.5900     356.0200
         180    11.701300     357.0000     356.3600     355.8100
         181    11.713500     342.0000     356.1400     355.6000
         182    11.725800     334.0000     355.9200     355.3900
         183    11.738000     372.0000     355.7100     355.1800
         184    11.750300     382.0000     355.4900     354.9700
         185    11.762500     355.0000     355.2800     354.7700
         186    11.774800     346.0000     355.0700     354.5700
         187    11.787000     354.0000     354.8600     354.3600
         188    11.799300     337.0000     354.6500     354.1600
         189    11.811500     360.0000     354.4500     353.9700
         190    11.823800     365.0000     354.2400     353.7700
         191    11.836000     343.0000     354.0400     353.5700
         192    11.848300     358.0000     353.8400     353.3800
         193    11.860500     358.0000     353.6400     353.1900
         194    11.872800     338.0000     353.4500     352.9900
         195    11.885000     396.0000     353.2500     352.8000
         196    11.897300     381.0000     353.0600     352.6100
         197    11.909500     365.0000     352.8700     352.4300
         198    11.921800     367.0000     352.6800     352.2400
         199    11.934000     344.0000     352.4900     352.0600
         200    11.946300     360.0000     352.3000     351.8700
         201    11.958500     330.0000     352.1200     351.6900
         202    11.970800     387.0000     351.9300     351.5100
         203    11.983000     325.0000     351.7500     351.3300
         204    11.995300     349.0000     351.5700     351.1500
         205    12.007500     341.0000     351.3900     350.9800
         206    12.019800     329.0000     351.2100     350.8000
         207    12.032000     368.0000     351.0400     350.6300
         208    12.044300     340.0000     350.8600     350.4600
         209    12.056500     379.0000     350.6900     350.2800
         210    12.068800     357.0000     350.5200     350.1100
         211    12.081100     371.0000     350.3500     349.9500
         212    12.093300     349.0000     350.1800     349.7800
         213    12.105600     391.0000     350.0100     349.6100
         214    12.117800     364.0000     349.8500     349.4500
         215    12.130100     346.0000     349.6800     349.2800
         216    12.142300     364.0000     349.5200     349.1200
         217    12.154600     355.0000     349.3600     348.9600
         218    12.166800     340.0000     349.2000     348.8000
         219    12.179100     349.0000     349.0400     348.6400
         220    12.191300     350.0000     348.8800     348.4800
         221    12.203600     347.0000     348.7200     348.3200
         222    12.215800     371.0000     348.5600     348.1600
         223    12.228100     318.0000     348.4100     348.0100
         224    12.240300     372.0000     348.2600     347.8500
         225    12.252600     331.0000     348.1000     347.7000
         226    12.264800     320.0000     347.9500     347.5500
         227    12.277100     334.0000     347.8000     347.4000
         228    12.289300     366.0000     347.6600     347.2500
         229    12.301600     350.0000     347.5100     347.1000
         230    12.313800     323.0000     347.3600     346.9500
         231    12.326100     335.0000     347.2200     346.8000
         232    12.338300     321.0000     347.0700     346.6600
         233    12.350600     346.0000     346.9300     346.5100
         234    12.362800     359.0000     346.7900     346.3700
         235    12.375100     374.0000     346.6500     346.2300
         236    12.387300     339.0000     346.5100     346.0800
         237    12.399600     349.0000     346.3700     345.9400
         238    12.411800     337.0000     346.2400     345.8000
         239    12.424100     325.0000     346.1000     345.6600
         240    12.436300     319.0000     345.9700     345.5200
         241    12.448600     333.0000     345.8300     345.3900
         242    12.460800     325.0000     345.7000     345.2500
         243    12.473100     349.0000     345.5700     345.1100
         244    12.485300     344.0000     345.4400     344.9800
         245    12.497600     362.0000     345.3100     344.8400
         246    12.509800     328.0000     345.1800     344.7100
         247    12.522100     339.0000     345.0600     344.5800
         248    12.534300     361.0000     344.9300     344.4400
         249    12.546600     344.0000     344.8100     344.3100
         250    12.558800     331.0000     344.6800     344.1800
         251    12.571100     340.0000     344.5600     344.0500
         252    12.583300     349.0000     344.4400     343.9200
         253    12.595600     355.0000     344.3200     343.8000
         254    12.607800     331.0000     344.2100     343.6700
         255    12.620100     374.0000     344.0900     343.5400
         256    12.632300     353.0000     343.9800     343.4100
         257    12.644600     346.0000     343.8600     343.2900
         258    12.656800     305.0000     343.7500     343.1700
         259    12.669100     345.0000     343.6400     343.0400
         260    12.681300     366.0000     343.5400     342.9200
         261    12.693600     378.0000     343.4300     342.8000
         262    12.705900     375.0000     343.3300     342.6700
         263    12.718100     359.0000     343.2300     342.5500
         264    12.730400     380.0000     343.1300     342.4300
         265    12.742600     365.0000     343.0400     342.3100
         266    12.754900     318.0000     342.9600     342.1900
         267    12.767100     341.0000     342.8800     342.0700
         268    12.779400     326.0000     342.8000     341.9600
         269    12.791600     339.0000     342.7400     341.8400
         270    12.803900     337.0000     342.6900     341.7200
         271    12.816100     351.0000     342.6600     341.6000
         272    12.828400     362.0000     342.6500     341.4900
         273    12.840600     343.0000     342.6700     341.3700
         274    12.852900     345.0000     342.7200     341.2600
         275    12.865100     362.0000     342.8300     341.1500
         276    12.877400     318.0000     342.9900     341.0300
         277    12.889600     344.0000     343.2300     340.9200
         278    12.901900     333.0000     343.5700     340.8100
         279    12.914100     349.0000     344.0200     340.6900
         280    12.926400     354.0000     344.6000     340.5800
         281    12.938600     352.0000     345.2100     340.4700
         282    12.950900     352.0000     345.7300     340.3600
         283    12.963100     325.0000     346.1000     340.2500
         284    12.975400     356.0000     346.3300     340.1400
         285    12.987600     324.0000     346.3000     340.0300
         286    12.999900     361.0000     345.8500     339.9300
         287    13.012100     354.0000     345.0300     339.8200
         288    13.024400     370.0000     344.1500     339.7100
         289    13.036600     342.0000     343.2700     339.6000
         290    13.048900     291.0000     342.4700     339.5000
         291    13.061100     360.0000     341.8700     339.3900
         292    13.073400     336.0000     341.4500     339.2900
         293    13.085600     361.0000     341.1700     339.1800
         294    13.097900     355.0000     340.9800     339.0800
         295    13.110100     373.0000     340.8300     338.9700
         296    13.122400     319.0000     340.7100     338.8700
         297    13.134600     312.0000     340.6300     338.7600
         298    13.146900     376.0000     340.5600     338.6600
         299    13.159100     332.0000     340.5100     338.5600
         300    13.171400     377.0000     340.4700     338.4600
         301    13.183600     340.0000     340.4500     338.3500
         302    13.195900     346.0000     340.4500     338.2500
         303    13.208100     349.0000     340.4600     338.1500
         304    13.220400     340.0000     340.4800     338.0500
         305    13.232600     354.0000     340.5300     337.9500
         306    13.244900     374.0000     340.5900     337.8500
         307    13.257100     320.0000     340.6700     337.7500
         308    13.269400     356.0000     340.7800     337.6500
         309    13.281600     341.0000     340.9300     337.5500
         310    13.293900     378.0000     341.1000     337.4500
         311    13.306100     366.0000     341.3200     337.3600
         312    13.318400     350.0000     341.5800     337.2600
         313    13.330600     326.0000     341.9100     337.1600
         314    13.342900     326.0000     342.3100     337.0600
         315    13.355100     330.0000     342.8100     336.9700
         316    13.367400     354.0000     343.4300     336.8700
         317    13.379700     328.0000     344.2100     336.7700
         318    13.391900     368.0000     345.1900     336.6800
         319    13.404200     324.0000     346.4400     336.5800
         320    13.416400     347.0000     348.0700     336.4900
         321    13.428700     339.0000     350.2100     336.3900
         322    13.440900     321.0000     353.0600     336.3000
         323    13.453200     354.0000     356.8900     336.2000
         324    13.465400     366.0000     362.0400     336.1100
         325    13.477700     362.0000     367.8200     336.0100
         326    13.489900     374.0000     376.7200     335.9200
         327    13.502200     374.0000     388.6100     335.8300
         328    13.514400     394.0000     404.5100     335.7400
         329    13.526700     399.0000     425.7100     335.6400
         330    13.538900     431.0000     453.9000     335.5500
         331    13.551200     473.0000     490.8100     335.4600
         332    13.563400     466.0000     535.2700     335.3700
         333    13.575700     520.0000     579.1600     335.2800
         334    13.587900     575.0000     614.4500     335.1800
         335    13.600200     617.0000     642.9400     335.0900
         336    13.612400     668.0000     662.0000     335.0000
         337    13.624700     650.0000     657.9900     334.9100
         338    13.636900     637.0000     621.6800     334.8200
         339    13.649200     570.0000     567.3600     334.7300
         340    13.661400     492.0000     514.7700     334.6400
         341    13.673700     485.0000     465.1000     334.5500
         342    13.685900     444.0000     422.4600     334.4600
         343    13.698200     379.0000     393.3600     334.3800
         344    13.710400     388.0000     375.7000     334.2900
         345    13.722700     408.0000     364.8600     334.2000
         346    13.734900     313.0000     357.8200     334.1100
         347    13.747200     333.0000     352.9800     334.0200
         348    13.759400     365.0000     349.5000     333.9400
         349    13.771700     369.0000     346.8900     333.8500
         350    13.783900     324.0000     344.8700     333.7600
         351    13.796200     346.0000     343.2700     333.6700
         352    13.808400     349.0000     341.9700     333.5900
         353    13.820700     337.0000     340.9000     333.5000
         354    13.832900     311.0000     340.0100     333.4200
         355    13.845200     381.0000     339.2500     333.3300
         356    13.857400     339.0000     338.5900     333.2400
         357    13.869700     333.0000     338.0200     333.1600
         358    13.881900     357.0000     337.5200     333.0700
         359    13.894200     352.0000     337.0800     332.9900
         360    13.906400     338.0000     336.6800     332.9000
         361    13.918700     322.0000     336.3300     332.8200
         362    13.930900     348.0000     336.0000     332.7400
         363    13.943200     329.0000     335.7200     332.6500
         364    13.955400     310.0000     335.4600     332.5700
         365    13.967700     344.0000     335.2100     332.4800
         366    13.979900     357.0000     334.9900     332.4000
         367    13.992200     353.0000     334.7900     332.3200
         368    14.004500     313.0000     334.6100     332.2400
         369    14.016700     305.0000     334.4500     332.1500
         370    14.029000     312.0000     334.3100     332.0700
         371    14.041200     319.0000     334.1900     331.9900
         372    14.053500     308.0000     334.1000     331.9100
         373    14.065700     349.0000     334.0400     331.8300
         374    14.078000     377.0000     334.0300     331.7400
         375    14.090200     350.0000     334.0600     331.6600
         376    14.102500     344.0000     334.1600     331.5800
         377    14.114700     313.0000     334.3400     331.5000
         378    14.127000     344.0000     334.6300     331.4200
         379    14.139200     364.0000     335.0600     331.3400
         380    14.151500     318.0000     335.6700     331.2600
         381    14.163700     303.0000     336.4800     331.1800
         382    14.176000     366.0000     337.4600     331.1000
         383    14.188200     338.0000     338.4400     331.0200
         384    14.200500     347.0000     339.2600     330.9400
         385    14.212700     334.0000     339.8900     330.8700
         386    14.225000     308.0000     340.2600     330.7900
         387    14.237200     349.0000     340.0800     330.7100
         388    14.249500     372.0000     339.1600     330.6300
         389    14.261700     346.0000     337.8000     330.5500
         390    14.274000     327.0000     336.3900     330.4800
         391    14.286200     344.0000     335.0500     330.4000
         392    14.298500     307.0000     333.8400     330.3200
         393    14.310700     350.0000     332.9200     330.2400
         394    14.323000     333.0000     332.2800     330.1700
         395    14.335200     339.0000     331.8400     330.0900
         396    14.347500     335.0000     331.5200     330.0200
         397    14.359700     312.0000     331.2700     329.9400
         398    14.372000     331.0000     331.0700     329.8600
         399    14.384200     360.0000     330.9000     329.7900
         400    14.396500     323.0000     330.7400     329.7100
         401    14.408700     309.0000     330.6000     329.6400
         402    14.421000     352.0000     330.4800     329.5600
         403    14.433200     324.0000     330.3600     329.4900
         404    14.445500     325.0000     330.2500     329.4200
         405    14.457700     342.0000     330.1400     329.3400
         406    14.470000     336.0000     330.0300     329.2700
         407    14.482200     342.0000     329.9300     329.2000
         408    14.494500     328.0000     329.8400     329.1200
         409    14.506700     320.0000     329.7400     329.0500
         410    14.519000     338.0000     329.6500     328.9800
         411    14.531200     292.0000     329.5600     328.9000
         412    14.543500     328.0000     329.4700     328.8300
         413    14.555700     328.0000     329.3800     328.7600
         414    14.568000     301.0000     329.3000     328.6900
         415    14.580200     340.0000     329.2100     328.6200
         416    14.592500     337.0000     329.1300     328.5500
         417    14.604700     316.0000     329.0500     328.4800
         418    14.617000     348.0000     328.9700     328.4100
         419    14.629200     332.0000     328.8900     328.3400
         420    14.641500     339.0000     328.8100     328.2700
         421    14.653800     364.0000     328.7300     328.2000
         422    14.666000     307.0000     328.6500     328.1300
         423    14.678300     339.0000     328.5800     328.0600
         424    14.690500     329.0000     328.5000     327.9900
         425    14.702800     355.0000     328.4200     327.9200
         426    14.715000     309.0000     328.3500     327.8500
         427    14.727300     299.0000     328.2700     327.7900
         428    14.739500     359.0000     328.2000     327.7200
         429    14.751800     308.0000     328.1300     327.6500
         430    14.764000     317.0000     328.0600     327.5800
         431    14.776300     361.0000     327.9800     327.5200
         432    14.788500     316.0000     327.9100     327.4500
         433    14.800800     314.0000     327.8400     327.3800
         434    14.813000     329.0000     327.7700     327.3200
         435    14.825300     349.0000     327.7000     327.2500
         436    14.837500     299.0000     327.6300     327.1900
         437    14.849800     298.0000     327.5700     327.1200
         438    14.862000     344.0000     327.5000     327.0600
         439    14.874300     360.0000     327.4300     326.9900
         440    14.886500     294.0000     327.3600     326.9300
         441    14.898800     336.0000     327.3000     326.8700
         442    14.911000     367.0000     327.2300     326.8000
         443    14.923300     322.0000     327.1700     326.7400
         444    14.935500     322.0000     327.1000     326.6800
         445    14.947800     340.0000     327.0400     326.6100
         446    14.960000     319.0000     326.9700     326.5500
         447    14.972300     320.0000     326.9100     326.4900
         448    14.984500     308.0000     326.8500     326.4300
         449    14.996800     347.0000     326.7800     326.3700
         450    15.009000     309.0000     326.7200     326.3100
         451    15.021300     331.0000     326.6600     326.2500
         452    15.033500     369.0000     326.6000     326.1900
         453    15.045800     347.0000     326.5400     326.1300
         454    15.058000     291.0000     326.4800     326.0700
         455    15.070300     352.0000     326.4200     326.0100
         456    15.082500     324.0000     326.3600     325.9500
         457    15.094800     297.0000     326.3000     325.8900
         458    15.107000     317.0000     326.2400     325.8300
         459    15.119300     317.0000     326.1800     325.7700
         460    15.131500     329.0000     326.1200     325.7200
         461    15.143800     329.0000     326.0700     325.6600
         462    15.156000     340.0000     326.0100     325.6000
         463    15.168300     299.0000     325.9500     325.5500
         464    15.180500     324.0000     325.9000     325.4900
         465    15.192800     336.0000     325.8400     325.4300
         466    15.205000     334.0000     325.7900     325.3800
         467    15.217300     309.0000     325.7300     325.3200
         468    15.229500     369.0000     325.6800     325.2700
         469    15.241800     296.0000     325.6300     325.2100
         470    15.254000     340.0000     325.5700     325.1600
         471    15.266300     329.0000     325.5200     325.1100
         472    15.278600     354.0000     325.4700     325.0500
         473    15.290800     324.0000     325.4200     325.0000
         474    15.303100     343.0000     325.3600     324.9500
         475    15.315300     339.0000     325.3100     324.9000
         476    15.327600     295.0000     325.2600     324.8400
         477    15.339800     327.0000     325.2100     324.7900
         478    15.352100     321.0000     325.1700     324.7400
         479    15.364300     320.0000     325.1200     324.6900
         480    15.376600     298.0000     325.0700     324.6400
         481    15.388800     341.0000     325.0200     324.5900
         482    15.401100     323.0000     324.9700     324.5400
         483    15.413300     320.0000     324.9300     324.4900
         484    15.425600     343.0000     324.8800     324.4400
         485    15.437800     330.0000     324.8300     324.3900
         486    15.450100     348.0000     324.7900     324.3500
         487    15.462300     339.0000     324.7400     324.3000
         488    15.474600     324.0000     324.7000     324.2500
         489    15.486800     330.0000     324.6600     324.2000
         490    15.499100     330.0000     324.6100     324.1600
         491    15.511300     352.0000     324.5700     324.1100
         492    15.523600     305.0000     324.5300     324.0700
         493    15.535800     351.0000     324.4900     324.0200
         494    15.548100     314.0000     324.4500     323.9800
         495    15.560300     328.0000     324.4100     323.9300
         496    15.572600     346.0000     324.3700     323.8900
         497    15.584800     255.0000     324.3300     323.8400
         498    15.597100     323.0000     324.2900     323.8000
         499    15.609300     348.0000     324.2500     323.7600
         500    15.621600     334.0000     324.2100     323.7200
         501    15.633800     305.0000     324.1800     323.6700
         502    15.646100     309.0000     324.1400     323.6300
         503    15.658300     326.0000     324.1100     323.5900
         504    15.670600     325.0000     324.0700     323.5500
         505    15.682800     308.0000     324.0400     323.5100
         506    15.695100     331.0000     324.0000     323.4700
         507    15.707300     338.0000     323.9700     323.4300
         508    15.719600     366.0000     323.9400     323.3900
         509    15.731800     322.0000     323.9100     323.3500
         510    15.744100     331.0000     323.8800     323.3100
         511    15.756300     319.0000     323.8500     323.2800
         512    15.768600     337.0000     323.8200     323.2400
         513    15.780800     315.0000     323.7900     323.2000
         514    15.793100     361.0000     323.7600     323.1700
         515    15.805300     320.0000     323.7300     323.1300
         516    15.817600     315.0000     323.7100     323.0900
         517    15.829800     340.0000     323.6800     323.0600
         518    15.842100     345.0000     323.6600     323.0200
         519    15.854300     316.0000     323.6300     322.9900
         520    15.866600     327.0000     323.6100     322.9600
         521    15.878800     364.0000     323.5900     322.9200
         522    15.891100     341.0000     323.5700     322.8900
         523    15.903300     386.0000     323.5500     322.8600
         524    15.915600     320.0000     323.5300     322.8300
         525    15.927900     300.0000     323.5100     322.7900
         526    15.940100     345.0000     323.4900     322.7600
         527    15.952400     310.0000     323.4700     322.7300
         528    15.964600     317.0000     323.4600     322.7000
         529    15.976900     323.0000     323.4400     322.6700
         530    15.989100     320.0000     323.4300     322.6400
         531    16.001400     338.0000     323.4200     322.6100
         532    16.013600     338.0000     323.4100     322.5800
         533    16.025900     333.0000     323.4000     322.5600
         534    16.038100     313.0000     323.3900     322.5300
         535    16.050400     295.0000     323.3800     322.5000
         536    16.062600     308.0000     323.3800     322.4800
         537    16.074900     302.0000     323.3700     322.4500
         538    16.087100     317.0000     323.3700     322.4200
         539    16.099400     330.0000     323.3700     322.4000
         540    16.111600     308.0000     323.3700     322.3700
         541    16.123900     367.0000     323.3700     322.3500
         542    16.136100     303.0000     323.3800     322.3300
         543    16.148400     337.0000     323.3800     322.3000
         544    16.160600     320.0000     323.3900     322.2800
         545    16.172900     339.0000     323.4000     322.2600
         546    16.185100     324.0000     323.4200     322.2300
         547    16.197400     313.0000     323.4300     322.2100
         548    16.209600     323.0000     323.4500     322.1900
         549    16.221900     350.0000     323.4800     322.1700
         550    16.234100     328.0000     323.5000     322.1500
         551    16.246400     357.0000     323.5300     322.1300
         552    16.258600     286.0000     323.5700     322.1100
         553    16.270900     342.0000     323.6100     322.0900
         554    16.283100     317.0000     323.6500     322.0800
         555    16.295400     320.0000     323.7100     322.0600
         556    16.307600     314.0000     323.7700     322.0400
         557    16.319900     355.0000     323.8500     322.0200
         558    16.332100     326.0000     323.9300     322.0100
         559    16.344400     335.0000     324.0400     321.9900
         560    16.356600     317.0000     324.1500     321.9800
         561    16.368900     340.0000     324.2800     321.9600
         562    16.381100     338.0000     324.4100     321.9500
         563    16.393400     356.0000     324.5300     321.9300
         564    16.405600     325.0000     324.6600     321.9200
         565    16.417900     330.0000     324.7600     321.9100
         566    16.430100     315.0000     324.8300     321.8900
         567    16.442400     337.0000     324.8800     321.8800
         568    16.454600     317.0000     324.9500     321.8700
         569    16.466900     339.0000     325.0300     321.8600
         570    16.479100     337.0000     325.1300     321.8500
         571    16.491400     317.0000     325.2500     321.8400
         572    16.503600     334.0000     325.4100     321.8300
         573    16.515900     297.0000     325.5700     321.8200
         574    16.528100     329.0000     325.7900     321.8100
         575    16.540400     292.0000     326.0500     321.8000
         576    16.552600     343.0000     326.3300     321.8000
         577    16.564900     323.0000     326.6500     321.7900
         578    16.577200     304.0000     327.0200     321.7800
         579    16.589400     308.0000     327.4300     321.7800
         580    16.601700     358.0000     327.9000     321.7700
         581    16.613900     336.0000     328.4400     321.7700
         582    16.626200     328.0000     329.0500     321.7600
         583    16.638400     301.0000     329.7600     321.7600
         584    16.650700     339.0000     330.5700     321.7500
         585    16.662900     324.0000     331.5200     321.7500
         586    16.675200     342.0000     332.6300     321.7500
         587    16.687400     371.0000     333.9500     321.7500
         588    16.699700     353.0000     335.5200     321.7400
         589    16.711900     323.0000     337.4100     321.7400
         590    16.724200     358.0000     339.7300     321.7400
         591    16.736400     344.0000     342.6200     321.7400
         592    16.748700     347.0000     346.2700     321.7400
         593    16.760900     347.0000     350.9900     321.7400
         594    16.773200     367.0000     357.2400     321.7400
         595    16.785400     357.0000     365.7400     321.7500
         596    16.797700     367.0000     377.5700     321.7500
         597    16.809900     389.0000     394.2300     321.7500
         598    16.822200     384.0000     417.5400     321.7500
         599    16.834400     460.0000     449.8000     321.7600
         600    16.846700     538.0000     495.3900     321.7600
         601    16.858900     592.0000     563.2800     321.7700
         602    16.871200     587.0000     665.7900     321.7700
         603    16.883400     757.0000     813.1600     321.7800
         604    16.895700     926.0000     968.6500     321.7800
         605    16.907900    1071.0000    1071.4200     321.7900
         606    16.920200    1189.0000    1179.9600     321.8000
         607    16.932400    1337.0000    1322.6900     321.8100
         608    16.944700    1331.0000    1390.8200     321.8100
         609    16.956900    1237.0000    1236.2700     321.8200
         610    16.969200     998.0000     996.6100     321.8300
         611    16.981400     879.0000     875.4800     321.8400
         612    16.993700     750.0000     771.8600     321.8500
         613    17.005900     616.0000     605.7200     321.8600
         614    17.018200     499.0000     478.4400     321.8700
         615    17.030400     398.0000     417.6800     321.8900
         616    17.042700     374.0000     387.8100     321.9000
         617    17.054900     367.0000     370.8500     321.9100
         618    17.067200     379.0000     360.1000     321.9200
         619    17.079400     375.0000     352.7500     321.9400
         620    17.091700     371.0000     347.6300     321.9500
         621    17.103900     308.0000     343.6200     321.9700
         622    17.116200     327.0000     340.5200     321.9800
         623    17.128400     350.0000     338.0700     322.0000
         624    17.140700     332.0000     336.1000     322.0100
         625    17.152900     352.0000     334.4900     322.0300
         626    17.165200     335.0000     333.1500     322.0500
         627    17.177400     285.0000     332.0300     322.0600
         628    17.189700     324.0000     331.0800     322.0800
         629    17.201900     339.0000     330.2600     322.1000
         630    17.214200     326.0000     329.5700     322.1200
         631    17.226500     327.0000     328.9600     322.1400
         632    17.238700     337.0000     328.4400     322.1600
         633    17.251000     319.0000     327.9800     322.1800
         634    17.263200     346.0000     327.5700     322.2000
         635    17.275500     353.0000     327.2200     322.2200
         636    17.287700     328.0000     326.9000     322.2400
         637    17.300000     298.0000     326.6200     322.2700
         638    17.312200     310.0000     326.3700     322.2900
         639    17.324500     319.0000     326.1500     322.3100
         640    17.336700     331.0000     325.9500     322.3400
         641    17.349000     334.0000     325.7700     322.3600
         642    17.361200     326.0000     325.6100     322.3900
         643    17.373500     341.0000     325.4700     322.4100
         644    17.385700     305.0000     325.3400     322.4400
         645    17.398000     334.0000     325.2200     322.4600
         646    17.410200     355.0000     325.1200     322.4900
         647    17.422500     327.0000     325.0300     322.5200
         648    17.434700     313.0000     324.9500     322.5400
         649    17.447000     324.0000     324.8700     322.5700
         650    17.459200     337.0000     324.8100     322.6000
         651    17.471500     304.0000     324.7500     322.6300
         652    17.483700     322.0000     324.7000     322.6600
         653    17.496000     351.0000     324.6600     322.6900
         654    17.508200     339.0000     324.6200     322.7200
         655    17.520500     354.0000     324.5900     322.7500
         656    17.532700     318.0000     324.5600     322.7800
         657    17.545000     321.0000     324.5400     322.8200
         658    17.557200     306.0000     324.5200     322.8500
         659    17.569500     310.0000     324.5000     322.8800
         660    17.581700     321.0000     324.4900     322.9100
         661    17.594000     345.0000     324.4900     322.9500
         662    17.606200     325.0000     324.4900     322.9800
         663    17.618500     331.0000     324.5000     323.0200
         664    17.630700     287.0000     324.5100     323.0500
         665    17.643000     339.0000     324.5400     323.0900
         666    17.655200     320.0000     324.5800     323.1200
         667    17.667500     328.0000     324.6300     323.1600
         668    17.679700     312.0000     324.7000     323.2000
         669    17.692000     342.0000     324.8000     323.2300
         670    17.704200     358.0000     324.9300     323.2700
         671    17.716500     295.0000     325.1100     323.3100
         672    17.728700     335.0000     325.3100     323.3500
         673    17.741000     339.0000     325.5100     323.3900
         674    17.753200     324.0000     325.6900     323.4300
         675    17.765500     308.0000     325.8600     323.4700
         676    17.777700     315.0000     325.9900     323.5100
         677    17.790000     294.0000     326.0000     323.5500
         678    17.802200     316.0000     325.8600     323.5900
         679    17.814500     329.0000     325.6700     323.6300
         680    17.826700     335.0000     325.5100     323.6800
         681    17.839000     328.0000     325.3600     323.7200
         682    17.851300     309.0000     325.1900     323.7600
         683    17.863500     329.0000     325.0600     323.8100
         684    17.875800     354.0000     324.9800     323.8500
         685    17.888000     330.0000     324.9400     323.8900
         686    17.900300     338.0000     324.9200     323.9400
         687    17.912500     316.0000     324.9200     323.9800
         688    17.924800     363.0000     324.9300     324.0300
         689    17.937000     325.0000     324.9500     324.0800
         690    17.949300     287.0000     324.9800     324.1200
         691    17.961500     326.0000     325.0000     324.1700
         692    17.973800     348.0000     325.0400     324.2200
         693    17.986000     336.0000     325.0700     324.2700
         694    17.998300     274.0000     325.1100     324.3100
         695    18.010500     371.0000     325.1500     324.3600
         696    18.022800     373.0000     325.1900     324.4100
         697    18.035000     320.0000     325.2300     324.4600
         698    18.047300     344.0000     325.2800     324.5100
         699    18.059500     335.0000     325.3300     324.5600
         700    18.071800     316.0000     325.3800     324.6100
         701    18.084000     323.0000     325.4300     324.6600
         702    18.096300     332.0000     325.4800     324.7200
         703    18.108500     317.0000     325.5400     324.7700
         704    18.120800     340.0000     325.6000     324.8200
         705    18.133000     327.0000     325.6700     324.8700
         706    18.145300     307.0000     325.7400     324.9300
         707    18.157500     335.0000     325.8200     324.9800
         708    18.169800     303.0000     325.9000     325.0300
         709    18.182000     340.0000     326.0000     325.0900
         710    18.194300     337.0000     326.1000     325.1400
         711    18.206500     344.0000     326.2300     325.2000
         712    18.218800     305.0000     326.3800     325.2500
         713    18.231000     333.0000     326.5700     325.3100
         714    18.243300     318.0000     326.8000     325.3700
         715    18.255500     349.0000     327.1100     325.4200
         716    18.267800     339.0000     327.5100     325.4800
         717    18.280000     330.0000     327.9700     325.5400
         718    18.292300     310.0000     328.7000     325.6000
         719    18.304500     348.0000     329.7100     325.6500
         720    18.316800     310.0000     331.1100     325.7100
         721    18.329000     327.0000     332.9200     325.7700
         722    18.341300     316.0000     334.8100     325.8300
         723    18.353500     315.0000     336.4600     325.8900
         724    18.365800     315.0000     338.0600     325.9500
         725    18.378000     317.0000     339.6100     326.0100
         726    18.390300     330.0000     340.2000     326.0700
         727    18.402500     339.0000     338.8900     326.1400
         728    18.414800     363.0000     336.6600     326.2000
         729    18.427000     328.0000     334.9900     326.2600
         730    18.439300     360.0000     333.6100     326.3200
         731    18.451500     362.0000     331.9000     326.3800
         732    18.463800     363.0000     330.2400     326.4500
         733    18.476000     311.0000     329.1400     326.5100
         734    18.488300     345.0000     328.5300     326.5700
         735    18.500600     374.0000     328.2000     326.6400
         736    18.512800     361.0000     328.0100     326.7000
         737    18.525100     306.0000     327.9000     326.7700
         738    18.537300     339.0000     327.8400     326.8300
         739    18.549600     317.0000     327.8200     326.9000
         740    18.561800     329.0000     327.8100     326.9700
         741    18.574100     330.0000     327.8300     327.0300
         742    18.586300     354.0000     327.8500     327.1000
         743    18.598600     341.0000     327.8800     327.1600
         744    18.610800     336.0000     327.9200     327.2300
         745    18.623100     320.0000     327.9600     327.3000
         746    18.635300     315.0000     328.0100     327.3700
         747    18.647600     344.0000     328.0600     327.4400
         748    18.659800     323.0000     328.1200     327.5000
         749    18.672100     310.0000     328.1700     327.5700
         750    18.684300     341.0000     328.2300     327.6400
         751    18.696600     299.0000     328.2900     327.7100
         752    18.708800     332.0000     328.3500     327.7800
         753    18.721100     297.0000     328.4100     327.8500
         754    18.733300     337.0000     328.4700     327.9200
         755    18.745600     295.0000     328.5300     327.9900
         756    18.757800     336.0000     328.6000     328.0600
         757    18.770100     325.0000     328.6600     328.1400
         758    18.782300     314.0000     328.7300     328.2100
         759    18.794600     332.0000     328.7900     328.2800
         760    18.806800     312.0000     328.8600     328.3500
         761    18.819100     321.0000     328.9300     328.4200
         762    18.831300     336.0000     329.0000     328.5000
         763    18.843600     364.0000     329.0700     328.5700
         764    18.855800     332.0000     329.1400     328.6400
         765    18.868100     321.0000     329.2200     328.7200
         766    18.880300     338.0000     329.3000     328.7900
         767    18.892600     330.0000     329.3800     328.8700
         768    18.904800     346.0000     329.4600     328.9400
         769    18.917100     338.0000     329.5400     329.0200
         770    18.929300     334.0000     329.6300     329.0900
         771    18.941600     354.0000     329.7100     329.1700
         772    18.953800     339.0000     329.7900     329.2400
         773    18.966100     333.0000     329.8600     329.3200
         774    18.978300     301.0000     329.9300     329.3900
         775    18.990600     339.0000     329.9900     329.4700
         776    19.002800     317.0000     330.0600     329.5500
         777    19.015100     342.0000     330.1200     329.6300
         778    19.027300     324.0000     330.1900     329.7000
         779    19.039600     329.0000     330.2600     329.7800
         780    19.051800     321.0000     330.3300     329.8600
         781    19.064100     324.0000     330.4000     329.9400
         782    19.076300     316.0000     330.4800     330.0100
         783    19.088600     345.0000     330.5500     330.0900
         784    19.100800     340.0000     330.6300     330.1700
         785    19.113100     350.0000     330.7100     330.2500
         786    19.125300     295.0000     330.7900     330.3300
         787    19.137600     319.0000     330.8700     330.4100
         788    19.149900     332.0000     330.9500     330.4900
         789    19.162100     304.0000     331.0300     330.5700
         790    19.174400     343.0000     331.1200     330.6500
         791    19.186600     337.0000     331.2000     330.7300
         792    19.198900     331.0000     331.2800     330.8100
         793    19.211100     319.0000     331.3700     330.8900
         794    19.223400     338.0000     331.4500     330.9700
         795    19.235600     314.0000     331.5300     331.0600
         796    19.247900     343.0000     331.6200     331.1400
         797    19.260100     339.0000     331.7000     331.2200
         798    19.272400     293.0000     331.7900     331.3000
         799    19.284600     360.0000     331.8800     331.3800
         800    19.296900     354.0000     331.9600     331.4700
         801    19.309100     328.0000     332.0500     331.5500
         802    19.321400     315.0000     332.1400     331.6300
         803    19.333600     302.0000     332.2300     331.7200
         804    19.345900     350.0000     332.3200     331.8000
         805    19.358100     337.0000     332.4200     331.8800
         806    19.370400     349.0000     332.5100     331.9700
         807    19.382600     295.0000     332.6100     332.0500
         808    19.394900     337.0000     332.7100     332.1300
         809    19.407100     338.0000     332.8100     332.2200
         810    19.419400     325.0000     332.9200     332.3000
         811    19.431600     375.0000     333.0300     332.3900
         812    19.443900     331.0000     333.1600     332.4700
         813    19.456100     322.0000     333.2900     332.5600
         814    19.468400     326.0000     333.4500     332.6400
         815    19.480600     341.0000     333.6100     332.7300
         816    19.492900     349.0000     333.7700     332.8100
         817    19.505100     329.0000     333.9300     332.9000
         818    19.517400     349.0000     334.0800     332.9900
         819    19.529600     334.0000     334.2200     333.0700
         820    19.541900     365.0000     334.3100     333.1600
         821    19.554100     322.0000     334.3500     333.2400
         822    19.566400     335.0000     334.3700     333.3300
         823    19.578600     368.0000     334.4100     333.4200
         824    19.590900     345.0000     334.4500     333.5000
         825    19.603100     341.0000     334.4900     333.5900
         826    19.615400     323.0000     334.5300     333.6800
         827    19.627600     356.0000     334.5800     333.7700
         828    19.639900     348.0000     334.6600     333.8500
         829    19.652100     328.0000     334.7400     333.9400
         830    19.664400     350.0000     334.8300     334.0300
         831    19.676600     375.0000     334.9300     334.1200
         832    19.688900     320.0000     335.0400     334.2100
         833    19.701100     346.0000     335.1500     334.2900
         834    19.713400     336.0000     335.2600     334.3800
         835    19.725600     322.0000     335.3700     334.4700
         836    19.737900     341.0000     335.4900     334.5600
         837    19.750100     376.0000     335.6100     334.6500
         838    19.762400     370.0000     335.7400     334.7400
         839    19.774700     350.0000     335.8700     334.8300
         840    19.786900     321.0000     336.0000     334.9100
         841    19.799200     346.0000     336.1400     335.0000
         842    19.811400     362.0000     336.2900     335.0900
         843    19.823700     362.0000     336.4500     335.1800
         844    19.835900     311.0000     336.6100     335.2700
         845    19.848200     334.0000     336.7800     335.3600
         846    19.860400     352.0000     336.9700     335.4500
         847    19.872700     344.0000     337.1700     335.5400
         848    19.884900     356.0000     337.3900     335.6300
         849    19.897200     344.0000     337.6300     335.7200
         850    19.909400     359.0000     337.9000     335.8100
         851    19.921700     359.0000     338.2000     335.9000
         852    19.933900     321.0000     338.5600     335.9900
         853    19.946200     330.0000     338.9700     336.0800
         854    19.958400     325.0000     339.4600     336.1700
         855    19.970700     338.0000     340.0700     336.2600
         856    19.982900     346.0000     340.8200     336.3500
         857    19.995200     351.0000     341.7700     336.4400
         858    20.007400     349.0000     343.0200     336.5300
         859    20.019700     347.0000     344.6600     336.6300
         860    20.031900     350.0000     346.9000     336.7200
         861    20.044200     372.0000     350.0400     336.8100
         862    20.056400     379.0000     354.5500     336.9000
         863    20.068700     349.0000     361.0700     336.9900
         864    20.080900     354.0000     370.4100     337.0800
         865    20.093200     388.0000     383.2000     337.1700
         866    20.105400     414.0000     397.9400     337.2600
         867    20.117700     404.0000     411.2900     337.3500
         868    20.129900     440.0000     423.6600     337.4500
         869    20.142200     480.0000     436.7500     337.5400
         870    20.154400     490.0000     445.6900     337.6300
         871    20.166700     477.0000     440.2400     337.7200
         872    20.178900     453.0000     422.3600     337.8100
         873    20.191200     432.0000     407.2500     337.9000
         874    20.203400     364.0000     398.0000     338.0000
         875    20.215700     396.0000     387.5300     338.0900
         876    20.227900     371.0000     373.7400     338.1800
         877    20.240200     382.0000     361.2400     338.2700
         878    20.252400     355.0000     353.6100     338.3600
         879    20.264700     398.0000     349.3200     338.4500
         880    20.276900     351.0000     346.7900     338.5500
         881    20.289200     339.0000     345.1900     338.6400
         882    20.301400     317.0000     344.1300     338.7300
         883    20.313700     345.0000     343.4000     338.8200
         884    20.325900     345.0000     342.8800     338.9100
         885    20.338200     343.0000     342.5100     339.0000
         886    20.350400     321.0000     342.2500     339.1000
         887    20.362700     304.0000     342.0700     339.1900
         888    20.374900     336.0000     341.9500     339.2800
         889    20.387200     364.0000     341.8900     339.3700
         890    20.399400     340.0000     341.8800     339.4600
         891    20.411700     344.0000     341.9100     339.5600
         892    20.424000     335.0000     342.0000     339.6500
         893    20.436200     364.0000     342.1500     339.7400
         894    20.448500     338.0000     342.3300     339.8300
         895    20.460700     325.0000     342.5300     339.9200
         896    20.473000     325.0000     342.7500     340.0200
         897    20.485200     361.0000     343.0000     340.1100
         898    20.497500     347.0000     343.2400     340.2000
         899    20.509700     368.0000     343.4200     340.2900
         900    20.522000     330.0000     343.5200     340.3800
         901    20.534200     299.0000     343.6300     340.4700
         902    20.546500     350.0000     343.7600     340.5700
         903    20.558700     318.0000     343.8900     340.6600
         904    20.571000     350.0000     343.9800     340.7500
         905    20.583200     337.0000     343.9800     340.8400
         906    20.595500     325.0000     343.8500     340.9300
         907    20.607700     356.0000     343.6600     341.0200
         908    20.620000     365.0000     343.5100     341.1100
         909    20.632200     362.0000     343.4200     341.2100
         910    20.644500     381.0000     343.3200     341.3000
         911    20.656700     348.0000     343.2000     341.3900
         912    20.669000     336.0000     343.1200     341.4800
         913    20.681200     329.0000     343.0900     341.5700
         914    20.693500     321.0000     343.1000     341.6600
         915    20.705700     348.0000     343.1400     341.7500
         916    20.718000     346.0000     343.2000     341.8400
         917    20.730200     316.0000     343.2800     341.9400
         918    20.742500     333.0000     343.3600     342.0300
         919    20.754700     366.0000     343.4400     342.1200
         920    20.767000     328.0000     343.5300     342.2100
         921    20.779200     365.0000     343.6300     342.3000
         922    20.791500     352.0000     343.7300     342.3900
         923    20.803700     371.0000     343.8300     342.4800
         924    20.816000     378.0000     343.9300     342.5700
         925    20.828200     357.0000     344.0400     342.6600
         926    20.840500     332.0000     344.1500     342.7500
         927    20.852700     348.0000     344.2600     342.8400
         928    20.865000     337.0000     344.3800     342.9300
         929    20.877200     358.0000     344.5000     343.0200
         930    20.889500     309.0000     344.6200     343.1100
         931    20.901700     346.0000     344.7400     343.2000
         932    20.914000     295.0000     344.8600     343.2900
         933    20.926200     335.0000     344.9900     343.3800
         934    20.938500     350.0000     345.1300     343.4700
         935    20.950700     368.0000     345.2600     343.5600
         936    20.963000     376.0000     345.4100     343.6500
         937    20.975200     329.0000     345.5500     343.7400
         938    20.987500     336.0000     345.7000     343.8300
         939    20.999700     350.0000     345.8600     343.9100
         940    21.012000     319.0000     346.0200     344.0000
         941    21.024200     322.0000     346.1900     344.0900
         942    21.036500     370.0000     346.3700     344.1800
         943    21.048700     357.0000     346.5500     344.2700
         944    21.061000     352.0000     346.7500     344.3600
         945    21.073300     358.0000     346.9600     344.4500
         946    21.085500     365.0000     347.1800     344.5300
         947    21.097800     343.0000     347.4200     344.6200
         948    21.110000     335.0000     347.6800     344.7100
         949    21.122300     334.0000     347.9600     344.8000
         950    21.134500     348.0000     348.2600     344.8900
         951    21.146800     312.0000     348.6000     344.9700
         952    21.159000     330.0000     348.9900     345.0600
         953    21.171300     334.0000     349.4200     345.1500
         954    21.183500     390.0000     349.9200     345.2300
         955    21.195800     362.0000     350.5000     345.3200
         956    21.208000     339.0000     351.2000     345.4100
         957    21.220300     341.0000     352.0400     345.4900
         958    21.232500     379.0000     353.0800     345.5800
         959    21.244800     326.0000     354.3700     345.6700
         960    21.257000     384.0000     356.0200     345.7500
         961    21.269300     378.0000     358.1500     345.8400
         962    21.281500     370.0000     361.0000     345.9200
         963    21.293800     353.0000     364.8800     346.0100
         964    21.306000     358.0000     370.2700     346.1000
         965    21.318300     377.0000     377.7700     346.1800
         966    21.330500     367.0000     387.9500     346.2700
         967    21.342800     389.0000     400.8300     346.3500
         968    21.355000     367.0000     414.9500     346.4400
         969    21.367300     430.0000     428.4900     346.5200
         970    21.379500     432.0000     441.3700     346.6000
         971    21.391800     423.0000     452.7800     346.6900
         972    21.404000     421.0000     457.9300     346.7700
         973    21.416300     430.0000     451.7100     346.8600
         974    21.428500     407.0000     437.9500     346.9400
         975    21.440800     391.0000     425.4400     347.0200
         976    21.453000     414.0000     415.9800     347.1100
         977    21.465300     401.0000     405.7700     347.1900
         978    21.477500     361.0000     393.3700     347.2700
         979    21.489800     377.0000     381.9400     347.3600
         980    21.502000     361.0000     373.9700     347.4400
         981    21.514300     391.0000     369.1800     347.5200
         982    21.526500     370.0000     366.4700     347.6000
         983    21.538800     348.0000     365.0800     347.6800
         984    21.551000     357.0000     364.5800     347.7700
         985    21.563300     370.0000     364.7400     347.8500
         986    21.575500     358.0000     365.4900     347.9300
         987    21.587800     340.0000     366.8100     348.0100
         988    21.600000     338.0000     368.7700     348.0900
         989    21.612300     357.0000     371.5000     348.1700
         990    21.624500     416.0000     375.2000     348.2500
         991    21.636800     440.0000     379.6400     348.3300
         992    21.649000     383.0000     386.1900     348.4100
         993    21.661300     383.0000     395.1500     348.4900
         994    21.673500     373.0000     407.6400     348.5700
         995    21.685800     456.0000     425.4800     348.6500
         996    21.698100     416.0000     451.3700     348.7300
         997    21.710300     452.0000     489.2700     348.8100
         998    21.722600     540.0000     543.1200     348.8900
         999    21.734800     580.0000     610.8800     348.9700
        1000    21.747100     683.0000     679.6000     349.0400
        1001    21.759300     720.0000     743.3000     349.1200
        1002    21.771600     770.0000     809.3000     349.2000
        1003    21.783800     880.0000     866.4500     349.2800
        1004    21.796100     781.0000     871.2200     349.3500
        1005    21.808300     740.0000     802.7300     349.4300
        1006    21.820600     690.0000     720.5200     349.5100
        1007    21.832800     676.0000     670.2200     349.5800
        1008    21.845100     601.0000     633.1000     349.6600
        1009    21.857300     558.0000     577.4900     349.7400
        1010    21.869600     512.0000     508.3300     349.8100
        1011    21.881800     446.0000     454.1400     349.8900
        1012    21.894100     387.0000     421.2400     349.9600
        1013    21.906300     387.0000     402.0100     350.0400
        1014    21.918600     396.0000     390.1600     350.1100
        1015    21.930800     378.0000     382.3000     350.1900
        1016    21.943100     399.0000     376.7000     350.2600
        1017    21.955300     388.0000     372.5300     350.3300
        1018    21.967600     351.0000     369.4000     350.4100
        1019    21.979800     382.0000     367.0100     350.4800
        1020    21.992100     369.0000     365.1100     350.5500
        1021    22.004300     350.0000     363.5500     350.6300
        1022    22.016600     348.0000     362.3200     350.7000
        1023    22.028800     373.0000     361.3800     350.7700
        1024    22.041100     368.0000     360.7000     350.8400
        1025    22.053300     389.0000     360.2500     350.9100
        1026    22.065600     347.0000     360.0200     350.9900
        1027    22.077800     348.0000     360.0600     351.0600
        1028    22.090100     358.0000     360.4100     351.1300
        1029    22.102300     360.0000     361.1800     351.2000
        1030    22.114600     367.0000     362.4600     351.2700
        1031    22.126800     362.0000     364.2000     351.3400
        1032    22.139100     371.0000     366.0800     351.4100
        1033    22.151300     375.0000     367.8700     351.4800
        1034    22.163600     379.0000     369.6600     351.5500
        1035    22.175800     347.0000     371.2200     351.6200
        1036    22.188100     338.0000     371.4800     351.6800
        1037    22.200300     352.0000     369.7000     351.7500
        1038    22.212600     367.0000     367.1700     351.8200
        1039    22.224800     333.0000     365.3700     351.8900
        1040    22.237100     355.0000     364.0900     351.9500
        1041    22.249300     390.0000     362.4700     352.0200
        1042    22.261600     365.0000     360.3800     352.0900
        1043    22.273800     343.0000     358.5400     352.1500
        1044    22.286100     360.0000     357.3200     352.2200
        1045    22.298300     339.0000     356.5700     352.2900
        1046    22.310600     340.0000     356.1000     352.3500
        1047    22.322800     354.0000     355.7900     352.4200
        1048    22.335100     322.0000     355.5800     352.4800
        1049    22.347400     340.0000     355.4400     352.5500
        1050    22.359600     365.0000     355.3300     352.6100
        1051    22.371900     343.0000     355.2700     352.6700
        1052    22.384100     373.0000     355.2100     352.7400
        1053    22.396400     389.0000     355.1800     352.8000
        1054    22.408600     395.0000     355.1600     352.8600
        1055    22.420900     377.0000     355.1500     352.9300
        1056    22.433100     318.0000     355.1500     352.9900
        1057    22.445400     376.0000     355.1700     353.0500
        1058    22.457600     334.0000     355.1800     353.1100
        1059    22.469900     373.0000     355.2100     353.1700
        1060    22.482100     375.0000     355.2400     353.2300
        1061    22.494400     313.0000     355.2800     353.2900
        1062    22.506600     348.0000     355.3300     353.3500
        1063    22.518900     371.0000     355.3900     353.4100
        1064    22.531100     357.0000     355.4500     353.4700
        1065    22.543400     357.0000     355.5200     353.5300
        1066    22.555600     354.0000     355.5900     353.5900
        1067    22.567900     338.0000     355.6800     353.6500
        1068    22.580100     388.0000     355.7700     353.7100
        1069    22.592400     330.0000     355.8700     353.7700
        1070    22.604600     337.0000     355.9900     353.8200
        1071    22.616900     383.0000     356.1100     353.8800
        1072    22.629100     368.0000     356.2400     353.9400
        1073    22.641400     402.0000     356.3800     353.9900
        1074    22.653600     358.0000     356.5200     354.0500
        1075    22.665900     362.0000     356.6800     354.1100
        1076    22.678100     337.0000     356.8500     354.1600
        1077    22.690400     406.0000     357.0200     354.2200
        1078    22.702600     351.0000     357.1900     354.2700
        1079    22.714900     328.0000     357.3600     354.3200
        1080    22.727100     377.0000     357.5400     354.3800
        1081    22.739400     384.0000     357.7000     354.4300
        1082    22.751600     353.0000     357.8500     354.4900
        1083    22.763900     358.0000     358.0000     354.5400
        1084    22.776100     340.0000     358.1200     354.5900
        1085    22.788400     338.0000     358.2200     354.6400
        1086    22.800600     351.0000     358.2900     354.6900
        1087    22.812900     376.0000     358.3400     354.7500
        1088    22.825100     369.0000     358.3700     354.8000
        1089    22.837400     374.0000     358.3700     354.8500
        1090    22.849600     353.0000     358.3400     354.9000
        1091    22.861900     367.0000     358.2900     354.9500
        1092    22.874100     361.0000     358.2300     355.0000
        1093    22.886400     360.0000     358.1500     355.0500
        1094    22.898600     355.0000     358.0600     355.0900
        1095    22.910900     355.0000     357.9700     355.1400
        1096    22.923100     365.0000     357.8700     355.1900
        1097    22.935400     406.0000     357.7700     355.2400
        1098    22.947600     388.0000     357.6800     355.2900
        1099    22.959900     379.0000     357.5900     355.3300
        1100    22.972100     337.0000     357.5000     355.3800
        1101    22.984400     338.0000     357.4300     355.4200
        1102    22.996700     367.0000     357.3600     355.4700
        1103    23.008900     370.0000     357.3100     355.5200
        1104    23.021200     348.0000     357.2600     355.5600
        1105    23.033400     350.0000     357.2200     355.6000
        1106    23.045700     390.0000     357.1800     355.6500
        1107    23.057900     353.0000     357.1600     355.6900
        1108    23.070200     375.0000     357.1400     355.7400
        1109    23.082400     350.0000     357.1200     355.7800
        1110    23.094700     346.0000     357.1100     355.8200
        1111    23.106900     350.0000     357.1100     355.8600
        1112    23.119200     380.0000     357.1100     355.9100
        1113    23.131400     370.0000     357.1200     355.9500
        1114    23.143700     374.0000     357.1200     355.9900
        1115    23.155900     337.0000     357.1300     356.0300
        1116    23.168200     335.0000     357.1500     356.0700
        1117    23.180400     381.0000     357.1600     356.1100
        1118    23.192700     323.0000     357.1800     356.1500
        1119    23.204900     352.0000     357.2000     356.1900
        1120    23.217200     349.0000     357.2200     356.2200
        1121    23.229400     368.0000     357.2400     356.2600
        1122    23.241700     346.0000     357.2600     356.3000
        1123    23.253900     336.0000     357.2900     356.3400
        1124    23.266200     362.0000     357.3100     356.3700
        1125    23.278400     343.0000     357.3400     356.4100
        1126    23.290700     350.0000     357.3700     356.4500
        1127    23.302900     365.0000     357.3900     356.4800
        1128    23.315200     381.0000     357.4200     356.5200
        1129    23.327400     380.0000     357.4500     356.5500
        1130    23.339700     373.0000     357.4800     356.5900
        1131    23.351900     336.0000     357.5000     356.6200
        1132    23.364200     298.0000     357.5300     356.6500
        1133    23.376400     378.0000     357.5600     356.6900
        1134    23.388700     358.0000     357.5900     356.7200
        1135    23.400900     375.0000     357.6200     356.7500
        1136    23.413200     344.0000     357.6500     356.7800
        1137    23.425400     363.0000     357.6700     356.8200
        1138    23.437700     353.0000     357.7000     356.8500
        1139    23.449900     343.0000     357.7300     356.8800
        1140    23.462200     375.0000     357.7600     356.9100
        1141    23.474400     367.0000     357.7900     356.9400
        1142    23.486700     357.0000     357.8200     356.9700
        1143    23.498900     395.0000     357.8500     357.0000
        1144    23.511200     384.0000     357.8700     357.0200
        1145    23.523400     389.0000     357.9000     357.0500
        1146    23.535700     387.0000     357.9300     357.0800
        1147    23.547900     372.0000     357.9600     357.1100
        1148    23.560200     348.0000     357.9900     357.1300
        1149    23.572400     378.0000     358.0100     357.1600
        1150    23.584700     353.0000     358.0400     357.1900
        1151    23.596900     373.0000     358.0700     357.2100
        1152    23.609200     341.0000     358.1000     357.2400
        1153    23.621400     376.0000     358.1200     357.2600
        1154    23.633700     353.0000     358.1500     357.2900
        1155    23.646000     364.0000     358.1800     357.3100
        1156    23.658200     382.0000     358.2100     357.3300
        1157    23.670500     391.0000     358.2300     357.3600
        1158    23.682700     355.0000     358.2600     357.3800
        1159    23.695000     404.0000     358.2900     357.4000
        1160    23.707200     348.0000     358.3200     357.4200
        1161    23.719500     377.0000     358.3500     357.4400
        1162    23.731700     347.0000     358.3800     357.4600
        1163    23.744000     352.0000     358.4200     357.4800
        1164    23.756200     358.0000     358.4600     357.5000
        1165    23.768500     375.0000     358.5000     357.5200
        1166    23.780700     369.0000     358.5500     357.5400
        1167    23.793000     371.0000     358.6100     357.5600
        1168    23.805200     358.0000     358.6800     357.5800
        1169    23.817500     362.0000     358.7800     357.6000
        1170    23.829700     373.0000     358.8800     357.6100
        1171    23.842000     368.0000     358.9900     357.6300
        1172    23.854200     391.0000     359.0900     357.6500
        1173    23.866500     362.0000     359.1900     357.6600
        1174    23.878700     367.0000     359.2600     357.6800
        1175    23.891000     347.0000     359.2700     357.6900
        1176    23.903200     358.0000     359.2200     357.7100
        1177    23.915500     335.0000     359.1500     357.7200
        1178    23.927700     364.0000     359.1200     357.7300
        1179    23.940000     351.0000     359.0900     357.7500
        1180    23.952200     353.0000     359.0500     357.7600
        1181    23.964500     372.0000     358.9900     357.7700
        1182    23.976700     352.0000     358.9300     357.7800
        1183    23.989000     408.0000     358.8900     357.7900
        1184    24.001200     354.0000     358.8800     357.8000
        1185    24.013500     353.0000     358.8700     357.8200
        1186    24.025700     354.0000     358.8700     357.8300
        1187    24.038000     334.0000     358.8800     357.8300
        1188    24.050200     330.0000     358.8800     357.8400
        1189    24.062500     360.0000     358.8900     357.8500
        1190    24.074700     339.0000     358.9000     357.8600
        1191    24.087000     390.0000     358.9200     357.8700
        1192    24.099200     360.0000     358.9300     357.8700
        1193    24.111500     359.0000     358.9400     357.8800
        1194    24.123700     350.0000     358.9500     357.8900
        1195    24.136000     351.0000     358.9700     357.8900
        1196    24.148200     371.0000     358.9800     357.9000
        1197    24.160500     368.0000     358.9900     357.9000
        1198    24.172700     368.0000     359.0000     357.9100
        1199    24.185000     355.0000     359.0200     357.9100
        1200    24.197200     371.0000     359.0300     357.9200
        1201    24.209500     373.0000     359.0400     357.9200
        1202    24.221700     382.0000     359.0600     357.9200
        1203    24.234000     372.0000     359.0700     357.9200
        1204    24.246200     329.0000     359.0800     357.9300
        1205    24.258500     376.0000     359.0900     357.9300
        1206    24.270700     364.0000     359.1000     357.9300
        1207    24.283000     346.0000     359.1200     357.9300
        1208    24.295300     386.0000     359.1300     357.9300
        1209    24.307500     354.0000     359.1400     357.9300
        1210    24.319800     398.0000     359.1500     357.9300
        1211    24.332000     366.0000     359.1600     357.9200
        1212    24.344300     374.0000     359.1800     357.9200
        1213    24.356500     357.0000     359.1900     357.9200
        1214    24.368800     386.0000     359.2000     357.9200
        1215    24.381000     368.0000     359.2100     357.9100
        1216    24.393300     356.0000     359.2200     357.9100
        1217    24.405500     367.0000     359.2300     357.9000
        1218    24.417800     377.0000     359.2500     357.9000
        1219    24.430000     357.0000     359.2600     357.8900
        1220    24.442300     362.0000     359.2700     357.8900
        1221    24.454500     336.0000     359.2800     357.8800
        1222    24.466800     379.0000     359.2900     357.8800
        1223    24.479000     355.0000     359.3000     357.8700
        1224    24.491300     393.0000     359.3200     357.8600
        1225    24.503500     354.0000     359.3300     357.8500
        1226    24.515800     366.0000     359.3400     357.8400
        1227    24.528000     345.0000     359.3500     357.8400
        1228    24.540300     353.0000     359.3700     357.8300
        1229    24.552500     345.0000     359.3800     357.8200
        1230    24.564800     355.0000     359.3900     357.8100
        1231    24.577000     370.0000     359.4000     357.7900
        1232    24.589300     383.0000     359.4200     357.7800
        1233    24.601500     384.0000     359.4300     357.7700
        1234    24.613800     375.0000     359.4500     357.7600
        1235    24.626000     370.0000     359.4600     357.7500
        1236    24.638300     343.0000     359.4800     357.7300
        1237    24.650500     380.0000     359.5000     357.7200
        1238    24.662800     337.0000     359.5100     357.7000
        1239    24.675000     345.0000     359.5300     357.6900
        1240    24.687300     392.0000     359.5500     357.6700
        1241    24.699500     372.0000     359.5700     357.6600
        1242    24.711800     319.0000     359.5900     357.6400
        1243    24.724000     360.0000     359.6100     357.6300
        1244    24.736300     353.0000     359.6300     357.6100
        1245    24.748500     359.0000     359.6500     357.5900
        1246    24.760800     362.0000     359.6800     357.5700
        1247    24.773000     367.0000     359.7100     357.5600
        1248    24.785300     376.0000     359.7300     357.5400
        1249    24.797500     354.0000     359.7600     357.5200
        1250    24.809800     382.0000     359.8000     357.5000
        1251    24.822000     347.0000     359.8300     357.4800
        1252    24.834300     354.0000     359.8700     357.4600
        1253    24.846500     397.0000     359.9000     357.4300
        1254    24.858800     333.0000     359.9400     357.4100
        1255    24.871000     356.0000     359.9900     357.3900
        1256    24.883300     364.0000     360.0400     357.3700
        1257    24.895500     383.0000     360.0900     357.3400
        1258    24.907800     393.0000     360.1400     357.3200
        1259    24.920100     381.0000     360.2000     357.3000
        1260    24.932300     377.0000     360.2600     357.2700
        1261    24.944600     345.0000     360.3300     357.2500
        1262    24.956800     360.0000     360.4100     357.2200
        1263    24.969100     373.0000     360.4900     357.2000
        1264    24.981300     380.0000     360.5800     357.1700
        1265    24.993600     354.0000     360.6700     357.1400
        1266    25.005800     359.0000     360.7700     357.1200
        1267    25.018100     378.0000     360.8800     357.0900
        1268    25.030300     378.0000     361.0100     357.0600
        1269    25.042600     358.0000     361.1400     357.0300
        1270    25.054800     367.0000     361.2800     357.0000
        1271    25.067100     392.0000     361.4400     356.9700
        1272    25.079300     352.0000     361.6000     356.9400
        1273    25.091600     381.0000     361.7800     356.9100
        1274    25.103800     378.0000     361.9800     356.8800
        1275    25.116100     378.0000     362.1900     356.8500
        1276    25.128300     359.0000     362.4200     356.8100
        1277    25.140600     345.0000     362.6600     356.7800
        1278    25.152800     368.0000     362.9200     356.7500
        1279    25.165100     325.0000     363.1900     356.7200
        1280    25.177300     362.0000     363.4800     356.6800
        1281    25.189600     388.0000     363.7900     356.6500
        1282    25.201800     334.0000     364.1300     356.6100
        1283    25.214100     354.0000     364.4900     356.5800
        1284    25.226300     400.0000     364.8800     356.5400
        1285    25.238600     404.0000     365.3300     356.5000
        1286    25.250800     391.0000     365.8500     356.4700
        1287    25.263100     352.0000     366.4700     356.4300
        1288    25.275300     383.0000     367.1800     356.3900
        1289    25.287600     335.0000     367.9400     356.3500
        1290    25.299800     376.0000     368.6900     356.3200
        1291    25.312100     350.0000     369.4300     356.2800
        1292    25.324300     391.0000     370.0900     356.2400
        1293    25.336600     373.0000     370.4900     356.2000
        1294    25.348800     352.0000     370.4800     356.1600
        1295    25.361100     389.0000     370.2900     356.1100
        1296    25.373300     404.0000     370.2300     356.0700
        1297    25.385600     357.0000     370.3700     356.0300
        1298    25.397800     395.0000     370.5600     355.9900
        1299    25.410100     375.0000     370.6800     355.9500
        1300    25.422300     370.0000     370.7900     355.9000
        1301    25.434600     387.0000     371.0400     355.8600
        1302    25.446800     418.0000     371.5200     355.8100
        1303    25.459100     385.0000     372.2200     355.7700
        1304    25.471300     363.0000     373.1200     355.7200
        1305    25.483600     364.0000     374.2200     355.6800
        1306    25.495800     349.0000     375.5500     355.6300
        1307    25.508100     385.0000     377.1300     355.5800
        1308    25.520300     402.0000     379.0100     355.5400
        1309    25.532600     359.0000     381.2600     355.4900
        1310    25.544800     406.0000     383.9600     355.4400
        1311    25.557100     394.0000     386.9500     355.3900
        1312    25.569400     392.0000     390.8500     355.3400
        1313    25.581600     338.0000     395.6200     355.2900
        1314    25.593900     414.0000     401.5100     355.2400
        1315    25.606100     424.0000     408.8100     355.1900
        1316    25.618400     415.0000     417.8800     355.1400
        1317    25.630600     401.0000     429.2500     355.0900
        1318    25.642900     438.0000     443.6900     355.0400
        1319    25.655100     429.0000     462.4600     354.9900
        1320    25.667400     477.0000     487.6500     354.9400
        1321    25.679600     504.0000     522.5800     354.8800
        1322    25.691900     550.0000     572.3100     354.8300
        1323    25.704100     661.0000     643.6200     354.7700
        1324    25.716400     713.0000     743.0400     354.7200
        1325    25.728600     861.0000     869.9000     354.6600
        1326    25.740900    1039.0000    1010.8100     354.6100
        1327    25.753100    1116.0000    1152.5200     354.5500
        1328    25.765400    1240.0000    1290.7800     354.5000
        1329    25.777600    1345.0000    1402.1300     354.4400
        1330    25.789900    1353.0000    1429.3300     354.3800
        1331    25.802100    1372.0000    1341.8400     354.3300
        1332    25.814400    1218.0000    1203.5400     354.2700
        1333    25.826600    1066.0000    1096.5200     354.2100
        1334    25.838900    1023.0000    1032.0300     354.1500
        1335    25.851100     898.0000     969.4200     354.0900
        1336    25.863400     823.0000     869.6000     354.0300
        1337    25.875600     722.0000     742.8200     353.9700
        1338    25.887900     644.0000     630.9000     353.9100
        1339    25.900100     536.0000     552.6700     353.8500
        1340    25.912400     524.0000     502.3300     353.7800
        1341    25.924600     436.0000     469.8500     353.7200
        1342    25.936900     458.0000     448.2200     353.6600
        1343    25.949100     393.0000     433.3700     353.6000
        1344    25.961400     419.0000     422.9700     353.5300
        1345    25.973600     404.0000     415.7000     353.4700
        1346    25.985900     417.0000     410.8200     353.4000
        1347    25.998100     390.0000     408.0300     353.3400
        1348    26.010400     481.0000     407.3400     353.2700
        1349    26.022600     397.0000     409.1100     353.2100
        1350    26.034900     407.0000     413.9100     353.1400
        1351    26.047100     428.0000     421.7600     353.0700
        1352    26.059400     458.0000     431.2200     353.0100
        1353    26.071600     464.0000     441.1900     352.9400
        1354    26.083900     411.0000     451.9600     352.8700
        1355    26.096100     476.0000     461.7900     352.8000
        1356    26.108400     482.0000     464.5100     352.7300
        1357    26.120600     457.0000     456.1700     352.6600
        1358    26.132900     437.0000     443.4700     352.5900
        1359    26.145100     419.0000     433.8000     352.5200
        1360    26.157400     391.0000     428.3600     352.4500
        1361    26.169600     420.0000     423.6800     352.3800
        1362    26.181900     404.0000     415.4100     352.3100
        1363    26.194200     399.0000     404.2900     352.2400
        1364    26.206400     409.0000     394.3400     352.1600
        1365    26.218700     387.0000     387.2300     352.0900
        1366    26.230900     395.0000     382.7100     352.0200
        1367    26.243200     357.0000     380.0100     351.9400
        1368    26.255400     382.0000     378.5400     351.8700
        1369    26.267700     401.0000     377.9900     351.7900
        1370    26.279900     382.0000     378.1900     351.7200
        1371    26.292200     390.0000     379.1700     351.6400
        1372    26.304400     347.0000     381.0600     351.5700
        1373    26.316700     389.0000     384.2300     351.4900
        1374    26.328900     405.0000     389.3400     351.4100
        1375    26.341200     392.0000     397.5400     351.3400
        1376    26.353400     397.0000     410.5800     351.2600
        1377    26.365700     456.0000     430.4400     351.1800
        1378    26.377900     411.0000     456.8100     351.1000
        1379    26.390200     438.0000     484.7600     351.0200
        1380    26.402400     475.0000     512.1300     350.9400
        1381    26.414700     433.0000     541.3600     350.8600
        1382    26.426900     497.0000     567.1400     350.7800
        1383    26.439200     457.0000     567.5500     350.7000
        1384    26.451400     438.0000     535.9500     350.6200
        1385    26.463700     467.0000     501.2500     350.5400
        1386    26.475900     445.0000     483.6100     350.4500
        1387    26.488200     422.0000     478.4000     350.3700
        1388    26.500400     421.0000     471.3500     350.2900
        1389    26.512700     422.0000     450.1300     350.2000
        1390    26.524900     384.0000     421.1200     350.1200
        1391    26.537200     383.0000     398.9000     350.0400
        1392    26.549400     397.0000     385.8500     349.9500
        1393    26.561700     366.0000     378.4700     349.8700
        1394    26.573900     367.0000     374.1100     349.7800
        1395    26.586200     372.0000     371.3300     349.6900
        1396    26.598400     366.0000     369.3300     349.6100
        1397    26.610700     375.0000     367.8400     349.5200
        1398    26.622900     371.0000     366.9400     349.4300
        1399    26.635200     358.0000     366.7500     349.3500
        1400    26.647400     383.0000     367.2900     349.2600
        1401    26.659700     364.0000     368.5200     349.1700
        1402    26.671900     326.0000     370.3700     349.0800
        1403    26.684200     391.0000     372.6200     348.9900
        1404    26.696400     374.0000     375.0200     348.9000
        1405    26.708700     365.0000     377.5100     348.8100
        1406    26.720900     344.0000     379.6000     348.7200
        1407    26.733200     356.0000     380.0000     348.6300
        1408    26.745400     330.0000     377.8700     348.5400
        1409    26.757700     376.0000     374.5900     348.4500
        1410    26.769900     377.0000     372.0300     348.3500
        1411    26.782200     345.0000     370.5300     348.2600
        1412    26.794400     404.0000     369.2900     348.1700
        1413    26.806700     378.0000     367.3300     348.0700
        1414    26.818900     393.0000     364.5800     347.9800
        1415    26.831200     344.0000     361.9800     347.8800
        1416    26.843500     340.0000     360.1800     347.7900
        1417    26.855700     383.0000     359.1200     347.6900
        1418    26.868000     352.0000     358.5800     347.6000
        1419    26.880200     349.0000     358.3600     347.5000
        1420    26.892500     368.0000     358.3400     347.4100
        1421    26.904700     396.0000     358.4500     347.3100
        1422    26.917000     357.0000     358.5800     347.2100
        1423    26.929200     346.0000     358.5800     347.1100
        1424    26.941500     339.0000     358.4500     347.0200
        1425    26.953700     342.0000     358.4700     346.9200
        1426    26.966000     365.0000     358.8600     346.8200
        1427    26.978200     370.0000     359.6100     346.7200
        1428    26.990500     371.0000     360.5300     346.6200
        1429    27.002700     382.0000     361.4000     346.5200
        1430    27.015000     374.0000     362.2100     346.4200
        1431    27.027200     375.0000     362.9900     346.3200
        1432    27.039500     356.0000     363.3700     346.2200
        1433    27.051700     363.0000     362.8900     346.1200
        1434    27.064000     359.0000     361.7800     346.0100
        1435    27.076200     354.0000     360.7900     345.9100
        1436    27.088500     358.0000     360.2600     345.8100
        1437    27.100700     348.0000     359.9900     345.7100
        1438    27.113000     366.0000     359.5800     345.6000
        1439    27.125200     378.0000     358.8400     345.5000
        1440    27.137500     349.0000     358.0300     345.3900
        1441    27.149700     361.0000     357.4700     345.2900
        1442    27.162000     380.0000     357.2400     345.1800
        1443    27.174200     381.0000     357.2700     345.0800
        1444    27.186500     381.0000     357.5000     344.9700
        1445    27.198700     373.0000     357.9100     344.8700
        1446    27.211000     356.0000     358.4700     344.7600
        1447    27.223200     361.0000     359.2100     344.6500
        1448    27.235500     355.0000     360.1400     344.5400
        1449    27.247700     361.0000     361.2800     344.4400
        1450    27.260000     366.0000     362.7000     344.3300
        1451    27.272200     355.0000     364.4700     344.2200
        1452    27.284500     422.0000     366.7300     344.1100
        1453    27.296700     400.0000     369.7100     344.0000
        1454    27.309000     367.0000     373.4600     343.8900
        1455    27.321200     343.0000     379.1700     343.7800
        1456    27.333500     396.0000     387.3900     343.6700
        1457    27.345700     390.0000     398.7900     343.5600
        1458    27.358000     389.0000     413.0100     343.4500
        1459    27.370200     446.0000     428.4200     343.3400
        1460    27.382500     406.0000     444.2000     343.2200
        1461    27.394700     398.0000     459.7900     343.1100
        1462    27.407000     416.0000     470.9400     343.0000
        1463    27.419200     462.0000     470.6600     342.8900
        1464    27.431500     446.0000     459.4700     342.7700
        1465    27.443700     442.0000     447.7900     342.6600
        1466    27.456000     403.0000     442.3800     342.5400
        1467    27.468200     462.0000     442.0100     342.4300
        1468    27.480500     419.0000     441.6200     342.3100
        1469    27.492800     405.0000     437.0500     342.2000
        1470    27.505000     396.0000     430.1800     342.0800
        1471    27.517300     385.0000     426.4500     341.9700
        1472    27.529500     421.0000     428.1800     341.8500
        1473    27.541800     460.0000     434.9500     341.7300
        1474    27.554000     445.0000     446.1300     341.6200
        1475    27.566300     463.0000     461.7100     341.5000
        1476    27.578500     474.0000     482.5300     341.3800
        1477    27.590800     533.0000     510.5700     341.2600
        1478    27.603000     508.0000     549.7100     341.1400
        1479    27.615300     622.0000     606.9900     341.0300
        1480    27.627500     724.0000     694.3100     340.9100
        1481    27.639800     795.0000     829.3000     340.7900
        1482    27.652000     993.0000    1028.9000     340.6700
        1483    27.664300    1300.0000    1285.0300     340.5500
        1484    27.676500    1498.0000    1556.3800     340.4300
        1485    27.688800    1980.0000    1832.5700     340.3000
        1486    27.701000    2249.0000    2119.6900     340.1800
        1487    27.713300    2547.0000    2324.5800     340.0600
        1488    27.725500    2266.0000    2262.3800     339.9400
        1489    27.737800    1964.0000    1946.7200     339.8200
        1490    27.750000    1699.0000    1652.5100     339.6900
        1491    27.762300    1455.0000    1513.5600     339.5700
        1492    27.774500    1384.0000    1478.4800     339.4500
        1493    27.786800    1391.0000    1426.1500     339.3200
        1494    27.799000    1241.0000    1245.1000     339.2000
        1495    27.811300     920.0000     977.3400     339.0800
        1496    27.823500     716.0000     757.0200     338.9500
        1497    27.835800     593.0000     620.6000     338.8300
        1498    27.848000     472.0000     540.3100     338.7000
        1499    27.860300     466.0000     490.8100     338.5700
        1500    27.872500     447.0000     458.2600     338.4500
        1501    27.884800     431.0000     435.6300     338.3200
        1502    27.897000     449.0000     419.1600     338.1900
        1503    27.909300     386.0000     406.7400     338.0700
        1504    27.921500     392.0000     397.0900     337.9400
        1505    27.933800     373.0000     389.4200     337.8100
        1506    27.946000     392.0000     383.1900     337.6800
        1507    27.958300     432.0000     378.0600     337.5500
        1508    27.970500     355.0000     373.7600     337.4300
        1509    27.982800     365.0000     370.1200     337.3000
        1510    27.995000     399.0000     367.0100     337.1700
        1511    28.007300     369.0000     364.3200     337.0400
        1512    28.019500     392.0000     361.9700     336.9100
        1513    28.031800     399.0000     359.9100     336.7800
        1514    28.044000     365.0000     358.0800     336.6500
        1515    28.056300     394.0000     356.4600     336.5100
        1516    28.068500     354.0000     355.0100     336.3800
        1517    28.080800     351.0000     353.7000     336.2500
        1518    28.093000     353.0000     352.5100     336.1200
        1519    28.105300     323.0000     351.4400     335.9900
        1520    28.117500     364.0000     350.4600     335.8500
        1521    28.129800     331.0000     349.5600     335.7200
        1522    28.142100     370.0000     348.7300     335.5900
        1523    28.154300     380.0000     347.9700     335.4500
        1524    28.166600     320.0000     347.2700     335.3200
        1525    28.178800     363.0000     346.6200     335.1900
        1526    28.191100     359.0000     346.0200     335.0500
        1527    28.203300     362.0000     345.4600     334.9200
        1528    28.215600     364.0000     344.9400     334.7800
        1529    28.227800     368.0000     344.4700     334.6500
        1530    28.240100     356.0000     344.0200     334.5100
        1531    28.252300     343.0000     343.5900     334.3700
        1532    28.264600     362.0000     343.2000     334.2400
        1533    28.276800     332.0000     342.8200     334.1000
        1534    28.289100     321.0000     342.4500     333.9600
        1535    28.301300     332.0000     342.0900     333.8300
        1536    28.313600     359.0000     341.7400     333.6900
        1537    28.325800     363.0000     341.4100     333.5500
        1538    28.338100     357.0000     341.1100     333.4100
        1539    28.350300     357.0000     340.8200     333.2700
        1540    28.362600     355.0000     340.5500     333.1400
        1541    28.374800     341.0000     340.3000     333.0000
        1542    28.387100     373.0000     340.0600     332.8600
        1543    28.399300     335.0000     339.8400     332.7200
        1544    28.411600     347.0000     339.6500     332.5800
        1545    28.423800     344.0000     339.4800     332.4400
        1546    28.436100     371.0000     339.3400     332.3000
        1547    28.448300     353.0000     339.2400     332.1600
        1548    28.460600     347.0000     339.1700     332.0200
        1549    28.472800     344.0000     339.1300     331.8700
        1550    28.485100     378.0000     339.1400     331.7300
        1551    28.497300     359.0000     339.2100     331.5900
        1552    28.509600     358.0000     339.3400     331.4500
        1553    28.521800     322.0000     339.5600     331.3100
        1554    28.534100     385.0000     339.8900     331.1600
        1555    28.546300     372.0000     340.4000     331.0200
        1556    28.558600     364.0000     341.1800     330.8800
        1557    28.570800     340.0000     342.3600     330.7300
        1558    28.583100     336.0000     344.1300     330.5900
        1559    28.595300     357.0000     346.6100     330.4400
        1560    28.607600     348.0000     349.7700     330.3000
        1561    28.619800     357.0000     353.3400     330.1600
        1562    28.632100     339.0000     357.0100     330.0100
        1563    28.644300     360.0000     360.5000     329.8600
        1564    28.656600     354.0000     362.9300     329.7200
        1565    28.668800     349.0000     363.0800     329.5700
        1566    28.681100     362.0000     360.8400     329.4300
        1567    28.693300     387.0000     358.0200     329.2800
        1568    28.705600     372.0000     356.3200     329.1300
        1569    28.717800     391.0000     355.8700     328.9900
        1570    28.730100     368.0000     355.7100     328.8400
        1571    28.742300     359.0000     354.7700     328.6900
        1572    28.754600     337.0000     352.7300     328.5500
        1573    28.766800     334.0000     350.0900     328.4000
        1574    28.779100     345.0000     347.2800     328.2500
        1575    28.791400     362.0000     344.6700     328.1000
        1576    28.803600     338.0000     342.7000     327.9500
        1577    28.815900     384.0000     341.4400     327.8000
        1578    28.828100     336.0000     340.6500     327.6500
        1579    28.840400     322.0000     339.8900     327.5000
        1580    28.852600     379.0000     338.7800     327.3500
        1581    28.864900     369.0000     337.3600     327.2000
        1582    28.877100     326.0000     336.0200     327.0500
        1583    28.889400     321.0000     335.0000     326.9000
        1584    28.901600     334.0000     334.2600     326.7500
        1585    28.913900     363.0000     333.6800     326.6000
        1586    28.926100     313.0000     333.1600     326.4500
        1587    28.938400     325.0000     332.6500     326.3000
        1588    28.950600     331.0000     332.1800     326.1500
        1589    28.962900     354.0000     331.7700     326.0000
        1590    28.975100     343.0000     331.4400     325.8400
        1591    28.987400     336.0000     331.1500     325.6900
        1592    28.999600     356.0000     330.9000     325.5400
        1593    29.011900     336.0000     330.6800     325.3900
        1594    29.024100     318.0000     330.4800     325.2300
        1595    29.036400     352.0000     330.3000     325.0800
        1596    29.048600     301.0000     330.1400     324.9300
        1597    29.060900     358.0000     330.0000     324.7700
        1598    29.073100     374.0000     329.8700     324.6200
        1599    29.085400     342.0000     329.7500     324.4600
        1600    29.097600     340.0000     329.6500     324.3100
        1601    29.109900     352.0000     329.5700     324.1500
        1602    29.122100     343.0000     329.5000     324.0000
        1603    29.134400     332.0000     329.4500     323.8400
        1604    29.146600     328.0000     329.4100     323.6900
        1605    29.158900     329.0000     329.4000     323.5300
        1606    29.171100     369.0000     329.4000     323.3800
        1607    29.183400     343.0000     329.4300     323.2200
        1608    29.195600     334.0000     329.4900     323.0700
        1609    29.207900     306.0000     329.5800     322.9100
        1610    29.220100     336.0000     329.7000     322.7500
        1611    29.232400     336.0000     329.8700     322.6000
        1612    29.244600     333.0000     330.1000     322.4400
        1613    29.256900     352.0000     330.3800     322.2800
        1614    29.269100     329.0000     330.7400     322.1200
        1615    29.281400     322.0000     331.2000     321.9700
        1616    29.293600     312.0000     331.7700     321.8100
        1617    29.305900     329.0000     332.4900     321.6500
        1618    29.318100     305.0000     333.3900     321.4900
        1619    29.330400     344.0000     334.5200     321.3300
        1620    29.342600     312.0000     335.9500     321.1700
        1621    29.354900     332.0000     337.7200     321.0100
        1622    29.367100     325.0000     339.8900     320.8500
        1623    29.379400     323.0000     342.5400     320.6900
        1624    29.391600     328.0000     345.7800     320.5400
        1625    29.403900     351.0000     349.8300     320.3800
        1626    29.416200     359.0000     355.0800     320.2200
        1627    29.428400     382.0000     362.3500     320.0500
        1628    29.440700     367.0000     373.1700     319.8900
        1629    29.452900     402.0000     390.2200     319.7300
        1630    29.465200     409.0000     417.3000     319.5700
        1631    29.477400     428.0000     458.1400     319.4100
        1632    29.489700     492.0000     511.1600     319.2500
        1633    29.501900     592.0000     567.9900     319.0900
        1634    29.514200     623.0000     627.5600     318.9300
        1635    29.526400     680.0000     690.0500     318.7700
        1636    29.538700     730.0000     731.0800     318.6000
        1637    29.550900     713.0000     708.4000     318.4400
        1638    29.563200     575.0000     634.6500     318.2800
        1639    29.575400     561.0000     574.3200     318.1200
        1640    29.587700     515.0000     549.3600     317.9500
        1641    29.599900     544.0000     548.0300     317.7900
        1642    29.612200     526.0000     548.1100     317.6300
        1643    29.624400     466.0000     522.3000     317.4600
        1644    29.636700     421.0000     468.2800     317.3000
        1645    29.648900     407.0000     416.7300     317.1400
        1646    29.661200     377.0000     383.5800     316.9700
        1647    29.673400     346.0000     364.3800     316.8100
        1648    29.685700     346.0000     352.8600     316.6400
        1649    29.697900     366.0000     345.4700     316.4800
        1650    29.710200     330.0000     340.4200     316.3200
        1651    29.722400     349.0000     336.7900     316.1500
        1652    29.734700     346.0000     334.0900     315.9900
        1653    29.746900     343.0000     332.0100     315.8200
        1654    29.759200     316.0000     330.3700     315.6600
        1655    29.771400     328.0000     329.0500     315.4900
        1656    29.783700     327.0000     327.9800     315.3200
        1657    29.795900     349.0000     327.1000     315.1600
        1658    29.808200     318.0000     326.3800     314.9900
        1659    29.820400     368.0000     325.7900     314.8300
        1660    29.832700     341.0000     325.3200     314.6600
        1661    29.844900     334.0000     324.9600     314.4900
        1662    29.857200     349.0000     324.7100     314.3300
        1663    29.869400     362.0000     324.5500     314.1600
        1664    29.881700     344.0000     324.4700     313.9900
        1665    29.893900     336.0000     324.4800     313.8300
        1666    29.906200     327.0000     324.5700     313.6600
        1667    29.918400     336.0000     324.7700     313.4900
        1668    29.930700     318.0000     325.1600     313.3200
        1669    29.942900     330.0000     325.8800     313.1600
        1670    29.955200     298.0000     327.1000     312.9900
        1671    29.967400     325.0000     328.9300     312.8200
        1672    29.979700     388.0000     331.3500     312.6500
        1673    29.991900     319.0000     334.0800     312.4900
        1674    30.004200     338.0000     336.9100     312.3200
        1675    30.016400     357.0000     339.6900     312.1500
        1676    30.028700     353.0000     341.7300     311.9800
        1677    30.041000     360.0000     341.7900     311.8100
        1678    30.053200     309.0000     339.6300     311.6400
        1679    30.065500     320.0000     336.9900     311.4700
        1680    30.077700     357.0000     335.3300     311.3000
        1681    30.090000     361.0000     334.7400     311.1300
        1682    30.102200     356.0000     334.6300     310.9600
        1683    30.114500     355.0000     334.1900     310.7900
        1684    30.126700     319.0000     333.0500     310.6200
        1685    30.139000     290.0000     331.9100     310.4500
        1686    30.151200     368.0000     331.5700     310.2800
        1687    30.163500     336.0000     332.2900     310.1100
        1688    30.175700     341.0000     333.6200     309.9400
        1689    30.188000     332.0000     335.2900     309.7700
        1690    30.200200     345.0000     336.8000     309.6000
        1691    30.212500     347.0000     337.1500     309.4300
        1692    30.224700     322.0000     335.6000     309.2600
        1693    30.237000     355.0000     333.1300     309.0900
        1694    30.249200     322.0000     331.2100     308.9200
        1695    30.261500     352.0000     330.2400     308.7500
        1696    30.273700     341.0000     329.8500     308.5800
        1697    30.286000     328.0000     329.3300     308.4100
        1698    30.298200     323.0000     328.0400     308.2300
        1699    30.310500     362.0000     326.1300     308.0600
        1700    30.322700     323.0000     324.3500     307.8900
        1701    30.335000     331.0000     323.1100     307.7200
        1702    30.347200     397.0000     322.3400     307.5500
        1703    30.359500     339.0000     321.9100     307.3700
        1704    30.371700     354.0000     321.7000     307.2000
        1705    30.384000     327.0000     321.6400     307.0300
        1706    30.396200     307.0000     321.7000     306.8600
        1707    30.408500     327.0000     321.8500     306.6800
        1708    30.420700     368.0000     322.0800     306.5100
        1709    30.433000     351.0000     322.3900     306.3400
        1710    30.445200     360.0000     322.7700     306.1700
        1711    30.457500     344.0000     323.2400     305.9900
        1712    30.469700     306.0000     323.8000     305.8200
        1713    30.482000     356.0000     324.4900     305.6500
        1714    30.494200     307.0000     325.3100     305.4700
        1715    30.506500     369.0000     326.2800     305.3000
        1716    30.518700     358.0000     327.3900     305.1300
        1717    30.531000     355.0000     328.6200     304.9500
        1718    30.543200     349.0000     329.9700     304.7800
        1719    30.555500     324.0000     331.3900     304.6000
        1720    30.567700     325.0000     332.7900     304.4300
        1721    30.580000     353.0000     334.1100     304.2600
        1722    30.592200     360.0000     335.6000     304.0800
        1723    30.604500     336.0000     337.5700     303.9100
        1724    30.616700     367.0000     340.1700     303.7300
        1725    30.629000     354.0000     343.3800     303.5600
        1726    30.641200     349.0000     347.0200     303.3800
        1727    30.653500     337.0000     350.8800     303.2100
        1728    30.665700     339.0000     354.9500     303.0400
        1729    30.678000     339.0000     359.0000     302.8600
        1730    30.690300     384.0000     362.4100     302.6900
        1731    30.702500     372.0000     365.0400     302.5100
        1732    30.714800     351.0000     367.9000     302.3400
        1733    30.727000     350.0000     372.0200     302.1600
        1734    30.739300     375.0000     377.5900     301.9900
        1735    30.751500     397.0000     384.4400     301.8100
        1736    30.763800     371.0000     392.3800     301.6300
        1737    30.776000     380.0000     401.4600     301.4600
        1738    30.788300     377.0000     412.2900     301.2800
        1739    30.800500     416.0000     425.8300     301.1100
        1740    30.812800     422.0000     442.7500     300.9300
        1741    30.825000     438.0000     463.4500     300.7600
        1742    30.837300     455.0000     488.5200     300.5800
        1743    30.849500     513.0000     518.9500     300.4000
        1744    30.861800     538.0000     556.5300     300.2300
        1745    30.874000     582.0000     604.5400     300.0500
        1746    30.886300     708.0000     669.1000     299.8800
        1747    30.898500     727.0000     761.1900     299.7000
        1748    30.910800     840.0000     898.4800     299.5200
        1749    30.923000    1101.0000    1104.9200     299.3500
        1750    30.935300    1374.0000    1403.9500     299.1700
        1751    30.947500    1731.0000    1796.5700     299.0000
        1752    30.959800    2232.0000    2245.6500     298.8200
        1753    30.972000    2714.0000    2716.6400     298.6400
        1754    30.984300    3260.0000    3182.1800     298.4700
        1755    30.996500    3516.0000    3519.7700     298.2900
        1756    31.008800    3489.0000    3507.5900     298.1100
        1757    31.021000    3194.0000    3113.0600     297.9400
        1758    31.033300    2731.0000    2643.5900     297.7600
        1759    31.045500    2246.0000    2350.2000     297.5800
        1760    31.057800    2163.0000    2243.0900     297.4000
        1761    31.070000    2076.0000    2219.5900     297.2300
        1762    31.082300    1983.0000    2126.4500     297.0500
        1763    31.094500    1754.0000    1849.4000     296.8700
        1764    31.106800    1399.0000    1455.6100     296.7000
        1765    31.119000    1125.0000    1106.9400     296.5200
        1766    31.131300     769.0000     866.9300     296.3400
        1767    31.143500     664.0000     714.2300     296.1700
        1768    31.155800     561.0000     617.9700     295.9900
        1769    31.168000     471.0000     551.3700     295.8100
        1770    31.180300     474.0000     504.6700     295.6300
        1771    31.192500     463.0000     470.5900     295.4600
        1772    31.204800     469.0000     444.9500     295.2800
        1773    31.217000     411.0000     425.1500     295.1000
        1774    31.229300     419.0000     409.5300     294.9200
        1775    31.241500     418.0000     397.0200     294.7500
        1776    31.253800     389.0000     386.8500     294.5700
        1777    31.266000     390.0000     378.4900     294.3900
        1778    31.278300     387.0000     371.5900     294.2100
        1779    31.290500     381.0000     365.8400     294.0300
        1780    31.302800     393.0000     361.0400     293.8600
        1781    31.315000     389.0000     357.0400     293.6800
        1782    31.327300     353.0000     353.7200     293.5000
        1783    31.339600     337.0000     350.9700     293.3200
        1784    31.351800     366.0000     348.7200     293.1500
        1785    31.364100     387.0000     346.9100     292.9700
        1786    31.376300     343.0000     345.5000     292.7900
        1787    31.388600     382.0000     344.4400     292.6100
        1788    31.400800     390.0000     343.6900     292.4300
        1789    31.413100     366.0000     343.2200     292.2600
        1790    31.425300     371.0000     343.0200     292.0800
        1791    31.437600     345.0000     343.0400     291.9000
        1792    31.449800     377.0000     343.2600     291.7200
        1793    31.462100     348.0000     343.6600     291.5400
        1794    31.474300     374.0000     344.2000     291.3600
        1795    31.486600     339.0000     344.8500     291.1900
        1796    31.498800     355.0000     345.5800     291.0100
        1797    31.511100     370.0000     346.3700     290.8300
        1798    31.523300     347.0000     347.1500     290.6500
        1799    31.535600     334.0000     347.9200     290.4700
        1800    31.547800     345.0000     348.6100     290.3000
        1801    31.560100     333.0000     349.2000     290.1200
        1802    31.572300     344.0000     349.6600     289.9400
        1803    31.584600     386.0000     349.9500     289.7600
        1804    31.596800     336.0000     350.0400     289.5800
        1805    31.609100     348.0000     349.9200     289.4000
        1806    31.621300     334.0000     349.5800     289.2300
        1807    31.633600     372.0000     349.0100     289.0500
        1808    31.645800     310.0000     348.2100     288.8700
        1809    31.658100     369.0000     347.2000     288.6900
        1810    31.670300     342.0000     345.9800     288.5100
        1811    31.682600     318.0000     344.5800     288.3300
        1812    31.694800     337.0000     343.0200     288.1600
        1813    31.707100     340.0000     341.3300     287.9800
        1814    31.719300     375.0000     339.5500     287.8000
        1815    31.731600     354.0000     337.7000     287.6200
        1816    31.743800     317.0000     335.8200     287.4400
        1817    31.756100     337.0000     333.9300     287.2700
        1818    31.768300     351.0000     332.0700     287.0900
        1819    31.780600     345.0000     330.2600     286.9100
        1820    31.792800     334.0000     328.5200     286.7300
        1821    31.805100     318.0000     326.8700     286.5500
        1822    31.817300     317.0000     325.3300     286.3700
        1823    31.829600     317.0000     323.9100     286.2000
        1824    31.841800     332.0000     322.6300     286.0200
        1825    31.854100     352.0000     321.4900     285.8400
        1826    31.866300     321.0000     320.5200     285.6600
        1827    31.878600     348.0000     319.7400     285.4800
        1828    31.890800     342.0000     319.1600     285.3000
        1829    31.903100     338.0000     318.8300     285.1300
        1830    31.915300     330.0000     318.7800     284.9500
        1831    31.927600     337.0000     319.0300     284.7700
        1832    31.939800     309.0000     319.5600     284.5900
        1833    31.952100     325.0000     320.3100     284.4100
        1834    31.964400     378.0000     321.2300     284.2400
        1835    31.976600     358.0000     322.2200     284.0600
        1836    31.988900     342.0000     323.0000     283.8800
        1837    32.001100     337.0000     323.3400     283.7000
        1838    32.013400     334.0000     323.5100     283.5200
        1839    32.025600     332.0000     324.0000     283.3500
        1840    32.037900     373.0000     324.9800     283.1700
        1841    32.050100     338.0000     326.3600     282.9900
        1842    32.062400     348.0000     327.9900     282.8100
        1843    32.074600     316.0000     329.6600     282.6300
        1844    32.086900     369.0000     331.2800     282.4600
        1845    32.099100     334.0000     333.0500     282.2800
        1846    32.111400     337.0000     335.1800     282.1000
        1847    32.123600     323.0000     337.7300     281.9200
        1848    32.135900     396.0000     340.6900     281.7500
        1849    32.148100     330.0000     344.0200     281.5700
        1850    32.160400     331.0000     347.7400     281.3900
        1851    32.172600     360.0000     351.8600     281.2100
        1852    32.184900     381.0000     356.1500     281.0400
        1853    32.197100     358.0000     361.1000     280.8600
        1854    32.209400     347.0000     366.5100     280.6800
        1855    32.221600     381.0000     372.4300     280.5000
        1856    32.233900     396.0000     378.9400     280.3300
        1857    32.246100     404.0000     386.2900     280.1500
        1858    32.258400     375.0000     395.0100     279.9700
        1859    32.270600     408.0000     406.1600     279.7900
        1860    32.282900     394.0000     421.7400     279.6200
        1861    32.295100     449.0000     444.9900     279.4400
        1862    32.307400     496.0000     480.5100     279.2600
        1863    32.319600     527.0000     532.9300     279.0900
        1864    32.331900     591.0000     602.7200     278.9100
        1865    32.344100     683.0000     683.2900     278.7300
        1866    32.356400     786.0000     769.4400     278.5600
        1867    32.368600     931.0000     855.6900     278.3800
        1868    32.380900     988.0000     913.9400     278.2000
        1869    32.393100     946.0000     897.0600     278.0200
        1870    32.405400     935.0000     807.4400     277.8500
        1871    32.417600     784.0000     716.0800     277.6700
        1872    32.429900     679.0000     666.3000     277.5000
        1873    32.442100     675.0000     653.0500     277.3200
        1874    32.454400     669.0000     657.0900     277.1400
        1875    32.466600     644.0000     650.6800     276.9700
        1876    32.478900     641.0000     607.2900     276.7900
        1877    32.491100     558.0000     534.3000     276.6100
        1878    32.503400     474.0000     466.0800     276.4400
        1879    32.515600     422.0000     419.0000     276.2600
        1880    32.527900     403.0000     389.3600     276.0800
        1881    32.540100     348.0000     370.3500     275.9100
        1882    32.552400     325.0000     357.5300     275.7300
        1883    32.564600     359.0000     348.4500     275.5600
        1884    32.576900     382.0000     341.7700     275.3800
        1885    32.589100     308.0000     336.7200     275.2100
        1886    32.601400     333.0000     332.8100     275.0300
        1887    32.613600     314.0000     329.6900     274.8500
        1888    32.625900     327.0000     327.1500     274.6800
        1889    32.638200     320.0000     324.9800     274.5000
        1890    32.650400     321.0000     322.9100     274.3300
        1891    32.662700     312.0000     320.7300     274.1500
        1892    32.674900     323.0000     318.5500     273.9800
        1893    32.687200     322.0000     316.6400     273.8000
        1894    32.699400     325.0000     315.1000     273.6300
        1895    32.711700     320.0000     313.8600     273.4500
        1896    32.723900     317.0000     312.8300     273.2800
        1897    32.736200     324.0000     311.9000     273.1000
        1898    32.748400     332.0000     310.9900     272.9300
        1899    32.760700     314.0000     310.2200     272.7500
        1900    32.772900     313.0000     309.7400     272.5800
        1901    32.785200     310.0000     309.6900     272.4000
        1902    32.797400     333.0000     310.2200     272.2300
        1903    32.809700     323.0000     311.6400     272.0500
        1904    32.821900     342.0000     314.5600     271.8800
        1905    32.834200     364.0000     319.9800     271.7100
        1906    32.846400     336.0000     329.2900     271.5300
        1907    32.858700     336.0000     343.8400     271.3600
        1908    32.870900     332.0000     363.4100     271.1800
        1909    32.883200     350.0000     385.7700     271.0100
        1910    32.895400     367.0000     409.8900     270.8300
        1911    32.907700     372.0000     434.0800     270.6600
        1912    32.919900     376.0000     448.2000     270.4900
        1913    32.932200     417.0000     437.7300     270.3100
        1914    32.944400     387.0000     408.2400     270.1400
        1915    32.956700     388.0000     383.0900     269.9700
        1916    32.968900     335.0000     371.4400     269.7900
        1917    32.981200     323.0000     369.8600     269.6200
        1918    32.993400     324.0000     372.7000     269.4500
        1919    33.005700     349.0000     371.7100     269.2700
        1920    33.017900     355.0000     358.9900     269.1000
        1921    33.030200     355.0000     337.8200     268.9300
        1922    33.042400     344.0000     319.1000     268.7600
        1923    33.054700     337.0000     307.0200     268.5800
        1924    33.066900     323.0000     300.0800     268.4100
        1925    33.079200     274.0000     296.3200     268.2400
        1926    33.091400     272.0000     294.5500     268.0700
        1927    33.103700     316.0000     294.0200     267.8900
        1928    33.115900     301.0000     294.2200     267.7200
        1929    33.128200     283.0000     294.8000     267.5500
        1930    33.140400     298.0000     295.2200     267.3800
        1931    33.152700     268.0000     294.5600     267.2100
        1932    33.164900     271.0000     292.4700     267.0300
        1933    33.177200     305.0000     290.0100     266.8600
        1934    33.189400     262.0000     288.2500     266.6900
        1935    33.201700     278.0000     287.3700     266.5200
        1936    33.213900     280.0000     287.0700     266.3500
        1937    33.226200     307.0000     286.9100     266.1800
        1938    33.238400     333.0000     286.3400     266.0100
        1939    33.250700     317.0000     285.2000     265.8400
        1940    33.262900     301.0000     283.9000     265.6600
        1941    33.275200     299.0000     283.0500     265.4900
        1942    33.287500     305.0000     282.7700     265.3200
        1943    33.299700     283.0000     282.9600     265.1500
        1944    33.312000     293.0000     283.5600     264.9800
        1945    33.324200     289.0000     284.5500     264.8100
        1946    33.336500     303.0000     286.0000     264.6400
        1947    33.348700     326.0000     288.1200     264.4700
        1948    33.361000     314.0000     291.2900     264.3000
        1949    33.373200     307.0000     296.1600     264.1300
        1950    33.385500     321.0000     303.6600     263.9600
        1951    33.397700     345.0000     314.9300     263.7900
        1952    33.410000     344.0000     330.6700     263.6200
        1953    33.422200     381.0000     350.2600     263.4500
        1954    33.434500     399.0000     372.1200     263.2800
        1955    33.446700     388.0000     394.7700     263.1200
        1956    33.459000     428.0000     414.0700     262.9500
        1957    33.471200     469.0000     420.5700     262.7800
        1958    33.483500     453.0000     407.8000     262.6100
        1959    33.495700     397.0000     384.8400     262.4400
        1960    33.508000     364.0000     366.6100     262.2700
        1961    33.520200     377.0000     358.0600     262.1000
        1962    33.532500     357.0000     356.6600     261.9400
        1963    33.544700     336.0000     357.4400     261.7700
        1964    33.557000     378.0000     353.8000     261.6000
        1965    33.569200     349.0000     341.3800     261.4300
        1966    33.581500     334.0000     323.7000     261.2600
        1967    33.593700     324.0000     307.8200     261.1000
        1968    33.606000     321.0000     296.6300     260.9300
        1969    33.618200     306.0000     289.3700     260.7600
        1970    33.630500     279.0000     284.6400     260.5900
        1971    33.642700     288.0000     281.4700     260.4300
        1972    33.655000     257.0000     279.2700     260.2600
        1973    33.667200     305.0000     277.7100     260.0900
        1974    33.679500     288.0000     276.5700     259.9300
        1975    33.691700     310.0000     275.7500     259.7600
        1976    33.704000     286.0000     275.1600     259.5900
        1977    33.716200     261.0000     274.7500     259.4300
        1978    33.728500     244.0000     274.4900     259.2600
        1979    33.740700     259.0000     274.3500     259.1000
        1980    33.753000     315.0000     274.3300     258.9300
        1981    33.765200     283.0000     274.3900     258.7600
        1982    33.777500     292.0000     274.5400     258.6000
        1983    33.789700     296.0000     274.7600     258.4300
        1984    33.802000     303.0000     275.0700     258.2700
        1985    33.814200     273.0000     275.4800     258.1000
        1986    33.826500     284.0000     275.9900     257.9400
        1987    33.838700     239.0000     276.6100     257.7700
        1988    33.851000     295.0000     277.3400     257.6100
        1989    33.863200     271.0000     278.1900     257.4400
        1990    33.875500     259.0000     279.1800     257.2800
        1991    33.887700     272.0000     280.3100     257.1200
        1992    33.900000     296.0000     281.6300     256.9500
        1993    33.912300     269.0000     283.1500     256.7900
        1994    33.924500     299.0000     284.9200     256.6200
        1995    33.936800     276.0000     286.9900     256.4600
        1996    33.949000     287.0000     289.4000     256.3000
        1997    33.961300     304.0000     292.2400     256.1300
        1998    33.973500     282.0000     295.6200     255.9700
        1999    33.985800     319.0000     299.6600     255.8100
        2000    33.998000     267.0000     304.5300     255.6400
        2001    34.010300     332.0000     310.4300     255.4800
        2002    34.022500     311.0000     317.5400     255.3200
        2003    34.034800     352.0000     326.0400     255.1600
        2004    34.047000     330.0000     336.0000     254.9900
        2005    34.059300     332.0000     347.3800     254.8300
        2006    34.071500     320.0000     360.1500     254.6700
        2007    34.083800     353.0000     374.3100     254.5100
        2008    34.096000     368.0000     390.2200     254.3500
        2009    34.108300     385.0000     409.3800     254.1800
        2010    34.120500     465.0000     435.6200     254.0200
        2011    34.132800     483.0000     476.7600     253.8600
        2012    34.145000     562.0000     547.1300     253.7000
        2013    34.157300     688.0000     671.5100     253.5400
        2014    34.169500     938.0000     887.2100     253.3800
        2015    34.181800    1224.0000    1218.1500     253.2200
        2016    34.194000    1618.0000    1606.4100     253.0600
        2017    34.206300    1998.0000    2024.8600     252.9000
        2018    34.218500    2548.0000    2537.6600     252.7400
        2019    34.230800    2907.0000    3020.0900     252.5800
        2020    34.243000    2950.0000    2964.8900     252.4200
        2021    34.255300    2335.0000    2226.9800     252.2600
        2022    34.267500    1629.0000    1615.6200     252.1000
        2023    34.279800    1329.0000    1406.3200     251.9400
        2024    34.292000    1331.0000    1417.3900     251.7800
        2025    34.304300    1489.0000    1555.4700     251.6200
        2026    34.316500    1616.0000    1729.3800     251.4600
        2027    34.328800    1569.0000    1698.7200     251.3000
        2028    34.341000    1301.0000    1307.7000     251.1500
        2029    34.353300     905.0000     881.6500     250.9900
        2030    34.365500     583.0000     626.4100     250.8300
        2031    34.377800     435.0000     497.5700     250.6700
        2032    34.390000     381.0000     427.4700     250.5100
        2033    34.402300     378.0000     385.1900     250.3600
        2034    34.414500     335.0000     357.4700     250.2000
        2035    34.426800     329.0000     338.1200     250.0400
        2036    34.439000     285.0000     323.9500     249.8800
        2037    34.451300     323.0000     313.2000     249.7300
        2038    34.463500     314.0000     304.7900     249.5700
        2039    34.475800     311.0000     298.0600     249.4100
        2040    34.488000     274.0000     292.5800     249.2600
        2041    34.500300     261.0000     288.0400     249.1000
        2042    34.512500     272.0000     284.2300     248.9500
        2043    34.524800     296.0000     281.0100     248.7900
        2044    34.537000     281.0000     278.2700     248.6300
        2045    34.549300     265.0000     275.9100     248.4800
        2046    34.561600     248.0000     273.8600     248.3200
        2047    34.573800     286.0000     272.0800     248.1700
        2048    34.586100     254.0000     270.4900     248.0100
        2049    34.598300     282.0000     269.0300     247.8600
        2050    34.610600     270.0000     267.6700     247.7000
        2051    34.622800     236.0000     266.4400     247.5500
        2052    34.635100     269.0000     265.3600     247.4000
        2053    34.647300     238.0000     264.4200     247.2400
        2054    34.659600     254.0000     263.6000     247.0900
        2055    34.671800     265.0000     262.8700     246.9300
        2056    34.684100     264.0000     262.2200     246.7800
        2057    34.696300     274.0000     261.6200     246.6300
        2058    34.708600     232.0000     261.0900     246.4700
        2059    34.720800     257.0000     260.6400     246.3200
        2060    34.733100     253.0000     260.2900     246.1700
        2061    34.745300     260.0000     260.0500     246.0100
        2062    34.757600     245.0000     259.9100     245.8600
        2063    34.769800     245.0000     259.8800     245.7100
        2064    34.782100     286.0000     259.9700     245.5600
        2065    34.794300     272.0000     260.2000     245.4100
        2066    34.806600     276.0000     260.5800     245.2500
        2067    34.818800     292.0000     261.1300     245.1000
        2068    34.831100     263.0000     261.8500     244.9500
        2069    34.843300     265.0000     262.7500     244.8000
        2070    34.855600     281.0000     263.8700     244.6500
        2071    34.867800     273.0000     265.2600     244.5000
        2072    34.880100     270.0000     267.0500     244.3500
        2073    34.892300     287.0000     269.4800     244.2000
        2074    34.904600     268.0000     273.0100     244.0500
        2075    34.916800     266.0000     278.4000     243.9000
        2076    34.929100     292.0000     286.8800     243.7500
        2077    34.941300     317.0000     300.0000     243.6000
        2078    34.953600     310.0000     318.8100     243.4500
        2079    34.965800     314.0000     342.9200     243.3000
        2080    34.978100     388.0000     371.6700     243.1500
        2081    34.990300     452.0000     403.7200     243.0000
        2082    35.002600     410.0000     432.2400     242.8500
        2083    35.014800     458.0000     444.2800     242.7100
        2084    35.027100     442.0000     434.9300     242.5600
        2085    35.039300     426.0000     414.0800     242.4100
        2086    35.051600     432.0000     391.2400     242.2600
        2087    35.063800     423.0000     374.1600     242.1100
        2088    35.076100     351.0000     367.1100     241.9700
        2089    35.088300     376.0000     367.0800     241.8200
        2090    35.100600     333.0000     365.7900     241.6700
        2091    35.112800     345.0000     356.1900     241.5200
        2092    35.125100     342.0000     339.4300     241.3800
        2093    35.137300     341.0000     319.9300     241.2300
        2094    35.149600     301.0000     301.4800     241.0900
        2095    35.161800     286.0000     287.0700     240.9400
        2096    35.174100     285.0000     277.1200     240.7900
        2097    35.186300     288.0000     270.4300     240.6500
        2098    35.198600     280.0000     265.8600     240.5000
        2099    35.210900     283.0000     262.7100     240.3600
        2100    35.223100     281.0000     260.5600     240.2100
        2101    35.235400     265.0000     259.0900     240.0700
        2102    35.247600     262.0000     258.1100     239.9200
        2103    35.259900     247.0000     257.4800     239.7800
        2104    35.272100     284.0000     257.0900     239.6300
        2105    35.284400     280.0000     256.9100     239.4900
        2106    35.296600     254.0000     256.9800     239.3500
        2107    35.308900     287.0000     257.3400     239.2000
        2108    35.321100     276.0000     258.0000     239.0600
        2109    35.333400     248.0000     258.9500     238.9200
        2110    35.345600     242.0000     260.2000     238.7700
        2111    35.357900     268.0000     261.7500     238.6300
        2112    35.370100     273.0000     263.6600     238.4900
        2113    35.382400     276.0000     266.0700     238.3400
        2114    35.394600     275.0000     269.2500     238.2000
        2115    35.406900     229.0000     273.7300     238.0600
        2116    35.419100     245.0000     280.4300     237.9200
        2117    35.431400     306.0000     290.7900     237.7800
        2118    35.443600     292.0000     306.9400     237.6400
        2119    35.455900     346.0000     331.3700     237.4900
        2120    35.468100     369.0000     365.1300     237.3500
        2121    35.480400     398.0000     404.0500     237.2100
        2122    35.492600     450.0000     450.1600     237.0700
        2123    35.504900     534.0000     498.0900     236.9300
        2124    35.517100     531.0000     534.7700     236.7900
        2125    35.529400     559.0000     535.5200     236.6500
        2126    35.541600     487.0000     493.7800     236.5100
        2127    35.553900     489.0000     441.7500     236.3700
        2128    35.566100     407.0000     408.8600     236.2300
        2129    35.578400     389.0000     397.7900     236.0900
        2130    35.590600     405.0000     400.9300     235.9600
        2131    35.602900     408.0000     408.8300     235.8200
        2132    35.615100     385.0000     407.9000     235.6800
        2133    35.627400     416.0000     386.5300     235.5400
        2134    35.639600     372.0000     350.7300     235.4000
        2135    35.651900     327.0000     317.5300     235.2600
        2136    35.664100     317.0000     294.6600     235.1300
        2137    35.676400     294.0000     280.7200     234.9900
        2138    35.688600     288.0000     272.7300     234.8500
        2139    35.700900     298.0000     268.7300     234.7200
        2140    35.713100     264.0000     267.3700     234.5800
        2141    35.725400     277.0000     267.6300     234.4400
        2142    35.737600     264.0000     269.0500     234.3100
        2143    35.749900     285.0000     270.9600     234.1700
        2144    35.762100     275.0000     271.1000     234.0300
        2145    35.774400     270.0000     267.0800     233.9000
        2146    35.786600     276.0000     260.9400     233.7600
        2147    35.798900     246.0000     256.5300     233.6300
        2148    35.811100     259.0000     254.4800     233.4900
        2149    35.823400     284.0000     253.9600     233.3600
        2150    35.835700     237.0000     254.2700     233.2200
        2151    35.847900     293.0000     254.5300     233.0900
        2152    35.860200     263.0000     253.2800     232.9500
        2153    35.872400     243.0000     250.1700     232.8200
        2154    35.884700     232.0000     246.9100     232.6900
        2155    35.896900     242.0000     244.8100     232.5500
        2156    35.909200     238.0000     243.8400     232.4200
        2157    35.921400     234.0000     243.7400     232.2900
        2158    35.933700     211.0000     244.3300     232.1500
        2159    35.945900     254.0000     245.5400     232.0200
        2160    35.958200     235.0000     247.2600     231.8900
        2161    35.970400     243.0000     249.1300     231.7600
        2162    35.982700     249.0000     250.6300     231.6300
        2163    35.994900     269.0000     251.3900     231.4900
        2164    36.007200     247.0000     251.1700     231.3600
        2165    36.019400     251.0000     249.5000     231.2300
        2166    36.031700     223.0000     246.7400     231.1000
        2167    36.043900     228.0000     244.5300     230.9700
        2168    36.056200     212.0000     243.5000     230.8400
        2169    36.068400     226.0000     243.1600     230.7100
        2170    36.080700     215.0000     242.9300     230.5800
        2171    36.092900     257.0000     242.4400     230.4500
        2172    36.105200     240.0000     241.4300     230.3200
        2173    36.117400     219.0000     239.6700     230.1900
        2174    36.129700     221.0000     237.6500     230.0600
        2175    36.141900     217.0000     236.0400     229.9300
        2176    36.154200     247.0000     234.9600     229.8000
        2177    36.166400     217.0000     234.2200     229.6700
        2178    36.178700     239.0000     233.6900     229.5500
        2179    36.190900     245.0000     233.2700     229.4200
        2180    36.203200     221.0000     232.9200     229.2900
        2181    36.215400     249.0000     232.6200     229.1600
        2182    36.227700     202.0000     232.3600     229.0300
        2183    36.239900     210.0000     232.1200     228.9100
        2184    36.252200     221.0000     231.9000     228.7800
        2185    36.264400     228.0000     231.7000     228.6500
        2186    36.276700     228.0000     231.5100     228.5300
        2187    36.288900     224.0000     231.3400     228.4000
        2188    36.301200     238.0000     231.1800     228.2700
        2189    36.313400     212.0000     231.0400     228.1500
        2190    36.325700     202.0000     230.9300     228.0200
        2191    36.337900     247.0000     230.8500     227.9000
        2192    36.350200     229.0000     230.8100     227.7700
        2193    36.362400     246.0000     230.7900     227.6500
        2194    36.374700     226.0000     230.8000     227.5200
        2195    36.386900     234.0000     230.8100     227.4000
        2196    36.399200     204.0000     230.7900     227.2700
        2197    36.411400     228.0000     230.6700     227.1500
        2198    36.423700     222.0000     230.4200     227.0300
        2199    36.435900     224.0000     230.1100     226.9000
        2200    36.448200     221.0000     229.8500     226.7800
        2201    36.460400     220.0000     229.6600     226.6600
        2202    36.472700     216.0000     229.5300     226.5300
        2203    36.485000     224.0000     229.4100     226.4100
        2204    36.497200     207.0000     229.2900     226.2900
        2205    36.509500     214.0000     229.1200     226.1700
        2206    36.521700     215.0000     228.8900     226.0400
        2207    36.534000     245.0000     228.6500     225.9200
        2208    36.546200     228.0000     228.4400     225.8000
        2209    36.558500     213.0000     228.2600     225.6800
        2210    36.570700     229.0000     228.1100     225.5600
        2211    36.583000     207.0000     227.9700     225.4400
        2212    36.595200     236.0000     227.8500     225.3200
        2213    36.607500     225.0000     227.7300     225.2000
        2214    36.619700     209.0000     227.6300     225.0800
        2215    36.632000     237.0000     227.5300     224.9600
        2216    36.644200     230.0000     227.4400     224.8400
        2217    36.656500     225.0000     227.3500     224.7200
        2218    36.668700     239.0000     227.2800     224.6000
        2219    36.681000     227.0000     227.2200     224.4800
        2220    36.693200     238.0000     227.1700     224.3600
        2221    36.705500     250.0000     227.1400     224.2400
        2222    36.717700     233.0000     227.1200     224.1200
        2223    36.730000     235.0000     227.1100     224.0000
        2224    36.742200     208.0000     227.1000     223.8900
        2225    36.754500     235.0000     227.0900     223.7700
        2226    36.766700     199.0000     227.0400     223.6500
        2227    36.779000     226.0000     226.9800     223.5300
        2228    36.791200     207.0000     226.9500     223.4200
        2229    36.803500     204.0000     226.9400     223.3000
        2230    36.815700     225.0000     226.9700     223.1800
        2231    36.828000     202.0000     227.0200     223.0700
        2232    36.840200     204.0000     227.1000     222.9500
        2233    36.852500     227.0000     227.1800     222.8400
        2234    36.864700     204.0000     227.2900     222.7200
        2235    36.877000     220.0000     227.4400     222.6100
        2236    36.889200     221.0000     227.6800     222.4900
        2237    36.901500     239.0000     228.0700     222.3800
        2238    36.913700     222.0000     228.6600     222.2600
        2239    36.926000     223.0000     229.5600     222.1500
        2240    36.938200     213.0000     230.8300     222.0300
        2241    36.950500     232.0000     232.4000     221.9200
        2242    36.962700     251.0000     234.2300     221.8100
        2243    36.975000     227.0000     236.2700     221.6900
        2244    36.987200     215.0000     238.0400     221.5800
        2245    36.999500     244.0000     238.5300     221.4700
        2246    37.011700     260.0000     237.6100     221.3500
        2247    37.024000     212.0000     236.7200     221.2400
        2248    37.036200     218.0000     236.8400     221.1300
        2249    37.048500     235.0000     237.8900     221.0200
        2250    37.060700     223.0000     239.5600     220.9000
        2251    37.073000     245.0000     241.6300     220.7900
        2252    37.085200     231.0000     243.7400     220.6800
        2253    37.097500     295.0000     245.5000     220.5700
        2254    37.109700     255.0000     247.2400     220.4600
        2255    37.122000     240.0000     250.1600     220.3500
        2256    37.134300     260.0000     255.4500     220.2400
        2257    37.146500     242.0000     264.4000     220.1300
        2258    37.158800     267.0000     279.0100     220.0200
        2259    37.171000     298.0000     301.8400     219.9100
        2260    37.183300     322.0000     334.3400     219.8000
        2261    37.195500     358.0000     374.8700     219.6900
        2262    37.207800     428.0000     421.3800     219.5800
        2263    37.220000     494.0000     470.9900     219.4700
        2264    37.232300     474.0000     508.7200     219.3600
        2265    37.244500     486.0000     506.3900     219.2600
        2266    37.256800     435.0000     459.4600     219.1500
        2267    37.269000     398.0000     404.8700     219.0400
        2268    37.281300     358.0000     371.4500     218.9300
        2269    37.293500     342.0000     360.7200     218.8300
        2270    37.305800     333.0000     365.0800     218.7200
        2271    37.318000     362.0000     376.7400     218.6100
        2272    37.330300     367.0000     383.6400     218.5100
        2273    37.342500     347.0000     370.8300     218.4000
        2274    37.354800     309.0000     338.0400     218.2900
        2275    37.367000     291.0000     302.5300     218.1900
        2276    37.379300     235.0000     276.2000     218.0800
        2277    37.391500     243.0000     259.4000     217.9800
        2278    37.403800     248.0000     248.9100     217.8700
        2279    37.416000     212.0000     242.1200     217.7700
        2280    37.428300     251.0000     237.5200     217.6600
        2281    37.440500     234.0000     234.2600     217.5600
        2282    37.452800     244.0000     231.8700     217.4500
        2283    37.465000     233.0000     230.0800     217.3500
        2284    37.477300     216.0000     228.7100     217.2400
        2285    37.489500     253.0000     227.6500     217.1400
        2286    37.501800     225.0000     226.8400     217.0400
        2287    37.514000     230.0000     226.2300     216.9300
        2288    37.526300     223.0000     225.7700     216.8300
        2289    37.538500     212.0000     225.4500     216.7300
        2290    37.550800     215.0000     225.2300     216.6300
        2291    37.563000     239.0000     225.1400     216.5200
        2292    37.575300     227.0000     225.1700     216.4200
        2293    37.587500     204.0000     225.3900     216.3200
        2294    37.599800     219.0000     225.9000     216.2200
        2295    37.612000     247.0000     226.8800     216.1200
        2296    37.624300     239.0000     228.6200     216.0200
        2297    37.636500     239.0000     231.6100     215.9200
        2298    37.648800     237.0000     236.4100     215.8200
        2299    37.661000     259.0000     243.3400     215.7200
        2300    37.673300     269.0000     251.9400     215.6200
        2301    37.685500     256.0000     261.7800     215.5200
        2302    37.697800     276.0000     272.3000     215.4200
        2303    37.710000     268.0000     279.9500     215.3200
        2304    37.722300     264.0000     278.0700     215.2200
        2305    37.734500     263.0000     266.3100     215.1200
        2306    37.746800     276.0000     254.0900     215.0200
        2307    37.759100     256.0000     247.3900     214.9200
        2308    37.771300     244.0000     245.6200     214.8200
        2309    37.783600     258.0000     246.8700     214.7300
        2310    37.795800     267.0000     249.6100     214.6300
        2311    37.808100     256.0000     251.3300     214.5300
        2312    37.820300     220.0000     248.5800     214.4300
        2313    37.832600     255.0000     241.3800     214.3400
        2314    37.844800     222.0000     233.3800     214.2400
        2315    37.857100     230.0000     227.6700     214.1400
        2316    37.869300     225.0000     224.1100     214.0500
        2317    37.881600     234.0000     221.8600     213.9500
        2318    37.893800     239.0000     220.3800     213.8600
        2319    37.906100     204.0000     219.3300     213.7600
        2320    37.918300     221.0000     218.5600     213.6700
        2321    37.930600     210.0000     217.9600     213.5700
        2322    37.942800     237.0000     217.4700     213.4800
        2323    37.955100     199.0000     217.0700     213.3800
        2324    37.967300     233.0000     216.7300     213.2900
        2325    37.979600     197.0000     216.4300     213.1900
        2326    37.991800     195.0000     216.1600     213.1000
        2327    38.004100     202.0000     215.9300     213.0000
        2328    38.016300     180.0000     215.7200     212.9100
        2329    38.028600     201.0000     215.5200     212.8200
        2330    38.040800     212.0000     215.3500     212.7200
        2331    38.053100     195.0000     215.2000     212.6300
        2332    38.065300     206.0000     215.0800     212.5400
        2333    38.077600     238.0000     214.9800     212.4500
        2334    38.089800     238.0000     214.9000     212.3600
        2335    38.102100     227.0000     214.8600     212.2600
        2336    38.114300     222.0000     214.8200     212.1700
        2337    38.126600     214.0000     214.7900     212.0800
        2338    38.138800     236.0000     214.7300     211.9900
        2339    38.151100     197.0000     214.5800     211.9000
        2340    38.163300     218.0000     214.3500     211.8100
        2341    38.175600     226.0000     214.1200     211.7200
        2342    38.187800     230.0000     213.9400     211.6300
        2343    38.200100     218.0000     213.8000     211.5400
        2344    38.212300     212.0000     213.6900     211.4500
        2345    38.224600     200.0000     213.6000     211.3600
        2346    38.236800     188.0000     213.5100     211.2700
        2347    38.249100     238.0000     213.3700     211.1800
        2348    38.261300     224.0000     213.2000     211.0900
        2349    38.273600     214.0000     213.0300     211.0000
        2350    38.285800     206.0000     212.8700     210.9100
        2351    38.298100     192.0000     212.7300     210.8300
        2352    38.310300     194.0000     212.6100     210.7400
        2353    38.322600     213.0000     212.5100     210.6500
        2354    38.334800     195.0000     212.4200     210.5600
        2355    38.347100     231.0000     212.3300     210.4800
        2356    38.359300     200.0000     212.2600     210.3900
        2357    38.371600     197.0000     212.2100     210.3000
        2358    38.383800     196.0000     212.1600     210.2200
        2359    38.396100     199.0000     212.1200     210.1300
        2360    38.408400     207.0000     212.0800     210.0400
        2361    38.420600     193.0000     212.0400     209.9600
        2362    38.432900     197.0000     211.9600     209.8700
        2363    38.445100     209.0000     211.8500     209.7900
        2364    38.457400     207.0000     211.7200     209.7000
        2365    38.469600     191.0000     211.6200     209.6200
        2366    38.481900     213.0000     211.5300     209.5300
        2367    38.494100     207.0000     211.4600     209.4500
        2368    38.506400     219.0000     211.4100     209.3600
        2369    38.518600     213.0000     211.3500     209.2800
        2370    38.530900     238.0000     211.2800     209.2000
        2371    38.543100     213.0000     211.2000     209.1100
        2372    38.555400     199.0000     211.1100     209.0300
        2373    38.567600     185.0000     211.0300     208.9500
        2374    38.579900     197.0000     210.9600     208.8600
        2375    38.592100     206.0000     210.9000     208.7800
        2376    38.604400     224.0000     210.8500     208.7000
        2377    38.616600     189.0000     210.8100     208.6200
        2378    38.628900     186.0000     210.7700     208.5300
        2379    38.641100     213.0000     210.7400     208.4500
        2380    38.653400     219.0000     210.7200     208.3700
        2381    38.665600     192.0000     210.7000     208.2900
        2382    38.677900     218.0000     210.6900     208.2100
        2383    38.690100     189.0000     210.6800     208.1300
        2384    38.702400     194.0000     210.6900     208.0500
        2385    38.714600     208.0000     210.7000     207.9700
        2386    38.726900     218.0000     210.7200     207.8900
        2387    38.739100     235.0000     210.7500     207.8100
        2388    38.751400     207.0000     210.7900     207.7300
        2389    38.763600     205.0000     210.8500     207.6500
        2390    38.775900     224.0000     210.9400     207.5700
        2391    38.788100     178.0000     211.0600     207.4900
        2392    38.800400     187.0000     211.2200     207.4100
        2393    38.812600     228.0000     211.4600     207.3300
        2394    38.824900     222.0000     211.7800     207.2500
        2395    38.837100     228.0000     212.2000     207.1800
        2396    38.849400     211.0000     212.7100     207.1000
        2397    38.861600     203.0000     213.2900     207.0200
        2398    38.873900     214.0000     213.8800     206.9400
        2399    38.886100     259.0000     214.3700     206.8700
        2400    38.898400     197.0000     214.5200     206.7900
        2401    38.910600     212.0000     214.3300     206.7100
        2402    38.922900     210.0000     214.0400     206.6300
        2403    38.935100     220.0000     213.9400     206.5600
        2404    38.947400     218.0000     214.0500     206.4800
        2405    38.959600     211.0000     214.3400     206.4100
        2406    38.971900     223.0000     214.7400     206.3300
        2407    38.984100     209.0000     215.1700     206.2600
        2408    38.996400     238.0000     215.5200     206.1800
        2409    39.008600     249.0000     215.7600     206.1100
        2410    39.020900     210.0000     216.0100     206.0300
        2411    39.033100     221.0000     216.4900     205.9600
        2412    39.045400     204.0000     217.3500     205.8800
        2413    39.057700     208.0000     218.6300     205.8100
        2414    39.069900     205.0000     220.6700     205.7300
        2415    39.082200     221.0000     223.5900     205.6600
        2416    39.094400     243.0000     227.4100     205.5900
        2417    39.106700     227.0000     231.9500     205.5100
        2418    39.118900     226.0000     236.8900     205.4400
        2419    39.131200     238.0000     241.3200     205.3700
        2420    39.143400     272.0000     243.2400     205.2900
        2421    39.155700     206.0000     241.0600     205.2200
        2422    39.167900     222.0000     236.1800     205.1500
        2423    39.180200     220.0000     231.7700     205.0800
        2424    39.192400     217.0000     229.3800     205.0100
        2425    39.204700     218.0000     228.8400     204.9400
        2426    39.216900     250.0000     229.5000     204.8600
        2427    39.229200     198.0000     230.6000     204.7900
        2428    39.241400     204.0000     231.0500     204.7200
        2429    39.253700     188.0000     229.7400     204.6500
        2430    39.265900     196.0000     226.7400     204.5800
        2431    39.278200     250.0000     223.3700     204.5100
        2432    39.290400     208.0000     220.6800     204.4400
        2433    39.302700     214.0000     218.8300     204.3700
        2434    39.314900     206.0000     217.6300     204.3000
        2435    39.327200     217.0000     216.8200     204.2300
        2436    39.339400     228.0000     216.2800     204.1600
        2437    39.351700     170.0000     215.8900     204.0900
        2438    39.363900     203.0000     215.6100     204.0300
        2439    39.376200     209.0000     215.3900     203.9600
        2440    39.388400     189.0000     215.2100     203.8900
        2441    39.400700     208.0000     215.0900     203.8200
        2442    39.412900     208.0000     215.0300     203.7500
        2443    39.425200     198.0000     215.0100     203.6900
        2444    39.437400     210.0000     215.0300     203.6200
        2445    39.449700     217.0000     215.1000     203.5500
        2446    39.461900     194.0000     215.2200     203.4800
        2447    39.474200     198.0000     215.4000     203.4200
        2448    39.486400     216.0000     215.6500     203.3500
        2449    39.498700     224.0000     216.0000     203.2800
        2450    39.510900     214.0000     216.4900     203.2200
        2451    39.523200     192.0000     217.1700     203.1500
        2452    39.535400     225.0000     218.0900     203.0900
        2453    39.547700     221.0000     219.3100     203.0200
        2454    39.559900     232.0000     220.8600     202.9600
        2455    39.572200     229.0000     222.6900     202.8900
        2456    39.584400     222.0000     224.7000     202.8300
        2457    39.596700     225.0000     226.6200     202.7600
        2458    39.608900     192.0000     228.0800     202.7000
        2459    39.621200     236.0000     228.9100     202.6300
        2460    39.633400     212.0000     229.4500     202.5700
        2461    39.645700     242.0000     230.2100     202.5000
        2462    39.657900     239.0000     231.4800     202.4400
        2463    39.670200     235.0000     233.4000     202.3800
        2464    39.682400     223.0000     236.0400     202.3100
        2465    39.694700     213.0000     239.4200     202.2500
        2466    39.707000     244.0000     243.6600     202.1900
        2467    39.719200     243.0000     249.1700     202.1300
        2468    39.731500     264.0000     256.8500     202.0600
        2469    39.743700     286.0000     268.2900     202.0000
        2470    39.756000     251.0000     285.5800     201.9400
        2471    39.768200     297.0000     311.2200     201.8800
        2472    39.780500     327.0000     347.0800     201.8200
        2473    39.792700     383.0000     392.8200     201.7500
        2474    39.805000     427.0000     445.8400     201.6900
        2475    39.817200     514.0000     500.8800     201.6300
        2476    39.829500     516.0000     544.1800     201.5700
        2477    39.841700     529.0000     553.0000     201.5100
        2478    39.854000     531.0000     517.6100     201.4500
        2479    39.866200     513.0000     461.2300     201.3900
        2480    39.878500     463.0000     415.3100     201.3300
        2481    39.890700     409.0000     391.7000     201.2700
        2482    39.903000     401.0000     387.0200     201.2100
        2483    39.915200     400.0000     394.2200     201.1500
        2484    39.927500     394.0000     404.9300     201.0900
        2485    39.939700     391.0000     407.1300     201.0300
        2486    39.952000     370.0000     390.2100     200.9800
        2487    39.964200     357.0000     357.0600     200.9200
        2488    39.976500     373.0000     322.2700     200.8600
        2489    39.988700     328.0000     296.1500     200.8000
        2490    40.001000     272.0000     280.0200     200.7400
        2491    40.013200     262.0000     271.4800     200.6800
        2492    40.025500     251.0000     267.7100     200.6300
        2493    40.037700     274.0000     265.4200     200.5700
        2494    40.050000     258.0000     261.6000     200.5100
        2495    40.062200     228.0000     255.6200     200.4600
        2496    40.074500     221.0000     248.2700     200.4000
        2497    40.086700     232.0000     240.9900     200.3400
        2498    40.099000     225.0000     235.5600     200.2900
        2499    40.111200     230.0000     232.6300     200.2300
        2500    40.123500     232.0000     231.7100     200.1700
        2501    40.135700     236.0000     231.6600     200.1200
        2502    40.148000     280.0000     230.9900     200.0600
        2503    40.160200     216.0000     228.8800     200.0100
        2504    40.172500     209.0000     225.4900     199.9500
        2505    40.184700     221.0000     221.3800     199.9000
        2506    40.197000     211.0000     217.4000     199.8400
        2507    40.209200     206.0000     214.2300     199.7900
        2508    40.221500     227.0000     211.9600     199.7300
        2509    40.233700     223.0000     210.3500     199.6800
        2510    40.246000     211.0000     209.1800     199.6200
        2511    40.258200     220.0000     208.3000     199.5700
        2512    40.270500     217.0000     207.6100     199.5200
        2513    40.282700     204.0000     207.0600     199.4600
        2514    40.295000     194.0000     206.6100     199.4100
        2515    40.307200     189.0000     206.2300     199.3600
        2516    40.319500     218.0000     205.9200     199.3000
        2517    40.331700     220.0000     205.6600     199.2500
        2518    40.344000     212.0000     205.4300     199.2000
        2519    40.356300     219.0000     205.2500     199.1500
        2520    40.368500     207.0000     205.0900     199.0900
        2521    40.380800     219.0000     204.9800     199.0400
        2522    40.393000     194.0000     204.9000     198.9900
        2523    40.405300     216.0000     204.8600     198.9400
        2524    40.417500     207.0000     204.8600     198.8900
        2525    40.429800     192.0000     204.9300     198.8400
        2526    40.442000     202.0000     205.0800     198.7900
        2527    40.454300     235.0000     205.3100     198.7300
        2528    40.466500     196.0000     205.6300     198.6800
        2529    40.478800     213.0000     206.0300     198.6300
        2530    40.491000     204.0000     206.4900     198.5800
        2531    40.503300     213.0000     206.9200     198.5300
        2532    40.515500     211.0000     207.1900     198.4800
        2533    40.527800     218.0000     207.2300     198.4300
        2534    40.540000     210.0000     207.2100     198.3800
        2535    40.552300     239.0000     207.2800     198.3300
        2536    40.564500     188.0000     207.4900     198.2900
        2537    40.576800     224.0000     207.8400     198.2400
        2538    40.589000     231.0000     208.3800     198.1900
        2539    40.601300     236.0000     209.1600     198.1400
        2540    40.613500     232.0000     210.2400     198.0900
        2541    40.625800     209.0000     211.6900     198.0400
        2542    40.638000     225.0000     213.7800     197.9900
        2543    40.650300     201.0000     216.9300     197.9500
        2544    40.662500     208.0000     221.4700     197.9000
        2545    40.674800     216.0000     227.3700     197.8500
        2546    40.687000     217.0000     234.4000     197.8000
        2547    40.699300     238.0000     242.0700     197.7600
        2548    40.711500     233.0000     248.3800     197.7100
        2549    40.723800     243.0000     249.5400     197.6600
        2550    40.736000     232.0000     244.5100     197.6200
        2551    40.748300     223.0000     237.9600     197.5700
        2552    40.760500     241.0000     234.2000     197.5200
        2553    40.772800     230.0000     233.8500     197.4800
        2554    40.785000     224.0000     236.1300     197.4300
        2555    40.797300     233.0000     240.3700     197.3900
        2556    40.809500     255.0000     245.9900     197.3400
        2557    40.821800     233.0000     251.9500     197.2900
        2558    40.834000     252.0000     257.3000     197.2500
        2559    40.846300     248.0000     263.8100     197.2000
        2560    40.858500     279.0000     276.0800     197.1600
        2561    40.870800     331.0000     298.6300     197.1100
        2562    40.883000     354.0000     333.7400     197.0700
        2563    40.895300     380.0000     380.2600     197.0300
        2564    40.907500     446.0000     436.4500     196.9800
        2565    40.919800     553.0000     497.4000     196.9400
        2566    40.932000     561.0000     539.8700     196.8900
        2567    40.944300     638.0000     526.5700     196.8500
        2568    40.956500     505.0000     460.4600     196.8100
        2569    40.968800     419.0000     392.2100     196.7600
        2570    40.981000     365.0000     351.6400     196.7200
        2571    40.993300     355.0000     338.1000     196.6800
        2572    41.005600     329.0000     342.9800     196.6300
        2573    41.017800     365.0000     359.3400     196.5900
        2574    41.030100     391.0000     379.0300     196.5500
        2575    41.042300     461.0000     385.7100     196.5100
        2576    41.054600     429.0000     363.7200     196.4600
        2577    41.066800     333.0000     322.0700     196.4200
        2578    41.079100     293.0000     283.4500     196.3800
        2579    41.091300     251.0000     256.9300     196.3400
        2580    41.103600     271.0000     240.3600     196.3000
        2581    41.115800     222.0000     229.9800     196.2600
        2582    41.128100     206.0000     223.2100     196.2200
        2583    41.140300     231.0000     218.5900     196.1700
        2584    41.152600     216.0000     215.3000     196.1300
        2585    41.164800     228.0000     212.8800     196.0900
        2586    41.177100     219.0000     211.0600     196.0500
        2587    41.189300     222.0000     209.6500     196.0100
        2588    41.201600     238.0000     208.5600     195.9700
        2589    41.213800     217.0000     207.7000     195.9300
        2590    41.226100     220.0000     207.0300     195.8900
        2591    41.238300     224.0000     206.5100     195.8500
        2592    41.250600     213.0000     206.1200     195.8100
        2593    41.262800     221.0000     205.8400     195.7700
        2594    41.275100     187.0000     205.6600     195.7300
        2595    41.287300     219.0000     205.5800     195.6900
        2596    41.299600     215.0000     205.5900     195.6600
        2597    41.311800     239.0000     205.7000     195.6200
        2598    41.324100     198.0000     205.9100     195.5800
        2599    41.336300     207.0000     206.2300     195.5400
        2600    41.348600     240.0000     206.6600     195.5000
        2601    41.360800     205.0000     207.2300     195.4600
        2602    41.373100     189.0000     207.9300     195.4300
        2603    41.385300     199.0000     208.7700     195.3900
        2604    41.397600     208.0000     209.7600     195.3500
        2605    41.409800     223.0000     210.8900     195.3100
        2606    41.422100     199.0000     212.1500     195.2800
        2607    41.434300     232.0000     213.5400     195.2400
        2608    41.446600     246.0000     215.0900     195.2000
        2609    41.458800     211.0000     216.9200     195.1600
        2610    41.471100     228.0000     219.2100     195.1300
        2611    41.483300     211.0000     222.2800     195.0900
        2612    41.495600     246.0000     226.5900     195.0500
        2613    41.507800     234.0000     232.8700     195.0200
        2614    41.520100     256.0000     242.2500     194.9800
        2615    41.532300     257.0000     256.4900     194.9500
        2616    41.544600     291.0000     277.8400     194.9100
        2617    41.556800     317.0000     308.1500     194.8700
        2618    41.569100     365.0000     347.2200     194.8400
        2619    41.581300     411.0000     393.2300     194.8000
        2620    41.593600     422.0000     442.1700     194.7700
        2621    41.605800     490.0000     480.3300     194.7300
        2622    41.618100     471.0000     485.2800     194.7000
        2623    41.630400     417.0000     444.8900     194.6600
        2624    41.642600     371.0000     388.8700     194.6300
        2625    41.654900     344.0000     347.5300     194.5900
        2626    41.667100     316.0000     328.3600     194.5600
        2627    41.679400     347.0000     326.6700     194.5300
        2628    41.691600     339.0000     336.3200     194.4900
        2629    41.703900     359.0000     351.1800     194.4600
        2630    41.716100     350.0000     361.3000     194.4200
        2631    41.728400     355.0000     353.9200     194.3900
        2632    41.740600     306.0000     326.8100     194.3600
        2633    41.752900     273.0000     293.6300     194.3200
        2634    41.765100     263.0000     266.9900     194.2900
        2635    41.777400     226.0000     249.2200     194.2600
        2636    41.789600     228.0000     237.6900     194.2200
        2637    41.801900     229.0000     229.6000     194.1900
        2638    41.814100     217.0000     223.4200     194.1600
        2639    41.826400     224.0000     218.7000     194.1300
        2640    41.838600     227.0000     215.2300     194.0900
        2641    41.850900     225.0000     212.7600     194.0600
        2642    41.863100     215.0000     211.0000     194.0300
        2643    41.875400     213.0000     209.7400     194.0000
        2644    41.887600     205.0000     208.7700     193.9700
        2645    41.899900     204.0000     207.8600     193.9400
        2646    41.912100     209.0000     206.8200     193.9000
        2647    41.924400     179.0000     205.6300     193.8700
        2648    41.936600     214.0000     204.4900     193.8400
        2649    41.948900     221.0000     203.5500     193.8100
        2650    41.961100     204.0000     202.7900     193.7800
        2651    41.973400     235.0000     202.1800     193.7500
        2652    41.985600     225.0000     201.6900     193.7200
        2653    41.997900     198.0000     201.2700     193.6900
        2654    42.010100     201.0000     200.9200     193.6600
        2655    42.022400     200.0000     200.6200     193.6300
        2656    42.034600     202.0000     200.3500     193.6000
        2657    42.046900     225.0000     200.1300     193.5700
        2658    42.059100     207.0000     199.9300     193.5400
        2659    42.071400     204.0000     199.7500     193.5100
        2660    42.083600     200.0000     199.6000     193.4800
        2661    42.095900     194.0000     199.4700     193.4500
        2662    42.108100     197.0000     199.3500     193.4200
        2663    42.120400     213.0000     199.2400     193.3900
        2664    42.132600     213.0000     199.1500     193.3600
        2665    42.144900     169.0000     199.0700     193.3300
        2666    42.157100     199.0000     199.0000     193.3000
        2667    42.169400     173.0000     198.9300     193.2700
        2668    42.181600     223.0000     198.8700     193.2400
        2669    42.193900     212.0000     198.8100     193.2200
        2670    42.206100     216.0000     198.7600     193.1900
        2671    42.218400     192.0000     198.7100     193.1600
        2672    42.230600     217.0000     198.6500     193.1300
        2673    42.242900     159.0000     198.6000     193.1000
        2674    42.255100     186.0000     198.5400     193.0800
        2675    42.267400     185.0000     198.4900     193.0500
        2676    42.279700     199.0000     198.4300     193.0200
        2677    42.291900     198.0000     198.3800     192.9900
        2678    42.304200     187.0000     198.3300     192.9700
        2679    42.316400     194.0000     198.2900     192.9400
        2680    42.328700     213.0000     198.2600     192.9100
        2681    42.340900     209.0000     198.2600     192.8800
        2682    42.353200     191.0000     198.2900     192.8600
        2683    42.365400     229.0000     198.3800     192.8300
        2684    42.377700     216.0000     198.5300     192.8000
        2685    42.389900     186.0000     198.7500     192.7800
        2686    42.402200     183.0000     199.0200     192.7500
        2687    42.414400     192.0000     199.2900     192.7200
        2688    42.426700     196.0000     199.4700     192.7000
        2689    42.438900     203.0000     199.3800     192.6700
        2690    42.451200     210.0000     199.0100     192.6500
        2691    42.463400     189.0000     198.5600     192.6200
        2692    42.475700     191.0000     198.2300     192.5900
        2693    42.487900     204.0000     198.0700     192.5700
        2694    42.500200     205.0000     198.0400     192.5400
        2695    42.512400     178.0000     198.0900     192.5200
        2696    42.524700     203.0000     198.1300     192.4900
        2697    42.536900     182.0000     198.0800     192.4700
        2698    42.549200     220.0000     197.8800     192.4400
        2699    42.561400     203.0000     197.5600     192.4200
        2700    42.573700     179.0000     197.2300     192.3900
        2701    42.585900     193.0000     196.9700     192.3700
        2702    42.598200     203.0000     196.8000     192.3400
        2703    42.610400     187.0000     196.7100     192.3200
        2704    42.622700     217.0000     196.6700     192.3000
        2705    42.634900     214.0000     196.6400     192.2700
        2706    42.647200     195.0000     196.6200     192.2500
        2707    42.659400     187.0000     196.6100     192.2200
        2708    42.671700     189.0000     196.6300     192.2000
        2709    42.683900     221.0000     196.7000     192.1800
        2710    42.696200     226.0000     196.8100     192.1500
        2711    42.708400     186.0000     196.9700     192.1300
        2712    42.720700     209.0000     197.1800     192.1000
        2713    42.732900     189.0000     197.4300     192.0800
        2714    42.745200     207.0000     197.7300     192.0600
        2715    42.757400     212.0000     198.0800     192.0400
        2716    42.769700     193.0000     198.4900     192.0100
        2717    42.781900     205.0000     198.9600     191.9900
        2718    42.794200     203.0000     199.5000     191.9700
        2719    42.806400     179.0000     200.2000     191.9400
        2720    42.818700     218.0000     201.2300     191.9200
        2721    42.830900     219.0000     202.8600     191.9000
        2722    42.843200     187.0000     205.3900     191.8800
        2723    42.855400     196.0000     209.1400     191.8500
        2724    42.867700     238.0000     214.3100     191.8300
        2725    42.879900     204.0000     220.8000     191.8100
        2726    42.892200     230.0000     228.2500     191.7900
        2727    42.904400     235.0000     235.5600     191.7700
        2728    42.916700     223.0000     239.9900     191.7400
        2729    42.929000     250.0000     238.3300     191.7200
        2730    42.941200     242.0000     231.5000     191.7000
        2731    42.953500     231.0000     223.7800     191.6800
        2732    42.965700     201.0000     218.7500     191.6600
        2733    42.978000     206.0000     216.7500     191.6400
        2734    42.990200     195.0000     216.9200     191.6100
        2735    43.002500     216.0000     218.4300     191.5900
        2736    43.014700     228.0000     220.5800     191.5700
        2737    43.027000     204.0000     221.9600     191.5500
        2738    43.039200     238.0000     220.7900     191.5300
        2739    43.051500     215.0000     216.8100     191.5100
        2740    43.063700     239.0000     211.9700     191.4900
        2741    43.076000     235.0000     208.0700     191.4700
        2742    43.088200     218.0000     205.4900     191.4500
        2743    43.100500     210.0000     203.8700     191.4300
        2744    43.112700     214.0000     202.8400     191.4100
        2745    43.125000     213.0000     202.2400     191.3900
        2746    43.137200     207.0000     202.0000     191.3700
        2747    43.149500     213.0000     202.0200     191.3500
        2748    43.161700     218.0000     202.2400     191.3300
        2749    43.174000     200.0000     202.5900     191.3100
        2750    43.186200     231.0000     203.0400     191.2900
        2751    43.198500     200.0000     203.6700     191.2700
        2752    43.210700     200.0000     204.5700     191.2500
        2753    43.223000     192.0000     205.8100     191.2300
        2754    43.235200     233.0000     207.4100     191.2100
        2755    43.247500     196.0000     209.5300     191.1900
        2756    43.259700     211.0000     212.7000     191.1700
        2757    43.272000     236.0000     217.6000     191.1500
        2758    43.284200     246.0000     224.6800     191.1300
        2759    43.296500     248.0000     233.8400     191.1100
        2760    43.308700     266.0000     244.7000     191.0900
        2761    43.321000     276.0000     255.8800     191.0800
        2762    43.333200     272.0000     262.9900     191.0600
        2763    43.345500     260.0000     260.6300     191.0400
        2764    43.357700     302.0000     250.2300     191.0200
        2765    43.370000     269.0000     239.6200     191.0000
        2766    43.382200     263.0000     233.4500     190.9800
        2767    43.394500     252.0000     231.9400     190.9700
        2768    43.406700     237.0000     233.9700     190.9500
        2769    43.419000     251.0000     238.6100     190.9300
        2770    43.431200     267.0000     244.9900     190.9100
        2771    43.443500     293.0000     251.4700     190.8900
        2772    43.455700     274.0000     255.8400     190.8700
        2773    43.468000     289.0000     258.4900     190.8600
        2774    43.480200     270.0000     263.7300     190.8400
        2775    43.492500     291.0000     275.5800     190.8200
        2776    43.504700     316.0000     295.6200     190.8000
        2777    43.517000     333.0000     323.7600     190.7900
        2778    43.529200     321.0000     356.8700     190.7700
        2779    43.541500     374.0000     387.6000     190.7500
        2780    43.553800     416.0000     408.4300     190.7300
        2781    43.566000     389.0000     414.5200     190.7200
        2782    43.578300     393.0000     400.8100     190.7000
        2783    43.590500     401.0000     370.8200     190.6800
        2784    43.602800     342.0000     339.5900     190.6700
        2785    43.615000     319.0000     319.1400     190.6500
        2786    43.627300     330.0000     312.1500     190.6300
        2787    43.639500     315.0000     315.8000     190.6100
        2788    43.651800     375.0000     324.9500     190.6000
        2789    43.664000     302.0000     334.4800     190.5800
        2790    43.676300     347.0000     341.4400     190.5600
        2791    43.688500     332.0000     343.7900     190.5500
        2792    43.700800     357.0000     341.4400     190.5300
        2793    43.713000     323.0000     339.3300     190.5200
        2794    43.725300     355.0000     343.3800     190.5000
        2795    43.737500     368.0000     351.9500     190.4800
        2796    43.749800     370.0000     351.5000     190.4700
        2797    43.762000     312.0000     329.2300     190.4500
        2798    43.774300     300.0000     295.4500     190.4300
        2799    43.786500     247.0000     268.8400     190.4200
        2800    43.798800     248.0000     254.5100     190.4000
        2801    43.811000     254.0000     249.8700     190.3900
        2802    43.823300     253.0000     251.7200     190.3700
        2803    43.835500     264.0000     257.8500     190.3600
        2804    43.847800     299.0000     265.9700     190.3400
        2805    43.860000     285.0000     270.7800     190.3200
        2806    43.872300     287.0000     265.3000     190.3100
        2807    43.884500     230.0000     250.2700     190.2900
        2808    43.896800     256.0000     234.6600     190.2800
        2809    43.909000     225.0000     223.7100     190.2600
        2810    43.921300     233.0000     217.1000     190.2500
        2811    43.933500     223.0000     213.2200     190.2300
        2812    43.945800     234.0000     210.9200     190.2200
        2813    43.958000     217.0000     209.5100     190.2000
        2814    43.970300     178.0000     208.5000     190.1900
        2815    43.982500     232.0000     207.5200     190.1700
        2816    43.994800     210.0000     206.5400     190.1600
        2817    44.007000     202.0000     205.7300     190.1400
        2818    44.019300     208.0000     205.2100     190.1300
        2819    44.031500     228.0000     204.9900     190.1100
        2820    44.043800     230.0000     205.0100     190.1000
        2821    44.056000     198.0000     205.2200     190.0800
        2822    44.068300     203.0000     205.5800     190.0700
        2823    44.080500     205.0000     206.0200     190.0500
        2824    44.092800     232.0000     206.4600     190.0400
        2825    44.105000     219.0000     206.8600     190.0200
        2826    44.117300     223.0000     207.3400     190.0100
        2827    44.129500     213.0000     208.0000     190.0000
        2828    44.141800     209.0000     208.8900     189.9800
        2829    44.154000     212.0000     209.9800     189.9700
        2830    44.166300     195.0000     211.2500     189.9500
        2831    44.178600     227.0000     212.6600     189.9400
        2832    44.190800     206.0000     214.1800     189.9200
        2833    44.203100     213.0000     215.8000     189.9100
        2834    44.215300     215.0000     217.6000     189.9000
        2835    44.227600     212.0000     219.7400     189.8800
        2836    44.239800     231.0000     222.4900     189.8700
        2837    44.252100     211.0000     226.2200     189.8500
        2838    44.264300     242.0000     231.5100     189.8400
        2839    44.276600     263.0000     239.2500     189.8300
        2840    44.288800     261.0000     250.8600     189.8100
        2841    44.301100     305.0000     267.5200     189.8000
        2842    44.313300     336.0000     294.5200     189.7900
        2843    44.325600     384.0000     334.9700     189.7700
        2844    44.337800     483.0000     390.7800     189.7600
        2845    44.350100     519.0000     461.0200     189.7500
        2846    44.362300     561.0000     541.9100     189.7300
        2847    44.374600     707.0000     614.3800     189.7200
        2848    44.386800     741.0000     634.5400     189.7100
        2849    44.399100     664.0000     575.5800     189.6900
        2850    44.411300     528.0000     480.2500     189.6800
        2851    44.423600     419.0000     405.1500     189.6700
        2852    44.435800     405.0000     366.0500     189.6500
        2853    44.448100     361.0000     356.5000     189.6400
        2854    44.460300     349.0000     367.6500     189.6300
        2855    44.472600     418.0000     392.7400     189.6100
        2856    44.484800     419.0000     423.7000     189.6000
        2857    44.497100     500.0000     443.5100     189.5900
        2858    44.509300     488.0000     431.3700     189.5700
        2859    44.521600     401.0000     390.0500     189.5600
        2860    44.533800     355.0000     347.1800     189.5500
        2861    44.546100     335.0000     320.6700     189.5400
        2862    44.558300     294.0000     310.8400     189.5200
        2863    44.570600     279.0000     311.6400     189.5100
        2864    44.582800     297.0000     313.0900     189.5000
        2865    44.595100     289.0000     303.0400     189.4800
        2866    44.607300     254.0000     280.6800     189.4700
        2867    44.619600     265.0000     258.4900     189.4600
        2868    44.631800     259.0000     244.0500     189.4500
        2869    44.644100     252.0000     237.1500     189.4300
        2870    44.656300     239.0000     235.7000     189.4200
        2871    44.668600     247.0000     237.9800     189.4100
        2872    44.680800     224.0000     242.7600     189.4000
        2873    44.693100     257.0000     247.9200     189.3800
        2874    44.705300     265.0000     249.0700     189.3700
        2875    44.717600     238.0000     242.8000     189.3600
        2876    44.729800     230.0000     232.4300     189.3500
        2877    44.742100     241.0000     223.8500     189.3300
        2878    44.754300     237.0000     219.0500     189.3200
        2879    44.766600     232.0000     217.3000     189.3100
        2880    44.778800     250.0000     217.5100     189.3000
        2881    44.791100     265.0000     218.6400     189.2900
        2882    44.803300     242.0000     219.1200     189.2700
        2883    44.815600     243.0000     217.3800     189.2600
        2884    44.827800     220.0000     213.7800     189.2500
        2885    44.840100     251.0000     210.2500     189.2400
        2886    44.852400     207.0000     207.9600     189.2200
        2887    44.864600     220.0000     206.9700     189.2100
        2888    44.876900     207.0000     207.0100     189.2000
        2889    44.889100     209.0000     207.7500     189.1900
        2890    44.901400     248.0000     208.9500     189.1800
        2891    44.913600     221.0000     210.2000     189.1600
        2892    44.925900     205.0000     210.8000     189.1500
        2893    44.938100     201.0000     210.3200     189.1400
        2894    44.950400     210.0000     209.2800     189.1300
        2895    44.962600     238.0000     208.4100     189.1200
        2896    44.974900     215.0000     207.9100     189.1100
        2897    44.987100     209.0000     207.7400     189.0900
        2898    44.999400     229.0000     207.9200     189.0800
        2899    45.011600     217.0000     208.4300     189.0700
        2900    45.023900     191.0000     209.2200     189.0600
        2901    45.036100     251.0000     210.2600     189.0500
        2902    45.048400     218.0000     211.5700     189.0300
        2903    45.060600     238.0000     213.2200     189.0200
        2904    45.072900     208.0000     215.3800     189.0100
        2905    45.085100     218.0000     218.2400     189.0000
        2906    45.097400     228.0000     222.1700     188.9900
        2907    45.109600     222.0000     227.8300     188.9800
        2908    45.121900     254.0000     236.3100     188.9600
        2909    45.134100     258.0000     249.2300     188.9500
        2910    45.146400     272.0000     268.9700     188.9400
        2911    45.158600     332.0000     298.2500     188.9300
        2912    45.170900     308.0000     338.7000     188.9200
        2913    45.183100     361.0000     389.8400     188.9100
        2914    45.195400     479.0000     448.5500     188.9000
        2915    45.207600     454.0000     502.9000     188.8800
        2916    45.219900     529.0000     526.0800     188.8700
        2917    45.232100     476.0000     496.2300     188.8600
        2918    45.244400     414.0000     431.4100     188.8500
        2919    45.256600     331.0000     370.9700     188.8400
        2920    45.268900     338.0000     333.8400     188.8300
        2921    45.281100     301.0000     319.4200     188.8100
        2922    45.293400     331.0000     321.9700     188.8000
        2923    45.305600     281.0000     336.1200     188.7900
        2924    45.317900     376.0000     356.3600     188.7800
        2925    45.330100     369.0000     372.9300     188.7700
        2926    45.342400     361.0000     371.3700     188.7600
        2927    45.354600     347.0000     345.3400     188.7500
        2928    45.366900     324.0000     307.2500     188.7400
        2929    45.379100     264.0000     273.5800     188.7200
        2930    45.391400     251.0000     249.9700     188.7100
        2931    45.403600     241.0000     234.6100     188.7000
        2932    45.415900     244.0000     224.5900     188.6900
        2933    45.428100     227.0000     217.8200     188.6800
        2934    45.440400     206.0000     213.0800     188.6700
        2935    45.452600     236.0000     209.6400     188.6600
        2936    45.464900     221.0000     207.0700     188.6400
        2937    45.477100     200.0000     205.1100     188.6300
        2938    45.489400     214.0000     203.5900     188.6200
        2939    45.501700     200.0000     202.4000     188.6100
        2940    45.513900     239.0000     201.4800     188.6000
        2941    45.526200     197.0000     200.7800     188.5900
        2942    45.538400     207.0000     200.2900     188.5800
        2943    45.550700     195.0000     199.9700     188.5600
        2944    45.562900     226.0000     199.7900     188.5500
        2945    45.575200     215.0000     199.7000     188.5400
        2946    45.587400     207.0000     199.5800     188.5300
        2947    45.599700     200.0000     199.2800     188.5200
        2948    45.611900     207.0000     198.7600     188.5100
        2949    45.624200     212.0000     198.1800     188.5000
        2950    45.636400     180.0000     197.7100     188.4900
        2951    45.648700     180.0000     197.4100     188.4700
        2952    45.660900     218.0000     197.2400     188.4600
        2953    45.673200     192.0000     197.2100     188.4500
        2954    45.685400     197.0000     197.2900     188.4400
        2955    45.697700     226.0000     197.4600     188.4300
        2956    45.709900     207.0000     197.6900     188.4200
        2957    45.722200     203.0000     197.9700     188.4100
        2958    45.734400     209.0000     198.3900     188.3900
        2959    45.746700     196.0000     199.2000     188.3800
        2960    45.758900     211.0000     200.6500     188.3700
        2961    45.771200     204.0000     202.8800     188.3600
        2962    45.783400     174.0000     205.8700     188.3500
        2963    45.795700     209.0000     209.5000     188.3400
        2964    45.807900     214.0000     212.9700     188.3300
        2965    45.820200     199.0000     214.1100     188.3100
        2966    45.832400     191.0000     211.3500     188.3000
        2967    45.844700     212.0000     206.7400     188.2900
        2968    45.856900     223.0000     203.1300     188.2800
        2969    45.869200     228.0000     201.2200     188.2700
        2970    45.881400     198.0000     200.6700     188.2600
        2971    45.893700     214.0000     201.0800     188.2500
        2972    45.905900     199.0000     202.1600     188.2300
        2973    45.918200     197.0000     203.6700     188.2200
        2974    45.930400     196.0000     205.0400     188.2100
        2975    45.942700     181.0000     205.1600     188.2000
        2976    45.954900     183.0000     203.5100     188.1900
        2977    45.967200     201.0000     201.1400     188.1800
        2978    45.979400     193.0000     199.2600     188.1700
        2979    45.991700     238.0000     198.1100     188.1500
        2980    46.003900     218.0000     197.4700     188.1400
        2981    46.016200     221.0000     197.1400     188.1300
        2982    46.028400     205.0000     197.0000     188.1200
        2983    46.040700     201.0000     196.9700     188.1100
        2984    46.052900     199.0000     197.0300     188.1000
        2985    46.065200     172.0000     197.1400     188.0800
        2986    46.077400     210.0000     197.3000     188.0700
        2987    46.089700     187.0000     197.5100     188.0600
        2988    46.101900     175.0000     197.7500     188.0500
        2989    46.114200     217.0000     198.0400     188.0400
        2990    46.126500     217.0000     198.3600     188.0300
        2991    46.138700     212.0000     198.7300     188.0100
        2992    46.151000     191.0000     199.1500     188.0000
        2993    46.163200     198.0000     199.6200     187.9900
        2994    46.175500     204.0000     200.1500     187.9800
        2995    46.187700     212.0000     200.7400     187.9700
        2996    46.200000     208.0000     201.3700     187.9500
        2997    46.212200     220.0000     202.0100     187.9400
        2998    46.224500     213.0000     202.6100     187.9300
        2999    46.236700     235.0000     203.1800     187.9200
        3000    46.249000     207.0000     203.7400     187.9100
        3001    46.261200     205.0000     204.3200     187.9000
        3002    46.273500     238.0000     204.9600     187.8800
        3003    46.285700     196.0000     205.6800     187.8700
        3004    46.298000     170.0000     206.5200     187.8600
        3005    46.310200     222.0000     207.5100     187.8500
        3006    46.322500     216.0000     208.6800     187.8400
        3007    46.334700     230.0000     210.0800     187.8200
        3008    46.347000     243.0000     211.8000     187.8100
        3009    46.359200     200.0000     214.0200     187.8000
        3010    46.371500     210.0000     216.9400     187.7900
        3011    46.383700     219.0000     220.6300     187.7700
        3012    46.396000     254.0000     225.0600     187.7600
        3013    46.408200     226.0000     229.9700     187.7500
        3014    46.420500     222.0000     233.9900     187.7400
        3015    46.432700     234.0000     234.7400     187.7300
        3016    46.445000     230.0000     231.9400     187.7100
        3017    46.457200     224.0000     228.5700     187.7000
        3018    46.469500     219.0000     226.7500     187.6900
        3019    46.481700     219.0000     226.6200     187.6800
        3020    46.494000     243.0000     227.7800     187.6600
        3021    46.506200     197.0000     229.9000     187.6500
        3022    46.518500     230.0000     232.7400     187.6400
        3023    46.530700     236.0000     236.0500     187.6300
        3024    46.543000     226.0000     239.1100     187.6100
        3025    46.555200     231.0000     240.8200     187.6000
        3026    46.567500     216.0000     241.0700     187.5900
        3027    46.579700     225.0000     241.1600     187.5800
        3028    46.592000     234.0000     242.0900     187.5600
        3029    46.604200     257.0000     243.9000     187.5500
        3030    46.616500     253.0000     246.3100     187.5400
        3031    46.628700     240.0000     249.0600     187.5200
        3032    46.641000     230.0000     252.0300     187.5100
        3033    46.653200     206.0000     255.2200     187.5000
        3034    46.665500     250.0000     258.8400     187.4900
        3035    46.677700     237.0000     263.2800     187.4700
        3036    46.690000     266.0000     269.1600     187.4600
        3037    46.702200     269.0000     277.2700     187.4500
        3038    46.714500     286.0000     288.7900     187.4300
        3039    46.726700     301.0000     305.4900     187.4200
        3040    46.739000     317.0000     330.2600     187.4100
        3041    46.751300     392.0000     367.8400     187.4000
        3042    46.763500     483.0000     425.5500     187.3800
        3043    46.775800     551.0000     512.2300     187.3700
        3044    46.788000     654.0000     633.8400     187.3600
        3045    46.800300     805.0000     789.8200     187.3400
        3046    46.812500     992.0000     972.0900     187.3300
        3047    46.824800    1205.0000    1143.4500     187.3200
        3048    46.837000    1278.0000    1213.7900     187.3000
        3049    46.849300    1181.0000    1110.1100     187.2900
        3050    46.861500     956.0000     899.6200     187.2800
        3051    46.873800     712.0000     710.6200     187.2600
        3052    46.886000     609.0000     595.5200     187.2500
        3053    46.898300     567.0000     548.3800     187.2400
        3054    46.910500     529.0000     552.1600     187.2200
        3055    46.922800     520.0000     592.5500     187.2100
        3056    46.935000     674.0000     656.9200     187.1900
        3057    46.947300     692.0000     723.2800     187.1800
        3058    46.959500     767.0000     748.6200     187.1700
        3059    46.971800     692.0000     695.1000     187.1500
        3060    46.984000     599.0000     584.4000     187.1400
        3061    46.996300     484.0000     475.0200     187.1300
        3062    47.008500     385.0000     396.9600     187.1100
        3063    47.020800     320.0000     348.3900     187.1000
        3064    47.033000     291.0000     319.3000     187.0800
        3065    47.045300     267.0000     301.1700     187.0700
        3066    47.057500     308.0000     287.5300     187.0600
        3067    47.069800     264.0000     274.2200     187.0400
        3068    47.082000     249.0000     260.7600     187.0300
        3069    47.094300     264.0000     249.0100     187.0100
        3070    47.106500     221.0000     240.1700     187.0000
        3071    47.118800     254.0000     234.1600     186.9800
        3072    47.131000     229.0000     230.4700     186.9700
        3073    47.143300     217.0000     228.4300     186.9600
        3074    47.155500     220.0000     227.5900     186.9400
        3075    47.167800     221.0000     227.2100     186.9300
        3076    47.180000     210.0000     226.2400     186.9100
        3077    47.192300     234.0000     223.6900     186.9000
        3078    47.204500     244.0000     219.7400     186.8800
        3079    47.216800     218.0000     215.5500     186.8700
        3080    47.229000     206.0000     212.0100     186.8500
        3081    47.241300     203.0000     209.2800     186.8400
        3082    47.253500     222.0000     207.1700     186.8200
        3083    47.265800     195.0000     205.5100     186.8100
        3084    47.278000     172.0000     204.1900     186.7900
        3085    47.290300     210.0000     203.1400     186.7800
        3086    47.302500     194.0000     202.3000     186.7600
        3087    47.314800     206.0000     201.6300     186.7500
        3088    47.327000     210.0000     201.1000     186.7300
        3089    47.339300     197.0000     200.6700     186.7200
        3090    47.351500     179.0000     200.3200     186.7000
        3091    47.363800     206.0000     200.0200     186.6900
        3092    47.376000     194.0000     199.7400     186.6700
        3093    47.388300     205.0000     199.4900     186.6600
        3094    47.400600     197.0000     199.2900     186.6400
        3095    47.412800     209.0000     199.1300     186.6300
        3096    47.425100     193.0000     199.0500     186.6100
        3097    47.437300     193.0000     199.0300     186.6000
        3098    47.449600     185.0000     199.0800     186.5800
        3099    47.461800     176.0000     199.2000     186.5700
        3100    47.474100     188.0000     199.3900     186.5500
        3101    47.486300     191.0000     199.6500     186.5300
        3102    47.498600     209.0000     200.0000     186.5200
        3103    47.510800     211.0000     200.4400     186.5000
        3104    47.523100     233.0000     200.9800     186.4900
        3105    47.535300     209.0000     201.6200     186.4700
        3106    47.547600     191.0000     202.3900     186.4500
        3107    47.559800     203.0000     203.2900     186.4400
        3108    47.572100     204.0000     204.3200     186.4200
        3109    47.584300     233.0000     205.4600     186.4100
        3110    47.596600     222.0000     206.6900     186.3900
        3111    47.608800     212.0000     207.9900     186.3700
        3112    47.621100     173.0000     209.3200     186.3600
        3113    47.633300     236.0000     210.7100     186.3400
        3114    47.645600     211.0000     212.2100     186.3200
        3115    47.657800     204.0000     213.9500     186.3100
        3116    47.670100     196.0000     216.1400     186.2900
        3117    47.682300     211.0000     219.0300     186.2700
        3118    47.694600     219.0000     223.0000     186.2600
        3119    47.706800     230.0000     228.5600     186.2400
        3120    47.719100     247.0000     236.5500     186.2200
        3121    47.731300     237.0000     248.3500     186.2100
        3122    47.743600     279.0000     266.2300     186.1900
        3123    47.755800     311.0000     293.6200     186.1700
        3124    47.768100     334.0000     334.3100     186.1600
        3125    47.780300     387.0000     390.3400     186.1400
        3126    47.792600     478.0000     461.1800     186.1200
        3127    47.804800     564.0000     541.1900     186.1100
        3128    47.817100     621.0000     606.1600     186.0900
        3129    47.829300     654.0000     611.4700     186.0700
        3130    47.841600     604.0000     543.3600     186.0500
        3131    47.853800     475.0000     451.4000     186.0400
        3132    47.866100     383.0000     382.0300     186.0200
        3133    47.878300     339.0000     344.3800     186.0000
        3134    47.890600     317.0000     332.2600     185.9800
        3135    47.902800     347.0000     339.1100     185.9700
        3136    47.915100     340.0000     360.0700     185.9500
        3137    47.927300     368.0000     390.4100     185.9300
        3138    47.939600     429.0000     420.1400     185.9100
        3139    47.951800     425.0000     429.5600     185.8900
        3140    47.964100     415.0000     403.9700     185.8800
        3141    47.976300     337.0000     356.6200     185.8600
        3142    47.988600     340.0000     312.7600     185.8400
        3143    48.000800     276.0000     282.7000     185.8200
        3144    48.013100     223.0000     264.4500     185.8000
        3145    48.025400     248.0000     253.6800     185.7900
        3146    48.037600     219.0000     247.2600     185.7700
        3147    48.049900     224.0000     243.4800     185.7500
        3148    48.062100     241.0000     241.6500     185.7300
        3149    48.074400     227.0000     241.2600     185.7100
        3150    48.086600     236.0000     241.9700     185.6900
        3151    48.098900     251.0000     244.2100     185.6700
        3152    48.111100     240.0000     249.3100     185.6600
        3153    48.123400     279.0000     259.0500     185.6400
        3154    48.135600     254.0000     275.8100     185.6200
        3155    48.147900     320.0000     302.9300     185.6000
        3156    48.160100     345.0000     343.7500     185.5800
        3157    48.172400     411.0000     399.5400     185.5600
        3158    48.184600     476.0000     469.4100     185.5400
        3159    48.196900     553.0000     545.8600     185.5200
        3160    48.209100     595.0000     599.6200     185.5000
        3161    48.221400     623.0000     586.5400     185.4800
        3162    48.233600     589.0000     507.3800     185.4600
        3163    48.245900     460.0000     418.4600     185.4500
        3164    48.258100     358.0000     356.9400     185.4300
        3165    48.270400     330.0000     325.4200     185.4100
        3166    48.282600     308.0000     316.8200     185.3900
        3167    48.294900     338.0000     325.1900     185.3700
        3168    48.307100     363.0000     346.2300     185.3500
        3169    48.319400     384.0000     375.5000     185.3300
        3170    48.331600     393.0000     402.4400     185.3100
        3171    48.343900     429.0000     406.9200     185.2900
        3172    48.356100     370.0000     376.6600     185.2700
        3173    48.368400     322.0000     328.1300     185.2500
        3174    48.380600     307.0000     285.4500     185.2300
        3175    48.392900     275.0000     256.3500     185.2100
        3176    48.405100     257.0000     237.9600     185.1900
        3177    48.417400     215.0000     226.1700     185.1700
        3178    48.429600     208.0000     218.3000     185.1500
        3179    48.441900     194.0000     212.7800     185.1300
        3180    48.454100     204.0000     208.7600     185.1000
        3181    48.466400     176.0000     205.7100     185.0800
        3182    48.478600     159.0000     203.3400     185.0600
        3183    48.490900     194.0000     201.4500     185.0400
        3184    48.503100     180.0000     199.9100     185.0200
        3185    48.515400     196.0000     198.6300     185.0000
        3186    48.527600     202.0000     197.5600     184.9800
        3187    48.539900     218.0000     196.6500     184.9600
        3188    48.552100     193.0000     195.8700     184.9400
        3189    48.564400     193.0000     195.1900     184.9200
        3190    48.576600     181.0000     194.6000     184.8900
        3191    48.588900     203.0000     194.0800     184.8700
        3192    48.601100     191.0000     193.6200     184.8500
        3193    48.613400     167.0000     193.2200     184.8300
        3194    48.625600     187.0000     192.8500     184.8100
        3195    48.637900     205.0000     192.5300     184.7900
        3196    48.650100     192.0000     192.2400     184.7700
        3197    48.662400     173.0000     191.9800     184.7400
        3198    48.674700     161.0000     191.7600     184.7200
        3199    48.686900     205.0000     191.5600     184.7000
        3200    48.699100     163.0000     191.3900     184.6800
        3201    48.711400     204.0000     191.2400     184.6600
        3202    48.723700     189.0000     191.1200     184.6300
        3203    48.735900     217.0000     191.0200     184.6100
        3204    48.748200     168.0000     190.9500     184.5900
        3205    48.760400     189.0000     190.9300     184.5700
        3206    48.772700     205.0000     190.9600     184.5400
        3207    48.784900     175.0000     191.0800     184.5200
        3208    48.797200     212.0000     191.2900     184.5000
        3209    48.809400     173.0000     191.6000     184.4800
        3210    48.821700     197.0000     192.0000     184.4500
        3211    48.833900     189.0000     192.4100     184.4300
        3212    48.846200     194.0000     192.6700     184.4100
        3213    48.858400     198.0000     192.6000     184.3900
        3214    48.870700     181.0000     192.1800     184.3600
        3215    48.882900     188.0000     191.6700     184.3400
        3216    48.895200     188.0000     191.2800     184.3200
        3217    48.907400     198.0000     191.0500     184.2900
        3218    48.919700     206.0000     190.9800     184.2700
        3219    48.931900     195.0000     191.0300     184.2500
        3220    48.944200     168.0000     191.1800     184.2200
        3221    48.956400     170.0000     191.3900     184.2000
        3222    48.968700     206.0000     191.6000     184.1800
        3223    48.980900     194.0000     191.7200     184.1500
        3224    48.993200     186.0000     191.6800     184.1300
        3225    49.005400     183.0000     191.5300     184.1000
        3226    49.017700     210.0000     191.3900     184.0800
        3227    49.029900     176.0000     191.3500     184.0600
        3228    49.042200     204.0000     191.4100     184.0300
        3229    49.054400     183.0000     191.5800     184.0100
        3230    49.066700     187.0000     191.8700     183.9800
        3231    49.078900     197.0000     192.2900     183.9600
        3232    49.091200     191.0000     192.8800     183.9400
        3233    49.103400     182.0000     193.7100     183.9100
        3234    49.115700     181.0000     194.7900     183.8900
        3235    49.127900     211.0000     196.1300     183.8600
        3236    49.140200     189.0000     197.6300     183.8400
        3237    49.152400     197.0000     199.0300     183.8100
        3238    49.164700     191.0000     199.8100     183.7900
        3239    49.176900     203.0000     199.6900     183.7600
        3240    49.189200     179.0000     199.0700     183.7400
        3241    49.201400     179.0000     198.5400     183.7100
        3242    49.213700     159.0000     198.2900     183.6900
        3243    49.225900     210.0000     198.2900     183.6600
        3244    49.238200     230.0000     198.5800     183.6400
        3245    49.250400     187.0000     199.1900     183.6100
        3246    49.262700     189.0000     200.0200     183.5900
        3247    49.274900     206.0000     200.7800     183.5600
        3248    49.287200     216.0000     201.1700     183.5400
        3249    49.299400     185.0000     201.0800     183.5100
        3250    49.311700     187.0000     200.6700     183.4800
        3251    49.324000     185.0000     200.2300     183.4600
        3252    49.336200     211.0000     199.9900     183.4300
        3253    49.348500     169.0000     199.9400     183.4100
        3254    49.360700     193.0000     200.0500     183.3800
        3255    49.373000     249.0000     200.2900     183.3600
        3256    49.385200     210.0000     200.6700     183.3300
        3257    49.397500     193.0000     201.1000     183.3000
        3258    49.409700     200.0000     201.4900     183.2800
        3259    49.422000     207.0000     201.8100     183.2500
        3260    49.434200     211.0000     202.1300     183.2200
        3261    49.446500     181.0000     202.5300     183.2000
        3262    49.458700     176.0000     203.0400     183.1700
        3263    49.471000     171.0000     203.6300     183.1400
        3264    49.483200     178.0000     204.2900     183.1200
        3265    49.495500     193.0000     204.9900     183.0900
        3266    49.507700     193.0000     205.7100     183.0600
        3267    49.520000     212.0000     206.4100     183.0400
        3268    49.532200     193.0000     207.0900     183.0100
        3269    49.544500     211.0000     207.7700     182.9800
        3270    49.556700     228.0000     208.4600     182.9500
        3271    49.569000     185.0000     209.1600     182.9300
        3272    49.581200     196.0000     209.8700     182.9000
        3273    49.593500     209.0000     210.5900     182.8700
        3274    49.605700     175.0000     211.3500     182.8500
        3275    49.618000     192.0000     212.1700     182.8200
        3276    49.630200     186.0000     213.1200     182.7900
        3277    49.642500     201.0000     214.2500     182.7600
        3278    49.654700     212.0000     215.6800     182.7300
        3279    49.667000     185.0000     217.5700     182.7100
        3280    49.679200     193.0000     220.1900     182.6800
        3281    49.691500     229.0000     223.9300     182.6500
        3282    49.703700     219.0000     229.4100     182.6200
        3283    49.716000     236.0000     237.4000     182.5900
        3284    49.728200     242.0000     248.7300     182.5700
        3285    49.740500     260.0000     263.9200     182.5400
        3286    49.752700     279.0000     282.6300     182.5100
        3287    49.765000     317.0000     302.5500     182.4800
        3288    49.777200     337.0000     318.1700     182.4500
        3289    49.789500     325.0000     322.9600     182.4200
        3290    49.801700     313.0000     314.3400     182.3900
        3291    49.814000     309.0000     296.1900     182.3700
        3292    49.826200     272.0000     276.5000     182.3400
        3293    49.838500     264.0000     261.5100     182.3100
        3294    49.850700     256.0000     253.0900     182.2800
        3295    49.863000     241.0000     250.6300     182.2500
        3296    49.875200     242.0000     252.9600     182.2200
        3297    49.887500     263.0000     258.6800     182.1900
        3298    49.899700     271.0000     265.6200     182.1600
        3299    49.912000     269.0000     270.5200     182.1300
        3300    49.924200     257.0000     270.1700     182.1000
        3301    49.936500     253.0000     263.6600     182.0700
        3302    49.948700     256.0000     253.1400     182.0400
        3303    49.961000     258.0000     242.2600     182.0100
        3304    49.973300     240.0000     233.6000     181.9800
        3305    49.985500     221.0000     227.8000     181.9500
        3306    49.997800     202.0000     224.4800     181.9200
        3307    50.010000     209.0000     223.1600     181.8900
        3308    50.022300     206.0000     223.6300     181.8600
        3309    50.034500     210.0000     225.9400     181.8300
        3310    50.046800     225.0000     230.4900     181.8000
        3311    50.059000     233.0000     238.1400     181.7700
        3312    50.071300     241.0000     250.3100     181.7400
        3313    50.083500     284.0000     268.9200     181.7100
        3314    50.095800     294.0000     294.5000     181.6800
        3315    50.108000     355.0000     330.1800     181.6500
        3316    50.120300     365.0000     374.1200     181.6200
        3317    50.132500     391.0000     419.0500     181.5900
        3318    50.144800     408.0000     444.2100     181.5600
        3319    50.157000     406.0000     427.4800     181.5300
        3320    50.169300     354.0000     378.0400     181.5000
        3321    50.181500     294.0000     327.5900     181.4700
        3322    50.193800     285.0000     293.0100     181.4300
        3323    50.206000     225.0000     274.7400     181.4000
        3324    50.218300     238.0000     269.0600     181.3700
        3325    50.230500     247.0000     273.0500     181.3400
        3326    50.242800     291.0000     284.7400     181.3100
        3327    50.255000     312.0000     301.9600     181.2800
        3328    50.267300     303.0000     319.5600     181.2500
        3329    50.279500     293.0000     326.9100     181.2100
        3330    50.291800     337.0000     314.6600     181.1800
        3331    50.304000     251.0000     287.9100     181.1500
        3332    50.316300     218.0000     260.6700     181.1200
        3333    50.328500     254.0000     240.4600     181.0900
        3334    50.340800     231.0000     227.2400     181.0500
        3335    50.353000     215.0000     218.8100     181.0200
        3336    50.365300     206.0000     213.3700     180.9900
        3337    50.377500     199.0000     209.8900     180.9600
        3338    50.389800     190.0000     207.7700     180.9300
        3339    50.402000     185.0000     206.7600     180.8900
        3340    50.414300     219.0000     206.8300     180.8600
        3341    50.426500     203.0000     208.1600     180.8300
        3342    50.438800     215.0000     211.2100     180.8000
        3343    50.451000     213.0000     216.7800     180.7600
        3344    50.463300     201.0000     225.7300     180.7300
        3345    50.475500     244.0000     238.5800     180.7000
        3346    50.487800     260.0000     255.2600     180.6600
        3347    50.500000     270.0000     273.7800     180.6300
        3348    50.512300     294.0000     286.5100     180.6000
        3349    50.524500     288.0000     282.6300     180.5700
        3350    50.536800     263.0000     263.3400     180.5300
        3351    50.549000     229.0000     242.2400     180.5000
        3352    50.561300     230.0000     227.3400     180.4700
        3353    50.573500     192.0000     219.0500     180.4300
        3354    50.585800     236.0000     215.8700     180.4000
        3355    50.598000     220.0000     216.6400     180.3600
        3356    50.610300     234.0000     220.6500     180.3300
        3357    50.622600     226.0000     227.2200     180.3000
        3358    50.634800     208.0000     234.9200     180.2600
        3359    50.647100     258.0000     239.9200     180.2300
        3360    50.659300     258.0000     237.3200     180.2000
        3361    50.671600     228.0000     227.5300     180.1600
        3362    50.683800     224.0000     216.4100     180.1300
        3363    50.696100     196.0000     207.9200     180.0900
        3364    50.708300     201.0000     202.4000     180.0600
        3365    50.720600     219.0000     198.9100     180.0300
        3366    50.732800     206.0000     196.6300     179.9900
        3367    50.745100     173.0000     195.0400     179.9600
        3368    50.757300     213.0000     193.9000     179.9200
        3369    50.769600     197.0000     193.1000     179.8900
        3370    50.781800     210.0000     192.5800     179.8500
        3371    50.794100     188.0000     192.2700     179.8200
        3372    50.806300     200.0000     192.1500     179.7800
        3373    50.818600     201.0000     192.1900     179.7500
        3374    50.830800     180.0000     192.3700     179.7100
        3375    50.843100     198.0000     192.6400     179.6800
        3376    50.855300     199.0000     192.9300     179.6400
        3377    50.867600     182.0000     193.1100     179.6100
        3378    50.879800     180.0000     193.1300     179.5700
        3379    50.892100     209.0000     193.0600     179.5400
        3380    50.904300     186.0000     193.0500     179.5000
        3381    50.916600     174.0000     193.2000     179.4700
        3382    50.928800     198.0000     193.5400     179.4300
        3383    50.941100     193.0000     194.1100     179.4000
        3384    50.953300     199.0000     194.9500     179.3600
        3385    50.965600     196.0000     196.1000     179.3300
        3386    50.977800     202.0000     197.6800     179.2900
        3387    50.990100     180.0000     199.8300     179.2500
        3388    51.002300     220.0000     202.8000     179.2200
        3389    51.014600     235.0000     207.0100     179.1800
        3390    51.026800     217.0000     213.0900     179.1500
        3391    51.039100     231.0000     221.6300     179.1100
        3392    51.051300     218.0000     232.8200     179.0700
        3393    51.063600     241.0000     246.2300     179.0400
        3394    51.075800     277.0000     259.2800     179.0000
        3395    51.088100     250.0000     265.5700     178.9600
        3396    51.100300     230.0000     259.8200     178.9300
        3397    51.112600     273.0000     246.5300     178.8900
        3398    51.124800     245.0000     234.6900     178.8600
        3399    51.137100     206.0000     228.1900     178.8200
        3400    51.149300     240.0000     227.0400     178.7800
        3401    51.161600     225.0000     230.7100     178.7500
        3402    51.173800     261.0000     239.3400     178.7100
        3403    51.186100     265.0000     253.8900     178.6700
        3404    51.198300     283.0000     276.0700     178.6400
        3405    51.210600     348.0000     307.5000     178.6000
        3406    51.222800     385.0000     347.6300     178.5600
        3407    51.235100     429.0000     394.2800     178.5200
        3408    51.247300     487.0000     445.9200     178.4900
        3409    51.259600     572.0000     491.3300     178.4500
        3410    51.271900     551.0000     499.1500     178.4100
        3411    51.284100     513.0000     451.4000     178.3800
        3412    51.296400     406.0000     379.9700     178.3400
        3413    51.308600     341.0000     322.3600     178.3000
        3414    51.320900     275.0000     287.5400     178.2600
        3415    51.333100     293.0000     271.1200     178.2300
        3416    51.345400     256.0000     268.3600     178.1900
        3417    51.357600     284.0000     276.5500     178.1500
        3418    51.369900     299.0000     293.8800     178.1100
        3419    51.382100     311.0000     317.9700     178.0700
        3420    51.394400     368.0000     342.0400     178.0400
        3421    51.406600     394.0000     351.5300     178.0000
        3422    51.418900     364.0000     335.3700     177.9600
        3423    51.431100     294.0000     303.5000     177.9200
        3424    51.443400     280.0000     274.4400     177.8800
        3425    51.455600     258.0000     254.8600     177.8500
        3426    51.467900     206.0000     241.4500     177.8100
        3427    51.480100     228.0000     229.9700     177.7700
        3428    51.492400     199.0000     219.7000     177.7300
        3429    51.504600     213.0000     211.5600     177.6900
        3430    51.516900     188.0000     205.7900     177.6600
        3431    51.529100     201.0000     202.0300     177.6200
        3432    51.541400     195.0000     199.8300     177.5800
        3433    51.553600     201.0000     198.8500     177.5400
        3434    51.565900     202.0000     198.8400     177.5000
        3435    51.578100     167.0000     199.5600     177.4600
        3436    51.590400     218.0000     200.5300     177.4200
        3437    51.602600     175.0000     200.8800     177.3800
        3438    51.614900     171.0000     199.8400     177.3500
        3439    51.627100     184.0000     197.7000     177.3100
        3440    51.639400     199.0000     195.2800     177.2700
        3441    51.651600     220.0000     193.1200     177.2300
        3442    51.663900     194.0000     191.3500     177.1900
        3443    51.676100     175.0000     189.9800     177.1500
        3444    51.688400     185.0000     188.9900     177.1100
        3445    51.700600     163.0000     188.2900     177.0700
        3446    51.712900     188.0000     187.8200     177.0300
        3447    51.725100     168.0000     187.5100     176.9900
        3448    51.737400     178.0000     187.3200     176.9500
        3449    51.749600     169.0000     187.2300     176.9100
        3450    51.761900     168.0000     187.1900     176.8700
        3451    51.774100     179.0000     187.1400     176.8400
        3452    51.786400     181.0000     187.0200     176.8000
        3453    51.798600     205.0000     186.8200     176.7600
        3454    51.810900     206.0000     186.5800     176.7200
        3455    51.823100     185.0000     186.3600     176.6800
        3456    51.835400     194.0000     186.1800     176.6400
        3457    51.847600     209.0000     186.0400     176.6000
        3458    51.859900     196.0000     185.9400     176.5600
        3459    51.872100     206.0000     185.8500     176.5200
        3460    51.884400     178.0000     185.7900     176.4800
        3461    51.896700     207.0000     185.7300     176.4400
        3462    51.908900     175.0000     185.6900     176.4000
        3463    51.921200     175.0000     185.6500     176.3600
        3464    51.933400     181.0000     185.6300     176.3200
        3465    51.945700     200.0000     185.6000     176.2800
        3466    51.957900     188.0000     185.5900     176.2400
        3467    51.970200     166.0000     185.5600     176.2000
        3468    51.982400     184.0000     185.5400     176.1600
        3469    51.994700     184.0000     185.5000     176.1200
        3470    52.006900     185.0000     185.4500     176.0700
        3471    52.019200     183.0000     185.4000     176.0300
        3472    52.031400     165.0000     185.3700     175.9900
        3473    52.043700     189.0000     185.3500     175.9500
        3474    52.055900     185.0000     185.3500     175.9100
        3475    52.068200     174.0000     185.3600     175.8700
        3476    52.080400     193.0000     185.3800     175.8300
        3477    52.092700     186.0000     185.4200     175.7900
        3478    52.104900     159.0000     185.4700     175.7500
        3479    52.117200     187.0000     185.5400     175.7100
        3480    52.129400     193.0000     185.6000     175.6700
        3481    52.141700     148.0000     185.6600     175.6300
        3482    52.153900     177.0000     185.7300     175.5900
        3483    52.166200     170.0000     185.7900     175.5400
        3484    52.178400     191.0000     185.8600     175.5000
        3485    52.190700     171.0000     185.9400     175.4600
        3486    52.202900     161.0000     186.0600     175.4200
        3487    52.215200     193.0000     186.2300     175.3800
        3488    52.227400     186.0000     186.4700     175.3400
        3489    52.239700     199.0000     186.8100     175.3000
        3490    52.251900     159.0000     187.2900     175.2600
        3491    52.264200     206.0000     187.9600     175.2200
        3492    52.276400     192.0000     188.8800     175.1700
        3493    52.288700     179.0000     190.1500     175.1300
        3494    52.300900     209.0000     191.9500     175.0900
        3495    52.313200     191.0000     194.6800     175.0500
        3496    52.325400     233.0000     199.0400     175.0100
        3497    52.337700     225.0000     205.6600     174.9700
        3498    52.349900     243.0000     214.9100     174.9300
        3499    52.362200     267.0000     226.9500     174.8800
        3500    52.374400     263.0000     237.9600     174.8400
        3501    52.386700     283.0000     237.8600     174.8000
        3502    52.398900     238.0000     224.6300     174.7600
        3503    52.411200     221.0000     210.9400     174.7200
        3504    52.423400     195.0000     202.7100     174.6800
        3505    52.435700     196.0000     198.8000     174.6300
        3506    52.447900     198.0000     197.5100     174.5900
        3507    52.460200     166.0000     198.0400     174.5500
        3508    52.472400     187.0000     200.1900     174.5100
        3509    52.484700     213.0000     203.9100     174.4700
        3510    52.496900     204.0000     209.2000     174.4200
        3511    52.509200     234.0000     215.1600     174.3800
        3512    52.521400     252.0000     218.2600     174.3400
        3513    52.533700     222.0000     214.9400     174.3000
        3514    52.546000     200.0000     208.2800     174.2600
        3515    52.558200     228.0000     203.2100     174.2100
        3516    52.570500     232.0000     200.6900     174.1700
        3517    52.582700     197.0000     199.8700     174.1300
        3518    52.595000     211.0000     200.0400     174.0900
        3519    52.607200     218.0000     200.8200     174.0500
        3520    52.619500     203.0000     202.0700     174.0000
        3521    52.631700     203.0000     203.7000     173.9600
        3522    52.644000     215.0000     205.6900     173.9200
        3523    52.656200     188.0000     208.0500     173.8800
        3524    52.668500     204.0000     210.7600     173.8300
        3525    52.680700     215.0000     213.8200     173.7900
        3526    52.693000     206.0000     217.2100     173.7500
        3527    52.705200     215.0000     220.8900     173.7100
        3528    52.717500     215.0000     224.7900     173.6700
        3529    52.729700     230.0000     228.8500     173.6200
        3530    52.742000     212.0000     233.0600     173.5800
        3531    52.754200     218.0000     237.4600     173.5400
        3532    52.766500     210.0000     242.2300     173.5000
        3533    52.778700     243.0000     247.6800     173.4500
        3534    52.791000     185.0000     254.2700     173.4100
        3535    52.803200     215.0000     262.5900     173.3700
        3536    52.815500     289.0000     273.3900     173.3300
        3537    52.827700     303.0000     287.6500     173.2800
        3538    52.840000     314.0000     306.6900     173.2400
        3539    52.852200     349.0000     332.4300     173.2000
        3540    52.864500     410.0000     367.7100     173.1600
        3541    52.876700     460.0000     417.0600     173.1100
        3542    52.889000     557.0000     487.6700     173.0700
        3543    52.901200     660.0000     589.4000     173.0300
        3544    52.913500     819.0000     732.2000     172.9900
        3545    52.925700    1057.0000     920.3400     172.9400
        3546    52.938000    1202.0000    1145.6400     172.9000
        3547    52.950200    1384.0000    1373.0100     172.8600
        3548    52.962500    1524.0000    1524.8400     172.8100
        3549    52.974700    1534.0000    1511.9500     172.7700
        3550    52.987000    1427.0000    1331.3600     172.7300
        3551    52.999200    1184.0000    1086.3000     172.6900
        3552    53.011500     976.0000     876.2600     172.6400
        3553    53.023700     746.0000     735.9700     172.6000
        3554    53.036000     661.0000     661.8100     172.5600
        3555    53.048200     601.0000     642.6600     172.5200
        3556    53.060500     628.0000     669.2800     172.4700
        3557    53.072700     719.0000     732.4800     172.4300
        3558    53.085000     833.0000     817.6300     172.3900
        3559    53.097200     916.0000     895.9300     172.3400
        3560    53.109500     874.0000     923.1300     172.3000
        3561    53.121700     912.0000     867.4500     172.2600
        3562    53.134000     784.0000     746.8900     172.2200
        3563    53.146200     667.0000     612.7300     172.1700
        3564    53.158500     519.0000     501.3100     172.1300
        3565    53.170700     429.0000     420.4400     172.0900
        3566    53.183000     349.0000     364.3100     172.0500
        3567    53.195200     290.0000     325.6600     172.0000
        3568    53.207500     279.0000     298.1100     171.9600
        3569    53.219800     279.0000     278.2400     171.9200
        3570    53.232000     246.0000     263.5700     171.8700
        3571    53.244300     231.0000     252.5200     171.8300
        3572    53.256500     232.0000     244.0300     171.7900
        3573    53.268800     242.0000     237.4200     171.7500
        3574    53.281000     234.0000     232.2200     171.7000
        3575    53.293300     223.0000     228.1200     171.6600
        3576    53.305500     224.0000     224.9200     171.6200
        3577    53.317800     200.0000     222.5200     171.5700
        3578    53.330000     224.0000     220.8500     171.5300
        3579    53.342300     205.0000     219.9100     171.4900
        3580    53.354500     199.0000     219.6900     171.4500
        3581    53.366800     201.0000     220.3300     171.4000
        3582    53.379000     220.0000     222.1100     171.3600
        3583    53.391300     231.0000     225.4500     171.3200
        3584    53.403500     224.0000     231.0000     171.2800
        3585    53.415800     224.0000     239.7300     171.2300
        3586    53.428000     262.0000     253.1700     171.1900
        3587    53.440300     273.0000     273.3500     171.1500
        3588    53.452500     291.0000     302.3900     171.1000
        3589    53.464800     357.0000     341.2500     171.0600
        3590    53.477000     377.0000     388.0600     171.0200
        3591    53.489300     454.0000     434.6200     170.9800
        3592    53.501500     434.0000     463.0300     170.9300
        3593    53.513800     433.0000     454.6300     170.8900
        3594    53.526000     459.0000     412.4300     170.8500
        3595    53.538300     378.0000     360.7500     170.8100
        3596    53.550500     341.0000     319.1200     170.7600
        3597    53.562800     328.0000     292.7500     170.7200
        3598    53.575000     273.0000     279.8100     170.6800
        3599    53.587300     285.0000     277.5900     170.6400
        3600    53.599500     278.0000     284.3900     170.5900
        3601    53.611800     327.0000     299.0000     170.5500
        3602    53.624000     287.0000     319.0200     170.5100
        3603    53.636300     301.0000     338.8600     170.4700
        3604    53.648500     314.0000     348.9700     170.4200
        3605    53.660800     325.0000     341.8900     170.3800
        3606    53.673000     322.0000     320.7600     170.3400
        3607    53.685300     279.0000     295.5500     170.3000
        3608    53.697500     259.0000     272.3100     170.2500
        3609    53.709800     275.0000     252.3400     170.2100
        3610    53.722000     262.0000     236.1700     170.1700
        3611    53.734300     221.0000     224.0700     170.1300
        3612    53.746500     226.0000     215.5400     170.0800
        3613    53.758800     203.0000     209.8300     170.0400
        3614    53.771000     210.0000     206.2900     170.0000
        3615    53.783300     201.0000     204.4200     169.9600
        3616    53.795500     207.0000     203.8100     169.9200
        3617    53.807800     198.0000     203.9500     169.8700
        3618    53.820000     222.0000     204.2600     169.8300
        3619    53.832300     200.0000     203.9500     169.7900
        3620    53.844600     209.0000     202.2900     169.7500
        3621    53.856800     184.0000     199.3800     169.7100
        3622    53.869100     196.0000     196.1600     169.6600
        3623    53.881300     214.0000     193.4600     169.6200
        3624    53.893600     190.0000     191.5200     169.5800
        3625    53.905800     214.0000     190.2300     169.5400
        3626    53.918100     201.0000     189.4200     169.5000
        3627    53.930300     193.0000     188.9400     169.4500
        3628    53.942600     207.0000     188.6900     169.4100
        3629    53.954800     199.0000     188.6000     169.3700
        3630    53.967100     182.0000     188.6100     169.3300
        3631    53.979300     165.0000     188.7000     169.2900
        3632    53.991600     177.0000     188.8500     169.2500
        3633    54.003800     185.0000     189.0900     169.2000
        3634    54.016100     199.0000     189.4700     169.1600
        3635    54.028300     194.0000     190.0600     169.1200
        3636    54.040600     186.0000     190.9500     169.0800
        3637    54.052800     169.0000     192.2400     169.0400
        3638    54.065100     210.0000     194.0900     169.0000
        3639    54.077300     180.0000     196.6900     168.9600
        3640    54.089600     206.0000     200.3700     168.9100
        3641    54.101800     195.0000     205.6700     168.8700
        3642    54.114100     208.0000     213.4500     168.8300
        3643    54.126300     216.0000     225.1700     168.7900
        3644    54.138600     237.0000     243.0200     168.7500
        3645    54.150800     292.0000     269.5700     168.7100
        3646    54.163100     301.0000     306.6900     168.6700
        3647    54.175300     360.0000     354.2900     168.6300
        3648    54.187600     388.0000     406.5200     168.5900
        3649    54.199800     433.0000     443.4600     168.5400
        3650    54.212100     429.0000     437.6000     168.5000
        3651    54.224300     458.0000     389.8000     168.4600
        3652    54.236600     326.0000     333.2700     168.4200
        3653    54.248800     311.0000     291.0300     168.3800
        3654    54.261100     242.0000     266.0400     168.3400
        3655    54.273300     255.0000     254.6900     168.3000
        3656    54.285600     240.0000     254.1400     168.2600
        3657    54.297800     230.0000     263.3600     168.2200
        3658    54.310100     263.0000     282.2200     168.1800
        3659    54.322300     314.0000     310.3200     168.1400
        3660    54.334600     347.0000     344.3600     168.1000
        3661    54.346800     366.0000     374.4400     168.0600
        3662    54.359100     426.0000     387.7000     168.0200
        3663    54.371300     430.0000     380.1500     167.9800
        3664    54.383600     413.0000     355.6100     167.9400
        3665    54.395800     363.0000     319.3400     167.9000
        3666    54.408100     305.0000     282.1200     167.8600
        3667    54.420300     262.0000     252.8400     167.8200
        3668    54.432600     261.0000     233.0500     167.7800
        3669    54.444800     246.0000     220.8900     167.7400
        3670    54.457100     237.0000     214.4200     167.7000
        3671    54.469400     194.0000     212.4600     167.6600
        3672    54.481600     220.0000     214.3300     167.6200
        3673    54.493900     237.0000     219.5300     167.5800
        3674    54.506100     243.0000     227.0200     167.5400
        3675    54.518400     225.0000     233.9200     167.5000
        3676    54.530600     238.0000     235.3400     167.4600
        3677    54.542900     221.0000     228.9500     167.4200
        3678    54.555100     237.0000     218.3300     167.3800
        3679    54.567400     236.0000     208.0500     167.3500
        3680    54.579600     198.0000     199.8200     167.3100
        3681    54.591900     182.0000     193.6600     167.2700
        3682    54.604100     190.0000     189.1600     167.2300
        3683    54.616400     189.0000     185.9600     167.1900
        3684    54.628600     182.0000     183.7700     167.1500
        3685    54.640900     203.0000     182.3300     167.1100
        3686    54.653100     172.0000     181.4600     167.0700
        3687    54.665400     185.0000     181.0300     167.0400
        3688    54.677600     189.0000     180.9400     167.0000
        3689    54.689900     194.0000     181.1000     166.9600
        3690    54.702100     171.0000     181.3100     166.9200
        3691    54.714400     181.0000     181.3200     166.8800
        3692    54.726600     184.0000     180.9800     166.8500
        3693    54.738900     192.0000     180.4100     166.8100
        3694    54.751100     169.0000     179.8400     166.7700
        3695    54.763400     182.0000     179.4800     166.7300
        3696    54.775600     148.0000     179.4400     166.6900
        3697    54.787900     187.0000     179.7600     166.6600
        3698    54.800100     191.0000     180.4700     166.6200
        3699    54.812400     175.0000     181.7200     166.5800
        3700    54.824600     186.0000     183.6700     166.5400
        3701    54.836900     178.0000     186.6300     166.5100
        3702    54.849100     209.0000     191.1200     166.4700
        3703    54.861400     187.0000     197.9200     166.4300
        3704    54.873600     212.0000     207.9500     166.4000
        3705    54.885900     230.0000     221.9200     166.3600
        3706    54.898100     238.0000     239.7300     166.3200
        3707    54.910400     227.0000     259.0200     166.2900
        3708    54.922600     271.0000     272.5700     166.2500
        3709    54.934900     257.0000     271.1500     166.2100
        3710    54.947100     233.0000     254.8500     166.1800
        3711    54.959400     237.0000     234.3100     166.1400
        3712    54.971600     208.0000     217.6600     166.1000
        3713    54.983900     208.0000     206.6900     166.0700
        3714    54.996100     202.0000     200.6400     166.0300
        3715    55.008400     192.0000     198.5400     166.0000
        3716    55.020600     231.0000     199.8200     165.9600
        3717    55.032900     201.0000     204.1400     165.9200
        3718    55.045100     221.0000     211.0200     165.8900
        3719    55.057400     245.0000     219.0800     165.8500
        3720    55.069600     235.0000     224.9700     165.8200
        3721    55.081900     256.0000     224.4000     165.7800
        3722    55.094100     207.0000     216.6500     165.7500
        3723    55.106400     191.0000     205.9600     165.7100
        3724    55.118700     198.0000     196.5800     165.6800
        3725    55.130900     197.0000     189.8900     165.6400
        3726    55.143200     192.0000     185.5300     165.6100
        3727    55.155400     191.0000     182.8300     165.5700
        3728    55.167700     151.0000     181.0900     165.5400
        3729    55.179900     198.0000     179.7100     165.5000
        3730    55.192200     194.0000     178.2900     165.4700
        3731    55.204400     186.0000     176.8200     165.4400
        3732    55.216700     171.0000     175.5200     165.4000
        3733    55.228900     159.0000     174.4800     165.3700
        3734    55.241200     161.0000     173.7100     165.3300
        3735    55.253400     186.0000     173.1700     165.3000
        3736    55.265700     170.0000     172.8200     165.2700
        3737    55.277900     190.0000     172.6400     165.2300
        3738    55.290200     165.0000     172.6000     165.2000
        3739    55.302400     191.0000     172.6700     165.1700
        3740    55.314700     174.0000     172.7700     165.1300
        3741    55.326900     153.0000     172.7800     165.1000
        3742    55.339200     166.0000     172.6200     165.0700
        3743    55.351400     189.0000     172.3200     165.0300
        3744    55.363700     183.0000     172.0300     165.0000
        3745    55.375900     161.0000     171.8600     164.9700
        3746    55.388200     183.0000     171.8700     164.9400
        3747    55.400400     171.0000     172.0800     164.9100
        3748    55.412700     178.0000     172.5200     164.8700
        3749    55.424900     197.0000     173.2200     164.8400
        3750    55.437200     192.0000     174.1700     164.8100
        3751    55.449400     165.0000     175.2500     164.7800
        3752    55.461700     176.0000     176.1800     164.7500
        3753    55.473900     202.0000     176.5100     164.7100
        3754    55.486200     187.0000     175.9400     164.6800
        3755    55.498400     152.0000     174.8200     164.6500
        3756    55.510700     158.0000     173.7200     164.6200
        3757    55.522900     177.0000     172.9500     164.5900
        3758    55.535200     135.0000     172.5400     164.5600
        3759    55.547400     182.0000     172.4400     164.5300
        3760    55.559700     177.0000     172.5600     164.5000
        3761    55.571900     166.0000     172.8700     164.4700
        3762    55.584200     169.0000     173.3000     164.4400
        3763    55.596400     174.0000     173.7900     164.4100
        3764    55.608700     154.0000     174.2600     164.3800
        3765    55.620900     185.0000     174.5500     164.3500
        3766    55.633200     192.0000     174.5000     164.3200
        3767    55.645400     184.0000     174.1900     164.2900
        3768    55.657700     186.0000     173.8900     164.2600
        3769    55.669900     169.0000     173.8000     164.2300
        3770    55.682200     167.0000     173.9500     164.2000
        3771    55.694400     179.0000     174.2800     164.1700
        3772    55.706700     179.0000     174.6300     164.1400
        3773    55.718900     170.0000     174.8400     164.1200
        3774    55.731200     166.0000     174.8400     164.0900
        3775    55.743400     183.0000     174.7400     164.0600
        3776    55.755700     200.0000     174.6800     164.0300
        3777    55.768000     199.0000     174.7200     164.0000
        3778    55.780200     181.0000     174.8900     163.9800
        3779    55.792500     193.0000     175.2000     163.9500
        3780    55.804700     187.0000     175.6700     163.9200
        3781    55.817000     163.0000     176.3300     163.8900
        3782    55.829200     187.0000     177.2400     163.8700
        3783    55.841500     164.0000     178.4000     163.8400
        3784    55.853700     172.0000     179.8400     163.8100
        3785    55.866000     186.0000     181.5200     163.7900
        3786    55.878200     188.0000     183.5800     163.7600
        3787    55.890500     202.0000     186.3800     163.7300
        3788    55.902700     223.0000     190.5300     163.7100
        3789    55.915000     205.0000     196.8600     163.6800
        3790    55.927200     229.0000     206.4500     163.6600
        3791    55.939500     217.0000     220.6100     163.6300
        3792    55.951700     207.0000     240.3500     163.6100
        3793    55.964000     297.0000     265.6700     163.5800
        3794    55.976200     301.0000     293.6500     163.5600
        3795    55.988500     290.0000     315.4300     163.5300
        3796    56.000700     325.0000     318.5800     163.5100
        3797    56.013000     300.0000     300.3400     163.4800
        3798    56.025200     276.0000     272.2600     163.4600
        3799    56.037500     252.0000     246.4200     163.4300
        3800    56.049700     211.0000     227.8000     163.4100
        3801    56.062000     242.0000     216.6000     163.3800
        3802    56.074200     193.0000     211.5400     163.3600
        3803    56.086500     201.0000     211.5900     163.3400
        3804    56.098700     212.0000     216.1500     163.3100
        3805    56.111000     244.0000     224.6800     163.2900
        3806    56.123200     228.0000     235.8600     163.2700
        3807    56.135500     262.0000     246.3500     163.2500
        3808    56.147700     232.0000     250.4900     163.2200
        3809    56.160000     240.0000     244.5300     163.2000
        3810    56.172200     194.0000     231.2300     163.1800
        3811    56.184500     226.0000     216.6600     163.1600
        3812    56.196700     189.0000     204.7400     163.1400
        3813    56.209000     200.0000     196.3700     163.1100
        3814    56.221200     192.0000     191.0100     163.0900
        3815    56.233500     177.0000     187.8900     163.0700
        3816    56.245700     182.0000     186.4800     163.0500
        3817    56.258000     197.0000     186.5700     163.0300
        3818    56.270200     181.0000     188.2300     163.0100
        3819    56.282500     191.0000     191.7000     162.9900
        3820    56.294700     184.0000     197.1900     162.9700
        3821    56.307000     209.0000     204.5700     162.9500
        3822    56.319200     216.0000     212.7000     162.9300
        3823    56.331500     225.0000     218.2600     162.9100
        3824    56.343700     225.0000     217.1000     162.8900
        3825    56.356000     200.0000     209.6800     162.8700
        3826    56.368200     222.0000     201.1400     162.8500
        3827    56.380500     198.0000     195.0700     162.8300
        3828    56.392800     191.0000     192.1100     162.8200
        3829    56.405000     208.0000     191.8100     162.8000
        3830    56.417300     202.0000     193.8300     162.7800
        3831    56.429500     204.0000     197.9400     162.7600
        3832    56.441800     199.0000     204.8600     162.7400
        3833    56.454000     229.0000     215.1900     162.7300
        3834    56.466300     230.0000     229.6800     162.7100
        3835    56.478500     257.0000     247.9800     162.6900
        3836    56.490800     248.0000     267.9000     162.6700
        3837    56.503000     276.0000     285.8600     162.6600
        3838    56.515300     319.0000     297.6500     162.6400
        3839    56.527500     269.0000     297.6100     162.6300
        3840    56.539800     277.0000     282.6000     162.6100
        3841    56.552000     233.0000     258.7600     162.5900
        3842    56.564300     205.0000     236.1000     162.5800
        3843    56.576500     208.0000     219.6200     162.5600
        3844    56.588800     199.0000     209.5000     162.5500
        3845    56.601000     189.0000     204.4700     162.5300
        3846    56.613300     222.0000     203.5700     162.5200
        3847    56.625500     227.0000     206.2700     162.5100
        3848    56.637800     212.0000     212.1100     162.4900
        3849    56.650000     230.0000     220.0900     162.4800
        3850    56.662300     256.0000     228.0000     162.4600
        3851    56.674500     225.0000     232.3000     162.4500
        3852    56.686800     236.0000     229.6000     162.4400
        3853    56.699000     218.0000     220.0600     162.4300
        3854    56.711300     197.0000     207.8700     162.4100
        3855    56.723500     209.0000     197.1100     162.4000
        3856    56.735800     168.0000     189.2000     162.3900
        3857    56.748000     207.0000     183.8000     162.3800
        3858    56.760300     190.0000     180.1800     162.3600
        3859    56.772500     189.0000     177.7100     162.3500
        3860    56.784800     171.0000     176.0100     162.3400
        3861    56.797000     169.0000     174.8100     162.3300
        3862    56.809300     189.0000     173.9500     162.3200
        3863    56.821500     169.0000     173.3300     162.3100
        3864    56.833800     165.0000     172.8700     162.3000
        3865    56.846000     185.0000     172.5000     162.2900
        3866    56.858300     187.0000     172.2300     162.2800
        3867    56.870500     161.0000     172.0900     162.2700
        3868    56.882800     162.0000     172.0800     162.2600
        3869    56.895000     185.0000     172.1900     162.2500
        3870    56.907300     168.0000     172.4000     162.2400
        3871    56.919500     167.0000     172.7000     162.2400
        3872    56.931800     175.0000     173.0200     162.2300
        3873    56.944000     173.0000     173.2900     162.2200
        3874    56.956300     159.0000     173.4800     162.2100
        3875    56.968500     183.0000     173.6600     162.2000
        3876    56.980800     187.0000     173.8800     162.2000
        3877    56.993000     174.0000     174.1800     162.1900
        3878    57.005300     186.0000     174.5100     162.1800
        3879    57.017500     195.0000     174.8300     162.1800
        3880    57.029800     198.0000     175.1800     162.1700
        3881    57.042100     184.0000     175.6400     162.1700
        3882    57.054300     178.0000     176.3100     162.1600
        3883    57.066600     201.0000     177.2700     162.1600
        3884    57.078800     172.0000     178.5600     162.1500
        3885    57.091100     178.0000     180.2700     162.1500
        3886    57.103300     195.0000     182.5700     162.1400
        3887    57.115600     210.0000     185.7800     162.1400
        3888    57.127800     148.0000     190.4700     162.1300
        3889    57.140100     215.0000     197.5000     162.1300
        3890    57.152300     246.0000     207.8900     162.1300
        3891    57.164600     249.0000     222.4200     162.1300
        3892    57.176800     240.0000     241.0500     162.1200
        3893    57.189100     252.0000     261.1800     162.1200
        3894    57.201300     278.0000     274.7800     162.1200
        3895    57.213600     294.0000     271.8700     162.1200
        3896    57.225800     232.0000     253.8500     162.1100
        3897    57.238100     236.0000     233.1300     162.1100
        3898    57.250300     237.0000     217.8900     162.1100
        3899    57.262600     240.0000     209.3000     162.1100
        3900    57.274800     242.0000     206.2400     162.1100
        3901    57.287100     196.0000     207.8800     162.1100
        3902    57.299300     227.0000     214.3500     162.1100
        3903    57.311600     248.0000     226.5800     162.1100
        3904    57.323800     234.0000     245.7000     162.1100
        3905    57.336100     255.0000     271.9700     162.1100
        3906    57.348300     294.0000     302.8600     162.1200
        3907    57.360600     322.0000     329.5200     162.1200
        3908    57.372800     328.0000     336.7400     162.1200
        3909    57.385100     291.0000     316.0700     162.1200
        3910    57.397300     271.0000     279.9200     162.1200
        3911    57.409600     293.0000     246.9600     162.1300
        3912    57.421800     215.0000     224.1300     162.1300
        3913    57.434100     199.0000     210.2200     162.1300
        3914    57.446300     196.0000     202.5900     162.1400
        3915    57.458600     205.0000     199.4400     162.1400
        3916    57.470800     205.0000     200.0000     162.1500
        3917    57.483100     207.0000     204.0200     162.1500
        3918    57.495300     223.0000     211.3100     162.1600
        3919    57.507600     221.0000     220.9300     162.1600
        3920    57.519800     228.0000     229.6600     162.1700
        3921    57.532100     244.0000     231.6800     162.1800
        3922    57.544300     233.0000     223.7400     162.1800
        3923    57.556600     198.0000     210.2800     162.1900
        3924    57.568800     202.0000     197.7700     162.1900
        3925    57.581100     209.0000     188.7800     162.2000
        3926    57.593300     221.0000     182.8900     162.2100
        3927    57.605600     190.0000     179.0500     162.2200
        3928    57.617800     176.0000     176.4700     162.2300
        3929    57.630100     160.0000     174.6800     162.2300
        3930    57.642300     193.0000     173.3900     162.2400
        3931    57.654600     188.0000     172.4400     162.2500
        3932    57.666800     156.0000     171.7200     162.2600
        3933    57.679100     175.0000     171.1800     162.2700
        3934    57.691400     162.0000     170.7700     162.2800
        3935    57.703600     173.0000     170.4600     162.3000
        3936    57.715900     189.0000     170.2500     162.3100
        3937    57.728100     178.0000     170.1400     162.3200
        3938    57.740400     194.0000     170.1000     162.3300
        3939    57.752600     157.0000     170.1300     162.3400
        3940    57.764900     176.0000     170.2000     162.3500
        3941    57.777100     188.0000     170.2800     162.3700
        3942    57.789400     164.0000     170.4000     162.3800
        3943    57.801600     180.0000     170.6700     162.3900
        3944    57.813900     194.0000     171.1600     162.4100
        3945    57.826100     170.0000     171.9900     162.4200
        3946    57.838400     170.0000     173.2700     162.4400
        3947    57.850600     150.0000     175.1800     162.4500
        3948    57.862900     178.0000     177.8700     162.4700
        3949    57.875100     176.0000     181.3600     162.4800
        3950    57.887400     186.0000     185.3300     162.5000
        3951    57.899600     185.0000     189.1000     162.5100
        3952    57.911900     191.0000     192.1700     162.5300
        3953    57.924100     170.0000     194.0600     162.5500
        3954    57.936400     178.0000     193.6700     162.5700
        3955    57.948600     180.0000     190.5200     162.5800
        3956    57.960900     179.0000     185.9100     162.6000
        3957    57.973100     165.0000     181.6100     162.6200
        3958    57.985400     184.0000     178.5100     162.6400
        3959    57.997600     166.0000     176.6900     162.6600
        3960    58.009900     171.0000     175.9900     162.6800
        3961    58.022100     186.0000     176.1900     162.7000
        3962    58.034400     158.0000     177.1200     162.7200
        3963    58.046600     178.0000     178.4500     162.7400
        3964    58.058900     191.0000     179.8100     162.7600
        3965    58.071100     190.0000     180.9100     162.7800
        3966    58.083400     180.0000     181.4200     162.8000
        3967    58.095600     154.0000     180.9000     162.8300
        3968    58.107900     175.0000     179.0900     162.8500
        3969    58.120100     177.0000     176.6100     162.8700
        3970    58.132400     188.0000     174.2200     162.9000
        3971    58.144600     178.0000     172.3000     162.9200
        3972    58.156900     169.0000     170.9000     162.9400
        3973    58.169100     161.0000     169.9100     162.9700
        3974    58.181400     202.0000     169.2000     162.9900
        3975    58.193600     180.0000     168.7000     163.0200
        3976    58.205900     175.0000     168.3300     163.0400
        3977    58.218100     134.0000     168.0500     163.0700
        3978    58.230400     166.0000     167.8500     163.1000
        3979    58.242600     165.0000     167.6900     163.1200
        3980    58.254900     168.0000     167.5800     163.1500
        3981    58.267100     163.0000     167.4900     163.1800
        3982    58.279400     178.0000     167.4200     163.2100
        3983    58.291600     181.0000     167.3500     163.2400
        3984    58.303900     178.0000     167.2900     163.2700
        3985    58.316200     163.0000     167.2400     163.3000
        3986    58.328400     173.0000     167.2100     163.3300
        3987    58.340700     182.0000     167.2000     163.3600
        3988    58.352900     179.0000     167.2200     163.3900
        3989    58.365200     183.0000     167.2600     163.4200
        3990    58.377400     162.0000     167.3300     163.4500
        3991    58.389700     189.0000     167.4500     163.4800
        3992    58.401900     193.0000     167.6300     163.5100
        3993    58.414200     151.0000     167.8900     163.5500
        3994    58.426400     151.0000     168.2400     163.5800
        3995    58.438700     157.0000     168.6700     163.6100
        3996    58.450900     183.0000     169.1100     163.6500
        3997    58.463200     168.0000     169.4100     163.6800
        3998    58.475400     199.0000     169.4500     163.7200
        3999    58.487700     155.0000     169.2600     163.7500
        4000    58.499900     163.0000     169.0100     163.7900
        4001    58.512200     162.0000     168.8300     163.8200
        4002    58.524400     173.0000     168.7000     163.8600
        4003    58.536700     193.0000     168.5800     163.9000
        4004    58.548900     193.0000     168.4500     163.9300
        4005    58.561200     162.0000     168.3600     163.9700
        4006    58.573400     174.0000     168.3700     164.0100
        4007    58.585700     159.0000     168.4700     164.0500
        4008    58.597900     171.0000     168.6500     164.0900
        4009    58.610200     173.0000     168.8600     164.1300
        4010    58.622400     170.0000     169.0300     164.1700
        4011    58.634700     154.0000     169.1100     164.2100
        4012    58.646900     189.0000     169.0900     164.2500
        4013    58.659200     177.0000     169.0500     164.2900
        4014    58.671400     165.0000     169.0400     164.3300
        4015    58.683700     168.0000     169.0800     164.3800
        4016    58.695900     148.0000     169.1200     164.4200
        4017    58.708200     161.0000     169.1400     164.4600
        4018    58.720400     207.0000     169.1500     164.5000
        4019    58.732700     168.0000     169.1700     164.5500
        4020    58.744900     174.0000     169.2200     164.5900
        4021    58.757200     159.0000     169.3200     164.6400
        4022    58.769400     170.0000     169.4800     164.6800
        4023    58.781700     169.0000     169.6900     164.7300
        4024    58.793900     187.0000     169.9500     164.7800
        4025    58.806200     195.0000     170.2600     164.8200
        4026    58.818400     162.0000     170.6300     164.8700
        4027    58.830700     176.0000     171.0200     164.9200
        4028    58.842900     136.0000     171.3800     164.9700
        4029    58.855200     156.0000     171.6700     165.0200
        4030    58.867400     180.0000     171.9200     165.0600
        4031    58.879700     167.0000     172.1800     165.1200
        4032    58.891900     170.0000     172.4900     165.1700
        4033    58.904200     156.0000     172.8700     165.2200
        4034    58.916400     169.0000     173.3400     165.2700
        4035    58.928700     188.0000     173.8900     165.3200
        4036    58.940900     194.0000     174.5300     165.3700
        4037    58.953200     177.0000     175.2400     165.4200
        4038    58.965500     190.0000     176.0200     165.4800
        4039    58.977700     177.0000     176.8500     165.5300
        4040    58.990000     156.0000     177.7100     165.5800
        4041    59.002200     181.0000     178.5600     165.6400
        4042    59.014500     173.0000     179.3600     165.6900
        4043    59.026700     168.0000     180.1300     165.7500
        4044    59.039000     164.0000     180.9200     165.8000
        4045    59.051200     172.0000     181.7800     165.8600
        4046    59.063500     175.0000     182.7800     165.9200
        4047    59.075700     184.0000     183.9800     165.9800
        4048    59.088000     187.0000     185.4700     166.0300
        4049    59.100200     204.0000     187.3300     166.0900
        4050    59.112500     218.0000     189.6800     166.1500
        4051    59.124700     188.0000     192.6800     166.2100
        4052    59.137000     181.0000     196.5300     166.2700
        4053    59.149200     223.0000     201.5800     166.3300
        4054    59.161500     210.0000     208.3900     166.3900
        4055    59.173700     241.0000     217.8700     166.4600
        4056    59.186000     240.0000     231.4900     166.5200
        4057    59.198200     265.0000     251.5500     166.5800
        4058    59.210500     316.0000     281.0700     166.6400
        4059    59.222700     347.0000     322.8000     166.7100
        4060    59.235000     415.0000     377.3900     166.7700
        4061    59.247200     467.0000     438.8200     166.8300
        4062    59.259500     586.0000     486.6200     166.9000
        4063    59.271700     540.0000     491.7600     166.9700
        4064    59.284000     496.0000     451.2000     167.0300
        4065    59.296200     423.0000     395.4900     167.1000
        4066    59.308500     382.0000     348.7600     167.1600
        4067    59.320700     311.0000     315.8800     167.2300
        4068    59.333000     278.0000     295.2900     167.3000
        4069    59.345200     282.0000     286.0100     167.3700
        4070    59.357500     272.0000     288.0600     167.4400
        4071    59.369700     304.0000     302.3100     167.5100
        4072    59.382000     333.0000     330.4300     167.5800
        4073    59.394200     384.0000     374.0000     167.6500
        4074    59.406500     435.0000     431.8200     167.7200
        4075    59.418700     459.0000     495.1200     167.8000
        4076    59.431000     477.0000     544.7400     167.8700
        4077    59.443200     567.0000     558.8200     167.9400
        4078    59.455500     593.0000     527.8100     168.0200
        4079    59.467700     467.0000     464.3600     168.0900
        4080    59.480000     421.0000     395.2200     168.1600
        4081    59.492200     299.0000     338.8000     168.2400
        4082    59.504500     284.0000     299.2400     168.3200
        4083    59.516700     254.0000     274.1600     168.3900
        4084    59.529000     262.0000     260.1500     168.4700
        4085    59.541200     227.0000     254.7800     168.5500
        4086    59.553500     246.0000     256.9800     168.6300
        4087    59.565700     231.0000     266.3700     168.7000
        4088    59.578000     278.0000     282.2600     168.7800
        4089    59.590200     274.0000     301.9300     168.8600
        4090    59.602500     313.0000     318.3100     168.9400
        4091    59.614800     291.0000     321.0500     169.0300
        4092    59.627000     279.0000     305.3500     169.1100
        4093    59.639300     270.0000     278.6000     169.1900
        4094    59.651500     237.0000     252.1200     169.2700
        4095    59.663800     230.0000     231.6100     169.3500
        4096    59.676000     213.0000     217.3700     169.4400
        4097    59.688300     194.0000     207.7800     169.5200
        4098    59.700500     224.0000     201.3400     169.6100
        4099    59.712800     210.0000     196.9800     169.6900
        4100    59.725000     186.0000     194.0900     169.7800
        4101    59.737300     209.0000     192.3200     169.8700
        4102    59.749500     166.0000     191.4000     169.9600
        4103    59.761800     180.0000     190.9900     170.0400
        4104    59.774000     179.0000     190.4900     170.1300
        4105    59.786300     174.0000     189.3200     170.2200
        4106    59.798500     175.0000     187.4200     170.3100
        4107    59.810800     189.0000     185.2800     170.4000
        4108    59.823000     192.0000     183.4600     170.4900
        4109    59.835300     191.0000     182.1300     170.5800
        4110    59.847500     173.0000     181.2400     170.6700
        4111    59.859800     169.0000     180.6900     170.7700
        4112    59.872000     172.0000     180.3700     170.8600
        4113    59.884300     177.0000     180.1400     170.9500
        4114    59.896500     172.0000     179.8200     171.0500
        4115    59.908800     166.0000     179.3300     171.1500
        4116    59.921000     163.0000     178.7400     171.2400
        4117    59.933300     158.0000     178.2000     171.3400
        4118    59.945500     194.0000     177.7600     171.4300
        4119    59.957800     183.0000     177.4400     171.5300
        4120    59.970000     187.0000     177.2200     171.6300
        4121    59.982300     192.0000     177.0700     171.7300
        4122    59.994500     177.0000     177.0000     171.8300

# The following lines are used to test the character set of files sent by
# network email or other means. They are not part of the CIF data set.
# abcdefghijklmnopqrstuvwxyzABCDEFGHIJKLMNOPQRSTUVWXYZ0123456789
# !@#$%^&*()_+{}:"~<>?|\-=[];'`,./ 
