# Supplementary material for: Hydrogen-substituted β-tricalcium phosphate synthesized in organic media
Source: Acta Crystallogr B Struct Sci Cryst Eng Mater. 2016 Dec 1;72(Pt 6):875–84. doi: 10.1107/S2052520616015675 (PMC5134762; doi:10.1107/S2052520616015675)
Supplement: Supplementary file 6 [file b-72-00875-150216-01-betaTCPsup6.rtv]

###############################################################################
# Rietveld refinement results for sample 150216-01
# Created with Profex 3.10.0
# Export date: Juli 27, 2016 - 16:29
###############################################################################

data_150216-01
_pd_block_id 150216-01

loop_
    _pd_proc_point_id
    _pd_proc_2theta_corrected
    _pd_proc_intensity_total
    _pd_calc_intensity_total
    _pd_proc_intensity_bkg_calc
           1     9.508400     288.0000     297.9300     297.6800
           2     9.520600     315.0000     298.3600     298.1100
           3     9.532900     312.0000     298.7700     298.5200
           4     9.545100     309.0000     299.1700     298.9100
           5     9.557400     291.0000     299.5400     299.2800
           6     9.569600     319.0000     299.9000     299.6300
           7     9.581900     289.0000     300.2400     299.9700
           8     9.594100     321.0000     300.5600     300.2900
           9     9.606400     300.0000     300.8700     300.5900
          10     9.618600     296.0000     301.1500     300.8700
          11     9.630900     297.0000     301.4300     301.1400
          12     9.643100     310.0000     301.6800     301.3900
          13     9.655400     326.0000     301.9200     301.6200
          14     9.667600     315.0000     302.1500     301.8500
          15     9.679900     306.0000     302.3600     302.0500
          16     9.692100     290.0000     302.5600     302.2500
          17     9.704400     333.0000     302.7400     302.4200
          18     9.716600     299.0000     302.9200     302.5900
          19     9.728900     302.0000     303.0700     302.7400
          20     9.741100     321.0000     303.2200     302.8800
          21     9.753400     320.0000     303.3500     303.0100
          22     9.765600     333.0000     303.4700     303.1200
          23     9.777900     296.0000     303.5900     303.2300
          24     9.790100     318.0000     303.6800     303.3200
          25     9.802400     286.0000     303.7700     303.4000
          26     9.814600     325.0000     303.8500     303.4700
          27     9.826900     275.0000     303.9200     303.5300
          28     9.839100     313.0000     303.9800     303.5800
          29     9.851400     311.0000     304.0300     303.6200
          30     9.863600     310.0000     304.0600     303.6500
          31     9.875900     297.0000     304.0900     303.6700
          32     9.888100     316.0000     304.1200     303.6800
          33     9.900400     295.0000     304.1300     303.6800
          34     9.912600     282.0000     304.1300     303.6800
          35     9.924900     299.0000     304.1300     303.6600
          36     9.937100     284.0000     304.1200     303.6400
          37     9.949400     318.0000     304.1000     303.6100
          38     9.961600     292.0000     304.0800     303.5800
          39     9.973900     315.0000     304.0500     303.5300
          40     9.986100     269.0000     304.0100     303.4800
          41     9.998400     307.0000     303.9700     303.4200
          42    10.010600     271.0000     303.9200     303.3600
          43    10.022900     297.0000     303.8600     303.2900
          44    10.035100     299.0000     303.8000     303.2100
          45    10.047400     294.0000     303.7400     303.1300
          46    10.059600     318.0000     303.6700     303.0400
          47    10.071900     265.0000     303.5900     302.9500
          48    10.084100     310.0000     303.5100     302.8500
          49    10.096400     332.0000     303.4300     302.7400
          50    10.108600     284.0000     303.3400     302.6300
          51    10.120900     274.0000     303.2500     302.5200
          52    10.133100     325.0000     303.1600     302.4000
          53    10.145400     275.0000     303.0600     302.2700
          54    10.157700     307.0000     302.9600     302.1500
          55    10.169900     295.0000     302.8600     302.0100
          56    10.182200     281.0000     302.7500     301.8800
          57    10.194400     289.0000     302.6500     301.7400
          58    10.206700     304.0000     302.5400     301.6000
          59    10.218900     297.0000     302.4300     301.4500
          60    10.231200     287.0000     302.3200     301.3000
          61    10.243400     293.0000     302.2100     301.1400
          62    10.255700     278.0000     302.1000     300.9900
          63    10.267900     285.0000     301.9800     300.8300
          64    10.280200     305.0000     301.8800     300.6700
          65    10.292400     274.0000     301.7700     300.5000
          66    10.304700     303.0000     301.6600     300.3300
          67    10.316900     287.0000     301.5600     300.1600
          68    10.329200     285.0000     301.4600     299.9900
          69    10.341400     266.0000     301.3700     299.8100
          70    10.353700     329.0000     301.2800     299.6400
          71    10.365900     338.0000     301.2000     299.4600
          72    10.378200     301.0000     301.1300     299.2800
          73    10.390400     291.0000     301.0700     299.1000
          74    10.402700     287.0000     301.0200     298.9100
          75    10.414900     304.0000     300.9800     298.7200
          76    10.427200     325.0000     300.9600     298.5400
          77    10.439400     306.0000     300.9600     298.3500
          78    10.451700     332.0000     300.9800     298.1600
          79    10.463900     279.0000     301.0300     297.9700
          80    10.476200     299.0000     301.1100     297.7700
          81    10.488400     309.0000     301.2200     297.5800
          82    10.500700     310.0000     301.3800     297.3800
          83    10.512900     281.0000     301.6000     297.1900
          84    10.525200     298.0000     301.8700     296.9900
          85    10.537400     340.0000     302.2100     296.8000
          86    10.549700     318.0000     302.6300     296.6000
          87    10.561900     313.0000     303.1500     296.4000
          88    10.574200     295.0000     303.7900     296.2000
          89    10.586400     322.0000     304.5600     296.0000
          90    10.598700     310.0000     305.4800     295.8000
          91    10.610900     299.0000     306.6000     295.6000
          92    10.623200     296.0000     307.5600     295.4000
          93    10.635400     319.0000     309.1100     295.2000
          94    10.647700     299.0000     311.0300     295.0000
          95    10.659900     312.0000     313.4200     294.7900
          96    10.672200     338.0000     316.4300     294.5900
          97    10.684400     302.0000     320.2700     294.3900
          98    10.696700     287.0000     325.1700     294.1900
          99    10.708900     350.0000     331.4400     293.9900
         100    10.721200     334.0000     339.4600     293.7900
         101    10.733400     371.0000     349.8200     293.5900
         102    10.745700     375.0000     363.4300     293.3900
         103    10.757900     422.0000     381.3900     293.1800
         104    10.770200     466.0000     404.9900     292.9800
         105    10.782400     504.0000     436.0200     292.7800
         106    10.794700     514.0000     476.5500     292.5800
         107    10.807000     508.0000     525.8800     292.3900
         108    10.819200     559.0000     573.3100     292.1900
         109    10.831500     631.0000     606.1600     291.9900
         110    10.843700     708.0000     627.6000     291.7900
         111    10.856000     701.0000     636.9100     291.5900
         112    10.868200     675.0000     624.9800     291.4000
         113    10.880500     608.0000     580.1200     291.2000
         114    10.892700     505.0000     514.7800     291.0000
         115    10.905000     425.0000     451.9400     290.8100
         116    10.917200     376.0000     397.1900     290.6200
         117    10.929500     340.0000     359.2500     290.4200
         118    10.941700     301.0000     337.1400     290.2300
         119    10.954000     334.0000     324.1100     290.0400
         120    10.966200     311.0000     315.8700     289.8500
         121    10.978500     320.0000     310.2700     289.6600
         122    10.990700     322.0000     306.3300     289.4700
         123    11.003000     304.0000     303.3100     289.2800
         124    11.015200     270.0000     300.9700     289.0900
         125    11.027500     305.0000     299.1100     288.9000
         126    11.039700     341.0000     297.5900     288.7200
         127    11.052000     301.0000     296.3200     288.5300
         128    11.064200     292.0000     295.2500     288.3500
         129    11.076500     309.0000     294.3300     288.1600
         130    11.088700     323.0000     293.5200     287.9800
         131    11.101000     298.0000     292.8100     287.8000
         132    11.113200     311.0000     292.1800     287.6200
         133    11.125500     303.0000     291.6100     287.4400
         134    11.137700     315.0000     291.0900     287.2600
         135    11.150000     288.0000     290.6100     287.0800
         136    11.162200     272.0000     290.1700     286.9100
         137    11.174500     312.0000     289.7600     286.7300
         138    11.186700     282.0000     289.3800     286.5600
         139    11.199000     279.0000     289.0200     286.3800
         140    11.211200     273.0000     288.6800     286.2100
         141    11.223500     301.0000     288.3500     286.0400
         142    11.235700     273.0000     288.0500     285.8700
         143    11.248000     273.0000     287.7500     285.7000
         144    11.260200     294.0000     287.4700     285.5300
         145    11.272500     279.0000     287.2000     285.3700
         146    11.284700     287.0000     286.9400     285.2000
         147    11.297000     280.0000     286.6900     285.0300
         148    11.309200     278.0000     286.4500     284.8700
         149    11.321500     298.0000     286.2200     284.7100
         150    11.333700     306.0000     285.9900     284.5500
         151    11.346000     287.0000     285.7600     284.3900
         152    11.358200     277.0000     285.5500     284.2300
         153    11.370500     259.0000     285.3400     284.0700
         154    11.382700     306.0000     285.1300     283.9100
         155    11.395000     265.0000     284.9300     283.7600
         156    11.407200     262.0000     284.7300     283.6000
         157    11.419500     283.0000     284.5400     283.4500
         158    11.431800     292.0000     284.3500     283.2900
         159    11.444000     286.0000     284.1600     283.1400
         160    11.456300     275.0000     283.9800     282.9900
         161    11.468500     302.0000     283.8000     282.8400
         162    11.480800     290.0000     283.6200     282.6900
         163    11.493000     304.0000     283.4400     282.5500
         164    11.505300     292.0000     283.2700     282.4000
         165    11.517500     296.0000     283.1000     282.2600
         166    11.529800     306.0000     282.9300     282.1100
         167    11.542000     274.0000     282.7700     281.9700
         168    11.554300     267.0000     282.6000     281.8300
         169    11.566500     298.0000     282.4400     281.6900
         170    11.578800     284.0000     282.2800     281.5500
         171    11.591000     276.0000     282.1200     281.4100
         172    11.603300     297.0000     281.9700     281.2700
         173    11.615500     277.0000     281.8200     281.1300
         174    11.627800     286.0000     281.6600     281.0000
         175    11.640000     285.0000     281.5200     280.8600
         176    11.652300     298.0000     281.3700     280.7300
         177    11.664500     278.0000     281.2200     280.6000
         178    11.676800     256.0000     281.0800     280.4700
         179    11.689000     262.0000     280.9300     280.3300
         180    11.701300     336.0000     280.7900     280.2100
         181    11.713500     270.0000     280.6500     280.0800
         182    11.725800     285.0000     280.5200     279.9500
         183    11.738000     306.0000     280.3800     279.8200
         184    11.750300     274.0000     280.2500     279.7000
         185    11.762500     283.0000     280.1100     279.5700
         186    11.774800     268.0000     279.9800     279.4500
         187    11.787000     263.0000     279.8500     279.3300
         188    11.799300     268.0000     279.7200     279.2000
         189    11.811500     264.0000     279.5900     279.0800
         190    11.823800     274.0000     279.4700     278.9600
         191    11.836000     293.0000     279.3400     278.8500
         192    11.848300     279.0000     279.2200     278.7300
         193    11.860500     300.0000     279.0900     278.6100
         194    11.872800     281.0000     278.9700     278.4900
         195    11.885000     281.0000     278.8500     278.3800
         196    11.897300     301.0000     278.7300     278.2600
         197    11.909500     285.0000     278.6100     278.1500
         198    11.921800     282.0000     278.5000     278.0400
         199    11.934000     285.0000     278.3800     277.9300
         200    11.946300     263.0000     278.2600     277.8200
         201    11.958500     285.0000     278.1500     277.7100
         202    11.970800     301.0000     278.0400     277.6000
         203    11.983000     283.0000     277.9300     277.4900
         204    11.995300     274.0000     277.8200     277.3800
         205    12.007500     275.0000     277.7100     277.2700
         206    12.019800     266.0000     277.6000     277.1700
         207    12.032000     299.0000     277.4900     277.0600
         208    12.044300     280.0000     277.3800     276.9600
         209    12.056500     258.0000     277.2800     276.8600
         210    12.068800     288.0000     277.1700     276.7500
         211    12.081100     261.0000     277.0700     276.6500
         212    12.093300     247.0000     276.9700     276.5500
         213    12.105600     288.0000     276.8600     276.4500
         214    12.117800     273.0000     276.7600     276.3500
         215    12.130100     271.0000     276.6600     276.2500
         216    12.142300     265.0000     276.5600     276.1500
         217    12.154600     288.0000     276.4600     276.0500
         218    12.166800     265.0000     276.3700     275.9600
         219    12.179100     304.0000     276.2700     275.8600
         220    12.191300     261.0000     276.1800     275.7700
         221    12.203600     280.0000     276.0800     275.6700
         222    12.215800     262.0000     275.9900     275.5800
         223    12.228100     267.0000     275.8900     275.4800
         224    12.240300     271.0000     275.8000     275.3900
         225    12.252600     267.0000     275.7100     275.3000
         226    12.264800     294.0000     275.6200     275.2100
         227    12.277100     272.0000     275.5300     275.1200
         228    12.289300     237.0000     275.4400     275.0300
         229    12.301600     277.0000     275.3500     274.9400
         230    12.313800     292.0000     275.2600     274.8500
         231    12.326100     275.0000     275.1800     274.7600
         232    12.338300     288.0000     275.0900     274.6700
         233    12.350600     298.0000     275.0000     274.5800
         234    12.362800     236.0000     274.9200     274.5000
         235    12.375100     275.0000     274.8400     274.4100
         236    12.387300     271.0000     274.7500     274.3200
         237    12.399600     273.0000     274.6700     274.2400
         238    12.411800     279.0000     274.5900     274.1600
         239    12.424100     269.0000     274.5100     274.0700
         240    12.436300     264.0000     274.4300     273.9900
         241    12.448600     263.0000     274.3500     273.9100
         242    12.460800     302.0000     274.2700     273.8200
         243    12.473100     263.0000     274.1900     273.7400
         244    12.485300     260.0000     274.1100     273.6600
         245    12.497600     250.0000     274.0400     273.5800
         246    12.509800     261.0000     273.9600     273.5000
         247    12.522100     269.0000     273.8900     273.4200
         248    12.534300     307.0000     273.8100     273.3400
         249    12.546600     280.0000     273.7400     273.2600
         250    12.558800     298.0000     273.6700     273.1800
         251    12.571100     266.0000     273.5900     273.1000
         252    12.583300     288.0000     273.5200     273.0300
         253    12.595600     289.0000     273.4500     272.9500
         254    12.607800     270.0000     273.3800     272.8700
         255    12.620100     295.0000     273.3100     272.8000
         256    12.632300     316.0000     273.2500     272.7200
         257    12.644600     273.0000     273.1800     272.6500
         258    12.656800     313.0000     273.1100     272.5700
         259    12.669100     274.0000     273.0500     272.5000
         260    12.681300     279.0000     272.9800     272.4200
         261    12.693600     279.0000     272.9200     272.3500
         262    12.705900     259.0000     272.8500     272.2700
         263    12.718100     264.0000     272.7900     272.2000
         264    12.730400     274.0000     272.7300     272.1300
         265    12.742600     271.0000     272.6700     272.0600
         266    12.754900     264.0000     272.6100     271.9800
         267    12.767100     300.0000     272.5600     271.9100
         268    12.779400     260.0000     272.5000     271.8400
         269    12.791600     265.0000     272.4500     271.7700
         270    12.803900     276.0000     272.4000     271.7000
         271    12.816100     283.0000     272.3500     271.6300
         272    12.828400     258.0000     272.3000     271.5600
         273    12.840600     284.0000     272.2600     271.4900
         274    12.852900     300.0000     272.2300     271.4200
         275    12.865100     274.0000     272.2000     271.3500
         276    12.877400     285.0000     272.2000     271.2800
         277    12.889600     264.0000     272.2100     271.2200
         278    12.901900     281.0000     272.2500     271.1500
         279    12.914100     245.0000     272.3300     271.0800
         280    12.926400     291.0000     272.4600     271.0100
         281    12.938600     274.0000     272.6700     270.9500
         282    12.950900     262.0000     272.9800     270.8800
         283    12.963100     284.0000     273.4200     270.8100
         284    12.975400     276.0000     274.1700     270.7500
         285    12.987600     261.0000     275.5600     270.6800
         286    12.999900     254.0000     276.7000     270.6100
         287    13.012100     257.0000     276.7200     270.5500
         288    13.024400     298.0000     277.6100     270.4800
         289    13.036600     291.0000     278.4000     270.4200
         290    13.048900     267.0000     278.7500     270.3500
         291    13.061100     270.0000     276.2400     270.2900
         292    13.073400     281.0000     274.6400     270.2300
         293    13.085600     299.0000     274.1800     270.1600
         294    13.097900     266.0000     272.4100     270.1000
         295    13.110100     274.0000     271.8000     270.0300
         296    13.122400     290.0000     271.6800     269.9700
         297    13.134600     286.0000     271.6300     269.9100
         298    13.146900     302.0000     271.6200     269.8400
         299    13.159100     292.0000     271.6200     269.7800
         300    13.171400     306.0000     271.6400     269.7200
         301    13.183600     268.0000     271.6800     269.6600
         302    13.195900     253.0000     271.7200     269.6000
         303    13.208100     287.0000     271.7800     269.5300
         304    13.220400     244.0000     271.8500     269.4700
         305    13.232600     259.0000     271.9400     269.4100
         306    13.244900     280.0000     272.0500     269.3500
         307    13.257100     269.0000     272.1800     269.2900
         308    13.269400     258.0000     272.3400     269.2300
         309    13.281600     256.0000     272.5200     269.1700
         310    13.293900     264.0000     272.7300     269.1100
         311    13.306100     266.0000     272.9900     269.0500
         312    13.318400     266.0000     273.2900     268.9900
         313    13.330600     250.0000     273.6600     268.9300
         314    13.342900     289.0000     274.0900     268.8700
         315    13.355100     268.0000     274.6100     268.8100
         316    13.367400     265.0000     275.2400     268.7500
         317    13.379700     292.0000     276.0200     268.6900
         318    13.391900     268.0000     276.9800     268.6300
         319    13.404200     282.0000     278.1900     268.5700
         320    13.416400     284.0000     279.7400     268.5100
         321    13.428700     285.0000     281.7500     268.4500
         322    13.440900     315.0000     284.3900     268.3900
         323    13.453200     276.0000     287.9000     268.3400
         324    13.465400     275.0000     292.6000     268.2800
         325    13.477700     296.0000     297.8600     268.2200
         326    13.489900     311.0000     305.9500     268.1600
         327    13.502200     302.0000     316.7200     268.1000
         328    13.514400     342.0000     331.0700     268.0500
         329    13.526700     308.0000     350.1700     267.9900
         330    13.538900     361.0000     375.5500     267.9300
         331    13.551200     385.0000     409.2000     267.8800
         332    13.563400     435.0000     451.8500     267.8200
         333    13.575700     413.0000     497.8900     267.7600
         334    13.587900     482.0000     536.2900     267.7000
         335    13.600200     520.0000     566.5000     267.6500
         336    13.612400     512.0000     590.8000     267.5900
         337    13.624700     596.0000     597.6900     267.5400
         338    13.636900     587.0000     572.2100     267.4800
         339    13.649200     564.0000     519.5200     267.4200
         340    13.661400     507.0000     465.3600     267.3700
         341    13.673700     446.0000     415.1000     267.3100
         342    13.685900     387.0000     368.4500     267.2600
         343    13.698200     353.0000     334.5600     267.2000
         344    13.710400     319.0000     313.8800     267.1500
         345    13.722700     320.0000     301.3600     267.0900
         346    13.734900     305.0000     293.3400     267.0400
         347    13.747200     269.0000     287.9000     266.9800
         348    13.759400     301.0000     284.0100     266.9300
         349    13.771700     280.0000     281.1300     266.8700
         350    13.783900     279.0000     278.9200     266.8200
         351    13.796200     312.0000     277.1800     266.7600
         352    13.808400     247.0000     275.7900     266.7100
         353    13.820700     288.0000     274.6500     266.6600
         354    13.832900     300.0000     273.7000     266.6000
         355    13.845200     274.0000     272.9000     266.5500
         356    13.857400     282.0000     272.2300     266.4900
         357    13.869700     263.0000     271.6400     266.4400
         358    13.881900     269.0000     271.1300     266.3900
         359    13.894200     292.0000     270.6900     266.3300
         360    13.906400     264.0000     270.2900     266.2800
         361    13.918700     271.0000     269.9400     266.2300
         362    13.930900     262.0000     269.6300     266.1800
         363    13.943200     248.0000     269.3600     266.1200
         364    13.955400     291.0000     269.1100     266.0700
         365    13.967700     272.0000     268.8800     266.0200
         366    13.979900     282.0000     268.6700     265.9700
         367    13.992200     280.0000     268.4900     265.9100
         368    14.004500     267.0000     268.3200     265.8600
         369    14.016700     290.0000     268.1700     265.8100
         370    14.029000     264.0000     268.0400     265.7600
         371    14.041200     261.0000     267.9300     265.7100
         372    14.053500     263.0000     267.8500     265.6600
         373    14.065700     287.0000     267.7900     265.6100
         374    14.078000     278.0000     267.7600     265.5500
         375    14.090200     259.0000     267.7700     265.5000
         376    14.102500     301.0000     267.8400     265.4500
         377    14.114700     291.0000     267.9700     265.4000
         378    14.127000     253.0000     268.1800     265.3500
         379    14.139200     276.0000     268.5000     265.3000
         380    14.151500     287.0000     268.9700     265.2500
         381    14.163700     289.0000     269.6100     265.2000
         382    14.176000     268.0000     270.4300     265.1500
         383    14.188200     269.0000     271.3300     265.1000
         384    14.200500     265.0000     272.0900     265.0500
         385    14.212700     270.0000     272.7000     265.0000
         386    14.225000     297.0000     273.1600     264.9500
         387    14.237200     268.0000     273.2400     264.9000
         388    14.249500     289.0000     272.6700     264.8500
         389    14.261700     245.0000     271.5200     264.8100
         390    14.274000     258.0000     270.3000     264.7600
         391    14.286200     293.0000     269.1500     264.7100
         392    14.298500     276.0000     268.0600     264.6600
         393    14.310700     261.0000     267.1900     264.6100
         394    14.323000     265.0000     266.6000     264.5600
         395    14.335200     251.0000     266.2000     264.5200
         396    14.347500     269.0000     265.9300     264.4700
         397    14.359700     244.0000     265.7200     264.4200
         398    14.372000     255.0000     265.5500     264.3700
         399    14.384200     256.0000     265.4100     264.3300
         400    14.396500     258.0000     265.2900     264.2800
         401    14.408700     263.0000     265.1900     264.2300
         402    14.421000     263.0000     265.0900     264.1900
         403    14.433200     246.0000     265.0000     264.1400
         404    14.445500     260.0000     264.9200     264.0900
         405    14.457700     248.0000     264.8400     264.0500
         406    14.470000     285.0000     264.7700     264.0000
         407    14.482200     260.0000     264.7000     263.9600
         408    14.494500     278.0000     264.6300     263.9100
         409    14.506700     262.0000     264.5600     263.8600
         410    14.519000     299.0000     264.5000     263.8200
         411    14.531200     267.0000     264.4300     263.7700
         412    14.543500     290.0000     264.3700     263.7300
         413    14.555700     263.0000     264.3100     263.6800
         414    14.568000     247.0000     264.2600     263.6400
         415    14.580200     283.0000     264.2000     263.6000
         416    14.592500     282.0000     264.1400     263.5500
         417    14.604700     259.0000     264.0900     263.5100
         418    14.617000     245.0000     264.0300     263.4600
         419    14.629200     260.0000     263.9800     263.4200
         420    14.641500     238.0000     263.9300     263.3800
         421    14.653800     263.0000     263.8800     263.3300
         422    14.666000     267.0000     263.8200     263.2900
         423    14.678300     288.0000     263.7700     263.2500
         424    14.690500     263.0000     263.7200     263.2100
         425    14.702800     257.0000     263.6800     263.1600
         426    14.715000     277.0000     263.6300     263.1200
         427    14.727300     255.0000     263.5800     263.0800
         428    14.739500     251.0000     263.5300     263.0400
         429    14.751800     267.0000     263.4800     263.0000
         430    14.764000     227.0000     263.4400     262.9600
         431    14.776300     245.0000     263.3900     262.9200
         432    14.788500     277.0000     263.3500     262.8700
         433    14.800800     282.0000     263.3000     262.8300
         434    14.813000     263.0000     263.2600     262.7900
         435    14.825300     273.0000     263.2100     262.7500
         436    14.837500     272.0000     263.1700     262.7100
         437    14.849800     245.0000     263.1300     262.6700
         438    14.862000     271.0000     263.0800     262.6400
         439    14.874300     262.0000     263.0400     262.6000
         440    14.886500     269.0000     263.0000     262.5600
         441    14.898800     277.0000     262.9600     262.5200
         442    14.911000     278.0000     262.9200     262.4800
         443    14.923300     257.0000     262.8800     262.4400
         444    14.935500     249.0000     262.8400     262.4000
         445    14.947800     256.0000     262.8000     262.3700
         446    14.960000     279.0000     262.7600     262.3300
         447    14.972300     274.0000     262.7200     262.2900
         448    14.984500     249.0000     262.6800     262.2600
         449    14.996800     281.0000     262.6400     262.2200
         450    15.009000     251.0000     262.6000     262.1800
         451    15.021300     270.0000     262.5700     262.1500
         452    15.033500     272.0000     262.5300     262.1100
         453    15.045800     242.0000     262.4900     262.0800
         454    15.058000     263.0000     262.4600     262.0400
         455    15.070300     261.0000     262.4200     262.0100
         456    15.082500     253.0000     262.3800     261.9700
         457    15.094800     258.0000     262.3500     261.9400
         458    15.107000     279.0000     262.3200     261.9000
         459    15.119300     252.0000     262.2800     261.8700
         460    15.131500     259.0000     262.2500     261.8300
         461    15.143800     256.0000     262.2100     261.8000
         462    15.156000     261.0000     262.1800     261.7700
         463    15.168300     257.0000     262.1500     261.7300
         464    15.180500     272.0000     262.1200     261.7000
         465    15.192800     275.0000     262.0800     261.6700
         466    15.205000     257.0000     262.0500     261.6400
         467    15.217300     276.0000     262.0200     261.6100
         468    15.229500     253.0000     261.9900     261.5700
         469    15.241800     253.0000     261.9600     261.5400
         470    15.254000     249.0000     261.9300     261.5100
         471    15.266300     247.0000     261.9000     261.4800
         472    15.278600     256.0000     261.8700     261.4500
         473    15.290800     252.0000     261.8400     261.4200
         474    15.303100     277.0000     261.8100     261.3900
         475    15.315300     285.0000     261.7900     261.3600
         476    15.327600     262.0000     261.7600     261.3300
         477    15.339800     244.0000     261.7300     261.3100
         478    15.352100     238.0000     261.7000     261.2800
         479    15.364300     218.0000     261.6800     261.2500
         480    15.376600     262.0000     261.6500     261.2200
         481    15.388800     248.0000     261.6300     261.1900
         482    15.401100     229.0000     261.6000     261.1700
         483    15.413300     263.0000     261.5800     261.1400
         484    15.425600     254.0000     261.5500     261.1100
         485    15.437800     276.0000     261.5300     261.0900
         486    15.450100     260.0000     261.5100     261.0600
         487    15.462300     236.0000     261.4800     261.0300
         488    15.474600     262.0000     261.4600     261.0100
         489    15.486800     258.0000     261.4400     260.9800
         490    15.499100     269.0000     261.4200     260.9600
         491    15.511300     238.0000     261.4000     260.9400
         492    15.523600     282.0000     261.3800     260.9100
         493    15.535800     235.0000     261.3600     260.8900
         494    15.548100     260.0000     261.3400     260.8600
         495    15.560300     247.0000     261.3200     260.8400
         496    15.572600     249.0000     261.3000     260.8200
         497    15.584800     274.0000     261.2800     260.8000
         498    15.597100     255.0000     261.2700     260.7700
         499    15.609300     246.0000     261.2500     260.7500
         500    15.621600     259.0000     261.2300     260.7300
         501    15.633800     254.0000     261.2200     260.7100
         502    15.646100     269.0000     261.2000     260.6900
         503    15.658300     254.0000     261.1900     260.6700
         504    15.670600     289.0000     261.1700     260.6500
         505    15.682800     266.0000     261.1600     260.6300
         506    15.695100     255.0000     261.1500     260.6100
         507    15.707300     241.0000     261.1300     260.5900
         508    15.719600     263.0000     261.1200     260.5700
         509    15.731800     254.0000     261.1100     260.5600
         510    15.744100     197.0000     261.1000     260.5400
         511    15.756300     272.0000     261.0900     260.5200
         512    15.768600     243.0000     261.0800     260.5000
         513    15.780800     289.0000     261.0700     260.4900
         514    15.793100     272.0000     261.0600     260.4700
         515    15.805300     287.0000     261.0600     260.4600
         516    15.817600     261.0000     261.0500     260.4400
         517    15.829800     237.0000     261.0500     260.4200
         518    15.842100     242.0000     261.0400     260.4100
         519    15.854300     237.0000     261.0400     260.3900
         520    15.866600     238.0000     261.0300     260.3800
         521    15.878800     251.0000     261.0300     260.3700
         522    15.891100     249.0000     261.0300     260.3500
         523    15.903300     255.0000     261.0300     260.3400
         524    15.915600     273.0000     261.0300     260.3300
         525    15.927900     265.0000     261.0300     260.3200
         526    15.940100     226.0000     261.0300     260.3000
         527    15.952400     254.0000     261.0300     260.2900
         528    15.964600     278.0000     261.0300     260.2800
         529    15.976900     280.0000     261.0400     260.2700
         530    15.989100     266.0000     261.0500     260.2600
         531    16.001400     254.0000     261.0500     260.2500
         532    16.013600     259.0000     261.0700     260.2400
         533    16.025900     265.0000     261.0800     260.2300
         534    16.038100     264.0000     261.1000     260.2200
         535    16.050400     279.0000     261.1200     260.2100
         536    16.062600     272.0000     261.1500     260.2100
         537    16.074900     310.0000     261.1900     260.2000
         538    16.087100     251.0000     261.2400     260.1900
         539    16.099400     275.0000     261.3300     260.1800
         540    16.111600     254.0000     261.4700     260.1800
         541    16.123900     247.0000     261.5800     260.1700
         542    16.136100     264.0000     261.6200     260.1700
         543    16.148400     277.0000     261.7300     260.1600
         544    16.160600     274.0000     261.9000     260.1600
         545    16.172900     262.0000     261.9600     260.1500
         546    16.185100     290.0000     261.7100     260.1500
         547    16.197400     285.0000     261.6100     260.1400
         548    16.209600     277.0000     261.6500     260.1400
         549    16.221900     263.0000     261.5800     260.1400
         550    16.234100     258.0000     261.4900     260.1300
         551    16.246400     290.0000     261.5000     260.1300
         552    16.258600     240.0000     261.5300     260.1300
         553    16.270900     252.0000     261.5700     260.1300
         554    16.283100     292.0000     261.6200     260.1300
         555    16.295400     285.0000     261.6700     260.1300
         556    16.307600     269.0000     261.7300     260.1300
         557    16.319900     259.0000     261.7900     260.1300
         558    16.332100     266.0000     261.8500     260.1300
         559    16.344400     255.0000     261.9200     260.1300
         560    16.356600     274.0000     262.0000     260.1300
         561    16.368900     275.0000     262.0700     260.1300
         562    16.381100     263.0000     262.1600     260.1400
         563    16.393400     273.0000     262.2500     260.1400
         564    16.405600     270.0000     262.3500     260.1400
         565    16.417900     286.0000     262.4600     260.1400
         566    16.430100     258.0000     262.5700     260.1500
         567    16.442400     268.0000     262.7000     260.1500
         568    16.454600     250.0000     262.8400     260.1600
         569    16.466900     275.0000     262.9900     260.1600
         570    16.479100     244.0000     263.1500     260.1700
         571    16.491400     260.0000     263.3300     260.1700
         572    16.503600     238.0000     263.5200     260.1800
         573    16.515900     263.0000     263.7100     260.1900
         574    16.528100     284.0000     263.9500     260.2000
         575    16.540400     247.0000     264.2100     260.2000
         576    16.552600     255.0000     264.5000     260.2100
         577    16.564900     279.0000     264.8200     260.2200
         578    16.577200     272.0000     265.1700     260.2300
         579    16.589400     265.0000     265.5700     260.2400
         580    16.601700     237.0000     266.0200     260.2500
         581    16.613900     262.0000     266.5300     260.2600
         582    16.626200     283.0000     267.1100     260.2700
         583    16.638400     277.0000     267.7600     260.2800
         584    16.650700     259.0000     268.5200     260.2900
         585    16.662900     289.0000     269.3900     260.3000
         586    16.675200     269.0000     270.4000     260.3100
         587    16.687400     285.0000     271.5800     260.3300
         588    16.699700     264.0000     272.9700     260.3400
         589    16.711900     273.0000     274.6500     260.3500
         590    16.724200     291.0000     276.6700     260.3700
         591    16.736400     277.0000     279.1800     260.3800
         592    16.748700     305.0000     282.3300     260.4000
         593    16.760900     302.0000     286.3900     260.4100
         594    16.773200     267.0000     291.7400     260.4300
         595    16.785400     281.0000     299.0000     260.4400
         596    16.797700     340.0000     309.0700     260.4600
         597    16.809900     338.0000     323.2900     260.4800
         598    16.822200     353.0000     343.3300     260.4900
         599    16.834400     388.0000     371.2400     260.5100
         600    16.846700     431.0000     410.2000     260.5300
         601    16.858900     493.0000     466.9900     260.5500
         602    16.871200     529.0000     552.1900     260.5700
         603    16.883400     650.0000     677.3600     260.5900
         604    16.895700     800.0000     831.7400     260.6100
         605    16.907900     945.0000     948.5300     260.6300
         606    16.920200    1093.0000    1042.3800     260.6500
         607    16.932400    1194.0000    1169.9700     260.6700
         608    16.944700    1228.0000    1277.5000     260.6900
         609    16.956900    1240.0000    1214.9600     260.7100
         610    16.969200     953.0000     985.2000     260.7300
         611    16.981400     786.0000     829.0500     260.7600
         612    16.993700     760.0000     739.3400     260.7800
         613    17.005900     607.0000     597.7000     260.8000
         614    17.018200     424.0000     452.2200     260.8300
         615    17.030400     360.0000     374.1000     260.8500
         616    17.042700     325.0000     336.2700     260.8800
         617    17.054900     314.0000     315.5200     260.9000
         618    17.067200     296.0000     302.7400     260.9300
         619    17.079400     302.0000     294.2200     260.9500
         620    17.091700     262.0000     288.3900     260.9800
         621    17.103900     275.0000     283.9100     261.0100
         622    17.116200     298.0000     280.5000     261.0400
         623    17.128400     258.0000     277.8400     261.0600
         624    17.140700     304.0000     275.7200     261.0900
         625    17.152900     274.0000     274.0000     261.1200
         626    17.165200     272.0000     272.5900     261.1500
         627    17.177400     288.0000     271.4100     261.1800
         628    17.189700     271.0000     270.4300     261.2100
         629    17.201900     276.0000     269.5900     261.2400
         630    17.214200     269.0000     268.8800     261.2700
         631    17.226500     281.0000     268.2600     261.3000
         632    17.238700     256.0000     267.7300     261.3300
         633    17.251000     255.0000     267.2600     261.3600
         634    17.263200     264.0000     266.8600     261.4000
         635    17.275500     281.0000     266.5000     261.4300
         636    17.287700     284.0000     266.1900     261.4600
         637    17.300000     273.0000     265.9100     261.4900
         638    17.312200     260.0000     265.6700     261.5300
         639    17.324500     276.0000     265.4500     261.5600
         640    17.336700     274.0000     265.2600     261.6000
         641    17.349000     316.0000     265.0900     261.6300
         642    17.361200     285.0000     264.9300     261.6700
         643    17.373500     308.0000     264.8000     261.7000
         644    17.385700     293.0000     264.6800     261.7400
         645    17.398000     268.0000     264.5700     261.7800
         646    17.410200     236.0000     264.4700     261.8100
         647    17.422500     302.0000     264.3900     261.8500
         648    17.434700     264.0000     264.3100     261.8900
         649    17.447000     318.0000     264.2500     261.9300
         650    17.459200     247.0000     264.1900     261.9700
         651    17.471500     265.0000     264.1400     262.0100
         652    17.483700     238.0000     264.1000     262.0500
         653    17.496000     269.0000     264.0600     262.0900
         654    17.508200     246.0000     264.0300     262.1300
         655    17.520500     282.0000     264.0100     262.1700
         656    17.532700     295.0000     263.9900     262.2100
         657    17.545000     272.0000     263.9700     262.2500
         658    17.557200     265.0000     263.9600     262.2900
         659    17.569500     244.0000     263.9500     262.3300
         660    17.581700     277.0000     263.9500     262.3800
         661    17.594000     284.0000     263.9600     262.4200
         662    17.606200     297.0000     263.9800     262.4600
         663    17.618500     273.0000     264.0100     262.5100
         664    17.630700     262.0000     264.0500     262.5500
         665    17.643000     287.0000     264.1200     262.6000
         666    17.655200     254.0000     264.2300     262.6400
         667    17.667500     234.0000     264.4200     262.6900
         668    17.679700     284.0000     264.7500     262.7300
         669    17.692000     270.0000     265.1400     262.7800
         670    17.704200     265.0000     265.2200     262.8200
         671    17.716500     274.0000     265.4500     262.8700
         672    17.728700     256.0000     265.9400     262.9200
         673    17.741000     263.0000     266.3300     262.9700
         674    17.753200     258.0000     265.6500     263.0100
         675    17.765500     251.0000     265.0000     263.0600
         676    17.777700     244.0000     265.0300     263.1100
         677    17.790000     273.0000     265.0300     263.1600
         678    17.802200     295.0000     264.5400     263.2100
         679    17.814500     292.0000     264.3200     263.2600
         680    17.826700     279.0000     264.3000     263.3100
         681    17.839000     272.0000     264.3100     263.3600
         682    17.851300     272.0000     264.3400     263.4100
         683    17.863500     235.0000     264.3700     263.4600
         684    17.875800     276.0000     264.4000     263.5100
         685    17.888000     279.0000     264.4400     263.5700
         686    17.900300     257.0000     264.4800     263.6200
         687    17.912500     267.0000     264.5200     263.6700
         688    17.924800     262.0000     264.5600     263.7300
         689    17.937000     267.0000     264.6000     263.7800
         690    17.949300     270.0000     264.6500     263.8300
         691    17.961500     268.0000     264.6900     263.8900
         692    17.973800     257.0000     264.7400     263.9400
         693    17.986000     247.0000     264.7900     264.0000
         694    17.998300     270.0000     264.8400     264.0500
         695    18.010500     265.0000     264.8900     264.1100
         696    18.022800     261.0000     264.9400     264.1600
         697    18.035000     257.0000     265.0000     264.2200
         698    18.047300     277.0000     265.0600     264.2800
         699    18.059500     254.0000     265.1100     264.3300
         700    18.071800     276.0000     265.1800     264.3900
         701    18.084000     252.0000     265.2400     264.4500
         702    18.096300     256.0000     265.3000     264.5100
         703    18.108500     257.0000     265.3700     264.5600
         704    18.120800     276.0000     265.4500     264.6200
         705    18.133000     274.0000     265.5200     264.6800
         706    18.145300     250.0000     265.6100     264.7400
         707    18.157500     302.0000     265.7000     264.8000
         708    18.169800     255.0000     265.8000     264.8600
         709    18.182000     275.0000     265.9100     264.9200
         710    18.194300     278.0000     266.0300     264.9800
         711    18.206500     254.0000     266.1800     265.0400
         712    18.218800     248.0000     266.3500     265.1100
         713    18.231000     278.0000     266.5600     265.1700
         714    18.243300     278.0000     266.8200     265.2300
         715    18.255500     272.0000     267.1600     265.2900
         716    18.267800     246.0000     267.6000     265.3500
         717    18.280000     246.0000     268.1000     265.4200
         718    18.292300     267.0000     268.8700     265.4800
         719    18.304500     254.0000     269.9500     265.5400
         720    18.316800     307.0000     271.4400     265.6100
         721    18.329000     285.0000     273.4400     265.6700
         722    18.341300     282.0000     275.7400     265.7400
         723    18.353500     271.0000     277.8000     265.8000
         724    18.365800     285.0000     279.6600     265.8700
         725    18.378000     250.0000     281.5900     265.9300
         726    18.390300     284.0000     282.9000     266.0000
         727    18.402500     289.0000     282.1800     266.0600
         728    18.414800     246.0000     279.6200     266.1300
         729    18.427000     309.0000     277.3200     266.2000
         730    18.439300     231.0000     275.6900     266.2600
         731    18.451500     270.0000     273.8100     266.3300
         732    18.463800     275.0000     271.6800     266.4000
         733    18.476000     261.0000     270.1000     266.4700
         734    18.488300     273.0000     269.1800     266.5400
         735    18.500600     275.0000     268.6600     266.6000
         736    18.512800     231.0000     268.3600     266.6700
         737    18.525100     264.0000     268.1800     266.7400
         738    18.537300     272.0000     268.0800     266.8100
         739    18.549600     258.0000     268.0200     266.8800
         740    18.561800     269.0000     267.9900     266.9500
         741    18.574100     299.0000     267.9800     267.0200
         742    18.586300     269.0000     267.9800     267.0900
         743    18.598600     265.0000     268.0000     267.1600
         744    18.610800     276.0000     268.0200     267.2300
         745    18.623100     263.0000     268.0600     267.3000
         746    18.635300     292.0000     268.0900     267.3800
         747    18.647600     276.0000     268.1400     267.4500
         748    18.659800     266.0000     268.1800     267.5200
         749    18.672100     248.0000     268.2300     267.5900
         750    18.684300     279.0000     268.2900     267.6600
         751    18.696600     275.0000     268.3400     267.7400
         752    18.708800     259.0000     268.4000     267.8100
         753    18.721100     263.0000     268.4600     267.8800
         754    18.733300     291.0000     268.5200     267.9600
         755    18.745600     266.0000     268.5900     268.0300
         756    18.757800     250.0000     268.6500     268.1100
         757    18.770100     274.0000     268.7200     268.1800
         758    18.782300     286.0000     268.8000     268.2500
         759    18.794600     267.0000     268.8800     268.3300
         760    18.806800     297.0000     268.9700     268.4000
         761    18.819100     249.0000     269.0500     268.4800
         762    18.831300     265.0000     269.1300     268.5600
         763    18.843600     263.0000     269.2200     268.6300
         764    18.855800     261.0000     269.3200     268.7100
         765    18.868100     267.0000     269.4000     268.7800
         766    18.880300     255.0000     269.4100     268.8600
         767    18.892600     262.0000     269.4700     268.9400
         768    18.904800     277.0000     269.5500     269.0100
         769    18.917100     272.0000     269.6200     269.0900
         770    18.929300     289.0000     269.6600     269.1700
         771    18.941600     258.0000     269.7200     269.2500
         772    18.953800     263.0000     269.8000     269.3200
         773    18.966100     288.0000     269.8700     269.4000
         774    18.978300     290.0000     269.9500     269.4800
         775    18.990600     266.0000     270.0300     269.5600
         776    19.002800     285.0000     270.1000     269.6400
         777    19.015100     274.0000     270.1800     269.7200
         778    19.027300     253.0000     270.2600     269.8000
         779    19.039600     280.0000     270.3400     269.8800
         780    19.051800     294.0000     270.4200     269.9500
         781    19.064100     241.0000     270.4900     270.0300
         782    19.076300     241.0000     270.5700     270.1100
         783    19.088600     293.0000     270.6600     270.2000
         784    19.100800     251.0000     270.7400     270.2800
         785    19.113100     272.0000     270.8200     270.3600
         786    19.125300     259.0000     270.9000     270.4400
         787    19.137600     275.0000     270.9800     270.5200
         788    19.149900     229.0000     271.0600     270.6000
         789    19.162100     260.0000     271.1500     270.6800
         790    19.174400     300.0000     271.2300     270.7600
         791    19.186600     271.0000     271.3100     270.8400
         792    19.198900     257.0000     271.4000     270.9300
         793    19.211100     260.0000     271.4800     271.0100
         794    19.223400     269.0000     271.5600     271.0900
         795    19.235600     284.0000     271.6500     271.1700
         796    19.247900     271.0000     271.7300     271.2600
         797    19.260100     269.0000     271.8200     271.3400
         798    19.272400     279.0000     271.9000     271.4200
         799    19.284600     307.0000     271.9900     271.5000
         800    19.296900     292.0000     272.0800     271.5900
         801    19.309100     264.0000     272.1600     271.6700
         802    19.321400     261.0000     272.2500     271.7500
         803    19.333600     287.0000     272.3400     271.8400
         804    19.345900     259.0000     272.4300     271.9200
         805    19.358100     300.0000     272.5200     272.0100
         806    19.370400     287.0000     272.6000     272.0900
         807    19.382600     251.0000     272.6900     272.1800
         808    19.394900     272.0000     272.7800     272.2600
         809    19.407100     253.0000     272.8700     272.3400
         810    19.419400     289.0000     272.9600     272.4300
         811    19.431600     268.0000     273.0600     272.5100
         812    19.443900     272.0000     273.1500     272.6000
         813    19.456100     255.0000     273.2400     272.6800
         814    19.468400     249.0000     273.3300     272.7700
         815    19.480600     284.0000     273.4300     272.8600
         816    19.492900     277.0000     273.5300     272.9400
         817    19.505100     285.0000     273.6200     273.0300
         818    19.517400     306.0000     273.7200     273.1100
         819    19.529600     262.0000     273.8300     273.2000
         820    19.541900     268.0000     273.9400     273.2900
         821    19.554100     270.0000     274.0500     273.3700
         822    19.566400     265.0000     274.1800     273.4600
         823    19.578600     279.0000     274.3300     273.5500
         824    19.590900     294.0000     274.5300     273.6300
         825    19.603100     278.0000     274.7700     273.7200
         826    19.615400     280.0000     274.9100     273.8100
         827    19.627600     278.0000     275.0800     273.8900
         828    19.639900     251.0000     275.3400     273.9800
         829    19.652100     292.0000     275.6300     274.0700
         830    19.664400     267.0000     275.5500     274.1500
         831    19.676600     293.0000     275.3500     274.2400
         832    19.688900     277.0000     275.4400     274.3300
         833    19.701100     249.0000     275.5900     274.4200
         834    19.713400     282.0000     275.6000     274.5000
         835    19.725600     273.0000     275.5400     274.5900
         836    19.737900     298.0000     275.6200     274.6800
         837    19.750100     269.0000     275.7300     274.7700
         838    19.762400     269.0000     275.8400     274.8600
         839    19.774700     285.0000     275.9700     274.9400
         840    19.786900     286.0000     276.1000     275.0300
         841    19.799200     306.0000     276.2400     275.1200
         842    19.811400     289.0000     276.3800     275.2100
         843    19.823700     318.0000     276.5300     275.3000
         844    19.835900     278.0000     276.6900     275.3900
         845    19.848200     273.0000     276.8600     275.4800
         846    19.860400     268.0000     277.0400     275.5600
         847    19.872700     290.0000     277.2300     275.6500
         848    19.884900     282.0000     277.4400     275.7400
         849    19.897200     310.0000     277.6700     275.8300
         850    19.909400     284.0000     277.9300     275.9200
         851    19.921700     305.0000     278.2200     276.0100
         852    19.933900     280.0000     278.5500     276.1000
         853    19.946200     271.0000     278.9300     276.1900
         854    19.958400     308.0000     279.3900     276.2800
         855    19.970700     289.0000     279.9400     276.3700
         856    19.982900     266.0000     280.6200     276.4600
         857    19.995200     281.0000     281.4800     276.5500
         858    20.007400     253.0000     282.5900     276.6300
         859    20.019700     295.0000     284.0600     276.7200
         860    20.031900     292.0000     286.0400     276.8100
         861    20.044200     279.0000     288.8400     276.9000
         862    20.056400     311.0000     292.7800     276.9900
         863    20.068700     327.0000     298.0400     277.0800
         864    20.080900     352.0000     305.5700     277.1700
         865    20.093200     312.0000     316.2000     277.2600
         866    20.105400     341.0000     329.4500     277.3500
         867    20.117700     346.0000     341.6000     277.4400
         868    20.129900     364.0000     351.8600     277.5300
         869    20.142200     412.0000     363.1900     277.6200
         870    20.154400     403.0000     373.4800     277.7100
         871    20.166700     425.0000     374.0300     277.8000
         872    20.178900     421.0000     360.4300     277.8900
         873    20.191200     383.0000     344.9300     277.9800
         874    20.203400     376.0000     335.3600     278.0700
         875    20.215700     329.0000     327.1200     278.1600
         876    20.227900     344.0000     315.7600     278.2500
         877    20.240200     323.0000     303.3500     278.3400
         878    20.252400     278.0000     295.0000     278.4300
         879    20.264700     281.0000     290.2000     278.5200
         880    20.276900     305.0000     287.3700     278.6100
         881    20.289200     299.0000     285.5900     278.7000
         882    20.301400     290.0000     284.4100     278.7900
         883    20.313700     275.0000     283.6000     278.8800
         884    20.325900     300.0000     283.0200     278.9700
         885    20.338200     281.0000     282.5900     279.0600
         886    20.350400     282.0000     282.2800     279.1500
         887    20.362700     271.0000     282.0500     279.2400
         888    20.374900     277.0000     281.8800     279.3300
         889    20.387200     278.0000     281.7600     279.4200
         890    20.399400     303.0000     281.6800     279.5100
         891    20.411700     270.0000     281.6200     279.6000
         892    20.424000     285.0000     281.5800     279.6900
         893    20.436200     291.0000     281.5700     279.7800
         894    20.448500     281.0000     281.5600     279.8700
         895    20.460700     309.0000     281.5800     279.9600
         896    20.473000     313.0000     281.6000     280.0500
         897    20.485200     286.0000     281.6300     280.1400
         898    20.497500     291.0000     281.6700     280.2300
         899    20.509700     262.0000     281.7200     280.3200
         900    20.522000     279.0000     281.7700     280.4100
         901    20.534200     279.0000     281.8300     280.5000
         902    20.546500     286.0000     281.8900     280.5900
         903    20.558700     307.0000     281.9500     280.6700
         904    20.571000     270.0000     282.0200     280.7600
         905    20.583200     310.0000     282.1000     280.8500
         906    20.595500     288.0000     282.1700     280.9400
         907    20.607700     274.0000     282.2500     281.0300
         908    20.620000     275.0000     282.3300     281.1200
         909    20.632200     295.0000     282.4200     281.2100
         910    20.644500     291.0000     282.5000     281.3000
         911    20.656700     278.0000     282.5900     281.3900
         912    20.669000     284.0000     282.6800     281.4800
         913    20.681200     257.0000     282.7700     281.5700
         914    20.693500     292.0000     282.8700     281.6600
         915    20.705700     272.0000     282.9600     281.7400
         916    20.718000     281.0000     283.0600     281.8300
         917    20.730200     284.0000     283.1700     281.9200
         918    20.742500     297.0000     283.2700     282.0100
         919    20.754700     284.0000     283.3900     282.1000
         920    20.767000     281.0000     283.5000     282.1900
         921    20.779200     284.0000     283.6300     282.2700
         922    20.791500     293.0000     283.7700     282.3600
         923    20.803700     286.0000     283.9400     282.4500
         924    20.816000     296.0000     284.1500     282.5400
         925    20.828200     305.0000     284.4400     282.6300
         926    20.840500     292.0000     284.9100     282.7100
         927    20.852700     283.0000     285.3200     282.8000
         928    20.865000     267.0000     285.5300     282.8900
         929    20.877200     277.0000     285.9200     282.9800
         930    20.889500     275.0000     286.5400     283.0700
         931    20.901700     274.0000     287.0000     283.1500
         932    20.914000     271.0000     286.1900     283.2400
         933    20.926200     271.0000     285.8000     283.3300
         934    20.938500     305.0000     285.9700     283.4100
         935    20.950700     298.0000     286.2300     283.5000
         936    20.963000     287.0000     286.0100     283.5900
         937    20.975200     269.0000     285.7000     283.6700
         938    20.987500     288.0000     285.7400     283.7600
         939    20.999700     290.0000     285.8600     283.8500
         940    21.012000     269.0000     286.0000     283.9300
         941    21.024200     291.0000     286.1600     284.0200
         942    21.036500     301.0000     286.3300     284.1100
         943    21.048700     296.0000     286.5100     284.1900
         944    21.061000     328.0000     286.7100     284.2800
         945    21.073300     315.0000     286.9100     284.3600
         946    21.085500     325.0000     287.1300     284.4500
         947    21.097800     317.0000     287.3600     284.5400
         948    21.110000     290.0000     287.6200     284.6200
         949    21.122300     305.0000     287.8900     284.7100
         950    21.134500     280.0000     288.1900     284.7900
         951    21.146800     307.0000     288.5300     284.8800
         952    21.159000     287.0000     288.9000     284.9600
         953    21.171300     298.0000     289.3200     285.0500
         954    21.183500     266.0000     289.8100     285.1300
         955    21.195800     326.0000     290.3700     285.2200
         956    21.208000     291.0000     291.0400     285.3000
         957    21.220300     284.0000     291.8400     285.3800
         958    21.232500     348.0000     292.8200     285.4700
         959    21.244800     266.0000     294.0400     285.5500
         960    21.257000     292.0000     295.5700     285.6400
         961    21.269300     299.0000     297.5400     285.7200
         962    21.281500     307.0000     300.1300     285.8000
         963    21.293800     275.0000     303.6300     285.8900
         964    21.306000     309.0000     308.4800     285.9700
         965    21.318300     320.0000     315.2500     286.0500
         966    21.330500     322.0000     324.6400     286.1300
         967    21.342800     314.0000     337.1000     286.2200
         968    21.355000     363.0000     351.6800     286.3000
         969    21.367300     322.0000     365.9400     286.3800
         970    21.379500     331.0000     379.3000     286.4600
         971    21.391800     351.0000     392.3100     286.5500
         972    21.404000     356.0000     401.4400     286.6300
         973    21.416300     405.0000     399.1600     286.7100
         974    21.428500     404.0000     385.2400     286.7900
         975    21.440800     340.0000     370.6100     286.8700
         976    21.453000     322.0000     360.6200     286.9500
         977    21.465300     351.0000     351.3100     287.0300
         978    21.477500     333.0000     338.8600     287.1100
         979    21.489800     294.0000     325.8600     287.1900
         980    21.502000     323.0000     316.3500     287.2700
         981    21.514300     310.0000     310.6000     287.3500
         982    21.526500     277.0000     307.3300     287.4300
         983    21.538800     291.0000     305.5700     287.5100
         984    21.551000     321.0000     304.7900     287.5900
         985    21.563300     300.0000     304.7200     287.6700
         986    21.575500     324.0000     305.2400     287.7500
         987    21.587800     279.0000     306.3300     287.8300
         988    21.600000     329.0000     308.0100     287.9100
         989    21.612300     344.0000     310.4000     287.9900
         990    21.624500     274.0000     313.6500     288.0700
         991    21.636800     309.0000     317.5500     288.1400
         992    21.649000     295.0000     323.2700     288.2200
         993    21.661300     353.0000     331.0200     288.3000
         994    21.673500     330.0000     341.6700     288.3800
         995    21.685800     367.0000     356.6700     288.4600
         996    21.698100     400.0000     378.1600     288.5300
         997    21.710300     403.0000     409.3600     288.6100
         998    21.722600     459.0000     454.3500     288.6900
         999    21.734800     503.0000     514.4300     288.7600
        1000    21.747100     541.0000     580.4700     288.8400
        1001    21.759300     615.0000     641.0200     288.9100
        1002    21.771600     692.0000     701.3800     288.9900
        1003    21.783800     789.0000     761.7500     289.0700
        1004    21.796100     760.0000     790.5900     289.1400
        1005    21.808300     737.0000     747.7800     289.2200
        1006    21.820600     655.0000     665.7500     289.2900
        1007    21.832800     546.0000     607.6300     289.3700
        1008    21.845100     529.0000     573.1000     289.4400
        1009    21.857300     512.0000     529.3300     289.5100
        1010    21.869600     461.0000     465.2600     289.5900
        1011    21.881800     374.0000     406.8300     289.6600
        1012    21.894100     325.0000     369.2500     289.7400
        1013    21.906300     309.0000     347.3500     289.8100
        1014    21.918600     289.0000     334.2500     289.8800
        1015    21.930800     317.0000     325.5400     289.9500
        1016    21.943100     330.0000     318.3700     290.0300
        1017    21.955300     333.0000     313.5900     290.1000
        1018    21.967600     318.0000     310.3800     290.1700
        1019    21.979800     283.0000     308.0100     290.2400
        1020    21.992100     303.0000     305.7500     290.3200
        1021    22.004300     298.0000     303.7900     290.3900
        1022    22.016600     267.0000     302.5000     290.4600
        1023    22.028800     287.0000     301.5700     290.5300
        1024    22.041100     303.0000     300.8900     290.6000
        1025    22.053300     308.0000     300.4300     290.6700
        1026    22.065600     296.0000     300.2100     290.7400
        1027    22.077800     284.0000     300.2400     290.8100
        1028    22.090100     306.0000     300.6000     290.8800
        1029    22.102300     277.0000     301.3700     290.9500
        1030    22.114600     288.0000     302.7000     291.0200
        1031    22.126800     314.0000     304.6400     291.0900
        1032    22.139100     290.0000     306.9100     291.1500
        1033    22.151300     295.0000     309.0600     291.2200
        1034    22.163600     310.0000     311.1600     291.2900
        1035    22.175800     306.0000     313.2600     291.3600
        1036    22.188100     304.0000     314.3900     291.4200
        1037    22.200300     309.0000     313.0800     291.4900
        1038    22.212600     309.0000     310.0400     291.5600
        1039    22.224800     297.0000     307.5500     291.6300
        1040    22.237100     273.0000     306.0400     291.6900
        1041    22.249300     318.0000     304.4300     291.7600
        1042    22.261600     269.0000     302.0700     291.8200
        1043    22.273800     319.0000     299.6700     291.8900
        1044    22.286100     333.0000     297.9900     291.9500
        1045    22.298300     299.0000     296.9700     292.0200
        1046    22.310600     291.0000     296.3300     292.0800
        1047    22.322800     264.0000     295.9100     292.1500
        1048    22.335100     304.0000     295.6300     292.2100
        1049    22.347400     328.0000     295.4300     292.2800
        1050    22.359600     299.0000     295.2900     292.3400
        1051    22.371900     282.0000     295.2000     292.4000
        1052    22.384100     289.0000     295.1200     292.4700
        1053    22.396400     285.0000     295.0700     292.5300
        1054    22.408600     292.0000     295.0400     292.5900
        1055    22.420900     299.0000     295.0300     292.6500
        1056    22.433100     292.0000     295.0200     292.7100
        1057    22.445400     308.0000     295.0300     292.7800
        1058    22.457600     324.0000     295.0500     292.8400
        1059    22.469900     268.0000     295.0700     292.9000
        1060    22.482100     314.0000     295.1100     292.9600
        1061    22.494400     290.0000     295.1500     293.0200
        1062    22.506600     296.0000     295.2000     293.0800
        1063    22.518900     344.0000     295.2600     293.1400
        1064    22.531100     291.0000     295.3200     293.2000
        1065    22.543400     283.0000     295.3900     293.2600
        1066    22.555600     301.0000     295.4600     293.3200
        1067    22.567900     325.0000     295.5400     293.3700
        1068    22.580100     303.0000     295.6200     293.4300
        1069    22.592400     288.0000     295.7000     293.4900
        1070    22.604600     300.0000     295.7800     293.5500
        1071    22.616900     311.0000     295.8600     293.6000
        1072    22.629100     285.0000     295.9300     293.6600
        1073    22.641400     307.0000     296.0000     293.7200
        1074    22.653600     289.0000     296.0500     293.7700
        1075    22.665900     310.0000     296.1000     293.8300
        1076    22.678100     302.0000     296.1500     293.8800
        1077    22.690400     294.0000     296.1800     293.9400
        1078    22.702600     263.0000     296.2000     294.0000
        1079    22.714900     282.0000     296.2100     294.0500
        1080    22.727100     298.0000     296.2100     294.1000
        1081    22.739400     270.0000     296.2100     294.1600
        1082    22.751600     330.0000     296.2000     294.2100
        1083    22.763900     313.0000     296.1800     294.2700
        1084    22.776100     301.0000     296.1700     294.3200
        1085    22.788400     310.0000     296.1500     294.3700
        1086    22.800600     304.0000     296.1300     294.4200
        1087    22.812900     305.0000     296.1200     294.4800
        1088    22.825100     279.0000     296.1000     294.5300
        1089    22.837400     309.0000     296.0900     294.5800
        1090    22.849600     329.0000     296.0900     294.6300
        1091    22.861900     314.0000     296.0800     294.6800
        1092    22.874100     283.0000     296.0800     294.7300
        1093    22.886400     296.0000     296.0900     294.7800
        1094    22.898600     300.0000     296.0900     294.8300
        1095    22.910900     312.0000     296.1000     294.8800
        1096    22.923100     289.0000     296.1200     294.9300
        1097    22.935400     286.0000     296.1300     294.9800
        1098    22.947600     285.0000     296.1500     295.0300
        1099    22.959900     289.0000     296.1700     295.0700
        1100    22.972100     304.0000     296.2000     295.1200
        1101    22.984400     270.0000     296.2200     295.1700
        1102    22.996700     318.0000     296.2500     295.2200
        1103    23.008900     285.0000     296.2800     295.2600
        1104    23.021200     309.0000     296.3100     295.3100
        1105    23.033400     295.0000     296.3400     295.3500
        1106    23.045700     273.0000     296.3700     295.4000
        1107    23.057900     338.0000     296.4000     295.4400
        1108    23.070200     316.0000     296.4300     295.4900
        1109    23.082400     268.0000     296.4700     295.5300
        1110    23.094700     323.0000     296.5000     295.5800
        1111    23.106900     290.0000     296.5400     295.6200
        1112    23.119200     298.0000     296.5700     295.6700
        1113    23.131400     341.0000     296.6100     295.7100
        1114    23.143700     269.0000     296.6400     295.7500
        1115    23.155900     308.0000     296.6800     295.7900
        1116    23.168200     288.0000     296.7200     295.8400
        1117    23.180400     304.0000     296.7500     295.8800
        1118    23.192700     267.0000     296.7900     295.9200
        1119    23.204900     299.0000     296.8200     295.9600
        1120    23.217200     279.0000     296.8600     296.0000
        1121    23.229400     284.0000     296.9000     296.0400
        1122    23.241700     281.0000     296.9300     296.0800
        1123    23.253900     308.0000     296.9700     296.1200
        1124    23.266200     340.0000     297.0100     296.1600
        1125    23.278400     320.0000     297.0400     296.2000
        1126    23.290700     319.0000     297.0800     296.2400
        1127    23.302900     299.0000     297.1100     296.2800
        1128    23.315200     322.0000     297.1500     296.3100
        1129    23.327400     312.0000     297.1800     296.3500
        1130    23.339700     264.0000     297.2200     296.3900
        1131    23.351900     317.0000     297.2600     296.4200
        1132    23.364200     323.0000     297.2900     296.4600
        1133    23.376400     308.0000     297.3300     296.5000
        1134    23.388700     304.0000     297.3600     296.5300
        1135    23.400900     305.0000     297.4000     296.5700
        1136    23.413200     283.0000     297.4300     296.6000
        1137    23.425400     300.0000     297.4600     296.6400
        1138    23.437700     284.0000     297.5000     296.6700
        1139    23.449900     311.0000     297.5300     296.7000
        1140    23.462200     266.0000     297.5700     296.7400
        1141    23.474400     305.0000     297.6000     296.7700
        1142    23.486700     287.0000     297.6300     296.8000
        1143    23.498900     315.0000     297.6700     296.8400
        1144    23.511200     300.0000     297.7000     296.8700
        1145    23.523400     308.0000     297.7300     296.9000
        1146    23.535700     327.0000     297.7600     296.9300
        1147    23.547900     309.0000     297.8000     296.9600
        1148    23.560200     275.0000     297.8300     296.9900
        1149    23.572400     296.0000     297.8600     297.0200
        1150    23.584700     310.0000     297.8900     297.0500
        1151    23.596900     297.0000     297.9200     297.0800
        1152    23.609200     291.0000     297.9500     297.1100
        1153    23.621400     300.0000     297.9900     297.1400
        1154    23.633700     275.0000     298.0200     297.1600
        1155    23.646000     298.0000     298.0500     297.1900
        1156    23.658200     318.0000     298.0800     297.2200
        1157    23.670500     325.0000     298.1100     297.2500
        1158    23.682700     287.0000     298.1400     297.2700
        1159    23.695000     326.0000     298.1600     297.3000
        1160    23.707200     292.0000     298.1900     297.3200
        1161    23.719500     305.0000     298.2200     297.3500
        1162    23.731700     285.0000     298.2500     297.3800
        1163    23.744000     310.0000     298.2800     297.4000
        1164    23.756200     292.0000     298.3100     297.4200
        1165    23.768500     312.0000     298.3400     297.4500
        1166    23.780700     281.0000     298.3600     297.4700
        1167    23.793000     296.0000     298.3900     297.4900
        1168    23.805200     310.0000     298.4200     297.5200
        1169    23.817500     330.0000     298.4500     297.5400
        1170    23.829700     303.0000     298.4700     297.5600
        1171    23.842000     288.0000     298.5000     297.5800
        1172    23.854200     283.0000     298.5200     297.6000
        1173    23.866500     299.0000     298.5500     297.6200
        1174    23.878700     316.0000     298.5800     297.6400
        1175    23.891000     276.0000     298.6000     297.6600
        1176    23.903200     288.0000     298.6300     297.6800
        1177    23.915500     312.0000     298.6500     297.7000
        1178    23.927700     289.0000     298.6800     297.7200
        1179    23.940000     314.0000     298.7000     297.7400
        1180    23.952200     298.0000     298.7300     297.7600
        1181    23.964500     274.0000     298.7500     297.7800
        1182    23.976700     337.0000     298.7800     297.7900
        1183    23.989000     302.0000     298.8000     297.8100
        1184    24.001200     312.0000     298.8300     297.8300
        1185    24.013500     344.0000     298.8500     297.8400
        1186    24.025700     312.0000     298.8800     297.8600
        1187    24.038000     306.0000     298.9000     297.8700
        1188    24.050200     322.0000     298.9300     297.8900
        1189    24.062500     327.0000     298.9600     297.9000
        1190    24.074700     307.0000     298.9900     297.9200
        1191    24.087000     296.0000     299.0200     297.9300
        1192    24.099200     302.0000     299.0600     297.9400
        1193    24.111500     292.0000     299.1100     297.9600
        1194    24.123700     291.0000     299.2000     297.9700
        1195    24.136000     276.0000     299.3500     297.9800
        1196    24.148200     280.0000     299.5100     297.9900
        1197    24.160500     302.0000     299.5900     298.0000
        1198    24.172700     312.0000     299.7300     298.0100
        1199    24.185000     314.0000     299.9700     298.0200
        1200    24.197200     278.0000     300.1800     298.0300
        1201    24.209500     305.0000     299.8700     298.0400
        1202    24.221700     309.0000     299.5800     298.0500
        1203    24.234000     314.0000     299.5800     298.0600
        1204    24.246200     303.0000     299.6700     298.0700
        1205    24.258500     286.0000     299.7300     298.0800
        1206    24.270700     310.0000     299.5500     298.0900
        1207    24.283000     323.0000     299.3900     298.0900
        1208    24.295300     307.0000     299.3700     298.1000
        1209    24.307500     293.0000     299.3800     298.1100
        1210    24.319800     275.0000     299.3900     298.1100
        1211    24.332000     283.0000     299.4000     298.1200
        1212    24.344300     306.0000     299.4200     298.1200
        1213    24.356500     306.0000     299.4400     298.1300
        1214    24.368800     331.0000     299.4600     298.1300
        1215    24.381000     313.0000     299.4800     298.1400
        1216    24.393300     335.0000     299.5000     298.1400
        1217    24.405500     309.0000     299.5100     298.1400
        1218    24.417800     267.0000     299.5300     298.1500
        1219    24.430000     297.0000     299.5500     298.1500
        1220    24.442300     343.0000     299.5700     298.1500
        1221    24.454500     294.0000     299.5900     298.1500
        1222    24.466800     289.0000     299.6100     298.1500
        1223    24.479000     296.0000     299.6400     298.1500
        1224    24.491300     276.0000     299.6600     298.1500
        1225    24.503500     318.0000     299.6800     298.1500
        1226    24.515800     286.0000     299.7000     298.1500
        1227    24.528000     273.0000     299.7200     298.1500
        1228    24.540300     288.0000     299.7400     298.1500
        1229    24.552500     318.0000     299.7700     298.1500
        1230    24.564800     306.0000     299.7900     298.1500
        1231    24.577000     291.0000     299.8100     298.1400
        1232    24.589300     274.0000     299.8400     298.1400
        1233    24.601500     296.0000     299.8600     298.1400
        1234    24.613800     298.0000     299.8900     298.1300
        1235    24.626000     309.0000     299.9100     298.1300
        1236    24.638300     340.0000     299.9400     298.1300
        1237    24.650500     306.0000     299.9700     298.1200
        1238    24.662800     305.0000     300.0000     298.1200
        1239    24.675000     323.0000     300.0300     298.1100
        1240    24.687300     298.0000     300.0600     298.1000
        1241    24.699500     275.0000     300.0900     298.1000
        1242    24.711800     289.0000     300.1200     298.0900
        1243    24.724000     275.0000     300.1500     298.0800
        1244    24.736300     332.0000     300.1900     298.0800
        1245    24.748500     297.0000     300.2300     298.0700
        1246    24.760800     285.0000     300.2700     298.0600
        1247    24.773000     288.0000     300.3100     298.0500
        1248    24.785300     305.0000     300.3600     298.0400
        1249    24.797500     320.0000     300.4000     298.0300
        1250    24.809800     315.0000     300.4500     298.0200
        1251    24.822000     313.0000     300.5100     298.0100
        1252    24.834300     324.0000     300.5600     298.0000
        1253    24.846500     299.0000     300.6200     297.9900
        1254    24.858800     293.0000     300.6800     297.9700
        1255    24.871000     300.0000     300.7500     297.9600
        1256    24.883300     287.0000     300.8200     297.9500
        1257    24.895500     279.0000     300.9000     297.9400
        1258    24.907800     331.0000     300.9800     297.9200
        1259    24.920100     275.0000     301.0700     297.9100
        1260    24.932300     333.0000     301.1600     297.9000
        1261    24.944600     341.0000     301.2600     297.8800
        1262    24.956800     291.0000     301.3700     297.8700
        1263    24.969100     302.0000     301.4800     297.8500
        1264    24.981300     288.0000     301.5900     297.8300
        1265    24.993600     317.0000     301.7100     297.8200
        1266    25.005800     303.0000     301.8400     297.8000
        1267    25.018100     312.0000     301.9700     297.7800
        1268    25.030300     276.0000     302.1000     297.7700
        1269    25.042600     289.0000     302.2300     297.7500
        1270    25.054800     284.0000     302.3700     297.7300
        1271    25.067100     293.0000     302.5000     297.7100
        1272    25.079300     287.0000     302.6300     297.6900
        1273    25.091600     289.0000     302.7600     297.6700
        1274    25.103800     297.0000     302.8900     297.6500
        1275    25.116100     267.0000     303.0100     297.6300
        1276    25.128300     317.0000     303.1200     297.6100
        1277    25.140600     313.0000     303.2400     297.5900
        1278    25.152800     304.0000     303.3400     297.5700
        1279    25.165100     314.0000     303.4500     297.5500
        1280    25.177300     327.0000     303.5600     297.5200
        1281    25.189600     320.0000     303.6700     297.5000
        1282    25.201800     327.0000     303.7800     297.4800
        1283    25.214100     285.0000     303.9100     297.4500
        1284    25.226300     285.0000     304.0400     297.4300
        1285    25.238600     338.0000     304.1800     297.4100
        1286    25.250800     321.0000     304.3400     297.3800
        1287    25.263100     316.0000     304.5200     297.3600
        1288    25.275300     310.0000     304.7100     297.3300
        1289    25.287600     304.0000     304.9300     297.3000
        1290    25.299800     311.0000     305.1800     297.2800
        1291    25.312100     344.0000     305.4500     297.2500
        1292    25.324300     321.0000     305.7600     297.2200
        1293    25.336600     284.0000     306.1000     297.2000
        1294    25.348800     303.0000     306.4800     297.1700
        1295    25.361100     304.0000     306.9100     297.1400
        1296    25.373300     327.0000     307.3900     297.1100
        1297    25.385600     292.0000     307.9200     297.0800
        1298    25.397800     336.0000     308.5200     297.0500
        1299    25.410100     304.0000     309.1900     297.0200
        1300    25.422300     291.0000     309.9300     296.9900
        1301    25.434600     334.0000     310.7800     296.9600
        1302    25.446800     291.0000     311.7500     296.9300
        1303    25.459100     279.0000     312.8600     296.9000
        1304    25.471300     310.0000     314.1900     296.8700
        1305    25.483600     332.0000     315.8000     296.8300
        1306    25.495800     300.0000     317.9400     296.8000
        1307    25.508100     317.0000     320.6700     296.7700
        1308    25.520300     332.0000     323.1700     296.7300
        1309    25.532600     287.0000     326.1300     296.7000
        1310    25.544800     309.0000     330.0900     296.6600
        1311    25.557100     319.0000     334.7000     296.6300
        1312    25.569400     322.0000     337.8500     296.5900
        1313    25.581600     337.0000     340.2200     296.5600
        1314    25.593900     332.0000     345.6300     296.5200
        1315    25.606100     357.0000     353.2300     296.4900
        1316    25.618400     379.0000     362.8900     296.4500
        1317    25.630600     355.0000     374.0700     296.4100
        1318    25.642900     383.0000     386.7900     296.3800
        1319    25.655100     376.0000     404.4200     296.3400
        1320    25.667400     406.0000     428.4000     296.3000
        1321    25.679600     455.0000     461.3800     296.2600
        1322    25.691900     516.0000     508.0800     296.2200
        1323    25.704100     548.0000     575.5100     296.1800
        1324    25.716400     612.0000     672.2000     296.1400
        1325    25.728600     747.0000     802.6000     296.1000
        1326    25.740900     880.0000     955.4300     296.0600
        1327    25.753100    1038.0000    1110.5700     296.0200
        1328    25.765400    1216.0000    1265.0200     295.9800
        1329    25.777600    1345.0000    1409.3900     295.9400
        1330    25.789900    1435.0000    1485.4300     295.8900
        1331    25.802100    1392.0000    1422.7600     295.8500
        1332    25.814400    1274.0000    1262.3200     295.8100
        1333    25.826600    1123.0000    1123.3100     295.7600
        1334    25.838900    1044.0000    1046.6000     295.7200
        1335    25.851100     913.0000     992.3200     295.6800
        1336    25.863400     852.0000     901.0500     295.6300
        1337    25.875600     759.0000     761.4100     295.5900
        1338    25.887900     633.0000     625.3700     295.5400
        1339    25.900100     544.0000     528.5300     295.5000
        1340    25.912400     451.0000     467.0100     295.4500
        1341    25.924600     416.0000     427.8500     295.4000
        1342    25.936900     359.0000     401.9900     295.3600
        1343    25.949100     351.0000     384.2500     295.3100
        1344    25.961400     330.0000     371.7500     295.2600
        1345    25.973600     357.0000     362.8500     295.2100
        1346    25.985900     363.0000     356.6500     295.1600
        1347    25.998100     352.0000     352.7000     295.1100
        1348    26.010400     367.0000     350.9200     295.0700
        1349    26.022600     365.0000     351.5900     295.0200
        1350    26.034900     338.0000     355.3000     294.9700
        1351    26.047100     408.0000     362.3600     294.9200
        1352    26.059400     388.0000     371.4100     294.8600
        1353    26.071600     421.0000     380.4900     294.8100
        1354    26.083900     348.0000     390.2300     294.7600
        1355    26.096100     422.0000     400.2700     294.7100
        1356    26.108400     424.0000     404.6400     294.6600
        1357    26.120600     401.0000     396.2700     294.6100
        1358    26.132900     374.0000     381.5300     294.5500
        1359    26.145100     332.0000     372.4100     294.5000
        1360    26.157400     337.0000     371.4000     294.4400
        1361    26.169600     375.0000     375.2100     294.3900
        1362    26.181900     350.0000     372.5500     294.3400
        1363    26.194200     350.0000     364.3900     294.2800
        1364    26.206400     358.0000     361.3200     294.2300
        1365    26.218700     316.0000     365.5400     294.1700
        1366    26.230900     361.0000     361.8700     294.1100
        1367    26.243200     319.0000     340.9900     294.0600
        1368    26.255400     333.0000     333.9300     294.0000
        1369    26.267700     340.0000     334.4700     293.9400
        1370    26.279900     337.0000     338.9300     293.8900
        1371    26.292200     316.0000     343.1700     293.8300
        1372    26.304400     299.0000     336.8300     293.7700
        1373    26.316700     325.0000     330.8400     293.7100
        1374    26.328900     325.0000     331.8900     293.6500
        1375    26.341200     372.0000     337.9900     293.5900
        1376    26.353400     347.0000     348.8600     293.5300
        1377    26.365700     348.0000     365.8900     293.4700
        1378    26.377900     343.0000     389.2000     293.4100
        1379    26.390200     385.0000     415.1400     293.3500
        1380    26.402400     401.0000     440.9800     293.2900
        1381    26.414700     416.0000     468.1300     293.2300
        1382    26.426900     443.0000     495.6300     293.1700
        1383    26.439200     426.0000     507.4000     293.1000
        1384    26.451400     423.0000     486.8100     293.0400
        1385    26.463700     383.0000     451.1400     292.9800
        1386    26.475900     383.0000     427.8100     292.9200
        1387    26.488200     380.0000     419.2700     292.8500
        1388    26.500400     364.0000     414.3700     292.7900
        1389    26.512700     343.0000     399.0400     292.7200
        1390    26.524900     339.0000     371.6500     292.6600
        1391    26.537200     352.0000     346.5200     292.5900
        1392    26.549400     349.0000     330.4600     292.5300
        1393    26.561700     329.0000     320.9900     292.4600
        1394    26.573900     326.0000     315.1700     292.4000
        1395    26.586200     334.0000     311.3600     292.3300
        1396    26.598400     284.0000     308.7200     292.2600
        1397    26.610700     316.0000     306.8400     292.1900
        1398    26.622900     326.0000     305.4700     292.1300
        1399    26.635200     316.0000     304.4800     292.0600
        1400    26.647400     344.0000     303.8400     291.9900
        1401    26.659700     295.0000     303.5800     291.9200
        1402    26.671900     321.0000     303.9000     291.8500
        1403    26.684200     298.0000     305.3400     291.7800
        1404    26.696400     315.0000     307.1600     291.7100
        1405    26.708700     316.0000     308.1800     291.6400
        1406    26.720900     323.0000     310.5200     291.5700
        1407    26.733200     296.0000     315.0800     291.5000
        1408    26.745400     309.0000     320.7100     291.4300
        1409    26.757700     323.0000     320.8600     291.3600
        1410    26.769900     350.0000     319.7000     291.2900
        1411    26.782200     316.0000     322.5000     291.2100
        1412    26.794400     305.0000     330.1500     291.1400
        1413    26.806700     349.0000     340.3400     291.0700
        1414    26.818900     335.0000     334.6700     291.0000
        1415    26.831200     305.0000     315.6700     290.9200
        1416    26.843500     291.0000     310.2700     290.8500
        1417    26.855700     286.0000     310.9100     290.7700
        1418    26.868000     330.0000     314.4300     290.7000
        1419    26.880200     324.0000     316.4700     290.6200
        1420    26.892500     321.0000     308.4700     290.5500
        1421    26.904700     317.0000     302.8000     290.4700
        1422    26.917000     328.0000     302.1000     290.4000
        1423    26.929200     291.0000     302.2200     290.3200
        1424    26.941500     323.0000     300.2900     290.2400
        1425    26.953700     300.0000     298.8800     290.1700
        1426    26.966000     281.0000     298.6000     290.0900
        1427    26.978200     311.0000     298.7700     290.0100
        1428    26.990500     309.0000     299.1500     289.9300
        1429    27.002700     276.0000     298.9200     289.8600
        1430    27.015000     324.0000     297.8300     289.7800
        1431    27.027200     280.0000     297.4300     289.7000
        1432    27.039500     310.0000     297.3600     289.6200
        1433    27.051700     318.0000     297.3900     289.5400
        1434    27.064000     303.0000     297.4700     289.4600
        1435    27.076200     274.0000     297.5800     289.3800
        1436    27.088500     291.0000     297.7200     289.3000
        1437    27.100700     261.0000     297.8900     289.2200
        1438    27.113000     304.0000     298.0900     289.1400
        1439    27.125200     307.0000     298.3300     289.0500
        1440    27.137500     286.0000     298.6000     288.9700
        1441    27.149700     317.0000     298.9200     288.8900
        1442    27.162000     299.0000     299.2900     288.8100
        1443    27.174200     294.0000     299.7300     288.7200
        1444    27.186500     301.0000     300.2400     288.6400
        1445    27.198700     317.0000     300.8300     288.5600
        1446    27.211000     333.0000     301.5300     288.4700
        1447    27.223200     290.0000     302.3700     288.3900
        1448    27.235500     311.0000     303.3600     288.3000
        1449    27.247700     294.0000     304.5400     288.2200
        1450    27.260000     312.0000     305.9600     288.1300
        1451    27.272200     313.0000     307.6800     288.0500
        1452    27.284500     294.0000     309.8300     287.9600
        1453    27.296700     312.0000     312.5800     287.8800
        1454    27.309000     322.0000     315.9600     287.7900
        1455    27.321200     321.0000     321.0100     287.7000
        1456    27.333500     367.0000     328.2600     287.6200
        1457    27.345700     352.0000     338.5800     287.5300
        1458    27.358000     356.0000     352.1300     287.4400
        1459    27.370200     314.0000     367.3900     287.3500
        1460    27.382500     354.0000     383.0000     287.2700
        1461    27.394700     356.0000     399.0500     287.1800
        1462    27.407000     396.0000     413.0800     287.0900
        1463    27.419200     401.0000     417.5200     287.0000
        1464    27.431500     395.0000     408.2700     286.9100
        1465    27.443700     423.0000     394.8500     286.8200
        1466    27.456000     366.0000     387.3500     286.7300
        1467    27.468200     344.0000     386.3800     286.6400
        1468    27.480500     340.0000     387.2900     286.5500
        1469    27.492800     358.0000     384.4500     286.4600
        1470    27.505000     364.0000     377.3700     286.3700
        1471    27.517300     383.0000     371.9700     286.2700
        1472    27.529500     347.0000     372.0400     286.1800
        1473    27.541800     381.0000     377.4200     286.0900
        1474    27.554000     381.0000     387.2800     286.0000
        1475    27.566300     398.0000     401.3600     285.9000
        1476    27.578500     419.0000     420.1900     285.8100
        1477    27.590800     400.0000     445.2300     285.7200
        1478    27.603000     470.0000     479.4200     285.6200
        1479    27.615300     545.0000     528.1200     285.5300
        1480    27.627500     667.0000     600.5800     285.4400
        1481    27.639800     752.0000     711.3100     285.3400
        1482    27.652000     863.0000     878.0500     285.2500
        1483    27.664300    1136.0000    1105.6900     285.1500
        1484    27.676500    1346.0000    1361.9100     285.0500
        1485    27.688800    1644.0000    1618.3500     284.9600
        1486    27.701000    1960.0000    1888.0400     284.8600
        1487    27.713300    2208.0000    2129.5900     284.7700
        1488    27.725500    2231.0000    2181.4500     284.6700
        1489    27.737800    2117.0000    1945.0500     284.5700
        1490    27.750000    1567.0000    1632.0000     284.4800
        1491    27.762300    1368.0000    1447.9900     284.3800
        1492    27.774500    1408.0000    1389.1400     284.2800
        1493    27.786800    1323.0000    1359.6600     284.1800
        1494    27.799000    1169.0000    1237.1900     284.0800
        1495    27.811300     961.0000     996.2200     283.9900
        1496    27.823500     683.0000     760.4600     283.8900
        1497    27.835800     570.0000     604.0900     283.7900
        1498    27.848000     455.0000     510.9500     283.6900
        1499    27.860300     409.0000     453.8100     283.5900
        1500    27.872500     380.0000     416.5600     283.4900
        1501    27.884800     366.0000     390.8700     283.3900
        1502    27.897000     340.0000     372.3000     283.2900
        1503    27.909300     348.0000     358.3900     283.1900
        1504    27.921500     358.0000     347.6500     283.0900
        1505    27.933800     330.0000     339.1600     282.9800
        1506    27.946000     368.0000     332.3100     282.8800
        1507    27.958300     334.0000     326.6800     282.7800
        1508    27.970500     316.0000     322.0000     282.6800
        1509    27.982800     333.0000     318.0500     282.5800
        1510    27.995000     293.0000     314.6900     282.4700
        1511    28.007300     312.0000     311.8000     282.3700
        1512    28.019500     320.0000     309.2900     282.2700
        1513    28.031800     317.0000     307.1000     282.1600
        1514    28.044000     331.0000     305.1800     282.0600
        1515    28.056300     331.0000     303.4700     281.9600
        1516    28.068500     340.0000     301.9600     281.8500
        1517    28.080800     314.0000     300.6100     281.7500
        1518    28.093000     292.0000     299.4000     281.6400
        1519    28.105300     321.0000     298.3100     281.5400
        1520    28.117500     296.0000     297.3400     281.4300
        1521    28.129800     280.0000     296.4600     281.3300
        1522    28.142100     279.0000     295.6700     281.2200
        1523    28.154300     289.0000     294.9600     281.1100
        1524    28.166600     264.0000     294.3200     281.0100
        1525    28.178800     327.0000     293.7600     280.9000
        1526    28.191100     301.0000     293.2600     280.7900
        1527    28.203300     311.0000     292.8800     280.6900
        1528    28.215600     291.0000     292.6500     280.5800
        1529    28.227800     277.0000     292.6600     280.4700
        1530    28.240100     327.0000     293.2300     280.3600
        1531    28.252300     299.0000     294.7200     280.2600
        1532    28.264600     329.0000     295.7000     280.1500
        1533    28.276800     328.0000     296.6000     280.0400
        1534    28.289100     318.0000     298.5300     279.9300
        1535    28.301300     315.0000     301.4000     279.8200
        1536    28.313600     314.0000     300.3400     279.7100
        1537    28.325800     322.0000     294.6400     279.6000
        1538    28.338100     307.0000     292.8700     279.4900
        1539    28.350300     291.0000     292.7800     279.3800
        1540    28.362600     303.0000     293.5400     279.2700
        1541    28.374800     298.0000     294.6100     279.1600
        1542    28.387100     317.0000     293.2400     279.0500
        1543    28.399300     305.0000     290.1200     278.9400
        1544    28.411600     282.0000     289.0200     278.8300
        1545    28.423800     323.0000     288.6700     278.7200
        1546    28.436100     292.0000     288.5000     278.6100
        1547    28.448300     296.0000     288.4000     278.4900
        1548    28.460600     282.0000     288.3500     278.3800
        1549    28.472800     292.0000     288.3300     278.2700
        1550    28.485100     326.0000     288.3400     278.1600
        1551    28.497300     308.0000     288.3900     278.0400
        1552    28.509600     300.0000     288.5000     277.9300
        1553    28.521800     324.0000     288.6700     277.8200
        1554    28.534100     301.0000     288.9500     277.7000
        1555    28.546300     302.0000     289.3900     277.5900
        1556    28.558600     318.0000     290.1000     277.4800
        1557    28.570800     310.0000     291.2300     277.3600
        1558    28.583100     312.0000     293.0300     277.2500
        1559    28.595300     310.0000     295.7500     277.1300
        1560    28.607600     312.0000     299.4500     277.0200
        1561    28.619800     293.0000     303.8400     276.9000
        1562    28.632100     292.0000     308.4400     276.7900
        1563    28.644300     326.0000     313.0100     276.6700
        1564    28.656600     315.0000     316.8300     276.5600
        1565    28.668800     300.0000     317.9400     276.4400
        1566    28.681100     300.0000     314.9700     276.3200
        1567    28.693300     329.0000     309.9500     276.2100
        1568    28.705600     310.0000     306.1400     276.0900
        1569    28.717800     315.0000     304.3200     275.9700
        1570    28.730100     299.0000     303.2600     275.8600
        1571    28.742300     353.0000     301.5600     275.7400
        1572    28.754600     336.0000     298.3400     275.6200
        1573    28.766800     289.0000     294.2600     275.5000
        1574    28.779100     290.0000     289.8500     275.3900
        1575    28.791400     298.0000     286.6300     275.2700
        1576    28.803600     308.0000     284.8000     275.1500
        1577    28.815900     301.0000     283.6800     275.0300
        1578    28.828100     317.0000     283.0100     274.9100
        1579    28.840400     287.0000     282.4800     274.7900
        1580    28.852600     311.0000     281.5600     274.6700
        1581    28.864900     286.0000     280.7300     274.5600
        1582    28.877100     286.0000     280.2500     274.4400
        1583    28.889400     287.0000     279.9000     274.3200
        1584    28.901600     271.0000     279.6000     274.2000
        1585    28.913900     341.0000     279.3400     274.0800
        1586    28.926100     305.0000     279.1100     273.9600
        1587    28.938400     288.0000     278.9100     273.8400
        1588    28.950600     282.0000     278.7200     273.7100
        1589    28.962900     260.0000     278.5500     273.5900
        1590    28.975100     267.0000     278.3900     273.4700
        1591    28.987400     303.0000     278.2500     273.3500
        1592    28.999600     268.0000     278.1200     273.2300
        1593    29.011900     297.0000     278.0000     273.1100
        1594    29.024100     291.0000     277.8900     272.9900
        1595    29.036400     315.0000     277.7900     272.8600
        1596    29.048600     270.0000     277.7000     272.7400
        1597    29.060900     276.0000     277.6200     272.6200
        1598    29.073100     278.0000     277.5500     272.5000
        1599    29.085400     279.0000     277.4900     272.3700
        1600    29.097600     288.0000     277.4500     272.2500
        1601    29.109900     290.0000     277.4100     272.1300
        1602    29.122100     280.0000     277.3900     272.0100
        1603    29.134400     256.0000     277.3800     271.8800
        1604    29.146600     286.0000     277.3900     271.7600
        1605    29.158900     279.0000     277.4200     271.6300
        1606    29.171100     304.0000     277.4600     271.5100
        1607    29.183400     277.0000     277.5300     271.3900
        1608    29.195600     290.0000     277.6200     271.2600
        1609    29.207900     280.0000     277.7500     271.1400
        1610    29.220100     273.0000     277.9100     271.0100
        1611    29.232400     325.0000     278.1100     270.8900
        1612    29.244600     272.0000     278.3700     270.7600
        1613    29.256900     279.0000     278.6800     270.6400
        1614    29.269100     272.0000     279.0700     270.5100
        1615    29.281400     326.0000     279.5400     270.3900
        1616    29.293600     274.0000     280.1200     270.2600
        1617    29.305900     278.0000     280.8400     270.1400
        1618    29.318100     299.0000     281.7000     270.0100
        1619    29.330400     267.0000     282.7500     269.8800
        1620    29.342600     270.0000     284.0800     269.7600
        1621    29.354900     286.0000     285.7400     269.6300
        1622    29.367100     319.0000     287.7800     269.5000
        1623    29.379400     263.0000     290.2700     269.3800
        1624    29.391600     314.0000     293.2800     269.2500
        1625    29.403900     294.0000     296.9900     269.1200
        1626    29.416200     288.0000     301.7300     269.0000
        1627    29.428400     290.0000     308.0800     268.8700
        1628    29.440700     319.0000     317.1600     268.7400
        1629    29.452900     336.0000     331.0100     268.6100
        1630    29.465200     343.0000     352.6600     268.4800
        1631    29.477400     368.0000     385.8000     268.3600
        1632    29.489700     445.0000     431.4700     268.2300
        1633    29.501900     477.0000     483.3400     268.1000
        1634    29.514200     546.0000     536.6300     267.9700
        1635    29.526400     564.0000     593.5600     267.8400
        1636    29.538700     623.0000     642.4100     267.7100
        1637    29.550900     663.0000     646.4000     267.5800
        1638    29.563200     543.0000     590.5100     267.4600
        1639    29.575400     471.0000     526.4700     267.3300
        1640    29.587700     481.0000     492.1600     267.2000
        1641    29.599900     459.0000     483.9700     267.0700
        1642    29.612200     415.0000     485.3200     266.9400
        1643    29.624400     429.0000     471.9800     266.8100
        1644    29.636700     453.0000     429.3900     266.6800
        1645    29.648900     380.0000     378.1800     266.5500
        1646    29.661200     336.0000     341.3100     266.4200
        1647    29.673400     297.0000     319.2500     266.2900
        1648    29.685700     324.0000     305.9800     266.1600
        1649    29.697900     292.0000     297.5300     266.0300
        1650    29.710200     298.0000     291.8000     265.9000
        1651    29.722400     311.0000     287.7100     265.7600
        1652    29.734700     287.0000     284.6700     265.6300
        1653    29.746900     290.0000     282.3400     265.5000
        1654    29.759200     288.0000     280.5000     265.3700
        1655    29.771400     307.0000     279.0300     265.2400
        1656    29.783700     254.0000     277.8100     265.1100
        1657    29.795900     293.0000     276.8000     264.9800
        1658    29.808200     293.0000     275.9600     264.8400
        1659    29.820400     288.0000     275.2400     264.7100
        1660    29.832700     304.0000     274.6200     264.5800
        1661    29.844900     291.0000     274.0900     264.4500
        1662    29.857200     292.0000     273.6400     264.3200
        1663    29.869400     285.0000     273.2600     264.1800
        1664    29.881700     291.0000     272.9300     264.0500
        1665    29.893900     292.0000     272.6700     263.9200
        1666    29.906200     297.0000     272.4600     263.7900
        1667    29.918400     257.0000     272.3100     263.6500
        1668    29.930700     267.0000     272.2500     263.5200
        1669    29.942900     294.0000     272.2200     263.3900
        1670    29.955200     270.0000     272.2300     263.2500
        1671    29.967400     292.0000     272.4200     263.1200
        1672    29.979700     257.0000     272.9800     262.9900
        1673    29.991900     281.0000     274.0500     262.8500
        1674    30.004200     311.0000     276.2000     262.7200
        1675    30.016400     279.0000     280.0500     262.5900
        1676    30.028700     296.0000     282.5100     262.4500
        1677    30.041000     310.0000     285.7800     262.3200
        1678    30.053200     336.0000     291.7700     262.1800
        1679    30.065500     321.0000     298.3500     262.0500
        1680    30.077700     323.0000     291.8400     261.9200
        1681    30.090000     292.0000     281.2100     261.7800
        1682    30.102200     271.0000     279.1400     261.6500
        1683    30.114500     299.0000     279.7100     261.5100
        1684    30.126700     279.0000     282.3000     261.3800
        1685    30.139000     284.0000     286.2600     261.2400
        1686    30.151200     296.0000     286.4600     261.1100
        1687    30.163500     320.0000     282.8000     260.9700
        1688    30.175700     279.0000     284.4900     260.8400
        1689    30.188000     327.0000     286.8400     260.7000
        1690    30.200200     286.0000     292.0800     260.5700
        1691    30.212500     324.0000     301.4700     260.4300
        1692    30.224700     337.0000     309.3400     260.3000
        1693    30.237000     295.0000     298.0400     260.1600
        1694    30.249200     284.0000     290.6000     260.0200
        1695    30.261500     295.0000     292.4900     259.8900
        1696    30.273700     303.0000     298.8600     259.7500
        1697    30.286000     310.0000     304.3700     259.6200
        1698    30.298200     298.0000     298.4100     259.4800
        1699    30.310500     285.0000     289.1100     259.3400
        1700    30.322700     272.0000     280.8900     259.2100
        1701    30.335000     306.0000     279.3200     259.0700
        1702    30.347200     255.0000     280.7100     258.9400
        1703    30.359500     268.0000     282.2800     258.8000
        1704    30.371700     285.0000     278.7800     258.6600
        1705    30.384000     315.0000     274.5600     258.5300
        1706    30.396200     295.0000     273.4300     258.3900
        1707    30.408500     313.0000     273.2600     258.2500
        1708    30.420700     299.0000     273.3800     258.1200
        1709    30.433000     309.0000     273.6400     257.9800
        1710    30.445200     277.0000     273.9900     257.8400
        1711    30.457500     299.0000     274.4100     257.7000
        1712    30.469700     285.0000     274.9000     257.5700
        1713    30.482000     258.0000     275.4500     257.4300
        1714    30.494200     277.0000     276.0600     257.2900
        1715    30.506500     311.0000     276.7500     257.1600
        1716    30.518700     289.0000     277.5000     257.0200
        1717    30.531000     286.0000     278.3400     256.8800
        1718    30.543200     297.0000     279.2600     256.7400
        1719    30.555500     323.0000     280.2900     256.6100
        1720    30.567700     321.0000     281.4100     256.4700
        1721    30.580000     278.0000     282.6600     256.3300
        1722    30.592200     338.0000     284.0600     256.1900
        1723    30.604500     272.0000     285.6300     256.0500
        1724    30.616700     304.0000     287.4100     255.9200
        1725    30.629000     273.0000     289.5000     255.7800
        1726    30.641200     273.0000     291.8900     255.6400
        1727    30.653500     317.0000     294.4500     255.5000
        1728    30.665700     258.0000     297.4300     255.3600
        1729    30.678000     301.0000     301.0000     255.2300
        1730    30.690300     298.0000     305.0400     255.0900
        1731    30.702500     335.0000     308.7500     254.9500
        1732    30.714800     284.0000     313.1600     254.8100
        1733    30.727000     307.0000     318.6600     254.6700
        1734    30.739300     318.0000     325.4700     254.5300
        1735    30.751500     362.0000     333.8200     254.4000
        1736    30.763800     359.0000     342.8200     254.2600
        1737    30.776000     308.0000     351.0200     254.1200
        1738    30.788300     330.0000     362.0000     253.9800
        1739    30.800500     355.0000     376.5000     253.8400
        1740    30.812800     379.0000     394.4500     253.7000
        1741    30.825000     377.0000     416.0800     253.5600
        1742    30.837300     389.0000     441.7500     253.4200
        1743    30.849500     441.0000     471.5300     253.2800
        1744    30.861800     451.0000     507.6300     253.1500
        1745    30.874000     565.0000     552.8000     253.0100
        1746    30.886300     627.0000     611.4700     252.8700
        1747    30.898500     683.0000     693.9700     252.7300
        1748    30.910800     858.0000     815.5500     252.5900
        1749    30.923000    1005.0000     999.3000     252.4500
        1750    30.935300    1306.0000    1272.9300     252.3100
        1751    30.947500    1655.0000    1651.1500     252.1700
        1752    30.959800    2127.0000    2104.2800     252.0300
        1753    30.972000    2587.0000    2585.3800     251.8900
        1754    30.984300    3060.0000    3081.2700     251.7500
        1755    30.996500    3517.0000    3518.8500     251.6100
        1756    31.008800    3599.0000    3664.2600     251.4700
        1757    31.021000    3305.0000    3340.3000     251.3400
        1758    31.033300    2868.0000    2805.6100     251.2000
        1759    31.045500    2305.0000    2425.8500     251.0600
        1760    31.057800    2202.0000    2269.6200     250.9200
        1761    31.070000    2120.0000    2248.3700     250.7800
        1762    31.082300    2061.0000    2211.4700     250.6400
        1763    31.094500    1935.0000    1992.4800     250.5000
        1764    31.106800    1529.0000    1589.6200     250.3600
        1765    31.119000    1156.0000    1190.2200     250.2200
        1766    31.131300     859.0000     907.4700     250.0800
        1767    31.143500     637.0000     728.7900     249.9400
        1768    31.155800     529.0000     617.6500     249.8000
        1769    31.168000     457.0000     541.8100     249.6600
        1770    31.180300     421.0000     489.2600     249.5200
        1771    31.192500     410.0000     451.4200     249.3800
        1772    31.204800     387.0000     423.3600     249.2400
        1773    31.217000     334.0000     401.9800     249.1000
        1774    31.229300     373.0000     384.9900     248.9600
        1775    31.241500     336.0000     371.4600     248.8200
        1776    31.253800     334.0000     360.7800     248.6800
        1777    31.266000     309.0000     352.1500     248.5400
        1778    31.278300     317.0000     345.1200     248.4000
        1779    31.290500     306.0000     339.3400     248.2600
        1780    31.302800     299.0000     334.4400     248.1200
        1781    31.315000     330.0000     330.1200     247.9800
        1782    31.327300     344.0000     326.4700     247.8400
        1783    31.339600     301.0000     323.3400     247.7000
        1784    31.351800     324.0000     320.5800     247.5600
        1785    31.364100     295.0000     318.0700     247.4200
        1786    31.376300     318.0000     315.7400     247.2800
        1787    31.388600     314.0000     313.5200     247.1400
        1788    31.400800     315.0000     311.3800     247.0000
        1789    31.413100     270.0000     309.2600     246.8600
        1790    31.425300     315.0000     307.1600     246.7200
        1791    31.437600     307.0000     305.0400     246.5800
        1792    31.449800     298.0000     302.8900     246.4400
        1793    31.462100     286.0000     300.7200     246.3000
        1794    31.474300     265.0000     298.5300     246.1600
        1795    31.486600     315.0000     296.3300     246.0200
        1796    31.498800     313.0000     294.1200     245.8800
        1797    31.511100     300.0000     291.9300     245.7400
        1798    31.523300     293.0000     289.7500     245.6000
        1799    31.535600     259.0000     287.6100     245.4600
        1800    31.547800     280.0000     285.5200     245.3200
        1801    31.560100     283.0000     283.4900     245.1800
        1802    31.572300     297.0000     281.5400     245.0400
        1803    31.584600     293.0000     279.6600     244.9000
        1804    31.596800     302.0000     277.8800     244.7600
        1805    31.609100     255.0000     276.1800     244.6200
        1806    31.621300     297.0000     274.5900     244.4800
        1807    31.633600     290.0000     273.0900     244.3400
        1808    31.645800     278.0000     271.6900     244.2000
        1809    31.658100     274.0000     270.3900     244.0600
        1810    31.670300     281.0000     269.1800     243.9200
        1811    31.682600     257.0000     268.0800     243.7800
        1812    31.694800     300.0000     267.0600     243.6400
        1813    31.707100     276.0000     266.1300     243.5000
        1814    31.719300     295.0000     265.2900     243.3600
        1815    31.731600     264.0000     264.5300     243.2200
        1816    31.743800     299.0000     263.8500     243.0800
        1817    31.756100     287.0000     263.2400     242.9400
        1818    31.768300     292.0000     262.7100     242.8000
        1819    31.780600     308.0000     262.2600     242.6600
        1820    31.792800     298.0000     261.8700     242.5200
        1821    31.805100     271.0000     261.5500     242.3800
        1822    31.817300     260.0000     261.3000     242.2400
        1823    31.829600     263.0000     261.1200     242.1000
        1824    31.841800     277.0000     261.0000     241.9600
        1825    31.854100     300.0000     260.9400     241.8200
        1826    31.866300     271.0000     260.9600     241.6800
        1827    31.878600     234.0000     261.0500     241.5400
        1828    31.890800     268.0000     261.2000     241.4000
        1829    31.903100     270.0000     261.4300     241.2600
        1830    31.915300     269.0000     261.7400     241.1200
        1831    31.927600     305.0000     262.1200     240.9800
        1832    31.939800     269.0000     262.5800     240.8400
        1833    31.952100     272.0000     263.1200     240.7000
        1834    31.964400     294.0000     263.7400     240.5700
        1835    31.976600     290.0000     264.4500     240.4300
        1836    31.988900     289.0000     265.2300     240.2900
        1837    32.001100     264.0000     266.1000     240.1500
        1838    32.013400     241.0000     267.0500     240.0100
        1839    32.025600     277.0000     268.0800     239.8700
        1840    32.037900     280.0000     269.2000     239.7300
        1841    32.050100     302.0000     270.3900     239.5900
        1842    32.062400     278.0000     271.6700     239.4500
        1843    32.074600     292.0000     273.0300     239.3100
        1844    32.086900     267.0000     274.4700     239.1700
        1845    32.099100     270.0000     276.0000     239.0300
        1846    32.111400     284.0000     277.6400     238.9000
        1847    32.123600     290.0000     279.3900     238.7600
        1848    32.135900     295.0000     281.2900     238.6200
        1849    32.148100     290.0000     283.3700     238.4800
        1850    32.160400     306.0000     285.6800     238.3400
        1851    32.172600     291.0000     288.2600     238.2000
        1852    32.184900     289.0000     291.0200     238.0600
        1853    32.197100     293.0000     294.3300     237.9200
        1854    32.209400     313.0000     298.1000     237.7900
        1855    32.221600     315.0000     302.4100     237.6500
        1856    32.233900     291.0000     307.3700     237.5100
        1857    32.246100     333.0000     313.1900     237.3700
        1858    32.258400     308.0000     320.2700     237.2300
        1859    32.270600     325.0000     329.4200     237.0900
        1860    32.282900     368.0000     342.1700     236.9500
        1861    32.295100     381.0000     361.1600     236.8200
        1862    32.307400     408.0000     390.3600     236.6800
        1863    32.319600     441.0000     434.6700     236.5400
        1864    32.331900     468.0000     496.9300     236.4000
        1865    32.344100     572.0000     572.5200     236.2600
        1866    32.356400     728.0000     654.5000     236.1300
        1867    32.368600     747.0000     741.2600     235.9900
        1868    32.380900     887.0000     816.8700     235.8500
        1869    32.393100     923.0000     834.1000     235.7100
        1870    32.405400     826.0000     765.7800     235.5800
        1871    32.417600     721.0000     670.5500     235.4400
        1872    32.429900     657.0000     610.7700     235.3000
        1873    32.442100     583.0000     586.8400     235.1600
        1874    32.454400     618.0000     586.5800     235.0300
        1875    32.466600     594.0000     589.6000     234.8900
        1876    32.478900     515.0000     563.2400     234.7500
        1877    32.491100     534.0000     498.8500     234.6100
        1878    32.503400     457.0000     428.4000     234.4800
        1879    32.515600     393.0000     376.7000     234.3400
        1880    32.527900     348.0000     341.9600     234.2000
        1881    32.540100     320.0000     319.7600     234.0600
        1882    32.552400     265.0000     305.9200     233.9300
        1883    32.564600     288.0000     297.4400     233.7900
        1884    32.576900     292.0000     292.9500     233.6500
        1885    32.589100     284.0000     289.4400     233.5200
        1886    32.601400     292.0000     287.6400     233.3800
        1887    32.613600     257.0000     288.9300     233.2400
        1888    32.625900     296.0000     291.5100     233.1100
        1889    32.638200     291.0000     283.7300     232.9700
        1890    32.650400     272.0000     271.3800     232.8300
        1891    32.662700     257.0000     267.4000     232.7000
        1892    32.674900     269.0000     265.9300     232.5600
        1893    32.687200     274.0000     265.8900     232.4300
        1894    32.699400     306.0000     267.5300     232.2900
        1895    32.711700     268.0000     269.3600     232.1500
        1896    32.723900     259.0000     266.1300     232.0200
        1897    32.736200     265.0000     262.8600     231.8800
        1898    32.748400     250.0000     263.6000     231.7500
        1899    32.760700     277.0000     265.6900     231.6100
        1900    32.772900     275.0000     269.3900     231.4800
        1901    32.785200     276.0000     272.4200     231.3400
        1902    32.797400     269.0000     273.0200     231.2000
        1903    32.809700     260.0000     267.8500     231.0700
        1904    32.821900     295.0000     267.3300     230.9300
        1905    32.834200     269.0000     272.2900     230.8000
        1906    32.846400     277.0000     281.4500     230.6600
        1907    32.858700     266.0000     295.9200     230.5300
        1908    32.870900     280.0000     314.9500     230.3900
        1909    32.883200     321.0000     335.5700     230.2600
        1910    32.895400     323.0000     355.0400     230.1200
        1911    32.907700     344.0000     377.5500     229.9900
        1912    32.919900     343.0000     396.6400     229.8600
        1913    32.932200     370.0000     396.1200     229.7200
        1914    32.944400     373.0000     371.2100     229.5900
        1915    32.956700     340.0000     343.1700     229.4500
        1916    32.968900     269.0000     327.6700     229.3200
        1917    32.981200     284.0000     323.4700     229.1800
        1918    32.993400     295.0000     325.5800     229.0500
        1919    33.005700     308.0000     327.1800     228.9200
        1920    33.017900     290.0000     319.2000     228.7800
        1921    33.030200     279.0000     299.9300     228.6500
        1922    33.042400     293.0000     279.6200     228.5200
        1923    33.054700     267.0000     265.3500     228.3800
        1924    33.066900     271.0000     256.5500     228.2500
        1925    33.079200     285.0000     251.0600     228.1100
        1926    33.091400     228.0000     247.4500     227.9800
        1927    33.103700     239.0000     244.9500     227.8500
        1928    33.115900     243.0000     243.1500     227.7200
        1929    33.128200     250.0000     241.8000     227.5800
        1930    33.140400     280.0000     240.7800     227.4500
        1931    33.152700     218.0000     239.9900     227.3200
        1932    33.164900     218.0000     239.3800     227.1800
        1933    33.177200     239.0000     238.9200     227.0500
        1934    33.189400     239.0000     238.5900     226.9200
        1935    33.201700     241.0000     238.3700     226.7900
        1936    33.213900     250.0000     238.2700     226.6500
        1937    33.226200     246.0000     238.2800     226.5200
        1938    33.238400     250.0000     238.4000     226.3900
        1939    33.250700     279.0000     238.6200     226.2600
        1940    33.262900     234.0000     239.0100     226.1300
        1941    33.275200     244.0000     239.5500     226.0000
        1942    33.287500     254.0000     240.2500     225.8600
        1943    33.299700     248.0000     241.1200     225.7300
        1944    33.312000     263.0000     242.2000     225.6000
        1945    33.324200     219.0000     243.5500     225.4700
        1946    33.336500     252.0000     245.2500     225.3400
        1947    33.348700     255.0000     247.4900     225.2100
        1948    33.361000     286.0000     250.6100     225.0800
        1949    33.373200     286.0000     255.2100     224.9500
        1950    33.385500     270.0000     262.2200     224.8200
        1951    33.397700     281.0000     272.8900     224.6800
        1952    33.410000     305.0000     288.3700     224.5500
        1953    33.422200     330.0000     308.5500     224.4200
        1954    33.434500     365.0000     331.6700     224.2900
        1955    33.446700     357.0000     356.3800     224.1600
        1956    33.459000     397.0000     380.2800     224.0300
        1957    33.471200     425.0000     394.2600     223.9000
        1958    33.483500     421.0000     386.3500     223.7700
        1959    33.495700     383.0000     360.9100     223.6400
        1960    33.508000     393.0000     337.4800     223.5100
        1961    33.520200     343.0000     325.4500     223.3900
        1962    33.532500     286.0000     322.7800     223.2600
        1963    33.544700     378.0000     324.6000     223.1300
        1964    33.557000     324.0000     323.9300     223.0000
        1965    33.569200     304.0000     313.5500     222.8700
        1966    33.581500     320.0000     294.4800     222.7400
        1967    33.593700     276.0000     275.6700     222.6100
        1968    33.606000     294.0000     262.1800     222.4800
        1969    33.618200     263.0000     253.5200     222.3500
        1970    33.630500     248.0000     247.9700     222.2300
        1971    33.642700     275.0000     244.3000     222.1000
        1972    33.655000     255.0000     241.7700     221.9700
        1973    33.667200     270.0000     239.9700     221.8400
        1974    33.679500     244.0000     238.6800     221.7100
        1975    33.691700     239.0000     237.7300     221.5900
        1976    33.704000     249.0000     237.0500     221.4600
        1977    33.716200     280.0000     236.5700     221.3300
        1978    33.728500     255.0000     236.2400     221.2000
        1979    33.740700     252.0000     236.0500     221.0800
        1980    33.753000     223.0000     235.9700     220.9500
        1981    33.765200     247.0000     235.9900     220.8200
        1982    33.777500     252.0000     236.1100     220.7000
        1983    33.789700     226.0000     236.3100     220.5700
        1984    33.802000     235.0000     236.6000     220.4400
        1985    33.814200     247.0000     236.9700     220.3200
        1986    33.826500     255.0000     237.4300     220.1900
        1987    33.838700     239.0000     237.9800     220.0600
        1988    33.851000     229.0000     238.6300     219.9400
        1989    33.863200     278.0000     239.3800     219.8100
        1990    33.875500     228.0000     240.2500     219.6900
        1991    33.887700     247.0000     241.2600     219.5600
        1992    33.900000     262.0000     242.4100     219.4400
        1993    33.912300     240.0000     243.7500     219.3100
        1994    33.924500     220.0000     245.2900     219.1900
        1995    33.936800     247.0000     247.0800     219.0600
        1996    33.949000     253.0000     249.1800     218.9400
        1997    33.961300     255.0000     251.6600     218.8100
        1998    33.973500     262.0000     254.6100     218.6900
        1999    33.985800     256.0000     258.1500     218.5600
        2000    33.998000     253.0000     262.4400     218.4400
        2001    34.010300     250.0000     267.6700     218.3100
        2002    34.022500     280.0000     274.0300     218.1900
        2003    34.034800     271.0000     281.7000     218.0700
        2004    34.047000     301.0000     290.8200     217.9400
        2005    34.059300     287.0000     301.4000     217.8200
        2006    34.071500     291.0000     313.4500     217.6900
        2007    34.083800     326.0000     326.9900     217.5700
        2008    34.096000     305.0000     342.2900     217.4500
        2009    34.108300     313.0000     360.3500     217.3200
        2010    34.120500     371.0000     384.0000     217.2000
        2011    34.132800     438.0000     419.1900     217.0800
        2012    34.145000     496.0000     476.9700     216.9600
        2013    34.157300     664.0000     576.6000     216.8300
        2014    34.169500     817.0000     748.6100     216.7100
        2015    34.181800    1049.0000    1025.8400     216.5900
        2016    34.194000    1402.0000    1384.1000     216.4700
        2017    34.206300    1633.0000    1763.9300     216.3500
        2018    34.218500    2216.0000    2211.4100     216.2200
        2019    34.230800    2560.0000    2704.5200     216.1000
        2020    34.243000    2791.0000    2894.6400     215.9800
        2021    34.255300    2537.0000    2380.1100     215.8600
        2022    34.267500    1784.0000    1697.3400     215.7400
        2023    34.279800    1364.0000    1381.9300     215.6200
        2024    34.292000    1288.0000    1328.9200     215.5000
        2025    34.304300    1297.0000    1415.1700     215.3800
        2026    34.316500    1398.0000    1575.7700     215.2500
        2027    34.328800    1528.0000    1642.3100     215.1300
        2028    34.341000    1323.0000    1383.8800     215.0100
        2029    34.353300    1020.0000     959.5800     214.8900
        2030    34.365500     667.0000     656.7500     214.7700
        2031    34.377800     434.0000     498.6100     214.6500
        2032    34.390000     361.0000     413.7300     214.5300
        2033    34.402300     299.0000     363.5700     214.4200
        2034    34.414500     294.0000     331.3100     214.3000
        2035    34.426800     267.0000     309.1600     214.1800
        2036    34.439000     267.0000     293.1700     214.0600
        2037    34.451300     279.0000     281.1800     213.9400
        2038    34.463500     254.0000     271.9100     213.8200
        2039    34.475800     226.0000     264.5700     213.7000
        2040    34.488000     278.0000     258.6400     213.5800
        2041    34.500300     249.0000     253.7600     213.4600
        2042    34.512500     233.0000     249.7000     213.3500
        2043    34.524800     234.0000     246.2700     213.2300
        2044    34.537000     240.0000     243.3600     213.1100
        2045    34.549300     254.0000     240.8500     212.9900
        2046    34.561600     248.0000     238.6700     212.8800
        2047    34.573800     233.0000     236.7800     212.7600
        2048    34.586100     213.0000     235.1200     212.6400
        2049    34.598300     231.0000     233.6700     212.5200
        2050    34.610600     234.0000     232.3800     212.4100
        2051    34.622800     235.0000     231.2500     212.2900
        2052    34.635100     216.0000     230.2400     212.1700
        2053    34.647300     243.0000     229.3600     212.0600
        2054    34.659600     222.0000     228.5800     211.9400
        2055    34.671800     209.0000     227.9000     211.8300
        2056    34.684100     227.0000     227.3100     211.7100
        2057    34.696300     255.0000     226.8100     211.5900
        2058    34.708600     259.0000     226.3900     211.4800
        2059    34.720800     246.0000     226.0600     211.3600
        2060    34.733100     225.0000     225.8100     211.2500
        2061    34.745300     239.0000     225.6600     211.1300
        2062    34.757600     255.0000     225.6100     211.0200
        2063    34.769800     207.0000     225.6700     210.9000
        2064    34.782100     219.0000     225.8600     210.7900
        2065    34.794300     225.0000     226.1800     210.6800
        2066    34.806600     232.0000     226.6600     210.5600
        2067    34.818800     207.0000     227.3200     210.4500
        2068    34.831100     274.0000     228.1500     210.3300
        2069    34.843300     221.0000     229.1900     210.2200
        2070    34.855600     241.0000     230.4500     210.1100
        2071    34.867800     240.0000     231.9800     209.9900
        2072    34.880100     240.0000     233.8800     209.8800
        2073    34.892300     241.0000     236.3700     209.7700
        2074    34.904600     252.0000     239.8400     209.6500
        2075    34.916800     254.0000     244.9700     209.5400
        2076    34.929100     268.0000     252.8600     209.4300
        2077    34.941300     294.0000     265.1100     209.3200
        2078    34.953600     305.0000     283.2000     209.2000
        2079    34.965800     331.0000     307.3000     209.0900
        2080    34.978100     366.0000     336.5800     208.9800
        2081    34.990300     379.0000     370.2000     208.8700
        2082    35.002600     396.0000     403.5700     208.7600
        2083    35.014800     449.0000     424.7600     208.6500
        2084    35.027100     436.0000     422.9000     208.5400
        2085    35.039300     417.0000     403.2500     208.4200
        2086    35.051600     387.0000     376.6100     208.3100
        2087    35.063800     343.0000     353.7300     208.2000
        2088    35.076100     332.0000     342.4600     208.0900
        2089    35.088300     362.0000     341.3500     207.9800
        2090    35.100600     377.0000     342.0400     207.8700
        2091    35.112800     340.0000     335.4200     207.7600
        2092    35.125100     294.0000     319.6200     207.6500
        2093    35.137300     306.0000     298.4400     207.5400
        2094    35.149600     288.0000     276.6600     207.4300
        2095    35.161800     281.0000     259.0500     207.3200
        2096    35.174100     229.0000     247.0000     207.2200
        2097    35.186300     236.0000     239.0800     207.1100
        2098    35.198600     230.0000     233.6600     207.0000
        2099    35.210900     236.0000     229.9900     206.8900
        2100    35.223100     214.0000     227.4900     206.7800
        2101    35.235400     234.0000     225.7700     206.6700
        2102    35.247600     219.0000     224.6500     206.5600
        2103    35.259900     234.0000     224.0500     206.4600
        2104    35.272100     230.0000     223.8200     206.3500
        2105    35.284400     231.0000     223.8600     206.2400
        2106    35.296600     220.0000     224.3400     206.1300
        2107    35.308900     245.0000     225.2800     206.0300
        2108    35.321100     216.0000     226.0600     205.9200
        2109    35.333400     229.0000     226.0300     205.8100
        2110    35.345600     237.0000     226.7900     205.7100
        2111    35.357900     270.0000     228.2900     205.6000
        2112    35.370100     238.0000     230.2200     205.5000
        2113    35.382400     215.0000     232.6600     205.3900
        2114    35.394600     243.0000     235.8500     205.2800
        2115    35.406900     233.0000     240.0900     205.1800
        2116    35.419100     238.0000     245.6600     205.0700
        2117    35.431400     243.0000     254.1500     204.9700
        2118    35.443600     268.0000     267.8600     204.8600
        2119    35.455900     281.0000     289.1400     204.7600
        2120    35.468100     349.0000     319.8900     204.6500
        2121    35.480400     388.0000     356.7100     204.5500
        2122    35.492600     401.0000     401.2200     204.4400
        2123    35.504900     478.0000     449.5100     204.3400
        2124    35.517100     458.0000     493.7200     204.2400
        2125    35.529400     527.0000     510.1200     204.1300
        2126    35.541600     462.0000     478.7000     204.0300
        2127    35.553900     475.0000     423.2500     203.9200
        2128    35.566100     407.0000     382.6700     203.8200
        2129    35.578400     387.0000     366.1000     203.7200
        2130    35.590600     366.0000     366.3000     203.6200
        2131    35.602900     345.0000     374.8400     203.5100
        2132    35.615100     355.0000     379.6500     203.4100
        2133    35.627400     360.0000     365.6300     203.3100
        2134    35.639600     364.0000     331.7700     203.2100
        2135    35.651900     320.0000     295.8600     203.1000
        2136    35.664100     308.0000     270.1600     203.0000
        2137    35.676400     244.0000     254.6400     202.9000
        2138    35.688600     268.0000     246.1600     202.8000
        2139    35.700900     209.0000     242.5900     202.7000
        2140    35.713100     225.0000     242.5900     202.6000
        2141    35.725400     239.0000     244.9100     202.5000
        2142    35.737600     238.0000     248.8100     202.4000
        2143    35.749900     290.0000     253.7300     202.3000
        2144    35.762100     267.0000     256.9600     202.1900
        2145    35.774400     253.0000     253.7500     202.0900
        2146    35.786600     256.0000     244.5700     201.9900
        2147    35.798900     240.0000     236.4400     201.9000
        2148    35.811100     214.0000     232.7900     201.8000
        2149    35.823400     237.0000     232.9700     201.7000
        2150    35.835700     230.0000     235.2200     201.6000
        2151    35.847900     235.0000     237.8800     201.5000
        2152    35.860200     278.0000     239.8000     201.4000
        2153    35.872400     227.0000     239.2300     201.3000
        2154    35.884700     244.0000     233.6000     201.2000
        2155    35.896900     224.0000     222.3400     201.1000
        2156    35.909200     216.0000     216.2200     201.0100
        2157    35.921400     213.0000     214.1800     200.9100
        2158    35.933700     203.0000     213.5700     200.8100
        2159    35.945900     242.0000     214.0000     200.7100
        2160    35.958200     189.0000     215.6500     200.6200
        2161    35.970400     207.0000     217.5000     200.5200
        2162    35.982700     223.0000     216.4700     200.4200
        2163    35.994900     187.0000     214.5000     200.3300
        2164    36.007200     216.0000     214.3200     200.2300
        2165    36.019400     207.0000     213.5000     200.1300
        2166    36.031700     183.0000     211.3000     200.0400
        2167    36.043900     220.0000     209.2900     199.9400
        2168    36.056200     191.0000     208.1200     199.8500
        2169    36.068400     193.0000     207.6300     199.7500
        2170    36.080700     218.0000     207.5800     199.6500
        2171    36.092900     202.0000     207.7800     199.5600
        2172    36.105200     192.0000     207.7700     199.4600
        2173    36.117400     204.0000     206.8900     199.3700
        2174    36.129700     193.0000     205.5500     199.2800
        2175    36.141900     198.0000     204.4100     199.1800
        2176    36.154200     184.0000     203.6300     199.0900
        2177    36.166400     188.0000     203.1300     198.9900
        2178    36.178700     219.0000     202.8000     198.9000
        2179    36.190900     197.0000     202.5500     198.8100
        2180    36.203200     194.0000     202.3700     198.7100
        2181    36.215400     198.0000     202.2800     198.6200
        2182    36.227700     187.0000     202.2300     198.5300
        2183    36.239900     203.0000     201.9300     198.4300
        2184    36.252200     208.0000     201.4900     198.3400
        2185    36.264400     235.0000     201.2500     198.2500
        2186    36.276700     173.0000     201.1100     198.1600
        2187    36.288900     214.0000     200.9800     198.0600
        2188    36.301200     199.0000     200.8800     197.9700
        2189    36.313400     192.0000     200.8200     197.8800
        2190    36.325700     168.0000     200.7200     197.7900
        2191    36.337900     193.0000     200.4800     197.7000
        2192    36.350200     212.0000     200.2500     197.6100
        2193    36.362400     198.0000     200.1000     197.5200
        2194    36.374700     195.0000     199.9700     197.4300
        2195    36.386900     170.0000     199.8500     197.3300
        2196    36.399200     192.0000     199.7300     197.2400
        2197    36.411400     210.0000     199.6300     197.1500
        2198    36.423700     208.0000     199.5300     197.0600
        2199    36.435900     191.0000     199.4400     196.9800
        2200    36.448200     183.0000     199.3800     196.8900
        2201    36.460400     209.0000     199.3400     196.8000
        2202    36.472700     196.0000     199.3000     196.7100
        2203    36.485000     179.0000     199.2800     196.6200
        2204    36.497200     198.0000     199.3200     196.5300
        2205    36.509500     185.0000     199.3200     196.4400
        2206    36.521700     186.0000     199.0400     196.3500
        2207    36.534000     187.0000     198.7800     196.2600
        2208    36.546200     191.0000     198.6600     196.1800
        2209    36.558500     200.0000     198.5900     196.0900
        2210    36.570700     215.0000     198.5400     196.0000
        2211    36.583000     193.0000     198.5000     195.9100
        2212    36.595200     179.0000     198.4900     195.8300
        2213    36.607500     175.0000     198.4300     195.7400
        2214    36.619700     183.0000     198.2500     195.6500
        2215    36.632000     164.0000     198.1100     195.5700
        2216    36.644200     176.0000     198.0300     195.4800
        2217    36.656500     206.0000     197.9600     195.3900
        2218    36.668700     200.0000     197.9100     195.3100
        2219    36.681000     205.0000     197.8600     195.2200
        2220    36.693200     209.0000     197.8200     195.1400
        2221    36.705500     202.0000     197.7800     195.0500
        2222    36.717700     187.0000     197.7500     194.9700
        2223    36.730000     194.0000     197.7200     194.8800
        2224    36.742200     172.0000     197.7100     194.8000
        2225    36.754500     187.0000     197.7000     194.7100
        2226    36.766700     206.0000     197.7000     194.6300
        2227    36.779000     207.0000     197.7100     194.5400
        2228    36.791200     204.0000     197.7400     194.4600
        2229    36.803500     202.0000     197.7800     194.3800
        2230    36.815700     202.0000     197.8300     194.2900
        2231    36.828000     213.0000     197.8900     194.2100
        2232    36.840200     203.0000     197.9800     194.1300
        2233    36.852500     188.0000     198.0900     194.0400
        2234    36.864700     187.0000     198.2200     193.9600
        2235    36.877000     199.0000     198.4000     193.8800
        2236    36.889200     192.0000     198.6300     193.7900
        2237    36.901500     198.0000     198.9600     193.7100
        2238    36.913700     190.0000     199.4300     193.6300
        2239    36.926000     188.0000     200.1000     193.5500
        2240    36.938200     197.0000     201.0500     193.4700
        2241    36.950500     198.0000     202.2600     193.3900
        2242    36.962700     206.0000     203.6600     193.3000
        2243    36.975000     205.0000     205.2600     193.2200
        2244    36.987200     193.0000     206.8700     193.1400
        2245    36.999500     213.0000     207.8300     193.0600
        2246    37.011700     191.0000     207.6400     192.9800
        2247    37.024000     219.0000     207.1000     192.9000
        2248    37.036200     211.0000     207.2100     192.8200
        2249    37.048500     210.0000     208.1000     192.7400
        2250    37.060700     206.0000     209.5600     192.6600
        2251    37.073000     200.0000     211.4200     192.5800
        2252    37.085200     209.0000     213.4800     192.5000
        2253    37.097500     225.0000     215.4600     192.4200
        2254    37.109700     200.0000     217.4200     192.3500
        2255    37.122000     235.0000     220.1600     192.2700
        2256    37.134300     224.0000     224.7400     192.1900
        2257    37.146500     233.0000     232.3100     192.1100
        2258    37.158800     252.0000     244.5200     192.0300
        2259    37.171000     253.0000     263.5300     191.9500
        2260    37.183300     306.0000     291.1300     191.8800
        2261    37.195500     310.0000     327.0300     191.8000
        2262    37.207800     353.0000     368.8000     191.7200
        2263    37.220000     409.0000     414.9700     191.6400
        2264    37.232300     457.0000     456.7400     191.5700
        2265    37.244500     448.0000     468.9700     191.4900
        2266    37.256800     459.0000     434.1100     191.4100
        2267    37.269000     371.0000     379.6300     191.3400
        2268    37.281300     327.0000     341.3600     191.2600
        2269    37.293500     299.0000     326.2400     191.1900
        2270    37.305800     276.0000     327.1600     191.1100
        2271    37.318000     322.0000     337.0700     191.0400
        2272    37.330300     325.0000     346.7400     190.9600
        2273    37.342500     328.0000     341.5100     190.8900
        2274    37.354800     286.0000     314.4700     190.8100
        2275    37.367000     243.0000     279.5900     190.7400
        2276    37.379300     224.0000     252.0500     190.6600
        2277    37.391500     207.0000     234.2500     190.5900
        2278    37.403800     226.0000     223.1700     190.5100
        2279    37.416000     188.0000     216.0500     190.4400
        2280    37.428300     203.0000     211.2600     190.3700
        2281    37.440500     191.0000     207.9000     190.2900
        2282    37.452800     185.0000     205.4500     190.2200
        2283    37.465000     168.0000     203.6400     190.1500
        2284    37.477300     197.0000     202.2700     190.0700
        2285    37.489500     186.0000     201.2400     190.0000
        2286    37.501800     174.0000     200.4700     189.9300
        2287    37.514000     185.0000     199.9100     189.8500
        2288    37.526300     192.0000     199.5100     189.7800
        2289    37.538500     194.0000     199.2700     189.7100
        2290    37.550800     185.0000     199.1400     189.6400
        2291    37.563000     208.0000     199.1400     189.5700
        2292    37.575300     199.0000     199.2700     189.5000
        2293    37.587500     193.0000     199.5900     189.4200
        2294    37.599800     193.0000     200.2100     189.3500
        2295    37.612000     215.0000     201.2900     189.2800
        2296    37.624300     208.0000     203.1400     189.2100
        2297    37.636500     221.0000     206.2100     189.1400
        2298    37.648800     220.0000     211.1600     189.0700
        2299    37.661000     225.0000     218.5400     189.0000
        2300    37.673300     236.0000     228.0900     188.9300
        2301    37.685500     249.0000     239.1100     188.8600
        2302    37.697800     260.0000     251.3000     188.7900
        2303    37.710000     289.0000     262.1900     188.7200
        2304    37.722300     262.0000     264.6000     188.6500
        2305    37.734500     265.0000     253.8800     188.5900
        2306    37.746800     253.0000     238.5500     188.5200
        2307    37.759100     242.0000     228.5100     188.4500
        2308    37.771300     213.0000     224.8700     188.3800
        2309    37.783600     226.0000     225.3500     188.3100
        2310    37.795800     239.0000     228.1400     188.2400
        2311    37.808100     242.0000     230.9800     188.1800
        2312    37.820300     235.0000     229.8900     188.1100
        2313    37.832600     221.0000     222.9300     188.0400
        2314    37.844800     207.0000     213.2100     187.9800
        2315    37.857100     198.0000     205.5900     187.9100
        2316    37.869300     194.0000     200.7400     187.8400
        2317    37.881600     196.0000     197.7100     187.7800
        2318    37.893800     212.0000     195.7400     187.7100
        2319    37.906100     212.0000     194.3800     187.6400
        2320    37.918300     208.0000     193.4000     187.5800
        2321    37.930600     199.0000     192.6500     187.5100
        2322    37.942800     208.0000     192.0600     187.4500
        2323    37.955100     175.0000     191.5800     187.3800
        2324    37.967300     203.0000     191.1800     187.3200
        2325    37.979600     183.0000     190.8500     187.2500
        2326    37.991800     179.0000     190.5500     187.1900
        2327    38.004100     192.0000     190.3000     187.1200
        2328    38.016300     184.0000     190.0700     187.0600
        2329    38.028600     184.0000     189.8700     186.9900
        2330    38.040800     208.0000     189.6800     186.9300
        2331    38.053100     192.0000     189.5100     186.8700
        2332    38.065300     179.0000     189.3600     186.8000
        2333    38.077600     174.0000     189.2100     186.7400
        2334    38.089800     199.0000     189.0800     186.6700
        2335    38.102100     181.0000     188.9500     186.6100
        2336    38.114300     172.0000     188.8300     186.5500
        2337    38.126600     192.0000     188.7200     186.4900
        2338    38.138800     179.0000     188.6300     186.4200
        2339    38.151100     194.0000     188.5500     186.3600
        2340    38.163300     183.0000     188.5100     186.3000
        2341    38.175600     181.0000     188.4700     186.2400
        2342    38.187800     187.0000     188.4500     186.1800
        2343    38.200100     198.0000     188.4800     186.1100
        2344    38.212300     172.0000     188.5500     186.0500
        2345    38.224600     186.0000     188.4300     185.9900
        2346    38.236800     180.0000     188.0900     185.9300
        2347    38.249100     151.0000     187.9100     185.8700
        2348    38.261300     183.0000     187.8300     185.8100
        2349    38.273600     202.0000     187.7800     185.7500
        2350    38.285800     180.0000     187.7400     185.6900
        2351    38.298100     178.0000     187.7300     185.6300
        2352    38.310300     193.0000     187.7300     185.5700
        2353    38.322600     173.0000     187.6600     185.5100
        2354    38.334800     168.0000     187.4800     185.4500
        2355    38.347100     194.0000     187.3600     185.3900
        2356    38.359300     201.0000     187.2800     185.3300
        2357    38.371600     191.0000     187.2300     185.2700
        2358    38.383800     194.0000     187.2000     185.2200
        2359    38.396100     185.0000     187.1900     185.1600
        2360    38.408400     170.0000     187.2300     185.1000
        2361    38.420600     184.0000     187.3300     185.0400
        2362    38.432900     176.0000     187.4200     184.9800
        2363    38.445100     183.0000     187.5800     184.9200
        2364    38.457400     184.0000     187.8600     184.8700
        2365    38.469600     199.0000     188.0700     184.8100
        2366    38.481900     204.0000     187.6300     184.7500
        2367    38.494100     188.0000     187.1600     184.7000
        2368    38.506400     207.0000     187.0300     184.6400
        2369    38.518600     166.0000     187.0400     184.5800
        2370    38.530900     177.0000     187.0900     184.5300
        2371    38.543100     182.0000     187.2100     184.4700
        2372    38.555400     178.0000     187.4600     184.4100
        2373    38.567600     191.0000     187.8500     184.3600
        2374    38.579900     183.0000     188.2600     184.3000
        2375    38.592100     208.0000     188.6300     184.2500
        2376    38.604400     187.0000     189.2400     184.1900
        2377    38.616600     172.0000     190.4200     184.1400
        2378    38.628900     177.0000     191.9200     184.0800
        2379    38.641100     179.0000     191.2900     184.0300
        2380    38.653400     196.0000     188.7200     183.9700
        2381    38.665600     203.0000     187.7600     183.9200
        2382    38.677900     202.0000     187.7000     183.8600
        2383    38.690100     173.0000     187.9200     183.8100
        2384    38.702400     194.0000     188.2500     183.7600
        2385    38.714600     171.0000     188.8100     183.7000
        2386    38.726900     173.0000     189.5700     183.6500
        2387    38.739100     173.0000     189.5600     183.6000
        2388    38.751400     185.0000     188.3900     183.5400
        2389    38.763600     180.0000     187.7500     183.4900
        2390    38.775900     184.0000     187.6100     183.4400
        2391    38.788100     197.0000     187.6200     183.3800
        2392    38.800400     179.0000     187.7000     183.3300
        2393    38.812600     154.0000     187.8000     183.2800
        2394    38.824900     172.0000     187.9300     183.2300
        2395    38.837100     186.0000     188.0700     183.1800
        2396    38.849400     181.0000     188.2300     183.1200
        2397    38.861600     195.0000     188.4000     183.0700
        2398    38.873900     195.0000     188.5900     183.0200
        2399    38.886100     189.0000     188.8000     182.9700
        2400    38.898400     202.0000     189.0300     182.9200
        2401    38.910600     172.0000     189.2700     182.8700
        2402    38.922900     163.0000     189.5300     182.8200
        2403    38.935100     184.0000     189.8200     182.7700
        2404    38.947400     191.0000     190.1200     182.7200
        2405    38.959600     165.0000     190.4400     182.6700
        2406    38.971900     186.0000     190.7800     182.6200
        2407    38.984100     197.0000     191.1500     182.5700
        2408    38.996400     189.0000     191.5500     182.5200
        2409    39.008600     184.0000     192.0000     182.4700
        2410    39.020900     178.0000     192.5400     182.4200
        2411    39.033100     216.0000     193.2500     182.3700
        2412    39.045400     177.0000     194.2000     182.3200
        2413    39.057700     192.0000     195.4500     182.2700
        2414    39.069900     168.0000     197.3700     182.2200
        2415    39.082200     213.0000     200.1300     182.1800
        2416    39.094400     202.0000     203.8400     182.1300
        2417    39.106700     202.0000     208.3800     182.0800
        2418    39.118900     210.0000     213.4900     182.0300
        2419    39.131200     209.0000     218.6000     181.9900
        2420    39.143400     191.0000     221.8100     181.9400
        2421    39.155700     237.0000     220.5800     181.8900
        2422    39.167900     227.0000     215.3500     181.8400
        2423    39.180200     199.0000     209.8900     181.8000
        2424    39.192400     175.0000     206.6000     181.7500
        2425    39.204700     185.0000     205.5000     181.7000
        2426    39.216900     176.0000     205.8500     181.6600
        2427    39.229200     199.0000     206.9500     181.6100
        2428    39.241400     185.0000     207.7700     181.5700
        2429    39.253700     202.0000     206.8900     181.5200
        2430    39.265900     190.0000     203.8400     181.4700
        2431    39.278200     199.0000     199.9900     181.4300
        2432    39.290400     187.0000     196.8200     181.3800
        2433    39.302700     172.0000     194.6300     181.3400
        2434    39.314900     184.0000     193.1800     181.2900
        2435    39.327200     205.0000     192.1900     181.2500
        2436    39.339400     204.0000     191.5100     181.2000
        2437    39.351700     197.0000     191.0300     181.1600
        2438    39.363900     168.0000     190.6800     181.1100
        2439    39.376200     171.0000     190.4800     181.0700
        2440    39.388400     199.0000     190.4100     181.0300
        2441    39.400700     191.0000     190.3100     180.9800
        2442    39.412900     199.0000     190.0100     180.9400
        2443    39.425200     179.0000     189.8800     180.9000
        2444    39.437400     188.0000     189.9400     180.8500
        2445    39.449700     177.0000     190.1800     180.8100
        2446    39.461900     184.0000     190.4700     180.7700
        2447    39.474200     191.0000     190.4100     180.7200
        2448    39.486400     192.0000     190.3600     180.6800
        2449    39.498700     193.0000     190.6000     180.6400
        2450    39.510900     213.0000     190.9400     180.6000
        2451    39.523200     194.0000     191.4400     180.5500
        2452    39.535400     192.0000     192.2400     180.5100
        2453    39.547700     173.0000     193.3500     180.4700
        2454    39.559900     191.0000     194.7000     180.4300
        2455    39.572200     203.0000     196.1000     180.3900
        2456    39.584400     179.0000     197.5300     180.3500
        2457    39.596700     195.0000     198.9600     180.3000
        2458    39.608900     187.0000     199.7500     180.2600
        2459    39.621200     187.0000     200.0700     180.2200
        2460    39.633400     196.0000     201.2500     180.1800
        2461    39.645700     190.0000     203.1500     180.1400
        2462    39.657900     197.0000     205.5600     180.1000
        2463    39.670200     203.0000     208.3800     180.0600
        2464    39.682400     217.0000     211.7300     180.0200
        2465    39.694700     208.0000     215.8000     179.9800
        2466    39.707000     233.0000     220.9900     179.9400
        2467    39.719200     210.0000     227.5400     179.9000
        2468    39.731500     244.0000     236.6000     179.8600
        2469    39.743700     259.0000     250.5100     179.8200
        2470    39.756000     247.0000     271.4300     179.7900
        2471    39.768200     284.0000     299.1000     179.7500
        2472    39.780500     287.0000     332.6700     179.7100
        2473    39.792700     352.0000     380.2900     179.6700
        2474    39.805000     393.0000     439.8300     179.6300
        2475    39.817200     475.0000     506.1500     179.5900
        2476    39.829500     538.0000     566.9200     179.5500
        2477    39.841700     574.0000     594.1900     179.5200
        2478    39.854000     587.0000     563.8300     179.4800
        2479    39.866200     571.0000     495.4300     179.4400
        2480    39.878500     548.0000     431.2000     179.4000
        2481    39.890700     436.0000     393.6700     179.3700
        2482    39.903000     391.0000     383.8300     179.3300
        2483    39.915200     366.0000     391.8400     179.2900
        2484    39.927500     392.0000     408.0900     179.2600
        2485    39.939700     404.0000     418.8800     179.2200
        2486    39.952000     429.0000     407.3700     179.1800
        2487    39.964200     421.0000     371.5100     179.1500
        2488    39.976500     352.0000     329.5300     179.1100
        2489    39.988700     311.0000     295.9800     179.0700
        2490    40.001000     296.0000     271.5500     179.0400
        2491    40.013200     270.0000     257.9000     179.0000
        2492    40.025500     259.0000     252.3800     178.9700
        2493    40.037700     278.0000     250.3600     178.9300
        2494    40.050000     249.0000     247.7200     178.9000
        2495    40.062200     267.0000     242.6600     178.8600
        2496    40.074500     214.0000     235.7200     178.8300
        2497    40.086700     208.0000     228.0600     178.7900
        2498    40.099000     217.0000     220.7800     178.7600
        2499    40.111200     199.0000     215.3000     178.7200
        2500    40.123500     218.0000     213.1100     178.6900
        2501    40.135700     220.0000     212.7900     178.6500
        2502    40.148000     188.0000     212.4800     178.6200
        2503    40.160200     199.0000     210.7900     178.5900
        2504    40.172500     202.0000     207.5200     178.5500
        2505    40.184700     185.0000     203.0700     178.5200
        2506    40.197000     216.0000     198.4500     178.4900
        2507    40.209200     188.0000     194.6800     178.4500
        2508    40.221500     226.0000     192.0000     178.4200
        2509    40.233700     195.0000     190.1300     178.3900
        2510    40.246000     187.0000     188.7900     178.3500
        2511    40.258200     182.0000     187.7900     178.3200
        2512    40.270500     160.0000     187.0100     178.2900
        2513    40.282700     172.0000     186.3900     178.2600
        2514    40.295000     177.0000     185.8900     178.2200
        2515    40.307200     190.0000     185.4700     178.1900
        2516    40.319500     174.0000     185.1300     178.1600
        2517    40.331700     217.0000     184.8300     178.1300
        2518    40.344000     181.0000     184.5800     178.1000
        2519    40.356300     205.0000     184.3700     178.0600
        2520    40.368500     196.0000     184.2000     178.0300
        2521    40.380800     198.0000     184.0500     178.0000
        2522    40.393000     200.0000     183.9400     177.9700
        2523    40.405300     170.0000     183.8500     177.9400
        2524    40.417500     172.0000     183.7900     177.9100
        2525    40.429800     164.0000     183.7600     177.8800
        2526    40.442000     187.0000     183.7500     177.8500
        2527    40.454300     192.0000     183.7800     177.8200
        2528    40.466500     204.0000     183.8400     177.7900
        2529    40.478800     172.0000     183.9300     177.7600
        2530    40.491000     191.0000     184.0500     177.7300
        2531    40.503300     177.0000     184.2100     177.7000
        2532    40.515500     176.0000     184.4100     177.6700
        2533    40.527800     194.0000     184.6500     177.6400
        2534    40.540000     206.0000     184.9200     177.6100
        2535    40.552300     179.0000     185.2400     177.5800
        2536    40.564500     206.0000     185.6100     177.5500
        2537    40.576800     197.0000     186.0500     177.5200
        2538    40.589000     199.0000     186.6100     177.4900
        2539    40.601300     174.0000     187.3600     177.4600
        2540    40.613500     193.0000     188.4000     177.4400
        2541    40.625800     190.0000     189.8900     177.4100
        2542    40.638000     213.0000     192.0300     177.3800
        2543    40.650300     195.0000     195.2000     177.3500
        2544    40.662500     199.0000     199.8200     177.3200
        2545    40.674800     201.0000     205.9400     177.3000
        2546    40.687000     206.0000     213.0500     177.2700
        2547    40.699300     238.0000     221.1800     177.2400
        2548    40.711500     206.0000     229.2900     177.2100
        2549    40.723800     215.0000     233.8500     177.1900
        2550    40.736000     210.0000     231.5100     177.1600
        2551    40.748300     226.0000     224.0100     177.1300
        2552    40.760500     199.0000     217.1400     177.1000
        2553    40.772800     192.0000     215.1800     177.0800
        2554    40.785000     197.0000     216.9600     177.0500
        2555    40.797300     218.0000     221.2000     177.0200
        2556    40.809500     199.0000     227.5300     177.0000
        2557    40.821800     251.0000     235.0500     176.9700
        2558    40.834000     236.0000     242.1400     176.9500
        2559    40.846300     235.0000     247.9700     176.9200
        2560    40.858500     260.0000     255.3100     176.8900
        2561    40.870800     293.0000     269.3100     176.8700
        2562    40.883000     340.0000     295.8700     176.8400
        2563    40.895300     378.0000     335.2700     176.8200
        2564    40.907500     467.0000     384.5200     176.7900
        2565    40.919800     490.0000     441.0000     176.7700
        2566    40.932000     519.0000     491.0700     176.7400
        2567    40.944300     635.0000     502.1900     176.7200
        2568    40.956500     513.0000     457.2300     176.6900
        2569    40.968800     430.0000     391.3500     176.6700
        2570    40.981000     380.0000     342.1700     176.6400
        2571    40.993300     335.0000     319.2000     176.6200
        2572    41.005600     323.0000     316.7200     176.5900
        2573    41.017800     306.0000     327.4300     176.5700
        2574    41.030100     393.0000     344.8700     176.5400
        2575    41.042300     385.0000     357.1200     176.5200
        2576    41.054600     368.0000     347.3400     176.5000
        2577    41.066800     320.0000     313.9900     176.4700
        2578    41.079100     291.0000     275.8600     176.4500
        2579    41.091300     236.0000     246.5500     176.4300
        2580    41.103600     222.0000     227.2800     176.4000
        2581    41.115800     217.0000     215.0600     176.3800
        2582    41.128100     193.0000     207.1400     176.3600
        2583    41.140300     219.0000     201.8000     176.3300
        2584    41.152600     190.0000     198.0400     176.3100
        2585    41.164800     210.0000     195.3200     176.2900
        2586    41.177100     190.0000     193.3000     176.2600
        2587    41.189300     195.0000     191.7700     176.2400
        2588    41.201600     187.0000     190.6000     176.2200
        2589    41.213800     202.0000     189.7200     176.2000
        2590    41.226100     190.0000     189.1000     176.1700
        2591    41.238300     219.0000     188.7300     176.1500
        2592    41.250600     181.0000     188.5200     176.1300
        2593    41.262800     203.0000     188.4800     176.1100
        2594    41.275100     197.0000     188.6900     176.0900
        2595    41.287300     196.0000     189.0900     176.0700
        2596    41.299600     205.0000     188.9400     176.0400
        2597    41.311800     170.0000     188.2900     176.0200
        2598    41.324100     184.0000     188.1800     176.0000
        2599    41.336300     184.0000     188.4400     175.9800
        2600    41.348600     185.0000     188.9100     175.9600
        2601    41.360800     170.0000     189.5300     175.9400
        2602    41.373100     222.0000     190.3200     175.9200
        2603    41.385300     198.0000     191.3300     175.9000
        2604    41.397600     179.0000     192.4600     175.8800
        2605    41.409800     178.0000     193.3600     175.8600
        2606    41.422100     207.0000     194.2200     175.8400
        2607    41.434300     195.0000     195.4100     175.8200
        2608    41.446600     197.0000     196.8300     175.8000
        2609    41.458800     194.0000     198.5000     175.7800
        2610    41.471100     198.0000     200.5700     175.7600
        2611    41.483300     210.0000     203.2900     175.7400
        2612    41.495600     215.0000     207.0700     175.7200
        2613    41.507800     251.0000     212.5300     175.7000
        2614    41.520100     251.0000     220.6300     175.6800
        2615    41.532300     218.0000     232.9000     175.6600
        2616    41.544600     238.0000     251.5200     175.6400
        2617    41.556800     287.0000     278.7600     175.6200
        2618    41.569100     347.0000     315.1300     175.6000
        2619    41.581300     414.0000     359.0400     175.5800
        2620    41.593600     401.0000     408.1800     175.5600
        2621    41.605800     458.0000     453.2700     175.5400
        2622    41.618100     417.0000     472.2400     175.5300
        2623    41.630400     396.0000     441.6800     175.5100
        2624    41.642600     387.0000     384.0900     175.4900
        2625    41.654900     319.0000     336.7000     175.4700
        2626    41.667100     340.0000     312.7300     175.4500
        2627    41.679400     287.0000     308.8200     175.4300
        2628    41.691600     314.0000     317.9700     175.4200
        2629    41.703900     313.0000     331.1800     175.4000
        2630    41.716100     358.0000     341.4100     175.3800
        2631    41.728400     322.0000     339.0300     175.3600
        2632    41.740600     322.0000     315.0900     175.3500
        2633    41.752900     265.0000     280.3000     175.3300
        2634    41.765100     240.0000     250.4500     175.3100
        2635    41.777400     239.0000     230.3100     175.2900
        2636    41.789600     190.0000     217.8800     175.2800
        2637    41.801900     219.0000     209.9800     175.2600
        2638    41.814100     200.0000     203.2200     175.2400
        2639    41.826400     201.0000     197.4900     175.2200
        2640    41.838600     164.0000     193.7200     175.2100
        2641    41.850900     208.0000     191.1200     175.1900
        2642    41.863100     172.0000     189.1800     175.1700
        2643    41.875400     199.0000     187.6600     175.1600
        2644    41.887600     199.0000     186.4300     175.1400
        2645    41.899900     184.0000     185.4300     175.1300
        2646    41.912100     205.0000     184.5900     175.1100
        2647    41.924400     171.0000     183.8800     175.0900
        2648    41.936600     177.0000     183.2800     175.0800
        2649    41.948900     188.0000     182.7600     175.0600
        2650    41.961100     207.0000     182.3000     175.0500
        2651    41.973400     171.0000     181.9000     175.0300
        2652    41.985600     211.0000     181.5400     175.0100
        2653    41.997900     183.0000     181.2300     175.0000
        2654    42.010100     165.0000     180.9400     174.9800
        2655    42.022400     186.0000     180.6900     174.9700
        2656    42.034600     206.0000     180.4700     174.9500
        2657    42.046900     207.0000     180.2900     174.9400
        2658    42.059100     153.0000     180.1600     174.9200
        2659    42.071400     191.0000     180.1000     174.9100
        2660    42.083600     199.0000     180.0600     174.8900
        2661    42.095900     180.0000     180.1100     174.8800
        2662    42.108100     175.0000     180.2800     174.8600
        2663    42.120400     180.0000     180.3000     174.8500
        2664    42.132600     182.0000     179.6700     174.8300
        2665    42.144900     150.0000     179.1800     174.8200
        2666    42.157100     165.0000     178.9500     174.8000
        2667    42.169400     154.0000     178.8300     174.7900
        2668    42.181600     186.0000     178.7600     174.7800
        2669    42.193900     186.0000     178.7200     174.7600
        2670    42.206100     189.0000     178.7200     174.7500
        2671    42.218400     203.0000     178.7800     174.7300
        2672    42.230600     174.0000     178.7400     174.7200
        2673    42.242900     169.0000     178.4300     174.7100
        2674    42.255100     202.0000     178.1700     174.6900
        2675    42.267400     190.0000     178.0300     174.6800
        2676    42.279700     219.0000     177.9400     174.6700
        2677    42.291900     186.0000     177.8900     174.6500
        2678    42.304200     189.0000     177.8900     174.6400
        2679    42.316400     173.0000     177.9700     174.6300
        2680    42.328700     197.0000     178.2300     174.6100
        2681    42.340900     187.0000     178.6400     174.6000
        2682    42.353200     187.0000     179.1100     174.5900
        2683    42.365400     182.0000     179.9100     174.5700
        2684    42.377700     197.0000     181.0900     174.5600
        2685    42.389900     170.0000     181.2800     174.5500
        2686    42.402200     174.0000     179.3800     174.5300
        2687    42.414400     151.0000     178.3300     174.5200
        2688    42.426700     161.0000     178.0800     174.5100
        2689    42.438900     179.0000     178.2400     174.5000
        2690    42.451200     178.0000     178.6400     174.4800
        2691    42.463400     179.0000     178.9600     174.4700
        2692    42.475700     180.0000     178.9500     174.4600
        2693    42.487900     168.0000     179.2300     174.4500
        2694    42.500200     227.0000     179.2200     174.4400
        2695    42.512400     193.0000     178.3400     174.4200
        2696    42.524700     141.0000     177.7400     174.4100
        2697    42.536900     194.0000     177.5700     174.4000
        2698    42.549200     169.0000     177.5700     174.3900
        2699    42.561400     211.0000     177.6700     174.3800
        2700    42.573700     164.0000     177.7200     174.3600
        2701    42.585900     185.0000     177.5800     174.3500
        2702    42.598200     204.0000     177.4600     174.3400
        2703    42.610400     182.0000     177.4500     174.3300
        2704    42.622700     196.0000     177.4900     174.3200
        2705    42.634900     153.0000     177.5500     174.3100
        2706    42.647200     198.0000     177.6400     174.3000
        2707    42.659400     166.0000     177.7500     174.2900
        2708    42.671700     185.0000     177.8900     174.2700
        2709    42.683900     188.0000     178.0600     174.2600
        2710    42.696200     191.0000     178.2900     174.2500
        2711    42.708400     172.0000     178.5800     174.2400
        2712    42.720700     165.0000     178.9500     174.2300
        2713    42.732900     197.0000     179.4100     174.2200
        2714    42.745200     169.0000     179.9400     174.2100
        2715    42.757400     174.0000     180.4800     174.2000
        2716    42.769700     198.0000     181.0100     174.1900
        2717    42.781900     180.0000     181.3700     174.1800
        2718    42.794200     184.0000     181.2600     174.1700
        2719    42.806400     191.0000     181.6700     174.1600
        2720    42.818700     184.0000     182.6700     174.1500
        2721    42.830900     181.0000     184.3000     174.1400
        2722    42.843200     186.0000     186.8300     174.1300
        2723    42.855400     195.0000     190.6500     174.1200
        2724    42.867700     179.0000     195.9900     174.1100
        2725    42.879900     194.0000     202.7300     174.1000
        2726    42.892200     223.0000     210.7900     174.0900
        2727    42.904400     215.0000     219.3300     174.0800
        2728    42.916700     195.0000     225.2500     174.0700
        2729    42.929000     219.0000     223.6700     174.0600
        2730    42.941200     224.0000     216.1500     174.0500
        2731    42.953500     221.0000     206.9700     174.0400
        2732    42.965700     230.0000     200.6100     174.0300
        2733    42.978000     210.0000     197.8300     174.0200
        2734    42.990200     226.0000     197.8300     174.0100
        2735    43.002500     199.0000     199.8500     174.0000
        2736    43.014700     233.0000     203.1900     173.9900
        2737    43.027000     215.0000     206.0400     173.9800
        2738    43.039200     189.0000     205.8000     173.9700
        2739    43.051500     175.0000     202.6100     173.9600
        2740    43.063700     207.0000     198.4300     173.9500
        2741    43.076000     215.0000     193.8500     173.9400
        2742    43.088200     190.0000     189.4500     173.9300
        2743    43.100500     214.0000     186.4400     173.9300
        2744    43.112700     194.0000     184.8800     173.9200
        2745    43.125000     187.0000     184.2400     173.9100
        2746    43.137200     220.0000     184.1000     173.9000
        2747    43.149500     224.0000     184.2500     173.8900
        2748    43.161700     215.0000     184.7000     173.8800
        2749    43.174000     193.0000     185.4700     173.8700
        2750    43.186200     187.0000     185.9900     173.8600
        2751    43.198500     188.0000     185.9600     173.8600
        2752    43.210700     212.0000     186.1500     173.8500
        2753    43.223000     202.0000     187.0300     173.8400
        2754    43.235200     190.0000     188.6200     173.8300
        2755    43.247500     203.0000     190.5600     173.8200
        2756    43.259700     191.0000     193.2800     173.8100
        2757    43.272000     194.0000     197.7800     173.8100
        2758    43.284200     198.0000     204.4300     173.8000
        2759    43.296500     260.0000     213.2000     173.7900
        2760    43.308700     232.0000     223.8100     173.7800
        2761    43.321000     242.0000     235.4700     173.7700
        2762    43.333200     272.0000     244.8700     173.7600
        2763    43.345500     234.0000     245.8800     173.7600
        2764    43.357700     240.0000     236.9000     173.7500
        2765    43.370000     246.0000     225.4100     173.7400
        2766    43.382200     261.0000     218.0100     173.7300
        2767    43.394500     222.0000     215.6000     173.7300
        2768    43.406700     262.0000     217.0300     173.7200
        2769    43.419000     215.0000     221.2400     173.7100
        2770    43.431200     245.0000     227.5000     173.7000
        2771    43.443500     243.0000     234.5500     173.6900
        2772    43.455700     254.0000     240.0400     173.6900
        2773    43.468000     252.0000     243.0700     173.6800
        2774    43.480200     269.0000     247.3000     173.6700
        2775    43.492500     249.0000     257.6200     173.6600
        2776    43.504700     264.0000     276.4000     173.6600
        2777    43.517000     326.0000     304.2300     173.6500
        2778    43.529200     351.0000     339.2500     173.6400
        2779    43.541500     396.0000     375.2500     173.6400
        2780    43.553800     382.0000     403.8900     173.6300
        2781    43.566000     421.0000     418.3800     173.6200
        2782    43.578300     413.0000     410.2600     173.6100
        2783    43.590500     390.0000     378.3400     173.6100
        2784    43.602800     335.0000     340.0100     173.6000
        2785    43.615000     321.0000     312.8900     173.5900
        2786    43.627300     276.0000     301.7300     173.5900
        2787    43.639500     286.0000     303.7500     173.5800
        2788    43.651800     301.0000     313.6300     173.5700
        2789    43.664000     341.0000     325.7700     173.5600
        2790    43.676300     326.0000     336.0600     173.5600
        2791    43.688500     329.0000     340.5000     173.5500
        2792    43.700800     314.0000     335.8700     173.5400
        2793    43.713000     325.0000     328.3600     173.5400
        2794    43.725300     352.0000     326.9000     173.5300
        2795    43.737500     350.0000     333.0700     173.5200
        2796    43.749800     330.0000     336.5700     173.5200
        2797    43.762000     319.0000     321.6500     173.5100
        2798    43.774300     280.0000     290.2300     173.5000
        2799    43.786500     276.0000     261.2700     173.5000
        2800    43.798800     245.0000     243.8100     173.4900
        2801    43.811000     225.0000     236.1800     173.4800
        2802    43.823300     242.0000     235.4000     173.4800
        2803    43.835500     231.0000     239.5800     173.4700
        2804    43.847800     238.0000     246.7200     173.4600
        2805    43.860000     260.0000     252.7900     173.4600
        2806    43.872300     248.0000     250.8400     173.4500
        2807    43.884500     230.0000     238.2100     173.4400
        2808    43.896800     242.0000     222.2000     173.4400
        2809    43.909000     215.0000     209.7700     173.4300
        2810    43.921300     191.0000     201.6600     173.4300
        2811    43.933500     197.0000     196.4000     173.4200
        2812    43.945800     226.0000     193.0300     173.4100
        2813    43.958000     225.0000     190.7900     173.4100
        2814    43.970300     182.0000     189.2500     173.4000
        2815    43.982500     193.0000     188.1800     173.3900
        2816    43.994800     221.0000     187.4300     173.3900
        2817    44.007000     201.0000     186.9300     173.3800
        2818    44.019300     196.0000     186.6600     173.3800
        2819    44.031500     213.0000     186.4800     173.3700
        2820    44.043800     187.0000     186.2100     173.3600
        2821    44.056000     189.0000     186.0900     173.3600
        2822    44.068300     218.0000     186.1600     173.3500
        2823    44.080500     204.0000     186.3900     173.3500
        2824    44.092800     185.0000     186.7600     173.3400
        2825    44.105000     179.0000     187.2700     173.3300
        2826    44.117300     199.0000     187.9300     173.3300
        2827    44.129500     196.0000     188.7600     173.3200
        2828    44.141800     211.0000     189.7500     173.3200
        2829    44.154000     180.0000     190.8500     173.3100
        2830    44.166300     213.0000     192.0800     173.3000
        2831    44.178600     220.0000     193.4600     173.3000
        2832    44.190800     204.0000     194.9500     173.2900
        2833    44.203100     209.0000     196.5600     173.2900
        2834    44.215300     219.0000     198.3200     173.2800
        2835    44.227600     209.0000     200.3700     173.2800
        2836    44.239800     219.0000     202.9400     173.2700
        2837    44.252100     245.0000     206.3700     173.2600
        2838    44.264300     237.0000     211.1600     173.2600
        2839    44.276600     226.0000     218.1000     173.2500
        2840    44.288800     238.0000     228.4000     173.2500
        2841    44.301100     275.0000     242.8200     173.2400
        2842    44.313300     289.0000     265.8300     173.2400
        2843    44.325600     339.0000     300.7100     173.2300
        2844    44.337800     394.0000     349.8400     173.2200
        2845    44.350100     498.0000     410.8300     173.2200
        2846    44.362300     569.0000     481.7900     173.2100
        2847    44.374600     628.0000     554.5400     173.2100
        2848    44.386800     727.0000     593.4200     173.2000
        2849    44.399100     670.0000     558.9700     173.2000
        2850    44.411300     512.0000     472.8900     173.1900
        2851    44.423600     452.0000     394.8000     173.1800
        2852    44.435800     366.0000     349.8000     173.1800
        2853    44.448100     364.0000     334.5900     173.1700
        2854    44.460300     327.0000     340.2800     173.1700
        2855    44.472600     410.0000     359.3800     173.1600
        2856    44.484800     394.0000     386.8800     173.1600
        2857    44.497100     467.0000     410.7400     173.1500
        2858    44.509300     481.0000     409.8000     173.1500
        2859    44.521600     432.0000     376.9900     173.1400
        2860    44.533800     364.0000     335.0600     173.1300
        2861    44.546100     296.0000     306.1500     173.1300
        2862    44.558300     285.0000     293.7900     173.1200
        2863    44.570600     270.0000     293.2100     173.1200
        2864    44.582800     277.0000     296.3500     173.1100
        2865    44.595100     277.0000     291.2500     173.1100
        2866    44.607300     264.0000     272.1400     173.1000
        2867    44.619600     249.0000     249.1300     173.1000
        2868    44.631800     227.0000     232.5000     173.0900
        2869    44.644100     243.0000     223.6700     173.0900
        2870    44.656300     230.0000     220.7900     173.0800
        2871    44.668600     228.0000     222.0200     173.0700
        2872    44.680800     203.0000     226.0800     173.0700
        2873    44.693100     232.0000     231.4300     173.0600
        2874    44.705300     215.0000     234.4500     173.0600
        2875    44.717600     253.0000     230.7700     173.0500
        2876    44.729800     218.0000     221.5100     173.0500
        2877    44.742100     218.0000     212.7400     173.0400
        2878    44.754300     204.0000     207.8200     173.0400
        2879    44.766600     198.0000     206.5000     173.0300
        2880    44.778800     198.0000     207.6800     173.0200
        2881    44.791100     211.0000     210.2600     173.0200
        2882    44.803300     217.0000     212.3200     173.0100
        2883    44.815600     217.0000     211.0300     173.0100
        2884    44.827800     220.0000     205.8900     173.0000
        2885    44.840100     212.0000     200.0300     173.0000
        2886    44.852400     216.0000     195.9400     172.9900
        2887    44.864600     191.0000     193.9400     172.9900
        2888    44.876900     205.0000     193.5700     172.9800
        2889    44.889100     220.0000     194.3500     172.9700
        2890    44.901400     195.0000     195.9000     172.9700
        2891    44.913600     217.0000     197.6900     172.9600
        2892    44.925900     212.0000     198.6200     172.9600
        2893    44.938100     220.0000     197.6400     172.9500
        2894    44.950400     198.0000     195.2600     172.9500
        2895    44.962600     206.0000     193.0500     172.9400
        2896    44.974900     193.0000     191.7800     172.9400
        2897    44.987100     173.0000     191.3700     172.9300
        2898    44.999400     183.0000     191.5500     172.9200
        2899    45.011600     212.0000     192.1300     172.9200
        2900    45.023900     223.0000     192.9800     172.9100
        2901    45.036100     197.0000     194.0300     172.9100
        2902    45.048400     196.0000     195.3100     172.9000
        2903    45.060600     209.0000     196.9100     172.9000
        2904    45.072900     166.0000     198.9900     172.8900
        2905    45.085100     201.0000     201.8300     172.8900
        2906    45.097400     220.0000     205.8300     172.8800
        2907    45.109600     200.0000     211.3900     172.8700
        2908    45.121900     242.0000     219.0900     172.8700
        2909    45.134100     247.0000     230.7400     172.8600
        2910    45.146400     217.0000     248.6300     172.8600
        2911    45.158600     298.0000     275.5400     172.8500
        2912    45.170900     327.0000     313.6400     172.8500
        2913    45.183100     407.0000     362.9700     172.8400
        2914    45.195400     419.0000     421.5600     172.8300
        2915    45.207600     466.0000     481.4600     172.8300
        2916    45.219900     516.0000     518.5700     172.8200
        2917    45.232100     465.0000     502.3800     172.8200
        2918    45.244400     406.0000     439.0400     172.8100
        2919    45.256600     340.0000     371.8100     172.8000
        2920    45.268900     328.0000     327.5000     172.8000
        2921    45.281100     270.0000     307.7700     172.7900
        2922    45.293400     302.0000     306.7200     172.7900
        2923    45.305600     334.0000     318.6700     172.7800
        2924    45.317900     328.0000     338.6500     172.7700
        2925    45.330100     365.0000     358.6600     172.7700
        2926    45.342400     362.0000     364.0800     172.7600
        2927    45.354600     348.0000     343.3100     172.7600
        2928    45.366900     247.0000     304.7600     172.7500
        2929    45.379100     296.0000     267.3700     172.7400
        2930    45.391400     249.0000     240.4800     172.7400
        2931    45.403600     251.0000     223.0400     172.7300
        2932    45.415900     204.0000     211.7500     172.7300
        2933    45.428100     222.0000     204.1800     172.7200
        2934    45.440400     214.0000     198.9200     172.7100
        2935    45.452600     183.0000     195.1400     172.7100
        2936    45.464900     177.0000     192.3900     172.7000
        2937    45.477100     200.0000     190.4000     172.7000
        2938    45.489400     194.0000     188.9200     172.6900
        2939    45.501700     192.0000     187.7000     172.6800
        2940    45.513900     194.0000     186.9000     172.6800
        2941    45.526200     182.0000     186.7000     172.6700
        2942    45.538400     184.0000     186.9000     172.6600
        2943    45.550700     202.0000     186.0500     172.6600
        2944    45.562900     166.0000     184.0000     172.6500
        2945    45.575200     205.0000     182.8500     172.6400
        2946    45.587400     183.0000     182.2100     172.6400
        2947    45.599700     192.0000     181.8000     172.6300
        2948    45.611900     209.0000     181.6000     172.6300
        2949    45.624200     191.0000     181.5400     172.6200
        2950    45.636400     192.0000     181.6100     172.6100
        2951    45.648700     176.0000     181.8900     172.6100
        2952    45.660900     194.0000     182.1900     172.6000
        2953    45.673200     193.0000     181.8500     172.5900
        2954    45.685400     195.0000     181.2000     172.5900
        2955    45.697700     189.0000     180.9700     172.5800
        2956    45.709900     190.0000     181.0300     172.5700
        2957    45.722200     211.0000     181.3100     172.5700
        2958    45.734400     223.0000     181.8800     172.5600
        2959    45.746700     178.0000     182.8500     172.5500
        2960    45.758900     173.0000     184.4100     172.5400
        2961    45.771200     166.0000     186.7100     172.5400
        2962    45.783400     210.0000     189.7600     172.5300
        2963    45.795700     185.0000     193.5100     172.5200
        2964    45.807900     187.0000     197.4700     172.5200
        2965    45.820200     170.0000     199.8600     172.5100
        2966    45.832400     189.0000     198.4000     172.5000
        2967    45.844700     190.0000     194.0800     172.5000
        2968    45.856900     173.0000     190.2000     172.4900
        2969    45.869200     162.0000     188.0400     172.4800
        2970    45.881400     192.0000     186.9400     172.4700
        2971    45.893700     186.0000     186.7200     172.4700
        2972    45.905900     187.0000     187.5500     172.4600
        2973    45.918200     215.0000     189.0600     172.4500
        2974    45.930400     185.0000     190.6800     172.4500
        2975    45.942700     201.0000     191.3200     172.4400
        2976    45.954900     202.0000     190.1800     172.4300
        2977    45.967200     193.0000     187.9000     172.4200
        2978    45.979400     202.0000     185.9100     172.4200
        2979    45.991700     166.0000     184.6700     172.4100
        2980    46.003900     181.0000     183.8200     172.4000
        2981    46.016200     186.0000     183.3000     172.3900
        2982    46.028400     188.0000     183.2000     172.3900
        2983    46.040700     178.0000     183.4400     172.3800
        2984    46.052900     184.0000     183.8800     172.3700
        2985    46.065200     204.0000     184.4800     172.3600
        2986    46.077400     190.0000     185.4800     172.3500
        2987    46.089700     190.0000     186.7400     172.3500
        2988    46.101900     207.0000     186.7100     172.3400
        2989    46.114200     186.0000     185.3900     172.3300
        2990    46.126500     181.0000     184.9300     172.3200
        2991    46.138700     196.0000     185.0500     172.3200
        2992    46.151000     187.0000     185.4600     172.3100
        2993    46.163200     169.0000     186.0200     172.3000
        2994    46.175500     186.0000     186.3700     172.2900
        2995    46.187700     208.0000     186.7000     172.2800
        2996    46.200000     207.0000     187.3500     172.2700
        2997    46.212200     178.0000     188.0900     172.2700
        2998    46.224500     189.0000     188.1900     172.2600
        2999    46.236700     162.0000     187.7900     172.2500
        3000    46.249000     187.0000     187.7300     172.2400
        3001    46.261200     179.0000     187.9600     172.2300
        3002    46.273500     183.0000     188.2900     172.2200
        3003    46.285700     217.0000     188.5700     172.2200
        3004    46.298000     186.0000     188.7800     172.2100
        3005    46.310200     188.0000     189.0100     172.2000
        3006    46.322500     190.0000     189.4000     172.1900
        3007    46.334700     188.0000     189.9400     172.1800
        3008    46.347000     192.0000     190.6900     172.1700
        3009    46.359200     195.0000     191.7700     172.1600
        3010    46.371500     183.0000     193.3100     172.1600
        3011    46.383700     188.0000     195.3900     172.1500
        3012    46.396000     211.0000     197.9800     172.1400
        3013    46.408200     203.0000     200.9500     172.1300
        3014    46.420500     212.0000     203.7000     172.1200
        3015    46.432700     196.0000     204.6400     172.1100
        3016    46.445000     187.0000     202.8400     172.1000
        3017    46.457200     184.0000     199.9700     172.0900
        3018    46.469500     195.0000     197.9500     172.0800
        3019    46.481700     179.0000     197.2100     172.0700
        3020    46.494000     197.0000     197.5200     172.0600
        3021    46.506200     208.0000     198.6300     172.0600
        3022    46.518500     189.0000     200.3800     172.0500
        3023    46.530700     189.0000     202.6200     172.0400
        3024    46.543000     217.0000     205.0000     172.0300
        3025    46.555200     218.0000     206.7700     172.0200
        3026    46.567500     194.0000     207.5400     172.0100
        3027    46.579700     186.0000     208.0300     172.0000
        3028    46.592000     175.0000     209.1200     171.9900
        3029    46.604200     196.0000     211.0300     171.9800
        3030    46.616500     222.0000     213.5700     171.9700
        3031    46.628700     200.0000     216.5600     171.9600
        3032    46.641000     192.0000     219.8400     171.9500
        3033    46.653200     203.0000     223.4600     171.9400
        3034    46.665500     187.0000     227.6100     171.9300
        3035    46.677700     224.0000     232.4100     171.9200
        3036    46.690000     212.0000     237.9900     171.9100
        3037    46.702200     220.0000     245.6900     171.9000
        3038    46.714500     222.0000     256.6600     171.8900
        3039    46.726700     296.0000     272.2900     171.8800
        3040    46.739000     342.0000     295.0500     171.8700
        3041    46.751300     355.0000     328.9300     171.8600
        3042    46.763500     419.0000     380.3300     171.8500
        3043    46.775800     485.0000     457.8700     171.8400
        3044    46.788000     650.0000     568.9000     171.8300
        3045    46.800300     762.0000     714.2100     171.8200
        3046    46.812500     884.0000     889.0600     171.8100
        3047    46.824800    1073.0000    1070.4500     171.8000
        3048    46.837000    1239.0000    1182.3300     171.7800
        3049    46.849300    1171.0000    1127.2100     171.7700
        3050    46.861500     976.0000     930.3000     171.7600
        3051    46.873800     754.0000     727.8600     171.7500
        3052    46.886000     566.0000     595.1600     171.7400
        3053    46.898300     495.0000     533.3400     171.7300
        3054    46.910500     549.0000     525.4800     171.7200
        3055    46.922800     539.0000     556.6800     171.7100
        3056    46.935000     608.0000     615.0900     171.7000
        3057    46.947300     707.0000     684.2200     171.6900
        3058    46.959500     724.0000     727.1100     171.6700
        3059    46.971800     707.0000     696.6600     171.6600
        3060    46.984000     616.0000     595.1400     171.6500
        3061    46.996300     473.0000     481.0800     171.6400
        3062    47.008500     387.0000     395.5000     171.6300
        3063    47.020800     326.0000     341.3800     171.6200
        3064    47.033000     284.0000     308.9700     171.6000
        3065    47.045300     292.0000     289.3100     171.5900
        3066    47.057500     247.0000     275.4100     171.5800
        3067    47.069800     288.0000     261.9700     171.5700
        3068    47.082000     264.0000     247.6900     171.5600
        3069    47.094300     229.0000     234.8100     171.5500
        3070    47.106500     216.0000     225.0500     171.5300
        3071    47.118800     240.0000     218.4300     171.5200
        3072    47.131000     222.0000     214.3500     171.5100
        3073    47.143300     216.0000     212.1000     171.5000
        3074    47.155500     216.0000     211.2100     171.4800
        3075    47.167800     199.0000     211.0700     171.4700
        3076    47.180000     192.0000     210.5700     171.4600
        3077    47.192300     188.0000     208.4100     171.4500
        3078    47.204500     194.0000     204.4100     171.4400
        3079    47.216800     192.0000     199.8500     171.4200
        3080    47.229000     200.0000     195.9600     171.4100
        3081    47.241300     198.0000     193.0600     171.4000
        3082    47.253500     211.0000     190.9500     171.3800
        3083    47.265800     214.0000     189.3800     171.3700
        3084    47.278000     201.0000     188.1800     171.3600
        3085    47.290300     171.0000     187.2500     171.3500
        3086    47.302500     190.0000     186.5200     171.3300
        3087    47.314800     186.0000     185.9600     171.3200
        3088    47.327000     180.0000     185.5500     171.3100
        3089    47.339300     189.0000     185.3200     171.2900
        3090    47.351500     193.0000     185.3500     171.2800
        3091    47.363800     194.0000     185.8900     171.2700
        3092    47.376000     188.0000     187.0100     171.2500
        3093    47.388300     211.0000     188.5500     171.2400
        3094    47.400600     192.0000     191.2300     171.2300
        3095    47.412800     187.0000     195.1400     171.2100
        3096    47.425100     172.0000     196.0700     171.2000
        3097    47.437300     187.0000     190.4300     171.1800
        3098    47.449600     164.0000     186.8600     171.1700
        3099    47.461800     211.0000     185.6800     171.1600
        3100    47.474100     201.0000     185.5400     171.1400
        3101    47.486300     181.0000     185.9500     171.1300
        3102    47.498600     192.0000     186.7800     171.1100
        3103    47.510800     156.0000     187.9300     171.1000
        3104    47.523100     183.0000     189.6300     171.0900
        3105    47.535300     188.0000     192.0200     171.0700
        3106    47.547600     219.0000     193.7300     171.0600
        3107    47.559800     201.0000     192.5300     171.0400
        3108    47.572100     209.0000     191.2300     171.0300
        3109    47.584300     166.0000     191.3300     171.0100
        3110    47.596600     170.0000     192.1500     171.0000
        3111    47.608800     189.0000     193.2400     170.9900
        3112    47.621100     196.0000     194.4500     170.9700
        3113    47.633300     192.0000     195.7300     170.9600
        3114    47.645600     169.0000     197.1200     170.9400
        3115    47.657800     193.0000     198.7400     170.9300
        3116    47.670100     183.0000     200.7400     170.9100
        3117    47.682300     191.0000     203.3600     170.9000
        3118    47.694600     212.0000     206.9300     170.8800
        3119    47.706800     186.0000     211.8800     170.8600
        3120    47.719100     217.0000     218.9100     170.8500
        3121    47.731300     268.0000     229.1400     170.8300
        3122    47.743600     246.0000     244.4400     170.8200
        3123    47.755800     254.0000     267.7300     170.8000
        3124    47.768100     309.0000     302.6200     170.7900
        3125    47.780300     355.0000     351.6700     170.7700
        3126    47.792600     433.0000     414.8600     170.7600
        3127    47.804800     552.0000     489.2700     170.7400
        3128    47.817100     555.0000     558.9600     170.7200
        3129    47.829300     603.0000     583.9800     170.7100
        3130    47.841600     619.0000     535.1100     170.6900
        3131    47.853800     483.0000     447.6200     170.6800
        3132    47.866100     367.0000     374.2700     170.6600
        3133    47.878300     351.0000     331.0600     170.6400
        3134    47.890600     303.0000     313.4400     170.6300
        3135    47.902800     287.0000     315.1100     170.6100
        3136    47.915100     310.0000     331.1800     170.5900
        3137    47.927300     319.0000     357.5400     170.5800
        3138    47.939600     387.0000     387.1100     170.5600
        3139    47.951800     386.0000     403.4800     170.5400
        3140    47.964100     462.0000     388.0500     170.5300
        3141    47.976300     381.0000     345.7000     170.5100
        3142    47.988600     315.0000     301.3600     170.4900
        3143    48.000800     238.0000     269.2400     170.4800
        3144    48.013100     222.0000     249.1000     170.4600
        3145    48.025400     232.0000     236.7600     170.4400
        3146    48.037600     224.0000     228.8000     170.4300
        3147    48.049900     218.0000     223.2300     170.4100
        3148    48.062100     203.0000     219.5700     170.3900
        3149    48.074400     206.0000     217.9000     170.3700
        3150    48.086600     192.0000     218.3300     170.3600
        3151    48.098900     227.0000     221.0500     170.3400
        3152    48.111100     238.0000     226.5300     170.3200
        3153    48.123400     229.0000     235.7900     170.3000
        3154    48.135600     256.0000     250.7800     170.2800
        3155    48.147900     256.0000     274.4100     170.2700
        3156    48.160100     296.0000     310.0200     170.2500
        3157    48.172400     351.0000     359.4100     170.2300
        3158    48.184600     445.0000     422.2600     170.2100
        3159    48.196900     501.0000     494.8000     170.1900
        3160    48.209100     619.0000     556.8700     170.1800
        3161    48.221400     593.0000     566.0600     170.1600
        3162    48.233600     571.0000     504.2500     170.1400
        3163    48.245900     443.0000     417.5300     170.1200
        3164    48.258100     335.0000     351.5900     170.1000
        3165    48.270400     310.0000     315.2800     170.0800
        3166    48.282600     291.0000     302.8700     170.0700
        3167    48.294900     302.0000     307.7700     170.0500
        3168    48.307100     296.0000     323.4000     170.0300
        3169    48.319400     346.0000     347.6500     170.0100
        3170    48.331600     371.0000     374.6900     169.9900
        3171    48.343900     403.0000     386.7600     169.9700
        3172    48.356100     389.0000     366.4600     169.9500
        3173    48.368400     333.0000     322.0600     169.9300
        3174    48.380600     265.0000     278.3600     169.9100
        3175    48.392900     205.0000     247.2100     169.8900
        3176    48.405100     206.0000     227.4700     169.8700
        3177    48.417400     195.0000     215.0700     169.8500
        3178    48.429600     216.0000     206.3900     169.8300
        3179    48.441900     192.0000     199.4500     169.8100
        3180    48.454100     203.0000     194.4300     169.7900
        3181    48.466400     179.0000     190.8900     169.7700
        3182    48.478600     188.0000     188.2800     169.7500
        3183    48.490900     182.0000     186.3000     169.7300
        3184    48.503100     179.0000     184.7500     169.7100
        3185    48.515400     183.0000     183.5600     169.6900
        3186    48.527600     169.0000     182.7100     169.6700
        3187    48.539900     186.0000     181.9400     169.6500
        3188    48.552100     190.0000     180.7600     169.6300
        3189    48.564400     158.0000     179.7000     169.6100
        3190    48.576600     196.0000     178.9400     169.5900
        3191    48.588900     171.0000     178.3500     169.5700
        3192    48.601100     201.0000     177.8700     169.5500
        3193    48.613400     192.0000     177.4600     169.5300
        3194    48.625600     162.0000     177.1300     169.5100
        3195    48.637900     187.0000     176.8700     169.4900
        3196    48.650100     175.0000     176.6800     169.4700
        3197    48.662400     173.0000     176.5500     169.4500
        3198    48.674700     180.0000     176.2800     169.4200
        3199    48.686900     165.0000     175.8700     169.4000
        3200    48.699100     173.0000     175.5600     169.3800
        3201    48.711400     193.0000     175.3500     169.3600
        3202    48.723700     158.0000     175.1200     169.3400
        3203    48.735900     175.0000     174.9200     169.3200
        3204    48.748200     170.0000     174.7600     169.3000
        3205    48.760400     173.0000     174.6200     169.2700
        3206    48.772700     160.0000     174.5000     169.2500
        3207    48.784900     162.0000     174.4000     169.2300
        3208    48.797200     190.0000     174.3100     169.2100
        3209    48.809400     166.0000     174.2300     169.1900
        3210    48.821700     179.0000     174.1700     169.1600
        3211    48.833900     186.0000     174.1200     169.1400
        3212    48.846200     171.0000     174.0600     169.1200
        3213    48.858400     211.0000     174.0000     169.1000
        3214    48.870700     164.0000     173.9400     169.0700
        3215    48.882900     175.0000     173.9100     169.0500
        3216    48.895200     170.0000     173.8800     169.0300
        3217    48.907400     163.0000     173.8700     169.0100
        3218    48.919700     172.0000     173.8600     168.9800
        3219    48.931900     170.0000     173.8600     168.9600
        3220    48.944200     191.0000     173.8700     168.9400
        3221    48.956400     176.0000     173.8900     168.9100
        3222    48.968700     192.0000     173.9100     168.8900
        3223    48.980900     173.0000     173.9500     168.8700
        3224    48.993200     148.0000     173.9900     168.8400
        3225    49.005400     172.0000     174.0400     168.8200
        3226    49.017700     182.0000     174.0900     168.8000
        3227    49.029900     166.0000     174.1600     168.7700
        3228    49.042200     166.0000     174.2300     168.7500
        3229    49.054400     191.0000     174.3200     168.7300
        3230    49.066700     148.0000     174.4100     168.7000
        3231    49.078900     178.0000     174.5200     168.6800
        3232    49.091200     169.0000     174.6300     168.6600
        3233    49.103400     148.0000     174.7600     168.6300
        3234    49.115700     169.0000     174.9000     168.6100
        3235    49.127900     163.0000     175.0700     168.5800
        3236    49.140200     185.0000     175.2600     168.5600
        3237    49.152400     181.0000     175.4800     168.5300
        3238    49.164700     171.0000     175.7300     168.5100
        3239    49.176900     164.0000     176.0300     168.4900
        3240    49.189200     178.0000     176.3500     168.4600
        3241    49.201400     196.0000     176.6600     168.4400
        3242    49.213700     190.0000     176.9100     168.4100
        3243    49.225900     167.0000     177.0600     168.3900
        3244    49.238200     185.0000     177.1700     168.3600
        3245    49.250400     160.0000     177.3200     168.3400
        3246    49.262700     141.0000     177.5800     168.3100
        3247    49.274900     174.0000     177.9600     168.2900
        3248    49.287200     189.0000     178.2600     168.2600
        3249    49.299400     167.0000     178.2500     168.2400
        3250    49.311700     161.0000     178.3600     168.2100
        3251    49.324000     216.0000     178.6100     168.1900
        3252    49.336200     159.0000     178.9300     168.1600
        3253    49.348500     159.0000     179.2600     168.1300
        3254    49.360700     163.0000     179.6100     168.1100
        3255    49.373000     178.0000     179.8900     168.0800
        3256    49.385200     180.0000     179.9200     168.0600
        3257    49.397500     175.0000     180.0200     168.0300
        3258    49.409700     183.0000     180.2700     168.0000
        3259    49.422000     158.0000     180.5200     167.9800
        3260    49.434200     164.0000     180.7800     167.9500
        3261    49.446500     186.0000     181.2600     167.9300
        3262    49.458700     168.0000     182.0300     167.9000
        3263    49.471000     175.0000     183.1800     167.8700
        3264    49.483200     179.0000     184.6700     167.8500
        3265    49.495500     161.0000     186.3300     167.8200
        3266    49.507700     183.0000     187.7400     167.7900
        3267    49.520000     173.0000     187.8200     167.7700
        3268    49.532200     162.0000     186.5000     167.7400
        3269    49.544500     176.0000     186.8600     167.7100
        3270    49.556700     190.0000     188.4000     167.6900
        3271    49.569000     186.0000     191.1800     167.6600
        3272    49.581200     165.0000     195.4600     167.6300
        3273    49.593500     183.0000     198.5100     167.6100
        3274    49.605700     179.0000     194.9400     167.5800
        3275    49.618000     174.0000     191.8000     167.5500
        3276    49.630200     191.0000     191.3800     167.5200
        3277    49.642500     211.0000     192.1300     167.5000
        3278    49.654700     205.0000     192.8600     167.4700
        3279    49.667000     191.0000     193.9800     167.4400
        3280    49.679200     203.0000     196.6100     167.4100
        3281    49.691500     176.0000     200.9500     167.3800
        3282    49.703700     192.0000     207.5900     167.3600
        3283    49.716000     226.0000     217.2300     167.3300
        3284    49.728200     228.0000     228.9700     167.3000
        3285    49.740500     235.0000     242.3800     167.2700
        3286    49.752700     268.0000     260.6400     167.2400
        3287    49.765000     285.0000     282.8800     167.2200
        3288    49.777200     340.0000     303.5100     167.1900
        3289    49.789500     312.0000     314.1700     167.1600
        3290    49.801700     340.0000     308.7200     167.1300
        3291    49.814000     316.0000     288.9900     167.1000
        3292    49.826200     280.0000     265.0300     167.0700
        3293    49.838500     242.0000     246.1500     167.0400
        3294    49.850700     242.0000     235.2000     167.0200
        3295    49.863000     239.0000     231.3700     166.9900
        3296    49.875200     213.0000     233.2200     166.9600
        3297    49.887500     225.0000     239.3100     166.9300
        3298    49.899700     236.0000     247.7200     166.9000
        3299    49.912000     260.0000     255.1700     166.8700
        3300    49.924200     281.0000     257.4700     166.8400
        3301    49.936500     219.0000     252.1000     166.8100
        3302    49.948700     212.0000     240.5300     166.7800
        3303    49.961000     225.0000     227.5600     166.7500
        3304    49.973300     225.0000     217.0600     166.7200
        3305    49.985500     208.0000     210.0200     166.6900
        3306    49.997800     211.0000     205.9000     166.6600
        3307    50.010000     199.0000     204.0200     166.6300
        3308    50.022300     222.0000     203.9900     166.6000
        3309    50.034500     195.0000     205.7600     166.5700
        3310    50.046800     211.0000     209.6300     166.5400
        3311    50.059000     190.0000     216.3300     166.5100
        3312    50.071300     247.0000     227.2200     166.4800
        3313    50.083500     262.0000     244.3000     166.4500
        3314    50.095800     259.0000     268.5400     166.4200
        3315    50.108000     280.0000     303.2900     166.3900
        3316    50.120300     363.0000     347.2600     166.3600
        3317    50.132500     388.0000     395.7200     166.3300
        3318    50.144800     412.0000     430.9700     166.3000
        3319    50.157000     414.0000     426.3700     166.2700
        3320    50.169300     367.0000     381.5000     166.2400
        3321    50.181500     344.0000     328.9000     166.2100
        3322    50.193800     271.0000     289.3800     166.1800
        3323    50.206000     260.0000     264.8600     166.1500
        3324    50.218300     216.0000     255.0000     166.1100
        3325    50.230500     235.0000     256.5200     166.0800
        3326    50.242800     249.0000     266.8200     166.0500
        3327    50.255000     281.0000     283.7200     166.0200
        3328    50.267300     296.0000     303.1400     165.9900
        3329    50.279500     292.0000     315.4000     165.9600
        3330    50.291800     302.0000     308.6600     165.9300
        3331    50.304000     223.0000     284.0200     165.8900
        3332    50.316300     245.0000     255.8600     165.8600
        3333    50.328500     225.0000     233.3900     165.8300
        3334    50.340800     195.0000     217.5600     165.8000
        3335    50.353000     195.0000     207.4500     165.7700
        3336    50.365300     174.0000     201.1400     165.7400
        3337    50.377500     183.0000     197.1700     165.7000
        3338    50.389800     171.0000     194.7700     165.6700
        3339    50.402000     177.0000     193.5800     165.6400
        3340    50.414300     202.0000     193.5100     165.6100
        3341    50.426500     190.0000     194.6700     165.5700
        3342    50.438800     193.0000     197.4500     165.5400
        3343    50.451000     213.0000     202.5500     165.5100
        3344    50.463300     207.0000     210.8700     165.4800
        3345    50.475500     214.0000     223.0400     165.4400
        3346    50.487800     269.0000     239.1500     165.4100
        3347    50.500000     245.0000     258.0800     165.3800
        3348    50.512300     271.0000     274.0900     165.3500
        3349    50.524500     271.0000     275.9500     165.3100
        3350    50.536800     266.0000     260.2200     165.2800
        3351    50.549000     242.0000     239.1200     165.2500
        3352    50.561300     221.0000     222.4100     165.2100
        3353    50.573500     203.0000     210.7400     165.1800
        3354    50.585800     200.0000     204.8300     165.1500
        3355    50.598000     202.0000     203.9200     165.1100
        3356    50.610300     172.0000     206.7900     165.0800
        3357    50.622600     204.0000     212.5900     165.0500
        3358    50.634800     196.0000     220.1800     165.0100
        3359    50.647100     221.0000     226.4600     164.9800
        3360    50.659300     242.0000     226.2600     164.9500
        3361    50.671600     224.0000     217.9900     164.9100
        3362    50.683800     233.0000     206.7300     164.8800
        3363    50.696100     189.0000     197.1500     164.8500
        3364    50.708300     167.0000     189.8900     164.8100
        3365    50.720600     168.0000     184.9600     164.7800
        3366    50.732800     201.0000     181.8400     164.7400
        3367    50.745100     169.0000     179.7600     164.7100
        3368    50.757300     183.0000     178.3100     164.6800
        3369    50.769600     189.0000     177.3100     164.6400
        3370    50.781800     142.0000     176.6200     164.6100
        3371    50.794100     185.0000     176.1600     164.5700
        3372    50.806300     167.0000     175.9000     164.5400
        3373    50.818600     187.0000     175.8000     164.5000
        3374    50.830800     185.0000     175.6800     164.4700
        3375    50.843100     169.0000     175.4800     164.4300
        3376    50.855300     184.0000     175.3800     164.4000
        3377    50.867600     158.0000     175.4100     164.3600
        3378    50.879800     174.0000     175.5000     164.3300
        3379    50.892100     182.0000     175.6500     164.2900
        3380    50.904300     167.0000     175.8900     164.2600
        3381    50.916600     177.0000     176.2400     164.2200
        3382    50.928800     183.0000     176.7300     164.1900
        3383    50.941100     167.0000     177.4100     164.1500
        3384    50.953300     173.0000     178.3200     164.1200
        3385    50.965600     211.0000     179.4800     164.0800
        3386    50.977800     182.0000     180.9800     164.0500
        3387    50.990100     166.0000     183.0600     164.0100
        3388    51.002300     189.0000     186.0500     163.9800
        3389    51.014600     201.0000     190.4100     163.9400
        3390    51.026800     220.0000     196.7300     163.9100
        3391    51.039100     210.0000     205.7100     163.8700
        3392    51.051300     215.0000     217.6600     163.8400
        3393    51.063600     221.0000     232.1000     163.8000
        3394    51.075800     227.0000     246.6800     163.7600
        3395    51.088100     267.0000     255.9700     163.7300
        3396    51.100300     269.0000     252.7300     163.6900
        3397    51.112600     241.0000     238.9300     163.6600
        3398    51.124800     249.0000     224.8100     163.6200
        3399    51.137100     213.0000     216.1200     163.5800
        3400    51.149300     210.0000     213.2700     163.5500
        3401    51.161600     224.0000     215.5400     163.5100
        3402    51.173800     226.0000     222.7600     163.4700
        3403    51.186100     257.0000     235.5300     163.4400
        3404    51.198300     277.0000     255.0800     163.4000
        3405    51.210600     292.0000     282.6500     163.3700
        3406    51.222800     327.0000     317.9500     163.3300
        3407    51.235100     358.0000     358.4700     163.2900
        3408    51.247300     444.0000     402.9000     163.2600
        3409    51.259600     492.0000     445.5600     163.2200
        3410    51.271900     536.0000     462.1400     163.1800
        3411    51.284100     501.0000     429.6500     163.1500
        3412    51.296400     413.0000     366.5300     163.1100
        3413    51.308600     323.0000     309.9900     163.0700
        3414    51.320900     300.0000     273.5900     163.0300
        3415    51.333100     257.0000     254.8100     163.0000
        3416    51.345400     239.0000     249.1700     162.9600
        3417    51.357600     260.0000     253.8700     162.9200
        3418    51.369900     263.0000     267.1800     162.8900
        3419    51.382100     309.0000     287.2600     162.8500
        3420    51.394400     316.0000     309.3600     162.8100
        3421    51.406600     351.0000     321.7600     162.7700
        3422    51.418900     310.0000     312.1400     162.7400
        3423    51.431100     325.0000     284.5900     162.7000
        3424    51.443400     247.0000     255.9600     162.6600
        3425    51.455600     222.0000     235.3700     162.6200
        3426    51.467900     215.0000     221.5200     162.5900
        3427    51.480100     191.0000     210.5000     162.5500
        3428    51.492400     179.0000     201.0000     162.5100
        3429    51.504600     166.0000     193.6100     162.4700
        3430    51.516900     144.0000     188.4600     162.4400
        3431    51.529100     171.0000     185.0600     162.4000
        3432    51.541400     211.0000     182.9700     162.3600
        3433    51.553600     178.0000     181.8900     162.3200
        3434    51.565900     172.0000     181.4900     162.2800
        3435    51.578100     171.0000     181.3100     162.2500
        3436    51.590400     175.0000     181.3800     162.2100
        3437    51.602600     172.0000     181.2800     162.1700
        3438    51.614900     179.0000     180.2800     162.1300
        3439    51.627100     164.0000     178.5000     162.0900
        3440    51.639400     167.0000     176.7300     162.0600
        3441    51.651600     181.0000     175.5400     162.0200
        3442    51.663900     169.0000     175.1600     161.9800
        3443    51.676100     179.0000     175.5300     161.9400
        3444    51.688400     186.0000     175.4000     161.9000
        3445    51.700600     178.0000     173.3600     161.8600
        3446    51.712900     197.0000     171.6500     161.8200
        3447    51.725100     158.0000     170.6500     161.7900
        3448    51.737400     173.0000     170.0700     161.7500
        3449    51.749600     157.0000     169.7100     161.7100
        3450    51.761900     181.0000     169.4900     161.6700
        3451    51.774100     160.0000     169.3900     161.6300
        3452    51.786400     179.0000     169.4000     161.5900
        3453    51.798600     162.0000     169.5700     161.5500
        3454    51.810900     166.0000     169.9300     161.5100
        3455    51.823100     183.0000     170.1600     161.4800
        3456    51.835400     184.0000     169.5500     161.4400
        3457    51.847600     187.0000     168.7000     161.4000
        3458    51.859900     166.0000     168.2200     161.3600
        3459    51.872100     166.0000     167.9700     161.3200
        3460    51.884400     165.0000     167.8100     161.2800
        3461    51.896700     153.0000     167.6900     161.2400
        3462    51.908900     149.0000     167.5900     161.2000
        3463    51.921200     166.0000     167.5200     161.1600
        3464    51.933400     164.0000     167.4500     161.1200
        3465    51.945700     161.0000     167.4000     161.0800
        3466    51.957900     178.0000     167.3600     161.0500
        3467    51.970200     168.0000     167.3400     161.0100
        3468    51.982400     175.0000     167.3300     160.9700
        3469    51.994700     154.0000     167.3400     160.9300
        3470    52.006900     179.0000     167.3900     160.8900
        3471    52.019200     180.0000     167.5000     160.8500
        3472    52.031400     167.0000     167.7200     160.8100
        3473    52.043700     154.0000     168.0300     160.7700
        3474    52.055900     174.0000     168.5300     160.7300
        3475    52.068200     171.0000     169.2600     160.6900
        3476    52.080400     172.0000     169.6400     160.6500
        3477    52.092700     144.0000     168.8700     160.6100
        3478    52.104900     162.0000     168.2700     160.5700
        3479    52.117200     170.0000     168.0800     160.5300
        3480    52.129400     205.0000     168.1000     160.4900
        3481    52.141700     177.0000     168.2000     160.4500
        3482    52.153900     159.0000     168.3500     160.4100
        3483    52.166200     177.0000     168.5600     160.3700
        3484    52.178400     156.0000     168.8100     160.3300
        3485    52.190700     160.0000     169.1500     160.2900
        3486    52.202900     164.0000     169.6000     160.2500
        3487    52.215200     169.0000     170.0500     160.2100
        3488    52.227400     167.0000     170.1100     160.1700
        3489    52.239700     146.0000     170.0100     160.1300
        3490    52.251900     199.0000     170.1900     160.0900
        3491    52.264200     171.0000     170.6400     160.0500
        3492    52.276400     157.0000     171.3500     160.0100
        3493    52.288700     169.0000     172.3900     159.9700
        3494    52.300900     200.0000     173.9700     159.9300
        3495    52.313200     201.0000     176.4500     159.8900
        3496    52.325400     203.0000     180.3800     159.8500
        3497    52.337700     223.0000     186.2800     159.8100
        3498    52.349900     200.0000     194.4700     159.7700
        3499    52.362200     235.0000     205.2000     159.7300
        3500    52.374400     241.0000     216.3400     159.6900
        3501    52.386700     207.0000     219.7800     159.6500
        3502    52.398900     251.0000     210.1200     159.6100
        3503    52.411200     212.0000     197.1800     159.5700
        3504    52.423400     214.0000     188.8400     159.5300
        3505    52.435700     180.0000     185.0600     159.4900
        3506    52.447900     183.0000     184.5000     159.4500
        3507    52.460200     206.0000     185.9300     159.4100
        3508    52.472400     175.0000     187.1800     159.3700
        3509    52.484700     195.0000     188.7600     159.3200
        3510    52.496900     214.0000     192.6300     159.2800
        3511    52.509200     195.0000     197.9700     159.2400
        3512    52.521400     200.0000     201.9300     159.2000
        3513    52.533700     197.0000     200.5700     159.1600
        3514    52.546000     209.0000     195.0300     159.1200
        3515    52.558200     192.0000     190.2100     159.0800
        3516    52.570500     225.0000     187.8300     159.0400
        3517    52.582700     193.0000     187.3900     159.0000
        3518    52.595000     190.0000     188.1800     158.9600
        3519    52.607200     189.0000     189.2900     158.9200
        3520    52.619500     180.0000     190.0200     158.8800
        3521    52.631700     190.0000     191.1900     158.8400
        3522    52.644000     200.0000     193.1100     158.8000
        3523    52.656200     215.0000     195.6000     158.7600
        3524    52.668500     173.0000     198.5500     158.7200
        3525    52.680700     185.0000     201.9200     158.6700
        3526    52.693000     192.0000     205.6700     158.6300
        3527    52.705200     216.0000     209.7500     158.5900
        3528    52.717500     185.0000     214.0900     158.5500
        3529    52.729700     189.0000     218.5900     158.5100
        3530    52.742000     213.0000     223.2100     158.4700
        3531    52.754200     197.0000     227.9800     158.4300
        3532    52.766500     226.0000     233.0600     158.3900
        3533    52.778700     233.0000     238.7500     158.3500
        3534    52.791000     201.0000     245.5100     158.3100
        3535    52.803200     213.0000     253.9500     158.2700
        3536    52.815500     265.0000     264.8200     158.2300
        3537    52.827700     275.0000     279.1100     158.1900
        3538    52.840000     276.0000     298.2000     158.1400
        3539    52.852200     325.0000     324.1700     158.1000
        3540    52.864500     387.0000     360.2100     158.0600
        3541    52.876700     475.0000     411.4500     158.0200
        3542    52.889000     527.0000     485.6300     157.9800
        3543    52.901200     690.0000     593.4800     157.9400
        3544    52.913500     773.0000     747.7600     157.9000
        3545    52.925700    1030.0000     955.9100     157.8600
        3546    52.938000    1340.0000    1210.0400     157.8200
        3547    52.950200    1539.0000    1479.3300     157.7800
        3548    52.962500    1767.0000    1686.9300     157.7400
        3549    52.974700    1789.0000    1707.5300     157.7000
        3550    52.987000    1615.0000    1505.7300     157.6500
        3551    52.999200    1299.0000    1208.2800     157.6100
        3552    53.011500    1080.0000     952.0600     157.5700
        3553    53.023700     852.0000     782.8000     157.5300
        3554    53.036000     688.0000     693.5000     157.4900
        3555    53.048200     716.0000     668.3200     157.4500
        3556    53.060500     662.0000     695.8200     157.4100
        3557    53.072700     790.0000     766.4400     157.3700
        3558    53.085000     863.0000     865.0800     157.3300
        3559    53.097200     997.0000     964.8000     157.2900
        3560    53.109500    1016.0000    1014.6500     157.2500
        3561    53.121700     945.0000     964.1500     157.2100
        3562    53.134000     800.0000     825.1700     157.1600
        3563    53.146200     713.0000     664.3100     157.1200
        3564    53.158500     523.0000     531.5400     157.0800
        3565    53.170700     427.0000     437.1500     157.0400
        3566    53.183000     298.0000     373.0100     157.0000
        3567    53.195200     317.0000     329.4500     156.9600
        3568    53.207500     294.0000     298.6000     156.9200
        3569    53.219800     261.0000     276.5600     156.8800
        3570    53.232000     264.0000     260.5100     156.8400
        3571    53.244300     222.0000     248.3100     156.8000
        3572    53.256500     218.0000     238.4900     156.7600
        3573    53.268800     216.0000     231.1100     156.7200
        3574    53.281000     192.0000     225.7600     156.6800
        3575    53.293300     229.0000     222.2400     156.6400
        3576    53.305500     179.0000     219.9200     156.6000
        3577    53.317800     214.0000     216.3700     156.5600
        3578    53.330000     186.0000     212.1000     156.5100
        3579    53.342300     209.0000     209.7000     156.4700
        3580    53.354500     175.0000     208.8200     156.4300
        3581    53.366800     164.0000     209.2400     156.3900
        3582    53.379000     196.0000     210.9900     156.3500
        3583    53.391300     201.0000     214.1200     156.3100
        3584    53.403500     215.0000     219.2600     156.2700
        3585    53.415800     203.0000     227.6300     156.2300
        3586    53.428000     223.0000     240.7500     156.1900
        3587    53.440300     265.0000     260.7900     156.1500
        3588    53.452500     279.0000     289.7500     156.1100
        3589    53.464800     340.0000     328.4200     156.0700
        3590    53.477000     393.0000     376.9400     156.0300
        3591    53.489300     388.0000     429.7300     155.9900
        3592    53.501500     445.0000     468.3800     155.9500
        3593    53.513800     421.0000     467.5800     155.9100
        3594    53.526000     441.0000     424.1000     155.8700
        3595    53.538300     412.0000     366.1700     155.8300
        3596    53.550500     328.0000     319.2200     155.7900
        3597    53.562800     279.0000     288.7700     155.7500
        3598    53.575000     267.0000     270.7800     155.7100
        3599    53.587300     285.0000     265.0400     155.6700
        3600    53.599500     307.0000     270.3500     155.6300
        3601    53.611800     286.0000     284.9300     155.5900
        3602    53.624000     304.0000     306.5200     155.5500
        3603    53.636300     314.0000     329.9900     155.5100
        3604    53.648500     356.0000     344.8500     155.4700
        3605    53.660800     326.0000     340.4200     155.4300
        3606    53.673000     330.0000     318.1200     155.3900
        3607    53.685300     305.0000     290.2700     155.3500
        3608    53.697500     269.0000     265.0000     155.3100
        3609    53.709800     243.0000     242.9700     155.2700
        3610    53.722000     225.0000     224.3000     155.2300
        3611    53.734300     221.0000     210.5100     155.1900
        3612    53.746500     206.0000     201.1900     155.1500
        3613    53.758800     226.0000     195.1300     155.1100
        3614    53.771000     194.0000     191.3900     155.0700
        3615    53.783300     171.0000     189.3700     155.0300
        3616    53.795500     190.0000     188.6400     155.0000
        3617    53.807800     174.0000     188.7300     154.9600
        3618    53.820000     189.0000     189.0900     154.9200
        3619    53.832300     192.0000     188.9500     154.8800
        3620    53.844600     168.0000     187.4700     154.8400
        3621    53.856800     199.0000     184.5700     154.8000
        3622    53.869100     196.0000     181.2800     154.7600
        3623    53.881300     163.0000     178.5500     154.7200
        3624    53.893600     148.0000     176.7000     154.6800
        3625    53.905800     182.0000     175.5800     154.6400
        3626    53.918100     153.0000     174.7500     154.6000
        3627    53.930300     152.0000     174.0200     154.5700
        3628    53.942600     160.0000     173.6400     154.5300
        3629    53.954800     169.0000     173.5200     154.4900
        3630    53.967100     194.0000     173.5500     154.4500
        3631    53.979300     165.0000     173.6800     154.4100
        3632    53.991600     160.0000     173.9100     154.3700
        3633    54.003800     179.0000     174.2500     154.3300
        3634    54.016100     164.0000     174.7600     154.3000
        3635    54.028300     185.0000     175.5300     154.2600
        3636    54.040600     153.0000     176.6900     154.2200
        3637    54.052800     183.0000     178.3200     154.1800
        3638    54.065100     193.0000     180.4700     154.1400
        3639    54.077300     182.0000     183.3300     154.1000
        3640    54.089600     197.0000     187.0100     154.0700
        3641    54.101800     194.0000     191.3600     154.0300
        3642    54.114100     194.0000     198.0400     153.9900
        3643    54.126300     219.0000     208.4800     153.9500
        3644    54.138600     217.0000     224.4600     153.9100
        3645    54.150800     249.0000     248.3400     153.8800
        3646    54.163100     235.0000     282.1100     153.8400
        3647    54.175300     324.0000     326.1500     153.8000
        3648    54.187600     391.0000     376.8600     153.7600
        3649    54.199800     423.0000     418.6300     153.7300
        3650    54.212100     438.0000     423.5900     153.6900
        3651    54.224300     449.0000     383.4000     153.6500
        3652    54.236600     344.0000     327.5000     153.6100
        3653    54.248800     296.0000     282.9300     153.5800
        3654    54.261100     266.0000     255.7900     153.5400
        3655    54.273300     219.0000     243.1300     153.5000
        3656    54.285600     242.0000     241.7600     153.4700
        3657    54.297800     263.0000     250.5400     153.4300
        3658    54.310100     270.0000     269.2600     153.3900
        3659    54.322300     281.0000     296.5400     153.3600
        3660    54.334600     331.0000     329.5800     153.3200
        3661    54.346800     375.0000     361.8300     153.2800
        3662    54.359100     419.0000     378.6200     153.2500
        3663    54.371300     403.0000     375.1600     153.2100
        3664    54.383600     418.0000     354.2700     153.1700
        3665    54.395800     344.0000     319.2600     153.1400
        3666    54.408100     293.0000     280.2200     153.1000
        3667    54.420300     255.0000     248.3200     153.0600
        3668    54.432600     256.0000     226.5200     153.0300
        3669    54.444800     213.0000     213.2300     152.9900
        3670    54.457100     209.0000     206.3300     152.9600
        3671    54.469400     192.0000     203.9000     152.9200
        3672    54.481600     211.0000     204.9900     152.8800
        3673    54.493900     234.0000     209.4200     152.8500
        3674    54.506100     243.0000     215.9100     152.8100
        3675    54.518400     234.0000     222.6500     152.7800
        3676    54.530600     245.0000     224.9400     152.7400
        3677    54.542900     228.0000     218.9100     152.7100
        3678    54.555100     230.0000     207.3300     152.6700
        3679    54.567400     183.0000     195.6000     152.6400
        3680    54.579600     180.0000     186.2200     152.6000
        3681    54.591900     182.0000     179.4100     152.5700
        3682    54.604100     183.0000     174.6900     152.5300
        3683    54.616400     161.0000     171.4800     152.5000
        3684    54.628600     181.0000     169.3000     152.4600
        3685    54.640900     175.0000     167.8200     152.4300
        3686    54.653100     174.0000     166.8200     152.3900
        3687    54.665400     169.0000     166.1700     152.3600
        3688    54.677600     164.0000     165.8000     152.3200
        3689    54.689900     150.0000     165.6300     152.2900
        3690    54.702100     148.0000     165.5500     152.2500
        3691    54.714400     183.0000     165.4600     152.2200
        3692    54.726600     164.0000     165.3600     152.1900
        3693    54.738900     137.0000     165.4200     152.1500
        3694    54.751100     174.0000     165.8000     152.1200
        3695    54.763400     182.0000     166.7700     152.0900
        3696    54.775600     164.0000     168.2600     152.0500
        3697    54.787900     158.0000     168.7300     152.0200
        3698    54.800100     165.0000     167.8400     151.9900
        3699    54.812400     168.0000     168.1000     151.9500
        3700    54.824600     168.0000     169.5400     151.9200
        3701    54.836900     154.0000     172.1600     151.8900
        3702    54.849100     162.0000     176.2800     151.8500
        3703    54.861400     190.0000     182.6200     151.8200
        3704    54.873600     193.0000     192.1300     151.7900
        3705    54.885900     211.0000     205.6600     151.7600
        3706    54.898100     230.0000     223.4200     151.7200
        3707    54.910400     270.0000     243.9300     151.6900
        3708    54.922600     258.0000     261.0400     151.6600
        3709    54.934900     262.0000     263.9800     151.6300
        3710    54.947100     264.0000     249.5600     151.5900
        3711    54.959400     244.0000     228.7100     151.5600
        3712    54.971600     229.0000     210.9400     151.5300
        3713    54.983900     193.0000     198.8300     151.5000
        3714    54.996100     208.0000     192.1800     151.4700
        3715    55.008400     176.0000     189.8300     151.4400
        3716    55.020600     191.0000     189.9100     151.4000
        3717    55.032900     183.0000     193.2000     151.3700
        3718    55.045100     193.0000     199.9800     151.3400
        3719    55.057400     224.0000     207.4000     151.3100
        3720    55.069600     205.0000     212.8100     151.2800
        3721    55.081900     187.0000     213.3000     151.2500
        3722    55.094100     216.0000     206.5500     151.2200
        3723    55.106400     169.0000     196.0200     151.1900
        3724    55.118700     198.0000     186.3300     151.1600
        3725    55.130900     180.0000     179.2900     151.1300
        3726    55.143200     164.0000     175.1000     151.1000
        3727    55.155400     176.0000     173.1200     151.0700
        3728    55.167700     165.0000     170.9700     151.0400
        3729    55.179900     164.0000     167.1800     151.0100
        3730    55.192200     169.0000     164.6000     150.9800
        3731    55.204400     177.0000     162.7800     150.9500
        3732    55.216700     151.0000     161.0900     150.9200
        3733    55.228900     176.0000     159.9800     150.8900
        3734    55.241200     155.0000     159.4200     150.8600
        3735    55.253400     183.0000     159.2900     150.8300
        3736    55.265700     152.0000     159.5100     150.8100
        3737    55.277900     162.0000     159.5400     150.7800
        3738    55.290200     166.0000     159.0800     150.7500
        3739    55.302400     143.0000     159.0600     150.7200
        3740    55.314700     192.0000     159.0100     150.6900
        3741    55.326900     144.0000     158.1500     150.6600
        3742    55.339200     158.0000     157.2400     150.6400
        3743    55.351400     146.0000     156.7500     150.6100
        3744    55.363700     152.0000     156.5500     150.5800
        3745    55.375900     160.0000     156.5300     150.5500
        3746    55.388200     147.0000     156.6600     150.5300
        3747    55.400400     164.0000     157.0000     150.5000
        3748    55.412700     138.0000     157.5700     150.4700
        3749    55.424900     171.0000     158.2600     150.4500
        3750    55.437200     157.0000     158.9300     150.4200
        3751    55.449400     156.0000     159.7500     150.3900
        3752    55.461700     170.0000     160.2900     150.3700
        3753    55.473900     143.0000     160.2900     150.3400
        3754    55.486200     166.0000     159.7900     150.3100
        3755    55.498400     184.0000     158.8700     150.2900
        3756    55.510700     167.0000     158.0100     150.2600
        3757    55.522900     170.0000     157.5100     150.2400
        3758    55.535200     150.0000     157.3200     150.2100
        3759    55.547400     159.0000     156.9900     150.1900
        3760    55.559700     142.0000     156.6400     150.1600
        3761    55.571900     156.0000     156.6600     150.1400
        3762    55.584200     167.0000     156.9800     150.1100
        3763    55.596400     173.0000     157.5100     150.0900
        3764    55.608700     164.0000     158.0100     150.0600
        3765    55.620900     202.0000     158.2000     150.0400
        3766    55.633200     141.0000     158.0700     150.0100
        3767    55.645400     178.0000     157.7800     149.9900
        3768    55.657700     176.0000     157.5500     149.9700
        3769    55.669900     140.0000     157.5800     149.9400
        3770    55.682200     168.0000     157.9700     149.9200
        3771    55.694400     130.0000     158.5300     149.9000
        3772    55.706700     160.0000     159.3600     149.8700
        3773    55.718900     199.0000     160.8100     149.8500
        3774    55.731200     163.0000     162.1900     149.8300
        3775    55.743400     182.0000     161.8400     149.8000
        3776    55.755700     146.0000     160.9100     149.7800
        3777    55.768000     141.0000     159.8800     149.7600
        3778    55.780200     175.0000     159.4200     149.7400
        3779    55.792500     167.0000     159.4300     149.7200
        3780    55.804700     154.0000     159.7400     149.6900
        3781    55.817000     176.0000     160.2700     149.6700
        3782    55.829200     167.0000     161.0700     149.6500
        3783    55.841500     169.0000     162.1900     149.6300
        3784    55.853700     169.0000     163.7500     149.6100
        3785    55.866000     172.0000     165.9200     149.5900
        3786    55.878200     191.0000     168.7300     149.5700
        3787    55.890500     161.0000     171.7700     149.5500
        3788    55.902700     207.0000     175.5200     149.5300
        3789    55.915000     168.0000     181.0700     149.5100
        3790    55.927200     209.0000     189.7600     149.4900
        3791    55.939500     218.0000     203.0100     149.4700
        3792    55.951700     261.0000     221.8200     149.4500
        3793    55.964000     263.0000     246.1400     149.4300
        3794    55.976200     304.0000     274.1300     149.4100
        3795    55.988500     298.0000     298.5900     149.3900
        3796    56.000700     271.0000     306.1100     149.3700
        3797    56.013000     299.0000     290.5400     149.3500
        3798    56.025200     223.0000     262.4200     149.3400
        3799    56.037500     220.0000     235.3800     149.3200
        3800    56.049700     245.0000     215.6000     149.3000
        3801    56.062000     187.0000     203.5900     149.2800
        3802    56.074200     207.0000     197.9800     149.2600
        3803    56.086500     201.0000     197.5600     149.2500
        3804    56.098700     203.0000     201.4800     149.2300
        3805    56.111000     220.0000     209.2500     149.2100
        3806    56.123200     220.0000     220.0600     149.2000
        3807    56.135500     241.0000     231.2500     149.1800
        3808    56.147700     216.0000     237.2400     149.1600
        3809    56.160000     265.0000     233.0300     149.1500
        3810    56.172200     237.0000     220.2800     149.1300
        3811    56.184500     229.0000     205.3300     149.1200
        3812    56.196700     185.0000     192.8300     149.1000
        3813    56.209000     176.0000     184.0600     149.0900
        3814    56.221200     190.0000     178.5200     149.0700
        3815    56.233500     192.0000     175.3800     149.0600
        3816    56.245700     185.0000     174.0100     149.0400
        3817    56.258000     177.0000     174.1000     149.0300
        3818    56.270200     180.0000     175.8600     149.0100
        3819    56.282500     184.0000     179.5800     149.0000
        3820    56.294700     189.0000     185.5500     148.9900
        3821    56.307000     182.0000     193.7200     148.9700
        3822    56.319200     173.0000     203.2000     148.9600
        3823    56.331500     195.0000     210.7500     148.9500
        3824    56.343700     235.0000     211.1700     148.9300
        3825    56.356000     214.0000     203.4200     148.9200
        3826    56.368200     198.0000     193.1000     148.9100
        3827    56.380500     190.0000     185.1200     148.9000
        3828    56.392800     179.0000     180.6100     148.8800
        3829    56.405000     180.0000     179.1000     148.8700
        3830    56.417300     181.0000     180.1400     148.8600
        3831    56.429500     183.0000     183.5200     148.8500
        3832    56.441800     195.0000     189.9400     148.8400
        3833    56.454000     215.0000     199.9700     148.8300
        3834    56.466300     231.0000     214.3700     148.8200
        3835    56.478500     252.0000     233.1400     148.8100
        3836    56.490800     270.0000     254.5500     148.8000
        3837    56.503000     278.0000     275.5600     148.7900
        3838    56.515300     274.0000     292.3100     148.7800
        3839    56.527500     316.0000     297.4600     148.7700
        3840    56.539800     267.0000     284.1500     148.7600
        3841    56.552000     255.0000     257.8000     148.7500
        3842    56.564300     220.0000     231.3800     148.7400
        3843    56.576500     179.0000     211.9200     148.7300
        3844    56.588800     199.0000     199.9700     148.7300
        3845    56.601000     191.0000     193.8700     148.7200
        3846    56.613300     212.0000     191.9200     148.7100
        3847    56.625500     206.0000     193.9000     148.7000
        3848    56.637800     205.0000     199.6900     148.7000
        3849    56.650000     222.0000     207.9400     148.6900
        3850    56.662300     200.0000     217.0800     148.6800
        3851    56.674500     215.0000     223.9000     148.6800
        3852    56.686800     191.0000     223.2800     148.6700
        3853    56.699000     172.0000     213.8200     148.6700
        3854    56.711300     192.0000     200.1900     148.6600
        3855    56.723500     182.0000     187.8100     148.6600
        3856    56.735800     160.0000     178.7600     148.6500
        3857    56.748000     182.0000     172.6900     148.6500
        3858    56.760300     172.0000     168.6100     148.6400
        3859    56.772500     164.0000     165.7600     148.6400
        3860    56.784800     186.0000     163.8600     148.6300
        3861    56.797000     177.0000     162.5500     148.6300
        3862    56.809300     164.0000     161.4800     148.6300
        3863    56.821500     155.0000     160.7900     148.6200
        3864    56.833800     147.0000     160.6200     148.6200
        3865    56.846000     159.0000     160.6800     148.6200
        3866    56.858300     160.0000     160.0000     148.6200
        3867    56.870500     174.0000     158.7400     148.6100
        3868    56.882800     158.0000     157.9900     148.6100
        3869    56.895000     166.0000     157.6100     148.6100
        3870    56.907300     174.0000     157.4500     148.6100
        3871    56.919500     156.0000     157.4200     148.6100
        3872    56.931800     140.0000     157.4900     148.6100
        3873    56.944000     164.0000     157.6300     148.6100
        3874    56.956300     167.0000     157.8600     148.6100
        3875    56.968500     186.0000     158.1300     148.6100
        3876    56.980800     185.0000     158.3800     148.6100
        3877    56.993000     180.0000     158.7600     148.6100
        3878    57.005300     151.0000     159.1300     148.6100
        3879    57.017500     180.0000     159.1400     148.6100
        3880    57.029800     161.0000     159.1400     148.6100
        3881    57.042100     166.0000     159.4300     148.6100
        3882    57.054300     143.0000     160.0000     148.6200
        3883    57.066600     183.0000     160.8200     148.6200
        3884    57.078800     151.0000     161.9200     148.6200
        3885    57.091100     176.0000     163.4200     148.6200
        3886    57.103300     164.0000     165.4500     148.6300
        3887    57.115600     165.0000     168.2900     148.6300
        3888    57.127800     186.0000     172.3300     148.6400
        3889    57.140100     195.0000     178.2500     148.6400
        3890    57.152300     206.0000     186.9500     148.6400
        3891    57.164600     195.0000     199.1300     148.6500
        3892    57.176800     225.0000     215.0600     148.6600
        3893    57.189100     243.0000     233.2200     148.6600
        3894    57.201300     253.0000     247.5100     148.6700
        3895    57.213600     291.0000     248.4100     148.6700
        3896    57.225800     246.0000     234.5500     148.6800
        3897    57.238100     252.0000     216.5800     148.6900
        3898    57.250300     210.0000     203.1600     148.6900
        3899    57.262600     200.0000     196.2600     148.7000
        3900    57.274800     196.0000     194.5000     148.7100
        3901    57.287100     226.0000     195.1700     148.7200
        3902    57.299300     216.0000     199.1300     148.7200
        3903    57.311600     209.0000     209.1800     148.7300
        3904    57.323800     247.0000     226.1500     148.7400
        3905    57.336100     246.0000     250.3600     148.7500
        3906    57.348300     274.0000     280.0800     148.7600
        3907    57.360600     309.0000     308.3500     148.7700
        3908    57.372800     313.0000     321.0400     148.7800
        3909    57.385100     318.0000     306.6200     148.7900
        3910    57.397300     267.0000     273.1700     148.8000
        3911    57.409600     267.0000     240.0000     148.8100
        3912    57.421800     216.0000     216.3800     148.8200
        3913    57.434100     182.0000     201.6100     148.8400
        3914    57.446300     166.0000     192.5600     148.8500
        3915    57.458600     182.0000     187.9800     148.8600
        3916    57.470800     166.0000     187.5500     148.8700
        3917    57.483100     175.0000     190.9200     148.8900
        3918    57.495300     171.0000     197.6200     148.9000
        3919    57.507600     208.0000     206.8800     148.9200
        3920    57.519800     194.0000     216.1800     148.9300
        3921    57.532100     200.0000     219.9500     148.9400
        3922    57.544300     218.0000     213.7500     148.9600
        3923    57.556600     183.0000     200.6700     148.9700
        3924    57.568800     179.0000     187.5300     148.9900
        3925    57.581100     173.0000     177.7200     149.0100
        3926    57.593300     161.0000     171.1900     149.0200
        3927    57.605600     159.0000     166.9100     149.0400
        3928    57.617800     161.0000     164.0500     149.0600
        3929    57.630100     192.0000     162.0800     149.0700
        3930    57.642300     174.0000     160.6700     149.0900
        3931    57.654600     154.0000     159.6000     149.1100
        3932    57.666800     146.0000     158.7600     149.1300
        3933    57.679100     170.0000     158.1300     149.1500
        3934    57.691400     153.0000     157.6800     149.1600
        3935    57.703600     143.0000     157.3600     149.1800
        3936    57.715900     166.0000     157.1700     149.2000
        3937    57.728100     160.0000     157.1100     149.2200
        3938    57.740400     192.0000     157.0400     149.2400
        3939    57.752600     169.0000     156.8300     149.2700
        3940    57.764900     152.0000     156.7300     149.2900
        3941    57.777100     172.0000     156.8200     149.3100
        3942    57.789400     170.0000     157.0800     149.3300
        3943    57.801600     147.0000     157.5500     149.3500
        3944    57.813900     161.0000     158.3000     149.3700
        3945    57.826100     175.0000     159.4400     149.4000
        3946    57.838400     158.0000     161.1700     149.4200
        3947    57.850600     146.0000     163.6900     149.4500
        3948    57.862900     176.0000     167.2200     149.4700
        3949    57.875100     142.0000     171.7800     149.4900
        3950    57.887400     168.0000     176.8800     149.5200
        3951    57.899600     157.0000     181.2400     149.5400
        3952    57.911900     167.0000     184.1800     149.5700
        3953    57.924100     176.0000     185.8000     149.6000
        3954    57.936400     177.0000     185.1200     149.6200
        3955    57.948600     193.0000     181.2000     149.6500
        3956    57.960900     163.0000     175.5100     149.6800
        3957    57.973100     173.0000     170.3400     149.7000
        3958    57.985400     157.0000     166.7400     149.7300
        3959    57.997600     165.0000     164.7400     149.7600
        3960    58.009900     163.0000     164.0900     149.7900
        3961    58.022100     162.0000     164.5400     149.8200
        3962    58.034400     183.0000     165.8600     149.8500
        3963    58.046600     181.0000     167.6100     149.8800
        3964    58.058900     178.0000     169.1700     149.9100
        3965    58.071100     159.0000     170.1900     149.9400
        3966    58.083400     152.0000     170.5300     149.9700
        3967    58.095600     160.0000     169.7600     150.0000
        3968    58.107900     201.0000     167.4600     150.0300
        3969    58.120100     134.0000     164.3700     150.0700
        3970    58.132400     168.0000     161.4800     150.1000
        3971    58.144600     156.0000     159.2700     150.1300
        3972    58.156900     156.0000     157.7100     150.1700
        3973    58.169100     156.0000     156.6400     150.2000
        3974    58.181400     143.0000     155.8900     150.2300
        3975    58.193600     138.0000     155.3800     150.2700
        3976    58.205900     131.0000     155.0300     150.3000
        3977    58.218100     172.0000     154.8200     150.3400
        3978    58.230400     162.0000     154.7400     150.3800
        3979    58.242600     145.0000     154.8000     150.4100
        3980    58.254900     186.0000     154.8600     150.4500
        3981    58.267100     179.0000     154.5900     150.4900
        3982    58.279400     151.0000     154.2400     150.5200
        3983    58.291600     153.0000     154.0600     150.5600
        3984    58.303900     157.0000     153.9800     150.6000
        3985    58.316200     152.0000     153.9700     150.6400
        3986    58.328400     157.0000     154.0100     150.6800
        3987    58.340700     156.0000     154.1300     150.7200
        3988    58.352900     155.0000     154.3600     150.7600
        3989    58.365200     138.0000     154.7800     150.8000
        3990    58.377400     161.0000     155.5100     150.8400
        3991    58.389700     153.0000     156.4600     150.8800
        3992    58.401900     157.0000     157.3100     150.9200
        3993    58.414200     151.0000     158.4000     150.9700
        3994    58.426400     148.0000     158.7700     151.0100
        3995    58.438700     164.0000     157.0800     151.0500
        3996    58.450900     123.0000     155.8200     151.1000
        3997    58.463200     179.0000     155.4200     151.1400
        3998    58.475400     153.0000     155.5500     151.1900
        3999    58.487700     141.0000     156.0400     151.2300
        4000    58.499900     177.0000     156.4200     151.2800
        4001    58.512200     161.0000     155.9900     151.3200
        4002    58.524400     148.0000     155.6600     151.3700
        4003    58.536700     159.0000     155.7900     151.4200
        4004    58.548900     167.0000     156.1600     151.4600
        4005    58.561200     175.0000     156.5900     151.5100
        4006    58.573400     152.0000     157.0900     151.5600
        4007    58.585700     166.0000     157.3300     151.6100
        4008    58.597900     165.0000     156.8300     151.6600
        4009    58.610200     149.0000     156.3800     151.7100
        4010    58.622400     172.0000     156.3800     151.7600
        4011    58.634700     156.0000     156.7300     151.8100
        4012    58.646900     154.0000     157.4000     151.8600
        4013    58.659200     153.0000     158.0500     151.9100
        4014    58.671400     151.0000     157.8100     151.9600
        4015    58.683700     137.0000     157.1000     152.0100
        4016    58.695900     150.0000     156.7800     152.0700
        4017    58.708200     145.0000     156.7400     152.1200
        4018    58.720400     161.0000     156.8300     152.1700
        4019    58.732700     158.0000     156.9800     152.2300
        4020    58.744900     168.0000     157.1800     152.2800
        4021    58.757200     157.0000     157.4300     152.3400
        4022    58.769400     157.0000     157.7400     152.3900
        4023    58.781700     170.0000     158.1200     152.4500
        4024    58.793900     178.0000     158.5000     152.5100
        4025    58.806200     157.0000     158.8400     152.5600
        4026    58.818400     189.0000     159.2400     152.6200
        4027    58.830700     155.0000     159.4800     152.6800
        4028    58.842900     160.0000     159.5700     152.7400
        4029    58.855200     178.0000     159.7400     152.8000
        4030    58.867400     189.0000     160.0500     152.8600
        4031    58.879700     180.0000     160.4500     152.9200
        4032    58.891900     157.0000     160.9200     152.9800
        4033    58.904200     154.0000     161.4400     153.0400
        4034    58.916400     158.0000     162.0300     153.1000
        4035    58.928700     158.0000     162.6800     153.1600
        4036    58.940900     136.0000     163.4100     153.2200
        4037    58.953200     164.0000     164.1700     153.2900
        4038    58.965500     138.0000     164.9300     153.3500
        4039    58.977700     182.0000     165.7200     153.4100
        4040    58.990000     180.0000     166.5600     153.4800
        4041    59.002200     167.0000     167.4300     153.5400
        4042    59.014500     173.0000     168.3000     153.6100
        4043    59.026700     169.0000     169.1800     153.6800
        4044    59.039000     158.0000     170.1000     153.7400
        4045    59.051200     157.0000     171.0900     153.8100
        4046    59.063500     161.0000     172.2000     153.8800
        4047    59.075700     169.0000     173.5000     153.9400
        4048    59.088000     166.0000     175.0800     154.0100
        4049    59.100200     175.0000     177.0200     154.0800
        4050    59.112500     168.0000     179.4400     154.1500
        4051    59.124700     172.0000     182.5000     154.2200
        4052    59.137000     218.0000     186.4200     154.2900
        4053    59.149200     202.0000     191.5200     154.3600
        4054    59.161500     193.0000     198.3300     154.4400
        4055    59.173700     209.0000     207.7000     154.5100
        4056    59.186000     243.0000     220.9900     154.5800
        4057    59.198200     260.0000     240.3600     154.6500
        4058    59.210500     278.0000     268.7400     154.7300
        4059    59.222700     331.0000     308.9900     154.8000
        4060    59.235000     367.0000     362.2900     154.8800
        4061    59.247200     481.0000     424.3500     154.9500
        4062    59.259500     503.0000     477.3400     155.0300
        4063    59.271700     548.0000     490.8900     155.1100
        4064    59.284000     513.0000     455.7000     155.1800
        4065    59.296200     450.0000     400.7700     155.2600
        4066    59.308500     386.0000     352.6900     155.3400
        4067    59.320700     317.0000     317.4300     155.4200
        4068    59.333000     284.0000     294.1700     155.5000
        4069    59.345200     272.0000     282.6100     155.5800
        4070    59.357500     294.0000     282.6800     155.6600
        4071    59.369700     285.0000     295.2100     155.7400
        4072    59.382000     287.0000     321.8800     155.8200
        4073    59.394200     388.0000     364.5500     155.9000
        4074    59.406500     401.0000     422.9000     155.9800
        4075    59.418700     478.0000     489.8400     156.0700
        4076    59.431000     528.0000     547.3100     156.1500
        4077    59.443200     576.0000     571.0900     156.2300
        4078    59.455500     495.0000     545.9900     156.3200
        4079    59.467700     494.0000     481.1300     156.4000
        4080    59.480000     436.0000     406.2800     156.4900
        4081    59.492200     349.0000     343.9700     156.5800
        4082    59.504500     319.0000     300.0700     156.6600
        4083    59.516700     270.0000     272.0600     156.7500
        4084    59.529000     236.0000     256.0600     156.8400
        4085    59.541200     235.0000     249.4600     156.9300
        4086    59.553500     248.0000     251.1700     157.0200
        4087    59.565700     246.0000     260.8900     157.1100
        4088    59.578000     254.0000     278.0000     157.2000
        4089    59.590200     282.0000     299.9900     157.2900
        4090    59.602500     309.0000     320.1500     157.3800
        4091    59.614800     263.0000     326.7900     157.4700
        4092    59.627000     318.0000     312.3500     157.5600
        4093    59.639300     276.0000     283.5300     157.6600
        4094    59.651500     267.0000     253.3100     157.7500
        4095    59.663800     218.0000     229.6800     157.8500
        4096    59.676000     196.0000     213.0700     157.9400
        4097    59.688300     170.0000     201.5600     158.0400
        4098    59.700500     200.0000     193.9100     158.1400
        4099    59.712800     183.0000     188.8900     158.2300
        4100    59.725000     193.0000     185.7900     158.3300
        4101    59.737300     182.0000     184.1200     158.4300
        4102    59.749500     180.0000     183.3800     158.5300
        4103    59.761800     175.0000     183.1200     158.6300
        4104    59.774000     183.0000     182.9800     158.7200
        4105    59.786300     194.0000     182.1200     158.8300
        4106    59.798500     179.0000     180.2000     158.9300
        4107    59.810800     185.0000     177.4800     159.0300
        4108    59.823000     176.0000     174.8100     159.1300
        4109    59.835300     170.0000     172.6000     159.2300
        4110    59.847500     189.0000     170.8200     159.3400
        4111    59.859800     183.0000     169.4900     159.4400
        4112    59.872000     180.0000     168.5400     159.5500
        4113    59.884300     173.0000     167.8600     159.6500
        4114    59.896500     170.0000     167.3600     159.7600
        4115    59.908800     175.0000     166.9500     159.8600
        4116    59.921000     139.0000     166.5500     159.9700
        4117    59.933300     175.0000     166.1900     160.0800
        4118    59.945500     169.0000     165.9200     160.1900
        4119    59.957800     154.0000     165.7200     160.3000
        4120    59.970000     164.0000     165.5700     160.4100
        4121    59.982300     175.0000     165.4200     160.5200
        4122    59.994500     177.0000     165.2700     160.6300

# The following lines are used to test the character set of files sent by
# network email or other means. They are not part of the CIF data set.
# abcdefghijklmnopqrstuvwxyzABCDEFGHIJKLMNOPQRSTUVWXYZ0123456789
# !@#$%^&*()_+{}:"~<>?|\-=[];'`,./ 
