# Supplementary material for: Hydrogen-substituted β-tricalcium phosphate synthesized in organic media
Source: Acta Crystallogr B Struct Sci Cryst Eng Mater. 2016 Dec 1;72(Pt 6):875–84. doi: 10.1107/S2052520616015675 (PMC5134762; doi:10.1107/S2052520616015675)
Supplement: Supplementary file 7 [file b-72-00875-150216-02-betaTCPsup7.rtv]

###############################################################################
# Rietveld refinement results for sample 150216-02
# Created with Profex 3.10.0
# Export date: Juli 27, 2016 - 16:29
###############################################################################

data_150216-02
_pd_block_id 150216-02

loop_
    _pd_proc_point_id
    _pd_proc_2theta_corrected
    _pd_proc_intensity_total
    _pd_calc_intensity_total
    _pd_proc_intensity_bkg_calc
           1     9.508400     503.0000     527.4700     527.2400
           2     9.520600     548.0000     527.3900     527.1700
           3     9.532900     558.0000     527.3000     527.0700
           4     9.545100     510.0000     527.2000     526.9600
           5     9.557400     551.0000     527.0800     526.8400
           6     9.569600     534.0000     526.9500     526.7100
           7     9.581900     509.0000     526.8000     526.5600
           8     9.594100     520.0000     526.6500     526.4000
           9     9.606400     528.0000     526.4800     526.2300
          10     9.618600     520.0000     526.3000     526.0400
          11     9.630900     540.0000     526.1000     525.8500
          12     9.643100     520.0000     525.9000     525.6400
          13     9.655400     530.0000     525.6800     525.4100
          14     9.667600     512.0000     525.4500     525.1800
          15     9.679900     542.0000     525.2200     524.9500
          16     9.692100     561.0000     524.9700     524.6900
          17     9.704400     543.0000     524.7200     524.4300
          18     9.716600     528.0000     524.4600     524.1600
          19     9.728900     534.0000     524.1800     523.8900
          20     9.741100     503.0000     523.9000     523.6000
          21     9.753400     523.0000     523.6100     523.3000
          22     9.765600     522.0000     523.3100     523.0000
          23     9.777900     515.0000     523.0000     522.6900
          24     9.790100     519.0000     522.6900     522.3700
          25     9.802400     522.0000     522.3700     522.0400
          26     9.814600     511.0000     522.0400     521.7000
          27     9.826900     524.0000     521.7100     521.3600
          28     9.839100     504.0000     521.3700     521.0100
          29     9.851400     512.0000     521.0200     520.6600
          30     9.863600     542.0000     520.6700     520.3000
          31     9.875900     494.0000     520.3100     519.9300
          32     9.888100     516.0000     519.9500     519.5600
          33     9.900400     525.0000     519.5800     519.1900
          34     9.912600     519.0000     519.2000     518.8000
          35     9.924900     521.0000     518.8200     518.4100
          36     9.937100     500.0000     518.4400     518.0200
          37     9.949400     499.0000     518.0500     517.6300
          38     9.961600     534.0000     517.6600     517.2200
          39     9.973900     505.0000     517.2700     516.8200
          40     9.986100     527.0000     516.8700     516.4100
          41     9.998400     534.0000     516.4700     516.0000
          42    10.010600     537.0000     516.0600     515.5800
          43    10.022900     498.0000     515.6600     515.1600
          44    10.035100     507.0000     515.2500     514.7300
          45    10.047400     513.0000     514.8300     514.3100
          46    10.059600     502.0000     514.4200     513.8800
          47    10.071900     502.0000     514.0000     513.4400
          48    10.084100     497.0000     513.5800     513.0100
          49    10.096400     532.0000     513.1600     512.5700
          50    10.108600     509.0000     512.7400     512.1300
          51    10.120900     481.0000     512.3200     511.6800
          52    10.133100     502.0000     511.8900     511.2400
          53    10.145400     514.0000     511.4700     510.7900
          54    10.157700     534.0000     511.0400     510.3400
          55    10.169900     486.0000     510.6200     509.8900
          56    10.182200     492.0000     510.1900     509.4400
          57    10.194400     513.0000     509.7600     508.9800
          58    10.206700     480.0000     509.3400     508.5300
          59    10.218900     524.0000     508.9100     508.0700
          60    10.231200     520.0000     508.4900     507.6100
          61    10.243400     536.0000     508.0700     507.1600
          62    10.255700     541.0000     507.6500     506.7000
          63    10.267900     517.0000     507.2300     506.2300
          64    10.280200     538.0000     506.8100     505.7700
          65    10.292400     485.0000     506.4000     505.3100
          66    10.304700     526.0000     505.9900     504.8500
          67    10.316900     491.0000     505.5900     504.3800
          68    10.329200     520.0000     505.1900     503.9200
          69    10.341400     529.0000     504.8000     503.4600
          70    10.353700     517.0000     504.4200     502.9900
          71    10.365900     506.0000     504.0400     502.5300
          72    10.378200     498.0000     503.6700     502.0600
          73    10.390400     538.0000     503.3200     501.6000
          74    10.402700     499.0000     502.9700     501.1300
          75    10.414900     518.0000     502.6400     500.6700
          76    10.427200     497.0000     502.3300     500.2100
          77    10.439400     498.0000     502.0400     499.7400
          78    10.451700     523.0000     501.7700     499.2800
          79    10.463900     465.0000     501.5300     498.8200
          80    10.476200     530.0000     501.3300     498.3500
          81    10.488400     502.0000     501.1600     497.8900
          82    10.500700     516.0000     501.0400     497.4300
          83    10.512900     510.0000     500.9700     496.9700
          84    10.525200     475.0000     500.9600     496.5100
          85    10.537400     480.0000     501.0300     496.0500
          86    10.549700     512.0000     501.1900     495.5900
          87    10.561900     452.0000     501.4600     495.1300
          88    10.574200     498.0000     501.8600     494.6800
          89    10.586400     490.0000     502.4200     494.2200
          90    10.598700     480.0000     503.1900     493.7700
          91    10.610900     502.0000     504.2100     493.3100
          92    10.623200     447.0000     505.0000     492.8600
          93    10.635400     509.0000     506.6500     492.4100
          94    10.647700     523.0000     508.8600     491.9600
          95    10.659900     467.0000     511.8200     491.5100
          96    10.672200     482.0000     515.7800     491.0600
          97    10.684400     548.0000     521.0400     490.6100
          98    10.696700     591.0000     527.9500     490.1700
          99    10.708900     520.0000     536.9600     489.7200
         100    10.721200     543.0000     548.8300     489.2800
         101    10.733400     583.0000     564.8000     488.8400
         102    10.745700     610.0000     586.4400     488.4000
         103    10.757900     641.0000     615.6000     487.9600
         104    10.770200     682.0000     655.1600     487.5200
         105    10.782400     717.0000     709.1800     487.0800
         106    10.794700     828.0000     778.4200     486.6500
         107    10.807000     875.0000     846.7300     486.2200
         108    10.819200     862.0000     892.3300     485.7800
         109    10.831500     951.0000     922.8800     485.3500
         110    10.843700     967.0000     939.4100     484.9300
         111    10.856000     964.0000     927.4700     484.5000
         112    10.868200     851.0000     864.7700     484.0700
         113    10.880500     754.0000     769.4500     483.6500
         114    10.892700     655.0000     680.6900     483.2300
         115    10.905000     584.0000     603.8700     482.8000
         116    10.917200     529.0000     553.0400     482.3900
         117    10.929500     533.0000     526.3600     481.9700
         118    10.941700     525.0000     512.1700     481.5500
         119    10.954000     515.0000     503.7700     481.1400
         120    10.966200     481.0000     498.2900     480.7300
         121    10.978500     474.0000     494.4200     480.3100
         122    10.990700     507.0000     491.5500     479.9100
         123    11.003000     495.0000     489.2900     479.5000
         124    11.015200     489.0000     487.4600     479.0900
         125    11.027500     477.0000     485.9400     478.6900
         126    11.039700     502.0000     484.6400     478.2800
         127    11.052000     473.0000     483.5000     477.8800
         128    11.064200     498.0000     482.5000     477.4900
         129    11.076500     474.0000     481.5900     477.0900
         130    11.088700     499.0000     480.7600     476.6900
         131    11.101000     469.0000     480.0000     476.3000
         132    11.113200     491.0000     479.2900     475.9100
         133    11.125500     432.0000     478.6300     475.5200
         134    11.137700     437.0000     478.0000     475.1300
         135    11.150000     484.0000     477.4000     474.7400
         136    11.162200     490.0000     476.8300     474.3500
         137    11.174500     463.0000     476.2800     473.9700
         138    11.186700     431.0000     475.7500     473.5900
         139    11.199000     482.0000     475.2300     473.2100
         140    11.211200     482.0000     474.7300     472.8300
         141    11.223500     489.0000     474.2500     472.4500
         142    11.235700     478.0000     473.7800     472.0800
         143    11.248000     489.0000     473.3100     471.7100
         144    11.260200     482.0000     472.8600     471.3300
         145    11.272500     447.0000     472.4200     470.9600
         146    11.284700     504.0000     471.9800     470.6000
         147    11.297000     467.0000     471.5500     470.2300
         148    11.309200     470.0000     471.1300     469.8600
         149    11.321500     470.0000     470.7200     469.5000
         150    11.333700     468.0000     470.3100     469.1400
         151    11.346000     454.0000     469.9000     468.7800
         152    11.358200     442.0000     469.5000     468.4200
         153    11.370500     536.0000     469.1100     468.0600
         154    11.382700     436.0000     468.7200     467.7100
         155    11.395000     495.0000     468.3300     467.3600
         156    11.407200     477.0000     467.9500     467.0000
         157    11.419500     456.0000     467.5700     466.6500
         158    11.431800     489.0000     467.2000     466.3100
         159    11.444000     450.0000     466.8300     465.9600
         160    11.456300     466.0000     466.4600     465.6100
         161    11.468500     467.0000     466.0900     465.2700
         162    11.480800     462.0000     465.7300     464.9300
         163    11.493000     500.0000     465.3700     464.5900
         164    11.505300     447.0000     465.0100     464.2500
         165    11.517500     482.0000     464.6500     463.9100
         166    11.529800     446.0000     464.3000     463.5700
         167    11.542000     451.0000     463.9500     463.2400
         168    11.554300     500.0000     463.6000     462.9100
         169    11.566500     468.0000     463.2600     462.5800
         170    11.578800     448.0000     462.9100     462.2500
         171    11.591000     422.0000     462.5700     461.9200
         172    11.603300     474.0000     462.2300     461.5900
         173    11.615500     464.0000     461.9000     461.2700
         174    11.627800     476.0000     461.5600     460.9400
         175    11.640000     424.0000     461.2300     460.6200
         176    11.652300     492.0000     460.9000     460.3000
         177    11.664500     448.0000     460.5700     459.9800
         178    11.676800     467.0000     460.2500     459.6600
         179    11.689000     524.0000     459.9200     459.3400
         180    11.701300     467.0000     459.6000     459.0300
         181    11.713500     452.0000     459.2800     458.7100
         182    11.725800     474.0000     458.9600     458.4000
         183    11.738000     457.0000     458.6500     458.0900
         184    11.750300     464.0000     458.3300     457.7800
         185    11.762500     500.0000     458.0200     457.4700
         186    11.774800     483.0000     457.7100     457.1700
         187    11.787000     457.0000     457.4000     456.8600
         188    11.799300     439.0000     457.0900     456.5600
         189    11.811500     434.0000     456.7800     456.2500
         190    11.823800     500.0000     456.4800     455.9500
         191    11.836000     491.0000     456.1700     455.6500
         192    11.848300     497.0000     455.8700     455.3500
         193    11.860500     434.0000     455.5700     455.0500
         194    11.872800     454.0000     455.2700     454.7600
         195    11.885000     455.0000     454.9800     454.4600
         196    11.897300     440.0000     454.6800     454.1700
         197    11.909500     451.0000     454.3900     453.8700
         198    11.921800     470.0000     454.1000     453.5800
         199    11.934000     461.0000     453.8000     453.2900
         200    11.946300     470.0000     453.5100     453.0000
         201    11.958500     440.0000     453.2300     452.7100
         202    11.970800     454.0000     452.9400     452.4300
         203    11.983000     453.0000     452.6600     452.1400
         204    11.995300     418.0000     452.3700     451.8500
         205    12.007500     462.0000     452.0900     451.5700
         206    12.019800     464.0000     451.8100     451.2900
         207    12.032000     509.0000     451.5300     451.0100
         208    12.044300     474.0000     451.2500     450.7300
         209    12.056500     417.0000     450.9800     450.4500
         210    12.068800     433.0000     450.7000     450.1700
         211    12.081100     471.0000     450.4300     449.8900
         212    12.093300     454.0000     450.1500     449.6200
         213    12.105600     487.0000     449.8800     449.3400
         214    12.117800     466.0000     449.6100     449.0700
         215    12.130100     448.0000     449.3400     448.7900
         216    12.142300     468.0000     449.0800     448.5200
         217    12.154600     439.0000     448.8100     448.2500
         218    12.166800     471.0000     448.5500     447.9800
         219    12.179100     471.0000     448.2800     447.7100
         220    12.191300     480.0000     448.0200     447.4500
         221    12.203600     462.0000     447.7600     447.1800
         222    12.215800     452.0000     447.5000     446.9100
         223    12.228100     443.0000     447.2500     446.6500
         224    12.240300     440.0000     446.9900     446.3800
         225    12.252600     455.0000     446.7400     446.1200
         226    12.264800     450.0000     446.4800     445.8600
         227    12.277100     404.0000     446.2300     445.6000
         228    12.289300     427.0000     445.9800     445.3400
         229    12.301600     485.0000     445.7300     445.0800
         230    12.313800     460.0000     445.4900     444.8200
         231    12.326100     471.0000     445.2400     444.5600
         232    12.338300     460.0000     445.0000     444.3100
         233    12.350600     458.0000     444.7500     444.0500
         234    12.362800     411.0000     444.5100     443.7900
         235    12.375100     420.0000     444.2700     443.5400
         236    12.387300     422.0000     444.0300     443.2900
         237    12.399600     460.0000     443.8000     443.0400
         238    12.411800     418.0000     443.5600     442.7800
         239    12.424100     436.0000     443.3300     442.5300
         240    12.436300     427.0000     443.1000     442.2800
         241    12.448600     467.0000     442.8700     442.0300
         242    12.460800     430.0000     442.6500     441.7900
         243    12.473100     420.0000     442.4200     441.5400
         244    12.485300     466.0000     442.2000     441.2900
         245    12.497600     430.0000     441.9800     441.0500
         246    12.509800     453.0000     441.7600     440.8000
         247    12.522100     459.0000     441.5400     440.5600
         248    12.534300     443.0000     441.3300     440.3100
         249    12.546600     472.0000     441.1200     440.0700
         250    12.558800     449.0000     440.9100     439.8300
         251    12.571100     464.0000     440.7100     439.5900
         252    12.583300     408.0000     440.5100     439.3500
         253    12.595600     417.0000     440.3100     439.1100
         254    12.607800     412.0000     440.1100     438.8700
         255    12.620100     480.0000     439.9200     438.6300
         256    12.632300     465.0000     439.7400     438.3900
         257    12.644600     471.0000     439.5600     438.1500
         258    12.656800     390.0000     439.3900     437.9200
         259    12.669100     424.0000     439.2200     437.6800
         260    12.681300     434.0000     439.0600     437.4500
         261    12.693600     399.0000     438.9000     437.2100
         262    12.705900     459.0000     438.7600     436.9800
         263    12.718100     459.0000     438.6200     436.7400
         264    12.730400     452.0000     438.5000     436.5100
         265    12.742600     432.0000     438.3900     436.2800
         266    12.754900     457.0000     438.2900     436.0500
         267    12.767100     457.0000     438.2100     435.8200
         268    12.779400     428.0000     438.1400     435.5900
         269    12.791600     421.0000     438.1000     435.3600
         270    12.803900     433.0000     438.0900     435.1300
         271    12.816100     467.0000     438.1100     434.9000
         272    12.828400     402.0000     438.1700     434.6800
         273    12.840600     481.0000     438.2800     434.4500
         274    12.852900     424.0000     438.4400     434.2200
         275    12.865100     437.0000     438.6900     434.0000
         276    12.877400     454.0000     439.0300     433.7700
         277    12.889600     386.0000     439.5100     433.5500
         278    12.901900     443.0000     440.1600     433.3300
         279    12.914100     416.0000     441.0600     433.1000
         280    12.926400     467.0000     442.2800     432.8800
         281    12.938600     434.0000     443.9600     432.6600
         282    12.950900     392.0000     446.2900     432.4400
         283    12.963100     445.0000     449.5100     432.2200
         284    12.975400     446.0000     453.9300     432.0000
         285    12.987600     465.0000     459.9000     431.7800
         286    12.999900     425.0000     467.9000     431.5600
         287    13.012100     470.0000     478.6700     431.3400
         288    13.024400     486.0000     491.5100     431.1200
         289    13.036600     492.0000     510.6400     430.9000
         290    13.048900     520.0000     536.5900     430.6900
         291    13.061100     573.0000     571.4400     430.4700
         292    13.073400     595.0000     612.0800     430.2500
         293    13.085600     644.0000     645.0000     430.0400
         294    13.097900     681.0000     668.7100     429.8200
         295    13.110100     741.0000     690.6800     429.6100
         296    13.122400     715.0000     701.0600     429.4000
         297    13.134600     818.0000     683.2600     429.1800
         298    13.146900     697.0000     634.5600     428.9700
         299    13.159100     605.0000     586.5400     428.7600
         300    13.171400     598.0000     544.4600     428.5500
         301    13.183600     501.0000     503.4900     428.3300
         302    13.195900     463.0000     475.8800     428.1200
         303    13.208100     397.0000     460.7700     427.9100
         304    13.220400     439.0000     452.1300     427.7000
         305    13.232600     432.0000     446.7100     427.5000
         306    13.244900     406.0000     443.0700     427.2900
         307    13.257100     441.0000     440.5000     427.0800
         308    13.269400     439.0000     438.6100     426.8700
         309    13.281600     436.0000     437.2100     426.6600
         310    13.293900     412.0000     436.1700     426.4600
         311    13.306100     456.0000     435.3900     426.2500
         312    13.318400     451.0000     434.8400     426.0500
         313    13.330600     415.0000     434.4800     425.8400
         314    13.342900     428.0000     434.3000     425.6400
         315    13.355100     453.0000     434.3200     425.4300
         316    13.367400     426.0000     434.5400     425.2300
         317    13.379700     393.0000     435.0000     425.0300
         318    13.391900     422.0000     435.7400     424.8200
         319    13.404200     425.0000     436.8300     424.6200
         320    13.416400     451.0000     438.4400     424.4200
         321    13.428700     418.0000     440.7300     424.2200
         322    13.440900     418.0000     443.9700     424.0200
         323    13.453200     441.0000     448.5400     423.8200
         324    13.465400     436.0000     454.9900     423.6200
         325    13.477700     467.0000     462.3600     423.4200
         326    13.489900     465.0000     474.1600     423.2200
         327    13.502200     515.0000     490.4500     423.0200
         328    13.514400     521.0000     512.8500     422.8200
         329    13.526700     534.0000     543.6200     422.6300
         330    13.538900     518.0000     586.0200     422.4300
         331    13.551200     606.0000     641.3500     422.2300
         332    13.563400     664.0000     700.6200     422.0400
         333    13.575700     731.0000     748.1700     421.8400
         334    13.587900     768.0000     786.4500     421.6500
         335    13.600200     788.0000     818.8800     421.4500
         336    13.612400     815.0000     826.9300     421.2600
         337    13.624700     814.0000     788.5700     421.0600
         338    13.636900     762.0000     715.5100     420.8700
         339    13.649200     715.0000     645.6300     420.6800
         340    13.661400     627.0000     581.6200     420.4900
         341    13.673700     532.0000     523.1400     420.3000
         342    13.685900     528.0000     483.4700     420.1000
         343    13.698200     421.0000     461.3300     419.9100
         344    13.710400     450.0000     448.9500     419.7200
         345    13.722700     447.0000     441.4700     419.5300
         346    13.734900     406.0000     436.5600     419.3400
         347    13.747200     414.0000     433.1200     419.1600
         348    13.759400     416.0000     430.5800     418.9700
         349    13.771700     455.0000     428.6300     418.7800
         350    13.783900     409.0000     427.0800     418.5900
         351    13.796200     432.0000     425.8200     418.4000
         352    13.808400     403.0000     424.7600     418.2200
         353    13.820700     446.0000     423.8700     418.0300
         354    13.832900     441.0000     423.0900     417.8500
         355    13.845200     432.0000     422.4100     417.6600
         356    13.857400     417.0000     421.8000     417.4800
         357    13.869700     434.0000     421.2600     417.2900
         358    13.881900     423.0000     420.7600     417.1100
         359    13.894200     402.0000     420.3100     416.9300
         360    13.906400     457.0000     419.8900     416.7400
         361    13.918700     425.0000     419.4900     416.5600
         362    13.930900     442.0000     419.1300     416.3800
         363    13.943200     400.0000     418.7900     416.2000
         364    13.955400     407.0000     418.4700     416.0200
         365    13.967700     452.0000     418.1600     415.8400
         366    13.979900     438.0000     417.8600     415.6600
         367    13.992200     416.0000     417.5900     415.4800
         368    14.004500     409.0000     417.3200     415.3000
         369    14.016700     427.0000     417.0700     415.1200
         370    14.029000     418.0000     416.8400     414.9500
         371    14.041200     426.0000     416.6300     414.7700
         372    14.053500     406.0000     416.4300     414.5900
         373    14.065700     421.0000     416.2600     414.4200
         374    14.078000     426.0000     416.1200     414.2400
         375    14.090200     432.0000     416.0300     414.0700
         376    14.102500     423.0000     415.9900     413.8900
         377    14.114700     422.0000     416.0100     413.7200
         378    14.127000     395.0000     416.1400     413.5400
         379    14.139200     418.0000     416.3800     413.3700
         380    14.151500     432.0000     416.7900     413.2000
         381    14.163700     443.0000     417.3500     413.0300
         382    14.176000     418.0000     417.9300     412.8500
         383    14.188200     452.0000     418.3700     412.6800
         384    14.200500     431.0000     418.7100     412.5100
         385    14.212700     434.0000     418.9200     412.3400
         386    14.225000     430.0000     418.7400     412.1700
         387    14.237200     406.0000     417.9700     412.0000
         388    14.249500     417.0000     416.8300     411.8400
         389    14.261700     446.0000     415.7200     411.6700
         390    14.274000     403.0000     414.6700     411.5000
         391    14.286200     381.0000     413.7100     411.3300
         392    14.298500     423.0000     412.9700     411.1700
         393    14.310700     383.0000     412.4600     411.0000
         394    14.323000     388.0000     412.0800     410.8400
         395    14.335200     394.0000     411.7800     410.6700
         396    14.347500     435.0000     411.5200     410.5100
         397    14.359700     406.0000     411.2900     410.3400
         398    14.372000     426.0000     411.0700     410.1800
         399    14.384200     392.0000     410.8600     410.0200
         400    14.396500     399.0000     410.6700     409.8500
         401    14.408700     389.0000     410.4700     409.6900
         402    14.421000     395.0000     410.2900     409.5300
         403    14.433200     407.0000     410.1000     409.3700
         404    14.445500     421.0000     409.9200     409.2100
         405    14.457700     400.0000     409.7400     409.0500
         406    14.470000     389.0000     409.5700     408.8900
         407    14.482200     407.0000     409.3900     408.7400
         408    14.494500     406.0000     409.2200     408.5800
         409    14.506700     405.0000     409.0500     408.4200
         410    14.519000     419.0000     408.8800     408.2600
         411    14.531200     407.0000     408.7100     408.1100
         412    14.543500     468.0000     408.5500     407.9500
         413    14.555700     435.0000     408.3800     407.8000
         414    14.568000     398.0000     408.2200     407.6400
         415    14.580200     443.0000     408.0500     407.4900
         416    14.592500     385.0000     407.8900     407.3400
         417    14.604700     405.0000     407.7300     407.1800
         418    14.617000     370.0000     407.5700     407.0300
         419    14.629200     401.0000     407.4100     406.8800
         420    14.641500     428.0000     407.2500     406.7300
         421    14.653800     354.0000     407.1000     406.5800
         422    14.666000     390.0000     406.9400     406.4300
         423    14.678300     395.0000     406.7800     406.2800
         424    14.690500     405.0000     406.6300     406.1300
         425    14.702800     400.0000     406.4800     405.9800
         426    14.715000     403.0000     406.3200     405.8400
         427    14.727300     411.0000     406.1700     405.6900
         428    14.739500     391.0000     406.0200     405.5400
         429    14.751800     444.0000     405.8700     405.4000
         430    14.764000     418.0000     405.7200     405.2500
         431    14.776300     430.0000     405.5700     405.1100
         432    14.788500     435.0000     405.4300     404.9600
         433    14.800800     393.0000     405.2800     404.8200
         434    14.813000     394.0000     405.1300     404.6800
         435    14.825300     400.0000     404.9900     404.5400
         436    14.837500     402.0000     404.8400     404.3900
         437    14.849800     427.0000     404.7000     404.2500
         438    14.862000     411.0000     404.5600     404.1100
         439    14.874300     422.0000     404.4100     403.9700
         440    14.886500     432.0000     404.2700     403.8300
         441    14.898800     390.0000     404.1300     403.7000
         442    14.911000     432.0000     403.9900     403.5600
         443    14.923300     411.0000     403.8500     403.4200
         444    14.935500     362.0000     403.7100     403.2800
         445    14.947800     409.0000     403.5700     403.1500
         446    14.960000     423.0000     403.4400     403.0100
         447    14.972300     404.0000     403.3000     402.8800
         448    14.984500     424.0000     403.1700     402.7400
         449    14.996800     399.0000     403.0300     402.6100
         450    15.009000     397.0000     402.9000     402.4800
         451    15.021300     406.0000     402.7600     402.3500
         452    15.033500     400.0000     402.6300     402.2100
         453    15.045800     406.0000     402.5000     402.0800
         454    15.058000     412.0000     402.3700     401.9500
         455    15.070300     390.0000     402.2400     401.8200
         456    15.082500     395.0000     402.1100     401.7000
         457    15.094800     391.0000     401.9800     401.5700
         458    15.107000     380.0000     401.8500     401.4400
         459    15.119300     392.0000     401.7200     401.3100
         460    15.131500     415.0000     401.6000     401.1900
         461    15.143800     394.0000     401.4700     401.0600
         462    15.156000     399.0000     401.3500     400.9300
         463    15.168300     400.0000     401.2200     400.8100
         464    15.180500     397.0000     401.1000     400.6900
         465    15.192800     356.0000     400.9800     400.5600
         466    15.205000     398.0000     400.8500     400.4400
         467    15.217300     431.0000     400.7300     400.3200
         468    15.229500     390.0000     400.6100     400.2000
         469    15.241800     403.0000     400.4900     400.0800
         470    15.254000     385.0000     400.3700     399.9600
         471    15.266300     442.0000     400.2600     399.8400
         472    15.278600     392.0000     400.1400     399.7200
         473    15.290800     453.0000     400.0200     399.6000
         474    15.303100     395.0000     399.9100     399.4900
         475    15.315300     399.0000     399.7900     399.3700
         476    15.327600     411.0000     399.6800     399.2500
         477    15.339800     399.0000     399.5600     399.1400
         478    15.352100     392.0000     399.4500     399.0200
         479    15.364300     367.0000     399.3400     398.9100
         480    15.376600     412.0000     399.2300     398.8000
         481    15.388800     372.0000     399.1200     398.6800
         482    15.401100     362.0000     399.0100     398.5700
         483    15.413300     394.0000     398.9000     398.4600
         484    15.425600     405.0000     398.7900     398.3500
         485    15.437800     409.0000     398.6800     398.2400
         486    15.450100     394.0000     398.5800     398.1300
         487    15.462300     407.0000     398.4700     398.0200
         488    15.474600     393.0000     398.3700     397.9200
         489    15.486800     439.0000     398.2600     397.8100
         490    15.499100     411.0000     398.1600     397.7000
         491    15.511300     367.0000     398.0600     397.6000
         492    15.523600     398.0000     397.9600     397.4900
         493    15.535800     397.0000     397.8600     397.3900
         494    15.548100     377.0000     397.7600     397.2900
         495    15.560300     405.0000     397.6600     397.1800
         496    15.572600     388.0000     397.5600     397.0800
         497    15.584800     365.0000     397.4700     396.9800
         498    15.597100     416.0000     397.3700     396.8800
         499    15.609300     406.0000     397.2700     396.7800
         500    15.621600     402.0000     397.1800     396.6800
         501    15.633800     395.0000     397.0900     396.5800
         502    15.646100     397.0000     397.0000     396.4800
         503    15.658300     388.0000     396.9000     396.3900
         504    15.670600     399.0000     396.8100     396.2900
         505    15.682800     382.0000     396.7300     396.1900
         506    15.695100     415.0000     396.6400     396.1000
         507    15.707300     403.0000     396.5500     396.0000
         508    15.719600     377.0000     396.4600     395.9100
         509    15.731800     396.0000     396.3800     395.8200
         510    15.744100     398.0000     396.3000     395.7300
         511    15.756300     376.0000     396.2100     395.6300
         512    15.768600     429.0000     396.1300     395.5400
         513    15.780800     407.0000     396.0500     395.4500
         514    15.793100     429.0000     395.9700     395.3600
         515    15.805300     407.0000     395.9000     395.2700
         516    15.817600     391.0000     395.8200     395.1900
         517    15.829800     418.0000     395.7500     395.1000
         518    15.842100     375.0000     395.6700     395.0100
         519    15.854300     428.0000     395.6000     394.9300
         520    15.866600     386.0000     395.5300     394.8400
         521    15.878800     427.0000     395.4600     394.7600
         522    15.891100     372.0000     395.4000     394.6700
         523    15.903300     374.0000     395.3300     394.5900
         524    15.915600     374.0000     395.2700     394.5100
         525    15.927900     386.0000     395.2100     394.4300
         526    15.940100     365.0000     395.1500     394.3500
         527    15.952400     380.0000     395.1000     394.2700
         528    15.964600     413.0000     395.0500     394.1900
         529    15.976900     436.0000     395.0000     394.1100
         530    15.989100     397.0000     394.9600     394.0300
         531    16.001400     416.0000     394.9300     393.9500
         532    16.013600     381.0000     394.9000     393.8800
         533    16.025900     407.0000     394.8800     393.8000
         534    16.038100     383.0000     394.8700     393.7300
         535    16.050400     422.0000     394.8700     393.6500
         536    16.062600     393.0000     394.9000     393.5800
         537    16.074900     403.0000     394.9500     393.5100
         538    16.087100     402.0000     395.0400     393.4300
         539    16.099400     458.0000     395.1800     393.3600
         540    16.111600     414.0000     395.4000     393.2900
         541    16.123900     390.0000     395.7100     393.2200
         542    16.136100     437.0000     396.1600     393.1500
         543    16.148400     403.0000     396.8000     393.0800
         544    16.160600     375.0000     397.7000     393.0200
         545    16.172900     383.0000     399.0100     392.9500
         546    16.185100     405.0000     400.8500     392.8800
         547    16.197400     443.0000     403.1400     392.8200
         548    16.209600     428.0000     405.2300     392.7500
         549    16.221900     400.0000     406.8400     392.6900
         550    16.234100     419.0000     408.5600     392.6300
         551    16.246400     410.0000     410.0400     392.5600
         552    16.258600     399.0000     409.7600     392.5000
         553    16.270900     420.0000     407.0900     392.4400
         554    16.283100     380.0000     404.2600     392.3800
         555    16.295400     433.0000     402.3000     392.3200
         556    16.307600     413.0000     400.1100     392.2600
         557    16.319900     415.0000     397.8300     392.2000
         558    16.332100     348.0000     396.3400     392.1400
         559    16.344400     399.0000     395.5400     392.0900
         560    16.356600     432.0000     395.0800     392.0300
         561    16.368900     372.0000     394.8100     391.9800
         562    16.381100     409.0000     394.6400     391.9200
         563    16.393400     361.0000     394.5400     391.8700
         564    16.405600     398.0000     394.4900     391.8100
         565    16.417900     389.0000     394.4700     391.7600
         566    16.430100     368.0000     394.4900     391.7100
         567    16.442400     401.0000     394.5300     391.6600
         568    16.454600     414.0000     394.5900     391.6100
         569    16.466900     382.0000     394.6800     391.5600
         570    16.479100     394.0000     394.7900     391.5100
         571    16.491400     388.0000     394.9300     391.4600
         572    16.503600     395.0000     395.1000     391.4100
         573    16.515900     398.0000     395.2700     391.3700
         574    16.528100     414.0000     395.5000     391.3200
         575    16.540400     374.0000     395.7700     391.2800
         576    16.552600     408.0000     396.0900     391.2300
         577    16.564900     433.0000     396.4500     391.1900
         578    16.577200     415.0000     396.8700     391.1400
         579    16.589400     412.0000     397.3600     391.1000
         580    16.601700     393.0000     397.9200     391.0600
         581    16.613900     401.0000     398.5700     391.0200
         582    16.626200     407.0000     399.3200     390.9800
         583    16.638400     372.0000     400.1700     390.9400
         584    16.650700     383.0000     401.1500     390.9000
         585    16.662900     379.0000     402.2800     390.8600
         586    16.675200     376.0000     403.5700     390.8300
         587    16.687400     413.0000     405.0500     390.7900
         588    16.699700     389.0000     406.7700     390.7500
         589    16.711900     403.0000     408.7900     390.7200
         590    16.724200     439.0000     411.1800     390.6800
         591    16.736400     404.0000     414.0800     390.6500
         592    16.748700     415.0000     417.7000     390.6200
         593    16.760900     416.0000     422.3900     390.5800
         594    16.773200     422.0000     428.7300     390.5500
         595    16.785400     427.0000     437.6100     390.5200
         596    16.797700     468.0000     450.4000     390.4900
         597    16.809900     479.0000     468.8600     390.4600
         598    16.822200     510.0000     495.0000     390.4300
         599    16.834400     523.0000     532.1300     390.4000
         600    16.846700     619.0000     587.8800     390.3800
         601    16.858900     712.0000     675.1900     390.3500
         602    16.871200     792.0000     809.8300     390.3200
         603    16.883400    1025.0000     982.7500     390.3000
         604    16.895700    1064.0000    1110.3100     390.2700
         605    16.907900    1358.0000    1207.6900     390.2500
         606    16.920200    1387.0000    1354.2900     390.2200
         607    16.932400    1494.0000    1491.7500     390.2000
         608    16.944700    1349.0000    1429.8800     390.1800
         609    16.956900    1259.0000    1155.7400     390.1600
         610    16.969200    1036.0000     975.9100     390.1400
         611    16.981400     890.0000     888.8900     390.1200
         612    16.993700     765.0000     735.3200     390.1000
         613    17.005900     523.0000     569.1600     390.0800
         614    17.018200     497.0000     485.6800     390.0600
         615    17.030400     452.0000     449.9600     390.0500
         616    17.042700     420.0000     432.1400     390.0300
         617    17.054900     418.0000     421.7800     390.0100
         618    17.067200     423.0000     415.0800     390.0000
         619    17.079400     385.0000     410.4400     389.9800
         620    17.091700     411.0000     407.1600     389.9700
         621    17.103900     406.0000     404.5800     389.9600
         622    17.116200     425.0000     402.5600     389.9400
         623    17.128400     411.0000     400.9600     389.9300
         624    17.140700     417.0000     399.6600     389.9200
         625    17.152900     439.0000     398.5800     389.9100
         626    17.165200     447.0000     397.6900     389.9000
         627    17.177400     412.0000     396.9300     389.8900
         628    17.189700     415.0000     396.2800     389.8800
         629    17.201900     417.0000     395.7300     389.8700
         630    17.214200     357.0000     395.2500     389.8700
         631    17.226500     370.0000     394.8300     389.8600
         632    17.238700     411.0000     394.4600     389.8600
         633    17.251000     427.0000     394.1400     389.8500
         634    17.263200     429.0000     393.8500     389.8500
         635    17.275500     384.0000     393.6000     389.8400
         636    17.287700     397.0000     393.3700     389.8400
         637    17.300000     426.0000     393.1700     389.8400
         638    17.312200     364.0000     392.9900     389.8300
         639    17.324500     365.0000     392.8300     389.8300
         640    17.336700     420.0000     392.6800     389.8300
         641    17.349000     375.0000     392.5500     389.8300
         642    17.361200     373.0000     392.4400     389.8300
         643    17.373500     377.0000     392.3400     389.8300
         644    17.385700     386.0000     392.2500     389.8400
         645    17.398000     406.0000     392.1700     389.8400
         646    17.410200     363.0000     392.1000     389.8400
         647    17.422500     390.0000     392.0400     389.8400
         648    17.434700     375.0000     391.9900     389.8500
         649    17.447000     401.0000     391.9500     389.8500
         650    17.459200     423.0000     391.9100     389.8600
         651    17.471500     387.0000     391.8900     389.8700
         652    17.483700     390.0000     391.8800     389.8700
         653    17.496000     384.0000     391.8800     389.8800
         654    17.508200     417.0000     391.8900     389.8900
         655    17.520500     401.0000     391.9100     389.9000
         656    17.532700     387.0000     391.9400     389.9100
         657    17.545000     396.0000     391.9900     389.9200
         658    17.557200     385.0000     392.0700     389.9300
         659    17.569500     456.0000     392.1600     389.9400
         660    17.581700     382.0000     392.2900     389.9500
         661    17.594000     393.0000     392.4700     389.9600
         662    17.606200     375.0000     392.7100     389.9800
         663    17.618500     384.0000     393.0300     389.9900
         664    17.630700     390.0000     393.4800     390.0000
         665    17.643000     399.0000     394.0900     390.0200
         666    17.655200     432.0000     394.9500     390.0300
         667    17.667500     399.0000     396.1300     390.0500
         668    17.679700     389.0000     397.5600     390.0700
         669    17.692000     382.0000     399.8100     390.0800
         670    17.704200     408.0000     403.0700     390.1000
         671    17.716500     419.0000     407.7300     390.1200
         672    17.728700     422.0000     413.8500     390.1400
         673    17.741000     396.0000     420.0400     390.1600
         674    17.753200     404.0000     424.9700     390.1800
         675    17.765500     429.0000     430.0300     390.2000
         676    17.777700     479.0000     435.2700     390.2200
         677    17.790000     457.0000     436.7900     390.2400
         678    17.802200     446.0000     430.8300     390.2600
         679    17.814500     436.0000     422.5000     390.2900
         680    17.826700     433.0000     417.1800     390.3100
         681    17.839000     390.0000     412.4000     390.3300
         682    17.851300     404.0000     405.9700     390.3600
         683    17.863500     362.0000     400.4700     390.3800
         684    17.875800     364.0000     397.2500     390.4100
         685    17.888000     383.0000     395.4600     390.4400
         686    17.900300     385.0000     394.3900     390.4600
         687    17.912500     365.0000     393.7100     390.4900
         688    17.924800     384.0000     393.2400     390.5200
         689    17.937000     367.0000     392.9100     390.5500
         690    17.949300     415.0000     392.6700     390.5700
         691    17.961500     448.0000     392.4900     390.6000
         692    17.973800     378.0000     392.3600     390.6300
         693    17.986000     394.0000     392.2600     390.6600
         694    17.998300     370.0000     392.1800     390.7000
         695    18.010500     393.0000     392.1300     390.7300
         696    18.022800     377.0000     392.0900     390.7600
         697    18.035000     399.0000     392.0600     390.7900
         698    18.047300     415.0000     392.0400     390.8200
         699    18.059500     417.0000     392.0300     390.8600
         700    18.071800     396.0000     392.0400     390.8900
         701    18.084000     418.0000     392.0500     390.9300
         702    18.096300     386.0000     392.0600     390.9600
         703    18.108500     394.0000     392.0900     391.0000
         704    18.120800     393.0000     392.1200     391.0300
         705    18.133000     374.0000     392.1600     391.0700
         706    18.145300     384.0000     392.2100     391.1100
         707    18.157500     369.0000     392.2700     391.1500
         708    18.169800     387.0000     392.3500     391.1800
         709    18.182000     397.0000     392.4400     391.2200
         710    18.194300     399.0000     392.5600     391.2600
         711    18.206500     397.0000     392.7200     391.3000
         712    18.218800     391.0000     392.9200     391.3400
         713    18.231000     357.0000     393.1900     391.3800
         714    18.243300     393.0000     393.5700     391.4200
         715    18.255500     394.0000     394.0800     391.4600
         716    18.267800     408.0000     394.8100     391.5100
         717    18.280000     393.0000     395.6900     391.5500
         718    18.292300     378.0000     397.1700     391.5900
         719    18.304500     402.0000     399.3200     391.6400
         720    18.316800     414.0000     402.3400     391.6800
         721    18.329000     403.0000     405.8500     391.7200
         722    18.341300     386.0000     408.9100     391.7700
         723    18.353500     373.0000     411.7100     391.8100
         724    18.365800     401.0000     414.8300     391.8600
         725    18.378000     388.0000     417.0000     391.9100
         726    18.390300     439.0000     415.5900     391.9500
         727    18.402500     468.0000     411.1200     392.0000
         728    18.414800     449.0000     407.4700     392.0500
         729    18.427000     413.0000     405.1100     392.0900
         730    18.439300     408.0000     402.2000     392.1400
         731    18.451500     401.0000     398.8100     392.1900
         732    18.463800     416.0000     396.4300     392.2400
         733    18.476000     438.0000     395.1600     392.2900
         734    18.488300     381.0000     394.5000     392.3400
         735    18.500600     419.0000     394.1400     392.3900
         736    18.512800     387.0000     393.9200     392.4400
         737    18.525100     356.0000     393.7900     392.4900
         738    18.537300     396.0000     393.7100     392.5400
         739    18.549600     373.0000     393.6700     392.6000
         740    18.561800     417.0000     393.6500     392.6500
         741    18.574100     391.0000     393.6400     392.7000
         742    18.586300     395.0000     393.6400     392.7500
         743    18.598600     361.0000     393.6600     392.8100
         744    18.610800     380.0000     393.6800     392.8600
         745    18.623100     403.0000     393.7100     392.9200
         746    18.635300     391.0000     393.7400     392.9700
         747    18.647600     366.0000     393.7800     393.0300
         748    18.659800     352.0000     393.8300     393.0800
         749    18.672100     431.0000     393.8800     393.1400
         750    18.684300     387.0000     393.9400     393.2000
         751    18.696600     390.0000     394.0000     393.2500
         752    18.708800     424.0000     394.0800     393.3100
         753    18.721100     422.0000     394.1600     393.3700
         754    18.733300     430.0000     394.2700     393.4200
         755    18.745600     397.0000     394.4000     393.4800
         756    18.757800     378.0000     394.5600     393.5400
         757    18.770100     398.0000     394.7800     393.6000
         758    18.782300     426.0000     395.0700     393.6600
         759    18.794600     382.0000     395.4600     393.7200
         760    18.806800     401.0000     395.9100     393.7800
         761    18.819100     376.0000     396.3200     393.8400
         762    18.831300     386.0000     396.6800     393.9000
         763    18.843600     374.0000     397.0900     393.9600
         764    18.855800     399.0000     397.4200     394.0200
         765    18.868100     419.0000     397.3800     394.0800
         766    18.880300     394.0000     396.9500     394.1500
         767    18.892600     402.0000     396.6000     394.2100
         768    18.904800     432.0000     396.4100     394.2700
         769    18.917100     436.0000     396.1500     394.3300
         770    18.929300     433.0000     395.8000     394.4000
         771    18.941600     442.0000     395.5500     394.4600
         772    18.953800     387.0000     395.4200     394.5200
         773    18.966100     367.0000     395.3800     394.5900
         774    18.978300     381.0000     395.3700     394.6500
         775    18.990600     403.0000     395.3900     394.7200
         776    19.002800     388.0000     395.4300     394.7800
         777    19.015100     414.0000     395.4700     394.8500
         778    19.027300     432.0000     395.5200     394.9100
         779    19.039600     405.0000     395.5700     394.9800
         780    19.051800     408.0000     395.6300     395.0500
         781    19.064100     404.0000     395.6900     395.1100
         782    19.076300     427.0000     395.7500     395.1800
         783    19.088600     433.0000     395.8200     395.2500
         784    19.100800     408.0000     395.8800     395.3100
         785    19.113100     371.0000     395.9500     395.3800
         786    19.125300     424.0000     396.0100     395.4500
         787    19.137600     401.0000     396.0800     395.5200
         788    19.149900     410.0000     396.1500     395.5900
         789    19.162100     391.0000     396.2200     395.6600
         790    19.174400     438.0000     396.2900     395.7200
         791    19.186600     403.0000     396.3600     395.7900
         792    19.198900     372.0000     396.4400     395.8600
         793    19.211100     385.0000     396.5100     395.9300
         794    19.223400     403.0000     396.5800     396.0000
         795    19.235600     392.0000     396.6600     396.0700
         796    19.247900     424.0000     396.7300     396.1400
         797    19.260100     396.0000     396.8100     396.2100
         798    19.272400     386.0000     396.8800     396.2900
         799    19.284600     417.0000     396.9600     396.3600
         800    19.296900     395.0000     397.0400     396.4300
         801    19.309100     385.0000     397.1200     396.5000
         802    19.321400     387.0000     397.2000     396.5700
         803    19.333600     351.0000     397.2800     396.6400
         804    19.345900     367.0000     397.3600     396.7200
         805    19.358100     364.0000     397.4400     396.7900
         806    19.370400     369.0000     397.5200     396.8600
         807    19.382600     430.0000     397.6100     396.9300
         808    19.394900     370.0000     397.7000     397.0100
         809    19.407100     392.0000     397.7800     397.0800
         810    19.419400     407.0000     397.8700     397.1500
         811    19.431600     369.0000     397.9600     397.2300
         812    19.443900     356.0000     398.0500     397.3000
         813    19.456100     363.0000     398.1500     397.3800
         814    19.468400     400.0000     398.2400     397.4500
         815    19.480600     417.0000     398.3400     397.5200
         816    19.492900     388.0000     398.4400     397.6000
         817    19.505100     379.0000     398.5500     397.6700
         818    19.517400     424.0000     398.6600     397.7500
         819    19.529600     410.0000     398.7700     397.8200
         820    19.541900     369.0000     398.8900     397.9000
         821    19.554100     410.0000     399.0100     397.9700
         822    19.566400     400.0000     399.1500     398.0500
         823    19.578600     373.0000     399.3000     398.1300
         824    19.590900     392.0000     399.4600     398.2000
         825    19.603100     371.0000     399.6500     398.2800
         826    19.615400     381.0000     399.8600     398.3500
         827    19.627600     408.0000     400.1100     398.4300
         828    19.639900     410.0000     400.4200     398.5100
         829    19.652100     373.0000     400.8100     398.5800
         830    19.664400     391.0000     401.3000     398.6600
         831    19.676600     396.0000     401.9600     398.7400
         832    19.688900     400.0000     402.8800     398.8100
         833    19.701100     448.0000     404.1700     398.8900
         834    19.713400     406.0000     406.0000     398.9700
         835    19.725600     406.0000     408.5000     399.0500
         836    19.737900     398.0000     411.3700     399.1200
         837    19.750100     413.0000     413.8600     399.2000
         838    19.762400     448.0000     416.2000     399.2800
         839    19.774700     421.0000     418.8200     399.3600
         840    19.786900     402.0000     420.6900     399.4400
         841    19.799200     416.0000     419.5000     399.5100
         842    19.811400     387.0000     415.9300     399.5900
         843    19.823700     408.0000     413.3800     399.6700
         844    19.835900     420.0000     411.9900     399.7500
         845    19.848200     424.0000     410.1000     399.8300
         846    19.860400     387.0000     407.4800     399.9100
         847    19.872700     384.0000     405.5100     399.9800
         848    19.884900     427.0000     404.4900     400.0600
         849    19.897200     407.0000     404.0300     400.1400
         850    19.909400     414.0000     403.8900     400.2200
         851    19.921700     394.0000     403.9300     400.3000
         852    19.933900     395.0000     404.1100     400.3800
         853    19.946200     400.0000     404.4200     400.4600
         854    19.958400     391.0000     404.8700     400.5400
         855    19.970700     397.0000     405.4900     400.6200
         856    19.982900     392.0000     406.3100     400.7000
         857    19.995200     441.0000     407.4300     400.7700
         858    20.007400     417.0000     408.9400     400.8500
         859    20.019700     411.0000     411.0300     400.9300
         860    20.031900     461.0000     414.0100     401.0100
         861    20.044200     416.0000     418.3800     401.0900
         862    20.056400     405.0000     424.9000     401.1700
         863    20.068700     454.0000     434.5900     401.2500
         864    20.080900     421.0000     448.7000     401.3300
         865    20.093200     446.0000     466.9400     401.4100
         866    20.105400     488.0000     485.0400     401.4900
         867    20.117700     521.0000     501.5100     401.5700
         868    20.129900     549.0000     520.3800     401.6500
         869    20.142200     566.0000     539.8300     401.7300
         870    20.154400     630.0000     546.1300     401.8100
         871    20.166700     571.0000     530.6800     401.8900
         872    20.178900     543.0000     512.6100     401.9700
         873    20.191200     535.0000     505.1700     402.0500
         874    20.203400     492.0000     498.8400     402.1300
         875    20.215700     495.0000     481.2900     402.2100
         876    20.227900     489.0000     458.5500     402.2900
         877    20.240200     431.0000     442.4900     402.3700
         878    20.252400     414.0000     434.0900     402.4500
         879    20.264700     411.0000     427.7800     402.5300
         880    20.276900     401.0000     420.8900     402.6100
         881    20.289200     410.0000     415.3500     402.6900
         882    20.301400     415.0000     412.0100     402.7700
         883    20.313700     447.0000     410.0400     402.8500
         884    20.325900     395.0000     408.8100     402.9300
         885    20.338200     436.0000     407.9900     403.0100
         886    20.350400     397.0000     407.4200     403.0900
         887    20.362700     407.0000     407.0100     403.1700
         888    20.374900     411.0000     406.7200     403.2500
         889    20.387200     432.0000     406.5000     403.3300
         890    20.399400     388.0000     406.3500     403.4100
         891    20.411700     422.0000     406.2500     403.4800
         892    20.424000     453.0000     406.1800     403.5600
         893    20.436200     418.0000     406.1500     403.6400
         894    20.448500     412.0000     406.1400     403.7200
         895    20.460700     423.0000     406.1500     403.8000
         896    20.473000     371.0000     406.1800     403.8800
         897    20.485200     410.0000     406.2300     403.9600
         898    20.497500     432.0000     406.3000     404.0400
         899    20.509700     417.0000     406.3900     404.1200
         900    20.522000     414.0000     406.4900     404.2000
         901    20.534200     426.0000     406.6200     404.2800
         902    20.546500     380.0000     406.7700     404.3600
         903    20.558700     384.0000     406.9400     404.4300
         904    20.571000     405.0000     407.1500     404.5100
         905    20.583200     430.0000     407.4000     404.5900
         906    20.595500     420.0000     407.7100     404.6700
         907    20.607700     378.0000     408.0900     404.7500
         908    20.620000     419.0000     408.5600     404.8300
         909    20.632200     391.0000     409.1600     404.9100
         910    20.644500     405.0000     409.9400     404.9800
         911    20.656700     442.0000     410.9800     405.0600
         912    20.669000     427.0000     412.3800     405.1400
         913    20.681200     389.0000     414.3400     405.2200
         914    20.693500     419.0000     417.1200     405.3000
         915    20.705700     443.0000     421.1500     405.3700
         916    20.718000     407.0000     427.0300     405.4500
         917    20.730200     423.0000     435.1100     405.5300
         918    20.742500     461.0000     444.0900     405.6100
         919    20.754700     455.0000     451.7400     405.6800
         920    20.767000     489.0000     459.2700     405.7600
         921    20.779200     431.0000     467.6100     405.8400
         922    20.791500     444.0000     472.6100     405.9100
         923    20.803700     438.0000     466.9400     405.9900
         924    20.816000     434.0000     454.8000     406.0700
         925    20.828200     428.0000     446.9200     406.1400
         926    20.840500     404.0000     442.6500     406.2200
         927    20.852700     441.0000     436.5700     406.3000
         928    20.865000     435.0000     427.5800     406.3700
         929    20.877200     438.0000     420.3500     406.4500
         930    20.889500     408.0000     416.2100     406.5200
         931    20.901700     398.0000     413.9200     406.6000
         932    20.914000     413.0000     412.6300     406.6800
         933    20.926200     417.0000     411.7600     406.7500
         934    20.938500     437.0000     411.1900     406.8300
         935    20.950700     419.0000     410.8100     406.9000
         936    20.963000     422.0000     410.5600     406.9800
         937    20.975200     435.0000     410.4000     407.0500
         938    20.987500     407.0000     410.3000     407.1300
         939    20.999700     452.0000     410.2400     407.2000
         940    21.012000     433.0000     410.2300     407.2700
         941    21.024200     439.0000     410.2500     407.3500
         942    21.036500     395.0000     410.2900     407.4200
         943    21.048700     406.0000     410.3600     407.5000
         944    21.061000     430.0000     410.4600     407.5700
         945    21.073300     373.0000     410.5700     407.6400
         946    21.085500     434.0000     410.7100     407.7100
         947    21.097800     410.0000     410.8700     407.7900
         948    21.110000     438.0000     411.0500     407.8600
         949    21.122300     444.0000     411.2600     407.9300
         950    21.134500     412.0000     411.5100     408.0100
         951    21.146800     450.0000     411.8000     408.0800
         952    21.159000     406.0000     412.1300     408.1500
         953    21.171300     432.0000     412.5300     408.2200
         954    21.183500     400.0000     413.0100     408.2900
         955    21.195800     405.0000     413.6000     408.3600
         956    21.208000     420.0000     414.3300     408.4400
         957    21.220300     417.0000     415.2600     408.5100
         958    21.232500     424.0000     416.4500     408.5800
         959    21.244800     434.0000     418.0000     408.6500
         960    21.257000     411.0000     420.0800     408.7200
         961    21.269300     432.0000     422.9300     408.7900
         962    21.281500     412.0000     426.9900     408.8600
         963    21.293800     410.0000     432.8800     408.9300
         964    21.306000     496.0000     441.4400     409.0000
         965    21.318300     443.0000     453.6100     409.0700
         966    21.330500     492.0000     469.5200     409.1300
         967    21.342800     482.0000     486.9800     409.2000
         968    21.355000     485.0000     503.4500     409.2700
         969    21.367300     450.0000     519.5700     409.3400
         970    21.379500     574.0000     534.7600     409.4100
         971    21.391800     525.0000     541.5300     409.4700
         972    21.404000     482.0000     531.6700     409.5400
         973    21.416300     535.0000     511.9700     409.6100
         974    21.428500     480.0000     496.2300     409.6800
         975    21.440800     486.0000     485.6500     409.7400
         976    21.453000     435.0000     473.4200     409.8100
         977    21.465300     456.0000     457.4300     409.8800
         978    21.477500     439.0000     443.0800     409.9400
         979    21.489800     407.0000     433.7700     410.0100
         980    21.502000     416.0000     428.5500     410.0700
         981    21.514300     417.0000     425.7300     410.1400
         982    21.526500     419.0000     424.2900     410.2000
         983    21.538800     435.0000     423.6900     410.2700
         984    21.551000     431.0000     423.6900     410.3300
         985    21.563300     394.0000     424.2000     410.3900
         986    21.575500     426.0000     425.1900     410.4600
         987    21.587800     440.0000     426.7200     410.5200
         988    21.600000     442.0000     428.8900     410.5900
         989    21.612300     441.0000     431.8900     410.6500
         990    21.624500     443.0000     435.9800     410.7100
         991    21.636800     454.0000     440.9600     410.7700
         992    21.649000     449.0000     448.5000     410.8300
         993    21.661300     448.0000     459.2200     410.9000
         994    21.673500     479.0000     474.8700     410.9600
         995    21.685800     540.0000     498.2500     411.0200
         996    21.698100     507.0000     533.8400     411.0800
         997    21.710300     590.0000     587.3700     411.1400
         998    21.722600     645.0000     660.3200     411.2000
         999    21.734800     723.0000     739.1500     411.2600
        1000    21.747100     822.0000     810.5700     411.3200
        1001    21.759300     908.0000     885.0800     411.3800
        1002    21.771600     918.0000     961.8300     411.4400
        1003    21.783800     951.0000     993.5600     411.5000
        1004    21.796100     841.0000     928.8300     411.5600
        1005    21.808300     784.0000     822.6900     411.6100
        1006    21.820600     788.0000     756.6800     411.6700
        1007    21.832800     692.0000     721.3700     411.7300
        1008    21.845100     682.0000     669.3800     411.7900
        1009    21.857300     583.0000     590.4300     411.8400
        1010    21.869600     488.0000     522.4300     411.9000
        1011    21.881800     442.0000     482.4500     411.9600
        1012    21.894100     443.0000     461.3100     412.0100
        1013    21.906300     479.0000     449.8500     412.0700
        1014    21.918600     422.0000     443.5300     412.1200
        1015    21.930800     415.0000     440.3900     412.1800
        1016    21.943100     436.0000     439.7100     412.2300
        1017    21.955300     460.0000     441.3000     412.2800
        1018    21.967600     437.0000     444.7500     412.3400
        1019    21.979800     457.0000     448.5500     412.3900
        1020    21.992100     454.0000     452.1000     412.4500
        1021    22.004300     430.0000     456.4400     412.5000
        1022    22.016600     445.0000     460.7500     412.5500
        1023    22.028800     487.0000     460.7900     412.6000
        1024    22.041100     452.0000     454.1500     412.6500
        1025    22.053300     433.0000     447.4100     412.7100
        1026    22.065600     443.0000     444.4700     412.7600
        1027    22.077800     463.0000     443.0500     412.8100
        1028    22.090100     460.0000     440.1800     412.8600
        1029    22.102300     417.0000     436.6800     412.9100
        1030    22.114600     410.0000     435.5900     412.9600
        1031    22.126800     434.0000     436.6100     413.0100
        1032    22.139100     424.0000     438.3900     413.0500
        1033    22.151300     408.0000     440.7700     413.1000
        1034    22.163600     452.0000     443.3700     413.1500
        1035    22.175800     385.0000     444.1800     413.2000
        1036    22.188100     408.0000     441.1800     413.2500
        1037    22.200300     436.0000     436.4000     413.2900
        1038    22.212600     438.0000     433.1100     413.3400
        1039    22.224800     422.0000     431.1800     413.3900
        1040    22.237100     392.0000     428.7600     413.4300
        1041    22.249300     430.0000     425.2400     413.4800
        1042    22.261600     395.0000     421.9900     413.5200
        1043    22.273800     432.0000     419.9100     413.5700
        1044    22.286100     450.0000     418.7300     413.6100
        1045    22.298300     443.0000     418.0400     413.6500
        1046    22.310600     438.0000     417.6000     413.7000
        1047    22.322800     433.0000     417.3200     413.7400
        1048    22.335100     383.0000     417.1300     413.7800
        1049    22.347400     435.0000     417.0000     413.8300
        1050    22.359600     402.0000     416.9100     413.8700
        1051    22.371900     406.0000     416.8600     413.9100
        1052    22.384100     433.0000     416.8400     413.9500
        1053    22.396400     419.0000     416.8300     413.9900
        1054    22.408600     423.0000     416.8400     414.0300
        1055    22.420900     421.0000     416.8800     414.0700
        1056    22.433100     429.0000     416.9300     414.1100
        1057    22.445400     443.0000     416.9900     414.1500
        1058    22.457600     410.0000     417.0700     414.1900
        1059    22.469900     401.0000     417.1700     414.2300
        1060    22.482100     354.0000     417.2800     414.2600
        1061    22.494400     408.0000     417.4000     414.3000
        1062    22.506600     427.0000     417.5400     414.3400
        1063    22.518900     429.0000     417.7000     414.3800
        1064    22.531100     452.0000     417.8600     414.4100
        1065    22.543400     414.0000     418.0300     414.4500
        1066    22.555600     436.0000     418.2100     414.4800
        1067    22.567900     416.0000     418.4000     414.5200
        1068    22.580100     469.0000     418.5800     414.5500
        1069    22.592400     442.0000     418.7600     414.5900
        1070    22.604600     400.0000     418.9200     414.6200
        1071    22.616900     405.0000     419.0700     414.6500
        1072    22.629100     359.0000     419.1900     414.6900
        1073    22.641400     423.0000     419.2900     414.7200
        1074    22.653600     397.0000     419.3600     414.7500
        1075    22.665900     440.0000     419.3900     414.7800
        1076    22.678100     436.0000     419.3900     414.8100
        1077    22.690400     444.0000     419.3600     414.8400
        1078    22.702600     438.0000     419.3000     414.8700
        1079    22.714900     387.0000     419.2000     414.9000
        1080    22.727100     367.0000     419.0900     414.9300
        1081    22.739400     437.0000     418.9500     414.9600
        1082    22.751600     424.0000     418.8000     414.9900
        1083    22.763900     424.0000     418.6400     415.0200
        1084    22.776100     397.0000     418.4800     415.0500
        1085    22.788400     446.0000     418.3100     415.0700
        1086    22.800600     456.0000     418.1600     415.1000
        1087    22.812900     444.0000     418.0000     415.1300
        1088    22.825100     451.0000     417.8600     415.1500
        1089    22.837400     407.0000     417.7200     415.1800
        1090    22.849600     414.0000     417.6000     415.2000
        1091    22.861900     460.0000     417.4900     415.2300
        1092    22.874100     407.0000     417.3900     415.2500
        1093    22.886400     415.0000     417.3000     415.2700
        1094    22.898600     425.0000     417.2200     415.3000
        1095    22.910900     406.0000     417.1500     415.3200
        1096    22.923100     450.0000     417.0900     415.3400
        1097    22.935400     403.0000     417.0400     415.3600
        1098    22.947600     442.0000     416.9900     415.3900
        1099    22.959900     434.0000     416.9500     415.4100
        1100    22.972100     396.0000     416.9200     415.4300
        1101    22.984400     438.0000     416.8900     415.4500
        1102    22.996700     401.0000     416.8700     415.4700
        1103    23.008900     425.0000     416.8500     415.4800
        1104    23.021200     420.0000     416.8300     415.5000
        1105    23.033400     387.0000     416.8200     415.5200
        1106    23.045700     423.0000     416.8100     415.5400
        1107    23.057900     401.0000     416.8000     415.5600
        1108    23.070200     456.0000     416.7900     415.5700
        1109    23.082400     441.0000     416.7900     415.5900
        1110    23.094700     413.0000     416.7800     415.6000
        1111    23.106900     412.0000     416.7800     415.6200
        1112    23.119200     411.0000     416.7800     415.6300
        1113    23.131400     402.0000     416.7800     415.6500
        1114    23.143700     397.0000     416.7800     415.6600
        1115    23.155900     432.0000     416.7900     415.6700
        1116    23.168200     416.0000     416.7900     415.6900
        1117    23.180400     437.0000     416.7900     415.7000
        1118    23.192700     403.0000     416.8000     415.7100
        1119    23.204900     428.0000     416.8000     415.7200
        1120    23.217200     414.0000     416.8100     415.7300
        1121    23.229400     421.0000     416.8100     415.7400
        1122    23.241700     421.0000     416.8200     415.7500
        1123    23.253900     437.0000     416.8200     415.7600
        1124    23.266200     412.0000     416.8300     415.7700
        1125    23.278400     444.0000     416.8300     415.7800
        1126    23.290700     416.0000     416.8400     415.7900
        1127    23.302900     396.0000     416.8400     415.8000
        1128    23.315200     411.0000     416.8500     415.8000
        1129    23.327400     452.0000     416.8500     415.8100
        1130    23.339700     424.0000     416.8600     415.8100
        1131    23.351900     372.0000     416.8600     415.8200
        1132    23.364200     398.0000     416.8700     415.8200
        1133    23.376400     430.0000     416.8700     415.8300
        1134    23.388700     417.0000     416.8800     415.8300
        1135    23.400900     441.0000     416.8800     415.8400
        1136    23.413200     416.0000     416.8900     415.8400
        1137    23.425400     413.0000     416.8900     415.8400
        1138    23.437700     414.0000     416.9000     415.8400
        1139    23.449900     426.0000     416.9000     415.8500
        1140    23.462200     396.0000     416.9100     415.8500
        1141    23.474400     420.0000     416.9100     415.8500
        1142    23.486700     352.0000     416.9100     415.8500
        1143    23.498900     400.0000     416.9200     415.8500
        1144    23.511200     404.0000     416.9200     415.8400
        1145    23.523400     427.0000     416.9300     415.8400
        1146    23.535700     422.0000     416.9300     415.8400
        1147    23.547900     441.0000     416.9300     415.8400
        1148    23.560200     401.0000     416.9400     415.8400
        1149    23.572400     424.0000     416.9400     415.8300
        1150    23.584700     409.0000     416.9400     415.8300
        1151    23.596900     408.0000     416.9500     415.8200
        1152    23.609200     408.0000     416.9500     415.8200
        1153    23.621400     424.0000     416.9500     415.8100
        1154    23.633700     417.0000     416.9600     415.8100
        1155    23.646000     425.0000     416.9600     415.8000
        1156    23.658200     414.0000     416.9600     415.7900
        1157    23.670500     389.0000     416.9700     415.7800
        1158    23.682700     394.0000     416.9700     415.7800
        1159    23.695000     396.0000     416.9800     415.7700
        1160    23.707200     405.0000     416.9800     415.7600
        1161    23.719500     469.0000     416.9900     415.7500
        1162    23.731700     441.0000     417.0000     415.7400
        1163    23.744000     391.0000     417.0100     415.7300
        1164    23.756200     393.0000     417.0200     415.7200
        1165    23.768500     402.0000     417.0400     415.7000
        1166    23.780700     431.0000     417.0500     415.6900
        1167    23.793000     434.0000     417.0700     415.6800
        1168    23.805200     407.0000     417.1000     415.6700
        1169    23.817500     434.0000     417.1300     415.6500
        1170    23.829700     386.0000     417.1600     415.6400
        1171    23.842000     445.0000     417.2100     415.6200
        1172    23.854200     400.0000     417.2700     415.6100
        1173    23.866500     409.0000     417.3400     415.5900
        1174    23.878700     401.0000     417.4400     415.5700
        1175    23.891000     442.0000     417.5700     415.5600
        1176    23.903200     423.0000     417.7300     415.5400
        1177    23.915500     442.0000     417.9100     415.5200
        1178    23.927700     434.0000     418.1900     415.5000
        1179    23.940000     413.0000     418.5600     415.4800
        1180    23.952200     443.0000     419.1000     415.4600
        1181    23.964500     376.0000     419.9000     415.4400
        1182    23.976700     464.0000     421.1100     415.4200
        1183    23.989000     433.0000     422.9300     415.4000
        1184    24.001200     449.0000     425.4100     415.3800
        1185    24.013500     430.0000     428.0400     415.3600
        1186    24.025700     467.0000     430.4600     415.3400
        1187    24.038000     462.0000     433.0900     415.3100
        1188    24.050200     429.0000     435.7100     415.2900
        1189    24.062500     427.0000     436.4400     415.2600
        1190    24.074700     430.0000     433.6600     415.2400
        1191    24.087000     425.0000     430.1000     415.2100
        1192    24.099200     446.0000     428.2900     415.1900
        1193    24.111500     408.0000     427.6000     415.1600
        1194    24.123700     416.0000     426.4200     415.1300
        1195    24.136000     418.0000     423.8600     415.1100
        1196    24.148200     405.0000     421.2000     415.0800
        1197    24.160500     402.0000     419.5200     415.0500
        1198    24.172700     377.0000     418.5700     415.0200
        1199    24.185000     433.0000     418.0000     414.9900
        1200    24.197200     436.0000     417.6300     414.9600
        1201    24.209500     431.0000     417.3700     414.9300
        1202    24.221700     400.0000     417.1800     414.9000
        1203    24.234000     405.0000     417.0400     414.8700
        1204    24.246200     384.0000     416.9200     414.8300
        1205    24.258500     387.0000     416.8300     414.8000
        1206    24.270700     385.0000     416.7500     414.7700
        1207    24.283000     392.0000     416.6800     414.7300
        1208    24.295300     390.0000     416.6300     414.7000
        1209    24.307500     430.0000     416.5700     414.6700
        1210    24.319800     437.0000     416.5300     414.6300
        1211    24.332000     391.0000     416.4900     414.5900
        1212    24.344300     410.0000     416.4500     414.5600
        1213    24.356500     429.0000     416.4100     414.5200
        1214    24.368800     375.0000     416.3800     414.4800
        1215    24.381000     396.0000     416.3500     414.4400
        1216    24.393300     452.0000     416.3200     414.4000
        1217    24.405500     426.0000     416.2900     414.3700
        1218    24.417800     453.0000     416.2600     414.3300
        1219    24.430000     387.0000     416.2400     414.2900
        1220    24.442300     406.0000     416.2100     414.2400
        1221    24.454500     411.0000     416.1900     414.2000
        1222    24.466800     447.0000     416.1700     414.1600
        1223    24.479000     451.0000     416.1500     414.1200
        1224    24.491300     469.0000     416.1300     414.0800
        1225    24.503500     393.0000     416.1100     414.0300
        1226    24.515800     433.0000     416.0900     413.9900
        1227    24.528000     399.0000     416.0800     413.9400
        1228    24.540300     415.0000     416.0600     413.9000
        1229    24.552500     418.0000     416.0400     413.8500
        1230    24.564800     421.0000     416.0300     413.8100
        1231    24.577000     408.0000     416.0200     413.7600
        1232    24.589300     410.0000     416.0100     413.7100
        1233    24.601500     393.0000     416.0000     413.6600
        1234    24.613800     433.0000     415.9900     413.6200
        1235    24.626000     414.0000     415.9800     413.5700
        1236    24.638300     420.0000     415.9800     413.5200
        1237    24.650500     435.0000     415.9700     413.4700
        1238    24.662800     407.0000     415.9700     413.4200
        1239    24.675000     403.0000     415.9700     413.3700
        1240    24.687300     371.0000     415.9700     413.3100
        1241    24.699500     423.0000     415.9800     413.2600
        1242    24.711800     410.0000     415.9900     413.2100
        1243    24.724000     392.0000     416.0000     413.1600
        1244    24.736300     403.0000     416.0100     413.1000
        1245    24.748500     427.0000     416.0300     413.0500
        1246    24.760800     406.0000     416.0500     412.9900
        1247    24.773000     425.0000     416.0800     412.9400
        1248    24.785300     452.0000     416.1100     412.8800
        1249    24.797500     468.0000     416.1500     412.8200
        1250    24.809800     421.0000     416.2000     412.7700
        1251    24.822000     409.0000     416.2500     412.7100
        1252    24.834300     412.0000     416.3100     412.6500
        1253    24.846500     399.0000     416.3800     412.5900
        1254    24.858800     396.0000     416.4500     412.5300
        1255    24.871000     450.0000     416.5400     412.4700
        1256    24.883300     444.0000     416.6300     412.4100
        1257    24.895500     443.0000     416.7400     412.3500
        1258    24.907800     411.0000     416.8600     412.2900
        1259    24.920100     443.0000     416.9900     412.2300
        1260    24.932300     436.0000     417.1300     412.1700
        1261    24.944600     443.0000     417.2900     412.1000
        1262    24.956800     401.0000     417.4500     412.0400
        1263    24.969100     409.0000     417.6300     411.9800
        1264    24.981300     432.0000     417.8100     411.9100
        1265    24.993600     419.0000     418.0100     411.8500
        1266    25.005800     438.0000     418.2000     411.7800
        1267    25.018100     435.0000     418.4000     411.7200
        1268    25.030300     424.0000     418.6000     411.6500
        1269    25.042600     448.0000     418.8000     411.5800
        1270    25.054800     436.0000     418.9800     411.5100
        1271    25.067100     383.0000     419.1500     411.4500
        1272    25.079300     436.0000     419.3100     411.3800
        1273    25.091600     431.0000     419.4500     411.3100
        1274    25.103800     442.0000     419.5700     411.2400
        1275    25.116100     385.0000     419.6600     411.1700
        1276    25.128300     470.0000     419.7400     411.1000
        1277    25.140600     436.0000     419.8000     411.0300
        1278    25.152800     374.0000     419.8400     410.9500
        1279    25.165100     403.0000     419.8600     410.8800
        1280    25.177300     408.0000     419.8800     410.8100
        1281    25.189600     443.0000     419.9000     410.7300
        1282    25.201800     416.0000     419.9200     410.6600
        1283    25.214100     429.0000     419.9600     410.5900
        1284    25.226300     469.0000     420.0000     410.5100
        1285    25.238600     410.0000     420.0700     410.4300
        1286    25.250800     389.0000     420.1700     410.3600
        1287    25.263100     425.0000     420.3000     410.2800
        1288    25.275300     462.0000     420.4800     410.2000
        1289    25.287600     425.0000     420.7000     410.1300
        1290    25.299800     426.0000     420.9800     410.0500
        1291    25.312100     404.0000     421.3300     409.9700
        1292    25.324300     420.0000     421.7500     409.8900
        1293    25.336600     449.0000     422.2700     409.8100
        1294    25.348800     427.0000     422.9100     409.7300
        1295    25.361100     420.0000     423.6800     409.6500
        1296    25.373300     445.0000     424.6200     409.5700
        1297    25.385600     409.0000     425.7600     409.4800
        1298    25.397800     428.0000     427.1700     409.4000
        1299    25.410100     407.0000     428.8800     409.3200
        1300    25.422300     395.0000     431.0000     409.2400
        1301    25.434600     406.0000     433.6400     409.1500
        1302    25.446800     413.0000     437.0600     409.0700
        1303    25.459100     460.0000     441.6600     408.9800
        1304    25.471300     466.0000     448.1200     408.9000
        1305    25.483600     472.0000     457.5100     408.8100
        1306    25.495800     429.0000     471.3900     408.7200
        1307    25.508100     504.0000     491.1200     408.6400
        1308    25.520300     491.0000     514.5600     408.5500
        1309    25.532600     579.0000     537.1200     408.4600
        1310    25.544800     530.0000     560.5800     408.3700
        1311    25.557100     590.0000     586.6000     408.2800
        1312    25.569400     612.0000     605.2800     408.1900
        1313    25.581600     596.0000     598.2300     408.1000
        1314    25.593900     556.0000     575.0300     408.0100
        1315    25.606100     572.0000     563.3600     407.9200
        1316    25.618400     529.0000     567.4200     407.8300
        1317    25.630600     547.0000     578.3300     407.7300
        1318    25.642900     567.0000     585.0100     407.6400
        1319    25.655100     614.0000     588.6000     407.5500
        1320    25.667400     662.0000     606.8300     407.4500
        1321    25.679600     662.0000     651.3900     407.3600
        1322    25.691900     731.0000     729.0900     407.2600
        1323    25.704100     804.0000     846.4900     407.1700
        1324    25.716400     994.0000     999.3000     407.0700
        1325    25.728600    1112.0000    1166.3300     406.9800
        1326    25.740900    1350.0000    1334.8100     406.8800
        1327    25.753100    1554.0000    1503.8000     406.7800
        1328    25.765400    1631.0000    1634.0800     406.6800
        1329    25.777600    1556.0000    1638.5000     406.5800
        1330    25.789900    1598.0000    1493.4000     406.4900
        1331    25.802100    1327.0000    1313.2200     406.3900
        1332    25.814400    1217.0000    1198.9200     406.2900
        1333    25.826600    1113.0000    1141.0400     406.1900
        1334    25.838900    1031.0000    1071.8800     406.0800
        1335    25.851100     970.0000     943.7000     405.9800
        1336    25.863400     749.0000     787.9300     405.8800
        1337    25.875600     689.0000     663.3500     405.7800
        1338    25.887900     540.0000     584.2600     405.6700
        1339    25.900100     545.0000     537.2100     405.5700
        1340    25.912400     498.0000     508.6600     405.4700
        1341    25.924600     485.0000     490.6000     405.3600
        1342    25.936900     491.0000     478.7600     405.2600
        1343    25.949100     445.0000     470.8700     405.1500
        1344    25.961400     447.0000     465.7100     405.0400
        1345    25.973600     469.0000     462.6600     404.9400
        1346    25.985900     464.0000     461.5700     404.8300
        1347    25.998100     496.0000     462.6600     404.7200
        1348    26.010400     480.0000     466.6500     404.6100
        1349    26.022600     489.0000     474.7100     404.5100
        1350    26.034900     486.0000     487.5300     404.4000
        1351    26.047100     506.0000     503.0400     404.2900
        1352    26.059400     534.0000     518.3900     404.1800
        1353    26.071600     585.0000     535.0000     404.0700
        1354    26.083900     501.0000     552.5500     403.9600
        1355    26.096100     537.0000     561.2000     403.8400
        1356    26.108400     505.0000     549.3700     403.7300
        1357    26.120600     515.0000     527.4000     403.6200
        1358    26.132900     562.0000     514.0700     403.5100
        1359    26.145100     523.0000     511.4700     403.3900
        1360    26.157400     523.0000     511.8700     403.2800
        1361    26.169600     514.0000     505.8800     403.1600
        1362    26.181900     470.0000     492.9900     403.0500
        1363    26.194200     461.0000     482.9800     402.9300
        1364    26.206400     510.0000     480.2400     402.8200
        1365    26.218700     478.0000     483.1700     402.7000
        1366    26.230900     476.0000     490.1700     402.5800
        1367    26.243200     449.0000     500.6900     402.4700
        1368    26.255400     494.0000     514.9300     402.3500
        1369    26.267700     461.0000     533.8100     402.2300
        1370    26.279900     536.0000     559.3200     402.1100
        1371    26.292200     537.0000     595.0400     401.9900
        1372    26.304400     623.0000     647.3000     401.8700
        1373    26.316700     692.0000     726.5500     401.7500
        1374    26.328900     779.0000     848.1700     401.6300
        1375    26.341200     994.0000    1026.6400     401.5100
        1376    26.353400    1179.0000    1246.6100     401.3900
        1377    26.365700    1405.0000    1468.0800     401.2600
        1378    26.377900    1744.0000    1699.7100     401.1400
        1379    26.390200    2012.0000    1945.9900     401.0200
        1380    26.402400    2228.0000    2114.6200     400.8900
        1381    26.414700    2202.0000    2043.1300     400.7700
        1382    26.426900    1909.0000    1799.4900     400.6400
        1383    26.439200    1638.0000    1590.9100     400.5200
        1384    26.451400    1488.0000    1490.9600     400.3900
        1385    26.463700    1433.0000    1461.1900     400.2700
        1386    26.475900    1383.0000    1393.3400     400.1400
        1387    26.488200    1211.0000    1232.4500     400.0100
        1388    26.500400    1034.0000    1079.7200     399.8900
        1389    26.512700     954.0000    1008.2000     399.7600
        1390    26.524900     895.0000    1015.9200     399.6300
        1391    26.537200    1026.0000    1069.9500     399.5000
        1392    26.549400    1192.0000    1146.9800     399.3700
        1393    26.561700    1302.0000    1242.4100     399.2400
        1394    26.573900    1339.0000    1316.3700     399.1100
        1395    26.586200    1272.0000    1291.9400     398.9800
        1396    26.598400    1174.0000    1157.9700     398.8500
        1397    26.610700    1046.0000    1037.4000     398.7200
        1398    26.622900     944.0000     995.9400     398.5900
        1399    26.635200    1007.0000    1004.8200     398.4500
        1400    26.647400    1002.0000    1004.8500     398.3200
        1401    26.659700    1003.0000     948.4200     398.1900
        1402    26.671900     936.0000     869.1600     398.0500
        1403    26.684200     886.0000     823.9800     397.9200
        1404    26.696400     773.0000     795.5400     397.7800
        1405    26.708700     792.0000     739.9700     397.6500
        1406    26.720900     640.0000     670.0300     397.5100
        1407    26.733200     656.0000     624.6000     397.3800
        1408    26.745400     575.0000     605.1200     397.2400
        1409    26.757700     566.0000     595.3700     397.1000
        1410    26.769900     553.0000     573.8200     396.9600
        1411    26.782200     492.0000     533.0700     396.8300
        1412    26.794400     480.0000     494.4400     396.6900
        1413    26.806700     429.0000     469.7100     396.5500
        1414    26.818900     433.0000     454.9100     396.4100
        1415    26.831200     474.0000     445.4800     396.2700
        1416    26.843500     444.0000     439.0500     396.1300
        1417    26.855700     435.0000     434.4400     395.9900
        1418    26.868000     449.0000     431.0400     395.8500
        1419    26.880200     416.0000     428.5300     395.7100
        1420    26.892500     404.0000     426.7100     395.5600
        1421    26.904700     398.0000     425.5300     395.4200
        1422    26.917000     444.0000     425.0400     395.2800
        1423    26.929200     443.0000     425.4100     395.1400
        1424    26.941500     433.0000     427.0000     394.9900
        1425    26.953700     422.0000     430.3800     394.8500
        1426    26.966000     473.0000     436.1000     394.7000
        1427    26.978200     418.0000     443.5600     394.5600
        1428    26.990500     470.0000     450.9800     394.4100
        1429    27.002700     498.0000     458.6800     394.2700
        1430    27.015000     505.0000     467.1800     394.1200
        1431    27.027200     504.0000     472.6000     393.9700
        1432    27.039500     485.0000     467.7900     393.8300
        1433    27.051700     464.0000     455.5300     393.6800
        1434    27.064000     459.0000     446.5500     393.5300
        1435    27.076200     461.0000     443.1100     393.3800
        1436    27.088500     423.0000     442.2800     393.2300
        1437    27.100700     430.0000     439.4300     393.0800
        1438    27.113000     439.0000     431.5800     392.9300
        1439    27.125200     428.0000     422.7000     392.7800
        1440    27.137500     413.0000     416.7800     392.6300
        1441    27.149700     407.0000     413.3900     392.4800
        1442    27.162000     429.0000     411.4100     392.3300
        1443    27.174200     403.0000     410.2000     392.1800
        1444    27.186500     425.0000     409.4700     392.0300
        1445    27.198700     405.0000     409.0800     391.8700
        1446    27.211000     402.0000     408.9400     391.7200
        1447    27.223200     407.0000     409.0400     391.5700
        1448    27.235500     447.0000     409.3600     391.4100
        1449    27.247700     409.0000     409.9200     391.2600
        1450    27.260000     456.0000     410.7700     391.1000
        1451    27.272200     420.0000     412.0100     390.9500
        1452    27.284500     416.0000     413.8400     390.7900
        1453    27.296700     412.0000     416.6000     390.6400
        1454    27.309000     450.0000     420.4400     390.4800
        1455    27.321200     458.0000     426.8100     390.3200
        1456    27.333500     445.0000     436.1200     390.1700
        1457    27.345700     427.0000     447.9700     390.0100
        1458    27.358000     493.0000     460.8100     389.8500
        1459    27.370200     497.0000     474.1200     389.6900
        1460    27.382500     455.0000     487.6600     389.5300
        1461    27.394700     510.0000     497.1800     389.3700
        1462    27.407000     485.0000     495.5500     389.2100
        1463    27.419200     483.0000     483.7400     389.0500
        1464    27.431500     468.0000     472.5200     388.8900
        1465    27.443700     510.0000     467.9600     388.7300
        1466    27.456000     448.0000     468.2000     388.5700
        1467    27.468200     433.0000     468.0000     388.4100
        1468    27.480500     460.0000     463.2600     388.2500
        1469    27.492800     441.0000     456.2800     388.0900
        1470    27.505000     418.0000     452.4700     387.9200
        1471    27.517300     450.0000     453.6800     387.7600
        1472    27.529500     418.0000     459.2100     387.6000
        1473    27.541800     430.0000     468.3300     387.4300
        1474    27.554000     439.0000     480.9200     387.2700
        1475    27.566300     497.0000     497.5700     387.1000
        1476    27.578500     542.0000     519.8700     386.9400
        1477    27.590800     590.0000     551.1000     386.7700
        1478    27.603000     581.0000     597.5600     386.6100
        1479    27.615300     712.0000     670.5800     386.4400
        1480    27.627500     835.0000     788.4300     386.2800
        1481    27.639800    1030.0000     973.1600     386.1100
        1482    27.652000    1290.0000    1227.9400     385.9400
        1483    27.664300    1551.0000    1512.3800     385.7700
        1484    27.676500    1904.0000    1800.6400     385.6100
        1485    27.688800    2293.0000    2111.7700     385.4400
        1486    27.701000    2416.0000    2384.0100     385.2700
        1487    27.713300    2347.0000    2411.8300     385.1000
        1488    27.725500    2134.0000    2106.8100     384.9300
        1489    27.737800    1782.0000    1744.0200     384.7600
        1490    27.750000    1559.0000    1552.3000     384.5900
        1491    27.762300    1464.0000    1511.2200     384.4200
        1492    27.774500    1419.0000    1493.7200     384.2500
        1493    27.786800    1292.0000    1351.8600     384.0800
        1494    27.799000    1062.0000    1075.0300     383.9100
        1495    27.811300     791.0000     816.8700     383.7300
        1496    27.823500     611.0000     655.5400     383.5600
        1497    27.835800     537.0000     566.2400     383.3900
        1498    27.848000     460.0000     515.2500     383.2200
        1499    27.860300     464.0000     483.9200     383.0400
        1500    27.872500     408.0000     463.2400     382.8700
        1501    27.884800     454.0000     448.7900     382.6900
        1502    27.897000     439.0000     438.2000     382.5200
        1503    27.909300     425.0000     430.1600     382.3400
        1504    27.921500     467.0000     423.8800     382.1700
        1505    27.933800     436.0000     418.8500     381.9900
        1506    27.946000     433.0000     414.7500     381.8200
        1507    27.958300     429.0000     411.3400     381.6400
        1508    27.970500     368.0000     408.4800     381.4700
        1509    27.982800     390.0000     406.0400     381.2900
        1510    27.995000     401.0000     403.9500     381.1100
        1511    28.007300     422.0000     402.1300     380.9300
        1512    28.019500     377.0000     400.5500     380.7600
        1513    28.031800     439.0000     399.1500     380.5800
        1514    28.044000     444.0000     397.9100     380.4000
        1515    28.056300     352.0000     396.8200     380.2200
        1516    28.068500     431.0000     395.8400     380.0400
        1517    28.080800     383.0000     394.9600     379.8600
        1518    28.093000     416.0000     394.1800     379.6800
        1519    28.105300     409.0000     393.4700     379.5000
        1520    28.117500     403.0000     392.8400     379.3200
        1521    28.129800     451.0000     392.2800     379.1400
        1522    28.142100     379.0000     391.7700     378.9600
        1523    28.154300     390.0000     391.3300     378.7800
        1524    28.166600     428.0000     390.9400     378.5900
        1525    28.178800     387.0000     390.6100     378.4100
        1526    28.191100     414.0000     390.3300     378.2300
        1527    28.203300     354.0000     390.1100     378.0500
        1528    28.215600     417.0000     389.9500     377.8600
        1529    28.227800     392.0000     389.8300     377.6800
        1530    28.240100     401.0000     389.8000     377.5000
        1531    28.252300     448.0000     389.8400     377.3100
        1532    28.264600     397.0000     389.9700     377.1300
        1533    28.276800     423.0000     390.2000     376.9400
        1534    28.289100     425.0000     390.5600     376.7600
        1535    28.301300     412.0000     391.1100     376.5700
        1536    28.313600     412.0000     391.9000     376.3900
        1537    28.325800     396.0000     393.0200     376.2000
        1538    28.338100     403.0000     394.5800     376.0100
        1539    28.350300     399.0000     396.5400     375.8300
        1540    28.362600     411.0000     398.8200     375.6400
        1541    28.374800     396.0000     401.5300     375.4500
        1542    28.387100     382.0000     404.7200     375.2700
        1543    28.399300     404.0000     408.1000     375.0800
        1544    28.411600     430.0000     411.2800     374.8900
        1545    28.423800     400.0000     415.2500     374.7000
        1546    28.436100     394.0000     421.9400     374.5100
        1547    28.448300     455.0000     433.1400     374.3200
        1548    28.460600     484.0000     451.1700     374.1300
        1549    28.472800     514.0000     478.7500     373.9400
        1550    28.485100     524.0000     515.6200     373.7500
        1551    28.497300     510.0000     555.0600     373.5600
        1552    28.509600     662.0000     595.1800     373.3700
        1553    28.521800     670.0000     639.8200     373.1800
        1554    28.534100     736.0000     677.1800     372.9900
        1555    28.546300     644.0000     673.1400     372.8000
        1556    28.558600     586.0000     622.3500     372.6100
        1557    28.570800     556.0000     576.7600     372.4200
        1558    28.583100     577.0000     559.7000     372.2200
        1559    28.595300     548.0000     562.4200     372.0300
        1560    28.607600     566.0000     567.7100     371.8400
        1561    28.619800     537.0000     553.5900     371.6500
        1562    28.632100     512.0000     517.5700     371.4500
        1563    28.644300     470.0000     483.2600     371.2600
        1564    28.656600     455.0000     458.6700     371.0700
        1565    28.668800     459.0000     440.2700     370.8700
        1566    28.681100     452.0000     427.3900     370.6800
        1567    28.693300     403.0000     419.6500     370.4800
        1568    28.705600     437.0000     415.1700     370.2900
        1569    28.717800     396.0000     411.4100     370.0900
        1570    28.730100     427.0000     406.5100     369.9000
        1571    28.742300     394.0000     400.9100     369.7000
        1572    28.754600     377.0000     396.5900     369.5000
        1573    28.766800     379.0000     394.6800     369.3100
        1574    28.779100     412.0000     395.2000     369.1100
        1575    28.791400     400.0000     397.2800     368.9100
        1576    28.803600     418.0000     399.9000     368.7200
        1577    28.815900     425.0000     403.1000     368.5200
        1578    28.828100     429.0000     406.6700     368.3200
        1579    28.840400     412.0000     408.0500     368.1200
        1580    28.852600     420.0000     404.0200     367.9300
        1581    28.864900     415.0000     397.5200     367.7300
        1582    28.877100     383.0000     393.3200     367.5300
        1583    28.889400     464.0000     391.7400     367.3300
        1584    28.901600     448.0000     391.4500     367.1300
        1585    28.913900     382.0000     390.4500     366.9300
        1586    28.926100     384.0000     386.9100     366.7300
        1587    28.938400     376.0000     382.1700     366.5300
        1588    28.950600     373.0000     378.6500     366.3300
        1589    28.962900     400.0000     376.5000     366.1300
        1590    28.975100     407.0000     375.1300     365.9300
        1591    28.987400     372.0000     374.1800     365.7300
        1592    28.999600     396.0000     373.4600     365.5300
        1593    29.011900     391.0000     372.9000     365.3300
        1594    29.024100     363.0000     372.4300     365.1300
        1595    29.036400     398.0000     372.0200     364.9200
        1596    29.048600     405.0000     371.6700     364.7200
        1597    29.060900     424.0000     371.3600     364.5200
        1598    29.073100     355.0000     371.0800     364.3200
        1599    29.085400     397.0000     370.8300     364.1100
        1600    29.097600     391.0000     370.6100     363.9100
        1601    29.109900     397.0000     370.4000     363.7100
        1602    29.122100     394.0000     370.2200     363.5100
        1603    29.134400     379.0000     370.0700     363.3000
        1604    29.146600     374.0000     369.9300     363.1000
        1605    29.158900     382.0000     369.8200     362.8900
        1606    29.171100     372.0000     369.7200     362.6900
        1607    29.183400     371.0000     369.6600     362.4800
        1608    29.195600     354.0000     369.6200     362.2800
        1609    29.207900     385.0000     369.6300     362.0800
        1610    29.220100     385.0000     369.6800     361.8700
        1611    29.232400     381.0000     369.8000     361.6600
        1612    29.244600     371.0000     370.0100     361.4600
        1613    29.256900     405.0000     370.3200     361.2500
        1614    29.269100     372.0000     370.7400     361.0500
        1615    29.281400     384.0000     371.2600     360.8400
        1616    29.293600     376.0000     371.8900     360.6300
        1617    29.305900     381.0000     372.6800     360.4300
        1618    29.318100     365.0000     373.5200     360.2200
        1619    29.330400     388.0000     374.3000     360.0100
        1620    29.342600     368.0000     375.2400     359.8100
        1621    29.354900     356.0000     376.6000     359.6000
        1622    29.367100     365.0000     378.4500     359.3900
        1623    29.379400     384.0000     380.7900     359.1800
        1624    29.391600     347.0000     383.6600     358.9800
        1625    29.403900     374.0000     387.2300     358.7700
        1626    29.416200     370.0000     392.1400     358.5600
        1627    29.428400     419.0000     399.7000     358.3500
        1628    29.440700     408.0000     412.1400     358.1400
        1629    29.452900     412.0000     432.9600     357.9300
        1630    29.465200     461.0000     466.4100     357.7200
        1631    29.477400     515.0000     513.6600     357.5100
        1632    29.489700     596.0000     567.8700     357.3000
        1633    29.501900     643.0000     624.3900     357.0900
        1634    29.514200     678.0000     686.2400     356.8800
        1635    29.526400     703.0000     739.7100     356.6700
        1636    29.538700     769.0000     742.5900     356.4600
        1637    29.550900     674.0000     679.3800     356.2500
        1638    29.563200     624.0000     608.0800     356.0400
        1639    29.575400     536.0000     571.8400     355.8300
        1640    29.587700     559.0000     566.4200     355.6200
        1641    29.599900     568.0000     571.8700     355.4100
        1642    29.612200     548.0000     560.0200     355.2000
        1643    29.624400     519.0000     515.1000     354.9900
        1644    29.636700     445.0000     460.6400     354.7700
        1645    29.648900     437.0000     422.5000     354.5600
        1646    29.661200     370.0000     401.1200     354.3500
        1647    29.673400     378.0000     389.3300     354.1400
        1648    29.685700     369.0000     382.4100     353.9200
        1649    29.697900     361.0000     378.0800     353.7100
        1650    29.710200     341.0000     375.2300     353.5000
        1651    29.722400     364.0000     373.3000     353.2900
        1652    29.734700     406.0000     371.9900     353.0700
        1653    29.746900     363.0000     371.1500     352.8600
        1654    29.759200     389.0000     370.7100     352.6500
        1655    29.771400     366.0000     370.6800     352.4300
        1656    29.783700     352.0000     371.1400     352.2200
        1657    29.795900     369.0000     372.2300     352.0100
        1658    29.808200     372.0000     374.0300     351.7900
        1659    29.820400     363.0000     376.3700     351.5800
        1660    29.832700     386.0000     379.1700     351.3600
        1661    29.844900     343.0000     382.6800     351.1500
        1662    29.857200     418.0000     386.3400     350.9300
        1663    29.869400     367.0000     388.4700     350.7200
        1664    29.881700     393.0000     388.5700     350.5000
        1665    29.893900     384.0000     388.6800     350.2900
        1666    29.906200     413.0000     389.0500     350.0700
        1667    29.918400     404.0000     388.4600     349.8600
        1668    29.930700     431.0000     387.8400     349.6400
        1669    29.942900     401.0000     387.9900     349.4300
        1670    29.955200     384.0000     388.3200     349.2100
        1671    29.967400     352.0000     389.2600     348.9900
        1672    29.979700     378.0000     391.1300     348.7800
        1673    29.991900     363.0000     393.3000     348.5600
        1674    30.004200     375.0000     396.0300     348.3500
        1675    30.016400     370.0000     400.3300     348.1300
        1676    30.028700     362.0000     406.5600     347.9100
        1677    30.041000     388.0000     414.9700     347.7000
        1678    30.053200     391.0000     426.3300     347.4800
        1679    30.065500     418.0000     442.4400     347.2600
        1680    30.077700     412.0000     466.4500     347.0400
        1681    30.090000     489.0000     503.3500     346.8300
        1682    30.102200     487.0000     559.3000     346.6100
        1683    30.114500     573.0000     636.2300     346.3900
        1684    30.126700     727.0000     726.9600     346.1700
        1685    30.139000     863.0000     833.7400     345.9600
        1686    30.151200     968.0000     959.4000     345.7400
        1687    30.163500    1092.0000    1078.8200     345.5200
        1688    30.175700    1210.0000    1124.3100     345.3000
        1689    30.188000    1223.0000    1104.3300     345.0800
        1690    30.200200    1183.0000    1091.3100     344.8700
        1691    30.212500    1080.0000    1062.7100     344.6500
        1692    30.224700    1002.0000     985.6600     344.4300
        1693    30.237000     926.0000     915.3000     344.2100
        1694    30.249200     848.0000     861.5500     343.9900
        1695    30.261500     795.0000     798.7000     343.7700
        1696    30.273700     780.0000     744.1500     343.5500
        1697    30.286000     666.0000     695.9100     343.3300
        1698    30.298200     620.0000     626.6100     343.1100
        1699    30.310500     552.0000     554.3300     342.8900
        1700    30.322700     519.0000     509.0000     342.6800
        1701    30.335000     499.0000     491.0600     342.4600
        1702    30.347200     470.0000     494.4100     342.2400
        1703    30.359500     511.0000     516.4100     342.0200
        1704    30.371700     554.0000     551.9800     341.8000
        1705    30.384000     595.0000     592.2200     341.5800
        1706    30.396200     688.0000     637.4100     341.3600
        1707    30.408500     702.0000     686.2500     341.1400
        1708    30.420700     680.0000     712.6400     340.9200
        1709    30.433000     649.0000     678.5000     340.7000
        1710    30.445200     652.0000     610.0100     340.4700
        1711    30.457500     574.0000     564.5300     340.2500
        1712    30.469700     547.0000     548.8600     340.0300
        1713    30.482000     518.0000     551.1700     339.8100
        1714    30.494200     517.0000     554.4300     339.5900
        1715    30.506500     502.0000     534.7300     339.3700
        1716    30.518700     455.0000     489.1000     339.1500
        1717    30.531000     447.0000     446.6600     338.9300
        1718    30.543200     413.0000     420.7600     338.7100
        1719    30.555500     387.0000     406.7600     338.4900
        1720    30.567700     422.0000     399.7000     338.2700
        1721    30.580000     393.0000     397.0900     338.0400
        1722    30.592200     400.0000     397.5700     337.8200
        1723    30.604500     403.0000     399.7700     337.6000
        1724    30.616700     425.0000     403.0900     337.3800
        1725    30.629000     455.0000     407.5600     337.1600
        1726    30.641200     460.0000     411.5200     336.9400
        1727    30.653500     433.0000     411.1700     336.7100
        1728    30.665700     403.0000     406.4800     336.4900
        1729    30.678000     389.0000     403.1700     336.2700
        1730    30.690300     427.0000     403.3400     336.0500
        1731    30.702500     376.0000     406.1600     335.8300
        1732    30.714800     400.0000     410.4200     335.6000
        1733    30.727000     470.0000     414.1900     335.3800
        1734    30.739300     403.0000     416.2400     335.1600
        1735    30.751500     440.0000     418.8300     334.9400
        1736    30.763800     409.0000     424.4200     334.7100
        1737    30.776000     454.0000     433.2900     334.4900
        1738    30.788300     446.0000     445.2900     334.2700
        1739    30.800500     421.0000     460.5200     334.0500
        1740    30.812800     510.0000     479.2400     333.8200
        1741    30.825000     535.0000     501.9100     333.6000
        1742    30.837300     540.0000     529.3900     333.3800
        1743    30.849500     526.0000     563.4000     333.1600
        1744    30.861800     567.0000     607.4600     332.9300
        1745    30.874000     653.0000     668.6300     332.7100
        1746    30.886300     791.0000     760.1400     332.4900
        1747    30.898500     916.0000     903.9100     332.2600
        1748    30.910800    1180.0000    1130.3800     332.0400
        1749    30.923000    1512.0000    1468.6200     331.8200
        1750    30.935300    1917.0000    1917.4400     331.6000
        1751    30.947500    2421.0000    2430.9900     331.3700
        1752    30.959800    3017.0000    2974.3100     331.1500
        1753    30.972000    3523.0000    3517.0400     330.9300
        1754    30.984300    3906.0000    3893.7900     330.7000
        1755    30.996500    3899.0000    3824.3900     330.4800
        1756    31.008800    3323.0000    3307.4300     330.2600
        1757    31.021000    2794.0000    2749.6800     330.0300
        1758    31.033300    2400.0000    2438.4300     329.8100
        1759    31.045500    2301.0000    2359.4500     329.5900
        1760    31.057800    2303.0000    2371.3300     329.3600
        1761    31.070000    2337.0000    2278.0800     329.1400
        1762    31.082300    1807.0000    1951.3200     328.9200
        1763    31.094500    1528.0000    1498.5400     328.6900
        1764    31.106800    1140.0000    1119.6800     328.4700
        1765    31.119000     843.0000     877.3900     328.2400
        1766    31.131300     745.0000     735.8400     328.0200
        1767    31.143500     605.0000     650.9600     327.8000
        1768    31.155800     539.0000     593.7400     327.5700
        1769    31.168000     557.0000     547.2700     327.3500
        1770    31.180300     464.0000     513.7900     327.1300
        1771    31.192500     461.0000     491.7800     326.9000
        1772    31.204800     471.0000     477.5900     326.6800
        1773    31.217000     480.0000     468.0500     326.4600
        1774    31.229300     468.0000     459.5300     326.2300
        1775    31.241500     429.0000     449.2000     326.0100
        1776    31.253800     416.0000     438.9000     325.7800
        1777    31.266000     442.0000     431.3800     325.5600
        1778    31.278300     425.0000     426.4900     325.3400
        1779    31.290500     438.0000     423.3000     325.1100
        1780    31.302800     425.0000     421.2100     324.8900
        1781    31.315000     427.0000     419.8900     324.6600
        1782    31.327300     412.0000     419.2200     324.4400
        1783    31.339600     416.0000     419.1600     324.2200
        1784    31.351800     441.0000     419.6200     323.9900
        1785    31.364100     419.0000     420.2800     323.7700
        1786    31.376300     396.0000     420.9400     323.5500
        1787    31.388600     411.0000     421.6300     323.3200
        1788    31.400800     382.0000     421.7800     323.1000
        1789    31.413100     376.0000     419.8200     322.8700
        1790    31.425300     395.0000     415.4700     322.6500
        1791    31.437600     394.0000     411.0400     322.4300
        1792    31.449800     416.0000     407.6300     322.2000
        1793    31.462100     364.0000     404.9200     321.9800
        1794    31.474300     404.0000     402.4700     321.7500
        1795    31.486600     357.0000     399.5500     321.5300
        1796    31.498800     389.0000     395.4100     321.3100
        1797    31.511100     399.0000     390.5600     321.0800
        1798    31.523300     373.0000     386.1000     320.8600
        1799    31.535600     366.0000     382.2400     320.6400
        1800    31.547800     374.0000     378.7800     320.4100
        1801    31.560100     397.0000     375.5900     320.1900
        1802    31.572300     344.0000     372.5900     319.9600
        1803    31.584600     382.0000     369.7900     319.7400
        1804    31.596800     354.0000     367.1500     319.5200
        1805    31.609100     378.0000     364.7000     319.2900
        1806    31.621300     358.0000     362.4200     319.0700
        1807    31.633600     374.0000     360.3100     318.8500
        1808    31.645800     375.0000     358.3900     318.6200
        1809    31.658100     405.0000     356.6300     318.4000
        1810    31.670300     383.0000     355.0500     318.1700
        1811    31.682600     369.0000     353.6400     317.9500
        1812    31.694800     379.0000     352.4000     317.7300
        1813    31.707100     373.0000     351.3200     317.5000
        1814    31.719300     367.0000     350.4000     317.2800
        1815    31.731600     395.0000     349.6400     317.0600
        1816    31.743800     335.0000     349.0300     316.8300
        1817    31.756100     395.0000     348.5700     316.6100
        1818    31.768300     378.0000     348.2600     316.3900
        1819    31.780600     326.0000     348.1100     316.1600
        1820    31.792800     367.0000     348.1000     315.9400
        1821    31.805100     365.0000     348.2400     315.7200
        1822    31.817300     357.0000     348.5300     315.4900
        1823    31.829600     403.0000     348.9800     315.2700
        1824    31.841800     380.0000     349.5800     315.0500
        1825    31.854100     358.0000     350.3400     314.8300
        1826    31.866300     361.0000     351.2700     314.6000
        1827    31.878600     370.0000     352.3700     314.3800
        1828    31.890800     378.0000     353.6400     314.1600
        1829    31.903100     348.0000     355.0900     313.9300
        1830    31.915300     369.0000     356.7200     313.7100
        1831    31.927600     403.0000     358.5200     313.4900
        1832    31.939800     374.0000     360.4900     313.2600
        1833    31.952100     355.0000     362.6400     313.0400
        1834    31.964400     353.0000     364.9600     312.8200
        1835    31.976600     379.0000     367.4200     312.6000
        1836    31.988900     404.0000     370.0300     312.3700
        1837    32.001100     364.0000     372.7600     312.1500
        1838    32.013400     391.0000     375.6000     311.9300
        1839    32.025600     376.0000     378.5100     311.7100
        1840    32.037900     391.0000     381.4600     311.4800
        1841    32.050100     368.0000     384.4400     311.2600
        1842    32.062400     359.0000     387.4000     311.0400
        1843    32.074600     417.0000     390.3300     310.8200
        1844    32.086900     380.0000     393.2000     310.6000
        1845    32.099100     401.0000     396.0000     310.3700
        1846    32.111400     374.0000     398.7200     310.1500
        1847    32.123600     366.0000     401.3800     309.9300
        1848    32.135900     426.0000     404.0000     309.7100
        1849    32.148100     407.0000     406.6500     309.4900
        1850    32.160400     410.0000     409.3800     309.2600
        1851    32.172600     420.0000     412.2800     309.0400
        1852    32.184900     402.0000     415.2600     308.8200
        1853    32.197100     404.0000     418.7400     308.6000
        1854    32.209400     418.0000     422.6900     308.3800
        1855    32.221600     418.0000     427.2700     308.1600
        1856    32.233900     452.0000     432.7800     307.9400
        1857    32.246100     405.0000     439.8100     307.7100
        1858    32.258400     462.0000     449.5800     307.4900
        1859    32.270600     470.0000     464.4200     307.2700
        1860    32.282900     481.0000     488.2800     307.0500
        1861    32.295100     518.0000     527.0300     306.8300
        1862    32.307400     561.0000     587.3200     306.6100
        1863    32.319600     670.0000     671.6100     306.3900
        1864    32.331900     799.0000     774.3700     306.1700
        1865    32.344100     927.0000     892.0600     305.9500
        1866    32.356400    1062.0000    1022.4300     305.7300
        1867    32.368600    1156.0000    1132.3400     305.5100
        1868    32.380900    1213.0000    1157.3700     305.2900
        1869    32.393100    1202.0000    1093.5600     305.0700
        1870    32.405400    1126.0000    1025.0800     304.8500
        1871    32.417600    1052.0000     990.9300     304.6300
        1872    32.429900     898.0000     959.7200     304.4100
        1873    32.442100     938.0000     931.2800     304.1900
        1874    32.454400     925.0000     919.3200     303.9700
        1875    32.466600     913.0000     897.0700     303.7500
        1876    32.478900     898.0000     859.9700     303.5300
        1877    32.491100     842.0000     834.8500     303.3100
        1878    32.503400     825.0000     828.8600     303.0900
        1879    32.515600     844.0000     823.3900     302.8700
        1880    32.527900     824.0000     797.0400     302.6500
        1881    32.540100     710.0000     724.1800     302.4300
        1882    32.552400     651.0000     630.4200     302.2100
        1883    32.564600     580.0000     569.6100     301.9900
        1884    32.576900     531.0000     544.4500     301.7700
        1885    32.589100     523.0000     541.2500     301.5500
        1886    32.601400     537.0000     546.8800     301.3400
        1887    32.613600     544.0000     539.9600     301.1200
        1888    32.625900     487.0000     503.0500     300.9000
        1889    32.638200     416.0000     454.8200     300.6800
        1890    32.650400     424.0000     420.6200     300.4600
        1891    32.662700     379.0000     401.6300     300.2400
        1892    32.674900     363.0000     392.0100     300.0300
        1893    32.687200     374.0000     388.1700     299.8100
        1894    32.699400     398.0000     388.8500     299.5900
        1895    32.711700     422.0000     394.4500     299.3700
        1896    32.723900     409.0000     406.9500     299.1500
        1897    32.736200     404.0000     429.9500     298.9400
        1898    32.748400     467.0000     468.3900     298.7200
        1899    32.760700     494.0000     525.0800     298.5000
        1900    32.772900     604.0000     593.2700     298.2900
        1901    32.785200     687.0000     666.6000     298.0700
        1902    32.797400     728.0000     748.5600     297.8500
        1903    32.809700     862.0000     822.9800     297.6300
        1904    32.821900     808.0000     833.7100     297.4200
        1905    32.834200     776.0000     756.4900     297.2000
        1906    32.846400     673.0000     678.8900     296.9800
        1907    32.858700     645.0000     657.3000     296.7700
        1908    32.870900     680.0000     677.6700     296.5500
        1909    32.883200     685.0000     721.6800     296.3400
        1910    32.895400     785.0000     767.3700     296.1200
        1911    32.907700     715.0000     769.7400     295.9000
        1912    32.919900     679.0000     698.0200     295.6900
        1913    32.932200     600.0000     593.4100     295.4700
        1914    32.944400     516.0000     513.8200     295.2600
        1915    32.956700     450.0000     471.3800     295.0400
        1916    32.968900     431.0000     453.9200     294.8300
        1917    32.981200     467.0000     449.5500     294.6100
        1918    32.993400     410.0000     445.4700     294.4000
        1919    33.005700     418.0000     427.6500     294.1800
        1920    33.017900     363.0000     396.2700     293.9700
        1921    33.030200     360.0000     367.0300     293.7500
        1922    33.042400     380.0000     347.5100     293.5400
        1923    33.054700     353.0000     335.5700     293.3200
        1924    33.066900     327.0000     328.0100     293.1100
        1925    33.079200     309.0000     322.8900     292.9000
        1926    33.091400     316.0000     319.1900     292.6800
        1927    33.103700     287.0000     316.4000     292.4700
        1928    33.115900     321.0000     314.2300     292.2500
        1929    33.128200     322.0000     312.4800     292.0400
        1930    33.140400     314.0000     311.0800     291.8300
        1931    33.152700     314.0000     309.9200     291.6100
        1932    33.164900     365.0000     308.9800     291.4000
        1933    33.177200     315.0000     308.2100     291.1900
        1934    33.189400     320.0000     307.5800     290.9800
        1935    33.201700     304.0000     307.0300     290.7600
        1936    33.213900     305.0000     306.5800     290.5500
        1937    33.226200     327.0000     306.3000     290.3400
        1938    33.238400     295.0000     306.2100     290.1300
        1939    33.250700     305.0000     306.2700     289.9100
        1940    33.262900     338.0000     306.5400     289.7000
        1941    33.275200     340.0000     306.9900     289.4900
        1942    33.287500     293.0000     307.5900     289.2800
        1943    33.299700     320.0000     308.4000     289.0700
        1944    33.312000     345.0000     309.5100     288.8600
        1945    33.324200     358.0000     311.0900     288.6400
        1946    33.336500     324.0000     313.4500     288.4300
        1947    33.348700     309.0000     317.1700     288.2200
        1948    33.361000     328.0000     323.2200     288.0100
        1949    33.373200     364.0000     332.9900     287.8000
        1950    33.385500     344.0000     348.0300     287.5900
        1951    33.397700     385.0000     368.9800     287.3800
        1952    33.410000     422.0000     394.5700     287.1700
        1953    33.422200     392.0000     422.9300     286.9600
        1954    33.434500     470.0000     451.9500     286.7500
        1955    33.446700     477.0000     474.0500     286.5400
        1956    33.459000     494.0000     475.1600     286.3300
        1957    33.471200     464.0000     451.3900     286.1200
        1958    33.483500     418.0000     420.5600     285.9100
        1959    33.495700     421.0000     400.4400     285.7000
        1960    33.508000     391.0000     393.5300     285.5000
        1961    33.520200     394.0000     394.8700     285.2900
        1962    33.532500     363.0000     396.7800     285.0800
        1963    33.544700     410.0000     390.1000     284.8700
        1964    33.557000     344.0000     371.5300     284.6600
        1965    33.569200     360.0000     348.7500     284.4500
        1966    33.581500     331.0000     330.4600     284.2500
        1967    33.593700     321.0000     318.5700     284.0400
        1968    33.606000     308.0000     311.2800     283.8300
        1969    33.618200     296.0000     306.7500     283.6200
        1970    33.630500     317.0000     303.8200     283.4200
        1971    33.642700     296.0000     301.8500     283.2100
        1972    33.655000     286.0000     300.4900     283.0000
        1973    33.667200     309.0000     299.5300     282.8000
        1974    33.679500     287.0000     298.8700     282.5900
        1975    33.691700     329.0000     298.4100     282.3800
        1976    33.704000     334.0000     298.1300     282.1800
        1977    33.716200     314.0000     297.9800     281.9700
        1978    33.728500     317.0000     297.9400     281.7600
        1979    33.740700     306.0000     298.0000     281.5600
        1980    33.753000     288.0000     298.1500     281.3500
        1981    33.765200     303.0000     298.3900     281.1500
        1982    33.777500     290.0000     298.7000     280.9400
        1983    33.789700     281.0000     299.0800     280.7400
        1984    33.802000     313.0000     299.5400     280.5300
        1985    33.814200     315.0000     300.0700     280.3300
        1986    33.826500     321.0000     300.6700     280.1300
        1987    33.838700     336.0000     301.3400     279.9200
        1988    33.851000     317.0000     302.0900     279.7200
        1989    33.863200     273.0000     302.9200     279.5100
        1990    33.875500     310.0000     303.8400     279.3100
        1991    33.887700     289.0000     304.8600     279.1100
        1992    33.900000     304.0000     305.9900     278.9000
        1993    33.912300     309.0000     307.2600     278.7000
        1994    33.924500     306.0000     308.7000     278.5000
        1995    33.936800     320.0000     310.3600     278.2900
        1996    33.949000     269.0000     312.3000     278.0900
        1997    33.961300     342.0000     314.6000     277.8900
        1998    33.973500     305.0000     317.3800     277.6900
        1999    33.985800     305.0000     320.7800     277.4900
        2000    33.998000     335.0000     325.0000     277.2800
        2001    34.010300     311.0000     330.2500     277.0800
        2002    34.022500     366.0000     336.7100     276.8800
        2003    34.034800     349.0000     344.5300     276.6800
        2004    34.047000     313.0000     353.7000     276.4800
        2005    34.059300     315.0000     364.0800     276.2800
        2006    34.071500     313.0000     375.5400     276.0800
        2007    34.083800     322.0000     388.2300     275.8800
        2008    34.096000     388.0000     402.8300     275.6800
        2009    34.108300     366.0000     421.5300     275.4800
        2010    34.120500     463.0000     450.3100     275.2800
        2011    34.132800     473.0000     501.7900     275.0800
        2012    34.145000     593.0000     597.0700     274.8800
        2013    34.157300     807.0000     767.9800     274.6800
        2014    34.169500    1070.0000    1044.1400     274.4800
        2015    34.181800    1434.0000    1401.8100     274.2800
        2016    34.194000    1834.0000    1794.7400     274.0800
        2017    34.206300    2231.0000    2256.6500     273.8800
        2018    34.218500    2664.0000    2740.5900     273.6900
        2019    34.230800    2730.0000    2897.1800     273.4900
        2020    34.243000    2511.0000    2403.6600     273.2900
        2021    34.255300    1861.0000    1732.1300     273.0900
        2022    34.267500    1451.0000    1391.5100     272.8900
        2023    34.279800    1300.0000    1333.2500     272.7000
        2024    34.292000    1421.0000    1429.9700     272.5000
        2025    34.304300    1414.0000    1595.6700     272.3000
        2026    34.316500    1542.0000    1653.0400     272.1100
        2027    34.328800    1389.0000    1402.4800     271.9100
        2028    34.341000     982.0000     983.6700     271.7100
        2029    34.353300     617.0000     681.7500     271.5200
        2030    34.365500     453.0000     518.7300     271.3200
        2031    34.377800     422.0000     435.7800     271.1300
        2032    34.390000     397.0000     389.9500     270.9300
        2033    34.402300     388.0000     362.1000     270.7400
        2034    34.414500     333.0000     343.8100     270.5400
        2035    34.426800     340.0000     331.0400     270.3500
        2036    34.439000     311.0000     321.7100     270.1500
        2037    34.451300     293.0000     314.6000     269.9600
        2038    34.463500     300.0000     308.9300     269.7600
        2039    34.475800     371.0000     304.2500     269.5700
        2040    34.488000     301.0000     300.3900     269.3800
        2041    34.500300     310.0000     297.2200     269.1800
        2042    34.512500     282.0000     294.6100     268.9900
        2043    34.524800     323.0000     292.4000     268.8000
        2044    34.537000     283.0000     290.5200     268.6000
        2045    34.549300     317.0000     288.8600     268.4100
        2046    34.561600     289.0000     287.3400     268.2200
        2047    34.573800     272.0000     285.9800     268.0300
        2048    34.586100     310.0000     284.8100     267.8400
        2049    34.598300     297.0000     283.8000     267.6400
        2050    34.610600     279.0000     282.9400     267.4500
        2051    34.622800     307.0000     282.1900     267.2600
        2052    34.635100     296.0000     281.5500     267.0700
        2053    34.647300     250.0000     281.0200     266.8800
        2054    34.659600     283.0000     280.5900     266.6900
        2055    34.671800     292.0000     280.3100     266.5000
        2056    34.684100     310.0000     280.2000     266.3100
        2057    34.696300     253.0000     280.3700     266.1200
        2058    34.708600     281.0000     280.9400     265.9300
        2059    34.720800     289.0000     282.0800     265.7400
        2060    34.733100     286.0000     283.8100     265.5500
        2061    34.745300     271.0000     285.9000     265.3600
        2062    34.757600     278.0000     288.3300     265.1700
        2063    34.769800     339.0000     291.0600     264.9800
        2064    34.782100     315.0000     293.0300     264.7900
        2065    34.794300     270.0000     292.3100     264.6100
        2066    34.806600     282.0000     289.5600     264.4200
        2067    34.818800     312.0000     287.7400     264.2300
        2068    34.831100     311.0000     287.6400     264.0400
        2069    34.843300     277.0000     288.7000     263.8600
        2070    34.855600     305.0000     290.5400     263.6700
        2071    34.867800     289.0000     292.6900     263.4800
        2072    34.880100     291.0000     294.3700     263.3000
        2073    34.892300     316.0000     295.7600     263.1100
        2074    34.904600     307.0000     298.9800     262.9200
        2075    34.916800     310.0000     306.2300     262.7400
        2076    34.929100     316.0000     319.4000     262.5500
        2077    34.941300     360.0000     339.9500     262.3700
        2078    34.953600     354.0000     367.6200     262.1800
        2079    34.965800     424.0000     400.8300     262.0000
        2080    34.978100     444.0000     438.0500     261.8100
        2081    34.990300     465.0000     473.6200     261.6300
        2082    35.002600     475.0000     491.9300     261.4400
        2083    35.014800     457.0000     479.0700     261.2600
        2084    35.027100     480.0000     444.6100     261.0800
        2085    35.039300     447.0000     410.9500     260.8900
        2086    35.051600     415.0000     391.3000     260.7100
        2087    35.063800     394.0000     386.3900     260.5300
        2088    35.076100     327.0000     390.4400     260.3400
        2089    35.088300     401.0000     393.5200     260.1600
        2090    35.100600     347.0000     384.7800     259.9800
        2091    35.112800     362.0000     362.6700     259.8000
        2092    35.125100     343.0000     336.2400     259.6100
        2093    35.137300     338.0000     314.0800     259.4300
        2094    35.149600     301.0000     298.8600     259.2500
        2095    35.161800     323.0000     289.2800     259.0700
        2096    35.174100     277.0000     283.2900     258.8900
        2097    35.186300     282.0000     279.4300     258.7100
        2098    35.198600     303.0000     276.8700     258.5300
        2099    35.210900     271.0000     275.1300     258.3500
        2100    35.223100     281.0000     273.9500     258.1700
        2101    35.235400     302.0000     273.1800     257.9900
        2102    35.247600     313.0000     272.7400     257.8100
        2103    35.259900     297.0000     272.5900     257.6300
        2104    35.272100     270.0000     272.7000     257.4500
        2105    35.284400     286.0000     273.0600     257.2700
        2106    35.296600     283.0000     273.6900     257.0900
        2107    35.308900     303.0000     274.6100     256.9100
        2108    35.321100     277.0000     275.8800     256.7400
        2109    35.333400     288.0000     277.5900     256.5600
        2110    35.345600     249.0000     279.9400     256.3800
        2111    35.357900     293.0000     283.2400     256.2000
        2112    35.370100     252.0000     288.0300     256.0300
        2113    35.382400     287.0000     294.9500     255.8500
        2114    35.394600     280.0000     304.2600     255.6700
        2115    35.406900     288.0000     316.2900     255.5000
        2116    35.419100     339.0000     332.7100     255.3200
        2117    35.431400     353.0000     354.8700     255.1500
        2118    35.443600     368.0000     380.9700     254.9700
        2119    35.455900     375.0000     408.1600     254.8000
        2120    35.468100     454.0000     439.9800     254.6200
        2121    35.480400     441.0000     479.1200     254.4500
        2122    35.492600     518.0000     526.0900     254.2700
        2123    35.504900     548.0000     562.5100     254.1000
        2124    35.517100     600.0000     561.6100     253.9200
        2125    35.529400     527.0000     517.6300     253.7500
        2126    35.541600     514.0000     462.2800     253.5800
        2127    35.553900     478.0000     424.8100     253.4000
        2128    35.566100     435.0000     410.6900     253.2300
        2129    35.578400     411.0000     413.0500     253.0600
        2130    35.590600     424.0000     421.0100     252.8800
        2131    35.602900     439.0000     419.3600     252.7100
        2132    35.615100     402.0000     396.6800     252.5400
        2133    35.627400     384.0000     360.4100     252.3700
        2134    35.639600     332.0000     327.9500     252.2000
        2135    35.651900     329.0000     306.6000     252.0300
        2136    35.664100     281.0000     294.5900     251.8500
        2137    35.676400     283.0000     288.9200     251.6800
        2138    35.688600     320.0000     287.8000     251.5100
        2139    35.700900     274.0000     290.1400     251.3400
        2140    35.713100     321.0000     294.8300     251.1700
        2141    35.725400     277.0000     301.2300     251.0000
        2142    35.737600     326.0000     308.7000     250.8300
        2143    35.749900     306.0000     313.9700     250.6600
        2144    35.762100     325.0000     311.7300     250.5000
        2145    35.774400     283.0000     302.8400     250.3300
        2146    35.786600     311.0000     295.4100     250.1600
        2147    35.798900     284.0000     293.8200     249.9900
        2148    35.811100     300.0000     297.2200     249.8200
        2149    35.823400     318.0000     303.6400     249.6500
        2150    35.835700     312.0000     311.2100     249.4900
        2151    35.847900     318.0000     317.1300     249.3200
        2152    35.860200     299.0000     317.8900     249.1500
        2153    35.872400     306.0000     312.3300     248.9900
        2154    35.884700     308.0000     304.6300     248.8200
        2155    35.896900     312.0000     301.8300     248.6500
        2156    35.909200     333.0000     306.7800     248.4900
        2157    35.921400     297.0000     320.1100     248.3200
        2158    35.933700     381.0000     342.8000     248.1600
        2159    35.945900     361.0000     373.1800     247.9900
        2160    35.958200     398.0000     406.5600     247.8300
        2161    35.970400     436.0000     441.7900     247.6600
        2162    35.982700     438.0000     476.0900     247.5000
        2163    35.994900     430.0000     489.2000     247.3300
        2164    36.007200     408.0000     457.7400     247.1700
        2165    36.019400     419.0000     407.5100     247.0100
        2166    36.031700     385.0000     376.9700     246.8400
        2167    36.043900     375.0000     369.4900     246.6800
        2168    36.056200     393.0000     376.2300     246.5200
        2169    36.068400     369.0000     391.0400     246.3600
        2170    36.080700     367.0000     405.2600     246.1900
        2171    36.092900     350.0000     402.0300     246.0300
        2172    36.105200     328.0000     373.0100     245.8700
        2173    36.117400     372.0000     335.6700     245.7100
        2174    36.129700     285.0000     308.3000     245.5500
        2175    36.141900     307.0000     292.8700     245.3900
        2176    36.154200     268.0000     284.9400     245.2300
        2177    36.166400     271.0000     281.1900     245.0700
        2178    36.178700     249.0000     279.6300     244.9000
        2179    36.190900     256.0000     277.8700     244.7500
        2180    36.203200     260.0000     273.5300     244.5900
        2181    36.215400     254.0000     267.5800     244.4300
        2182    36.227700     279.0000     262.9400     244.2700
        2183    36.239900     240.0000     260.3700     244.1100
        2184    36.252200     252.0000     259.4500     243.9500
        2185    36.264400     249.0000     259.7900     243.7900
        2186    36.276700     227.0000     260.9300     243.6300
        2187    36.288900     233.0000     262.6000     243.4800
        2188    36.301200     288.0000     264.7200     243.3200
        2189    36.313400     260.0000     266.3400     243.1600
        2190    36.325700     278.0000     265.2600     243.0000
        2191    36.337900     255.0000     261.2300     242.8500
        2192    36.350200     260.0000     257.4600     242.6900
        2193    36.362400     241.0000     255.5000     242.5400
        2194    36.374700     238.0000     254.8700     242.3800
        2195    36.386900     279.0000     255.0200     242.2200
        2196    36.399200     240.0000     255.5000     242.0700
        2197    36.411400     263.0000     255.4700     241.9100
        2198    36.423700     258.0000     253.8800     241.7600
        2199    36.435900     239.0000     251.2700     241.6000
        2200    36.448200     263.0000     249.0600     241.4500
        2201    36.460400     214.0000     247.6200     241.3000
        2202    36.472700     251.0000     246.6900     241.1400
        2203    36.485000     237.0000     246.0400     240.9900
        2204    36.497200     232.0000     245.5500     240.8400
        2205    36.509500     222.0000     245.1700     240.6800
        2206    36.521700     232.0000     244.8500     240.5300
        2207    36.534000     267.0000     244.5900     240.3800
        2208    36.546200     259.0000     244.3500     240.2300
        2209    36.558500     247.0000     244.1500     240.0700
        2210    36.570700     250.0000     243.9900     239.9200
        2211    36.583000     266.0000     243.8600     239.7700
        2212    36.595200     231.0000     243.8000     239.6200
        2213    36.607500     249.0000     243.8200     239.4700
        2214    36.619700     240.0000     243.9900     239.3200
        2215    36.632000     211.0000     244.4000     239.1700
        2216    36.644200     252.0000     245.0700     239.0200
        2217    36.656500     222.0000     246.0900     238.8700
        2218    36.668700     247.0000     247.3100     238.7200
        2219    36.681000     249.0000     248.7400     238.5700
        2220    36.693200     227.0000     250.2000     238.4200
        2221    36.705500     243.0000     250.8000     238.2700
        2222    36.717700     266.0000     249.4600     238.1200
        2223    36.730000     251.0000     247.1900     237.9800
        2224    36.742200     271.0000     245.6600     237.8300
        2225    36.754500     236.0000     245.0600     237.6800
        2226    36.766700     267.0000     245.0500     237.5300
        2227    36.779000     245.0000     245.3800     237.3900
        2228    36.791200     274.0000     245.7500     237.2400
        2229    36.803500     235.0000     245.5800     237.0900
        2230    36.815700     249.0000     244.5000     236.9500
        2231    36.828000     236.0000     243.1800     236.8000
        2232    36.840200     234.0000     242.2500     236.6600
        2233    36.852500     232.0000     241.7100     236.5100
        2234    36.864700     213.0000     241.4400     236.3700
        2235    36.877000     241.0000     241.3600     236.2200
        2236    36.889200     245.0000     241.4600     236.0800
        2237    36.901500     264.0000     241.7800     235.9300
        2238    36.913700     236.0000     242.4000     235.7900
        2239    36.926000     222.0000     243.4100     235.6500
        2240    36.938200     240.0000     244.7700     235.5000
        2241    36.950500     250.0000     246.4100     235.3600
        2242    36.962700     262.0000     248.3000     235.2200
        2243    36.975000     260.0000     250.0800     235.0700
        2244    36.987200     243.0000     250.7900     234.9300
        2245    36.999500     268.0000     249.8900     234.7900
        2246    37.011700     248.0000     248.4700     234.6500
        2247    37.024000     218.0000     247.8800     234.5100
        2248    37.036200     228.0000     248.3100     234.3600
        2249    37.048500     258.0000     249.4500     234.2200
        2250    37.060700     225.0000     251.0200     234.0800
        2251    37.073000     252.0000     252.6700     233.9400
        2252    37.085200     257.0000     253.9400     233.8000
        2253    37.097500     270.0000     254.8600     233.6600
        2254    37.109700     228.0000     256.4400     233.5200
        2255    37.122000     259.0000     259.9200     233.3800
        2256    37.134300     284.0000     266.5400     233.2400
        2257    37.146500     280.0000     278.0700     233.1100
        2258    37.158800     301.0000     296.9400     232.9700
        2259    37.171000     344.0000     324.8500     232.8300
        2260    37.183300     342.0000     360.9100     232.6900
        2261    37.195500     416.0000     403.2400     232.5500
        2262    37.207800     444.0000     449.7000     232.4200
        2263    37.220000     522.0000     488.2800     232.2800
        2264    37.232300     524.0000     493.4200     232.1400
        2265    37.244500     455.0000     455.1300     232.0100
        2266    37.256800     406.0000     403.4900     231.8700
        2267    37.269000     343.0000     368.6200     231.7300
        2268    37.281300     329.0000     355.0000     231.6000
        2269    37.293500     354.0000     357.1700     231.4600
        2270    37.305800     345.0000     368.1500     231.3300
        2271    37.318000     340.0000     377.0500     231.1900
        2272    37.330300     374.0000     369.4200     231.0600
        2273    37.342500     333.0000     341.9500     230.9200
        2274    37.354800     321.0000     309.1500     230.7900
        2275    37.367000     260.0000     283.5400     230.6500
        2276    37.379300     246.0000     266.7600     230.5200
        2277    37.391500     260.0000     256.4400     230.3900
        2278    37.403800     254.0000     250.1100     230.2500
        2279    37.416000     236.0000     246.0600     230.1200
        2280    37.428300     253.0000     243.3400     229.9900
        2281    37.440500     224.0000     241.4300     229.8600
        2282    37.452800     233.0000     240.0500     229.7200
        2283    37.465000     244.0000     239.0400     229.5900
        2284    37.477300     250.0000     238.3100     229.4600
        2285    37.489500     204.0000     237.7800     229.3300
        2286    37.501800     225.0000     237.4200     229.2000
        2287    37.514000     228.0000     237.2000     229.0700
        2288    37.526300     226.0000     237.1000     228.9400
        2289    37.538500     244.0000     237.0800     228.8100
        2290    37.550800     248.0000     237.1600     228.6800
        2291    37.563000     218.0000     237.3600     228.5500
        2292    37.575300     214.0000     237.7400     228.4200
        2293    37.587500     238.0000     238.4700     228.2900
        2294    37.599800     258.0000     239.7900     228.1600
        2295    37.612000     235.0000     242.1300     228.0300
        2296    37.624300     258.0000     246.1800     227.9100
        2297    37.636500     257.0000     252.8700     227.7800
        2298    37.648800     247.0000     262.9000     227.6500
        2299    37.661000     266.0000     275.8900     227.5200
        2300    37.673300     258.0000     291.1100     227.4000
        2301    37.685500     293.0000     307.8400     227.2700
        2302    37.697800     298.0000     321.8400     227.1400
        2303    37.710000     320.0000     323.3300     227.0200
        2304    37.722300     336.0000     307.9900     226.8900
        2305    37.734500     283.0000     287.5300     226.7600
        2306    37.746800     269.0000     274.3200     226.6400
        2307    37.759100     271.0000     269.8900     226.5100
        2308    37.771300     296.0000     271.2700     226.3900
        2309    37.783600     290.0000     275.7100     226.2600
        2310    37.795800     320.0000     279.6600     226.1400
        2311    37.808100     290.0000     277.7600     226.0200
        2312    37.820300     283.0000     267.8600     225.8900
        2313    37.832600     252.0000     255.4600     225.7700
        2314    37.844800     260.0000     245.5500     225.6500
        2315    37.857100     238.0000     239.3700     225.5200
        2316    37.869300     211.0000     235.7000     225.4000
        2317    37.881600     224.0000     233.4300     225.2800
        2318    37.893800     220.0000     231.9300     225.1600
        2319    37.906100     220.0000     230.8900     225.0300
        2320    37.918300     236.0000     230.1100     224.9100
        2321    37.930600     242.0000     229.5100     224.7900
        2322    37.942800     191.0000     229.0400     224.6700
        2323    37.955100     227.0000     228.6400     224.5500
        2324    37.967300     238.0000     228.3200     224.4300
        2325    37.979600     232.0000     228.0400     224.3100
        2326    37.991800     229.0000     227.8000     224.1900
        2327    38.004100     223.0000     227.6000     224.0700
        2328    38.016300     226.0000     227.4200     223.9500
        2329    38.028600     213.0000     227.2800     223.8300
        2330    38.040800     218.0000     227.1600     223.7100
        2331    38.053100     229.0000     227.0600     223.5900
        2332    38.065300     218.0000     226.9800     223.4700
        2333    38.077600     233.0000     226.9300     223.3600
        2334    38.089800     234.0000     226.9000     223.2400
        2335    38.102100     244.0000     226.9200     223.1200
        2336    38.114300     234.0000     226.9900     223.0000
        2337    38.126600     229.0000     227.1500     222.8900
        2338    38.138800     227.0000     227.4500     222.7700
        2339    38.151100     239.0000     227.9700     222.6500
        2340    38.163300     203.0000     228.8400     222.5400
        2341    38.175600     225.0000     230.1100     222.4200
        2342    38.187800     260.0000     231.7400     222.3000
        2343    38.200100     234.0000     233.7600     222.1900
        2344    38.212300     231.0000     236.2000     222.0700
        2345    38.224600     266.0000     238.4000     221.9600
        2346    38.236800     232.0000     239.1900     221.8400
        2347    38.249100     249.0000     239.0000     221.7300
        2348    38.261300     244.0000     239.6600     221.6200
        2349    38.273600     246.0000     241.6300     221.5000
        2350    38.285800     226.0000     243.6300     221.3900
        2351    38.298100     264.0000     243.2700     221.2700
        2352    38.310300     247.0000     240.3400     221.1600
        2353    38.322600     207.0000     237.4200     221.0500
        2354    38.334800     221.0000     235.2600     220.9400
        2355    38.347100     239.0000     233.5900     220.8200
        2356    38.359300     220.0000     232.7500     220.7100
        2357    38.371600     215.0000     232.7600     220.6000
        2358    38.383800     173.0000     232.9300     220.4900
        2359    38.396100     212.0000     232.0900     220.3800
        2360    38.408400     230.0000     229.9400     220.2700
        2361    38.420600     246.0000     227.7100     220.1600
        2362    38.432900     225.0000     226.1900     220.0500
        2363    38.445100     226.0000     225.2600     219.9400
        2364    38.457400     183.0000     224.6800     219.8300
        2365    38.469600     217.0000     224.2900     219.7200
        2366    38.481900     233.0000     224.0200     219.6100
        2367    38.494100     224.0000     223.8300     219.5000
        2368    38.506400     235.0000     223.6900     219.3900
        2369    38.518600     222.0000     223.5900     219.2800
        2370    38.530900     196.0000     223.5200     219.1700
        2371    38.543100     222.0000     223.4700     219.0600
        2372    38.555400     193.0000     223.4500     218.9600
        2373    38.567600     200.0000     223.4500     218.8500
        2374    38.579900     203.0000     223.4700     218.7400
        2375    38.592100     201.0000     223.5100     218.6300
        2376    38.604400     206.0000     223.5700     218.5300
        2377    38.616600     226.0000     223.6400     218.4200
        2378    38.628900     210.0000     223.7400     218.3100
        2379    38.641100     216.0000     223.8600     218.2100
        2380    38.653400     221.0000     223.9900     218.1000
        2381    38.665600     210.0000     224.1600     218.0000
        2382    38.677900     240.0000     224.3400     217.8900
        2383    38.690100     210.0000     224.5600     217.7900
        2384    38.702400     231.0000     224.8000     217.6800
        2385    38.714600     226.0000     225.0700     217.5800
        2386    38.726900     233.0000     225.3800     217.4700
        2387    38.739100     195.0000     225.7400     217.3700
        2388    38.751400     231.0000     226.1300     217.2700
        2389    38.763600     238.0000     226.5800     217.1600
        2390    38.775900     219.0000     227.0800     217.0600
        2391    38.788100     194.0000     227.6600     216.9600
        2392    38.800400     222.0000     228.3000     216.8500
        2393    38.812600     229.0000     229.0300     216.7500
        2394    38.824900     215.0000     229.8300     216.6500
        2395    38.837100     232.0000     230.7100     216.5500
        2396    38.849400     245.0000     231.6600     216.4500
        2397    38.861600     238.0000     232.6700     216.3500
        2398    38.873900     238.0000     233.7600     216.2400
        2399    38.886100     224.0000     234.9900     216.1400
        2400    38.898400     231.0000     236.4500     216.0400
        2401    38.910600     243.0000     238.3500     215.9400
        2402    38.922900     225.0000     241.0000     215.8400
        2403    38.935100     238.0000     244.9000     215.7400
        2404    38.947400     217.0000     250.9000     215.6400
        2405    38.959600     246.0000     260.3400     215.5400
        2406    38.971900     309.0000     274.7200     215.4500
        2407    38.984100     295.0000     294.1200     215.3500
        2408    38.996400     358.0000     317.0200     215.2500
        2409    39.008600     364.0000     343.4000     215.1500
        2410    39.020900     371.0000     370.3600     215.0500
        2411    39.033100     386.0000     382.9500     214.9500
        2412    39.045400     365.0000     364.4700     214.8600
        2413    39.057700     346.0000     331.0600     214.7600
        2414    39.069900     316.0000     308.5500     214.6600
        2415    39.082200     327.0000     302.1300     214.5700
        2416    39.094400     315.0000     306.3100     214.4700
        2417    39.106700     333.0000     316.6100     214.3700
        2418    39.118900     324.0000     328.8300     214.2800
        2419    39.131200     318.0000     334.1500     214.1800
        2420    39.143400     286.0000     322.2300     214.0900
        2421    39.155700     297.0000     297.4500     213.9900
        2422    39.167900     258.0000     275.4800     213.9000
        2423    39.180200     287.0000     262.1200     213.8000
        2424    39.192400     276.0000     255.2300     213.7100
        2425    39.204700     228.0000     252.1600     213.6100
        2426    39.216900     268.0000     251.0600     213.5200
        2427    39.229200     220.0000     250.3200     213.4200
        2428    39.241400     239.0000     248.8500     213.3300
        2429    39.253700     240.0000     247.0400     213.2400
        2430    39.265900     251.0000     245.9200     213.1400
        2431    39.278200     230.0000     245.1200     213.0500
        2432    39.290400     248.0000     242.7100     212.9600
        2433    39.302700     226.0000     238.4300     212.8700
        2434    39.314900     256.0000     234.7800     212.7700
        2435    39.327200     224.0000     232.9400     212.6800
        2436    39.339400     231.0000     232.6300     212.5900
        2437    39.351700     219.0000     233.3500     212.5000
        2438    39.363900     232.0000     234.7400     212.4100
        2439    39.376200     233.0000     236.4000     212.3200
        2440    39.388400     249.0000     237.2800     212.2300
        2441    39.400700     226.0000     236.1200     212.1400
        2442    39.412900     218.0000     233.0300     212.0500
        2443    39.425200     258.0000     229.7400     211.9600
        2444    39.437400     229.0000     227.6000     211.8700
        2445    39.449700     211.0000     226.5800     211.7800
        2446    39.461900     226.0000     226.3100     211.6900
        2447    39.474200     246.0000     226.5100     211.6000
        2448    39.486400     207.0000     227.0300     211.5100
        2449    39.498700     236.0000     227.5700     211.4200
        2450    39.510900     228.0000     227.6800     211.3400
        2451    39.523200     234.0000     227.4300     211.2500
        2452    39.535400     227.0000     227.4600     211.1600
        2453    39.547700     241.0000     228.0200     211.0700
        2454    39.559900     226.0000     229.0100     210.9900
        2455    39.572200     233.0000     230.0600     210.9000
        2456    39.584400     232.0000     230.7900     210.8100
        2457    39.596700     225.0000     231.2400     210.7300
        2458    39.608900     221.0000     231.9200     210.6400
        2459    39.621200     220.0000     233.1300     210.5500
        2460    39.633400     219.0000     234.8500     210.4700
        2461    39.645700     237.0000     237.0100     210.3800
        2462    39.657900     261.0000     239.5600     210.3000
        2463    39.670200     237.0000     242.5700     210.2100
        2464    39.682400     228.0000     246.1800     210.1300
        2465    39.694700     243.0000     250.8900     210.0400
        2466    39.707000     250.0000     257.7800     209.9600
        2467    39.719200     270.0000     268.4800     209.8800
        2468    39.731500     290.0000     285.1800     209.7900
        2469    39.743700     290.0000     310.7600     209.7100
        2470    39.756000     359.0000     348.0400     209.6200
        2471    39.768200     373.0000     397.8800     209.5400
        2472    39.780500     411.0000     458.4200     209.4600
        2473    39.792700     462.0000     525.2000     209.3800
        2474    39.805000     580.0000     586.1700     209.2900
        2475    39.817200     630.0000     616.0800     209.2100
        2476    39.829500     601.0000     592.6400     209.1300
        2477    39.841700     548.0000     529.4000     209.0500
        2478    39.854000     556.0000     466.6800     208.9700
        2479    39.866200     478.0000     430.0900     208.8800
        2480    39.878500     457.0000     421.2700     208.8000
        2481    39.890700     430.0000     432.3800     208.7200
        2482    39.903000     439.0000     453.8300     208.6400
        2483    39.915200     503.0000     472.3000     208.5600
        2484    39.927500     474.0000     472.5200     208.4800
        2485    39.939700     466.0000     451.3400     208.4000
        2486    39.952000     452.0000     423.2500     208.3200
        2487    39.964200     405.0000     402.5600     208.2400
        2488    39.976500     426.0000     393.8400     208.1600
        2489    39.988700     394.0000     403.1100     208.0900
        2490    40.001000     462.0000     434.2800     208.0100
        2491    40.013200     486.0000     482.1800     207.9300
        2492    40.025500     586.0000     540.3400     207.8500
        2493    40.037700     612.0000     597.4600     207.7700
        2494    40.050000     576.0000     622.9700     207.6900
        2495    40.062200     596.0000     580.5800     207.6200
        2496    40.074500     592.0000     495.7300     207.5400
        2497    40.086700     494.0000     430.1900     207.4600
        2498    40.099000     424.0000     402.7100     207.3800
        2499    40.111200     437.0000     404.6700     207.3100
        2500    40.123500     468.0000     424.5100     207.2300
        2501    40.135700     431.0000     453.0600     207.1600
        2502    40.148000     461.0000     477.9500     207.0800
        2503    40.160200     463.0000     477.9300     207.0000
        2504    40.172500     458.0000     440.2800     206.9300
        2505    40.184700     443.0000     384.0100     206.8500
        2506    40.197000     325.0000     337.0800     206.7800
        2507    40.209200     284.0000     310.2700     206.7000
        2508    40.221500     299.0000     300.6100     206.6300
        2509    40.233700     277.0000     303.7000     206.5500
        2510    40.246000     323.0000     316.5500     206.4800
        2511    40.258200     340.0000     336.1600     206.4100
        2512    40.270500     376.0000     359.2100     206.3300
        2513    40.282700     354.0000     379.5000     206.2600
        2514    40.295000     360.0000     385.8200     206.1800
        2515    40.307200     351.0000     367.0000     206.1100
        2516    40.319500     307.0000     332.6900     206.0400
        2517    40.331700     318.0000     303.4000     205.9700
        2518    40.344000     269.0000     286.2500     205.8900
        2519    40.356300     282.0000     279.4100     205.8200
        2520    40.368500     290.0000     280.2200     205.7500
        2521    40.380800     268.0000     286.1800     205.6800
        2522    40.393000     255.0000     293.1100     205.6100
        2523    40.405300     263.0000     292.6200     205.5300
        2524    40.417500     273.0000     279.6200     205.4600
        2525    40.429800     249.0000     262.0000     205.3900
        2526    40.442000     245.0000     247.7800     205.3200
        2527    40.454300     229.0000     237.8600     205.2500
        2528    40.466500     232.0000     231.3700     205.1800
        2529    40.478800     196.0000     227.2700     205.1100
        2530    40.491000     212.0000     224.6300     205.0400
        2531    40.503300     216.0000     222.9000     204.9700
        2532    40.515500     217.0000     221.7400     204.9000
        2533    40.527800     223.0000     220.9900     204.8300
        2534    40.540000     249.0000     220.5300     204.7600
        2535    40.552300     251.0000     220.3100     204.6900
        2536    40.564500     227.0000     220.3100     204.6200
        2537    40.576800     223.0000     220.5200     204.5600
        2538    40.589000     231.0000     221.0000     204.4900
        2539    40.601300     210.0000     221.8300     204.4200
        2540    40.613500     233.0000     223.1500     204.3500
        2541    40.625800     239.0000     225.2500     204.2800
        2542    40.638000     238.0000     228.5300     204.2200
        2543    40.650300     244.0000     233.3700     204.1500
        2544    40.662500     241.0000     239.9800     204.0800
        2545    40.674800     234.0000     248.4500     204.0200
        2546    40.687000     250.0000     258.7700     203.9500
        2547    40.699300     237.0000     269.8300     203.8800
        2548    40.711500     250.0000     278.6100     203.8200
        2549    40.723800     282.0000     283.2600     203.7500
        2550    40.736000     279.0000     287.2300     203.6800
        2551    40.748300     285.0000     294.6500     203.6200
        2552    40.760500     284.0000     302.8100     203.5500
        2553    40.772800     254.0000     302.8300     203.4900
        2554    40.785000     277.0000     293.4900     203.4200
        2555    40.797300     280.0000     285.7600     203.3600
        2556    40.809500     278.0000     284.6000     203.2900
        2557    40.821800     287.0000     288.2400     203.2300
        2558    40.834000     304.0000     296.2500     203.1700
        2559    40.846300     300.0000     312.1100     203.1000
        2560    40.858500     350.0000     339.7900     203.0400
        2561    40.870800     383.0000     379.7400     202.9700
        2562    40.883000     457.0000     428.7900     202.9100
        2563    40.895300     488.0000     487.8400     202.8500
        2564    40.907500     535.0000     558.8700     202.7900
        2565    40.919800     651.0000     625.0300     202.7200
        2566    40.932000     661.0000     647.3300     202.6600
        2567    40.944300     598.0000     609.9000     202.6000
        2568    40.956500     545.0000     552.4000     202.5400
        2569    40.968800     515.0000     510.8200     202.4700
        2570    40.981000     475.0000     483.3200     202.4100
        2571    40.993300     471.0000     470.4200     202.3500
        2572    41.005600     515.0000     481.3700     202.2900
        2573    41.017800     532.0000     508.2000     202.2300
        2574    41.030100     556.0000     524.0100     202.1700
        2575    41.042300     541.0000     503.4100     202.1100
        2576    41.054600     460.0000     454.3800     202.0400
        2577    41.066800     382.0000     403.8900     201.9800
        2578    41.079100     367.0000     364.2700     201.9200
        2579    41.091300     327.0000     332.4400     201.8600
        2580    41.103600     307.0000     309.4100     201.8000
        2581    41.115800     282.0000     297.5100     201.7400
        2582    41.128100     320.0000     292.3800     201.6800
        2583    41.140300     299.0000     286.7700     201.6300
        2584    41.152600     286.0000     278.7900     201.5700
        2585    41.164800     318.0000     271.9700     201.5100
        2586    41.177100     257.0000     266.1900     201.4500
        2587    41.189300     247.0000     257.6900     201.3900
        2588    41.201600     248.0000     246.6000     201.3300
        2589    41.213800     224.0000     237.6800     201.2700
        2590    41.226100     238.0000     232.5700     201.2200
        2591    41.238300     245.0000     230.3700     201.1600
        2592    41.250600     206.0000     229.9800     201.1000
        2593    41.262800     258.0000     230.7700     201.0400
        2594    41.275100     248.0000     232.1000     200.9900
        2595    41.287300     243.0000     232.4000     200.9300
        2596    41.299600     242.0000     230.0400     200.8700
        2597    41.311800     239.0000     226.0500     200.8100
        2598    41.324100     225.0000     222.8200     200.7600
        2599    41.336300     258.0000     220.9500     200.7000
        2600    41.348600     213.0000     220.0700     200.6500
        2601    41.360800     194.0000     219.8200     200.5900
        2602    41.373100     235.0000     219.9900     200.5300
        2603    41.385300     214.0000     220.4500     200.4800
        2604    41.397600     249.0000     221.1400     200.4200
        2605    41.409800     225.0000     221.9900     200.3700
        2606    41.422100     226.0000     222.9800     200.3100
        2607    41.434300     226.0000     224.1500     200.2600
        2608    41.446600     220.0000     225.5800     200.2000
        2609    41.458800     240.0000     227.5100     200.1500
        2610    41.471100     253.0000     230.2900     200.0900
        2611    41.483300     222.0000     234.5000     200.0400
        2612    41.495600     244.0000     241.0300     199.9900
        2613    41.507800     256.0000     251.3200     199.9300
        2614    41.520100     269.0000     267.5800     199.8800
        2615    41.532300     333.0000     292.5100     199.8200
        2616    41.544600     352.0000     328.0100     199.7700
        2617    41.556800     374.0000     373.7100     199.7200
        2618    41.569100     418.0000     427.3800     199.6600
        2619    41.581300     516.0000     482.7000     199.6100
        2620    41.593600     486.0000     521.0300     199.5600
        2621    41.605800     486.0000     515.8500     199.5100
        2622    41.618100     404.0000     466.6600     199.4500
        2623    41.630400     392.0000     403.6200     199.4000
        2624    41.642600     381.0000     359.7800     199.3500
        2625    41.654900     287.0000     341.5600     199.3000
        2626    41.667100     351.0000     343.1200     199.2500
        2627    41.679400     336.0000     357.2200     199.2000
        2628    41.691600     367.0000     375.9100     199.1400
        2629    41.703900     343.0000     386.6800     199.0900
        2630    41.716100     300.0000     376.3500     199.0400
        2631    41.728400     333.0000     346.1900     198.9900
        2632    41.740600     293.0000     313.0800     198.9400
        2633    41.752900     297.0000     290.7800     198.8900
        2634    41.765100     310.0000     282.0700     198.8400
        2635    41.777400     305.0000     284.0900     198.7900
        2636    41.789600     337.0000     293.8000     198.7400
        2637    41.801900     334.0000     308.9100     198.6900
        2638    41.814100     314.0000     322.6200     198.6400
        2639    41.826400     325.0000     321.5800     198.5900
        2640    41.838600     323.0000     302.4800     198.5400
        2641    41.850900     302.0000     280.1500     198.4900
        2642    41.863100     295.0000     263.6500     198.4400
        2643    41.875400     285.0000     254.9300     198.3900
        2644    41.887600     289.0000     253.1800     198.3400
        2645    41.899900     268.0000     256.3800     198.3000
        2646    41.912100     265.0000     262.5400     198.2500
        2647    41.924400     278.0000     267.5500     198.2000
        2648    41.936600     267.0000     265.0400     198.1500
        2649    41.948900     220.0000     254.2100     198.1000
        2650    41.961100     259.0000     241.7300     198.0600
        2651    41.973400     233.0000     231.5600     198.0100
        2652    41.985600     259.0000     224.4100     197.9600
        2653    41.997900     239.0000     219.8500     197.9100
        2654    42.010100     224.0000     217.0000     197.8700
        2655    42.022400     218.0000     215.1600     197.8200
        2656    42.034600     236.0000     213.9400     197.7700
        2657    42.046900     215.0000     213.1400     197.7300
        2658    42.059100     207.0000     212.7100     197.6800
        2659    42.071400     220.0000     212.6200     197.6300
        2660    42.083600     210.0000     212.9600     197.5900
        2661    42.095900     215.0000     213.8700     197.5400
        2662    42.108100     212.0000     215.6500     197.4900
        2663    42.120400     225.0000     218.8100     197.4500
        2664    42.132600     223.0000     223.9600     197.4000
        2665    42.144900     256.0000     231.3500     197.3600
        2666    42.157100     277.0000     240.6200     197.3100
        2667    42.169400     268.0000     251.7200     197.2700
        2668    42.181600     306.0000     263.0100     197.2200
        2669    42.193900     282.0000     267.7700     197.1800
        2670    42.206100     265.0000     259.0600     197.1300
        2671    42.218400     264.0000     243.6500     197.0900
        2672    42.230600     273.0000     232.3200     197.0400
        2673    42.242900     235.0000     227.1400     197.0000
        2674    42.255100     250.0000     226.3900     196.9600
        2675    42.267400     234.0000     228.4000     196.9100
        2676    42.279700     262.0000     232.1200     196.8700
        2677    42.291900     241.0000     236.1200     196.8200
        2678    42.304200     260.0000     237.0000     196.7800
        2679    42.316400     241.0000     231.6900     196.7400
        2680    42.328700     236.0000     223.0800     196.6900
        2681    42.340900     224.0000     216.0400     196.6500
        2682    42.353200     224.0000     211.6200     196.6100
        2683    42.365400     231.0000     209.0000     196.5600
        2684    42.377700     196.0000     207.3900     196.5200
        2685    42.389900     212.0000     206.3300     196.4800
        2686    42.402200     210.0000     205.5700     196.4400
        2687    42.414400     219.0000     205.0100     196.3900
        2688    42.426700     204.0000     204.6300     196.3500
        2689    42.438900     213.0000     204.4200     196.3100
        2690    42.451200     229.0000     204.3300     196.2700
        2691    42.463400     213.0000     204.3300     196.2300
        2692    42.475700     210.0000     204.4100     196.1800
        2693    42.487900     219.0000     204.5500     196.1400
        2694    42.500200     224.0000     204.7500     196.1000
        2695    42.512400     215.0000     205.0400     196.0600
        2696    42.524700     212.0000     205.4700     196.0200
        2697    42.536900     215.0000     206.1000     195.9800
        2698    42.549200     218.0000     207.0500     195.9400
        2699    42.561400     197.0000     208.5000     195.9000
        2700    42.573700     227.0000     210.7600     195.8600
        2701    42.585900     221.0000     214.3400     195.8200
        2702    42.598200     229.0000     219.9400     195.7800
        2703    42.610400     212.0000     228.0900     195.7300
        2704    42.622700     257.0000     238.6200     195.6900
        2705    42.634900     278.0000     251.5300     195.6500
        2706    42.647200     287.0000     266.1500     195.6200
        2707    42.659400     270.0000     277.0700     195.5800
        2708    42.671700     289.0000     275.3100     195.5400
        2709    42.683900     291.0000     263.3200     195.5000
        2710    42.696200     283.0000     253.0800     195.4600
        2711    42.708400     286.0000     247.1200     195.4200
        2712    42.720700     292.0000     242.5400     195.3800
        2713    42.732900     249.0000     240.0000     195.3400
        2714    42.745200     248.0000     241.3000     195.3000
        2715    42.757400     236.0000     245.8600     195.2600
        2716    42.769700     247.0000     250.4900     195.2200
        2717    42.781900     271.0000     250.5400     195.1900
        2718    42.794200     248.0000     246.0000     195.1500
        2719    42.806400     264.0000     241.6500     195.1100
        2720    42.818700     240.0000     238.7900     195.0700
        2721    42.830900     239.0000     236.7100     195.0300
        2722    42.843200     243.0000     237.2000     194.9900
        2723    42.855400     210.0000     241.8100     194.9600
        2724    42.867700     242.0000     250.2000     194.9200
        2725    42.879900     261.0000     261.1500     194.8800
        2726    42.892200     234.0000     271.2200     194.8400
        2727    42.904400     292.0000     274.0800     194.8100
        2728    42.916700     273.0000     267.0900     194.7700
        2729    42.929000     270.0000     256.1400     194.7300
        2730    42.941200     245.0000     247.9000     194.7000
        2731    42.953500     273.0000     245.0500     194.6600
        2732    42.965700     257.0000     246.2300     194.6200
        2733    42.978000     245.0000     247.5600     194.5900
        2734    42.990200     236.0000     247.1000     194.5500
        2735    43.002500     263.0000     246.3200     194.5100
        2736    43.014700     250.0000     244.1700     194.4800
        2737    43.027000     240.0000     238.6100     194.4400
        2738    43.039200     250.0000     231.3900     194.4100
        2739    43.051500     214.0000     225.5200     194.3700
        2740    43.063700     225.0000     222.1200     194.3300
        2741    43.076000     233.0000     220.4700     194.3000
        2742    43.088200     229.0000     218.7800     194.2600
        2743    43.100500     239.0000     215.9900     194.2300
        2744    43.112700     230.0000     213.1100     194.1900
        2745    43.125000     216.0000     211.2600     194.1600
        2746    43.137200     206.0000     210.5200     194.1200
        2747    43.149500     229.0000     210.6500     194.0900
        2748    43.161700     259.0000     211.6000     194.0500
        2749    43.174000     234.0000     213.5600     194.0200
        2750    43.186200     225.0000     216.9600     193.9800
        2751    43.198500     220.0000     222.3400     193.9500
        2752    43.210700     227.0000     229.9500     193.9100
        2753    43.223000     258.0000     239.8900     193.8800
        2754    43.235200     260.0000     252.4500     193.8400
        2755    43.247500     295.0000     266.0600     193.8100
        2756    43.259700     273.0000     275.1600     193.7800
        2757    43.272000     287.0000     276.9700     193.7400
        2758    43.284200     275.0000     278.8900     193.7100
        2759    43.296500     286.0000     286.1100     193.6700
        2760    43.308700     315.0000     295.5900     193.6400
        2761    43.321000     318.0000     301.1400     193.6100
        2762    43.333200     302.0000     297.6700     193.5700
        2763    43.345500     312.0000     286.9100     193.5400
        2764    43.357700     276.0000     276.4600     193.5100
        2765    43.370000     262.0000     269.3400     193.4700
        2766    43.382200     286.0000     263.6100     193.4400
        2767    43.394500     266.0000     260.0900     193.4100
        2768    43.406700     257.0000     260.7800     193.3700
        2769    43.419000     270.0000     264.5500     193.3400
        2770    43.431200     272.0000     268.5200     193.3100
        2771    43.443500     297.0000     270.4200     193.2800
        2772    43.455700     295.0000     271.0100     193.2400
        2773    43.468000     272.0000     275.1300     193.2100
        2774    43.480200     285.0000     287.6800     193.1800
        2775    43.492500     305.0000     310.5600     193.1500
        2776    43.504700     336.0000     343.0400     193.1100
        2777    43.517000     346.0000     381.6900     193.0800
        2778    43.529200     402.0000     417.8700     193.0500
        2779    43.541500     429.0000     437.6700     193.0200
        2780    43.553800     421.0000     430.1800     192.9900
        2781    43.566000     390.0000     398.3100     192.9500
        2782    43.578300     389.0000     359.4400     192.9200
        2783    43.590500     322.0000     330.9000     192.8900
        2784    43.602800     314.0000     319.1400     192.8600
        2785    43.615000     328.0000     322.8900     192.8300
        2786    43.627300     334.0000     338.3200     192.8000
        2787    43.639500     366.0000     359.2600     192.7700
        2788    43.651800     385.0000     377.2200     192.7400
        2789    43.664000     375.0000     386.0600     192.7000
        2790    43.676300     367.0000     384.6400     192.6700
        2791    43.688500     392.0000     374.2600     192.6400
        2792    43.700800     359.0000     360.3900     192.6100
        2793    43.713000     355.0000     354.2100     192.5800
        2794    43.725300     319.0000     359.0000     192.5500
        2795    43.737500     336.0000     363.7400     192.5200
        2796    43.749800     311.0000     352.8000     192.4900
        2797    43.762000     317.0000     325.7600     192.4600
        2798    43.774300     295.0000     298.7800     192.4300
        2799    43.786500     259.0000     282.4800     192.4000
        2800    43.798800     272.0000     275.1900     192.3700
        2801    43.811000     275.0000     271.4300     192.3400
        2802    43.823300     243.0000     270.2300     192.3100
        2803    43.835500     299.0000     272.8600     192.2800
        2804    43.847800     276.0000     276.0500     192.2500
        2805    43.860000     280.0000     272.7500     192.2200
        2806    43.872300     240.0000     259.8400     192.1900
        2807    43.884500     256.0000     243.1000     192.1600
        2808    43.896800     217.0000     229.4400     192.1300
        2809    43.909000     236.0000     220.4900     192.1000
        2810    43.921300     193.0000     215.0200     192.0700
        2811    43.933500     220.0000     211.6200     192.0400
        2812    43.945800     206.0000     209.4100     192.0100
        2813    43.958000     221.0000     207.9000     191.9800
        2814    43.970300     204.0000     206.8400     191.9500
        2815    43.982500     209.0000     206.0900     191.9300
        2816    43.994800     213.0000     205.5600     191.9000
        2817    44.007000     210.0000     205.2100     191.8700
        2818    44.019300     213.0000     205.0300     191.8400
        2819    44.031500     213.0000     204.9900     191.8100
        2820    44.043800     222.0000     205.1100     191.7800
        2821    44.056000     203.0000     205.4300     191.7500
        2822    44.068300     209.0000     205.9800     191.7200
        2823    44.080500     218.0000     206.7700     191.7000
        2824    44.092800     244.0000     207.7900     191.6700
        2825    44.105000     222.0000     209.0400     191.6400
        2826    44.117300     219.0000     210.3100     191.6100
        2827    44.129500     230.0000     211.1300     191.5800
        2828    44.141800     222.0000     211.3800     191.5500
        2829    44.154000     239.0000     211.6700     191.5300
        2830    44.166300     222.0000     212.3700     191.5000
        2831    44.178600     179.0000     213.4500     191.4700
        2832    44.190800     199.0000     214.8000     191.4400
        2833    44.203100     221.0000     216.4000     191.4100
        2834    44.215300     240.0000     218.3400     191.3900
        2835    44.227600     223.0000     220.8000     191.3600
        2836    44.239800     210.0000     223.9700     191.3300
        2837    44.252100     217.0000     228.2200     191.3000
        2838    44.264300     240.0000     234.5700     191.2800
        2839    44.276600     249.0000     244.7300     191.2500
        2840    44.288800     286.0000     261.0900     191.2200
        2841    44.301100     321.0000     285.3200     191.1900
        2842    44.313300     370.0000     324.1600     191.1700
        2843    44.325600     398.0000     378.8900     191.1400
        2844    44.337800     490.0000     449.1700     191.1100
        2845    44.350100     558.0000     530.8400     191.0900
        2846    44.362300     588.0000     606.4300     191.0600
        2847    44.374600     652.0000     636.4900     191.0300
        2848    44.386800     606.0000     591.2700     191.0000
        2849    44.399100     573.0000     499.8300     190.9800
        2850    44.411300     430.0000     418.3300     190.9500
        2851    44.423600     389.0000     372.0300     190.9200
        2852    44.435800     369.0000     358.9100     190.9000
        2853    44.448100     398.0000     370.4500     190.8700
        2854    44.460300     388.0000     399.4700     190.8400
        2855    44.472600     441.0000     438.2600     190.8200
        2856    44.484800     482.0000     471.7500     190.7900
        2857    44.497100     497.0000     480.0400     190.7600
        2858    44.509300     491.0000     461.1300     190.7400
        2859    44.521600     433.0000     437.2900     190.7100
        2860    44.533800     360.0000     422.0800     190.6900
        2861    44.546100     383.0000     405.4700     190.6600
        2862    44.558300     326.0000     382.5500     190.6300
        2863    44.570600     318.0000     363.2700     190.6100
        2864    44.582800     332.0000     345.4000     190.5800
        2865    44.595100     296.0000     322.7100     190.5500
        2866    44.607300     309.0000     301.1300     190.5300
        2867    44.619600     295.0000     288.9600     190.5000
        2868    44.631800     298.0000     287.4600     190.4800
        2869    44.644100     308.0000     292.2600     190.4500
        2870    44.656300     292.0000     295.3900     190.4200
        2871    44.668600     335.0000     291.0800     190.4000
        2872    44.680800     275.0000     282.8100     190.3700
        2873    44.693100     265.0000     274.7600     190.3500
        2874    44.705300     266.0000     264.7600     190.3200
        2875    44.717600     256.0000     252.5300     190.3000
        2876    44.729800     259.0000     242.4500     190.2700
        2877    44.742100     217.0000     237.4900     190.2400
        2878    44.754300     218.0000     237.2100     190.2200
        2879    44.766600     228.0000     239.8400     190.1900
        2880    44.778800     264.0000     243.2600     190.1700
        2881    44.791100     229.0000     244.3600     190.1400
        2882    44.803300     237.0000     240.1400     190.1200
        2883    44.815600     231.0000     231.6700     190.0900
        2884    44.827800     250.0000     223.3200     190.0700
        2885    44.840100     236.0000     217.8100     190.0400
        2886    44.852400     216.0000     215.3800     190.0200
        2887    44.864600     238.0000     215.3200     189.9900
        2888    44.876900     229.0000     216.9000     189.9700
        2889    44.889100     226.0000     219.3700     189.9400
        2890    44.901400     243.0000     221.5200     189.9200
        2891    44.913600     209.0000     221.7000     189.8900
        2892    44.925900     215.0000     219.1200     189.8700
        2893    44.938100     215.0000     215.1200     189.8400
        2894    44.950400     234.0000     211.6600     189.8200
        2895    44.962600     183.0000     209.5400     189.7900
        2896    44.974900     207.0000     208.6000     189.7700
        2897    44.987100     218.0000     208.5000     189.7400
        2898    44.999400     206.0000     208.9500     189.7200
        2899    45.011600     238.0000     209.8200     189.6900
        2900    45.023900     209.0000     211.1200     189.6700
        2901    45.036100     224.0000     212.9200     189.6400
        2902    45.048400     209.0000     215.3200     189.6200
        2903    45.060600     228.0000     218.4700     189.5900
        2904    45.072900     228.0000     222.5000     189.5700
        2905    45.085100     234.0000     227.0000     189.5400
        2906    45.097400     246.0000     231.5400     189.5200
        2907    45.109600     237.0000     237.7000     189.4900
        2908    45.121900     275.0000     248.7500     189.4700
        2909    45.134100     282.0000     267.6700     189.4400
        2910    45.146400     323.0000     297.0000     189.4200
        2911    45.158600     354.0000     338.1300     189.4000
        2912    45.170900     363.0000     390.2700     189.3700
        2913    45.183100     455.0000     449.3000     189.3500
        2914    45.195400     480.0000     501.1000     189.3200
        2915    45.207600     490.0000     518.7100     189.3000
        2916    45.219900     475.0000     484.9900     189.2700
        2917    45.232100     413.0000     420.5700     189.2500
        2918    45.244400     359.0000     361.9300     189.2200
        2919    45.256600     305.0000     326.4700     189.2000
        2920    45.268900     288.0000     313.7400     189.1800
        2921    45.281100     268.0000     318.1200     189.1500
        2922    45.293400     335.0000     334.0600     189.1300
        2923    45.305600     365.0000     355.3600     189.1000
        2924    45.317900     354.0000     371.5600     189.0800
        2925    45.330100     339.0000     369.2100     189.0600
        2926    45.342400     338.0000     344.5400     189.0300
        2927    45.354600     306.0000     310.4100     189.0100
        2928    45.366900     254.0000     282.2300     188.9800
        2929    45.379100     253.0000     265.9800     188.9600
        2930    45.391400     261.0000     261.1300     188.9300
        2931    45.403600     270.0000     265.4700     188.9100
        2932    45.415900     303.0000     276.8000     188.8900
        2933    45.428100     318.0000     293.5600     188.8600
        2934    45.440400     308.0000     311.5000     188.8400
        2935    45.452600     320.0000     318.6200     188.8100
        2936    45.464900     319.0000     304.2200     188.7900
        2937    45.477100     306.0000     277.8000     188.7700
        2938    45.489400     295.0000     255.7300     188.7400
        2939    45.501700     277.0000     243.3600     188.7200
        2940    45.513900     236.0000     239.1000     188.6900
        2941    45.526200     246.0000     240.5600     188.6700
        2942    45.538400     244.0000     246.0300     188.6500
        2943    45.550700     274.0000     254.2100     188.6200
        2944    45.562900     281.0000     262.0300     188.6000
        2945    45.575200     243.0000     263.3500     188.5700
        2946    45.587400     270.0000     255.2000     188.5500
        2947    45.599700     256.0000     243.7600     188.5300
        2948    45.611900     243.0000     236.3600     188.5000
        2949    45.624200     216.0000     235.2500     188.4800
        2950    45.636400     233.0000     239.6400     188.4500
        2951    45.648700     252.0000     248.1500     188.4300
        2952    45.660900     252.0000     259.8600     188.4100
        2953    45.673200     252.0000     271.6000     188.3800
        2954    45.685400     284.0000     274.5600     188.3600
        2955    45.697700     277.0000     262.8400     188.3400
        2956    45.709900     259.0000     245.0000     188.3100
        2957    45.722200     230.0000     232.4300     188.2900
        2958    45.734400     222.0000     226.6100     188.2600
        2959    45.746700     248.0000     225.9600     188.2400
        2960    45.758900     221.0000     229.0900     188.2200
        2961    45.771200     252.0000     234.9200     188.1900
        2962    45.783400     253.0000     242.2700     188.1700
        2963    45.795700     229.0000     248.5800     188.1400
        2964    45.807900     260.0000     248.8700     188.1200
        2965    45.820200     250.0000     240.6600     188.1000
        2966    45.832400     227.0000     229.2100     188.0700
        2967    45.844700     248.0000     220.2200     188.0500
        2968    45.856900     206.0000     214.7800     188.0300
        2969    45.869200     228.0000     211.9500     188.0000
        2970    45.881400     196.0000     210.7900     187.9800
        2971    45.893700     205.0000     210.6300     187.9500
        2972    45.905900     209.0000     210.9600     187.9300
        2973    45.918200     213.0000     211.4700     187.9100
        2974    45.930400     229.0000     211.8300     187.8800
        2975    45.942700     210.0000     211.6700     187.8600
        2976    45.954900     208.0000     211.1600     187.8300
        2977    45.967200     210.0000     210.8600     187.8100
        2978    45.979400     210.0000     210.8700     187.7900
        2979    45.991700     187.0000     210.7600     187.7600
        2980    46.003900     198.0000     210.3400     187.7400
        2981    46.016200     235.0000     210.0500     187.7100
        2982    46.028400     206.0000     210.1400     187.6900
        2983    46.040700     207.0000     210.5700     187.6700
        2984    46.052900     222.0000     211.2400     187.6400
        2985    46.065200     203.0000     212.0800     187.6200
        2986    46.077400     217.0000     213.0600     187.6000
        2987    46.089700     227.0000     214.1100     187.5700
        2988    46.101900     220.0000     215.1200     187.5500
        2989    46.114200     213.0000     215.8900     187.5200
        2990    46.126500     245.0000     216.4200     187.5000
        2991    46.138700     227.0000     216.9500     187.4800
        2992    46.151000     212.0000     217.6300     187.4500
        2993    46.163200     209.0000     218.4600     187.4300
        2994    46.175500     196.0000     219.4200     187.4000
        2995    46.187700     228.0000     220.5400     187.3800
        2996    46.200000     212.0000     221.8800     187.3500
        2997    46.212200     214.0000     223.5900     187.3300
        2998    46.224500     257.0000     225.9100     187.3100
        2999    46.236700     217.0000     229.0300     187.2800
        3000    46.249000     226.0000     233.0200     187.2600
        3001    46.261200     248.0000     237.8700     187.2300
        3002    46.273500     220.0000     243.2400     187.2100
        3003    46.285700     285.0000     247.2400     187.1900
        3004    46.298000     239.0000     246.9900     187.1600
        3005    46.310200     247.0000     243.3000     187.1400
        3006    46.322500     263.0000     240.1700     187.1100
        3007    46.334700     256.0000     239.5300     187.0900
        3008    46.347000     248.0000     241.0800     187.0700
        3009    46.359200     250.0000     243.2800     187.0400
        3010    46.371500     247.0000     244.3200     187.0200
        3011    46.383700     235.0000     244.7500     186.9900
        3012    46.396000     249.0000     246.2000     186.9700
        3013    46.408200     235.0000     247.6900     186.9400
        3014    46.420500     250.0000     246.4200     186.9200
        3015    46.432700     237.0000     241.7600     186.9000
        3016    46.445000     237.0000     236.3800     186.8700
        3017    46.457200     208.0000     232.6300     186.8500
        3018    46.469500     223.0000     230.8200     186.8200
        3019    46.481700     242.0000     229.9500     186.8000
        3020    46.494000     200.0000     228.9500     186.7700
        3021    46.506200     182.0000     227.8900     186.7500
        3022    46.518500     253.0000     227.5000     186.7200
        3023    46.530700     225.0000     227.7500     186.7000
        3024    46.543000     218.0000     227.9300     186.6700
        3025    46.555200     222.0000     227.5600     186.6500
        3026    46.567500     205.0000     227.0200     186.6300
        3027    46.579700     194.0000     226.9600     186.6000
        3028    46.592000     237.0000     227.6000     186.5800
        3029    46.604200     242.0000     228.7800     186.5500
        3030    46.616500     225.0000     230.3000     186.5300
        3031    46.628700     243.0000     232.0200     186.5000
        3032    46.641000     240.0000     233.9400     186.4800
        3033    46.653200     233.0000     236.1900     186.4500
        3034    46.665500     266.0000     239.1200     186.4300
        3035    46.677700     228.0000     243.2400     186.4000
        3036    46.690000     242.0000     249.2600     186.3800
        3037    46.702200     245.0000     258.2700     186.3500
        3038    46.714500     272.0000     271.9000     186.3300
        3039    46.726700     274.0000     292.8900     186.3000
        3040    46.739000     339.0000     325.7200     186.2800
        3041    46.751300     411.0000     377.1800     186.2500
        3042    46.763500     509.0000     455.4200     186.2300
        3043    46.775800     611.0000     566.2700     186.2000
        3044    46.788000     725.0000     709.9100     186.1800
        3045    46.800300     906.0000     877.2200     186.1500
        3046    46.812500    1064.0000    1033.1100     186.1300
        3047    46.824800    1134.0000    1102.2600     186.1000
        3048    46.837000    1052.0000    1023.8800     186.0800
        3049    46.849300     886.0000     843.1000     186.0500
        3050    46.861500     659.0000     666.7700     186.0300
        3051    46.873800     568.0000     553.0200     186.0000
        3052    46.886000     477.0000     504.8500     185.9800
        3053    46.898300     487.0000     507.8800     185.9500
        3054    46.910500     504.0000     547.4800     185.9300
        3055    46.922800     605.0000     608.6500     185.9000
        3056    46.935000     683.0000     668.5300     185.8700
        3057    46.947300     667.0000     691.6100     185.8500
        3058    46.959500     690.0000     648.5400     185.8200
        3059    46.971800     549.0000     553.5700     185.8000
        3060    46.984000     444.0000     453.9600     185.7700
        3061    46.996300     371.0000     380.1700     185.7500
        3062    47.008500     313.0000     334.5900     185.7200
        3063    47.020800     335.0000     308.4200     185.7000
        3064    47.033000     301.0000     292.2800     185.6700
        3065    47.045300     284.0000     278.7300     185.6400
        3066    47.057500     253.0000     264.2200     185.6200
        3067    47.069800     270.0000     250.0300     185.5900
        3068    47.082000     230.0000     238.8400     185.5700
        3069    47.094300     234.0000     231.3600     185.5400
        3070    47.106500     218.0000     227.0100     185.5100
        3071    47.118800     223.0000     224.9700     185.4900
        3072    47.131000     215.0000     224.5300     185.4600
        3073    47.143300     210.0000     224.9800     185.4400
        3074    47.155500     229.0000     225.2700     185.4100
        3075    47.167800     217.0000     224.2400     185.3800
        3076    47.180000     227.0000     221.5600     185.3600
        3077    47.192300     220.0000     218.1100     185.3300
        3078    47.204500     223.0000     215.0400     185.3100
        3079    47.216800     223.0000     212.8500     185.2800
        3080    47.229000     227.0000     211.5000     185.2500
        3081    47.241300     205.0000     210.8200     185.2300
        3082    47.253500     201.0000     210.7000     185.2000
        3083    47.265800     198.0000     211.1500     185.1700
        3084    47.278000     197.0000     212.2400     185.1500
        3085    47.290300     215.0000     214.1500     185.1200
        3086    47.302500     217.0000     217.2000     185.0900
        3087    47.314800     240.0000     221.9400     185.0700
        3088    47.327000     263.0000     229.3500     185.0400
        3089    47.339300     280.0000     241.0600     185.0100
        3090    47.351500     291.0000     259.3600     184.9900
        3091    47.363800     311.0000     285.9900     184.9600
        3092    47.376000     346.0000     321.1000     184.9300
        3093    47.388300     333.0000     364.2400     184.9100
        3094    47.400600     417.0000     408.2400     184.8800
        3095    47.412800     370.0000     427.7700     184.8500
        3096    47.425100     408.0000     398.3700     184.8200
        3097    47.437300     381.0000     343.3100     184.8000
        3098    47.449600     300.0000     299.5300     184.7700
        3099    47.461800     293.0000     275.3300     184.7400
        3100    47.474100     254.0000     266.3800     184.7200
        3101    47.486300     306.0000     268.3900     184.6900
        3102    47.498600     254.0000     278.5000     184.6600
        3103    47.510800     286.0000     294.7500     184.6300
        3104    47.523100     300.0000     313.5900     184.6100
        3105    47.535300     319.0000     324.5300     184.5800
        3106    47.547600     319.0000     314.4000     184.5500
        3107    47.559800     291.0000     287.5200     184.5200
        3108    47.572100     294.0000     261.6100     184.5000
        3109    47.584300     259.0000     244.3100     184.4700
        3110    47.596600     227.0000     234.0700     184.4400
        3111    47.608800     201.0000     228.0800     184.4100
        3112    47.621100     218.0000     224.5300     184.3800
        3113    47.633300     189.0000     222.4900     184.3600
        3114    47.645600     243.0000     221.5200     184.3300
        3115    47.657800     218.0000     221.5000     184.3000
        3116    47.670100     206.0000     222.4900     184.2700
        3117    47.682300     203.0000     224.6800     184.2400
        3118    47.694600     238.0000     228.5000     184.2200
        3119    47.706800     216.0000     234.5600     184.1900
        3120    47.719100     236.0000     243.9400     184.1600
        3121    47.731300     280.0000     258.6700     184.1300
        3122    47.743600     275.0000     282.1600     184.1000
        3123    47.755800     279.0000     318.2200     184.0700
        3124    47.768100     375.0000     369.2900     184.0500
        3125    47.780300     458.0000     435.1400     184.0200
        3126    47.792600     536.0000     510.2400     183.9900
        3127    47.804800     539.0000     574.4700     183.9600
        3128    47.817100     593.0000     591.1600     183.9300
        3129    47.829300     594.0000     541.3200     183.9000
        3130    47.841600     460.0000     456.7100     183.8700
        3131    47.853800     393.0000     382.8700     183.8400
        3132    47.866100     302.0000     337.9100     183.8200
        3133    47.878300     327.0000     319.8600     183.7900
        3134    47.890600     306.0000     322.4700     183.7600
        3135    47.902800     332.0000     340.3200     183.7300
        3136    47.915100     354.0000     368.1900     183.7000
        3137    47.927300     375.0000     396.9300     183.6700
        3138    47.939600     413.0000     410.0000     183.6400
        3139    47.951800     428.0000     393.0000     183.6100
        3140    47.964100     353.0000     352.1100     183.5800
        3141    47.976300     337.0000     308.5200     183.5500
        3142    47.988600     267.0000     275.7900     183.5200
        3143    48.000800     256.0000     254.9000     183.4900
        3144    48.013100     253.0000     242.1100     183.4600
        3145    48.025400     246.0000     233.9100     183.4300
        3146    48.037600     199.0000     228.3800     183.4000
        3147    48.049900     220.0000     224.8800     183.3700
        3148    48.062100     187.0000     223.2800     183.3400
        3149    48.074400     223.0000     223.5800     183.3100
        3150    48.086600     237.0000     226.0000     183.2800
        3151    48.098900     243.0000     231.1100     183.2500
        3152    48.111100     219.0000     240.0600     183.2200
        3153    48.123400     261.0000     254.8900     183.1900
        3154    48.135600     280.0000     278.6000     183.1600
        3155    48.147900     289.0000     314.5300     183.1300
        3156    48.160100     329.0000     364.8700     183.1000
        3157    48.172400     408.0000     429.4600     183.0700
        3158    48.184600     471.0000     502.5900     183.0400
        3159    48.196900     556.0000     563.0900     183.0100
        3160    48.209100     586.0000     574.8600     182.9800
        3161    48.221400     560.0000     524.2900     182.9500
        3162    48.233600     468.0000     445.7500     182.9200
        3163    48.245900     384.0000     378.2900     182.8900
        3164    48.258100     317.0000     334.6400     182.8600
        3165    48.270400     311.0000     314.8300     182.8300
        3166    48.282600     285.0000     315.2800     182.8000
        3167    48.294900     304.0000     331.0500     182.7700
        3168    48.307100     328.0000     356.8900     182.7400
        3169    48.319400     404.0000     384.0300     182.7000
        3170    48.331600     394.0000     396.4400     182.6700
        3171    48.343900     389.0000     380.2000     182.6400
        3172    48.356100     363.0000     341.4000     182.6100
        3173    48.368400     288.0000     299.5500     182.5800
        3174    48.380600     267.0000     266.2600     182.5500
        3175    48.392900     218.0000     242.9900     182.5200
        3176    48.405100     222.0000     227.8500     182.4800
        3177    48.417400     214.0000     218.1900     182.4500
        3178    48.429600     204.0000     211.8200     182.4200
        3179    48.441900     202.0000     207.4300     182.3900
        3180    48.454100     200.0000     204.3400     182.3600
        3181    48.466400     198.0000     202.1300     182.3300
        3182    48.478600     191.0000     200.5200     182.2900
        3183    48.490900     165.0000     199.3400     182.2600
        3184    48.503100     199.0000     198.4800     182.2300
        3185    48.515400     201.0000     197.9100     182.2000
        3186    48.527600     204.0000     197.6300     182.1600
        3187    48.539900     194.0000     197.6400     182.1300
        3188    48.552100     192.0000     198.0200     182.1000
        3189    48.564400     203.0000     198.8700     182.0700
        3190    48.576600     182.0000     200.3800     182.0400
        3191    48.588900     223.0000     202.9100     182.0000
        3192    48.601100     215.0000     206.8000     181.9700
        3193    48.613400     212.0000     213.3100     181.9400
        3194    48.625600     236.0000     223.0600     181.9000
        3195    48.637900     247.0000     236.2300     181.8700
        3196    48.650100     263.0000     252.7100     181.8400
        3197    48.662400     256.0000     270.0800     181.8100
        3198    48.674700     287.0000     279.0600     181.7700
        3199    48.686900     254.0000     269.3200     181.7400
        3200    48.699100     239.0000     248.0700     181.7100
        3201    48.711400     238.0000     230.1200     181.6700
        3202    48.723700     241.0000     219.6000     181.6400
        3203    48.735900     236.0000     215.0200     181.6100
        3204    48.748200     244.0000     214.7300     181.5700
        3205    48.760400     224.0000     217.7300     181.5400
        3206    48.772700     233.0000     223.3100     181.5100
        3207    48.784900     242.0000     230.6200     181.4700
        3208    48.797200     232.0000     236.8300     181.4400
        3209    48.809400     227.0000     236.5700     181.4100
        3210    48.821700     248.0000     228.0700     181.3700
        3211    48.833900     200.0000     217.3000     181.3400
        3212    48.846200     214.0000     209.3100     181.3000
        3213    48.858400     210.0000     204.5900     181.2700
        3214    48.870700     195.0000     202.0700     181.2400
        3215    48.882900     224.0000     200.8700     181.2000
        3216    48.895200     193.0000     200.3300     181.1700
        3217    48.907400     198.0000     199.7900     181.1300
        3218    48.919700     180.0000     198.9700     181.1000
        3219    48.931900     193.0000     198.2700     181.0600
        3220    48.944200     193.0000     197.9900     181.0300
        3221    48.956400     203.0000     198.1100     180.9900
        3222    48.968700     189.0000     198.5400     180.9600
        3223    48.980900     190.0000     199.2300     180.9300
        3224    48.993200     201.0000     200.1300     180.8900
        3225    49.005400     195.0000     201.2200     180.8600
        3226    49.017700     204.0000     202.4100     180.8200
        3227    49.029900     201.0000     203.5600     180.7900
        3228    49.042200     187.0000     204.5100     180.7500
        3229    49.054400     177.0000     205.3400     180.7200
        3230    49.066700     191.0000     206.3700     180.6800
        3231    49.078900     207.0000     207.8100     180.6400
        3232    49.091200     204.0000     209.8500     180.6100
        3233    49.103400     221.0000     212.7100     180.5700
        3234    49.115700     201.0000     216.7000     180.5400
        3235    49.127900     208.0000     222.2100     180.5000
        3236    49.140200     217.0000     229.7600     180.4700
        3237    49.152400     240.0000     240.0900     180.4300
        3238    49.164700     262.0000     253.7800     180.4000
        3239    49.176900     246.0000     271.3900     180.3600
        3240    49.189200     297.0000     295.2600     180.3200
        3241    49.201400     320.0000     328.6900     180.2900
        3242    49.213700     360.0000     372.2000     180.2500
        3243    49.225900     440.0000     421.3100     180.2200
        3244    49.238200     470.0000     459.2300     180.1800
        3245    49.250400     477.0000     457.3700     180.1400
        3246    49.262700     399.0000     410.3000     180.1100
        3247    49.274900     357.0000     352.8900     180.0700
        3248    49.287200     341.0000     312.8100     180.0300
        3249    49.299400     281.0000     291.9600     180.0000
        3250    49.311700     305.0000     284.7300     179.9600
        3251    49.324000     291.0000     287.6100     179.9200
        3252    49.336200     275.0000     298.9700     179.8900
        3253    49.348500     338.0000     316.7200     179.8500
        3254    49.360700     314.0000     336.0200     179.8100
        3255    49.373000     319.0000     345.9100     179.7800
        3256    49.385200     313.0000     334.4900     179.7400
        3257    49.397500     342.0000     305.3500     179.7000
        3258    49.409700     303.0000     275.4100     179.6600
        3259    49.422000     252.0000     254.0600     179.6300
        3260    49.434200     256.0000     240.6900     179.5900
        3261    49.446500     220.0000     232.3800     179.5500
        3262    49.458700     230.0000     227.0300     179.5100
        3263    49.471000     204.0000     223.4600     179.4800
        3264    49.483200     225.0000     221.0100     179.4400
        3265    49.495500     209.0000     219.2800     179.4000
        3266    49.507700     218.0000     217.9700     179.3600
        3267    49.520000     205.0000     216.9200     179.3300
        3268    49.532200     218.0000     216.1800     179.2900
        3269    49.544500     197.0000     215.7900     179.2500
        3270    49.556700     226.0000     215.8200     179.2100
        3271    49.569000     217.0000     216.3700     179.1700
        3272    49.581200     230.0000     217.6200     179.1400
        3273    49.593500     216.0000     219.8100     179.1000
        3274    49.605700     222.0000     223.0100     179.0600
        3275    49.618000     201.0000     227.2900     179.0200
        3276    49.630200     194.0000     232.1700     178.9800
        3277    49.642500     256.0000     235.5200     178.9400
        3278    49.654700     226.0000     234.8900     178.9000
        3279    49.667000     214.0000     232.1800     178.8700
        3280    49.679200     253.0000     231.7200     178.8300
        3281    49.691500     261.0000     235.5200     178.7900
        3282    49.703700     246.0000     244.2200     178.7500
        3283    49.716000     267.0000     258.2100     178.7100
        3284    49.728200     307.0000     277.3800     178.6700
        3285    49.740500     300.0000     300.2200     178.6300
        3286    49.752700     345.0000     322.2500     178.5900
        3287    49.765000     342.0000     335.2100     178.5500
        3288    49.777200     351.0000     331.2700     178.5100
        3289    49.789500     340.0000     311.2100     178.4700
        3290    49.801700     307.0000     285.2900     178.4300
        3291    49.814000     273.0000     263.6200     178.3900
        3292    49.826200     251.0000     250.0100     178.3500
        3293    49.838500     226.0000     244.0800     178.3100
        3294    49.850700     240.0000     244.3400     178.2700
        3295    49.863000     227.0000     249.1900     178.2400
        3296    49.875200     243.0000     256.7100     178.1900
        3297    49.887500     266.0000     263.7800     178.1500
        3298    49.899700     277.0000     266.2300     178.1100
        3299    49.912000     252.0000     261.2700     178.0700
        3300    49.924200     250.0000     250.2500     178.0300
        3301    49.936500     211.0000     237.5100     177.9900
        3302    49.948700     221.0000     226.6500     177.9500
        3303    49.961000     205.0000     218.8700     177.9100
        3304    49.973300     207.0000     213.8600     177.8700
        3305    49.985500     217.0000     210.9700     177.8300
        3306    49.997800     200.0000     209.7300     177.7900
        3307    50.010000     214.0000     209.9400     177.7500
        3308    50.022300     214.0000     211.6900     177.7100
        3309    50.034500     213.0000     215.4100     177.6700
        3310    50.046800     226.0000     221.9600     177.6300
        3311    50.059000     236.0000     232.8000     177.5900
        3312    50.071300     248.0000     249.8700     177.5500
        3313    50.083500     272.0000     275.0200     177.5000
        3314    50.095800     324.0000     307.9000     177.4600
        3315    50.108000     339.0000     349.5500     177.4200
        3316    50.120300     385.0000     391.5300     177.3800
        3317    50.132500     387.0000     416.4500     177.3400
        3318    50.144800     424.0000     406.2100     177.3000
        3319    50.157000     339.0000     364.9700     177.2600
        3320    50.169300     304.0000     317.4000     177.2100
        3321    50.181500     239.0000     281.6600     177.1700
        3322    50.193800     254.0000     261.4400     177.1300
        3323    50.206000     225.0000     254.3000     177.0900
        3324    50.218300     234.0000     257.4000     177.0500
        3325    50.230500     256.0000     268.4700     177.0000
        3326    50.242800     296.0000     284.9600     176.9600
        3327    50.255000     287.0000     301.8000     176.9200
        3328    50.267300     324.0000     309.9200     176.8800
        3329    50.279500     304.0000     301.4200     176.8300
        3330    50.291800     306.0000     278.9800     176.7900
        3331    50.304000     260.0000     253.7100     176.7500
        3332    50.316300     235.0000     233.6300     176.7100
        3333    50.328500     214.0000     220.1400     176.6600
        3334    50.340800     173.0000     211.6400     176.6200
        3335    50.353000     227.0000     206.3600     176.5800
        3336    50.365300     189.0000     203.1400     176.5400
        3337    50.377500     216.0000     201.2900     176.4900
        3338    50.389800     161.0000     200.4800     176.4500
        3339    50.402000     224.0000     200.6100     176.4100
        3340    50.414300     204.0000     201.7800     176.3600
        3341    50.426500     222.0000     204.3000     176.3200
        3342    50.438800     233.0000     208.7500     176.2800
        3343    50.451000     234.0000     215.8900     176.2300
        3344    50.463300     217.0000     226.3200     176.1900
        3345    50.475500     251.0000     240.1300     176.1500
        3346    50.487800     251.0000     256.1900     176.1000
        3347    50.500000     297.0000     270.0600     176.0600
        3348    50.512300     294.0000     273.9400     176.0200
        3349    50.524500     276.0000     264.1400     175.9700
        3350    50.536800     231.0000     247.3600     175.9300
        3351    50.549000     226.0000     232.8400     175.8900
        3352    50.561300     200.0000     224.4600     175.8400
        3353    50.573500     227.0000     222.2800     175.8000
        3354    50.585800     233.0000     225.7600     175.7500
        3355    50.598000     238.0000     234.9200     175.7100
        3356    50.610300     241.0000     250.2300     175.6700
        3357    50.622600     276.0000     271.4100     175.6200
        3358    50.634800     324.0000     296.1900     175.5800
        3359    50.647100     333.0000     319.9500     175.5300
        3360    50.659300     307.0000     334.2900     175.4900
        3361    50.671600     309.0000     327.0600     175.4400
        3362    50.683800     277.0000     297.2500     175.4000
        3363    50.696100     248.0000     264.2000     175.3500
        3364    50.708300     230.0000     241.1400     175.3100
        3365    50.720600     249.0000     228.3500     175.2600
        3366    50.732800     222.0000     223.0600     175.2200
        3367    50.745100     240.0000     223.3400     175.1700
        3368    50.757300     220.0000     228.1600     175.1300
        3369    50.769600     230.0000     236.8000     175.0800
        3370    50.781800     236.0000     248.0200     175.0400
        3371    50.794100     243.0000     258.0100     174.9900
        3372    50.806300     248.0000     260.4300     174.9500
        3373    50.818600     258.0000     254.0100     174.9000
        3374    50.830800     264.0000     246.7800     174.8600
        3375    50.843100     243.0000     245.5700     174.8100
        3376    50.855300     220.0000     251.0800     174.7700
        3377    50.867600     259.0000     259.6700     174.7200
        3378    50.879800     272.0000     262.7900     174.6800
        3379    50.892100     242.0000     253.2100     174.6300
        3380    50.904300     210.0000     237.1300     174.5800
        3381    50.916600     238.0000     223.9400     174.5400
        3382    50.928800     245.0000     215.7100     174.4900
        3383    50.941100     201.0000     211.5700     174.4500
        3384    50.953300     198.0000     210.8500     174.4000
        3385    50.965600     201.0000     213.2500     174.3600
        3386    50.977800     205.0000     218.5200     174.3100
        3387    50.990100     235.0000     226.4300     174.2600
        3388    51.002300     239.0000     235.9500     174.2200
        3389    51.014600     230.0000     244.0300     174.1700
        3390    51.026800     231.0000     248.0600     174.1200
        3391    51.039100     274.0000     250.7500     174.0800
        3392    51.051300     255.0000     256.2600     174.0300
        3393    51.063600     261.0000     263.8600     173.9800
        3394    51.075800     268.0000     267.8200     173.9400
        3395    51.088100     304.0000     262.4900     173.8900
        3396    51.100300     283.0000     249.5200     173.8400
        3397    51.112600     256.0000     236.1900     173.8000
        3398    51.124800     214.0000     227.5000     173.7500
        3399    51.137100     186.0000     224.4200     173.7000
        3400    51.149300     213.0000     226.4800     173.6600
        3401    51.161600     256.0000     233.6400     173.6100
        3402    51.173800     244.0000     246.8100     173.5600
        3403    51.186100     286.0000     267.5900     173.5200
        3404    51.198300     318.0000     297.5800     173.4700
        3405    51.210600     328.0000     336.9100     173.4200
        3406    51.222800     404.0000     384.0800     173.3700
        3407    51.235100     434.0000     437.0900     173.3300
        3408    51.247300     499.0000     486.6500     173.2800
        3409    51.259600     531.0000     507.0300     173.2300
        3410    51.271900     515.0000     476.1200     173.1800
        3411    51.284100     447.0000     410.1300     173.1400
        3412    51.296400     345.0000     345.0200     173.0900
        3413    51.308600     293.0000     299.8600     173.0400
        3414    51.320900     254.0000     275.6200     172.9900
        3415    51.333100     269.0000     267.9400     172.9500
        3416    51.345400     228.0000     273.2800     172.9000
        3417    51.357600     287.0000     289.1700     172.8500
        3418    51.369900     296.0000     312.9600     172.8000
        3419    51.382100     317.0000     338.6400     172.7500
        3420    51.394400     356.0000     353.6700     172.7100
        3421    51.406600     377.0000     345.9700     172.6600
        3422    51.418900     337.0000     319.1000     172.6100
        3423    51.431100     270.0000     289.1400     172.5600
        3424    51.443400     249.0000     267.0700     172.5100
        3425    51.455600     236.0000     253.7000     172.4600
        3426    51.467900     234.0000     245.7900     172.4200
        3427    51.480100     217.0000     240.0400     172.3700
        3428    51.492400     253.0000     232.6600     172.3200
        3429    51.504600     213.0000     222.2400     172.2700
        3430    51.516900     227.0000     212.3700     172.2200
        3431    51.529100     186.0000     205.6200     172.1700
        3432    51.541400     197.0000     201.8900     172.1200
        3433    51.553600     190.0000     200.3800     172.0800
        3434    51.565900     208.0000     200.4700     172.0300
        3435    51.578100     218.0000     201.5800     171.9800
        3436    51.590400     186.0000     203.0000     171.9300
        3437    51.602600     225.0000     204.0800     171.8800
        3438    51.614900     199.0000     204.3300     171.8300
        3439    51.627100     213.0000     203.0100     171.7800
        3440    51.639400     201.0000     199.3200     171.7300
        3441    51.651600     185.0000     194.7800     171.6800
        3442    51.663900     176.0000     191.0900     171.6400
        3443    51.676100     187.0000     188.5900     171.5900
        3444    51.688400     169.0000     186.9400     171.5400
        3445    51.700600     172.0000     185.8200     171.4900
        3446    51.712900     173.0000     185.0200     171.4400
        3447    51.725100     168.0000     184.4300     171.3900
        3448    51.737400     173.0000     183.9800     171.3400
        3449    51.749600     201.0000     183.6400     171.2900
        3450    51.761900     179.0000     183.3900     171.2400
        3451    51.774100     207.0000     183.2000     171.1900
        3452    51.786400     178.0000     183.0800     171.1400
        3453    51.798600     175.0000     183.0200     171.0900
        3454    51.810900     170.0000     183.0300     171.0400
        3455    51.823100     190.0000     183.1000     170.9900
        3456    51.835400     189.0000     183.2500     170.9400
        3457    51.847600     185.0000     183.5500     170.8900
        3458    51.859900     172.0000     184.0600     170.8400
        3459    51.872100     166.0000     184.9200     170.7900
        3460    51.884400     187.0000     186.2600     170.7400
        3461    51.896700     172.0000     188.1800     170.6900
        3462    51.908900     166.0000     190.7100     170.6400
        3463    51.921200     185.0000     193.6100     170.5900
        3464    51.933400     185.0000     195.8000     170.5400
        3465    51.945700     194.0000     195.9800     170.4900
        3466    51.957900     198.0000     195.0700     170.4400
        3467    51.970200     192.0000     195.4100     170.3900
        3468    51.982400     190.0000     198.2700     170.3400
        3469    51.994700     218.0000     204.1500     170.2900
        3470    52.006900     209.0000     213.1400     170.2400
        3471    52.019200     209.0000     225.0900     170.1900
        3472    52.031400     226.0000     238.2800     170.1400
        3473    52.043700     218.0000     246.2900     170.0900
        3474    52.055900     228.0000     241.5600     170.0400
        3475    52.068200     257.0000     227.8300     169.9900
        3476    52.080400     236.0000     214.6800     169.9400
        3477    52.092700     220.0000     205.3900     169.8900
        3478    52.104900     206.0000     199.8900     169.8400
        3479    52.117200     204.0000     197.4800     169.7800
        3480    52.129400     211.0000     197.4500     169.7300
        3481    52.141700     190.0000     199.4800     169.6800
        3482    52.153900     184.0000     203.3800     169.6300
        3483    52.166200     199.0000     208.4800     169.5800
        3484    52.178400     216.0000     212.5100     169.5300
        3485    52.190700     180.0000     211.6800     169.4800
        3486    52.202900     186.0000     205.4200     169.4300
        3487    52.215200     208.0000     197.9200     169.3800
        3488    52.227400     199.0000     192.3600     169.3300
        3489    52.239700     196.0000     188.9900     169.2800
        3490    52.251900     172.0000     187.1100     169.2300
        3491    52.264200     176.0000     186.1400     169.1700
        3492    52.276400     160.0000     185.8500     169.1200
        3493    52.288700     194.0000     186.3200     169.0700
        3494    52.300900     195.0000     187.8300     169.0200
        3495    52.313200     207.0000     190.7700     168.9700
        3496    52.325400     216.0000     195.5600     168.9200
        3497    52.337700     209.0000     202.4200     168.8700
        3498    52.349900     246.0000     211.1700     168.8200
        3499    52.362200     241.0000     219.8800     168.7600
        3500    52.374400     236.0000     223.6000     168.7100
        3501    52.386700     231.0000     218.5500     168.6600
        3502    52.398900     215.0000     208.5700     168.6100
        3503    52.411200     194.0000     199.9900     168.5600
        3504    52.423400     192.0000     194.9600     168.5100
        3505    52.435700     205.0000     192.9500     168.4600
        3506    52.447900     201.0000     193.1800     168.4000
        3507    52.460200     208.0000     195.2500     168.3500
        3508    52.472400     230.0000     199.0200     168.3000
        3509    52.484700     202.0000     204.3100     168.2500
        3510    52.496900     233.0000     210.3700     168.2000
        3511    52.509200     239.0000     214.9300     168.1500
        3512    52.521400     226.0000     215.3900     168.1000
        3513    52.533700     227.0000     212.5300     168.0400
        3514    52.546000     231.0000     210.1300     167.9900
        3515    52.558200     218.0000     210.9800     167.9400
        3516    52.570500     207.0000     215.8700     167.8900
        3517    52.582700     237.0000     224.6000     167.8400
        3518    52.595000     228.0000     236.7400     167.7900
        3519    52.607200     244.0000     250.6200     167.7300
        3520    52.619500     248.0000     260.3900     167.6800
        3521    52.631700     247.0000     258.4000     167.6300
        3522    52.644000     224.0000     247.3400     167.5800
        3523    52.656200     253.0000     236.9400     167.5300
        3524    52.668500     221.0000     231.1000     167.4800
        3525    52.680700     234.0000     229.4900     167.4200
        3526    52.693000     267.0000     231.0800     167.3700
        3527    52.705200     226.0000     235.1500     167.3200
        3528    52.717500     272.0000     241.2700     167.2700
        3529    52.729700     252.0000     249.1800     167.2200
        3530    52.742000     224.0000     258.5000     167.1600
        3531    52.754200     258.0000     267.7600     167.1100
        3532    52.766500     264.0000     273.8300     167.0600
        3533    52.778700     295.0000     275.5300     167.0100
        3534    52.791000     248.0000     276.9300     166.9600
        3535    52.803200     303.0000     282.6500     166.9000
        3536    52.815500     267.0000     294.8200     166.8500
        3537    52.827700     322.0000     314.9100     166.8000
        3538    52.840000     337.0000     345.5300     166.7500
        3539    52.852200     407.0000     391.2900     166.7000
        3540    52.864500     469.0000     459.4200     166.6500
        3541    52.876700     577.0000     559.9300     166.5900
        3542    52.889000     732.0000     703.6100     166.5400
        3543    52.901200     913.0000     897.4900     166.4900
        3544    52.913500    1211.0000    1137.0500     166.4400
        3545    52.925700    1380.0000    1392.7400     166.3900
        3546    52.938000    1553.0000    1597.1800     166.3300
        3547    52.950200    1663.0000    1662.7800     166.2800
        3548    52.962500    1615.0000    1555.2700     166.2300
        3549    52.974700    1436.0000    1342.7900     166.1800
        3550    52.987000    1213.0000    1134.9500     166.1300
        3551    52.999200     973.0000     987.6000     166.0700
        3552    53.011500     845.0000     899.2100     166.0200
        3553    53.023700     840.0000     849.5500     165.9700
        3554    53.036000     848.0000     827.1300     165.9200
        3555    53.048200     879.0000     846.5600     165.8700
        3556    53.060500     900.0000     911.7100     165.8100
        3557    53.072700     975.0000     996.5700     165.7600
        3558    53.085000    1076.0000    1055.4100     165.7100
        3559    53.097200    1071.0000    1045.1900     165.6600
        3560    53.109500     935.0000     956.1900     165.6100
        3561    53.121700     787.0000     820.8800     165.5500
        3562    53.134000     626.0000     688.6400     165.5000
        3563    53.146200     548.0000     585.3100     165.4500
        3564    53.158500     475.0000     507.2300     165.4000
        3565    53.170700     391.0000     441.2500     165.3500
        3566    53.183000     382.0000     383.1200     165.2900
        3567    53.195200     336.0000     338.7000     165.2400
        3568    53.207500     279.0000     309.4100     165.1900
        3569    53.219800     273.0000     292.4600     165.1400
        3570    53.232000     283.0000     283.7400     165.0900
        3571    53.244300     284.0000     278.5900     165.0300
        3572    53.256500     278.0000     271.1300     164.9800
        3573    53.268800     251.0000     258.5600     164.9300
        3574    53.281000     267.0000     244.7700     164.8800
        3575    53.293300     262.0000     234.0000     164.8300
        3576    53.305500     223.0000     227.0300     164.7800
        3577    53.317800     244.0000     223.1400     164.7200
        3578    53.330000     201.0000     221.6400     164.6700
        3579    53.342300     244.0000     222.0900     164.6200
        3580    53.354500     229.0000     223.9200     164.5700
        3581    53.366800     248.0000     225.9700     164.5200
        3582    53.379000     204.0000     227.9000     164.4600
        3583    53.391300     227.0000     231.8100     164.4100
        3584    53.403500     258.0000     240.3800     164.3600
        3585    53.415800     259.0000     255.7300     164.3100
        3586    53.428000     285.0000     279.8900     164.2600
        3587    53.440300     334.0000     314.3900     164.2100
        3588    53.452500     338.0000     358.7700     164.1500
        3589    53.464800     413.0000     407.9100     164.1000
        3590    53.477000     405.0000     448.3400     164.0500
        3591    53.489300     474.0000     460.6500     164.0000
        3592    53.501500     382.0000     435.4500     163.9500
        3593    53.513800     377.0000     385.9900     163.9000
        3594    53.526000     341.0000     335.1600     163.8500
        3595    53.538300     309.0000     296.9800     163.7900
        3596    53.550500     249.0000     274.3200     163.7400
        3597    53.562800     252.0000     265.2600     163.6900
        3598    53.575000     279.0000     267.5000     163.6400
        3599    53.587300     266.0000     279.2600     163.5900
        3600    53.599500     293.0000     298.3700     163.5400
        3601    53.611800     302.0000     320.6100     163.4900
        3602    53.624000     319.0000     338.2100     163.4400
        3603    53.636300     345.0000     342.4400     163.3800
        3604    53.648500     321.0000     330.8500     163.3300
        3605    53.660800     306.0000     310.1200     163.2800
        3606    53.673000     315.0000     288.4400     163.2300
        3607    53.685300     277.0000     268.1800     163.1800
        3608    53.697500     240.0000     247.8800     163.1300
        3609    53.709800     237.0000     229.1500     163.0800
        3610    53.722000     235.0000     215.0100     163.0300
        3611    53.734300     200.0000     205.7400     162.9800
        3612    53.746500     213.0000     200.2200     162.9200
        3613    53.758800     187.0000     197.3900     162.8700
        3614    53.771000     200.0000     196.6100     162.8200
        3615    53.783300     207.0000     197.3600     162.7700
        3616    53.795500     219.0000     199.0300     162.7200
        3617    53.807800     228.0000     200.8200     162.6700
        3618    53.820000     194.0000     201.6600     162.6200
        3619    53.832300     187.0000     200.2600     162.5700
        3620    53.844600     170.0000     196.2300     162.5200
        3621    53.856800     229.0000     191.2100     162.4700
        3622    53.869100     212.0000     187.0800     162.4200
        3623    53.881300     200.0000     184.3200     162.3700
        3624    53.893600     179.0000     182.6200     162.3200
        3625    53.905800     199.0000     181.6400     162.2700
        3626    53.918100     193.0000     181.1300     162.2200
        3627    53.930300     173.0000     180.9300     162.1700
        3628    53.942600     167.0000     180.9500     162.1200
        3629    53.954800     195.0000     181.1100     162.0700
        3630    53.967100     191.0000     181.3600     162.0200
        3631    53.979300     203.0000     181.6900     161.9700
        3632    53.991600     201.0000     182.0800     161.9200
        3633    54.003800     178.0000     182.5700     161.8700
        3634    54.016100     172.0000     183.2100     161.8200
        3635    54.028300     201.0000     184.0900     161.7700
        3636    54.040600     179.0000     185.3200     161.7200
        3637    54.052800     161.0000     187.0600     161.6700
        3638    54.065100     210.0000     189.5100     161.6200
        3639    54.077300     170.0000     192.9900     161.5700
        3640    54.089600     205.0000     198.0100     161.5200
        3641    54.101800     201.0000     205.3700     161.4700
        3642    54.114100     211.0000     216.4100     161.4200
        3643    54.126300     260.0000     233.0700     161.3700
        3644    54.138600     228.0000     257.8400     161.3200
        3645    54.150800     288.0000     293.0100     161.2700
        3646    54.163100     321.0000     339.4600     161.2200
        3647    54.175300     446.0000     393.9900     161.1700
        3648    54.187600     444.0000     444.2200     161.1200
        3649    54.199800     487.0000     471.0300     161.0700
        3650    54.212100     463.0000     466.6600     161.0200
        3651    54.224300     439.0000     440.5100     160.9800
        3652    54.236600     367.0000     398.8500     160.9300
        3653    54.248800     347.0000     348.9900     160.8800
        3654    54.261100     290.0000     309.2500     160.8300
        3655    54.273300     243.0000     288.8200     160.7800
        3656    54.285600     259.0000     286.6700     160.7300
        3657    54.297800     282.0000     300.0500     160.6800
        3658    54.310100     313.0000     326.4200     160.6300
        3659    54.322300     344.0000     361.1100     160.5900
        3660    54.334600     340.0000     395.1000     160.5400
        3661    54.346800     430.0000     419.3500     160.4900
        3662    54.359100     452.0000     429.5800     160.4400
        3663    54.371300     442.0000     422.9700     160.3900
        3664    54.383600     436.0000     396.1000     160.3500
        3665    54.395800     407.0000     356.0700     160.3000
        3666    54.408100     288.0000     320.4500     160.2500
        3667    54.420300     310.0000     299.9000     160.2000
        3668    54.432600     281.0000     294.2800     160.1500
        3669    54.444800     284.0000     296.3900     160.1100
        3670    54.457100     274.0000     294.2100     160.0600
        3671    54.469400     275.0000     282.1100     160.0100
        3672    54.481600     288.0000     268.4300     159.9600
        3673    54.493900     282.0000     260.6500     159.9200
        3674    54.506100     266.0000     258.6400     159.8700
        3675    54.518400     262.0000     257.9000     159.8200
        3676    54.530600     273.0000     254.3400     159.7800
        3677    54.542900     256.0000     248.5500     159.7300
        3678    54.555100     253.0000     244.6400     159.6800
        3679    54.567400     258.0000     246.2100     159.6300
        3680    54.579600     267.0000     254.6700     159.5900
        3681    54.591900     270.0000     268.4400     159.5400
        3682    54.604100     258.0000     283.2900     159.4900
        3683    54.616400     285.0000     295.7100     159.4500
        3684    54.628600     284.0000     302.0500     159.4000
        3685    54.640900     285.0000     296.1600     159.3600
        3686    54.653100     294.0000     281.9600     159.3100
        3687    54.665400     276.0000     269.2300     159.2600
        3688    54.677600     250.0000     257.4100     159.2200
        3689    54.689900     246.0000     242.6500     159.1700
        3690    54.702100     223.0000     227.9300     159.1300
        3691    54.714400     255.0000     217.9600     159.0800
        3692    54.726600     228.0000     213.6900     159.0300
        3693    54.738900     201.0000     214.4500     158.9900
        3694    54.751100     230.0000     219.3900     158.9400
        3695    54.763400     250.0000     226.9500     158.9000
        3696    54.775600     229.0000     233.3600     158.8500
        3697    54.787900     220.0000     234.1300     158.8100
        3698    54.800100     229.0000     230.2200     158.7600
        3699    54.812400     221.0000     226.0300     158.7200
        3700    54.824600     234.0000     222.6500     158.6700
        3701    54.836900     224.0000     219.2100     158.6300
        3702    54.849100     227.0000     217.5300     158.5800
        3703    54.861400     214.0000     220.6000     158.5400
        3704    54.873600     214.0000     229.6200     158.5000
        3705    54.885900     271.0000     244.1400     158.4500
        3706    54.898100     282.0000     261.8600     158.4100
        3707    54.910400     308.0000     277.6900     158.3600
        3708    54.922600     265.0000     285.7300     158.3200
        3709    54.934900     288.0000     285.6000     158.2700
        3710    54.947100     277.0000     283.2900     158.2300
        3711    54.959400     245.0000     281.4400     158.1900
        3712    54.971600     269.0000     273.6900     158.1400
        3713    54.983900     257.0000     255.8800     158.1000
        3714    54.996100     240.0000     236.4700     158.0600
        3715    55.008400     215.0000     223.7500     158.0100
        3716    55.020600     257.0000     218.8900     157.9700
        3717    55.032900     240.0000     220.1700     157.9300
        3718    55.045100     223.0000     225.1900     157.8900
        3719    55.057400     235.0000     230.8100     157.8400
        3720    55.069600     230.0000     233.8500     157.8000
        3721    55.081900     231.0000     233.4300     157.7600
        3722    55.094100     240.0000     231.7200     157.7200
        3723    55.106400     236.0000     230.2300     157.6700
        3724    55.118700     243.0000     226.8200     157.6300
        3725    55.130900     227.0000     219.4300     157.5900
        3726    55.143200     215.0000     211.2400     157.5500
        3727    55.155400     217.0000     206.6800     157.5100
        3728    55.167700     201.0000     207.1500     157.4600
        3729    55.179900     172.0000     211.9200     157.4200
        3730    55.192200     216.0000     218.6200     157.3800
        3731    55.204400     199.0000     221.6500     157.3400
        3732    55.216700     228.0000     215.5500     157.3000
        3733    55.228900     180.0000     203.7900     157.2600
        3734    55.241200     205.0000     193.4300     157.2200
        3735    55.253400     188.0000     186.6500     157.1800
        3736    55.265700     172.0000     182.8300     157.1400
        3737    55.277900     206.0000     181.1100     157.1000
        3738    55.290200     200.0000     181.0100     157.0600
        3739    55.302400     181.0000     182.3900     157.0200
        3740    55.314700     184.0000     185.2000     156.9800
        3741    55.326900     189.0000     189.2700     156.9400
        3742    55.339200     184.0000     193.7900     156.9000
        3743    55.351400     187.0000     196.5100     156.8600
        3744    55.363700     188.0000     195.0300     156.8200
        3745    55.375900     194.0000     190.3300     156.7800
        3746    55.388200     231.0000     185.8300     156.7400
        3747    55.400400     219.0000     183.4200     156.7000
        3748    55.412700     208.0000     183.2700     156.6600
        3749    55.424900     191.0000     185.3200     156.6300
        3750    55.437200     200.0000     189.7700     156.5900
        3751    55.449400     223.0000     197.1400     156.5500
        3752    55.461700     217.0000     207.9600     156.5100
        3753    55.473900     212.0000     222.3400     156.4700
        3754    55.486200     214.0000     239.0000     156.4300
        3755    55.498400     252.0000     253.0000     156.4000
        3756    55.510700     222.0000     256.0500     156.3600
        3757    55.522900     240.0000     245.0400     156.3200
        3758    55.535200     258.0000     229.6500     156.2800
        3759    55.547400     219.0000     219.6600     156.2500
        3760    55.559700     225.0000     216.4400     156.2100
        3761    55.571900     217.0000     216.4100     156.1700
        3762    55.584200     210.0000     214.4200     156.1400
        3763    55.596400     218.0000     209.6500     156.1000
        3764    55.608700     254.0000     206.4900     156.0700
        3765    55.620900     209.0000     207.5100     156.0300
        3766    55.633200     224.0000     212.2300     155.9900
        3767    55.645400     226.0000     218.2100     155.9600
        3768    55.657700     212.0000     221.4300     155.9200
        3769    55.669900     221.0000     219.1200     155.8900
        3770    55.682200     218.0000     213.5300     155.8500
        3771    55.694400     203.0000     208.5100     155.8200
        3772    55.706700     201.0000     204.4600     155.7800
        3773    55.718900     230.0000     200.5500     155.7500
        3774    55.731200     193.0000     196.1400     155.7100
        3775    55.743400     199.0000     190.7100     155.6800
        3776    55.755700     204.0000     185.4100     155.6400
        3777    55.768000     163.0000     181.5600     155.6100
        3778    55.780200     193.0000     179.3500     155.5800
        3779    55.792500     190.0000     178.4700     155.5400
        3780    55.804700     201.0000     178.6300     155.5100
        3781    55.817000     202.0000     179.7000     155.4800
        3782    55.829200     183.0000     181.5800     155.4400
        3783    55.841500     202.0000     183.9900     155.4100
        3784    55.853700     202.0000     186.4600     155.3800
        3785    55.866000     197.0000     189.1300     155.3400
        3786    55.878200     187.0000     193.1100     155.3100
        3787    55.890500     212.0000     199.4700     155.2800
        3788    55.902700     236.0000     209.0200     155.2500
        3789    55.915000     235.0000     223.1200     155.2200
        3790    55.927200     262.0000     243.1000     155.1800
        3791    55.939500     282.0000     268.3900     155.1500
        3792    55.951700     297.0000     295.8600     155.1200
        3793    55.964000     315.0000     322.4500     155.0900
        3794    55.976200     354.0000     344.1400     155.0600
        3795    55.988500     346.0000     354.3200     155.0300
        3796    56.000700     389.0000     352.5700     155.0000
        3797    56.013000     344.0000     346.4600     154.9700
        3798    56.025200     329.0000     337.8700     154.9400
        3799    56.037500     277.0000     319.1600     154.9100
        3800    56.049700     264.0000     292.1400     154.8800
        3801    56.062000     277.0000     269.6400     154.8500
        3802    56.074200     226.0000     257.7400     154.8200
        3803    56.086500     255.0000     256.5100     154.7900
        3804    56.098700     263.0000     263.2500     154.7600
        3805    56.111000     281.0000     274.4200     154.7300
        3806    56.123200     277.0000     286.0500     154.7100
        3807    56.135500     295.0000     291.9300     154.6800
        3808    56.147700     288.0000     287.7000     154.6500
        3809    56.160000     281.0000     277.4100     154.6200
        3810    56.172200     255.0000     266.5400     154.5900
        3811    56.184500     233.0000     253.9000     154.5700
        3812    56.196700     219.0000     237.3900     154.5400
        3813    56.209000     210.0000     220.6800     154.5100
        3814    56.221200     183.0000     207.8100     154.4900
        3815    56.233500     204.0000     199.8000     154.4600
        3816    56.245700     194.0000     196.2300     154.4300
        3817    56.258000     185.0000     196.4200     154.4100
        3818    56.270200     193.0000     199.7100     154.3800
        3819    56.282500     181.0000     204.9600     154.3600
        3820    56.294700     194.0000     210.5000     154.3300
        3821    56.307000     204.0000     215.1600     154.3100
        3822    56.319200     231.0000     217.6400     154.2800
        3823    56.331500     219.0000     215.4600     154.2600
        3824    56.343700     202.0000     208.0600     154.2300
        3825    56.356000     198.0000     198.6700     154.2100
        3826    56.368200     191.0000     190.8300     154.1800
        3827    56.380500     210.0000     185.9600     154.1600
        3828    56.392800     185.0000     184.0100     154.1400
        3829    56.405000     206.0000     184.7000     154.1100
        3830    56.417300     190.0000     188.0400     154.0900
        3831    56.429500     256.0000     194.1500     154.0700
        3832    56.441800     225.0000     204.1300     154.0500
        3833    56.454000     206.0000     218.2800     154.0200
        3834    56.466300     278.0000     236.2000     154.0000
        3835    56.478500     243.0000     255.8000     153.9800
        3836    56.490800     278.0000     273.1900     153.9600
        3837    56.503000     302.0000     282.9100     153.9400
        3838    56.515300     277.0000     279.8700     153.9200
        3839    56.527500     281.0000     264.1400     153.8900
        3840    56.539800     244.0000     242.7200     153.8700
        3841    56.552000     220.0000     223.5000     153.8500
        3842    56.564300     210.0000     210.1100     153.8300
        3843    56.576500     195.0000     202.3500     153.8100
        3844    56.588800     213.0000     198.6500     153.7900
        3845    56.601000     204.0000     198.2300     153.7800
        3846    56.613300     233.0000     201.2300     153.7600
        3847    56.625500     193.0000     207.1900     153.7400
        3848    56.637800     212.0000     214.5800     153.7200
        3849    56.650000     223.0000     221.0400     153.7000
        3850    56.662300     226.0000     223.5100     153.6800
        3851    56.674500     242.0000     219.6600     153.6600
        3852    56.686800     186.0000     210.5300     153.6500
        3853    56.699000     189.0000     199.8600     153.6300
        3854    56.711300     188.0000     190.8200     153.6100
        3855    56.723500     161.0000     184.3900     153.6000
        3856    56.735800     190.0000     180.0700     153.5800
        3857    56.748000     184.0000     177.0400     153.5600
        3858    56.760300     162.0000     174.9600     153.5500
        3859    56.772500     197.0000     173.7000     153.5300
        3860    56.784800     185.0000     173.0000     153.5200
        3861    56.797000     189.0000     172.6400     153.5000
        3862    56.809300     163.0000     172.7600     153.4900
        3863    56.821500     177.0000     173.5500     153.4700
        3864    56.833800     171.0000     175.0800     153.4600
        3865    56.846000     203.0000     177.2900     153.4400
        3866    56.858300     217.0000     179.7600     153.4300
        3867    56.870500     178.0000     181.1300     153.4200
        3868    56.882800     169.0000     179.9600     153.4000
        3869    56.895000     202.0000     177.0700     153.3900
        3870    56.907300     184.0000     174.3600     153.3800
        3871    56.919500     182.0000     172.5900     153.3600
        3872    56.931800     192.0000     171.7300     153.3500
        3873    56.944000     188.0000     171.5800     153.3400
        3874    56.956300     179.0000     172.0000     153.3300
        3875    56.968500     190.0000     172.9600     153.3200
        3876    56.980800     199.0000     174.4900     153.3100
        3877    56.993000     194.0000     176.5500     153.3000
        3878    57.005300     163.0000     178.9700     153.2900
        3879    57.017500     193.0000     181.3200     153.2800
        3880    57.029800     165.0000     183.2200     153.2700
        3881    57.042100     187.0000     184.9300     153.2600
        3882    57.054300     196.0000     187.5600     153.2500
        3883    57.066600     185.0000     192.1400     153.2400
        3884    57.078800     194.0000     198.9300     153.2300
        3885    57.091100     211.0000     206.8400     153.2200
        3886    57.103300     215.0000     212.4900     153.2100
        3887    57.115600     203.0000     213.2900     153.2100
        3888    57.127800     215.0000     212.9200     153.2000
        3889    57.140100     239.0000     216.8200     153.1900
        3890    57.152300     256.0000     227.1000     153.1900
        3891    57.164600     238.0000     243.4600     153.1800
        3892    57.176800     262.0000     263.6900     153.1700
        3893    57.189100     285.0000     282.5400     153.1700
        3894    57.201300     280.0000     293.2600     153.1600
        3895    57.213600     300.0000     294.8100     153.1600
        3896    57.225800     289.0000     294.8200     153.1500
        3897    57.238100     293.0000     300.0800     153.1500
        3898    57.250300     295.0000     308.7500     153.1400
        3899    57.262600     254.0000     314.8900     153.1400
        3900    57.274800     283.0000     313.7500     153.1400
        3901    57.287100     250.0000     301.5000     153.1300
        3902    57.299300     246.0000     285.3500     153.1300
        3903    57.311600     248.0000     278.6200     153.1300
        3904    57.323800     252.0000     285.6900     153.1300
        3905    57.336100     308.0000     303.5600     153.1200
        3906    57.348300     302.0000     324.7000     153.1200
        3907    57.360600     312.0000     338.0000     153.1200
        3908    57.372800     360.0000     334.5300     153.1200
        3909    57.385100     324.0000     316.1200     153.1200
        3910    57.397300     285.0000     293.6600     153.1200
        3911    57.409600     265.0000     275.0800     153.1200
        3912    57.421800     277.0000     261.3800     153.1200
        3913    57.434100     215.0000     249.3600     153.1200
        3914    57.446300     222.0000     235.8300     153.1200
        3915    57.458600     229.0000     223.1300     153.1200
        3916    57.470800     216.0000     215.4900     153.1200
        3917    57.483100     234.0000     214.0200     153.1300
        3918    57.495300     199.0000     217.3200     153.1300
        3919    57.507600     233.0000     222.5000     153.1300
        3920    57.519800     246.0000     225.1700     153.1400
        3921    57.532100     224.0000     221.4000     153.1400
        3922    57.544300     240.0000     211.4300     153.1400
        3923    57.556600     188.0000     199.5300     153.1500
        3924    57.568800     176.0000     189.5500     153.1500
        3925    57.581100     188.0000     182.7200     153.1600
        3926    57.593300     191.0000     178.6600     153.1600
        3927    57.605600     188.0000     176.6600     153.1700
        3928    57.617800     192.0000     176.1300     153.1700
        3929    57.630100     212.0000     176.4200     153.1800
        3930    57.642300     193.0000     176.5400     153.1900
        3931    57.654600     178.0000     175.6800     153.1900
        3932    57.666800     179.0000     174.4700     153.2000
        3933    57.679100     168.0000     174.1100     153.2100
        3934    57.691400     179.0000     175.1600     153.2200
        3935    57.703600     181.0000     177.9500     153.2300
        3936    57.715900     180.0000     182.8600     153.2400
        3937    57.728100     216.0000     190.0900     153.2400
        3938    57.740400     211.0000     199.3000     153.2500
        3939    57.752600     207.0000     207.9600     153.2600
        3940    57.764900     197.0000     210.4200     153.2800
        3941    57.777100     213.0000     204.0400     153.2900
        3942    57.789400     201.0000     194.5100     153.3000
        3943    57.801600     187.0000     187.0100     153.3100
        3944    57.813900     164.0000     182.3600     153.3200
        3945    57.826100     182.0000     180.3700     153.3300
        3946    57.838400     171.0000     180.9800     153.3400
        3947    57.850600     191.0000     184.1300     153.3600
        3948    57.862900     180.0000     189.6600     153.3700
        3949    57.875100     192.0000     196.9000     153.3900
        3950    57.887400     202.0000     204.4600     153.4000
        3951    57.899600     192.0000     210.4200     153.4100
        3952    57.911900     202.0000     212.5400     153.4300
        3953    57.924100     195.0000     208.6600     153.4400
        3954    57.936400     191.0000     199.5300     153.4600
        3955    57.948600     182.0000     189.3300     153.4800
        3956    57.960900     162.0000     181.3200     153.4900
        3957    57.973100     174.0000     176.1500     153.5100
        3958    57.985400     176.0000     173.3400     153.5300
        3959    57.997600     189.0000     172.3300     153.5500
        3960    58.009900     186.0000     172.7300     153.5600
        3961    58.022100     188.0000     174.2100     153.5800
        3962    58.034400     162.0000     176.2800     153.6000
        3963    58.046600     162.0000     178.2600     153.6200
        3964    58.058900     180.0000     179.5300     153.6400
        3965    58.071100     185.0000     179.8500     153.6600
        3966    58.083400     177.0000     179.5400     153.6800
        3967    58.095600     214.0000     179.2600     153.7000
        3968    58.107900     190.0000     179.3400     153.7300
        3969    58.120100     174.0000     179.5100     153.7500
        3970    58.132400     176.0000     179.8800     153.7700
        3971    58.144600     175.0000     180.2900     153.7900
        3972    58.156900     170.0000     178.9700     153.8200
        3973    58.169100     178.0000     175.1100     153.8400
        3974    58.181400     190.0000     170.7000     153.8600
        3975    58.193600     197.0000     167.4200     153.8900
        3976    58.205900     146.0000     165.4400     153.9100
        3977    58.218100     180.0000     164.4600     153.9400
        3978    58.230400     160.0000     164.2400     153.9600
        3979    58.242600     158.0000     164.6200     153.9900
        3980    58.254900     177.0000     165.4900     154.0200
        3981    58.267100     175.0000     166.5600     154.0400
        3982    58.279400     168.0000     167.5300     154.0700
        3983    58.291600     182.0000     168.3600     154.1000
        3984    58.303900     200.0000     168.9100     154.1300
        3985    58.316200     175.0000     168.5100     154.1600
        3986    58.328400     199.0000     166.9200     154.1900
        3987    58.340700     174.0000     164.9900     154.2200
        3988    58.352900     186.0000     163.4900     154.2500
        3989    58.365200     162.0000     162.6000     154.2800
        3990    58.377400     162.0000     162.1700     154.3100
        3991    58.389700     182.0000     162.1000     154.3400
        3992    58.401900     166.0000     162.3300     154.3700
        3993    58.414200     185.0000     162.8800     154.4000
        3994    58.426400     152.0000     163.8300     154.4400
        3995    58.438700     173.0000     165.3000     154.4700
        3996    58.450900     161.0000     167.3600     154.5000
        3997    58.463200     201.0000     169.9500     154.5400
        3998    58.475400     173.0000     172.5100     154.5700
        3999    58.487700     185.0000     173.6200     154.6100
        4000    58.499900     166.0000     172.2500     154.6400
        4001    58.512200     151.0000     169.6500     154.6800
        4002    58.524400     172.0000     167.5000     154.7200
        4003    58.536700     180.0000     166.2200     154.7500
        4004    58.548900     178.0000     165.6800     154.7900
        4005    58.561200     163.0000     165.7200     154.8300
        4006    58.573400     164.0000     166.2200     154.8700
        4007    58.585700     185.0000     167.2200     154.9100
        4008    58.597900     175.0000     168.7600     154.9500
        4009    58.610200     207.0000     170.9400     154.9900
        4010    58.622400     219.0000     173.8000     155.0200
        4011    58.634700     182.0000     177.2800     155.0700
        4012    58.646900     192.0000     181.1900     155.1100
        4013    58.659200     212.0000     185.8000     155.1500
        4014    58.671400     245.0000     192.5600     155.1900
        4015    58.683700     200.0000     203.3000     155.2300
        4016    58.695900     216.0000     218.9300     155.2800
        4017    58.708200     213.0000     238.7600     155.3200
        4018    58.720400     205.0000     257.3200     155.3700
        4019    58.732700     240.0000     262.3100     155.4100
        4020    58.744900     208.0000     247.5600     155.4600
        4021    58.757200     217.0000     225.2400     155.5000
        4022    58.769400     221.0000     207.4000     155.5500
        4023    58.781700     204.0000     196.3500     155.5900
        4024    58.793900     193.0000     190.5900     155.6400
        4025    58.806200     179.0000     188.3700     155.6900
        4026    58.818400     183.0000     188.3600     155.7400
        4027    58.830700     176.0000     189.8600     155.7900
        4028    58.842900     184.0000     193.3400     155.8300
        4029    58.855200     185.0000     199.5200     155.8800
        4030    58.867400     179.0000     208.1300     155.9300
        4031    58.879700     194.0000     216.7200     155.9900
        4032    58.891900     201.0000     220.0300     156.0400
        4033    58.904200     201.0000     214.7700     156.0900
        4034    58.916400     207.0000     205.1000     156.1400
        4035    58.928700     196.0000     197.0600     156.2000
        4036    58.940900     212.0000     192.9700     156.2500
        4037    58.953200     224.0000     192.6400     156.3000
        4038    58.965500     221.0000     195.4400     156.3600
        4039    58.977700     202.0000     200.7100     156.4100
        4040    58.990000     201.0000     207.2100     156.4700
        4041    59.002200     215.0000     212.7600     156.5200
        4042    59.014500     223.0000     216.1700     156.5800
        4043    59.026700     199.0000     218.8300     156.6400
        4044    59.039000     206.0000     219.6900     156.6900
        4045    59.051200     197.0000     215.0100     156.7500
        4046    59.063500     185.0000     206.2400     156.8100
        4047    59.075700     195.0000     198.5400     156.8700
        4048    59.088000     228.0000     194.0400     156.9300
        4049    59.100200     218.0000     192.6100     156.9900
        4050    59.112500     196.0000     193.7500     157.0500
        4051    59.124700     178.0000     197.2300     157.1100
        4052    59.137000     214.0000     203.0700     157.1700
        4053    59.149200     215.0000     211.3500     157.2400
        4054    59.161500     253.0000     221.9400     157.3000
        4055    59.173700     229.0000     235.2900     157.3600
        4056    59.186000     272.0000     253.5200     157.4300
        4057    59.198200     300.0000     278.8800     157.4900
        4058    59.210500     335.0000     312.1400     157.5600
        4059    59.222700     387.0000     353.6000     157.6200
        4060    59.235000     397.0000     400.4900     157.6900
        4061    59.247200     461.0000     440.3100     157.7500
        4062    59.259500     485.0000     453.3600     157.8200
        4063    59.271700     452.0000     430.7300     157.8900
        4064    59.284000     409.0000     385.5200     157.9600
        4065    59.296200     362.0000     338.3200     158.0300
        4066    59.308500     282.0000     301.2200     158.1000
        4067    59.320700     278.0000     277.7300     158.1700
        4068    59.333000     261.0000     267.5000     158.2400
        4069    59.345200     235.0000     269.7500     158.3100
        4070    59.357500     279.0000     284.7800     158.3800
        4071    59.369700     278.0000     313.8600     158.4500
        4072    59.382000     338.0000     358.0000     158.5300
        4073    59.394200     408.0000     415.2500     158.6000
        4074    59.406500     432.0000     475.9400     158.6700
        4075    59.418700     472.0000     520.3800     158.7500
        4076    59.431000     487.0000     528.2100     158.8300
        4077    59.443200     525.0000     494.7000     158.9000
        4078    59.455500     469.0000     434.6000     158.9800
        4079    59.467700     392.0000     370.6700     159.0600
        4080    59.480000     344.0000     318.4900     159.1300
        4081    59.492200     275.0000     282.4900     159.2100
        4082    59.504500     276.0000     261.0700     159.2900
        4083    59.516700     242.0000     251.5800     159.3700
        4084    59.529000     225.0000     252.1200     159.4500
        4085    59.541200     263.0000     261.7000     159.5300
        4086    59.553500     259.0000     279.0700     159.6100
        4087    59.565700     267.0000     300.6500     159.7000
        4088    59.578000     312.0000     319.4600     159.7800
        4089    59.590200     315.0000     327.8700     159.8600
        4090    59.602500     285.0000     321.3400     159.9400
        4091    59.614800     300.0000     301.0800     160.0300
        4092    59.627000     258.0000     274.1300     160.1100
        4093    59.639300     252.0000     248.6600     160.2000
        4094    59.651500     218.0000     229.1500     160.2800
        4095    59.663800     209.0000     216.1700     160.3700
        4096    59.676000     201.0000     208.3800     160.4600
        4097    59.688300     224.0000     204.0700     160.5500
        4098    59.700500     190.0000     202.0600     160.6400
        4099    59.712800     210.0000     201.8700     160.7300
        4100    59.725000     207.0000     202.8300     160.8200
        4101    59.737300     193.0000     203.9800     160.9100
        4102    59.749500     204.0000     204.6000     161.0000
        4103    59.761800     213.0000     204.2100     161.0900
        4104    59.774000     209.0000     202.1000     161.1800
        4105    59.786300     190.0000     198.1100     161.2800
        4106    59.798500     197.0000     193.8700     161.3700
        4107    59.810800     197.0000     191.1400     161.4600
        4108    59.823000     184.0000     190.6700     161.5600
        4109    59.835300     208.0000     192.6900     161.6500
        4110    59.847500     219.0000     197.4400     161.7500
        4111    59.859800     233.0000     205.3100     161.8500
        4112    59.872000     229.0000     216.7100     161.9500
        4113    59.884300     206.0000     231.0400     162.0400
        4114    59.896500     237.0000     245.0800     162.1400
        4115    59.908800     210.0000     252.0700     162.2400
        4116    59.921000     245.0000     246.8100     162.3400
        4117    59.933300     217.0000     233.7500     162.4400
        4118    59.945500     208.0000     219.7300     162.5400
        4119    59.957800     199.0000     206.9300     162.6500
        4120    59.970000     166.0000     196.9900     162.7500
        4121    59.982300     164.0000     190.6100     162.8500
        4122    59.994500     199.0000     187.3500     162.9600

# The following lines are used to test the character set of files sent by
# network email or other means. They are not part of the CIF data set.
# abcdefghijklmnopqrstuvwxyzABCDEFGHIJKLMNOPQRSTUVWXYZ0123456789
# !@#$%^&*()_+{}:"~<>?|\-=[];'`,./ 
