# Supplementary material for: Hydrogen-substituted β-tricalcium phosphate synthesized in organic media
Source: Acta Crystallogr B Struct Sci Cryst Eng Mater. 2016 Dec 1;72(Pt 6):875–84. doi: 10.1107/S2052520616015675 (PMC5134762; doi:10.1107/S2052520616015675)
Supplement: Supplementary file 8 [file b-72-00875-150217-01-betaTCPsup8.rtv]

###############################################################################
# Rietveld refinement results for sample 150217-01
# Created with Profex 3.10.0
# Export date: Juli 27, 2016 - 16:29
###############################################################################

data_150217-01
_pd_block_id 150217-01

loop_
    _pd_proc_point_id
    _pd_proc_2theta_corrected
    _pd_proc_intensity_total
    _pd_calc_intensity_total
    _pd_proc_intensity_bkg_calc
           1     9.508400     470.0000     464.9200     464.7300
           2     9.520600     468.0000     465.3300     465.1400
           3     9.532900     481.0000     465.7200     465.5200
           4     9.545100     504.0000     466.0800     465.8800
           5     9.557400     506.0000     466.4200     466.2200
           6     9.569600     481.0000     466.7300     466.5300
           7     9.581900     459.0000     467.0300     466.8200
           8     9.594100     464.0000     467.3000     467.0900
           9     9.606400     469.0000     467.5500     467.3400
          10     9.618600     488.0000     467.7700     467.5600
          11     9.630900     452.0000     467.9800     467.7600
          12     9.643100     477.0000     468.1700     467.9500
          13     9.655400     455.0000     468.3300     468.1100
          14     9.667600     438.0000     468.4800     468.2500
          15     9.679900     468.0000     468.6100     468.3800
          16     9.692100     485.0000     468.7200     468.4800
          17     9.704400     487.0000     468.8200     468.5700
          18     9.716600     465.0000     468.9000     468.6500
          19     9.728900     467.0000     468.9600     468.7000
          20     9.741100     448.0000     469.0000     468.7400
          21     9.753400     504.0000     469.0300     468.7600
          22     9.765600     418.0000     469.0400     468.7700
          23     9.777900     467.0000     469.0400     468.7600
          24     9.790100     470.0000     469.0200     468.7400
          25     9.802400     499.0000     468.9900     468.7100
          26     9.814600     481.0000     468.9500     468.6600
          27     9.826900     478.0000     468.8900     468.5900
          28     9.839100     428.0000     468.8200     468.5200
          29     9.851400     526.0000     468.7400     468.4300
          30     9.863600     414.0000     468.6500     468.3300
          31     9.875900     483.0000     468.5400     468.2100
          32     9.888100     457.0000     468.4300     468.0900
          33     9.900400     473.0000     468.3000     467.9500
          34     9.912600     488.0000     468.1600     467.8100
          35     9.924900     456.0000     468.0100     467.6500
          36     9.937100     440.0000     467.8600     467.4800
          37     9.949400     481.0000     467.6900     467.3000
          38     9.961600     448.0000     467.5100     467.1200
          39     9.973900     490.0000     467.3300     466.9200
          40     9.986100     432.0000     467.1300     466.7200
          41     9.998400     429.0000     466.9300     466.5000
          42    10.010600     452.0000     466.7200     466.2800
          43    10.022900     458.0000     466.5000     466.0500
          44    10.035100     478.0000     466.2800     465.8100
          45    10.047400     448.0000     466.0500     465.5600
          46    10.059600     413.0000     465.8100     465.3100
          47    10.071900     471.0000     465.5600     465.0500
          48    10.084100     475.0000     465.3100     464.7800
          49    10.096400     471.0000     465.0600     464.5100
          50    10.108600     489.0000     464.7900     464.2300
          51    10.120900     477.0000     464.5300     463.9400
          52    10.133100     464.0000     464.2500     463.6500
          53    10.145400     459.0000     463.9800     463.3500
          54    10.157700     450.0000     463.7000     463.0500
          55    10.169900     463.0000     463.4100     462.7400
          56    10.182200     458.0000     463.1200     462.4200
          57    10.194400     436.0000     462.8300     462.1000
          58    10.206700     442.0000     462.5400     461.7800
          59    10.218900     485.0000     462.2400     461.4500
          60    10.231200     477.0000     461.9400     461.1200
          61    10.243400     447.0000     461.6400     460.7800
          62    10.255700     445.0000     461.3400     460.4400
          63    10.267900     469.0000     461.0400     460.0900
          64    10.280200     437.0000     460.7300     459.7500
          65    10.292400     472.0000     460.4300     459.3900
          66    10.304700     480.0000     460.1300     459.0400
          67    10.316900     453.0000     459.8300     458.6800
          68    10.329200     467.0000     459.5300     458.3200
          69    10.341400     487.0000     459.2400     457.9600
          70    10.353700     441.0000     458.9500     457.5900
          71    10.365900     484.0000     458.6600     457.2200
          72    10.378200     451.0000     458.3900     456.8500
          73    10.390400     414.0000     458.1200     456.4700
          74    10.402700     396.0000     457.8600     456.1000
          75    10.414900     509.0000     457.6100     455.7200
          76    10.427200     447.0000     457.3700     455.3400
          77    10.439400     438.0000     457.1500     454.9600
          78    10.451700     477.0000     456.9600     454.5700
          79    10.463900     459.0000     456.7800     454.1900
          80    10.476200     454.0000     456.6400     453.8000
          81    10.488400     465.0000     456.5300     453.4100
          82    10.500700     476.0000     456.4600     453.0200
          83    10.512900     470.0000     456.4500     452.6300
          84    10.525200     447.0000     456.5000     452.2400
          85    10.537400     440.0000     456.6300     451.8500
          86    10.549700     449.0000     456.8700     451.4500
          87    10.561900     430.0000     457.2200     451.0600
          88    10.574200     467.0000     457.7400     450.6600
          89    10.586400     470.0000     458.4500     450.2700
          90    10.598700     521.0000     459.4300     449.8700
          91    10.610900     460.0000     460.7400     449.4800
          92    10.623200     450.0000     461.8600     449.0800
          93    10.635400     463.0000     464.0200     448.6800
          94    10.647700     487.0000     466.9000     448.2900
          95    10.659900     486.0000     470.6800     447.8900
          96    10.672200     508.0000     475.6100     447.4900
          97    10.684400     486.0000     481.9600     447.0900
          98    10.696700     504.0000     490.0700     446.7000
          99    10.708900     499.0000     500.5400     446.3000
         100    10.721200     509.0000     514.3400     445.9000
         101    10.733400     594.0000     532.8000     445.5100
         102    10.745700     569.0000     557.4000     445.1100
         103    10.757900     633.0000     590.5000     444.7200
         104    10.770200     684.0000     635.4400     444.3200
         105    10.782400     720.0000     693.3500     443.9300
         106    10.794700     743.0000     752.0500     443.5300
         107    10.807000     807.0000     792.0200     443.1400
         108    10.819200     868.0000     818.3400     442.7500
         109    10.831500     948.0000     833.0900     442.3500
         110    10.843700     876.0000     824.9300     441.9600
         111    10.856000     779.0000     774.8800     441.5700
         112    10.868200     642.0000     694.3100     441.1800
         113    10.880500     604.0000     617.9600     440.7900
         114    10.892700     545.0000     551.2100     440.4000
         115    10.905000     535.0000     505.7000     440.0200
         116    10.917200     457.0000     481.3100     439.6300
         117    10.929500     493.0000     468.1800     439.2500
         118    10.941700     465.0000     460.3500     438.8600
         119    10.954000     440.0000     455.2000     438.4800
         120    10.966200     403.0000     451.5600     438.1000
         121    10.978500     479.0000     448.8300     437.7200
         122    10.990700     471.0000     446.7000     437.3400
         123    11.003000     462.0000     444.9700     436.9600
         124    11.015200     448.0000     443.5200     436.5800
         125    11.027500     451.0000     442.2800     436.2100
         126    11.039700     418.0000     441.2000     435.8300
         127    11.052000     445.0000     440.2400     435.4600
         128    11.064200     449.0000     439.3800     435.0900
         129    11.076500     453.0000     438.5900     434.7200
         130    11.088700     431.0000     437.8700     434.3500
         131    11.101000     405.0000     437.1900     433.9800
         132    11.113200     421.0000     436.5600     433.6200
         133    11.125500     433.0000     435.9600     433.2500
         134    11.137700     399.0000     435.3900     432.8900
         135    11.150000     391.0000     434.8500     432.5300
         136    11.162200     425.0000     434.3200     432.1700
         137    11.174500     455.0000     433.8200     431.8100
         138    11.186700     395.0000     433.3300     431.4500
         139    11.199000     443.0000     432.8600     431.0900
         140    11.211200     423.0000     432.4000     430.7400
         141    11.223500     421.0000     431.9500     430.3900
         142    11.235700     440.0000     431.5100     430.0400
         143    11.248000     474.0000     431.0800     429.6900
         144    11.260200     444.0000     430.6600     429.3400
         145    11.272500     449.0000     430.2500     428.9900
         146    11.284700     432.0000     429.8400     428.6500
         147    11.297000     416.0000     429.4400     428.3000
         148    11.309200     460.0000     429.0500     427.9600
         149    11.321500     416.0000     428.6600     427.6200
         150    11.333700     402.0000     428.2800     427.2800
         151    11.346000     441.0000     427.9000     426.9400
         152    11.358200     431.0000     427.5300     426.6100
         153    11.370500     419.0000     427.1600     426.2800
         154    11.382700     418.0000     426.8000     425.9400
         155    11.395000     453.0000     426.4400     425.6100
         156    11.407200     458.0000     426.0800     425.2800
         157    11.419500     442.0000     425.7200     424.9600
         158    11.431800     472.0000     425.3700     424.6300
         159    11.444000     399.0000     425.0200     424.3100
         160    11.456300     456.0000     424.6800     423.9800
         161    11.468500     404.0000     424.3400     423.6600
         162    11.480800     425.0000     424.0000     423.3400
         163    11.493000     451.0000     423.6600     423.0300
         164    11.505300     425.0000     423.3200     422.7100
         165    11.517500     404.0000     422.9900     422.3900
         166    11.529800     424.0000     422.6600     422.0800
         167    11.542000     440.0000     422.3300     421.7700
         168    11.554300     400.0000     422.0100     421.4600
         169    11.566500     403.0000     421.6900     421.1500
         170    11.578800     401.0000     421.3700     420.8500
         171    11.591000     427.0000     421.0500     420.5400
         172    11.603300     428.0000     420.7300     420.2400
         173    11.615500     425.0000     420.4200     419.9400
         174    11.627800     428.0000     420.1100     419.6400
         175    11.640000     450.0000     419.8000     419.3400
         176    11.652300     417.0000     419.4900     419.0400
         177    11.664500     416.0000     419.1900     418.7400
         178    11.676800     426.0000     418.8800     418.4500
         179    11.689000     431.0000     418.5800     418.1600
         180    11.701300     417.0000     418.2800     417.8700
         181    11.713500     412.0000     417.9900     417.5800
         182    11.725800     427.0000     417.6900     417.2900
         183    11.738000     415.0000     417.4000     417.0000
         184    11.750300     424.0000     417.1100     416.7200
         185    11.762500     418.0000     416.8200     416.4300
         186    11.774800     409.0000     416.5300     416.1500
         187    11.787000     403.0000     416.2400     415.8700
         188    11.799300     418.0000     415.9600     415.5900
         189    11.811500     435.0000     415.6700     415.3100
         190    11.823800     424.0000     415.3900     415.0400
         191    11.836000     400.0000     415.1100     414.7600
         192    11.848300     406.0000     414.8400     414.4900
         193    11.860500     426.0000     414.5600     414.2200
         194    11.872800     433.0000     414.2900     413.9500
         195    11.885000     403.0000     414.0100     413.6800
         196    11.897300     418.0000     413.7400     413.4100
         197    11.909500     417.0000     413.4700     413.1500
         198    11.921800     412.0000     413.2000     412.8800
         199    11.934000     443.0000     412.9400     412.6200
         200    11.946300     422.0000     412.6700     412.3600
         201    11.958500     380.0000     412.4100     412.1000
         202    11.970800     410.0000     412.1500     411.8400
         203    11.983000     378.0000     411.8900     411.5800
         204    11.995300     395.0000     411.6300     411.3200
         205    12.007500     458.0000     411.3700     411.0700
         206    12.019800     410.0000     411.1100     410.8100
         207    12.032000     396.0000     410.8600     410.5600
         208    12.044300     404.0000     410.6100     410.3100
         209    12.056500     448.0000     410.3500     410.0600
         210    12.068800     405.0000     410.1000     409.8100
         211    12.081100     406.0000     409.8600     409.5600
         212    12.093300     406.0000     409.6100     409.3100
         213    12.105600     391.0000     409.3600     409.0700
         214    12.117800     381.0000     409.1200     408.8300
         215    12.130100     392.0000     408.8700     408.5800
         216    12.142300     403.0000     408.6300     408.3400
         217    12.154600     437.0000     408.3900     408.1000
         218    12.166800     414.0000     408.1500     407.8600
         219    12.179100     404.0000     407.9100     407.6200
         220    12.191300     375.0000     407.6700     407.3900
         221    12.203600     415.0000     407.4400     407.1500
         222    12.215800     400.0000     407.2000     406.9200
         223    12.228100     405.0000     406.9700     406.6800
         224    12.240300     408.0000     406.7400     406.4500
         225    12.252600     389.0000     406.5100     406.2200
         226    12.264800     371.0000     406.2800     405.9900
         227    12.277100     402.0000     406.0500     405.7600
         228    12.289300     408.0000     405.8200     405.5300
         229    12.301600     388.0000     405.6000     405.3100
         230    12.313800     423.0000     405.3700     405.0800
         231    12.326100     389.0000     405.1500     404.8600
         232    12.338300     410.0000     404.9300     404.6300
         233    12.350600     392.0000     404.7100     404.4100
         234    12.362800     383.0000     404.4900     404.1900
         235    12.375100     408.0000     404.2700     403.9700
         236    12.387300     395.0000     404.0500     403.7500
         237    12.399600     378.0000     403.8300     403.5300
         238    12.411800     393.0000     403.6200     403.3200
         239    12.424100     399.0000     403.4000     403.1000
         240    12.436300     413.0000     403.1900     402.8800
         241    12.448600     389.0000     402.9800     402.6700
         242    12.460800     430.0000     402.7700     402.4600
         243    12.473100     413.0000     402.5600     402.2400
         244    12.485300     411.0000     402.3500     402.0300
         245    12.497600     362.0000     402.1400     401.8200
         246    12.509800     412.0000     401.9300     401.6100
         247    12.522100     381.0000     401.7300     401.4000
         248    12.534300     382.0000     401.5200     401.1900
         249    12.546600     416.0000     401.3200     400.9900
         250    12.558800     379.0000     401.1200     400.7800
         251    12.571100     405.0000     400.9200     400.5800
         252    12.583300     439.0000     400.7200     400.3700
         253    12.595600     414.0000     400.5200     400.1700
         254    12.607800     398.0000     400.3200     399.9700
         255    12.620100     370.0000     400.1200     399.7600
         256    12.632300     407.0000     399.9300     399.5600
         257    12.644600     406.0000     399.7300     399.3600
         258    12.656800     372.0000     399.5400     399.1600
         259    12.669100     435.0000     399.3500     398.9700
         260    12.681300     364.0000     399.1600     398.7700
         261    12.693600     409.0000     398.9700     398.5700
         262    12.705900     412.0000     398.7800     398.3800
         263    12.718100     363.0000     398.5900     398.1800
         264    12.730400     383.0000     398.4000     397.9900
         265    12.742600     405.0000     398.2200     397.7900
         266    12.754900     395.0000     398.0400     397.6000
         267    12.767100     418.0000     397.8500     397.4100
         268    12.779400     398.0000     397.6700     397.2200
         269    12.791600     386.0000     397.4900     397.0200
         270    12.803900     421.0000     397.3200     396.8300
         271    12.816100     412.0000     397.1400     396.6500
         272    12.828400     411.0000     396.9700     396.4600
         273    12.840600     423.0000     396.8000     396.2700
         274    12.852900     435.0000     396.6400     396.0800
         275    12.865100     450.0000     396.4900     395.9000
         276    12.877400     375.0000     396.3500     395.7100
         277    12.889600     422.0000     396.2300     395.5300
         278    12.901900     412.0000     396.1300     395.3400
         279    12.914100     361.0000     396.0600     395.1600
         280    12.926400     452.0000     396.0300     394.9700
         281    12.938600     417.0000     396.0700     394.7900
         282    12.950900     406.0000     396.1600     394.6100
         283    12.963100     384.0000     396.4200     394.4300
         284    12.975400     407.0000     396.9700     394.2500
         285    12.987600     374.0000     398.1000     394.0700
         286    12.999900     373.0000     397.9700     393.8900
         287    13.012100     384.0000     398.1400     393.7100
         288    13.024400     392.0000     398.8100     393.5300
         289    13.036600     389.0000     399.1200     393.3600
         290    13.048900     429.0000     398.4500     393.1800
         291    13.061100     391.0000     396.0100     393.0100
         292    13.073400     422.0000     395.8200     392.8300
         293    13.085600     386.0000     394.7200     392.6600
         294    13.097900     394.0000     393.6900     392.4800
         295    13.110100     375.0000     393.4600     392.3100
         296    13.122400     395.0000     393.3000     392.1300
         297    13.134600     424.0000     393.1700     391.9600
         298    13.146900     429.0000     393.0600     391.7900
         299    13.159100     401.0000     392.9500     391.6200
         300    13.171400     383.0000     392.8500     391.4500
         301    13.183600     449.0000     392.7600     391.2800
         302    13.195900     397.0000     392.6800     391.1100
         303    13.208100     424.0000     392.6100     390.9400
         304    13.220400     386.0000     392.5500     390.7700
         305    13.232600     391.0000     392.5100     390.6000
         306    13.244900     409.0000     392.4900     390.4400
         307    13.257100     377.0000     392.4800     390.2700
         308    13.269400     383.0000     392.5000     390.1000
         309    13.281600     403.0000     392.5400     389.9400
         310    13.293900     375.0000     392.6200     389.7700
         311    13.306100     387.0000     392.7400     389.6100
         312    13.318400     396.0000     392.9000     389.4400
         313    13.330600     368.0000     393.1400     389.2800
         314    13.342900     393.0000     393.4500     389.1200
         315    13.355100     398.0000     393.8700     388.9600
         316    13.367400     381.0000     394.4400     388.7900
         317    13.379700     376.0000     395.1900     388.6300
         318    13.391900     415.0000     396.2100     388.4700
         319    13.404200     404.0000     397.6000     388.3100
         320    13.416400     420.0000     399.5100     388.1500
         321    13.428700     410.0000     402.1700     387.9900
         322    13.440900     391.0000     405.8700     387.8300
         323    13.453200     381.0000     411.0000     387.6700
         324    13.465400     425.0000     418.0300     387.5100
         325    13.477700     446.0000     426.0200     387.3600
         326    13.489900     448.0000     438.6100     387.2000
         327    13.502200     417.0000     455.8300     387.0400
         328    13.514400     413.0000     479.3500     386.8900
         329    13.526700     475.0000     511.6900     386.7300
         330    13.538900     539.0000     554.8200     386.5800
         331    13.551200     574.0000     603.9600     386.4200
         332    13.563400     605.0000     645.5300     386.2700
         333    13.575700     696.0000     677.6200     386.1100
         334    13.587900     711.0000     706.0600     385.9600
         335    13.600200     746.0000     719.2500     385.8100
         336    13.612400     706.0000     697.2800     385.6600
         337    13.624700     707.0000     640.8200     385.5000
         338    13.636900     573.0000     581.7700     385.3500
         339    13.649200     581.0000     529.2600     385.2000
         340    13.661400     496.0000     479.2900     385.0500
         341    13.673700     469.0000     442.9500     384.9000
         342    13.685900     388.0000     422.2200     384.7500
         343    13.698200     404.0000     410.7000     384.6000
         344    13.710400     420.0000     403.8200     384.4500
         345    13.722700     425.0000     399.3500     384.3000
         346    13.734900     391.0000     396.2500     384.1600
         347    13.747200     420.0000     393.9900     384.0100
         348    13.759400     370.0000     392.2600     383.8600
         349    13.771700     364.0000     390.9000     383.7200
         350    13.783900     393.0000     389.8000     383.5700
         351    13.796200     396.0000     388.8900     383.4200
         352    13.808400     407.0000     388.1200     383.2800
         353    13.820700     362.0000     387.4600     383.1300
         354    13.832900     367.0000     386.8900     382.9900
         355    13.845200     383.0000     386.3800     382.8500
         356    13.857400     394.0000     385.9300     382.7000
         357    13.869700     373.0000     385.5200     382.5600
         358    13.881900     357.0000     385.1500     382.4200
         359    13.894200     382.0000     384.8100     382.2800
         360    13.906400     362.0000     384.5000     382.1300
         361    13.918700     365.0000     384.2100     381.9900
         362    13.930900     390.0000     383.9400     381.8500
         363    13.943200     399.0000     383.7000     381.7100
         364    13.955400     373.0000     383.4600     381.5700
         365    13.967700     418.0000     383.2500     381.4300
         366    13.979900     406.0000     383.0500     381.2900
         367    13.992200     382.0000     382.8600     381.1600
         368    14.004500     412.0000     382.7000     381.0200
         369    14.016700     378.0000     382.5500     380.8800
         370    14.029000     378.0000     382.4400     380.7400
         371    14.041200     380.0000     382.3600     380.6100
         372    14.053500     375.0000     382.3200     380.4700
         373    14.065700     381.0000     382.3500     380.3300
         374    14.078000     389.0000     382.4600     380.2000
         375    14.090200     381.0000     382.6700     380.0600
         376    14.102500     364.0000     383.0200     379.9300
         377    14.114700     387.0000     383.5700     379.7900
         378    14.127000     394.0000     384.3800     379.6600
         379    14.139200     405.0000     385.5400     379.5300
         380    14.151500     413.0000     387.0900     379.3900
         381    14.163700     402.0000     388.8700     379.2600
         382    14.176000     383.0000     390.4300     379.1300
         383    14.188200     392.0000     391.6600     379.0000
         384    14.200500     386.0000     392.6800     378.8700
         385    14.212700     386.0000     393.0900     378.7400
         386    14.225000     394.0000     392.1700     378.6100
         387    14.237200     419.0000     389.9700     378.4800
         388    14.249500     394.0000     387.5100     378.3500
         389    14.261700     389.0000     385.2700     378.2200
         390    14.274000     406.0000     383.1200     378.0900
         391    14.286200     370.0000     381.3900     377.9600
         392    14.298500     397.0000     380.2600     377.8300
         393    14.310700     367.0000     379.5400     377.7100
         394    14.323000     377.0000     379.0600     377.5800
         395    14.335200     393.0000     378.7000     377.4500
         396    14.347500     368.0000     378.4100     377.3300
         397    14.359700     419.0000     378.1700     377.2000
         398    14.372000     373.0000     377.9500     377.0800
         399    14.384200     414.0000     377.7600     376.9500
         400    14.396500     395.0000     377.5800     376.8300
         401    14.408700     398.0000     377.4100     376.7100
         402    14.421000     402.0000     377.2500     376.5800
         403    14.433200     405.0000     377.0900     376.4600
         404    14.445500     406.0000     376.9400     376.3400
         405    14.457700     357.0000     376.7900     376.2200
         406    14.470000     396.0000     376.6500     376.1000
         407    14.482200     363.0000     376.5100     375.9800
         408    14.494500     374.0000     376.3700     375.8600
         409    14.506700     388.0000     376.2300     375.7400
         410    14.519000     380.0000     376.1000     375.6200
         411    14.531200     361.0000     375.9700     375.5000
         412    14.543500     384.0000     375.8300     375.3800
         413    14.555700     337.0000     375.7100     375.2600
         414    14.568000     368.0000     375.5800     375.1400
         415    14.580200     376.0000     375.4500     375.0300
         416    14.592500     329.0000     375.3200     374.9100
         417    14.604700     338.0000     375.2000     374.7900
         418    14.617000     365.0000     375.0800     374.6800
         419    14.629200     386.0000     374.9500     374.5600
         420    14.641500     360.0000     374.8300     374.4500
         421    14.653800     387.0000     374.7100     374.3400
         422    14.666000     396.0000     374.5900     374.2200
         423    14.678300     338.0000     374.4700     374.1100
         424    14.690500     393.0000     374.3600     374.0000
         425    14.702800     369.0000     374.2400     373.8800
         426    14.715000     407.0000     374.1200     373.7700
         427    14.727300     371.0000     374.0100     373.6600
         428    14.739500     354.0000     373.8900     373.5500
         429    14.751800     355.0000     373.7800     373.4400
         430    14.764000     386.0000     373.6700     373.3300
         431    14.776300     375.0000     373.5500     373.2200
         432    14.788500     350.0000     373.4400     373.1100
         433    14.800800     392.0000     373.3300     373.0100
         434    14.813000     387.0000     373.2200     372.9000
         435    14.825300     370.0000     373.1100     372.7900
         436    14.837500     388.0000     373.0000     372.6800
         437    14.849800     384.0000     372.8900     372.5800
         438    14.862000     382.0000     372.7800     372.4700
         439    14.874300     376.0000     372.6800     372.3700
         440    14.886500     409.0000     372.5700     372.2600
         441    14.898800     382.0000     372.4600     372.1600
         442    14.911000     356.0000     372.3600     372.0500
         443    14.923300     345.0000     372.2500     371.9500
         444    14.935500     383.0000     372.1500     371.8500
         445    14.947800     364.0000     372.0500     371.7500
         446    14.960000     415.0000     371.9400     371.6400
         447    14.972300     366.0000     371.8400     371.5400
         448    14.984500     342.0000     371.7400     371.4400
         449    14.996800     346.0000     371.6400     371.3400
         450    15.009000     367.0000     371.5400     371.2400
         451    15.021300     366.0000     371.4400     371.1400
         452    15.033500     400.0000     371.3400     371.0500
         453    15.045800     349.0000     371.2400     370.9500
         454    15.058000     406.0000     371.1400     370.8500
         455    15.070300     351.0000     371.0500     370.7500
         456    15.082500     369.0000     370.9500     370.6600
         457    15.094800     359.0000     370.8500     370.5600
         458    15.107000     371.0000     370.7600     370.4700
         459    15.119300     379.0000     370.6600     370.3700
         460    15.131500     388.0000     370.5700     370.2800
         461    15.143800     380.0000     370.4800     370.1800
         462    15.156000     362.0000     370.3800     370.0900
         463    15.168300     366.0000     370.2900     370.0000
         464    15.180500     373.0000     370.2000     369.9100
         465    15.192800     356.0000     370.1100     369.8200
         466    15.205000     387.0000     370.0200     369.7200
         467    15.217300     376.0000     369.9300     369.6300
         468    15.229500     351.0000     369.8400     369.5400
         469    15.241800     360.0000     369.7500     369.4600
         470    15.254000     366.0000     369.6600     369.3700
         471    15.266300     331.0000     369.5800     369.2800
         472    15.278600     392.0000     369.4900     369.1900
         473    15.290800     377.0000     369.4000     369.1000
         474    15.303100     363.0000     369.3200     369.0200
         475    15.315300     413.0000     369.2300     368.9300
         476    15.327600     380.0000     369.1500     368.8500
         477    15.339800     379.0000     369.0700     368.7600
         478    15.352100     344.0000     368.9800     368.6800
         479    15.364300     341.0000     368.9000     368.5900
         480    15.376600     370.0000     368.8200     368.5100
         481    15.388800     400.0000     368.7400     368.4300
         482    15.401100     364.0000     368.6600     368.3500
         483    15.413300     384.0000     368.5800     368.2700
         484    15.425600     369.0000     368.5000     368.1800
         485    15.437800     362.0000     368.4200     368.1000
         486    15.450100     352.0000     368.3500     368.0300
         487    15.462300     390.0000     368.2700     367.9500
         488    15.474600     381.0000     368.1900     367.8700
         489    15.486800     383.0000     368.1200     367.7900
         490    15.499100     396.0000     368.0400     367.7100
         491    15.511300     351.0000     367.9700     367.6400
         492    15.523600     406.0000     367.9000     367.5600
         493    15.535800     370.0000     367.8200     367.4800
         494    15.548100     371.0000     367.7500     367.4100
         495    15.560300     366.0000     367.6800     367.3300
         496    15.572600     337.0000     367.6100     367.2600
         497    15.584800     334.0000     367.5400     367.1900
         498    15.597100     348.0000     367.4700     367.1200
         499    15.609300     378.0000     367.4100     367.0400
         500    15.621600     370.0000     367.3400     366.9700
         501    15.633800     388.0000     367.2700     366.9000
         502    15.646100     392.0000     367.2100     366.8300
         503    15.658300     388.0000     367.1400     366.7600
         504    15.670600     399.0000     367.0800     366.6900
         505    15.682800     373.0000     367.0100     366.6200
         506    15.695100     360.0000     366.9500     366.5600
         507    15.707300     348.0000     366.8900     366.4900
         508    15.719600     357.0000     366.8300     366.4200
         509    15.731800     361.0000     366.7700     366.3600
         510    15.744100     330.0000     366.7100     366.2900
         511    15.756300     387.0000     366.6500     366.2300
         512    15.768600     371.0000     366.5900     366.1600
         513    15.780800     401.0000     366.5300     366.1000
         514    15.793100     382.0000     366.4800     366.0400
         515    15.805300     407.0000     366.4200     365.9700
         516    15.817600     374.0000     366.3700     365.9100
         517    15.829800     341.0000     366.3200     365.8500
         518    15.842100     342.0000     366.2600     365.7900
         519    15.854300     353.0000     366.2100     365.7300
         520    15.866600     380.0000     366.1600     365.6700
         521    15.878800     386.0000     366.1100     365.6100
         522    15.891100     376.0000     366.0600     365.5500
         523    15.903300     355.0000     366.0200     365.5000
         524    15.915600     337.0000     365.9700     365.4400
         525    15.927900     372.0000     365.9200     365.3800
         526    15.940100     350.0000     365.8800     365.3300
         527    15.952400     366.0000     365.8400     365.2700
         528    15.964600     373.0000     365.7900     365.2200
         529    15.976900     351.0000     365.7500     365.1700
         530    15.989100     350.0000     365.7100     365.1100
         531    16.001400     369.0000     365.6700     365.0600
         532    16.013600     366.0000     365.6300     365.0100
         533    16.025900     366.0000     365.6000     364.9600
         534    16.038100     369.0000     365.5600     364.9100
         535    16.050400     371.0000     365.5300     364.8600
         536    16.062600     354.0000     365.5000     364.8100
         537    16.074900     404.0000     365.4700     364.7600
         538    16.087100     375.0000     365.4400     364.7100
         539    16.099400     373.0000     365.4100     364.6600
         540    16.111600     339.0000     365.3800     364.6200
         541    16.123900     387.0000     365.3600     364.5700
         542    16.136100     348.0000     365.3400     364.5300
         543    16.148400     344.0000     365.3200     364.4800
         544    16.160600     385.0000     365.3000     364.4400
         545    16.172900     333.0000     365.2800     364.3900
         546    16.185100     343.0000     365.2700     364.3500
         547    16.197400     324.0000     365.2600     364.3100
         548    16.209600     339.0000     365.2500     364.2700
         549    16.221900     362.0000     365.2400     364.2200
         550    16.234100     372.0000     365.2400     364.1800
         551    16.246400     380.0000     365.2300     364.1400
         552    16.258600     362.0000     365.2400     364.1000
         553    16.270900     360.0000     365.2400     364.0700
         554    16.283100     347.0000     365.2500     364.0300
         555    16.295400     354.0000     365.2600     363.9900
         556    16.307600     356.0000     365.2800     363.9500
         557    16.319900     359.0000     365.3000     363.9200
         558    16.332100     378.0000     365.3300     363.8800
         559    16.344400     361.0000     365.3700     363.8500
         560    16.356600     380.0000     365.4100     363.8100
         561    16.368900     392.0000     365.4700     363.7800
         562    16.381100     361.0000     365.5500     363.7500
         563    16.393400     392.0000     365.6500     363.7200
         564    16.405600     385.0000     365.8200     363.6800
         565    16.417900     374.0000     365.9100     363.6500
         566    16.430100     364.0000     366.0100     363.6200
         567    16.442400     339.0000     366.1800     363.5900
         568    16.454600     365.0000     366.3900     363.5600
         569    16.466900     329.0000     366.4800     363.5400
         570    16.479100     380.0000     366.3800     363.5100
         571    16.491400     374.0000     366.5100     363.4800
         572    16.503600     352.0000     366.7000     363.4500
         573    16.515900     348.0000     366.7500     363.4300
         574    16.528100     364.0000     366.9100     363.4000
         575    16.540400     376.0000     367.1500     363.3800
         576    16.552600     391.0000     367.4200     363.3500
         577    16.564900     394.0000     367.7400     363.3300
         578    16.577200     381.0000     368.1100     363.3100
         579    16.589400     391.0000     368.5300     363.2900
         580    16.601700     375.0000     369.0100     363.2700
         581    16.613900     379.0000     369.5700     363.2400
         582    16.626200     382.0000     370.2200     363.2200
         583    16.638400     362.0000     370.9700     363.2100
         584    16.650700     378.0000     371.8400     363.1900
         585    16.662900     354.0000     372.8700     363.1700
         586    16.675200     350.0000     374.0800     363.1500
         587    16.687400     368.0000     375.5300     363.1300
         588    16.699700     377.0000     377.2800     363.1200
         589    16.711900     383.0000     379.4100     363.1000
         590    16.724200     399.0000     382.0600     363.0900
         591    16.736400     363.0000     385.4400     363.0700
         592    16.748700     378.0000     389.8400     363.0600
         593    16.760900     406.0000     395.7600     363.0400
         594    16.773200     348.0000     403.9700     363.0300
         595    16.785400     402.0000     415.6500     363.0200
         596    16.797700     435.0000     432.3200     363.0100
         597    16.809900     463.0000     455.7300     363.0000
         598    16.822200     454.0000     488.4900     362.9900
         599    16.834400     519.0000     536.7900     362.9800
         600    16.846700     598.0000     611.7500     362.9700
         601    16.858900     677.0000     727.6200     362.9600
         602    16.871200     862.0000     883.9000     362.9500
         603    16.883400     973.0000    1005.0800     362.9500
         604    16.895700    1102.0000    1088.4000     362.9400
         605    16.907900    1336.0000    1215.2400     362.9400
         606    16.920200    1390.0000    1349.9000     362.9300
         607    16.932400    1306.0000    1322.2700     362.9300
         608    16.944700    1079.0000    1076.7000     362.9200
         609    16.956900     923.0000     900.1800     362.9200
         610    16.969200     821.0000     825.3100     362.9200
         611    16.981400     662.0000     694.7000     362.9200
         612    16.993700     553.0000     537.5400     362.9100
         613    17.005900     484.0000     456.5300     362.9100
         614    17.018200     431.0000     422.0000     362.9100
         615    17.030400     371.0000     404.6600     362.9100
         616    17.042700     416.0000     394.5000     362.9100
         617    17.054900     416.0000     387.8900     362.9200
         618    17.067200     371.0000     383.2800     362.9200
         619    17.079400     396.0000     379.9100     362.9200
         620    17.091700     356.0000     377.4400     362.9300
         621    17.103900     355.0000     375.4300     362.9300
         622    17.116200     392.0000     373.8300     362.9300
         623    17.128400     367.0000     372.5300     362.9400
         624    17.140700     378.0000     371.4600     362.9500
         625    17.152900     365.0000     370.5700     362.9500
         626    17.165200     322.0000     369.8200     362.9600
         627    17.177400     371.0000     369.1800     362.9700
         628    17.189700     370.0000     368.6300     362.9800
         629    17.201900     358.0000     368.1500     362.9900
         630    17.214200     337.0000     367.7400     363.0000
         631    17.226500     355.0000     367.3800     363.0100
         632    17.238700     374.0000     367.0600     363.0200
         633    17.251000     351.0000     366.7900     363.0300
         634    17.263200     357.0000     366.5400     363.0400
         635    17.275500     350.0000     366.3200     363.0500
         636    17.287700     342.0000     366.1200     363.0700
         637    17.300000     369.0000     365.9500     363.0800
         638    17.312200     377.0000     365.7900     363.0900
         639    17.324500     410.0000     365.6500     363.1100
         640    17.336700     371.0000     365.5300     363.1200
         641    17.349000     347.0000     365.4200     363.1400
         642    17.361200     356.0000     365.3200     363.1600
         643    17.373500     370.0000     365.2300     363.1700
         644    17.385700     391.0000     365.1500     363.1900
         645    17.398000     369.0000     365.0700     363.2100
         646    17.410200     373.0000     365.0100     363.2300
         647    17.422500     368.0000     364.9500     363.2500
         648    17.434700     372.0000     364.9000     363.2700
         649    17.447000     410.0000     364.8600     363.2900
         650    17.459200     368.0000     364.8200     363.3100
         651    17.471500     359.0000     364.7900     363.3300
         652    17.483700     380.0000     364.7600     363.3600
         653    17.496000     384.0000     364.7300     363.3800
         654    17.508200     349.0000     364.7100     363.4000
         655    17.520500     357.0000     364.7000     363.4300
         656    17.532700     329.0000     364.7000     363.4500
         657    17.545000     355.0000     364.7000     363.4800
         658    17.557200     348.0000     364.7100     363.5000
         659    17.569500     371.0000     364.7300     363.5300
         660    17.581700     358.0000     364.7900     363.5600
         661    17.594000     359.0000     364.8800     363.5900
         662    17.606200     370.0000     365.0800     363.6100
         663    17.618500     352.0000     365.4000     363.6400
         664    17.630700     359.0000     365.4300     363.6700
         665    17.643000     341.0000     365.5300     363.7000
         666    17.655200     334.0000     365.8300     363.7300
         667    17.667500     347.0000     366.2100     363.7600
         668    17.679700     356.0000     365.9500     363.7900
         669    17.692000     374.0000     365.2400     363.8300
         670    17.704200     355.0000     365.2500     363.8600
         671    17.716500     390.0000     365.3300     363.8900
         672    17.728700     350.0000     364.9900     363.9300
         673    17.741000     356.0000     364.7700     363.9600
         674    17.753200     387.0000     364.7500     363.9900
         675    17.765500     364.0000     364.7600     364.0300
         676    17.777700     374.0000     364.7700     364.0700
         677    17.790000     368.0000     364.7900     364.1000
         678    17.802200     377.0000     364.8100     364.1400
         679    17.814500     368.0000     364.8400     364.1800
         680    17.826700     376.0000     364.8600     364.2100
         681    17.839000     360.0000     364.8900     364.2500
         682    17.851300     370.0000     364.9200     364.2900
         683    17.863500     389.0000     364.9400     364.3300
         684    17.875800     376.0000     364.9700     364.3700
         685    17.888000     370.0000     365.0100     364.4100
         686    17.900300     363.0000     365.0400     364.4500
         687    17.912500     371.0000     365.0700     364.4900
         688    17.924800     405.0000     365.1100     364.5300
         689    17.937000     390.0000     365.1400     364.5800
         690    17.949300     366.0000     365.1800     364.6200
         691    17.961500     393.0000     365.2200     364.6600
         692    17.973800     392.0000     365.2600     364.7100
         693    17.986000     345.0000     365.3000     364.7500
         694    17.998300     370.0000     365.3400     364.8000
         695    18.010500     346.0000     365.3900     364.8400
         696    18.022800     343.0000     365.4300     364.8900
         697    18.035000     367.0000     365.4800     364.9300
         698    18.047300     356.0000     365.5300     364.9800
         699    18.059500     367.0000     365.5800     365.0300
         700    18.071800     347.0000     365.6300     365.0800
         701    18.084000     353.0000     365.6800     365.1300
         702    18.096300     336.0000     365.7400     365.1700
         703    18.108500     393.0000     365.8000     365.2200
         704    18.120800     353.0000     365.8700     365.2700
         705    18.133000     371.0000     365.9400     365.3200
         706    18.145300     389.0000     366.0100     365.3700
         707    18.157500     345.0000     366.1000     365.4300
         708    18.169800     387.0000     366.1900     365.4800
         709    18.182000     362.0000     366.3000     365.5300
         710    18.194300     361.0000     366.4400     365.5800
         711    18.206500     366.0000     366.6000     365.6300
         712    18.218800     343.0000     366.8000     365.6900
         713    18.231000     380.0000     367.0700     365.7400
         714    18.243300     387.0000     367.4200     365.8000
         715    18.255500     347.0000     367.9000     365.8500
         716    18.267800     397.0000     368.5500     365.9100
         717    18.280000     397.0000     369.3900     365.9600
         718    18.292300     389.0000     370.7200     366.0200
         719    18.304500     396.0000     372.6100     366.0700
         720    18.316800     397.0000     374.9100     366.1300
         721    18.329000     373.0000     377.0100     366.1900
         722    18.341300     361.0000     378.8300     366.2500
         723    18.353500     357.0000     380.8600     366.3100
         724    18.365800     376.0000     382.5700     366.3600
         725    18.378000     341.0000     382.2300     366.4200
         726    18.390300     369.0000     379.5100     366.4800
         727    18.402500     379.0000     376.9400     366.5400
         728    18.414800     344.0000     375.3900     366.6000
         729    18.427000     346.0000     373.6600     366.6600
         730    18.439300     410.0000     371.4500     366.7300
         731    18.451500     402.0000     369.7700     366.7900
         732    18.463800     364.0000     368.8600     366.8500
         733    18.476000     374.0000     368.4100     366.9100
         734    18.488300     375.0000     368.1700     366.9700
         735    18.500600     376.0000     368.0400     367.0400
         736    18.512800     402.0000     367.9800     367.1000
         737    18.525100     382.0000     367.9500     367.1700
         738    18.537300     353.0000     367.9500     367.2300
         739    18.549600     377.0000     367.9600     367.2900
         740    18.561800     403.0000     367.9900     367.3600
         741    18.574100     403.0000     368.0200     367.4300
         742    18.586300     372.0000     368.0600     367.4900
         743    18.598600     376.0000     368.1100     367.5600
         744    18.610800     354.0000     368.1600     367.6200
         745    18.623100     334.0000     368.2100     367.6900
         746    18.635300     368.0000     368.2600     367.7600
         747    18.647600     364.0000     368.3200     367.8300
         748    18.659800     372.0000     368.3700     367.8900
         749    18.672100     404.0000     368.4300     367.9600
         750    18.684300     385.0000     368.4900     368.0300
         751    18.696600     328.0000     368.5500     368.1000
         752    18.708800     345.0000     368.6100     368.1700
         753    18.721100     368.0000     368.6700     368.2400
         754    18.733300     396.0000     368.7400     368.3100
         755    18.745600     348.0000     368.8100     368.3800
         756    18.757800     366.0000     368.8900     368.4500
         757    18.770100     382.0000     368.9600     368.5200
         758    18.782300     399.0000     369.0300     368.6000
         759    18.794600     362.0000     369.1100     368.6700
         760    18.806800     383.0000     369.2000     368.7400
         761    18.819100     371.0000     369.2500     368.8100
         762    18.831300     372.0000     369.2700     368.8900
         763    18.843600     340.0000     369.3400     368.9600
         764    18.855800     384.0000     369.4100     369.0300
         765    18.868100     409.0000     369.4700     369.1100
         766    18.880300     374.0000     369.5200     369.1800
         767    18.892600     377.0000     369.5900     369.2600
         768    18.904800     360.0000     369.6600     369.3300
         769    18.917100     386.0000     369.7300     369.4100
         770    18.929300     352.0000     369.8100     369.4800
         771    18.941600     368.0000     369.8800     369.5600
         772    18.953800     406.0000     369.9500     369.6300
         773    18.966100     357.0000     370.0300     369.7100
         774    18.978300     377.0000     370.1000     369.7900
         775    18.990600     377.0000     370.1800     369.8700
         776    19.002800     394.0000     370.2600     369.9400
         777    19.015100     406.0000     370.3300     370.0200
         778    19.027300     368.0000     370.4100     370.1000
         779    19.039600     366.0000     370.4900     370.1800
         780    19.051800     390.0000     370.5700     370.2500
         781    19.064100     391.0000     370.6500     370.3300
         782    19.076300     385.0000     370.7300     370.4100
         783    19.088600     353.0000     370.8100     370.4900
         784    19.100800     371.0000     370.8900     370.5700
         785    19.113100     379.0000     370.9700     370.6500
         786    19.125300     384.0000     371.0500     370.7300
         787    19.137600     347.0000     371.1300     370.8100
         788    19.149900     383.0000     371.2100     370.8900
         789    19.162100     361.0000     371.2900     370.9700
         790    19.174400     436.0000     371.3700     371.0500
         791    19.186600     340.0000     371.4600     371.1400
         792    19.198900     366.0000     371.5400     371.2200
         793    19.211100     400.0000     371.6200     371.3000
         794    19.223400     383.0000     371.7000     371.3800
         795    19.235600     377.0000     371.7900     371.4600
         796    19.247900     374.0000     371.8700     371.5500
         797    19.260100     407.0000     371.9600     371.6300
         798    19.272400     366.0000     372.0400     371.7100
         799    19.284600     380.0000     372.1300     371.8000
         800    19.296900     397.0000     372.2100     371.8800
         801    19.309100     370.0000     372.3000     371.9600
         802    19.321400     378.0000     372.3800     372.0500
         803    19.333600     371.0000     372.4700     372.1300
         804    19.345900     367.0000     372.5600     372.2200
         805    19.358100     354.0000     372.6500     372.3000
         806    19.370400     410.0000     372.7300     372.3800
         807    19.382600     364.0000     372.8200     372.4700
         808    19.394900     392.0000     372.9100     372.5500
         809    19.407100     368.0000     373.0000     372.6400
         810    19.419400     383.0000     373.0900     372.7300
         811    19.431600     359.0000     373.1800     372.8100
         812    19.443900     392.0000     373.2700     372.9000
         813    19.456100     369.0000     373.3600     372.9800
         814    19.468400     411.0000     373.4500     373.0700
         815    19.480600     362.0000     373.5500     373.1600
         816    19.492900     400.0000     373.6400     373.2400
         817    19.505100     377.0000     373.7300     373.3300
         818    19.517400     341.0000     373.8300     373.4200
         819    19.529600     373.0000     373.9200     373.5000
         820    19.541900     364.0000     374.0100     373.5900
         821    19.554100     395.0000     374.1100     373.6800
         822    19.566400     410.0000     374.2100     373.7700
         823    19.578600     366.0000     374.3000     373.8500
         824    19.590900     398.0000     374.4000     373.9400
         825    19.603100     406.0000     374.5000     374.0300
         826    19.615400     355.0000     374.6000     374.1200
         827    19.627600     351.0000     374.7000     374.2100
         828    19.639900     418.0000     374.8000     374.3000
         829    19.652100     398.0000     374.9000     374.3900
         830    19.664400     354.0000     375.0100     374.4700
         831    19.676600     384.0000     375.1100     374.5600
         832    19.688900     385.0000     375.2200     374.6500
         833    19.701100     399.0000     375.3300     374.7400
         834    19.713400     368.0000     375.4400     374.8300
         835    19.725600     367.0000     375.5500     374.9200
         836    19.737900     392.0000     375.6700     375.0100
         837    19.750100     397.0000     375.7900     375.1000
         838    19.762400     380.0000     375.9100     375.1900
         839    19.774700     385.0000     376.0400     375.2800
         840    19.786900     396.0000     376.1700     375.3700
         841    19.799200     392.0000     376.3100     375.4600
         842    19.811400     364.0000     376.4700     375.5500
         843    19.823700     369.0000     376.6400     375.6400
         844    19.835900     368.0000     376.8400     375.7300
         845    19.848200     396.0000     377.1000     375.8200
         846    19.860400     345.0000     377.3300     375.9100
         847    19.872700     366.0000     377.5400     376.0000
         848    19.884900     392.0000     377.8200     376.0900
         849    19.897200     405.0000     378.1900     376.1800
         850    19.909400     381.0000     378.4900     376.2800
         851    19.921700     334.0000     378.4900     376.3700
         852    19.933900     398.0000     378.7800     376.4600
         853    19.946200     369.0000     379.2300     376.5500
         854    19.958400     396.0000     379.7700     376.6400
         855    19.970700     352.0000     380.2800     376.7300
         856    19.982900     363.0000     381.0700     376.8200
         857    19.995200     395.0000     382.1800     376.9200
         858    20.007400     382.0000     383.6900     377.0100
         859    20.019700     379.0000     385.8100     377.1000
         860    20.031900     377.0000     388.8900     377.1900
         861    20.044200     400.0000     393.4700     377.2800
         862    20.056400     405.0000     400.2600     377.3700
         863    20.068700     410.0000     410.2300     377.4700
         864    20.080900     430.0000     423.5500     377.5600
         865    20.093200     409.0000     437.1200     377.6500
         866    20.105400     492.0000     448.5200     377.7400
         867    20.117700     536.0000     460.7100     377.8300
         868    20.129900     538.0000     473.6500     377.9200
         869    20.142200     450.0000     477.8500     378.0200
         870    20.154400     488.0000     464.2500     378.1100
         871    20.166700     501.0000     445.8300     378.2000
         872    20.178900     460.0000     435.6700     378.2900
         873    20.191200     440.0000     428.7500     378.3900
         874    20.203400     406.0000     416.4400     378.4800
         875    20.215700     408.0000     402.4300     378.5700
         876    20.227900     425.0000     393.4900     378.6600
         877    20.240200     418.0000     388.7200     378.7500
         878    20.252400     407.0000     385.9100     378.8500
         879    20.264700     336.0000     384.1400     378.9400
         880    20.276900     389.0000     383.1600     379.0300
         881    20.289200     358.0000     382.5300     379.1200
         882    20.301400     356.0000     382.1000     379.2100
         883    20.313700     360.0000     381.8000     379.3100
         884    20.325900     382.0000     381.5900     379.4000
         885    20.338200     366.0000     381.4500     379.4900
         886    20.350400     389.0000     381.3500     379.5800
         887    20.362700     388.0000     381.2900     379.6700
         888    20.374900     384.0000     381.2600     379.7700
         889    20.387200     366.0000     381.2400     379.8600
         890    20.399400     357.0000     381.2500     379.9500
         891    20.411700     388.0000     381.2700     380.0400
         892    20.424000     373.0000     381.3000     380.1300
         893    20.436200     388.0000     381.3400     380.2300
         894    20.448500     396.0000     381.3900     380.3200
         895    20.460700     370.0000     381.4600     380.4100
         896    20.473000     410.0000     381.5300     380.5000
         897    20.485200     412.0000     381.6300     380.5900
         898    20.497500     350.0000     381.7500     380.6800
         899    20.509700     403.0000     381.9200     380.7800
         900    20.522000     375.0000     382.2200     380.8700
         901    20.534200     410.0000     382.5800     380.9600
         902    20.546500     370.0000     382.6900     381.0500
         903    20.558700     403.0000     382.9200     381.1400
         904    20.571000     416.0000     383.3500     381.2300
         905    20.583200     381.0000     383.8600     381.3200
         906    20.595500     395.0000     383.3600     381.4100
         907    20.607700     383.0000     382.8600     381.5100
         908    20.620000     332.0000     382.9700     381.6000
         909    20.632200     367.0000     383.1800     381.6900
         910    20.644500     397.0000     383.1000     381.7800
         911    20.656700     408.0000     382.7800     381.8700
         912    20.669000     404.0000     382.7900     381.9600
         913    20.681200     359.0000     382.8600     382.0500
         914    20.693500     373.0000     382.9500     382.1400
         915    20.705700     398.0000     383.0400     382.2300
         916    20.718000     376.0000     383.1300     382.3200
         917    20.730200     388.0000     383.2200     382.4100
         918    20.742500     390.0000     383.3200     382.5000
         919    20.754700     408.0000     383.4200     382.5900
         920    20.767000     416.0000     383.5200     382.6800
         921    20.779200     381.0000     383.6200     382.7700
         922    20.791500     398.0000     383.7200     382.8600
         923    20.803700     388.0000     383.8200     382.9500
         924    20.816000     381.0000     383.9200     383.0400
         925    20.828200     345.0000     384.0300     383.1300
         926    20.840500     368.0000     384.1400     383.2200
         927    20.852700     400.0000     384.2400     383.3100
         928    20.865000     378.0000     384.3500     383.3900
         929    20.877200     365.0000     384.4600     383.4800
         930    20.889500     370.0000     384.5700     383.5700
         931    20.901700     420.0000     384.6900     383.6600
         932    20.914000     379.0000     384.8000     383.7500
         933    20.926200     402.0000     384.9200     383.8400
         934    20.938500     406.0000     385.0400     383.9200
         935    20.950700     391.0000     385.1600     384.0100
         936    20.963000     369.0000     385.2900     384.1000
         937    20.975200     381.0000     385.4200     384.1900
         938    20.987500     421.0000     385.5500     384.2700
         939    20.999700     392.0000     385.6900     384.3600
         940    21.012000     424.0000     385.8300     384.4500
         941    21.024200     383.0000     385.9800     384.5300
         942    21.036500     400.0000     386.1300     384.6200
         943    21.048700     385.0000     386.2900     384.7100
         944    21.061000     389.0000     386.4600     384.7900
         945    21.073300     387.0000     386.6300     384.8800
         946    21.085500     396.0000     386.8200     384.9700
         947    21.097800     370.0000     387.0200     385.0500
         948    21.110000     416.0000     387.2400     385.1400
         949    21.122300     418.0000     387.4800     385.2200
         950    21.134500     363.0000     387.7400     385.3100
         951    21.146800     374.0000     388.0300     385.3900
         952    21.159000     356.0000     388.3700     385.4800
         953    21.171300     421.0000     388.7500     385.5600
         954    21.183500     383.0000     389.2000     385.6500
         955    21.195800     381.0000     389.7500     385.7300
         956    21.208000     414.0000     390.4100     385.8200
         957    21.220300     378.0000     391.2400     385.9000
         958    21.232500     398.0000     392.3000     385.9800
         959    21.244800     334.0000     393.6700     386.0700
         960    21.257000     415.0000     395.5000     386.1500
         961    21.269300     414.0000     398.0300     386.2300
         962    21.281500     400.0000     401.6400     386.3200
         963    21.293800     421.0000     406.8500     386.4000
         964    21.306000     479.0000     414.3700     386.4800
         965    21.318300     418.0000     424.8000     386.5600
         966    21.330500     466.0000     437.6300     386.6400
         967    21.342800     459.0000     450.6200     386.7300
         968    21.355000     442.0000     462.7700     386.8100
         969    21.367300     451.0000     475.0000     386.8900
         970    21.379500     436.0000     484.9800     386.9700
         971    21.391800     448.0000     485.3900     387.0500
         972    21.404000     469.0000     473.4800     387.1300
         973    21.416300     456.0000     458.9800     387.2100
         974    21.428500     462.0000     449.3600     387.2900
         975    21.440800     426.0000     441.6900     387.3700
         976    21.453000     448.0000     431.1700     387.4500
         977    21.465300     393.0000     419.1200     387.5300
         978    21.477500     412.0000     409.9200     387.6100
         979    21.489800     423.0000     404.5000     387.6900
         980    21.502000     424.0000     401.6000     387.7700
         981    21.514300     393.0000     400.1300     387.8400
         982    21.526500     390.0000     399.5200     387.9200
         983    21.538800     416.0000     399.4700     388.0000
         984    21.551000     391.0000     399.8800     388.0800
         985    21.563300     415.0000     400.7000     388.1600
         986    21.575500     379.0000     401.9700     388.2300
         987    21.587800     389.0000     403.7700     388.3100
         988    21.600000     412.0000     406.2300     388.3900
         989    21.612300     365.0000     409.5700     388.4600
         990    21.624500     398.0000     414.0600     388.5400
         991    21.636800     419.0000     419.6100     388.6100
         992    21.649000     437.0000     428.0400     388.6900
         993    21.661300     431.0000     440.2000     388.7600
         994    21.673500     433.0000     458.1600     388.8400
         995    21.685800     490.0000     485.2700     388.9100
         996    21.698100     532.0000     526.3800     388.9900
         997    21.710300     571.0000     584.9000     389.0600
         998    21.722600     588.0000     653.0400     389.1300
         999    21.734800     773.0000     715.2700     389.2100
        1000    21.747100     810.0000     776.6300     389.2800
        1001    21.759300     887.0000     844.4400     389.3500
        1002    21.771600     835.0000     889.4200     389.4200
        1003    21.783800     837.0000     856.0400     389.5000
        1004    21.796100     722.0000     763.4900     389.5700
        1005    21.808300     699.0000     695.3400     389.6400
        1006    21.820600     669.0000     663.0200     389.7100
        1007    21.832800     587.0000     626.0700     389.7800
        1008    21.845100     561.0000     561.3200     389.8500
        1009    21.857300     472.0000     496.8000     389.9200
        1010    21.869600     453.0000     456.3500     389.9900
        1011    21.881800     453.0000     434.5300     390.0600
        1012    21.894100     372.0000     422.2800     390.1300
        1013    21.906300     400.0000     414.8100     390.2000
        1014    21.918600     433.0000     409.9100     390.2700
        1015    21.930800     394.0000     406.5000     390.3400
        1016    21.943100     417.0000     404.0400     390.4100
        1017    21.955300     367.0000     402.2100     390.4700
        1018    21.967600     373.0000     400.8200     390.5400
        1019    21.979800     368.0000     399.7500     390.6100
        1020    21.992100     406.0000     398.9400     390.6700
        1021    22.004300     432.0000     398.3300     390.7400
        1022    22.016600     402.0000     397.9000     390.8100
        1023    22.028800     427.0000     397.6400     390.8700
        1024    22.041100     403.0000     397.5500     390.9400
        1025    22.053300     404.0000     397.6800     391.0000
        1026    22.065600     394.0000     398.0800     391.0700
        1027    22.077800     368.0000     398.8700     391.1300
        1028    22.090100     387.0000     400.2200     391.1900
        1029    22.102300     401.0000     402.2600     391.2600
        1030    22.114600     393.0000     404.7500     391.3200
        1031    22.126800     377.0000     407.1400     391.3800
        1032    22.139100     370.0000     409.4400     391.4500
        1033    22.151300     401.0000     411.9100     391.5100
        1034    22.163600     386.0000     413.6800     391.5700
        1035    22.175800     401.0000     412.8600     391.6300
        1036    22.188100     401.0000     409.5800     391.6900
        1037    22.200300     395.0000     406.6600     391.7500
        1038    22.212600     389.0000     405.1100     391.8100
        1039    22.224800     426.0000     403.7300     391.8700
        1040    22.237100     377.0000     401.4300     391.9300
        1041    22.249300     418.0000     398.8200     391.9900
        1042    22.261600     422.0000     396.9700     392.0500
        1043    22.273800     397.0000     395.9200     392.1100
        1044    22.286100     369.0000     395.3300     392.1700
        1045    22.298300     389.0000     394.9800     392.2200
        1046    22.310600     391.0000     394.7600     392.2800
        1047    22.322800     403.0000     394.6300     392.3400
        1048    22.335100     391.0000     394.5400     392.3900
        1049    22.347400     355.0000     394.5000     392.4500
        1050    22.359600     396.0000     394.4900     392.5100
        1051    22.371900     381.0000     394.5100     392.5600
        1052    22.384100     384.0000     394.5800     392.6200
        1053    22.396400     421.0000     394.7600     392.6700
        1054    22.408600     403.0000     395.0300     392.7200
        1055    22.420900     382.0000     395.1100     392.7800
        1056    22.433100     364.0000     395.2700     392.8300
        1057    22.445400     372.0000     395.6000     392.8800
        1058    22.457600     393.0000     396.0600     392.9400
        1059    22.469900     398.0000     395.7800     392.9900
        1060    22.482100     392.0000     395.2100     393.0400
        1061    22.494400     408.0000     395.2500     393.0900
        1062    22.506600     413.0000     395.4500     393.1400
        1063    22.518900     398.0000     395.6100     393.1900
        1064    22.531100     387.0000     395.3200     393.2400
        1065    22.543400     388.0000     395.2400     393.2900
        1066    22.555600     431.0000     395.3200     393.3400
        1067    22.567900     377.0000     395.4400     393.3900
        1068    22.580100     400.0000     395.5800     393.4400
        1069    22.592400     396.0000     395.7300     393.4900
        1070    22.604600     383.0000     395.8900     393.5300
        1071    22.616900     383.0000     396.0600     393.5800
        1072    22.629100     376.0000     396.2400     393.6300
        1073    22.641400     420.0000     396.4200     393.6700
        1074    22.653600     384.0000     396.6100     393.7200
        1075    22.665900     403.0000     396.7900     393.7700
        1076    22.678100     370.0000     396.9800     393.8100
        1077    22.690400     395.0000     397.1500     393.8500
        1078    22.702600     371.0000     397.3100     393.9000
        1079    22.714900     411.0000     397.4500     393.9400
        1080    22.727100     408.0000     397.5700     393.9900
        1081    22.739400     414.0000     397.6700     394.0300
        1082    22.751600     399.0000     397.7300     394.0700
        1083    22.763900     399.0000     397.7700     394.1100
        1084    22.776100     398.0000     397.7800     394.1500
        1085    22.788400     389.0000     397.7500     394.2000
        1086    22.800600     388.0000     397.7100     394.2400
        1087    22.812900     450.0000     397.6300     394.2800
        1088    22.825100     427.0000     397.5400     394.3200
        1089    22.837400     390.0000     397.4300     394.3500
        1090    22.849600     420.0000     397.3100     394.3900
        1091    22.861900     408.0000     397.1900     394.4300
        1092    22.874100     388.0000     397.0600     394.4700
        1093    22.886400     398.0000     396.9400     394.5100
        1094    22.898600     410.0000     396.8200     394.5400
        1095    22.910900     362.0000     396.7000     394.5800
        1096    22.923100     431.0000     396.6000     394.6200
        1097    22.935400     395.0000     396.5000     394.6500
        1098    22.947600     374.0000     396.4100     394.6900
        1099    22.959900     412.0000     396.3300     394.7200
        1100    22.972100     388.0000     396.2600     394.7600
        1101    22.984400     410.0000     396.2000     394.7900
        1102    22.996700     384.0000     396.1500     394.8200
        1103    23.008900     389.0000     396.1100     394.8600
        1104    23.021200     387.0000     396.0700     394.8900
        1105    23.033400     396.0000     396.0400     394.9200
        1106    23.045700     361.0000     396.0200     394.9500
        1107    23.057900     397.0000     396.0000     394.9800
        1108    23.070200     407.0000     395.9900     395.0100
        1109    23.082400     423.0000     395.9800     395.0400
        1110    23.094700     401.0000     395.9700     395.0700
        1111    23.106900     405.0000     395.9700     395.1000
        1112    23.119200     405.0000     395.9700     395.1300
        1113    23.131400     420.0000     395.9700     395.1600
        1114    23.143700     401.0000     395.9700     395.1900
        1115    23.155900     405.0000     395.9800     395.2100
        1116    23.168200     419.0000     395.9900     395.2400
        1117    23.180400     377.0000     395.9900     395.2700
        1118    23.192700     406.0000     396.0000     395.2900
        1119    23.204900     436.0000     396.0200     395.3200
        1120    23.217200     419.0000     396.0300     395.3400
        1121    23.229400     414.0000     396.0400     395.3700
        1122    23.241700     385.0000     396.0500     395.3900
        1123    23.253900     397.0000     396.0700     395.4100
        1124    23.266200     430.0000     396.0800     395.4400
        1125    23.278400     403.0000     396.0900     395.4600
        1126    23.290700     409.0000     396.1100     395.4800
        1127    23.302900     386.0000     396.1200     395.5000
        1128    23.315200     398.0000     396.1400     395.5200
        1129    23.327400     376.0000     396.1500     395.5400
        1130    23.339700     392.0000     396.1700     395.5600
        1131    23.351900     399.0000     396.1800     395.5800
        1132    23.364200     399.0000     396.1900     395.6000
        1133    23.376400     390.0000     396.2100     395.6200
        1134    23.388700     400.0000     396.2200     395.6400
        1135    23.400900     424.0000     396.2400     395.6600
        1136    23.413200     404.0000     396.2500     395.6700
        1137    23.425400     406.0000     396.2600     395.6900
        1138    23.437700     401.0000     396.2800     395.7100
        1139    23.449900     401.0000     396.2900     395.7200
        1140    23.462200     406.0000     396.3000     395.7400
        1141    23.474400     391.0000     396.3200     395.7500
        1142    23.486700     381.0000     396.3300     395.7700
        1143    23.498900     414.0000     396.3400     395.7800
        1144    23.511200     384.0000     396.3500     395.7900
        1145    23.523400     420.0000     396.3700     395.8000
        1146    23.535700     406.0000     396.3800     395.8200
        1147    23.547900     417.0000     396.3900     395.8300
        1148    23.560200     395.0000     396.4000     395.8400
        1149    23.572400     384.0000     396.4100     395.8500
        1150    23.584700     406.0000     396.4200     395.8600
        1151    23.596900     427.0000     396.4300     395.8700
        1152    23.609200     398.0000     396.4400     395.8800
        1153    23.621400     414.0000     396.4500     395.8900
        1154    23.633700     408.0000     396.4600     395.8900
        1155    23.646000     384.0000     396.4600     395.9000
        1156    23.658200     389.0000     396.4700     395.9100
        1157    23.670500     412.0000     396.4800     395.9100
        1158    23.682700     408.0000     396.4900     395.9200
        1159    23.695000     399.0000     396.4900     395.9200
        1160    23.707200     364.0000     396.5000     395.9300
        1161    23.719500     393.0000     396.5000     395.9300
        1162    23.731700     375.0000     396.5100     395.9400
        1163    23.744000     387.0000     396.5200     395.9400
        1164    23.756200     391.0000     396.5200     395.9400
        1165    23.768500     401.0000     396.5300     395.9500
        1166    23.780700     406.0000     396.5300     395.9500
        1167    23.793000     367.0000     396.5400     395.9500
        1168    23.805200     401.0000     396.5400     395.9500
        1169    23.817500     396.0000     396.5500     395.9500
        1170    23.829700     399.0000     396.5500     395.9500
        1171    23.842000     400.0000     396.5600     395.9500
        1172    23.854200     387.0000     396.5700     395.9500
        1173    23.866500     403.0000     396.5900     395.9400
        1174    23.878700     407.0000     396.6200     395.9400
        1175    23.891000     384.0000     396.6800     395.9400
        1176    23.903200     390.0000     396.8100     395.9300
        1177    23.915500     381.0000     396.8500     395.9300
        1178    23.927700     391.0000     396.9000     395.9300
        1179    23.940000     399.0000     397.0300     395.9200
        1180    23.952200     426.0000     397.2200     395.9200
        1181    23.964500     399.0000     397.2000     395.9100
        1182    23.976700     405.0000     396.8200     395.9000
        1183    23.989000     404.0000     396.7500     395.8900
        1184    24.001200     371.0000     396.7800     395.8900
        1185    24.013500     350.0000     396.8500     395.8800
        1186    24.025700     403.0000     396.7800     395.8700
        1187    24.038000     395.0000     396.5800     395.8600
        1188    24.050200     404.0000     396.5300     395.8500
        1189    24.062500     403.0000     396.5100     395.8400
        1190    24.074700     384.0000     396.5000     395.8300
        1191    24.087000     393.0000     396.4900     395.8200
        1192    24.099200     398.0000     396.4800     395.8100
        1193    24.111500     385.0000     396.4800     395.7900
        1194    24.123700     419.0000     396.4700     395.7800
        1195    24.136000     402.0000     396.4600     395.7700
        1196    24.148200     393.0000     396.4500     395.7500
        1197    24.160500     391.0000     396.4400     395.7400
        1198    24.172700     387.0000     396.4300     395.7200
        1199    24.185000     416.0000     396.4200     395.7100
        1200    24.197200     370.0000     396.4100     395.6900
        1201    24.209500     379.0000     396.4000     395.6700
        1202    24.221700     412.0000     396.3900     395.6600
        1203    24.234000     427.0000     396.3800     395.6400
        1204    24.246200     417.0000     396.3700     395.6200
        1205    24.258500     462.0000     396.3600     395.6000
        1206    24.270700     389.0000     396.3500     395.5800
        1207    24.283000     381.0000     396.3400     395.5600
        1208    24.295300     375.0000     396.3200     395.5400
        1209    24.307500     378.0000     396.3100     395.5200
        1210    24.319800     408.0000     396.3000     395.5000
        1211    24.332000     383.0000     396.2900     395.4700
        1212    24.344300     353.0000     396.2700     395.4500
        1213    24.356500     409.0000     396.2600     395.4300
        1214    24.368800     378.0000     396.2400     395.4000
        1215    24.381000     397.0000     396.2300     395.3800
        1216    24.393300     401.0000     396.2200     395.3500
        1217    24.405500     420.0000     396.2000     395.3300
        1218    24.417800     400.0000     396.1900     395.3000
        1219    24.430000     436.0000     396.1700     395.2800
        1220    24.442300     376.0000     396.1600     395.2500
        1221    24.454500     374.0000     396.1400     395.2200
        1222    24.466800     409.0000     396.1300     395.1900
        1223    24.479000     396.0000     396.1100     395.1600
        1224    24.491300     391.0000     396.1000     395.1400
        1225    24.503500     450.0000     396.0800     395.1100
        1226    24.515800     383.0000     396.0700     395.0800
        1227    24.528000     437.0000     396.0500     395.0400
        1228    24.540300     376.0000     396.0400     395.0100
        1229    24.552500     383.0000     396.0200     394.9800
        1230    24.564800     419.0000     396.0000     394.9500
        1231    24.577000     436.0000     395.9900     394.9100
        1232    24.589300     401.0000     395.9700     394.8800
        1233    24.601500     377.0000     395.9600     394.8500
        1234    24.613800     417.0000     395.9500     394.8100
        1235    24.626000     393.0000     395.9300     394.7800
        1236    24.638300     394.0000     395.9200     394.7400
        1237    24.650500     404.0000     395.9000     394.7000
        1238    24.662800     414.0000     395.8900     394.6700
        1239    24.675000     407.0000     395.8800     394.6300
        1240    24.687300     375.0000     395.8700     394.5900
        1241    24.699500     390.0000     395.8600     394.5500
        1242    24.711800     411.0000     395.8500     394.5100
        1243    24.724000     395.0000     395.8400     394.4700
        1244    24.736300     389.0000     395.8300     394.4300
        1245    24.748500     405.0000     395.8200     394.3900
        1246    24.760800     426.0000     395.8200     394.3500
        1247    24.773000     370.0000     395.8100     394.3100
        1248    24.785300     401.0000     395.8100     394.2700
        1249    24.797500     404.0000     395.8100     394.2300
        1250    24.809800     411.0000     395.8100     394.1800
        1251    24.822000     393.0000     395.8200     394.1400
        1252    24.834300     398.0000     395.8200     394.0900
        1253    24.846500     391.0000     395.8300     394.0500
        1254    24.858800     375.0000     395.8500     394.0000
        1255    24.871000     388.0000     395.8600     393.9600
        1256    24.883300     393.0000     395.8800     393.9100
        1257    24.895500     420.0000     395.9100     393.8600
        1258    24.907800     397.0000     395.9400     393.8100
        1259    24.920100     366.0000     395.9800     393.7700
        1260    24.932300     371.0000     396.0200     393.7200
        1261    24.944600     390.0000     396.0700     393.6700
        1262    24.956800     415.0000     396.1200     393.6200
        1263    24.969100     428.0000     396.1900     393.5700
        1264    24.981300     373.0000     396.2600     393.5200
        1265    24.993600     376.0000     396.3400     393.4600
        1266    25.005800     395.0000     396.4300     393.4100
        1267    25.018100     418.0000     396.5400     393.3600
        1268    25.030300     392.0000     396.6500     393.3100
        1269    25.042600     419.0000     396.7700     393.2500
        1270    25.054800     371.0000     396.9100     393.2000
        1271    25.067100     442.0000     397.0500     393.1400
        1272    25.079300     412.0000     397.2100     393.0900
        1273    25.091600     398.0000     397.3700     393.0300
        1274    25.103800     368.0000     397.5500     392.9800
        1275    25.116100     421.0000     397.7200     392.9200
        1276    25.128300     388.0000     397.9000     392.8600
        1277    25.140600     412.0000     398.0800     392.8000
        1278    25.152800     423.0000     398.2600     392.7400
        1279    25.165100     451.0000     398.4300     392.6800
        1280    25.177300     395.0000     398.5800     392.6200
        1281    25.189600     388.0000     398.7300     392.5600
        1282    25.201800     398.0000     398.8600     392.5000
        1283    25.214100     397.0000     398.9700     392.4400
        1284    25.226300     402.0000     399.0700     392.3800
        1285    25.238600     402.0000     399.1500     392.3200
        1286    25.250800     417.0000     399.2100     392.2500
        1287    25.263100     397.0000     399.2700     392.1900
        1288    25.275300     433.0000     399.3100     392.1300
        1289    25.287600     368.0000     399.3500     392.0600
        1290    25.299800     376.0000     399.3900     392.0000
        1291    25.312100     381.0000     399.4500     391.9300
        1292    25.324300     416.0000     399.5400     391.8700
        1293    25.336600     373.0000     399.6900     391.8000
        1294    25.348800     387.0000     399.9500     391.7300
        1295    25.361100     408.0000     400.4800     391.6600
        1296    25.373300     389.0000     401.3500     391.5900
        1297    25.385600     406.0000     401.7800     391.5300
        1298    25.397800     438.0000     402.3800     391.4600
        1299    25.410100     390.0000     403.4900     391.3900
        1300    25.422300     388.0000     405.0200     391.3200
        1301    25.434600     413.0000     404.7400     391.2400
        1302    25.446800     424.0000     403.2900     391.1700
        1303    25.459100     405.0000     403.6000     391.1000
        1304    25.471300     401.0000     404.5500     391.0300
        1305    25.483600     422.0000     405.8800     390.9600
        1306    25.495800     382.0000     406.7900     390.8800
        1307    25.508100     412.0000     406.8400     390.8100
        1308    25.520300     419.0000     407.9800     390.7300
        1309    25.532600     364.0000     409.7700     390.6600
        1310    25.544800     396.0000     412.0400     390.5800
        1311    25.557100     391.0000     414.6300     390.5000
        1312    25.569400     423.0000     418.1200     390.4300
        1313    25.581600     402.0000     422.5100     390.3500
        1314    25.593900     443.0000     428.0300     390.2700
        1315    25.606100     416.0000     435.0000     390.1900
        1316    25.618400     455.0000     443.8500     390.1100
        1317    25.630600     458.0000     455.3200     390.0400
        1318    25.642900     449.0000     470.6900     389.9500
        1319    25.655100     459.0000     492.1900     389.8700
        1320    25.667400     529.0000     523.5100     389.7900
        1321    25.679600     560.0000     570.4000     389.7100
        1322    25.691900     630.0000     640.4800     389.6300
        1323    25.704100     687.0000     739.5900     389.5500
        1324    25.716400     854.0000     862.0000     389.4600
        1325    25.728600     955.0000     990.8200     389.3800
        1326    25.740900    1206.0000    1120.3800     389.2900
        1327    25.753100    1226.0000    1247.8400     389.2100
        1328    25.765400    1293.0000    1332.8300     389.1200
        1329    25.777600    1246.0000    1308.3000     389.0400
        1330    25.789900    1125.0000    1181.0100     388.9500
        1331    25.802100    1092.0000    1051.1400     388.8700
        1332    25.814400    1009.0000     977.6100     388.7800
        1333    25.826600     929.0000     937.5000     388.6900
        1334    25.838900     867.0000     876.4900     388.6000
        1335    25.851100     807.0000     769.6100     388.5100
        1336    25.863400     656.0000     652.9500     388.4200
        1337    25.875600     587.0000     566.3800     388.3300
        1338    25.887900     512.0000     513.0500     388.2400
        1339    25.900100     512.0000     481.3600     388.1500
        1340    25.912400     454.0000     461.9700     388.0600
        1341    25.924600     437.0000     449.6300     387.9700
        1342    25.936900     429.0000     441.5400     387.8700
        1343    25.949100     466.0000     436.2600     387.7800
        1344    25.961400     481.0000     433.0200     387.6900
        1345    25.973600     425.0000     431.5500     387.5900
        1346    25.985900     417.0000     431.9400     387.5000
        1347    25.998100     453.0000     434.7600     387.4000
        1348    26.010400     499.0000     441.0400     387.3100
        1349    26.022600     465.0000     451.8400     387.2100
        1350    26.034900     473.0000     465.8800     387.1200
        1351    26.047100     470.0000     479.6600     387.0200
        1352    26.059400     521.0000     493.9400     386.9200
        1353    26.071600     529.0000     510.1700     386.8200
        1354    26.083900     500.0000     521.0500     386.7200
        1355    26.096100     490.0000     512.5600     386.6200
        1356    26.108400     506.0000     489.1400     386.5200
        1357    26.120600     456.0000     471.8300     386.4200
        1358    26.132900     453.0000     465.8900     386.3200
        1359    26.145100     442.0000     464.7400     386.2200
        1360    26.157400     428.0000     458.8600     386.1200
        1361    26.169600     447.0000     445.3200     386.0200
        1362    26.181900     395.0000     434.4500     385.9100
        1363    26.194200     379.0000     427.1200     385.8100
        1364    26.206400     419.0000     424.0400     385.7100
        1365    26.218700     417.0000     426.4200     385.6000
        1366    26.230900     438.0000     433.0400     385.5000
        1367    26.243200     416.0000     431.1800     385.3900
        1368    26.255400     390.0000     415.3300     385.2900
        1369    26.267700     410.0000     411.7700     385.1800
        1370    26.279900     378.0000     413.3200     385.0700
        1371    26.292200     406.0000     417.6900     384.9700
        1372    26.304400     423.0000     422.0900     384.8600
        1373    26.316700     381.0000     418.4100     384.7500
        1374    26.328900     396.0000     420.2600     384.6400
        1375    26.341200     403.0000     430.6500     384.5300
        1376    26.353400     433.0000     447.7600     384.4200
        1377    26.365700     452.0000     469.1100     384.3100
        1378    26.377900     456.0000     489.9100     384.2000
        1379    26.390200     505.0000     511.4600     384.0900
        1380    26.402400     535.0000     535.2800     383.9800
        1381    26.414700     492.0000     550.3700     383.8700
        1382    26.426900     446.0000     538.8500     383.7500
        1383    26.439200     441.0000     506.3900     383.6400
        1384    26.451400     453.0000     483.4000     383.5300
        1385    26.463700     473.0000     476.1400     383.4100
        1386    26.475900     447.0000     475.1500     383.3000
        1387    26.488200     417.0000     466.6200     383.1800
        1388    26.500400     391.0000     444.8900     383.0700
        1389    26.512700     379.0000     422.6300     382.9500
        1390    26.524900     396.0000     408.7700     382.8300
        1391    26.537200     406.0000     401.2900     382.7200
        1392    26.549400     417.0000     397.0800     382.6000
        1393    26.561700     368.0000     394.5100     382.4800
        1394    26.573900     447.0000     392.8500     382.3600
        1395    26.586200     391.0000     391.8200     382.2400
        1396    26.598400     380.0000     391.3900     382.1300
        1397    26.610700     396.0000     391.7700     382.0100
        1398    26.622900     398.0000     393.9900     381.8800
        1399    26.635200     404.0000     397.7100     381.7600
        1400    26.647400     411.0000     398.8300     381.6400
        1401    26.659700     394.0000     401.6300     381.5200
        1402    26.671900     402.0000     407.5200     381.4000
        1403    26.684200     408.0000     414.2400     381.2800
        1404    26.696400     380.0000     406.0100     381.1500
        1405    26.708700     369.0000     396.6900     381.0300
        1406    26.720900     410.0000     395.7700     380.9000
        1407    26.733200     401.0000     395.6400     380.7800
        1408    26.745400     391.0000     397.5200     380.6500
        1409    26.757700     388.0000     397.3200     380.5300
        1410    26.769900     361.0000     389.7200     380.4000
        1411    26.782200     358.0000     386.9400     380.2800
        1412    26.794400     421.0000     385.9400     380.1500
        1413    26.806700     375.0000     384.7200     380.0200
        1414    26.818900     353.0000     384.2100     379.8900
        1415    26.831200     379.0000     383.9500     379.7700
        1416    26.843500     394.0000     383.7500     379.6400
        1417    26.855700     398.0000     383.5800     379.5100
        1418    26.868000     373.0000     383.4500     379.3800
        1419    26.880200     364.0000     383.3300     379.2500
        1420    26.892500     380.0000     383.2200     379.1200
        1421    26.904700     389.0000     383.1400     378.9900
        1422    26.917000     419.0000     383.0600     378.8500
        1423    26.929200     369.0000     383.0100     378.7200
        1424    26.941500     394.0000     382.9800     378.5900
        1425    26.953700     385.0000     383.0100     378.4600
        1426    26.966000     372.0000     383.1700     378.3200
        1427    26.978200     372.0000     383.5900     378.1900
        1428    26.990500     390.0000     384.7200     378.0600
        1429    27.002700     372.0000     386.1700     377.9200
        1430    27.015000     365.0000     386.6500     377.7900
        1431    27.027200     403.0000     387.8100     377.6500
        1432    27.039500     395.0000     390.1200     377.5100
        1433    27.051700     372.0000     392.4300     377.3800
        1434    27.064000     388.0000     388.4700     377.2400
        1435    27.076200     388.0000     385.4500     377.1000
        1436    27.088500     338.0000     385.1600     376.9700
        1437    27.100700     396.0000     385.8100     376.8300
        1438    27.113000     367.0000     387.0100     376.6900
        1439    27.125200     370.0000     387.0400     376.5500
        1440    27.137500     384.0000     384.4300     376.4100
        1441    27.149700     435.0000     383.8200     376.2700
        1442    27.162000     420.0000     384.2900     376.1300
        1443    27.174200     390.0000     384.7000     375.9900
        1444    27.186500     377.0000     385.2400     375.8500
        1445    27.198700     397.0000     386.2000     375.7100
        1446    27.211000     381.0000     387.5300     375.5600
        1447    27.223200     410.0000     387.8400     375.4200
        1448    27.235500     382.0000     387.2000     375.2800
        1449    27.247700     377.0000     387.8700     375.1400
        1450    27.260000     401.0000     389.2000     374.9900
        1451    27.272200     406.0000     391.1300     374.8500
        1452    27.284500     412.0000     393.6900     374.7000
        1453    27.296700     418.0000     396.3800     374.5600
        1454    27.309000     392.0000     400.3700     374.4100
        1455    27.321200     411.0000     407.6400     374.2700
        1456    27.333500     415.0000     417.9200     374.1200
        1457    27.345700     439.0000     430.1900     373.9700
        1458    27.358000     417.0000     442.9800     373.8300
        1459    27.370200     444.0000     456.3600     373.6800
        1460    27.382500     436.0000     469.1500     373.5300
        1461    27.394700     468.0000     475.3600     373.3800
        1462    27.407000     467.0000     469.2100     373.2300
        1463    27.419200     455.0000     456.3500     373.0800
        1464    27.431500     426.0000     447.4200     372.9300
        1465    27.443700     432.0000     445.1100     372.7800
        1466    27.456000     463.0000     445.8200     372.6300
        1467    27.468200     397.0000     444.0800     372.4800
        1468    27.480500     419.0000     437.6900     372.3300
        1469    27.492800     369.0000     431.0600     372.1800
        1470    27.505000     421.0000     428.6700     372.0300
        1471    27.517300     439.0000     430.9400     371.8700
        1472    27.529500     402.0000     436.9200     371.7200
        1473    27.541800     468.0000     446.0800     371.5700
        1474    27.554000     445.0000     458.5100     371.4100
        1475    27.566300     437.0000     475.1100     371.2600
        1476    27.578500     476.0000     497.9100     371.1100
        1477    27.590800     523.0000     530.9600     370.9500
        1478    27.603000     592.0000     581.8400     370.8000
        1479    27.615300     635.0000     663.5300     370.6400
        1480    27.627500     776.0000     794.7000     370.4800
        1481    27.639800     923.0000     987.8400     370.3300
        1482    27.652000    1256.0000    1218.9000     370.1700
        1483    27.664300    1568.0000    1450.5700     370.0100
        1484    27.676500    1885.0000    1698.8500     369.8600
        1485    27.688800    2145.0000    1953.4100     369.7000
        1486    27.701000    2098.0000    2069.2400     369.5400
        1487    27.713300    1879.0000    1883.8900     369.3800
        1488    27.725500    1516.0000    1556.1000     369.2200
        1489    27.737800    1333.0000    1348.3800     369.0600
        1490    27.750000    1365.0000    1290.5500     368.9000
        1491    27.762300    1307.0000    1292.1000     368.7400
        1492    27.774500    1235.0000    1221.8100     368.5800
        1493    27.786800    1011.0000    1012.7100     368.4200
        1494    27.799000     737.0000     777.7800     368.2600
        1495    27.811300     600.0000     621.8400     368.1000
        1496    27.823500     494.0000     535.7800     367.9300
        1497    27.835800     457.0000     487.4300     367.7700
        1498    27.848000     451.0000     458.0700     367.6100
        1499    27.860300     447.0000     438.8400     367.4400
        1500    27.872500     391.0000     425.4500     367.2800
        1501    27.884800     367.0000     415.6600     367.1200
        1502    27.897000     371.0000     408.2500     366.9500
        1503    27.909300     400.0000     402.4600     366.7900
        1504    27.921500     363.0000     397.8300     366.6200
        1505    27.933800     410.0000     394.0500     366.4600
        1506    27.946000     380.0000     390.9100     366.2900
        1507    27.958300     374.0000     388.2600     366.1200
        1508    27.970500     393.0000     386.0100     365.9600
        1509    27.982800     411.0000     384.0600     365.7900
        1510    27.995000     402.0000     382.3700     365.6200
        1511    28.007300     403.0000     380.8800     365.4600
        1512    28.019500     399.0000     379.5600     365.2900
        1513    28.031800     372.0000     378.3800     365.1200
        1514    28.044000     391.0000     377.3300     364.9500
        1515    28.056300     408.0000     376.3800     364.7800
        1516    28.068500     346.0000     375.5300     364.6100
        1517    28.080800     422.0000     374.7600     364.4400
        1518    28.093000     378.0000     374.0400     364.2700
        1519    28.105300     387.0000     373.3900     364.1000
        1520    28.117500     381.0000     372.8000     363.9300
        1521    28.129800     365.0000     372.2600     363.7600
        1522    28.142100     399.0000     371.6700     363.5900
        1523    28.154300     388.0000     371.1100     363.4200
        1524    28.166600     353.0000     370.6300     363.2400
        1525    28.178800     381.0000     370.1900     363.0700
        1526    28.191100     411.0000     369.7800     362.9000
        1527    28.203300     387.0000     369.4000     362.7300
        1528    28.215600     363.0000     368.9800     362.5500
        1529    28.227800     369.0000     368.6000     362.3800
        1530    28.240100     389.0000     368.2600     362.2000
        1531    28.252300     404.0000     367.9300     362.0300
        1532    28.264600     369.0000     367.6300     361.8500
        1533    28.276800     364.0000     367.3400     361.6800
        1534    28.289100     362.0000     367.0700     361.5000
        1535    28.301300     398.0000     366.8200     361.3300
        1536    28.313600     414.0000     366.5900     361.1500
        1537    28.325800     386.0000     366.3700     360.9700
        1538    28.338100     369.0000     366.1700     360.8000
        1539    28.350300     363.0000     365.9900     360.6200
        1540    28.362600     390.0000     365.8400     360.4400
        1541    28.374800     357.0000     365.7400     360.2600
        1542    28.387100     357.0000     365.7400     360.0900
        1543    28.399300     393.0000     365.9600     359.9100
        1544    28.411600     356.0000     366.7100     359.7300
        1545    28.423800     368.0000     367.9400     359.5500
        1546    28.436100     353.0000     368.4300     359.3700
        1547    28.448300     373.0000     369.3900     359.1900
        1548    28.460600     379.0000     371.3600     359.0100
        1549    28.472800     401.0000     373.5900     358.8300
        1550    28.485100     357.0000     370.6000     358.6500
        1551    28.497300     376.0000     367.6400     358.4700
        1552    28.509600     364.0000     367.3700     358.2900
        1553    28.521800     353.0000     367.9600     358.1100
        1554    28.534100     345.0000     369.2400     357.9200
        1555    28.546300     362.0000     370.6200     357.7400
        1556    28.558600     361.0000     369.6400     357.5600
        1557    28.570800     396.0000     369.3800     357.3800
        1558    28.583100     364.0000     370.9800     357.1900
        1559    28.595300     387.0000     373.2100     357.0100
        1560    28.607600     372.0000     375.7000     356.8300
        1561    28.619800     418.0000     378.2000     356.6400
        1562    28.632100     378.0000     380.2000     356.4600
        1563    28.644300     380.0000     380.7500     356.2700
        1564    28.656600     383.0000     379.3300     356.0900
        1565    28.668800     335.0000     376.7200     355.9000
        1566    28.681100     398.0000     374.4300     355.7200
        1567    28.693300     393.0000     373.1000     355.5300
        1568    28.705600     335.0000     372.2600     355.3500
        1569    28.717800     366.0000     371.0800     355.1600
        1570    28.730100     373.0000     369.1000     354.9700
        1571    28.742300     351.0000     366.6700     354.7900
        1572    28.754600     354.0000     364.5300     354.6000
        1573    28.766800     391.0000     363.0800     354.4100
        1574    28.779100     365.0000     362.0800     354.2200
        1575    28.791400     378.0000     361.3200     354.0400
        1576    28.803600     382.0000     360.8700     353.8500
        1577    28.815900     382.0000     360.6700     353.6600
        1578    28.828100     364.0000     360.2600     353.4700
        1579    28.840400     399.0000     359.0300     353.2800
        1580    28.852600     359.0000     358.3700     353.0900
        1581    28.864900     357.0000     357.9600     352.9000
        1582    28.877100     361.0000     357.6800     352.7100
        1583    28.889400     350.0000     357.4900     352.5200
        1584    28.901600     377.0000     357.1600     352.3300
        1585    28.913900     362.0000     356.4200     352.1400
        1586    28.926100     377.0000     355.9500     351.9500
        1587    28.938400     376.0000     355.6200     351.7600
        1588    28.950600     355.0000     355.3300     351.5700
        1589    28.962900     367.0000     355.0600     351.3700
        1590    28.975100     353.0000     354.8000     351.1800
        1591    28.987400     367.0000     354.5600     350.9900
        1592    28.999600     335.0000     354.3200     350.8000
        1593    29.011900     416.0000     354.1000     350.6000
        1594    29.024100     362.0000     353.8900     350.4100
        1595    29.036400     377.0000     353.6800     350.2200
        1596    29.048600     377.0000     353.4900     350.0200
        1597    29.060900     372.0000     353.3000     349.8300
        1598    29.073100     313.0000     353.1300     349.6400
        1599    29.085400     376.0000     352.9600     349.4400
        1600    29.097600     358.0000     352.8100     349.2500
        1601    29.109900     337.0000     352.6600     349.0500
        1602    29.122100     379.0000     352.5300     348.8600
        1603    29.134400     348.0000     352.4100     348.6600
        1604    29.146600     379.0000     352.3000     348.4700
        1605    29.158900     350.0000     352.2100     348.2700
        1606    29.171100     348.0000     352.1200     348.0800
        1607    29.183400     355.0000     352.0600     347.8800
        1608    29.195600     319.0000     352.0200     347.6800
        1609    29.207900     370.0000     352.0100     347.4900
        1610    29.220100     372.0000     352.0300     347.2900
        1611    29.232400     311.0000     352.0900     347.0900
        1612    29.244600     391.0000     352.1900     346.8900
        1613    29.256900     325.0000     352.3400     346.7000
        1614    29.269100     379.0000     352.5600     346.5000
        1615    29.281400     299.0000     352.8700     346.3000
        1616    29.293600     353.0000     353.2900     346.1000
        1617    29.305900     378.0000     353.8600     345.9000
        1618    29.318100     334.0000     354.6000     345.7100
        1619    29.330400     327.0000     355.5600     345.5100
        1620    29.342600     386.0000     356.7800     345.3100
        1621    29.354900     381.0000     358.3000     345.1100
        1622    29.367100     377.0000     360.1600     344.9100
        1623    29.379400     365.0000     362.4500     344.7100
        1624    29.391600     346.0000     365.3600     344.5100
        1625    29.403900     376.0000     369.2600     344.3100
        1626    29.416200     382.0000     374.9500     344.1100
        1627    29.428400     390.0000     383.9800     343.9100
        1628    29.440700     392.0000     399.0600     343.7100
        1629    29.452900     417.0000     423.9800     343.5000
        1630    29.465200     507.0000     461.4000     343.3000
        1631    29.477400     467.0000     506.6800     343.1000
        1632    29.489700     586.0000     553.1000     342.9000
        1633    29.501900     617.0000     604.3900     342.7000
        1634    29.514200     673.0000     656.5200     342.5000
        1635    29.526400     700.0000     675.7100     342.2900
        1636    29.538700     644.0000     629.9000     342.0900
        1637    29.550900     565.0000     561.7900     341.8900
        1638    29.563200     502.0000     523.0400     341.6900
        1639    29.575400     495.0000     514.5500     341.4800
        1640    29.587700     546.0000     520.8000     341.2800
        1641    29.599900     505.0000     518.3900     341.0800
        1642    29.612200     507.0000     485.4700     340.8700
        1643    29.624400     425.0000     436.1300     340.6700
        1644    29.636700     419.0000     399.3900     340.4600
        1645    29.648900     368.0000     378.8200     340.2600
        1646    29.661200     351.0000     367.5300     340.0600
        1647    29.673400     359.0000     360.8300     339.8500
        1648    29.685700     354.0000     356.4900     339.6500
        1649    29.697900     360.0000     353.4900     339.4400
        1650    29.710200     360.0000     351.2900     339.2400
        1651    29.722400     378.0000     349.6200     339.0300
        1652    29.734700     400.0000     348.3000     338.8200
        1653    29.746900     355.0000     347.2600     338.6200
        1654    29.759200     334.0000     346.4200     338.4100
        1655    29.771400     317.0000     345.6800     338.2100
        1656    29.783700     349.0000     345.0600     338.0000
        1657    29.795900     348.0000     344.5800     337.7900
        1658    29.808200     365.0000     344.1800     337.5900
        1659    29.820400     348.0000     343.5600     337.3800
        1660    29.832700     335.0000     342.9500     337.1700
        1661    29.844900     396.0000     342.5300     336.9700
        1662    29.857200     338.0000     342.1800     336.7600
        1663    29.869400     344.0000     341.8800     336.5500
        1664    29.881700     376.0000     341.6200     336.3400
        1665    29.893900     379.0000     341.2900     336.1400
        1666    29.906200     323.0000     340.8900     335.9300
        1667    29.918400     363.0000     340.5900     335.7200
        1668    29.930700     361.0000     340.3300     335.5100
        1669    29.942900     343.0000     340.1000     335.3000
        1670    29.955200     345.0000     339.8800     335.1000
        1671    29.967400     378.0000     339.6800     334.8900
        1672    29.979700     305.0000     339.5000     334.6800
        1673    29.991900     354.0000     339.3300     334.4700
        1674    30.004200     369.0000     339.1800     334.2600
        1675    30.016400     359.0000     339.0300     334.0500
        1676    30.028700     373.0000     338.9000     333.8400
        1677    30.041000     358.0000     338.7800     333.6300
        1678    30.053200     314.0000     338.6800     333.4200
        1679    30.065500     339.0000     338.6200     333.2100
        1680    30.077700     346.0000     338.7000     333.0000
        1681    30.090000     331.0000     339.0800     332.7900
        1682    30.102200     323.0000     340.1500     332.5800
        1683    30.114500     355.0000     342.7300     332.3700
        1684    30.126700     349.0000     344.7700     332.1600
        1685    30.139000     384.0000     346.2500     331.9500
        1686    30.151200     362.0000     349.5900     331.7400
        1687    30.163500     348.0000     355.1200     331.5300
        1688    30.175700     357.0000     355.5900     331.3200
        1689    30.188000     346.0000     344.8400     331.1100
        1690    30.200200     367.0000     342.1400     330.8900
        1691    30.212500     378.0000     342.0600     330.6800
        1692    30.224700     363.0000     343.2900     330.4700
        1693    30.237000     389.0000     345.6200     330.2600
        1694    30.249200     336.0000     346.6400     330.0500
        1695    30.261500     355.0000     341.5000     329.8400
        1696    30.273700     335.0000     338.2200     329.6200
        1697    30.286000     336.0000     337.7300     329.4100
        1698    30.298200     351.0000     338.1500     329.2000
        1699    30.310500     345.0000     339.6300     328.9900
        1700    30.322700     348.0000     341.5000     328.7700
        1701    30.335000     356.0000     342.4300     328.5600
        1702    30.347200     362.0000     344.4600     328.3500
        1703    30.359500     346.0000     348.2400     328.1400
        1704    30.371700     342.0000     351.3500     327.9200
        1705    30.384000     347.0000     344.5100     327.7100
        1706    30.396200     348.0000     340.6500     327.5000
        1707    30.408500     323.0000     340.3800     327.2800
        1708    30.420700     335.0000     341.0500     327.0700
        1709    30.433000     351.0000     342.6700     326.8600
        1710    30.445200     334.0000     344.6400     326.6400
        1711    30.457500     350.0000     342.9200     326.4300
        1712    30.469700     332.0000     339.5500     326.2100
        1713    30.482000     346.0000     338.9300     326.0000
        1714    30.494200     386.0000     339.1900     325.7900
        1715    30.506500     387.0000     339.9500     325.5700
        1716    30.518700     363.0000     341.4800     325.3600
        1717    30.531000     321.0000     344.7400     325.1400
        1718    30.543200     335.0000     348.2200     324.9300
        1719    30.555500     373.0000     350.5900     324.7100
        1720    30.567700     360.0000     354.9400     324.5000
        1721    30.580000     353.0000     362.0400     324.2800
        1722    30.592200     356.0000     365.8900     324.0700
        1723    30.604500     386.0000     354.3700     323.8500
        1724    30.616700     358.0000     350.9200     323.6400
        1725    30.629000     360.0000     351.7900     323.4200
        1726    30.641200     360.0000     354.2100     323.2100
        1727    30.653500     382.0000     358.2700     322.9900
        1728    30.665700     384.0000     362.6700     322.7800
        1729    30.678000     381.0000     360.6500     322.5600
        1730    30.690300     390.0000     357.9000     322.3500
        1731    30.702500     329.0000     359.5600     322.1300
        1732    30.714800     374.0000     362.7000     321.9200
        1733    30.727000     368.0000     366.7400     321.7000
        1734    30.739300     425.0000     371.7200     321.4800
        1735    30.751500     360.0000     377.8000     321.2700
        1736    30.763800     382.0000     385.2400     321.0500
        1737    30.776000     388.0000     394.3500     320.8400
        1738    30.788300     442.0000     405.4500     320.6200
        1739    30.800500     396.0000     418.8600     320.4000
        1740    30.812800     444.0000     434.9600     320.1900
        1741    30.825000     468.0000     454.2100     319.9700
        1742    30.837300     452.0000     477.4500     319.7600
        1743    30.849500     500.0000     506.3100     319.5400
        1744    30.861800     533.0000     544.1200     319.3200
        1745    30.874000     596.0000     597.4400     319.1100
        1746    30.886300     633.0000     678.3300     318.8900
        1747    30.898500     804.0000     806.0400     318.6700
        1748    30.910800     995.0000    1005.8400     318.4600
        1749    30.923000    1212.0000    1297.4700     318.2400
        1750    30.935300    1579.0000    1668.5800     318.0200
        1751    30.947500    2094.0000    2078.1300     317.8100
        1752    30.959800    2564.0000    2508.8200     317.5900
        1753    30.972000    3034.0000    2922.2600     317.3700
        1754    30.984300    3165.0000    3144.3600     317.1500
        1755    30.996500    2918.0000    2966.2800     316.9400
        1756    31.008800    2551.0000    2503.3000     316.7200
        1757    31.021000    2143.0000    2108.8000     316.5000
        1758    31.033300    1974.0000    1927.3000     316.2900
        1759    31.045500    1921.0000    1903.0200     316.0700
        1760    31.057800    1847.0000    1906.9500     315.8500
        1761    31.070000    1678.0000    1782.7700     315.6300
        1762    31.082300    1447.0000    1472.8000     315.4200
        1763    31.094500    1136.0000    1113.4600     315.2000
        1764    31.106800     924.0000     843.2800     314.9800
        1765    31.119000     653.0000     676.2600     314.7600
        1766    31.131300     536.0000     576.0000     314.5500
        1767    31.143500     497.0000     513.3200     314.3300
        1768    31.155800     455.0000     473.4700     314.1100
        1769    31.168000     475.0000     445.3600     313.8900
        1770    31.180300     425.0000     425.2700     313.6800
        1771    31.192500     434.0000     410.4700     313.4600
        1772    31.204800     408.0000     399.3800     313.2400
        1773    31.217000     420.0000     390.8300     313.0200
        1774    31.229300     424.0000     384.1800     312.8100
        1775    31.241500     430.0000     379.1100     312.5900
        1776    31.253800     401.0000     375.3300     312.3700
        1777    31.266000     395.0000     372.0300     312.1500
        1778    31.278300     440.0000     368.8500     311.9300
        1779    31.290500     378.0000     366.8700     311.7200
        1780    31.302800     392.0000     365.5800     311.5000
        1781    31.315000     379.0000     364.8400     311.2800
        1782    31.327300     358.0000     364.6000     311.0600
        1783    31.339600     351.0000     364.7200     310.8400
        1784    31.351800     359.0000     364.7700     310.6300
        1785    31.364100     398.0000     365.1300     310.4100
        1786    31.376300     391.0000     365.9600     310.1900
        1787    31.388600     403.0000     367.0700     309.9700
        1788    31.400800     379.0000     368.3800     309.7500
        1789    31.413100     376.0000     369.8600     309.5400
        1790    31.425300     378.0000     371.4600     309.3200
        1791    31.437600     361.0000     373.1300     309.1000
        1792    31.449800     371.0000     374.8300     308.8800
        1793    31.462100     397.0000     376.5100     308.6600
        1794    31.474300     397.0000     378.1300     308.4500
        1795    31.486600     336.0000     379.6400     308.2300
        1796    31.498800     357.0000     381.0400     308.0100
        1797    31.511100     393.0000     382.2700     307.7900
        1798    31.523300     388.0000     383.1600     307.5700
        1799    31.535600     373.0000     383.8100     307.3600
        1800    31.547800     429.0000     384.2500     307.1400
        1801    31.560100     373.0000     384.3400     306.9200
        1802    31.572300     378.0000     383.3100     306.7000
        1803    31.584600     355.0000     382.0200     306.4800
        1804    31.596800     361.0000     380.7600     306.2600
        1805    31.609100     397.0000     379.2500     306.0500
        1806    31.621300     384.0000     377.5500     305.8300
        1807    31.633600     358.0000     375.6600     305.6100
        1808    31.645800     379.0000     373.4000     305.3900
        1809    31.658100     353.0000     370.6900     305.1700
        1810    31.670300     369.0000     368.1000     304.9600
        1811    31.682600     355.0000     365.4400     304.7400
        1812    31.694800     366.0000     362.4800     304.5200
        1813    31.707100     373.0000     359.7100     304.3000
        1814    31.719300     358.0000     357.0700     304.0900
        1815    31.731600     364.0000     354.5400     303.8700
        1816    31.743800     369.0000     352.1400     303.6500
        1817    31.756100     378.0000     349.8700     303.4300
        1818    31.768300     360.0000     347.6300     303.2100
        1819    31.780600     365.0000     345.5000     303.0000
        1820    31.792800     366.0000     343.6200     302.7800
        1821    31.805100     369.0000     341.9400     302.5600
        1822    31.817300     351.0000     340.4500     302.3400
        1823    31.829600     398.0000     339.1500     302.1300
        1824    31.841800     381.0000     338.0300     301.9100
        1825    31.854100     372.0000     337.1100     301.6900
        1826    31.866300     349.0000     336.3900     301.4700
        1827    31.878600     349.0000     335.8500     301.2500
        1828    31.890800     353.0000     335.5000     301.0400
        1829    31.903100     368.0000     335.3500     300.8200
        1830    31.915300     346.0000     335.3800     300.6000
        1831    31.927600     374.0000     335.6000     300.3800
        1832    31.939800     350.0000     336.0100     300.1700
        1833    31.952100     334.0000     336.6300     299.9500
        1834    31.964400     382.0000     337.4700     299.7300
        1835    31.976600     372.0000     338.5900     299.5200
        1836    31.988900     365.0000     340.1000     299.3000
        1837    32.001100     322.0000     342.2400     299.0800
        1838    32.013400     370.0000     344.4300     298.8600
        1839    32.025600     358.0000     346.7000     298.6500
        1840    32.037900     348.0000     349.7100     298.4300
        1841    32.050100     399.0000     353.4800     298.2100
        1842    32.062400     388.0000     355.5700     298.0000
        1843    32.074600     362.0000     354.6400     297.7800
        1844    32.086900     398.0000     356.3700     297.5600
        1845    32.099100     385.0000     358.9800     297.3500
        1846    32.111400     352.0000     361.9600     297.1300
        1847    32.123600     398.0000     365.4000     296.9100
        1848    32.135900     404.0000     369.0600     296.7000
        1849    32.148100     384.0000     371.2900     296.4800
        1850    32.160400     405.0000     373.0100     296.2600
        1851    32.172600     414.0000     375.9400     296.0500
        1852    32.184900     365.0000     379.1600     295.8300
        1853    32.197100     384.0000     382.7700     295.6100
        1854    32.209400     399.0000     386.6200     295.4000
        1855    32.221600     349.0000     390.8000     295.1800
        1856    32.233900     364.0000     395.5700     294.9700
        1857    32.246100     387.0000     401.5800     294.7500
        1858    32.258400     407.0000     410.1800     294.5300
        1859    32.270600     394.0000     423.8600     294.3200
        1860    32.282900     412.0000     446.8500     294.1000
        1861    32.295100     473.0000     483.3800     293.8900
        1862    32.307400     529.0000     537.9800     293.6700
        1863    32.319600     569.0000     609.6900     293.4500
        1864    32.331900     713.0000     691.0400     293.2400
        1865    32.344100     779.0000     775.6300     293.0200
        1866    32.356400     867.0000     852.4900     292.8100
        1867    32.368600     865.0000     889.8500     292.5900
        1868    32.380900     862.0000     838.7600     292.3800
        1869    32.393100     754.0000     734.9900     292.1600
        1870    32.405400     696.0000     658.2200     291.9500
        1871    32.417600     668.0000     629.2800     291.7300
        1872    32.429900     656.0000     630.1000     291.5200
        1873    32.442100     616.0000     638.9300     291.3000
        1874    32.454400     632.0000     626.6600     291.0900
        1875    32.466600     573.0000     571.6900     290.8700
        1876    32.478900     503.0000     498.3400     290.6600
        1877    32.491100     422.0000     441.1900     290.4400
        1878    32.503400     430.0000     406.2500     290.2300
        1879    32.515600     362.0000     385.8000     290.0200
        1880    32.527900     384.0000     373.2700     289.8000
        1881    32.540100     382.0000     365.0500     289.5900
        1882    32.552400     365.0000     359.2700     289.3700
        1883    32.564600     336.0000     354.9500     289.1600
        1884    32.576900     349.0000     351.5300     288.9400
        1885    32.589100     352.0000     348.6800     288.7300
        1886    32.601400     335.0000     346.2000     288.5200
        1887    32.613600     361.0000     343.9500     288.3000
        1888    32.625900     336.0000     341.8500     288.0900
        1889    32.638200     370.0000     339.8500     287.8800
        1890    32.650400     331.0000     337.9100     287.6600
        1891    32.662700     350.0000     336.0400     287.4500
        1892    32.674900     329.0000     334.2200     287.2400
        1893    32.687200     344.0000     332.4700     287.0200
        1894    32.699400     347.0000     330.8000     286.8100
        1895    32.711700     333.0000     329.2500     286.6000
        1896    32.723900     353.0000     327.8100     286.3900
        1897    32.736200     315.0000     326.5200     286.1700
        1898    32.748400     346.0000     325.4000     285.9600
        1899    32.760700     335.0000     324.4900     285.7500
        1900    32.772900     345.0000     323.8800     285.5400
        1901    32.785200     333.0000     323.7700     285.3200
        1902    32.797400     316.0000     324.5500     285.1100
        1903    32.809700     342.0000     326.9400     284.9000
        1904    32.821900     346.0000     332.1200     284.6900
        1905    32.834200     312.0000     341.6500     284.4800
        1906    32.846400     373.0000     356.7200     284.2600
        1907    32.858700     361.0000     376.1700     284.0500
        1908    32.870900     340.0000     397.7900     283.8400
        1909    32.883200     378.0000     421.6700     283.6300
        1910    32.895400     410.0000     444.2900     283.4200
        1911    32.907700     386.0000     450.9800     283.2100
        1912    32.919900     386.0000     429.6700     283.0000
        1913    32.932200     404.0000     397.4600     282.7900
        1914    32.944400     392.0000     377.0700     282.5700
        1915    32.956700     363.0000     370.5300     282.3600
        1916    32.968900     358.0000     372.4800     282.1500
        1917    32.981200     372.0000     376.4300     281.9400
        1918    32.993400     383.0000     372.6400     281.7300
        1919    33.005700     345.0000     355.4600     281.5200
        1920    33.017900     340.0000     333.6700     281.3100
        1921    33.030200     339.0000     317.5200     281.1000
        1922    33.042400     323.0000     307.8800     280.8900
        1923    33.054700     315.0000     302.2000     280.6800
        1924    33.066900     315.0000     298.6100     280.4700
        1925    33.079200     333.0000     296.1700     280.2700
        1926    33.091400     312.0000     294.4000     280.0600
        1927    33.103700     303.0000     293.0600     279.8500
        1928    33.115900     279.0000     291.9900     279.6400
        1929    33.128200     293.0000     291.1200     279.4300
        1930    33.140400     301.0000     290.4100     279.2200
        1931    33.152700     317.0000     289.8600     279.0100
        1932    33.164900     285.0000     289.5400     278.8000
        1933    33.177200     285.0000     289.5800     278.6000
        1934    33.189400     289.0000     290.3500     278.3900
        1935    33.201700     304.0000     292.2600     278.1800
        1936    33.213900     279.0000     293.5600     277.9700
        1937    33.226200     283.0000     295.2900     277.7600
        1938    33.238400     303.0000     298.7800     277.5600
        1939    33.250700     303.0000     303.6300     277.3500
        1940    33.262900     302.0000     300.2900     277.1400
        1941    33.275200     289.0000     292.8200     276.9300
        1942    33.287500     293.0000     292.1200     276.7300
        1943    33.299700     336.0000     292.9800     276.5200
        1944    33.312000     291.0000     294.5900     276.3100
        1945    33.324200     302.0000     297.4700     276.1100
        1946    33.336500     331.0000     301.2100     275.9000
        1947    33.348700     294.0000     301.8300     275.6900
        1948    33.361000     345.0000     302.2100     275.4900
        1949    33.373200     332.0000     308.1100     275.2800
        1950    33.385500     351.0000     318.6400     275.0800
        1951    33.397700     348.0000     333.5200     274.8700
        1952    33.410000     350.0000     351.6500     274.6700
        1953    33.422200     353.0000     371.7700     274.4600
        1954    33.434500     401.0000     392.4600     274.2500
        1955    33.446700     453.0000     407.7000     274.0500
        1956    33.459000     397.0000     407.3800     273.8400
        1957    33.471200     403.0000     390.1200     273.6400
        1958    33.483500     390.0000     369.5300     273.4400
        1959    33.495700     373.0000     356.0900     273.2300
        1960    33.508000     360.0000     349.9600     273.0300
        1961    33.520200     351.0000     350.6700     272.8200
        1962    33.532500     355.0000     351.8500     272.6200
        1963    33.544700     368.0000     346.5900     272.4100
        1964    33.557000     367.0000     333.2000     272.2100
        1965    33.569200     341.0000     317.5800     272.0100
        1966    33.581500     302.0000     304.9800     271.8000
        1967    33.593700     313.0000     295.9600     271.6000
        1968    33.606000     291.0000     290.5900     271.4000
        1969    33.618200     307.0000     287.3600     271.2000
        1970    33.630500     347.0000     285.2700     270.9900
        1971    33.642700     286.0000     283.8300     270.7900
        1972    33.655000     281.0000     282.8200     270.5900
        1973    33.667200     307.0000     282.1000     270.3900
        1974    33.679500     307.0000     281.5800     270.1800
        1975    33.691700     283.0000     281.2200     269.9800
        1976    33.704000     297.0000     280.9800     269.7800
        1977    33.716200     278.0000     280.8300     269.5800
        1978    33.728500     260.0000     280.7800     269.3800
        1979    33.740700     312.0000     280.8300     269.1800
        1980    33.753000     308.0000     280.8900     268.9800
        1981    33.765200     284.0000     280.9400     268.7700
        1982    33.777500     277.0000     281.1200     268.5700
        1983    33.789700     303.0000     281.3900     268.3700
        1984    33.802000     307.0000     281.7400     268.1700
        1985    33.814200     291.0000     282.1600     267.9700
        1986    33.826500     286.0000     282.6700     267.7700
        1987    33.838700     293.0000     283.2300     267.5700
        1988    33.851000     284.0000     283.8500     267.3700
        1989    33.863200     299.0000     284.5900     267.1700
        1990    33.875500     260.0000     285.4600     266.9800
        1991    33.887700     276.0000     286.4600     266.7800
        1992    33.900000     302.0000     287.6000     266.5800
        1993    33.912300     267.0000     288.9200     266.3800
        1994    33.924500     302.0000     290.4400     266.1800
        1995    33.936800     286.0000     292.2200     265.9800
        1996    33.949000     280.0000     294.3100     265.7800
        1997    33.961300     299.0000     296.8000     265.5900
        1998    33.973500     323.0000     299.7900     265.3900
        1999    33.985800     307.0000     303.4100     265.1900
        2000    33.998000     326.0000     307.8300     264.9900
        2001    34.010300     328.0000     313.1800     264.8000
        2002    34.022500     295.0000     319.5600     264.6000
        2003    34.034800     304.0000     326.9700     264.4000
        2004    34.047000     317.0000     335.3200     264.2100
        2005    34.059300     341.0000     344.5100     264.0100
        2006    34.071500     389.0000     354.4800     263.8100
        2007    34.083800     359.0000     365.5700     263.6200
        2008    34.096000     352.0000     379.2800     263.4200
        2009    34.108300     382.0000     399.4600     263.2300
        2010    34.120500     403.0000     433.8200     263.0300
        2011    34.132800     511.0000     496.6800     262.8400
        2012    34.145000     555.0000     613.0400     262.6400
        2013    34.157300     716.0000     818.2900     262.4500
        2014    34.169500    1099.0000    1114.2200     262.2500
        2015    34.181800    1460.0000    1433.4000     262.0600
        2016    34.194000    1860.0000    1800.3500     261.8600
        2017    34.206300    2218.0000    2260.1200     261.6700
        2018    34.218500    2553.0000    2589.8900     261.4700
        2019    34.230800    2301.0000    2287.3800     261.2800
        2020    34.243000    1672.0000    1589.2900     261.0900
        2021    34.255300    1266.0000    1204.6900     260.8900
        2022    34.267500    1030.0000    1123.4600     260.7000
        2023    34.279800    1188.0000    1187.2400     260.5100
        2024    34.292000    1392.0000    1342.9600     260.3100
        2025    34.304300    1420.0000    1477.7100     260.1200
        2026    34.316500    1214.0000    1344.6000     259.9300
        2027    34.328800     959.0000     950.0300     259.7400
        2028    34.341000     673.0000     637.7600     259.5500
        2029    34.353300     505.0000     484.3500     259.3500
        2030    34.365500     413.0000     408.1700     259.1600
        2031    34.377800     384.0000     366.7700     258.9700
        2032    34.390000     319.0000     341.5900     258.7800
        2033    34.402300     309.0000     324.9200     258.5900
        2034    34.414500     321.0000     313.1700     258.4000
        2035    34.426800     263.0000     304.4900     258.2100
        2036    34.439000     311.0000     297.8400     258.0200
        2037    34.451300     284.0000     292.6000     257.8300
        2038    34.463500     279.0000     288.3700     257.6400
        2039    34.475800     285.0000     284.8900     257.4500
        2040    34.488000     293.0000     281.9800     257.2600
        2041    34.500300     271.0000     279.5200     257.0700
        2042    34.512500     265.0000     277.4000     256.8800
        2043    34.524800     282.0000     275.5700     256.6900
        2044    34.537000     290.0000     273.9700     256.5000
        2045    34.549300     315.0000     272.5600     256.3200
        2046    34.561600     270.0000     271.3100     256.1300
        2047    34.573800     263.0000     270.2000     255.9400
        2048    34.586100     261.0000     269.2100     255.7500
        2049    34.598300     285.0000     268.3200     255.5700
        2050    34.610600     233.0000     267.5200     255.3800
        2051    34.622800     281.0000     266.7800     255.1900
        2052    34.635100     286.0000     266.1100     255.0000
        2053    34.647300     251.0000     265.5200     254.8200
        2054    34.659600     264.0000     265.0000     254.6300
        2055    34.671800     283.0000     264.5400     254.4500
        2056    34.684100     240.0000     264.1700     254.2600
        2057    34.696300     257.0000     263.8900     254.0700
        2058    34.708600     250.0000     263.6400     253.8900
        2059    34.720800     282.0000     263.4700     253.7000
        2060    34.733100     273.0000     263.4400     253.5200
        2061    34.745300     273.0000     263.5000     253.3300
        2062    34.757600     256.0000     263.2600     253.1500
        2063    34.769800     230.0000     263.0900     252.9600
        2064    34.782100     299.0000     263.2500     252.7800
        2065    34.794300     274.0000     263.5700     252.6000
        2066    34.806600     273.0000     264.0200     252.4100
        2067    34.818800     257.0000     264.6400     252.2300
        2068    34.831100     244.0000     265.4200     252.0500
        2069    34.843300     261.0000     266.2200     251.8600
        2070    34.855600     280.0000     267.1100     251.6800
        2071    34.867800     268.0000     268.4600     251.5000
        2072    34.880100     276.0000     270.4800     251.3200
        2073    34.892300     289.0000     273.6700     251.1300
        2074    34.904600     283.0000     278.9300     250.9500
        2075    34.916800     291.0000     287.7100     250.7700
        2076    34.929100     296.0000     301.6900     250.5900
        2077    34.941300     317.0000     321.3100     250.4100
        2078    34.953600     379.0000     345.5200     250.2300
        2079    34.965800     403.0000     374.2100     250.0500
        2080    34.978100     406.0000     405.3100     249.8700
        2081    34.990300     415.0000     428.0200     249.6900
        2082    35.002600     440.0000     427.3100     249.5100
        2083    35.014800     347.0000     407.0500     249.3300
        2084    35.027100     400.0000     383.4800     249.1500
        2085    35.039300     384.0000     364.4000     248.9700
        2086    35.051600     376.0000     354.2100     248.7900
        2087    35.063800     344.0000     353.4800     248.6100
        2088    35.076100     342.0000     356.3700     248.4300
        2089    35.088300     331.0000     352.9000     248.2500
        2090    35.100600     373.0000     338.9400     248.0700
        2091    35.112800     321.0000     320.4400     247.9000
        2092    35.125100     280.0000     302.5100     247.7200
        2093    35.137300     309.0000     287.7100     247.5400
        2094    35.149600     317.0000     277.2300     247.3600
        2095    35.161800     249.0000     270.4400     247.1900
        2096    35.174100     261.0000     266.1200     247.0100
        2097    35.186300     257.0000     263.2900     246.8300
        2098    35.198600     262.0000     261.3700     246.6600
        2099    35.210900     258.0000     260.0300     246.4800
        2100    35.223100     279.0000     259.0800     246.3100
        2101    35.235400     264.0000     258.4200     246.1300
        2102    35.247600     257.0000     257.9800     245.9600
        2103    35.259900     245.0000     257.7400     245.7800
        2104    35.272100     245.0000     257.6800     245.6100
        2105    35.284400     258.0000     257.8000     245.4300
        2106    35.296600     234.0000     258.1000     245.2600
        2107    35.308900     246.0000     258.5900     245.0800
        2108    35.321100     252.0000     259.2600     244.9100
        2109    35.333400     265.0000     260.1100     244.7400
        2110    35.345600     279.0000     261.1800     244.5600
        2111    35.357900     280.0000     262.5200     244.3900
        2112    35.370100     255.0000     264.3100     244.2200
        2113    35.382400     287.0000     266.7800     244.0400
        2114    35.394600     266.0000     270.3800     243.8700
        2115    35.406900     279.0000     276.1700     243.7000
        2116    35.419100     280.0000     285.7000     243.5300
        2117    35.431400     302.0000     300.8200     243.3600
        2118    35.443600     290.0000     322.8900     243.1900
        2119    35.455900     323.0000     353.4200     243.0200
        2120    35.468100     383.0000     389.9600     242.8400
        2121    35.480400     444.0000     429.5700     242.6700
        2122    35.492600     499.0000     471.1500     242.5000
        2123    35.504900     544.0000     496.1600     242.3300
        2124    35.517100     454.0000     481.9200     242.1600
        2125    35.529400     447.0000     435.1500     241.9900
        2126    35.541600     421.0000     391.7100     241.8200
        2127    35.553900     376.0000     370.3700     241.6600
        2128    35.566100     373.0000     367.4200     241.4900
        2129    35.578400     400.0000     374.9400     241.3200
        2130    35.590600     403.0000     383.1100     241.1500
        2131    35.602900     396.0000     378.3500     240.9800
        2132    35.615100     334.0000     354.1000     240.8100
        2133    35.627400     337.0000     322.0000     240.6500
        2134    35.639600     303.0000     296.0600     240.4800
        2135    35.651900     297.0000     280.0900     240.3100
        2136    35.664100     273.0000     271.6300     240.1500
        2137    35.676400     265.0000     268.1300     239.9800
        2138    35.688600     272.0000     268.3000     239.8100
        2139    35.700900     259.0000     271.2600     239.6500
        2140    35.713100     249.0000     276.0900     239.4800
        2141    35.725400     277.0000     281.8000     239.3200
        2142    35.737600     283.0000     287.6300     239.1500
        2143    35.749900     277.0000     289.5400     238.9900
        2144    35.762100     292.0000     283.4600     238.8200
        2145    35.774400     261.0000     270.2600     238.6600
        2146    35.786600     268.0000     262.5100     238.4900
        2147    35.798900     279.0000     260.8200     238.3300
        2148    35.811100     286.0000     261.7100     238.1600
        2149    35.823400     245.0000     263.7500     238.0000
        2150    35.835700     229.0000     265.2600     237.8400
        2151    35.847900     297.0000     263.6300     237.6800
        2152    35.860200     270.0000     257.6600     237.5100
        2153    35.872400     236.0000     250.6200     237.3500
        2154    35.884700     250.0000     246.9300     237.1900
        2155    35.896900     261.0000     245.2900     237.0300
        2156    35.909200     258.0000     244.6000     236.8600
        2157    35.921400     259.0000     244.6700     236.7000
        2158    35.933700     232.0000     245.5600     236.5400
        2159    35.945900     252.0000     247.0700     236.3800
        2160    35.958200     204.0000     248.1300     236.2200
        2161    35.970400     249.0000     249.3400     236.0600
        2162    35.982700     248.0000     251.1700     235.9000
        2163    35.994900     240.0000     251.9500     235.7400
        2164    36.007200     249.0000     250.0600     235.5800
        2165    36.019400     240.0000     246.8600     235.4200
        2166    36.031700     259.0000     244.7600     235.2600
        2167    36.043900     238.0000     243.9400     235.1000
        2168    36.056200     236.0000     243.6100     234.9500
        2169    36.068400     226.0000     243.9500     234.7900
        2170    36.080700     232.0000     244.2600     234.6300
        2171    36.092900     224.0000     243.4600     234.4700
        2172    36.105200     255.0000     241.5800     234.3100
        2173    36.117400     256.0000     239.5800     234.1600
        2174    36.129700     248.0000     238.1700     234.0000
        2175    36.141900     245.0000     237.3100     233.8400
        2176    36.154200     226.0000     236.7700     233.6900
        2177    36.166400     230.0000     236.3800     233.5300
        2178    36.178700     226.0000     235.9600     233.3800
        2179    36.190900     226.0000     235.5700     233.2200
        2180    36.203200     215.0000     235.2800     233.0700
        2181    36.215400     238.0000     235.0300     232.9100
        2182    36.227700     245.0000     234.8000     232.7600
        2183    36.239900     242.0000     234.5800     232.6000
        2184    36.252200     239.0000     234.3700     232.4500
        2185    36.264400     221.0000     234.1700     232.2900
        2186    36.276700     211.0000     233.9700     232.1400
        2187    36.288900     229.0000     233.7800     231.9900
        2188    36.301200     243.0000     233.6000     231.8300
        2189    36.313400     289.0000     233.4200     231.6800
        2190    36.325700     233.0000     233.2400     231.5300
        2191    36.337900     219.0000     233.0600     231.3700
        2192    36.350200     245.0000     232.8900     231.2200
        2193    36.362400     221.0000     232.7200     231.0700
        2194    36.374700     239.0000     232.5500     230.9200
        2195    36.386900     208.0000     232.3900     230.7700
        2196    36.399200     216.0000     232.2300     230.6200
        2197    36.411400     235.0000     232.0600     230.4700
        2198    36.423700     254.0000     231.9000     230.3200
        2199    36.435900     222.0000     231.7500     230.1700
        2200    36.448200     228.0000     231.5900     230.0200
        2201    36.460400     215.0000     231.4300     229.8700
        2202    36.472700     214.0000     231.2800     229.7200
        2203    36.485000     224.0000     231.1300     229.5700
        2204    36.497200     216.0000     230.9800     229.4200
        2205    36.509500     210.0000     230.8300     229.2700
        2206    36.521700     230.0000     230.6900     229.1200
        2207    36.534000     257.0000     230.5400     228.9700
        2208    36.546200     224.0000     230.4000     228.8300
        2209    36.558500     240.0000     230.2600     228.6800
        2210    36.570700     229.0000     230.1200     228.5300
        2211    36.583000     236.0000     229.9900     228.3800
        2212    36.595200     191.0000     229.8600     228.2400
        2213    36.607500     229.0000     229.7200     228.0900
        2214    36.619700     232.0000     229.6000     227.9500
        2215    36.632000     199.0000     229.4700     227.8000
        2216    36.644200     217.0000     229.3500     227.6500
        2217    36.656500     209.0000     229.2300     227.5100
        2218    36.668700     224.0000     229.1100     227.3600
        2219    36.681000     242.0000     229.0000     227.2200
        2220    36.693200     239.0000     228.9000     227.0700
        2221    36.705500     230.0000     228.8000     226.9300
        2222    36.717700     231.0000     228.7000     226.7900
        2223    36.730000     230.0000     228.6100     226.6400
        2224    36.742200     206.0000     228.5300     226.5000
        2225    36.754500     235.0000     228.4600     226.3600
        2226    36.766700     213.0000     228.4000     226.2100
        2227    36.779000     201.0000     228.3500     226.0700
        2228    36.791200     218.0000     228.3200     225.9300
        2229    36.803500     215.0000     228.2900     225.7900
        2230    36.815700     233.0000     228.2800     225.6400
        2231    36.828000     227.0000     228.2800     225.5000
        2232    36.840200     215.0000     228.3000     225.3600
        2233    36.852500     211.0000     228.3600     225.2200
        2234    36.864700     212.0000     228.4700     225.0800
        2235    36.877000     215.0000     228.6900     224.9400
        2236    36.889200     227.0000     229.0700     224.8000
        2237    36.901500     242.0000     229.7200     224.6600
        2238    36.913700     209.0000     230.7700     224.5200
        2239    36.926000     245.0000     232.2500     224.3800
        2240    36.938200     212.0000     234.0600     224.2400
        2241    36.950500     224.0000     236.1700     224.1000
        2242    36.962700     238.0000     238.4800     223.9600
        2243    36.975000     244.0000     240.0400     223.8300
        2244    36.987200     253.0000     239.4500     223.6900
        2245    36.999500     228.0000     237.3400     223.5500
        2246    37.011700     230.0000     235.8900     223.4100
        2247    37.024000     218.0000     235.8000     223.2800
        2248    37.036200     244.0000     236.6600     223.1400
        2249    37.048500     241.0000     238.1200     223.0000
        2250    37.060700     223.0000     239.8400     222.8700
        2251    37.073000     220.0000     241.2000     222.7300
        2252    37.085200     207.0000     241.7200     222.6000
        2253    37.097500     216.0000     242.1700     222.4600
        2254    37.109700     256.0000     243.9500     222.3200
        2255    37.122000     251.0000     248.1000     222.1900
        2256    37.134300     252.0000     255.8200     222.0600
        2257    37.146500     257.0000     269.1400     221.9200
        2258    37.158800     331.0000     290.3900     221.7900
        2259    37.171000     329.0000     319.9500     221.6500
        2260    37.183300     325.0000     355.6700     221.5200
        2261    37.195500     392.0000     396.7500     221.3900
        2262    37.207800     406.0000     439.1400     221.2500
        2263    37.220000     495.0000     462.5800     221.1200
        2264    37.232300     431.0000     441.2600     220.9900
        2265    37.244500     405.0000     388.6800     220.8600
        2266    37.256800     355.0000     345.7600     220.7200
        2267    37.269000     326.0000     326.9200     220.5900
        2268    37.281300     282.0000     325.8800     220.4600
        2269    37.293500     353.0000     335.3200     220.3300
        2270    37.305800     329.0000     347.9600     220.2000
        2271    37.318000     323.0000     350.5800     220.0700
        2272    37.330300     341.0000     331.4500     219.9400
        2273    37.342500     288.0000     299.1000     219.8100
        2274    37.354800     254.0000     271.4600     219.6800
        2275    37.367000     256.0000     253.9200     219.5500
        2276    37.379300     234.0000     243.6600     219.4200
        2277    37.391500     249.0000     237.5200     219.2900
        2278    37.403800     228.0000     233.6600     219.1600
        2279    37.416000     236.0000     231.1100     219.0300
        2280    37.428300     247.0000     229.1800     218.9100
        2281    37.440500     213.0000     227.6400     218.7800
        2282    37.452800     216.0000     226.5700     218.6500
        2283    37.465000     212.0000     225.7900     218.5200
        2284    37.477300     219.0000     225.2200     218.4000
        2285    37.489500     218.0000     224.8100     218.2700
        2286    37.501800     226.0000     224.5300     218.1400
        2287    37.514000     222.0000     224.3600     218.0200
        2288    37.526300     212.0000     224.1900     217.8900
        2289    37.538500     248.0000     224.0500     217.7700
        2290    37.550800     225.0000     224.0400     217.6400
        2291    37.563000     191.0000     224.1500     217.5200
        2292    37.575300     226.0000     224.4500     217.3900
        2293    37.587500     192.0000     225.0600     217.2700
        2294    37.599800     218.0000     226.2100     217.1400
        2295    37.612000     222.0000     228.2800     217.0200
        2296    37.624300     206.0000     231.9000     216.9000
        2297    37.636500     241.0000     237.7800     216.7700
        2298    37.648800     244.0000     246.0000     216.6500
        2299    37.661000     238.0000     255.9200     216.5300
        2300    37.673300     330.0000     267.3700     216.4000
        2301    37.685500     279.0000     279.3000     216.2800
        2302    37.697800     290.0000     285.7500     216.1600
        2303    37.710000     289.0000     278.9500     216.0400
        2304    37.722300     284.0000     263.2000     215.9200
        2305    37.734500     212.0000     250.8000     215.8000
        2306    37.746800     238.0000     245.6200     215.6700
        2307    37.759100     261.0000     245.4600     215.5500
        2308    37.771300     271.0000     248.1700     215.4300
        2309    37.783600     254.0000     251.9500     215.3100
        2310    37.795800     256.0000     253.2100     215.1900
        2311    37.808100     256.0000     248.1700     215.0700
        2312    37.820300     256.0000     238.8000     214.9600
        2313    37.832600     249.0000     230.7500     214.8400
        2314    37.844800     227.0000     225.5300     214.7200
        2315    37.857100     211.0000     222.4800     214.6000
        2316    37.869300     210.0000     220.6300     214.4800
        2317    37.881600     205.0000     219.4100     214.3600
        2318    37.893800     221.0000     218.5400     214.2500
        2319    37.906100     207.0000     217.8900     214.1300
        2320    37.918300     229.0000     217.3800     214.0100
        2321    37.930600     209.0000     216.9500     213.8900
        2322    37.942800     194.0000     216.5900     213.7800
        2323    37.955100     212.0000     216.2800     213.6600
        2324    37.967300     202.0000     216.0000     213.5500
        2325    37.979600     207.0000     215.7400     213.4300
        2326    37.991800     210.0000     215.5100     213.3100
        2327    38.004100     217.0000     215.2900     213.2000
        2328    38.016300     196.0000     215.0800     213.0800
        2329    38.028600     212.0000     214.8900     212.9700
        2330    38.040800     196.0000     214.7100     212.8600
        2331    38.053100     199.0000     214.5400     212.7400
        2332    38.065300     196.0000     214.3900     212.6300
        2333    38.077600     182.0000     214.2600     212.5100
        2334    38.089800     232.0000     214.1400     212.4000
        2335    38.102100     224.0000     214.0300     212.2900
        2336    38.114300     217.0000     213.9600     212.1800
        2337    38.126600     200.0000     213.9400     212.0600
        2338    38.138800     240.0000     213.8100     211.9500
        2339    38.151100     193.0000     213.4600     211.8400
        2340    38.163300     213.0000     213.2400     211.7300
        2341    38.175600     167.0000     213.1000     211.6200
        2342    38.187800     243.0000     212.9800     211.5100
        2343    38.200100     198.0000     212.8700     211.3900
        2344    38.212300     196.0000     212.7800     211.2800
        2345    38.224600     198.0000     212.7200     211.1700
        2346    38.236800     223.0000     212.6000     211.0600
        2347    38.249100     211.0000     212.3900     210.9500
        2348    38.261300     208.0000     212.2200     210.8400
        2349    38.273600     194.0000     212.0900     210.7400
        2350    38.285800     203.0000     211.9700     210.6300
        2351    38.298100     216.0000     211.8600     210.5200
        2352    38.310300     203.0000     211.7500     210.4100
        2353    38.322600     216.0000     211.6400     210.3000
        2354    38.334800     203.0000     211.5400     210.1900
        2355    38.347100     213.0000     211.4300     210.0900
        2356    38.359300     208.0000     211.3300     209.9800
        2357    38.371600     195.0000     211.2300     209.8700
        2358    38.383800     179.0000     211.1400     209.7600
        2359    38.396100     189.0000     211.0400     209.6600
        2360    38.408400     205.0000     210.9500     209.5500
        2361    38.420600     229.0000     210.8600     209.4500
        2362    38.432900     214.0000     210.7700     209.3400
        2363    38.445100     219.0000     210.6800     209.2300
        2364    38.457400     204.0000     210.6000     209.1300
        2365    38.469600     199.0000     210.5100     209.0200
        2366    38.481900     194.0000     210.4300     208.9200
        2367    38.494100     196.0000     210.3600     208.8200
        2368    38.506400     207.0000     210.2800     208.7100
        2369    38.518600     186.0000     210.2100     208.6100
        2370    38.530900     197.0000     210.1400     208.5000
        2371    38.543100     216.0000     210.0800     208.4000
        2372    38.555400     223.0000     210.0200     208.3000
        2373    38.567600     195.0000     209.9600     208.1900
        2374    38.579900     194.0000     209.9000     208.0900
        2375    38.592100     197.0000     209.8500     207.9900
        2376    38.604400     216.0000     209.8100     207.8900
        2377    38.616600     220.0000     209.7600     207.7900
        2378    38.628900     202.0000     209.7300     207.6800
        2379    38.641100     203.0000     209.7000     207.5800
        2380    38.653400     218.0000     209.6700     207.4800
        2381    38.665600     207.0000     209.6500     207.3800
        2382    38.677900     216.0000     209.6300     207.2800
        2383    38.690100     189.0000     209.6300     207.1800
        2384    38.702400     191.0000     209.6300     207.0800
        2385    38.714600     218.0000     209.6400     206.9800
        2386    38.726900     203.0000     209.6600     206.8800
        2387    38.739100     176.0000     209.7000     206.7800
        2388    38.751400     239.0000     209.7900     206.6800
        2389    38.763600     194.0000     209.9200     206.5900
        2390    38.775900     209.0000     210.0500     206.4900
        2391    38.788100     208.0000     210.2300     206.3900
        2392    38.800400     190.0000     210.5200     206.2900
        2393    38.812600     200.0000     210.8300     206.1900
        2394    38.824900     182.0000     210.6700     206.1000
        2395    38.837100     207.0000     210.4400     206.0000
        2396    38.849400     226.0000     210.5000     205.9000
        2397    38.861600     197.0000     210.6600     205.8100
        2398    38.873900     194.0000     210.8700     205.7100
        2399    38.886100     183.0000     211.1200     205.6100
        2400    38.898400     212.0000     211.4300     205.5200
        2401    38.910600     229.0000     211.7800     205.4200
        2402    38.922900     211.0000     211.9800     205.3300
        2403    38.935100     211.0000     212.0600     205.2300
        2404    38.947400     213.0000     212.2900     205.1400
        2405    38.959600     208.0000     212.5800     205.0400
        2406    38.971900     217.0000     212.9100     204.9500
        2407    38.984100     196.0000     213.2900     204.8600
        2408    38.996400     230.0000     213.7400     204.7600
        2409    39.008600     185.0000     214.3200     204.6700
        2410    39.020900     225.0000     215.1200     204.5700
        2411    39.033100     197.0000     216.3000     204.4800
        2412    39.045400     188.0000     218.1400     204.3900
        2413    39.057700     221.0000     220.7000     204.3000
        2414    39.069900     209.0000     224.2400     204.2000
        2415    39.082200     256.0000     228.9200     204.1100
        2416    39.094400     246.0000     234.7400     204.0200
        2417    39.106700     229.0000     240.5900     203.9300
        2418    39.118900     221.0000     242.7800     203.8400
        2419    39.131200     250.0000     242.0800     203.7500
        2420    39.143400     213.0000     238.2200     203.6600
        2421    39.155700     215.0000     232.9800     203.5700
        2422    39.167900     216.0000     229.1000     203.4800
        2423    39.180200     207.0000     227.5400     203.3900
        2424    39.192400     218.0000     227.9600     203.3000
        2425    39.204700     184.0000     229.4600     203.2100
        2426    39.216900     206.0000     230.1300     203.1200
        2427    39.229200     221.0000     229.3200     203.0300
        2428    39.241400     200.0000     227.0900     202.9400
        2429    39.253700     219.0000     223.7200     202.8500
        2430    39.265900     215.0000     220.5000     202.7600
        2431    39.278200     221.0000     218.1900     202.6800
        2432    39.290400     216.0000     216.7000     202.5900
        2433    39.302700     191.0000     215.7700     202.5000
        2434    39.314900     222.0000     215.1700     202.4100
        2435    39.327200     177.0000     214.7700     202.3300
        2436    39.339400     203.0000     214.4900     202.2400
        2437    39.351700     218.0000     214.2900     202.1500
        2438    39.363900     222.0000     214.1500     202.0700
        2439    39.376200     192.0000     214.0300     201.9800
        2440    39.388400     211.0000     213.9400     201.9000
        2441    39.400700     228.0000     213.8600     201.8100
        2442    39.412900     242.0000     213.8000     201.7300
        2443    39.425200     209.0000     213.7400     201.6400
        2444    39.437400     219.0000     213.7000     201.5600
        2445    39.449700     200.0000     213.6900     201.4700
        2446    39.461900     236.0000     213.7300     201.3900
        2447    39.474200     229.0000     213.8400     201.3000
        2448    39.486400     224.0000     214.0900     201.2200
        2449    39.498700     226.0000     214.5500     201.1400
        2450    39.510900     200.0000     215.3000     201.0500
        2451    39.523200     218.0000     216.3600     200.9700
        2452    39.535400     200.0000     217.6900     200.8900
        2453    39.547700     212.0000     219.2700     200.8100
        2454    39.559900     209.0000     220.8300     200.7200
        2455    39.572200     233.0000     221.5500     200.6400
        2456    39.584400     225.0000     220.8500     200.5600
        2457    39.596700     215.0000     219.6200     200.4800
        2458    39.608900     268.0000     219.0500     200.4000
        2459    39.621200     221.0000     219.3900     200.3200
        2460    39.633400     204.0000     220.4000     200.2300
        2461    39.645700     226.0000     221.8700     200.1500
        2462    39.657900     215.0000     223.6600     200.0700
        2463    39.670200     192.0000     225.5000     199.9900
        2464    39.682400     205.0000     227.1800     199.9100
        2465    39.694700     206.0000     229.1400     199.8300
        2466    39.707000     223.0000     232.5500     199.7600
        2467    39.719200     243.0000     238.6500     199.6800
        2468    39.731500     268.0000     248.8200     199.6000
        2469    39.743700     257.0000     264.7100     199.5200
        2470    39.756000     236.0000     288.0200     199.4400
        2471    39.768200     299.0000     320.4300     199.3600
        2472    39.780500     320.0000     361.6000     199.2800
        2473    39.792700     424.0000     408.7800     199.2100
        2474    39.805000     425.0000     451.6400     199.1300
        2475    39.817200     480.0000     476.5700     199.0500
        2476    39.829500     465.0000     469.7000     198.9700
        2477    39.841700     436.0000     430.4300     198.9000
        2478    39.854000     446.0000     383.1900     198.8200
        2479    39.866200     355.0000     350.3200     198.7400
        2480    39.878500     314.0000     337.2800     198.6700
        2481    39.890700     334.0000     339.6500     198.5900
        2482    39.903000     376.0000     349.8200     198.5200
        2483    39.915200     397.0000     357.8900     198.4400
        2484    39.927500     338.0000     355.6800     198.3700
        2485    39.939700     325.0000     337.4000     198.2900
        2486    39.952000     364.0000     309.6500     198.2200
        2487    39.964200     317.0000     284.8700     198.1400
        2488    39.976500     251.0000     269.2100     198.0700
        2489    39.988700     282.0000     262.3300     197.9900
        2490    40.001000     257.0000     261.9200     197.9200
        2491    40.013200     234.0000     264.3300     197.8500
        2492    40.025500     240.0000     263.8700     197.7700
        2493    40.037700     235.0000     257.3000     197.7000
        2494    40.050000     252.0000     248.0000     197.6300
        2495    40.062200     217.0000     239.3600     197.5600
        2496    40.074500     234.0000     232.8800     197.4800
        2497    40.086700     256.0000     229.4000     197.4100
        2498    40.099000     210.0000     228.8100     197.3400
        2499    40.111200     212.0000     230.1000     197.2700
        2500    40.123500     222.0000     231.0700     197.2000
        2501    40.135700     228.0000     229.2800     197.1200
        2502    40.148000     229.0000     224.8100     197.0500
        2503    40.160200     192.0000     219.5900     196.9800
        2504    40.172500     225.0000     214.6900     196.9100
        2505    40.184700     239.0000     210.7200     196.8400
        2506    40.197000     222.0000     207.9100     196.7700
        2507    40.209200     226.0000     205.9400     196.7000
        2508    40.221500     202.0000     204.3900     196.6300
        2509    40.233700     218.0000     203.3500     196.5600
        2510    40.246000     196.0000     202.6300     196.4900
        2511    40.258200     220.0000     202.0900     196.4200
        2512    40.270500     209.0000     201.6600     196.3600
        2513    40.282700     184.0000     201.3200     196.2900
        2514    40.295000     204.0000     201.0600     196.2200
        2515    40.307200     241.0000     200.8500     196.1500
        2516    40.319500     188.0000     200.5800     196.0800
        2517    40.331700     194.0000     200.3200     196.0100
        2518    40.344000     226.0000     200.1600     195.9500
        2519    40.356300     192.0000     200.0900     195.8800
        2520    40.368500     247.0000     200.1500     195.8100
        2521    40.380800     210.0000     200.2700     195.7500
        2522    40.393000     218.0000     200.4300     195.6800
        2523    40.405300     215.0000     200.8200     195.6100
        2524    40.417500     212.0000     201.4600     195.5500
        2525    40.429800     199.0000     201.3600     195.4800
        2526    40.442000     185.0000     200.3100     195.4100
        2527    40.454300     227.0000     200.0600     195.3500
        2528    40.466500     206.0000     200.3200     195.2800
        2529    40.478800     185.0000     200.8500     195.2200
        2530    40.491000     195.0000     201.5100     195.1500
        2531    40.503300     212.0000     202.2800     195.0900
        2532    40.515500     205.0000     203.3400     195.0200
        2533    40.527800     214.0000     203.6900     194.9600
        2534    40.540000     202.0000     202.4700     194.9000
        2535    40.552300     180.0000     202.1800     194.8300
        2536    40.564500     208.0000     202.9400     194.7700
        2537    40.576800     227.0000     204.2800     194.7000
        2538    40.589000     190.0000     204.4500     194.6400
        2539    40.601300     226.0000     204.0700     194.5800
        2540    40.613500     187.0000     205.0800     194.5200
        2541    40.625800     200.0000     207.1200     194.4500
        2542    40.638000     166.0000     209.6900     194.3900
        2543    40.650300     223.0000     213.4800     194.3300
        2544    40.662500     212.0000     218.9000     194.2700
        2545    40.674800     221.0000     225.6200     194.2000
        2546    40.687000     223.0000     232.7500     194.1400
        2547    40.699300     235.0000     237.1300     194.0800
        2548    40.711500     222.0000     235.9700     194.0200
        2549    40.723800     197.0000     229.9900     193.9600
        2550    40.736000     209.0000     224.0600     193.9000
        2551    40.748300     226.0000     221.2000     193.8400
        2552    40.760500     190.0000     221.2800     193.7800
        2553    40.772800     205.0000     223.4200     193.7200
        2554    40.785000     245.0000     227.0700     193.6600
        2555    40.797300     194.0000     231.6900     193.6000
        2556    40.809500     221.0000     236.1200     193.5400
        2557    40.821800     205.0000     239.8600     193.4800
        2558    40.834000     248.0000     245.6000     193.4200
        2559    40.846300     236.0000     258.3200     193.3600
        2560    40.858500     287.0000     282.2500     193.3000
        2561    40.870800     314.0000     318.5800     193.2400
        2562    40.883000     397.0000     365.4500     193.1900
        2563    40.895300     416.0000     422.5900     193.1300
        2564    40.907500     512.0000     483.1500     193.0700
        2565    40.919800     514.0000     515.9600     193.0100
        2566    40.932000     529.0000     484.1900     192.9500
        2567    40.944300     421.0000     412.4300     192.9000
        2568    40.956500     353.0000     351.7900     192.8400
        2569    40.968800     309.0000     320.4800     192.7800
        2570    40.981000     297.0000     313.6100     192.7300
        2571    40.993300     318.0000     322.9400     192.6700
        2572    41.005600     364.0000     342.6600     192.6100
        2573    41.017800     422.0000     363.2500     192.5600
        2574    41.030100     335.0000     364.8500     192.5000
        2575    41.042300     324.0000     335.9000     192.4400
        2576    41.054600     275.0000     294.4100     192.3900
        2577    41.066800     272.0000     260.5700     192.3300
        2578    41.079100     242.0000     238.6200     192.2800
        2579    41.091300     225.0000     225.3100     192.2200
        2580    41.103600     215.0000     217.1800     192.1700
        2581    41.115800     186.0000     212.0300     192.1100
        2582    41.128100     224.0000     208.6000     192.0600
        2583    41.140300     214.0000     206.0900     192.0000
        2584    41.152600     223.0000     204.2000     191.9500
        2585    41.164800     200.0000     202.8100     191.9000
        2586    41.177100     194.0000     201.7700     191.8400
        2587    41.189300     234.0000     200.9700     191.7900
        2588    41.201600     185.0000     200.3500     191.7400
        2589    41.213800     239.0000     199.8700     191.6800
        2590    41.226100     220.0000     199.5100     191.6300
        2591    41.238300     188.0000     199.2700     191.5800
        2592    41.250600     212.0000     199.1900     191.5200
        2593    41.262800     221.0000     199.3300     191.4700
        2594    41.275100     223.0000     199.6600     191.4200
        2595    41.287300     226.0000     200.0600     191.3700
        2596    41.299600     209.0000     200.8500     191.3200
        2597    41.311800     237.0000     202.1400     191.2600
        2598    41.324100     219.0000     202.7600     191.2100
        2599    41.336300     211.0000     201.3700     191.1600
        2600    41.348600     193.0000     201.0900     191.1100
        2601    41.360800     216.0000     201.7200     191.0600
        2602    41.373100     200.0000     202.7600     191.0100
        2603    41.385300     197.0000     203.3000     190.9600
        2604    41.397600     214.0000     203.7900     190.9100
        2605    41.409800     199.0000     204.9000     190.8600
        2606    41.422100     196.0000     206.3400     190.8100
        2607    41.434300     214.0000     207.3000     190.7600
        2608    41.446600     190.0000     207.7600     190.7100
        2609    41.458800     216.0000     209.0800     190.6600
        2610    41.471100     233.0000     211.3700     190.6100
        2611    41.483300     217.0000     214.7600     190.5600
        2612    41.495600     198.0000     219.5600     190.5100
        2613    41.507800     230.0000     227.2000     190.4600
        2614    41.520100     290.0000     239.4900     190.4100
        2615    41.532300     284.0000     258.3800     190.3600
        2616    41.544600     296.0000     285.0800     190.3100
        2617    41.556800     369.0000     319.1000     190.2700
        2618    41.569100     383.0000     358.8300     190.2200
        2619    41.581300     404.0000     399.3000     190.1700
        2620    41.593600     387.0000     425.1900     190.1200
        2621    41.605800     406.0000     416.1700     190.0800
        2622    41.618100     367.0000     375.5300     190.0300
        2623    41.630400     311.0000     329.1600     189.9800
        2624    41.642600     279.0000     299.5300     189.9300
        2625    41.654900     264.0000     288.6800     189.8900
        2626    41.667100     283.0000     291.4000     189.8400
        2627    41.679400     316.0000     302.4700     189.7900
        2628    41.691600     310.0000     315.9400     189.7500
        2629    41.703900     344.0000     321.8900     189.7000
        2630    41.716100     298.0000     310.5000     189.6600
        2631    41.728400     283.0000     284.4200     189.6100
        2632    41.740600     263.0000     257.0100     189.5600
        2633    41.752900     245.0000     236.6900     189.5200
        2634    41.765100     186.0000     223.6800     189.4700
        2635    41.777400     217.0000     215.5600     189.4300
        2636    41.789600     224.0000     210.3400     189.3800
        2637    41.801900     218.0000     206.8300     189.3400
        2638    41.814100     216.0000     204.3500     189.2900
        2639    41.826400     205.0000     202.5400     189.2500
        2640    41.838600     220.0000     201.2100     189.2000
        2641    41.850900     201.0000     200.3100     189.1600
        2642    41.863100     221.0000     199.8600     189.1200
        2643    41.875400     205.0000     199.6200     189.0700
        2644    41.887600     194.0000     199.6700     189.0300
        2645    41.899900     202.0000     200.3800     188.9800
        2646    41.912100     217.0000     201.5100     188.9400
        2647    41.924400     192.0000     200.1300     188.9000
        2648    41.936600     220.0000     197.3200     188.8500
        2649    41.948900     232.0000     196.2700     188.8100
        2650    41.961100     196.0000     195.9300     188.7700
        2651    41.973400     210.0000     195.9600     188.7300
        2652    41.985600     215.0000     196.1900     188.6800
        2653    41.997900     198.0000     196.5600     188.6400
        2654    42.010100     197.0000     196.7000     188.6000
        2655    42.022400     213.0000     196.8800     188.5600
        2656    42.034600     221.0000     196.0600     188.5200
        2657    42.046900     202.0000     194.7600     188.4700
        2658    42.059100     194.0000     194.2200     188.4300
        2659    42.071400     210.0000     194.0100     188.3900
        2660    42.083600     219.0000     193.9100     188.3500
        2661    42.095900     194.0000     193.9000     188.3100
        2662    42.108100     211.0000     193.8800     188.2700
        2663    42.120400     202.0000     193.6300     188.2300
        2664    42.132600     204.0000     193.3700     188.1900
        2665    42.144900     199.0000     193.2100     188.1400
        2666    42.157100     203.0000     193.1000     188.1000
        2667    42.169400     214.0000     193.0000     188.0600
        2668    42.181600     209.0000     192.8900     188.0200
        2669    42.193900     208.0000     192.7900     187.9800
        2670    42.206100     199.0000     192.6800     187.9400
        2671    42.218400     198.0000     192.5700     187.9000
        2672    42.230600     211.0000     192.4500     187.8600
        2673    42.242900     199.0000     192.3300     187.8300
        2674    42.255100     182.0000     192.2100     187.7900
        2675    42.267400     183.0000     192.0800     187.7500
        2676    42.279700     173.0000     191.9500     187.7100
        2677    42.291900     201.0000     191.8200     187.6700
        2678    42.304200     192.0000     191.6900     187.6300
        2679    42.316400     203.0000     191.5500     187.5900
        2680    42.328700     194.0000     191.4200     187.5500
        2681    42.340900     215.0000     191.2800     187.5100
        2682    42.353200     196.0000     191.1500     187.4800
        2683    42.365400     207.0000     191.0200     187.4400
        2684    42.377700     222.0000     190.8900     187.4000
        2685    42.389900     201.0000     190.7600     187.3600
        2686    42.402200     178.0000     190.6400     187.3300
        2687    42.414400     210.0000     190.5200     187.2900
        2688    42.426700     211.0000     190.4000     187.2500
        2689    42.438900     199.0000     190.2900     187.2100
        2690    42.451200     208.0000     190.1900     187.1800
        2691    42.463400     184.0000     190.0900     187.1400
        2692    42.475700     163.0000     189.9900     187.1000
        2693    42.487900     192.0000     189.9000     187.0700
        2694    42.500200     195.0000     189.8100     187.0300
        2695    42.512400     212.0000     189.7300     186.9900
        2696    42.524700     211.0000     189.6600     186.9600
        2697    42.536900     189.0000     189.6100     186.9200
        2698    42.549200     213.0000     189.5600     186.8800
        2699    42.561400     195.0000     189.5400     186.8500
        2700    42.573700     194.0000     189.5800     186.8100
        2701    42.585900     201.0000     189.7400     186.7800
        2702    42.598200     190.0000     190.0000     186.7400
        2703    42.610400     192.0000     190.2800     186.7100
        2704    42.622700     185.0000     190.8000     186.6700
        2705    42.634900     189.0000     191.6300     186.6400
        2706    42.647200     194.0000     191.8500     186.6000
        2707    42.659400     196.0000     190.5200     186.5700
        2708    42.671700     199.0000     189.9200     186.5300
        2709    42.683900     180.0000     189.8300     186.5000
        2710    42.696200     222.0000     189.9500     186.4600
        2711    42.708400     206.0000     190.1700     186.4300
        2712    42.720700     173.0000     190.4200     186.3900
        2713    42.732900     204.0000     190.7900     186.3600
        2714    42.745200     172.0000     191.3200     186.3200
        2715    42.757400     221.0000     191.6600     186.2900
        2716    42.769700     192.0000     191.3700     186.2600
        2717    42.781900     213.0000     191.3900     186.2200
        2718    42.794200     177.0000     191.9200     186.1900
        2719    42.806400     173.0000     192.8900     186.1600
        2720    42.818700     191.0000     194.4600     186.1200
        2721    42.830900     168.0000     196.9100     186.0900
        2722    42.843200     220.0000     200.5800     186.0600
        2723    42.855400     216.0000     205.6500     186.0200
        2724    42.867700     199.0000     212.0500     185.9900
        2725    42.879900     194.0000     219.2300     185.9600
        2726    42.892200     232.0000     225.8600     185.9300
        2727    42.904400     242.0000     229.1600     185.8900
        2728    42.916700     251.0000     226.6500     185.8600
        2729    42.929000     210.0000     218.6300     185.8300
        2730    42.941200     225.0000     210.5200     185.8000
        2731    42.953500     187.0000     206.1600     185.7600
        2732    42.965700     198.0000     205.0600     185.7300
        2733    42.978000     221.0000     205.6900     185.7000
        2734    42.990200     222.0000     207.3600     185.6700
        2735    43.002500     217.0000     209.6600     185.6400
        2736    43.014700     216.0000     210.9000     185.6100
        2737    43.027000     197.0000     209.5400     185.5700
        2738    43.039200     229.0000     205.3600     185.5400
        2739    43.051500     237.0000     200.4500     185.5100
        2740    43.063700     226.0000     197.0700     185.4800
        2741    43.076000     208.0000     195.1300     185.4500
        2742    43.088200     216.0000     194.0000     185.4200
        2743    43.100500     194.0000     193.3200     185.3900
        2744    43.112700     179.0000     192.9300     185.3600
        2745    43.125000     208.0000     192.2700     185.3300
        2746    43.137200     210.0000     191.9800     185.3000
        2747    43.149500     187.0000     191.9700     185.2700
        2748    43.161700     212.0000     192.1400     185.2300
        2749    43.174000     192.0000     192.4700     185.2000
        2750    43.186200     209.0000     192.9900     185.1700
        2751    43.198500     201.0000     193.7600     185.1400
        2752    43.210700     200.0000     194.9600     185.1100
        2753    43.223000     208.0000     196.7000     185.0800
        2754    43.235200     220.0000     198.8900     185.0600
        2755    43.247500     225.0000     201.9800     185.0300
        2756    43.259700     238.0000     207.1600     185.0000
        2757    43.272000     214.0000     214.6600     184.9700
        2758    43.284200     236.0000     224.3100     184.9400
        2759    43.296500     237.0000     235.5200     184.9100
        2760    43.308700     235.0000     246.2300     184.8800
        2761    43.321000     274.0000     251.3300     184.8500
        2762    43.333200     268.0000     246.4800     184.8200
        2763    43.345500     268.0000     235.4800     184.7900
        2764    43.357700     230.0000     224.7600     184.7600
        2765    43.370000     254.0000     218.7300     184.7300
        2766    43.382200     214.0000     217.9200     184.7100
        2767    43.394500     259.0000     220.6000     184.6800
        2768    43.406700     256.0000     225.6200     184.6500
        2769    43.419000     270.0000     231.9200     184.6200
        2770    43.431200     251.0000     237.5700     184.5900
        2771    43.443500     261.0000     240.5900     184.5600
        2772    43.455700     233.0000     242.3400     184.5400
        2773    43.468000     269.0000     247.4800     184.5100
        2774    43.480200     295.0000     259.5600     184.4800
        2775    43.492500     308.0000     280.1900     184.4500
        2776    43.504700     310.0000     307.6900     184.4300
        2777    43.517000     325.0000     338.7200     184.4000
        2778    43.529200     372.0000     365.1100     184.3700
        2779    43.541500     358.0000     379.4200     184.3400
        2780    43.553800     347.0000     378.1400     184.3200
        2781    43.566000     385.0000     358.8900     184.2900
        2782    43.578300     323.0000     329.0500     184.2600
        2783    43.590500     310.0000     302.6400     184.2300
        2784    43.602800     299.0000     287.8800     184.2100
        2785    43.615000     285.0000     285.0900     184.1800
        2786    43.627300     330.0000     290.8800     184.1500
        2787    43.639500     289.0000     300.2300     184.1300
        2788    43.651800     302.0000     308.1000     184.1000
        2789    43.664000     305.0000     312.2700     184.0700
        2790    43.676300     303.0000     311.8000     184.0500
        2791    43.688500     310.0000     308.3300     184.0200
        2792    43.700800     303.0000     307.3000     183.9900
        2793    43.713000     337.0000     313.2200     183.9700
        2794    43.725300     318.0000     321.8500     183.9400
        2795    43.737500     305.0000     317.7300     183.9200
        2796    43.749800     312.0000     292.2800     183.8900
        2797    43.762000     267.0000     261.4300     183.8600
        2798    43.774300     236.0000     240.7100     183.8400
        2799    43.786500     233.0000     231.3500     183.8100
        2800    43.798800     238.0000     230.0100     183.7900
        2801    43.811000     244.0000     233.6700     183.7600
        2802    43.823300     221.0000     240.3900     183.7400
        2803    43.835500     251.0000     248.3500     183.7100
        2804    43.847800     254.0000     251.5400     183.6800
        2805    43.860000     268.0000     243.7900     183.6600
        2806    43.872300     237.0000     228.8100     183.6300
        2807    43.884500     229.0000     215.6100     183.6100
        2808    43.896800     244.0000     207.2400     183.5800
        2809    43.909000     192.0000     202.4200     183.5600
        2810    43.921300     222.0000     199.5900     183.5300
        2811    43.933500     187.0000     197.6700     183.5100
        2812    43.945800     225.0000     196.3400     183.4800
        2813    43.958000     222.0000     195.4600     183.4600
        2814    43.970300     215.0000     194.8800     183.4300
        2815    43.982500     231.0000     194.4700     183.4100
        2816    43.994800     199.0000     194.1900     183.3800
        2817    44.007000     201.0000     194.0200     183.3600
        2818    44.019300     185.0000     193.9300     183.3300
        2819    44.031500     224.0000     193.9200     183.3100
        2820    44.043800     179.0000     193.9900     183.2900
        2821    44.056000     203.0000     194.1200     183.2600
        2822    44.068300     201.0000     194.3400     183.2400
        2823    44.080500     188.0000     194.6500     183.2100
        2824    44.092800     192.0000     195.0600     183.1900
        2825    44.105000     211.0000     195.5800     183.1600
        2826    44.117300     179.0000     196.2200     183.1400
        2827    44.129500     210.0000     196.9800     183.1200
        2828    44.141800     231.0000     197.8400     183.0900
        2829    44.154000     199.0000     198.8000     183.0700
        2830    44.166300     209.0000     199.8200     183.0500
        2831    44.178600     194.0000     200.8600     183.0200
        2832    44.190800     201.0000     201.9400     183.0000
        2833    44.203100     196.0000     203.1300     182.9700
        2834    44.215300     227.0000     204.5600     182.9500
        2835    44.227600     217.0000     206.5000     182.9300
        2836    44.239800     206.0000     209.2800     182.9000
        2837    44.252100     225.0000     213.4400     182.8800
        2838    44.264300     240.0000     219.8100     182.8600
        2839    44.276600     241.0000     229.8200     182.8300
        2840    44.288800     288.0000     245.8700     182.8100
        2841    44.301100     284.0000     269.6900     182.7900
        2842    44.313300     301.0000     307.5600     182.7600
        2843    44.325600     360.0000     359.5300     182.7400
        2844    44.337800     448.0000     424.9100     182.7200
        2845    44.350100     542.0000     498.9100     182.6900
        2846    44.362300     558.0000     557.7900     182.6700
        2847    44.374600     560.0000     557.5000     182.6500
        2848    44.386800     527.0000     487.6500     182.6300
        2849    44.399100     395.0000     400.8300     182.6000
        2850    44.411300     330.0000     341.5400     182.5800
        2851    44.423600     326.0000     315.4400     182.5600
        2852    44.435800     317.0000     314.2600     182.5300
        2853    44.448100     358.0000     330.3000     182.5100
        2854    44.460300     384.0000     357.8100     182.4900
        2855    44.472600     411.0000     386.3500     182.4700
        2856    44.484800     368.0000     397.9200     182.4400
        2857    44.497100     386.0000     378.0900     182.4200
        2858    44.509300     346.0000     337.2900     182.4000
        2859    44.521600     304.0000     302.0500     182.3800
        2860    44.533800     285.0000     283.8700     182.3500
        2861    44.546100     297.0000     280.3400     182.3300
        2862    44.558300     283.0000     285.0400     182.3100
        2863    44.570600     286.0000     287.2100     182.2900
        2864    44.582800     272.0000     275.4400     182.2700
        2865    44.595100     284.0000     252.8500     182.2400
        2866    44.607300     226.0000     233.5800     182.2200
        2867    44.619600     240.0000     222.7500     182.2000
        2868    44.631800     231.0000     218.6800     182.1800
        2869    44.644100     211.0000     219.1700     182.1600
        2870    44.656300     217.0000     222.8100     182.1300
        2871    44.668600     229.0000     228.5800     182.1100
        2872    44.680800     233.0000     234.0900     182.0900
        2873    44.693100     253.0000     234.6700     182.0700
        2874    44.705300     216.0000     228.4000     182.0500
        2875    44.717600     234.0000     220.4700     182.0200
        2876    44.729800     217.0000     216.3700     182.0000
        2877    44.742100     216.0000     217.0900     181.9800
        2878    44.754300     227.0000     221.5100     181.9600
        2879    44.766600     230.0000     228.3100     181.9400
        2880    44.778800     244.0000     235.1500     181.9200
        2881    44.791100     226.0000     237.4200     181.8900
        2882    44.803300     252.0000     231.6700     181.8700
        2883    44.815600     242.0000     221.1500     181.8500
        2884    44.827800     230.0000     211.9800     181.8300
        2885    44.840100     219.0000     206.6700     181.8100
        2886    44.852400     229.0000     204.8900     181.7900
        2887    44.864600     213.0000     205.6400     181.7700
        2888    44.876900     211.0000     208.1100     181.7400
        2889    44.889100     217.0000     211.4600     181.7200
        2890    44.901400     241.0000     214.0600     181.7000
        2891    44.913600     201.0000     213.6300     181.6800
        2892    44.925900     221.0000     209.6400     181.6600
        2893    44.938100     211.0000     204.4300     181.6400
        2894    44.950400     203.0000     200.4200     181.6200
        2895    44.962600     221.0000     198.1800     181.5900
        2896    44.974900     186.0000     197.0700     181.5700
        2897    44.987100     224.0000     196.4000     181.5500
        2898    44.999400     189.0000     196.4700     181.5300
        2899    45.011600     220.0000     196.9500     181.5100
        2900    45.023900     235.0000     197.8800     181.4900
        2901    45.036100     227.0000     199.3500     181.4700
        2902    45.048400     206.0000     200.8400     181.4500
        2903    45.060600     213.0000     200.9900     181.4300
        2904    45.072900     208.0000     202.0900     181.4000
        2905    45.085100     219.0000     204.8700     181.3800
        2906    45.097400     194.0000     209.3200     181.3600
        2907    45.109600     244.0000     216.3000     181.3400
        2908    45.121900     254.0000     227.5200     181.3200
        2909    45.134100     253.0000     245.1500     181.3000
        2910    45.146400     290.0000     271.4900     181.2800
        2911    45.158600     284.0000     307.6200     181.2600
        2912    45.170900     357.0000     352.3400     181.2400
        2913    45.183100     368.0000     401.3800     181.2200
        2914    45.195400     438.0000     441.1900     181.2000
        2915    45.207600     465.0000     447.3100     181.1700
        2916    45.219900     387.0000     410.1300     181.1500
        2917    45.232100     351.0000     353.7400     181.1300
        2918    45.244400     285.0000     308.0700     181.1100
        2919    45.256600     289.0000     283.2600     181.0900
        2920    45.268900     254.0000     276.5900     181.0700
        2921    45.281100     285.0000     283.0100     181.0500
        2922    45.293400     287.0000     298.1400     181.0300
        2923    45.305600     282.0000     316.3800     181.0100
        2924    45.317900     323.0000     327.4000     180.9900
        2925    45.330100     300.0000     320.0900     180.9700
        2926    45.342400     285.0000     294.2000     180.9500
        2927    45.354600     286.0000     262.8600     180.9300
        2928    45.366900     226.0000     237.6600     180.9000
        2929    45.379100     244.0000     220.9500     180.8800
        2930    45.391400     215.0000     210.5000     180.8600
        2931    45.403600     219.0000     203.9100     180.8400
        2932    45.415900     211.0000     199.6000     180.8200
        2933    45.428100     195.0000     196.6000     180.8000
        2934    45.440400     245.0000     194.3400     180.7800
        2935    45.452600     195.0000     192.6900     180.7600
        2936    45.464900     182.0000     191.5000     180.7400
        2937    45.477100     183.0000     190.6900     180.7200
        2938    45.489400     182.0000     190.1800     180.7000
        2939    45.501700     180.0000     189.8500     180.6800
        2940    45.513900     192.0000     189.8700     180.6600
        2941    45.526200     211.0000     190.2700     180.6400
        2942    45.538400     236.0000     190.1700     180.6200
        2943    45.550700     173.0000     188.5100     180.5900
        2944    45.562900     179.0000     187.5200     180.5700
        2945    45.575200     198.0000     187.0800     180.5500
        2946    45.587400     213.0000     186.8600     180.5300
        2947    45.599700     199.0000     186.7600     180.5100
        2948    45.611900     182.0000     186.7500     180.4900
        2949    45.624200     197.0000     186.8000     180.4700
        2950    45.636400     219.0000     187.0000     180.4500
        2951    45.648700     221.0000     187.3100     180.4300
        2952    45.660900     189.0000     187.1900     180.4100
        2953    45.673200     195.0000     186.5800     180.3900
        2954    45.685400     197.0000     186.3100     180.3700
        2955    45.697700     205.0000     186.3200     180.3500
        2956    45.709900     198.0000     186.5200     180.3300
        2957    45.722200     181.0000     186.9300     180.3100
        2958    45.734400     180.0000     187.6500     180.2800
        2959    45.746700     201.0000     188.8200     180.2600
        2960    45.758900     198.0000     190.4800     180.2400
        2961    45.771200     194.0000     192.5800     180.2200
        2962    45.783400     188.0000     195.1400     180.2000
        2963    45.795700     225.0000     197.4200     180.1800
        2964    45.807900     227.0000     197.6800     180.1600
        2965    45.820200     194.0000     195.2600     180.1400
        2966    45.832400     200.0000     192.1600     180.1200
        2967    45.844700     189.0000     190.1000     180.1000
        2968    45.856900     211.0000     189.2200     180.0800
        2969    45.869200     215.0000     189.1800     180.0600
        2970    45.881400     193.0000     189.7100     180.0400
        2971    45.893700     188.0000     190.6600     180.0100
        2972    45.905900     192.0000     191.8900     179.9900
        2973    45.918200     199.0000     192.9200     179.9700
        2974    45.930400     201.0000     192.9500     179.9500
        2975    45.942700     190.0000     191.8100     179.9300
        2976    45.954900     202.0000     190.1900     179.9100
        2977    45.967200     189.0000     189.0300     179.8900
        2978    45.979400     213.0000     188.4800     179.8700
        2979    45.991700     179.0000     188.2800     179.8500
        2980    46.003900     202.0000     188.2700     179.8300
        2981    46.016200     207.0000     188.3900     179.8100
        2982    46.028400     196.0000     188.5800     179.7800
        2983    46.040700     200.0000     188.8300     179.7600
        2984    46.052900     191.0000     189.1500     179.7400
        2985    46.065200     196.0000     189.4900     179.7200
        2986    46.077400     186.0000     189.7400     179.7000
        2987    46.089700     169.0000     190.0200     179.6800
        2988    46.101900     195.0000     190.3800     179.6600
        2989    46.114200     195.0000     190.8000     179.6400
        2990    46.126500     180.0000     191.2500     179.6200
        2991    46.138700     202.0000     191.7300     179.5900
        2992    46.151000     202.0000     192.2500     179.5700
        2993    46.163200     197.0000     192.8000     179.5500
        2994    46.175500     224.0000     193.3800     179.5300
        2995    46.187700     202.0000     193.9900     179.5100
        2996    46.200000     216.0000     194.6300     179.4900
        2997    46.212200     174.0000     195.3000     179.4700
        2998    46.224500     182.0000     196.0000     179.4500
        2999    46.236700     204.0000     196.7300     179.4200
        3000    46.249000     211.0000     197.4900     179.4000
        3001    46.261200     177.0000     198.2700     179.3800
        3002    46.273500     190.0000     199.1000     179.3600
        3003    46.285700     208.0000     199.9700     179.3400
        3004    46.298000     208.0000     200.9100     179.3200
        3005    46.310200     233.0000     201.9200     179.3000
        3006    46.322500     216.0000     203.0500     179.2700
        3007    46.334700     196.0000     204.3800     179.2500
        3008    46.347000     202.0000     206.0300     179.2300
        3009    46.359200     200.0000     208.0900     179.2100
        3010    46.371500     175.0000     210.5800     179.1900
        3011    46.383700     225.0000     213.5000     179.1700
        3012    46.396000     249.0000     216.6300     179.1400
        3013    46.408200     232.0000     218.9200     179.1200
        3014    46.420500     209.0000     218.9000     179.1000
        3015    46.432700     232.0000     216.9700     179.0800
        3016    46.445000     228.0000     215.1600     179.0600
        3017    46.457200     220.0000     214.3900     179.0400
        3018    46.469500     208.0000     214.5600     179.0100
        3019    46.481700     207.0000     215.4000     178.9900
        3020    46.494000     228.0000     216.6500     178.9700
        3021    46.506200     212.0000     218.2500     178.9500
        3022    46.518500     227.0000     220.0900     178.9300
        3023    46.530700     208.0000     221.6400     178.9000
        3024    46.543000     234.0000     222.2500     178.8800
        3025    46.555200     204.0000     222.1100     178.8600
        3026    46.567500     222.0000     222.1000     178.8400
        3027    46.579700     226.0000     222.6700     178.8200
        3028    46.592000     230.0000     223.7400     178.7900
        3029    46.604200     225.0000     225.0900     178.7700
        3030    46.616500     218.0000     226.5300     178.7500
        3031    46.628700     219.0000     227.9900     178.7300
        3032    46.641000     209.0000     229.5400     178.7000
        3033    46.653200     211.0000     231.3600     178.6800
        3034    46.665500     221.0000     233.7800     178.6600
        3035    46.677700     207.0000     237.2700     178.6400
        3036    46.690000     202.0000     242.4800     178.6100
        3037    46.702200     242.0000     250.3900     178.5900
        3038    46.714500     237.0000     262.4700     178.5700
        3039    46.726700     271.0000     281.3700     178.5500
        3040    46.739000     318.0000     311.4500     178.5200
        3041    46.751300     366.0000     359.3100     178.5000
        3042    46.763500     432.0000     432.4200     178.4800
        3043    46.775800     526.0000     534.9400     178.4600
        3044    46.788000     721.0000     665.8600     178.4300
        3045    46.800300     849.0000     815.8300     178.4100
        3046    46.812500     948.0000     944.4800     178.3900
        3047    46.824800     956.0000     970.4300     178.3600
        3048    46.837000     865.0000     854.5000     178.3400
        3049    46.849300     704.0000     676.7500     178.3200
        3050    46.861500     576.0000     534.6300     178.2900
        3051    46.873800     473.0000     456.0000     178.2700
        3052    46.886000     433.0000     430.6800     178.2500
        3053    46.898300     454.0000     444.1600     178.2300
        3054    46.910500     464.0000     485.1300     178.2000
        3055    46.922800     524.0000     542.6800     178.1800
        3056    46.935000     560.0000     595.1500     178.1600
        3057    46.947300     583.0000     604.0300     178.1300
        3058    46.959500     553.0000     546.6800     178.1100
        3059    46.971800     456.0000     453.1300     178.0800
        3060    46.984000     375.0000     369.9600     178.0600
        3061    46.996300     314.0000     313.9500     178.0400
        3062    47.008500     266.0000     280.1500     178.0100
        3063    47.020800     259.0000     260.4200     177.9900
        3064    47.033000     249.0000     248.1700     177.9700
        3065    47.045300     226.0000     238.8500     177.9400
        3066    47.057500     228.0000     230.0700     177.9200
        3067    47.069800     224.0000     221.7500     177.9000
        3068    47.082000     246.0000     214.8200     177.8700
        3069    47.094300     196.0000     209.7600     177.8500
        3070    47.106500     202.0000     206.4300     177.8200
        3071    47.118800     240.0000     204.3700     177.8000
        3072    47.131000     210.0000     203.1600     177.7800
        3073    47.143300     190.0000     202.6300     177.7500
        3074    47.155500     181.0000     202.2900     177.7300
        3075    47.167800     220.0000     201.4400     177.7000
        3076    47.180000     196.0000     199.6400     177.6800
        3077    47.192300     213.0000     197.1500     177.6500
        3078    47.204500     219.0000     194.6600     177.6300
        3079    47.216800     198.0000     192.6100     177.6000
        3080    47.229000     194.0000     191.0600     177.5800
        3081    47.241300     188.0000     189.9200     177.5600
        3082    47.253500     195.0000     189.0600     177.5300
        3083    47.265800     192.0000     188.3900     177.5100
        3084    47.278000     183.0000     187.8600     177.4800
        3085    47.290300     203.0000     187.4300     177.4600
        3086    47.302500     198.0000     187.0800     177.4300
        3087    47.314800     173.0000     186.8100     177.4100
        3088    47.327000     170.0000     186.6100     177.3800
        3089    47.339300     187.0000     186.4800     177.3600
        3090    47.351500     178.0000     186.4600     177.3300
        3091    47.363800     197.0000     186.6400     177.3100
        3092    47.376000     184.0000     187.2400     177.2800
        3093    47.388300     167.0000     188.1800     177.2600
        3094    47.400600     193.0000     189.5000     177.2300
        3095    47.412800     156.0000     191.9100     177.2100
        3096    47.425100     197.0000     195.0800     177.1800
        3097    47.437300     204.0000     193.9400     177.1500
        3098    47.449600     184.0000     189.4900     177.1300
        3099    47.461800     218.0000     187.7800     177.1000
        3100    47.474100     184.0000     187.4100     177.0800
        3101    47.486300     192.0000     187.6000     177.0500
        3102    47.498600     220.0000     188.1500     177.0300
        3103    47.510800     173.0000     189.0100     177.0000
        3104    47.523100     185.0000     190.1300     176.9700
        3105    47.535300     220.0000     191.7600     176.9500
        3106    47.547600     187.0000     193.9000     176.9200
        3107    47.559800     203.0000     194.8200     176.9000
        3108    47.572100     193.0000     193.6300     176.8700
        3109    47.584300     200.0000     193.2100     176.8400
        3110    47.596600     202.0000     193.6900     176.8200
        3111    47.608800     202.0000     194.4600     176.7900
        3112    47.621100     194.0000     195.3300     176.7600
        3113    47.633300     188.0000     196.3000     176.7400
        3114    47.645600     183.0000     197.4600     176.7100
        3115    47.657800     197.0000     198.9600     176.6800
        3116    47.670100     209.0000     201.0100     176.6600
        3117    47.682300     186.0000     203.9000     176.6300
        3118    47.694600     208.0000     208.0800     176.6000
        3119    47.706800     214.0000     214.2900     176.5800
        3120    47.719100     214.0000     223.8100     176.5500
        3121    47.731300     238.0000     238.8000     176.5200
        3122    47.743600     263.0000     262.4400     176.5000
        3123    47.755800     284.0000     298.0000     176.4700
        3124    47.768100     349.0000     346.9900     176.4400
        3125    47.780300     353.0000     408.9300     176.4200
        3126    47.792600     478.0000     477.0500     176.3900
        3127    47.804800     518.0000     524.9900     176.3600
        3128    47.817100     518.0000     513.9200     176.3300
        3129    47.829300     438.0000     445.0800     176.3100
        3130    47.841600     387.0000     367.7700     176.2800
        3131    47.853800     328.0000     315.0800     176.2500
        3132    47.866100     307.0000     289.4200     176.2200
        3133    47.878300     250.0000     284.2000     176.1900
        3134    47.890600     257.0000     293.9400     176.1700
        3135    47.902800     295.0000     314.8200     176.1400
        3136    47.915100     328.0000     342.6000     176.1100
        3137    47.927300     325.0000     366.8400     176.0800
        3138    47.939600     335.0000     369.2300     176.0500
        3139    47.951800     345.0000     341.3400     176.0300
        3140    47.964100     331.0000     299.9800     176.0000
        3141    47.976300     266.0000     265.4700     175.9700
        3142    47.988600     238.0000     243.0700     175.9400
        3143    48.000800     233.0000     229.3500     175.9100
        3144    48.013100     222.0000     221.1400     175.8800
        3145    48.025400     179.0000     215.9600     175.8600
        3146    48.037600     215.0000     212.5900     175.8300
        3147    48.049900     196.0000     210.6600     175.8000
        3148    48.062100     203.0000     210.1400     175.7700
        3149    48.074400     196.0000     211.1000     175.7400
        3150    48.086600     200.0000     213.8300     175.7100
        3151    48.098900     212.0000     219.0100     175.6800
        3152    48.111100     194.0000     227.8500     175.6500
        3153    48.123400     242.0000     242.3900     175.6200
        3154    48.135600     307.0000     266.0000     175.5900
        3155    48.147900     267.0000     301.7200     175.5700
        3156    48.160100     337.0000     350.5600     175.5400
        3157    48.172400     399.0000     411.9500     175.5100
        3158    48.184600     462.0000     477.2500     175.4800
        3159    48.196900     519.0000     515.3700     175.4500
        3160    48.209100     525.0000     489.0300     175.4200
        3161    48.221400     450.0000     413.0200     175.3900
        3162    48.233600     310.0000     340.0300     175.3600
        3163    48.245900     283.0000     294.3900     175.3300
        3164    48.258100     221.0000     273.7900     175.3000
        3165    48.270400     249.0000     271.3900     175.2700
        3166    48.282600     279.0000     282.3500     175.2400
        3167    48.294900     300.0000     303.4300     175.2100
        3168    48.307100     293.0000     330.6200     175.1800
        3169    48.319400     309.0000     352.8500     175.1500
        3170    48.331600     374.0000     351.2100     175.1200
        3171    48.343900     365.0000     319.6500     175.0900
        3172    48.356100     287.0000     277.6300     175.0600
        3173    48.368400     240.0000     244.2700     175.0200
        3174    48.380600     225.0000     223.0100     174.9900
        3175    48.392900     183.0000     210.1400     174.9600
        3176    48.405100     182.0000     202.1400     174.9300
        3177    48.417400     194.0000     196.8900     174.9000
        3178    48.429600     165.0000     193.2600     174.8700
        3179    48.441900     192.0000     190.6300     174.8400
        3180    48.454100     176.0000     188.6500     174.8100
        3181    48.466400     179.0000     187.1100     174.7800
        3182    48.478600     163.0000     185.8800     174.7400
        3183    48.490900     171.0000     184.8900     174.7100
        3184    48.503100     198.0000     184.0700     174.6800
        3185    48.515400     174.0000     183.3900     174.6500
        3186    48.527600     186.0000     182.8400     174.6200
        3187    48.539900     185.0000     182.4100     174.5900
        3188    48.552100     172.0000     182.1600     174.5500
        3189    48.564400     185.0000     182.0600     174.5200
        3190    48.576600     190.0000     182.0600     174.4900
        3191    48.588900     178.0000     182.4000     174.4600
        3192    48.601100     183.0000     183.1900     174.4300
        3193    48.613400     211.0000     183.2500     174.3900
        3194    48.625600     180.0000     181.4200     174.3600
        3195    48.637900     167.0000     180.3200     174.3300
        3196    48.650100     147.0000     179.8400     174.3000
        3197    48.662400     190.0000     179.5900     174.2600
        3198    48.674700     171.0000     179.4600     174.2300
        3199    48.686900     193.0000     179.4300     174.2000
        3200    48.699100     163.0000     179.4500     174.1700
        3201    48.711400     184.0000     179.5800     174.1300
        3202    48.723700     181.0000     179.9000     174.1000
        3203    48.735900     163.0000     180.2400     174.0700
        3204    48.748200     192.0000     179.8300     174.0300
        3205    48.760400     159.0000     179.0800     174.0000
        3206    48.772700     162.0000     178.7100     173.9700
        3207    48.784900     191.0000     178.5600     173.9300
        3208    48.797200     166.0000     178.4800     173.9000
        3209    48.809400     184.0000     178.4300     173.8700
        3210    48.821700     169.0000     178.4000     173.8300
        3211    48.833900     166.0000     178.3800     173.8000
        3212    48.846200     175.0000     178.3800     173.7700
        3213    48.858400     171.0000     178.3800     173.7300
        3214    48.870700     173.0000     178.3900     173.7000
        3215    48.882900     183.0000     178.4100     173.6600
        3216    48.895200     193.0000     178.4400     173.6300
        3217    48.907400     186.0000     178.4900     173.6000
        3218    48.919700     160.0000     178.5500     173.5600
        3219    48.931900     176.0000     178.6200     173.5300
        3220    48.944200     182.0000     178.7300     173.4900
        3221    48.956400     153.0000     178.8800     173.4600
        3222    48.968700     167.0000     179.1400     173.4200
        3223    48.980900     172.0000     179.5800     173.3900
        3224    48.993200     190.0000     180.1200     173.3500
        3225    49.005400     191.0000     180.9700     173.3200
        3226    49.017700     171.0000     182.3000     173.2800
        3227    49.029900     188.0000     183.3000     173.2500
        3228    49.042200     167.0000     182.0300     173.2100
        3229    49.054400     183.0000     180.9800     173.1800
        3230    49.066700     201.0000     180.4900     173.1400
        3231    49.078900     181.0000     180.4500     173.1100
        3232    49.091200     176.0000     180.6200     173.0700
        3233    49.103400     202.0000     180.9200     173.0400
        3234    49.115700     169.0000     181.3400     173.0000
        3235    49.127900     182.0000     181.8500     172.9700
        3236    49.140200     195.0000     182.5700     172.9300
        3237    49.152400     180.0000     183.4400     172.8900
        3238    49.164700     146.0000     183.7700     172.8600
        3239    49.176900     203.0000     183.3700     172.8200
        3240    49.189200     166.0000     183.2000     172.7900
        3241    49.201400     159.0000     183.3000     172.7500
        3242    49.213700     180.0000     183.5800     172.7100
        3243    49.225900     178.0000     183.9300     172.6800
        3244    49.238200     173.0000     184.3200     172.6400
        3245    49.250400     196.0000     184.7400     172.6000
        3246    49.262700     189.0000     185.1800     172.5700
        3247    49.274900     200.0000     185.6400     172.5300
        3248    49.287200     166.0000     186.1200     172.4900
        3249    49.299400     155.0000     186.6000     172.4600
        3250    49.311700     187.0000     187.1000     172.4200
        3251    49.324000     205.0000     187.6000     172.3800
        3252    49.336200     195.0000     188.1100     172.3500
        3253    49.348500     166.0000     188.6200     172.3100
        3254    49.360700     201.0000     189.1300     172.2700
        3255    49.373000     184.0000     189.6400     172.2300
        3256    49.385200     183.0000     190.1500     172.2000
        3257    49.397500     187.0000     190.6500     172.1600
        3258    49.409700     185.0000     191.1400     172.1200
        3259    49.422000     174.0000     191.6300     172.0800
        3260    49.434200     188.0000     192.1000     172.0500
        3261    49.446500     172.0000     192.5600     172.0100
        3262    49.458700     179.0000     192.9900     171.9700
        3263    49.471000     183.0000     193.4100     171.9300
        3264    49.483200     192.0000     193.8200     171.8900
        3265    49.495500     171.0000     194.2200     171.8600
        3266    49.507700     205.0000     194.6000     171.8200
        3267    49.520000     205.0000     194.9600     171.7800
        3268    49.532200     196.0000     195.3100     171.7400
        3269    49.544500     182.0000     195.6200     171.7000
        3270    49.556700     172.0000     195.9000     171.6600
        3271    49.569000     186.0000     196.1500     171.6200
        3272    49.581200     182.0000     196.3900     171.5900
        3273    49.593500     200.0000     196.6200     171.5500
        3274    49.605700     181.0000     196.9100     171.5100
        3275    49.618000     215.0000     197.3000     171.4700
        3276    49.630200     192.0000     197.8700     171.4300
        3277    49.642500     201.0000     198.7200     171.3900
        3278    49.654700     175.0000     200.0000     171.3500
        3279    49.667000     201.0000     201.9700     171.3100
        3280    49.679200     219.0000     205.0000     171.2700
        3281    49.691500     214.0000     209.6900     171.2300
        3282    49.703700     193.0000     216.7400     171.1900
        3283    49.716000     213.0000     226.8200     171.1500
        3284    49.728200     242.0000     240.3000     171.1100
        3285    49.740500     251.0000     256.5700     171.0700
        3286    49.752700     246.0000     272.6500     171.0300
        3287    49.765000     260.0000     283.0300     170.9900
        3288    49.777200     288.0000     283.6600     170.9500
        3289    49.789500     272.0000     274.1300     170.9100
        3290    49.801700     268.0000     258.6500     170.8700
        3291    49.814000     271.0000     243.3600     170.8300
        3292    49.826200     235.0000     232.6000     170.7900
        3293    49.838500     218.0000     227.6200     170.7500
        3294    49.850700     207.0000     227.7400     170.7100
        3295    49.863000     243.0000     232.5400     170.6700
        3296    49.875200     219.0000     240.9300     170.6300
        3297    49.887500     229.0000     247.6900     170.5900
        3298    49.899700     252.0000     246.4000     170.5500
        3299    49.912000     233.0000     242.1900     170.5000
        3300    49.924200     214.0000     235.0000     170.4600
        3301    49.936500     206.0000     225.9200     170.4200
        3302    49.948700     208.0000     217.3000     170.3800
        3303    49.961000     188.0000     210.7900     170.3400
        3304    49.973300     179.0000     206.6800     170.3000
        3305    49.985500     222.0000     204.6400     170.2600
        3306    49.997800     184.0000     204.5000     170.2100
        3307    50.010000     194.0000     206.0200     170.1700
        3308    50.022300     199.0000     207.5900     170.1300
        3309    50.034500     206.0000     209.0300     170.0900
        3310    50.046800     185.0000     213.7200     170.0500
        3311    50.059000     215.0000     223.1500     170.0000
        3312    50.071300     229.0000     238.6500     169.9600
        3313    50.083500     260.0000     261.5800     169.9200
        3314    50.095800     299.0000     291.4500     169.8800
        3315    50.108000     327.0000     328.9800     169.8400
        3316    50.120300     370.0000     364.8100     169.7900
        3317    50.132500     364.0000     379.5900     169.7500
        3318    50.144800     332.0000     358.4700     169.7100
        3319    50.157000     293.0000     315.1100     169.6600
        3320    50.169300     268.0000     275.2900     169.6200
        3321    50.181500     208.0000     249.6900     169.5800
        3322    50.193800     222.0000     237.0800     169.5400
        3323    50.206000     214.0000     234.4100     169.4900
        3324    50.218300     220.0000     239.5800     169.4500
        3325    50.230500     231.0000     250.9800     169.4100
        3326    50.242800     253.0000     266.4400     169.3600
        3327    50.255000     263.0000     280.6900     169.3200
        3328    50.267300     266.0000     284.2100     169.2800
        3329    50.279500     271.0000     271.1500     169.2300
        3330    50.291800     221.0000     248.3100     169.1900
        3331    50.304000     221.0000     227.0400     169.1400
        3332    50.316300     179.0000     212.0600     169.1000
        3333    50.328500     190.0000     202.5200     169.0600
        3334    50.340800     166.0000     196.5500     169.0100
        3335    50.353000     177.0000     192.8100     168.9700
        3336    50.365300     184.0000     190.4500     168.9200
        3337    50.377500     201.0000     189.0700     168.8800
        3338    50.389800     182.0000     188.4700     168.8400
        3339    50.402000     188.0000     188.6500     168.7900
        3340    50.414300     198.0000     189.8000     168.7500
        3341    50.426500     182.0000     192.3600     168.7000
        3342    50.438800     235.0000     197.0400     168.6600
        3343    50.451000     214.0000     204.6200     168.6100
        3344    50.463300     222.0000     215.5300     168.5700
        3345    50.475500     215.0000     229.7900     168.5200
        3346    50.487800     270.0000     245.3600     168.4800
        3347    50.500000     265.0000     254.5800     168.4300
        3348    50.512300     260.0000     248.4300     168.3900
        3349    50.524500     204.0000     230.9000     168.3400
        3350    50.536800     206.0000     214.0900     168.3000
        3351    50.549000     179.0000     203.0900     168.2500
        3352    50.561300     199.0000     197.3900     168.2100
        3353    50.573500     181.0000     195.6500     168.1600
        3354    50.585800     183.0000     197.0000     168.1100
        3355    50.598000     189.0000     200.9100     168.0700
        3356    50.610300     207.0000     206.9000     168.0200
        3357    50.622600     229.0000     213.5800     167.9800
        3358    50.634800     233.0000     217.2500     167.9300
        3359    50.647100     213.0000     213.9000     167.8800
        3360    50.659300     238.0000     205.1500     167.8400
        3361    50.671600     186.0000     196.3300     167.7900
        3362    50.683800     189.0000     190.0800     167.7500
        3363    50.696100     161.0000     186.1200     167.7000
        3364    50.708300     172.0000     183.7100     167.6500
        3365    50.720600     182.0000     182.3100     167.6100
        3366    50.732800     154.0000     181.6300     167.5600
        3367    50.745100     157.0000     181.4900     167.5100
        3368    50.757300     209.0000     181.1500     167.4700
        3369    50.769600     175.0000     180.0000     167.4200
        3370    50.781800     174.0000     179.3200     167.3700
        3371    50.794100     200.0000     179.0100     167.3300
        3372    50.806300     182.0000     178.8800     167.2800
        3373    50.818600     157.0000     178.8400     167.2300
        3374    50.830800     159.0000     178.8200     167.1800
        3375    50.843100     181.0000     178.8200     167.1400
        3376    50.855300     172.0000     178.9000     167.0900
        3377    50.867600     203.0000     179.1000     167.0400
        3378    50.879800     196.0000     179.4000     167.0000
        3379    50.892100     177.0000     179.5900     166.9500
        3380    50.904300     183.0000     179.4300     166.9000
        3381    50.916600     178.0000     179.3800     166.8500
        3382    50.928800     186.0000     179.6000     166.8000
        3383    50.941100     195.0000     180.0800     166.7600
        3384    50.953300     181.0000     180.8300     166.7100
        3385    50.965600     182.0000     181.9400     166.6600
        3386    50.977800     190.0000     183.5600     166.6100
        3387    50.990100     193.0000     186.0100     166.5600
        3388    51.002300     202.0000     189.7300     166.5200
        3389    51.014600     205.0000     195.3300     166.4700
        3390    51.026800     202.0000     203.2900     166.4200
        3391    51.039100     262.0000     213.7500     166.3700
        3392    51.051300     221.0000     226.0700     166.3200
        3393    51.063600     256.0000     237.1900     166.2700
        3394    51.075800     235.0000     240.6800     166.2300
        3395    51.088100     241.0000     232.9200     166.1800
        3396    51.100300     225.0000     219.7600     166.1300
        3397    51.112600     227.0000     209.0400     166.0800
        3398    51.124800     228.0000     203.4000     166.0300
        3399    51.137100     227.0000     202.4300     165.9800
        3400    51.149300     218.0000     205.5800     165.9300
        3401    51.161600     236.0000     213.0100     165.8800
        3402    51.173800     237.0000     225.6400     165.8300
        3403    51.186100     244.0000     245.0900     165.7800
        3404    51.198300     279.0000     272.6300     165.7300
        3405    51.210600     300.0000     307.3500     165.6900
        3406    51.222800     387.0000     347.8500     165.6400
        3407    51.235100     408.0000     393.4500     165.5900
        3408    51.247300     434.0000     431.2400     165.5400
        3409    51.259600     459.0000     429.0600     165.4900
        3410    51.271900     380.0000     377.9700     165.4400
        3411    51.284100     324.0000     313.9900     165.3900
        3412    51.296400     251.0000     267.5100     165.3400
        3413    51.308600     239.0000     241.7600     165.2900
        3414    51.320900     234.0000     231.1300     165.2400
        3415    51.333100     216.0000     231.4600     165.1900
        3416    51.345400     224.0000     240.6600     165.1400
        3417    51.357600     252.0000     257.4300     165.0900
        3418    51.369900     259.0000     279.7700     165.0400
        3419    51.382100     307.0000     300.5900     164.9900
        3420    51.394400     299.0000     305.1600     164.9400
        3421    51.406600     304.0000     285.8000     164.8900
        3422    51.418900     251.0000     255.5000     164.8400
        3423    51.431100     224.0000     230.4600     164.7800
        3424    51.443400     201.0000     214.5000     164.7300
        3425    51.455600     193.0000     204.0900     164.6800
        3426    51.467900     207.0000     196.0500     164.6300
        3427    51.480100     182.0000     189.6400     164.5800
        3428    51.492400     189.0000     184.9800     164.5300
        3429    51.504600     179.0000     181.8700     164.4800
        3430    51.516900     181.0000     179.8900     164.4300
        3431    51.529100     158.0000     178.7300     164.3800
        3432    51.541400     185.0000     178.2000     164.3300
        3433    51.553600     175.0000     178.1500     164.2800
        3434    51.565900     158.0000     178.4200     164.2200
        3435    51.578100     189.0000     178.7200     164.1700
        3436    51.590400     172.0000     178.5500     164.1200
        3437    51.602600     176.0000     177.6300     164.0700
        3438    51.614900     205.0000     176.2900     164.0200
        3439    51.627100     175.0000     175.0800     163.9700
        3440    51.639400     164.0000     174.2100     163.9200
        3441    51.651600     198.0000     173.7100     163.8600
        3442    51.663900     176.0000     173.5100     163.8100
        3443    51.676100     183.0000     173.4200     163.7600
        3444    51.688400     179.0000     172.9400     163.7100
        3445    51.700600     175.0000     172.4500     163.6600
        3446    51.712900     175.0000     172.1900     163.6000
        3447    51.725100     189.0000     172.0300     163.5500
        3448    51.737400     154.0000     171.9100     163.5000
        3449    51.749600     139.0000     171.8200     163.4500
        3450    51.761900     168.0000     171.7600     163.4000
        3451    51.774100     182.0000     171.7100     163.3400
        3452    51.786400     168.0000     171.6800     163.2900
        3453    51.798600     163.0000     171.7000     163.2400
        3454    51.810900     187.0000     171.7300     163.1900
        3455    51.823100     170.0000     171.6000     163.1300
        3456    51.835400     169.0000     171.3600     163.0800
        3457    51.847600     151.0000     171.1900     163.0300
        3458    51.859900     169.0000     171.0800     162.9800
        3459    51.872100     187.0000     171.0000     162.9200
        3460    51.884400     168.0000     170.8600     162.8700
        3461    51.896700     168.0000     170.7000     162.8200
        3462    51.908900     177.0000     170.5700     162.7700
        3463    51.921200     155.0000     170.4500     162.7100
        3464    51.933400     172.0000     170.3300     162.6600
        3465    51.945700     195.0000     170.2100     162.6100
        3466    51.957900     162.0000     170.1000     162.5500
        3467    51.970200     167.0000     169.9800     162.5000
        3468    51.982400     172.0000     169.8700     162.4500
        3469    51.994700     160.0000     169.7600     162.3900
        3470    52.006900     185.0000     169.6600     162.3400
        3471    52.019200     167.0000     169.5500     162.2900
        3472    52.031400     173.0000     169.4200     162.2300
        3473    52.043700     158.0000     169.3100     162.1800
        3474    52.055900     172.0000     169.2100     162.1300
        3475    52.068200     181.0000     169.1200     162.0700
        3476    52.080400     189.0000     169.0400     162.0200
        3477    52.092700     188.0000     168.9700     161.9700
        3478    52.104900     171.0000     168.9100     161.9100
        3479    52.117200     164.0000     168.8500     161.8600
        3480    52.129400     172.0000     168.8000     161.8100
        3481    52.141700     150.0000     168.7500     161.7500
        3482    52.153900     156.0000     168.7000     161.7000
        3483    52.166200     167.0000     168.6600     161.6500
        3484    52.178400     184.0000     168.6300     161.5900
        3485    52.190700     170.0000     168.6400     161.5400
        3486    52.202900     167.0000     168.6500     161.4800
        3487    52.215200     181.0000     168.6000     161.4300
        3488    52.227400     167.0000     168.6100     161.3800
        3489    52.239700     188.0000     168.7100     161.3200
        3490    52.251900     200.0000     168.9200     161.2700
        3491    52.264200     166.0000     169.2700     161.2100
        3492    52.276400     182.0000     169.8500     161.1600
        3493    52.288700     199.0000     170.8500     161.1100
        3494    52.300900     159.0000     172.6100     161.0500
        3495    52.313200     195.0000     175.5700     161.0000
        3496    52.325400     194.0000     180.0500     160.9400
        3497    52.337700     199.0000     186.3400     160.8900
        3498    52.349900     221.0000     194.3500     160.8400
        3499    52.362200     218.0000     200.8800     160.7800
        3500    52.374400     225.0000     199.0400     160.7300
        3501    52.386700     214.0000     189.4600     160.6700
        3502    52.398900     172.0000     180.9000     160.6200
        3503    52.411200     193.0000     176.1200     160.5600
        3504    52.423400     159.0000     173.9800     160.5100
        3505    52.435700     199.0000     173.4200     160.4500
        3506    52.447900     198.0000     174.0100     160.4000
        3507    52.460200     185.0000     175.6100     160.3500
        3508    52.472400     182.0000     178.1800     160.2900
        3509    52.484700     183.0000     181.7700     160.2400
        3510    52.496900     220.0000     185.5900     160.1800
        3511    52.509200     188.0000     187.0000     160.1300
        3512    52.521400     176.0000     184.1400     160.0700
        3513    52.533700     168.0000     179.7300     160.0200
        3514    52.546000     189.0000     176.7800     159.9600
        3515    52.558200     180.0000     175.5500     159.9100
        3516    52.570500     176.0000     175.3700     159.8500
        3517    52.582700     198.0000     175.8900     159.8000
        3518    52.595000     197.0000     176.9700     159.7400
        3519    52.607200     221.0000     178.0200     159.6900
        3520    52.619500     158.0000     178.3700     159.6300
        3521    52.631700     177.0000     179.2100     159.5800
        3522    52.644000     178.0000     180.5900     159.5200
        3523    52.656200     183.0000     182.3500     159.4700
        3524    52.668500     186.0000     184.4700     159.4100
        3525    52.680700     181.0000     186.9100     159.3600
        3526    52.693000     177.0000     189.6600     159.3000
        3527    52.705200     161.0000     192.8500     159.2500
        3528    52.717500     177.0000     196.3300     159.1900
        3529    52.729700     188.0000     198.6800     159.1400
        3530    52.742000     200.0000     200.1500     159.0800
        3531    52.754200     210.0000     202.2300     159.0300
        3532    52.766500     202.0000     204.9000     158.9700
        3533    52.778700     195.0000     208.6400     158.9200
        3534    52.791000     202.0000     213.8000     158.8600
        3535    52.803200     226.0000     220.9000     158.8100
        3536    52.815500     230.0000     230.7000     158.7500
        3537    52.827700     255.0000     244.5200     158.7000
        3538    52.840000     284.0000     264.0900     158.6400
        3539    52.852200     288.0000     291.0000     158.5900
        3540    52.864500     355.0000     328.9700     158.5300
        3541    52.876700     360.0000     385.2900     158.4800
        3542    52.889000     458.0000     467.5900     158.4200
        3543    52.901200     653.0000     582.2100     158.3600
        3544    52.913500     770.0000     729.8300     158.3100
        3545    52.925700     926.0000     898.6800     158.2500
        3546    52.938000    1148.0000    1054.7500     158.2000
        3547    52.950200    1110.0000    1139.2000     158.1400
        3548    52.962500    1088.0000    1103.1000     158.0900
        3549    52.974700    1000.0000     961.3400     158.0300
        3550    52.987000     837.0000     785.1200     157.9800
        3551    52.999200     620.0000     636.2100     157.9200
        3552    53.011500     520.0000     538.3000     157.8700
        3553    53.023700     495.0000     490.2400     157.8100
        3554    53.036000     469.0000     483.9500     157.7600
        3555    53.048200     466.0000     511.6500     157.7000
        3556    53.060500     600.0000     564.6700     157.6400
        3557    53.072700     649.0000     628.8400     157.5900
        3558    53.085000     683.0000     679.8100     157.5300
        3559    53.097200     661.0000     687.6000     157.4800
        3560    53.109500     649.0000     637.8500     157.4200
        3561    53.121700     562.0000     548.3400     157.3700
        3562    53.134000     489.0000     452.9500     157.3100
        3563    53.146200     370.0000     374.2300     157.2600
        3564    53.158500     322.0000     317.3500     157.2000
        3565    53.170700     224.0000     278.4100     157.1500
        3566    53.183000     259.0000     252.0000     157.0900
        3567    53.195200     220.0000     233.9800     157.0400
        3568    53.207500     233.0000     221.1700     156.9800
        3569    53.219800     189.0000     211.9500     156.9200
        3570    53.232000     218.0000     205.1500     156.8700
        3571    53.244300     189.0000     200.0500     156.8100
        3572    53.256500     188.0000     196.1500     156.7600
        3573    53.268800     178.0000     193.1400     156.7000
        3574    53.281000     200.0000     190.8200     156.6500
        3575    53.293300     189.0000     189.1400     156.5900
        3576    53.305500     180.0000     188.0800     156.5400
        3577    53.317800     197.0000     187.6100     156.4800
        3578    53.330000     191.0000     187.9400     156.4300
        3579    53.342300     189.0000     189.2700     156.3700
        3580    53.354500     198.0000     190.6400     156.3200
        3581    53.366800     177.0000     190.6300     156.2600
        3582    53.379000     189.0000     192.3000     156.2100
        3583    53.391300     175.0000     196.3800     156.1500
        3584    53.403500     228.0000     203.3000     156.0900
        3585    53.415800     222.0000     214.1700     156.0400
        3586    53.428000     216.0000     230.5600     155.9800
        3587    53.440300     262.0000     253.9900     155.9300
        3588    53.452500     301.0000     284.8700     155.8700
        3589    53.464800     344.0000     320.8500     155.8200
        3590    53.477000     340.0000     354.2900     155.7600
        3591    53.489300     390.0000     371.4800     155.7100
        3592    53.501500     357.0000     360.9500     155.6500
        3593    53.513800     347.0000     327.8700     155.6000
        3594    53.526000     304.0000     290.4900     155.5400
        3595    53.538300     281.0000     261.4300     155.4900
        3596    53.550500     261.0000     242.2600     155.4300
        3597    53.562800     211.0000     232.4700     155.3800
        3598    53.575000     204.0000     232.5600     155.3200
        3599    53.587300     251.0000     241.0400     155.2700
        3600    53.599500     260.0000     256.0100     155.2100
        3601    53.611800     291.0000     272.9600     155.1600
        3602    53.624000     316.0000     288.2700     155.1000
        3603    53.636300     269.0000     295.4000     155.0500
        3604    53.648500     271.0000     288.1100     154.9900
        3605    53.660800     251.0000     269.0400     154.9400
        3606    53.673000     248.0000     247.0600     154.8800
        3607    53.685300     233.0000     227.7900     154.8300
        3608    53.697500     230.0000     211.8100     154.7800
        3609    53.709800     182.0000     199.6500     154.7200
        3610    53.722000     188.0000     191.5600     154.6700
        3611    53.734300     184.0000     186.8300     154.6100
        3612    53.746500     186.0000     184.2700     154.5600
        3613    53.758800     188.0000     182.6700     154.5000
        3614    53.771000     198.0000     182.2800     154.4500
        3615    53.783300     190.0000     182.6000     154.3900
        3616    53.795500     175.0000     182.3300     154.3400
        3617    53.807800     186.0000     180.9400     154.2800
        3618    53.820000     191.0000     178.8500     154.2300
        3619    53.832300     192.0000     176.3900     154.1800
        3620    53.844600     180.0000     173.7700     154.1200
        3621    53.856800     186.0000     171.3600     154.0700
        3622    53.869100     185.0000     169.4600     154.0100
        3623    53.881300     180.0000     168.1100     153.9600
        3624    53.893600     164.0000     167.2300     153.9100
        3625    53.905800     173.0000     166.6900     153.8500
        3626    53.918100     172.0000     166.3800     153.8000
        3627    53.930300     179.0000     166.2400     153.7400
        3628    53.942600     161.0000     166.2300     153.6900
        3629    53.954800     168.0000     166.3400     153.6400
        3630    53.967100     183.0000     166.4700     153.5800
        3631    53.979300     177.0000     166.3800     153.5300
        3632    53.991600     166.0000     166.3000     153.4700
        3633    54.003800     172.0000     166.4100     153.4200
        3634    54.016100     185.0000     166.7000     153.3700
        3635    54.028300     157.0000     167.2200     153.3100
        3636    54.040600     172.0000     168.0300     153.2600
        3637    54.052800     166.0000     169.2500     153.2100
        3638    54.065100     159.0000     171.0200     153.1500
        3639    54.077300     186.0000     173.6100     153.1000
        3640    54.089600     167.0000     177.4600     153.0500
        3641    54.101800     186.0000     183.2900     152.9900
        3642    54.114100     184.0000     192.2600     152.9400
        3643    54.126300     186.0000     206.2100     152.8900
        3644    54.138600     235.0000     227.4400     152.8300
        3645    54.150800     251.0000     257.5000     152.7800
        3646    54.163100     308.0000     296.0800     152.7300
        3647    54.175300     337.0000     337.3700     152.6800
        3648    54.187600     343.0000     363.8300     152.6200
        3649    54.199800     340.0000     355.0100     152.5700
        3650    54.212100     343.0000     313.8600     152.5200
        3651    54.224300     277.0000     266.3900     152.4600
        3652    54.236600     241.0000     233.7400     152.4100
        3653    54.248800     199.0000     215.9500     152.3600
        3654    54.261100     211.0000     209.0700     152.3100
        3655    54.273300     200.0000     210.6000     152.2500
        3656    54.285600     216.0000     219.8600     152.2000
        3657    54.297800     221.0000     237.1200     152.1500
        3658    54.310100     243.0000     262.2200     152.1000
        3659    54.322300     310.0000     292.2700     152.0500
        3660    54.334600     335.0000     319.2600     151.9900
        3661    54.346800     326.0000     332.7400     151.9400
        3662    54.359100     368.0000     325.6200     151.8900
        3663    54.371300     283.0000     300.5900     151.8400
        3664    54.383600     282.0000     266.7800     151.7900
        3665    54.395800     240.0000     234.9900     151.7400
        3666    54.408100     222.0000     211.9100     151.6800
        3667    54.420300     199.0000     197.2300     151.6300
        3668    54.432600     185.0000     188.7200     151.5800
        3669    54.444800     177.0000     184.7900     151.5300
        3670    54.457100     182.0000     184.6300     151.4800
        3671    54.469400     188.0000     187.9300     151.4300
        3672    54.481600     174.0000     194.4300     151.3800
        3673    54.493900     216.0000     202.7400     151.3200
        3674    54.506100     208.0000     208.5700     151.2700
        3675    54.518400     217.0000     207.7600     151.2200
        3676    54.530600     212.0000     200.1800     151.1700
        3677    54.542900     184.0000     190.0100     151.1200
        3678    54.555100     195.0000     180.8900     151.0700
        3679    54.567400     161.0000     173.8200     151.0200
        3680    54.579600     153.0000     168.7600     150.9700
        3681    54.591900     162.0000     165.3600     150.9200
        3682    54.604100     143.0000     163.1600     150.8700
        3683    54.616400     148.0000     161.7900     150.8200
        3684    54.628600     150.0000     161.0100     150.7700
        3685    54.640900     172.0000     160.7200     150.7200
        3686    54.653100     155.0000     160.6800     150.6700
        3687    54.665400     174.0000     160.3500     150.6200
        3688    54.677600     156.0000     160.1300     150.5700
        3689    54.689900     158.0000     160.0300     150.5200
        3690    54.702100     165.0000     159.7200     150.4700
        3691    54.714400     132.0000     159.1700     150.4200
        3692    54.726600     166.0000     158.6400     150.3700
        3693    54.738900     153.0000     158.3100     150.3200
        3694    54.751100     176.0000     158.2300     150.2800
        3695    54.763400     148.0000     158.4000     150.2300
        3696    54.775600     173.0000     158.8800     150.1800
        3697    54.787900     154.0000     159.7500     150.1300
        3698    54.800100     159.0000     160.9800     150.0800
        3699    54.812400     197.0000     162.7500     150.0300
        3700    54.824600     186.0000     165.5500     149.9800
        3701    54.836900     190.0000     169.3000     149.9300
        3702    54.849100     184.0000     173.9100     149.8900
        3703    54.861400     170.0000     181.6600     149.8400
        3704    54.873600     177.0000     193.0700     149.7900
        3705    54.885900     226.0000     207.6300     149.7400
        3706    54.898100     237.0000     222.6500     149.7000
        3707    54.910400     199.0000     231.6100     149.6500
        3708    54.922600     215.0000     227.8800     149.6000
        3709    54.934900     192.0000     213.3400     149.5500
        3710    54.947100     204.0000     196.8500     149.5100
        3711    54.959400     194.0000     184.3900     149.4600
        3712    54.971600     166.0000     176.9100     149.4100
        3713    54.983900     174.0000     173.2600     149.3600
        3714    54.996100     165.0000     172.2100     149.3200
        3715    55.008400     155.0000     173.8800     149.2700
        3716    55.020600     178.0000     178.1700     149.2200
        3717    55.032900     157.0000     183.9700     149.1800
        3718    55.045100     168.0000     189.8600     149.1300
        3719    55.057400     193.0000     193.6200     149.0900
        3720    55.069600     206.0000     191.9300     149.0400
        3721    55.081900     201.0000     184.8900     148.9900
        3722    55.094100     170.0000     176.1400     148.9500
        3723    55.106400     168.0000     168.8300     148.9000
        3724    55.118700     163.0000     163.7700     148.8600
        3725    55.130900     170.0000     160.5300     148.8100
        3726    55.143200     152.0000     158.5300     148.7700
        3727    55.155400     172.0000     157.3700     148.7200
        3728    55.167700     146.0000     156.6800     148.6800
        3729    55.179900     157.0000     155.7700     148.6300
        3730    55.192200     159.0000     154.7900     148.5900
        3731    55.204400     157.0000     154.1300     148.5400
        3732    55.216700     175.0000     153.7100     148.5000
        3733    55.228900     140.0000     153.4100     148.4500
        3734    55.241200     154.0000     153.1900     148.4100
        3735    55.253400     166.0000     153.0200     148.3600
        3736    55.265700     146.0000     152.9000     148.3200
        3737    55.277900     168.0000     152.8200     148.2800
        3738    55.290200     177.0000     152.7800     148.2300
        3739    55.302400     153.0000     152.7900     148.1900
        3740    55.314700     161.0000     152.8200     148.1500
        3741    55.326900     138.0000     152.7400     148.1000
        3742    55.339200     153.0000     152.6100     148.0600
        3743    55.351400     172.0000     152.5700     148.0200
        3744    55.363700     151.0000     152.5900     147.9800
        3745    55.375900     152.0000     152.6600     147.9300
        3746    55.388200     173.0000     152.8000     147.8900
        3747    55.400400     141.0000     153.0100     147.8500
        3748    55.412700     148.0000     153.3300     147.8100
        3749    55.424900     158.0000     153.7300     147.7600
        3750    55.437200     181.0000     154.1900     147.7200
        3751    55.449400     140.0000     154.5600     147.6800
        3752    55.461700     139.0000     154.6700     147.6400
        3753    55.473900     169.0000     154.4200     147.6000
        3754    55.486200     165.0000     153.9500     147.5600
        3755    55.498400     178.0000     153.5000     147.5200
        3756    55.510700     163.0000     153.1700     147.4700
        3757    55.522900     156.0000     152.9700     147.4300
        3758    55.535200     148.0000     152.9000     147.3900
        3759    55.547400     156.0000     152.9200     147.3500
        3760    55.559700     168.0000     153.0400     147.3100
        3761    55.571900     161.0000     153.2500     147.2700
        3762    55.584200     159.0000     153.5500     147.2300
        3763    55.596400     133.0000     153.9600     147.1900
        3764    55.608700     157.0000     154.3900     147.1500
        3765    55.620900     148.0000     154.8800     147.1200
        3766    55.633200     159.0000     155.6400     147.0800
        3767    55.645400     143.0000     156.3500     147.0400
        3768    55.657700     166.0000     155.6100     147.0000
        3769    55.669900     152.0000     154.9100     146.9600
        3770    55.682200     150.0000     154.7100     146.9200
        3771    55.694400     143.0000     154.2500     146.8800
        3772    55.706700     158.0000     154.1700     146.8500
        3773    55.718900     157.0000     154.4400     146.8100
        3774    55.731200     173.0000     155.0100     146.7700
        3775    55.743400     177.0000     155.9600     146.7300
        3776    55.755700     165.0000     156.8000     146.7000
        3777    55.768000     155.0000     156.2800     146.6600
        3778    55.780200     161.0000     156.0000     146.6200
        3779    55.792500     182.0000     156.3500     146.5800
        3780    55.804700     161.0000     156.5600     146.5500
        3781    55.817000     141.0000     156.7200     146.5100
        3782    55.829200     161.0000     157.4000     146.4800
        3783    55.841500     141.0000     158.4500     146.4400
        3784    55.853700     171.0000     160.2400     146.4000
        3785    55.866000     162.0000     162.8700     146.3700
        3786    55.878200     162.0000     165.1000     146.3300
        3787    55.890500     165.0000     168.0400     146.3000
        3788    55.902700     168.0000     173.6500     146.2600
        3789    55.915000     199.0000     182.0700     146.2300
        3790    55.927200     189.0000     194.4700     146.1900
        3791    55.939500     209.0000     212.0900     146.1600
        3792    55.951700     228.0000     234.4800     146.1300
        3793    55.964000     242.0000     258.0800     146.0900
        3794    55.976200     280.0000     274.4000     146.0600
        3795    55.988500     263.0000     273.9300     146.0200
        3796    56.000700     257.0000     256.7100     145.9900
        3797    56.013000     208.0000     232.9400     145.9600
        3798    56.025200     187.0000     211.5600     145.9200
        3799    56.037500     169.0000     195.9200     145.8900
        3800    56.049700     192.0000     186.7000     145.8600
        3801    56.062000     198.0000     182.9700     145.8300
        3802    56.074200     175.0000     183.7900     145.7900
        3803    56.086500     196.0000     188.6000     145.7600
        3804    56.098700     193.0000     196.8300     145.7300
        3805    56.111000     207.0000     207.0400     145.7000
        3806    56.123200     223.0000     215.5500     145.6700
        3807    56.135500     207.0000     217.6800     145.6400
        3808    56.147700     196.0000     211.6800     145.6100
        3809    56.160000     196.0000     200.2400     145.5800
        3810    56.172200     190.0000     187.5700     145.5500
        3811    56.184500     159.0000     177.2700     145.5200
        3812    56.196700     155.0000     170.2100     145.4900
        3813    56.209000     173.0000     165.8000     145.4600
        3814    56.221200     179.0000     163.3300     145.4300
        3815    56.233500     166.0000     162.3400     145.4000
        3816    56.245700     186.0000     162.6900     145.3700
        3817    56.258000     162.0000     164.5100     145.3400
        3818    56.270200     168.0000     167.9600     145.3100
        3819    56.282500     179.0000     173.1200     145.2800
        3820    56.294700     192.0000     180.0200     145.2600
        3821    56.307000     181.0000     187.3500     145.2300
        3822    56.319200     198.0000     191.4600     145.2000
        3823    56.331500     189.0000     188.9600     145.1700
        3824    56.343700     179.0000     181.4300     145.1500
        3825    56.356000     187.0000     173.5800     145.1200
        3826    56.368200     163.0000     168.2000     145.0900
        3827    56.380500     161.0000     165.4900     145.0700
        3828    56.392800     169.0000     164.6400     145.0400
        3829    56.405000     167.0000     165.6300     145.0200
        3830    56.417300     165.0000     168.7600     144.9900
        3831    56.429500     186.0000     174.1200     144.9600
        3832    56.441800     163.0000     182.6400     144.9400
        3833    56.454000     198.0000     194.4800     144.9200
        3834    56.466300     225.0000     209.0400     144.8900
        3835    56.478500     252.0000     224.2200     144.8700
        3836    56.490800     240.0000     237.1400     144.8400
        3837    56.503000     221.0000     244.5900     144.8200
        3838    56.515300     259.0000     242.8800     144.8000
        3839    56.527500     206.0000     230.8500     144.7700
        3840    56.539800     199.0000     213.1400     144.7500
        3841    56.552000     184.0000     196.2400     144.7300
        3842    56.564300     171.0000     183.8400     144.7000
        3843    56.576500     178.0000     176.3500     144.6800
        3844    56.588800     176.0000     172.8800     144.6600
        3845    56.601000     160.0000     172.6800     144.6400
        3846    56.613300     186.0000     175.2500     144.6200
        3847    56.625500     185.0000     180.1500     144.6000
        3848    56.637800     168.0000     186.6300     144.5800
        3849    56.650000     203.0000     192.8200     144.5500
        3850    56.662300     203.0000     195.9500     144.5300
        3851    56.674500     187.0000     193.8700     144.5100
        3852    56.686800     199.0000     187.1700     144.5000
        3853    56.699000     193.0000     179.1200     144.4800
        3854    56.711300     159.0000     172.4000     144.4600
        3855    56.723500     172.0000     166.4400     144.4400
        3856    56.735800     163.0000     161.0300     144.4200
        3857    56.748000     190.0000     157.7500     144.4000
        3858    56.760300     169.0000     155.7900     144.3800
        3859    56.772500     181.0000     154.5600     144.3700
        3860    56.784800     171.0000     153.7600     144.3500
        3861    56.797000     147.0000     153.2800     144.3300
        3862    56.809300     152.0000     153.0200     144.3100
        3863    56.821500     159.0000     152.8800     144.3000
        3864    56.833800     160.0000     152.8100     144.2800
        3865    56.846000     178.0000     152.9000     144.2600
        3866    56.858300     157.0000     153.2500     144.2500
        3867    56.870500     158.0000     153.5600     144.2300
        3868    56.882800     150.0000     153.1700     144.2200
        3869    56.895000     167.0000     152.6800     144.2000
        3870    56.907300     163.0000     152.5600     144.1900
        3871    56.919500     150.0000     152.6700     144.1800
        3872    56.931800     169.0000     152.9500     144.1600
        3873    56.944000     168.0000     153.3100     144.1500
        3874    56.956300     193.0000     153.3900     144.1300
        3875    56.968500     149.0000     153.2500     144.1200
        3876    56.980800     167.0000     153.2800     144.1100
        3877    56.993000     156.0000     153.4400     144.1000
        3878    57.005300     169.0000     153.7300     144.0900
        3879    57.017500     143.0000     154.1700     144.0700
        3880    57.029800     186.0000     154.7600     144.0600
        3881    57.042100     165.0000     155.4900     144.0500
        3882    57.054300     170.0000     156.6200     144.0400
        3883    57.066600     162.0000     158.1000     144.0300
        3884    57.078800     146.0000     159.1700     144.0200
        3885    57.091100     171.0000     160.4800     144.0100
        3886    57.103300     183.0000     163.0100     144.0000
        3887    57.115600     174.0000     166.9300     143.9900
        3888    57.127800     179.0000     173.0300     143.9800
        3889    57.140100     187.0000     182.4100     143.9700
        3890    57.152300     213.0000     195.8700     143.9700
        3891    57.164600     198.0000     213.2000     143.9600
        3892    57.176800     220.0000     231.3900     143.9500
        3893    57.189100     246.0000     242.1400     143.9400
        3894    57.201300     238.0000     237.0100     143.9400
        3895    57.213600     230.0000     219.3700     143.9300
        3896    57.225800     196.0000     200.6600     143.9200
        3897    57.238100     187.0000     187.1200     143.9200
        3898    57.250300     179.0000     179.5800     143.9100
        3899    57.262600     176.0000     176.9800     143.9100
        3900    57.274800     200.0000     178.4600     143.9000
        3901    57.287100     188.0000     184.1100     143.9000
        3902    57.299300     190.0000     194.8600     143.8900
        3903    57.311600     220.0000     211.7200     143.8900
        3904    57.323800     225.0000     234.8400     143.8900
        3905    57.336100     251.0000     261.4900     143.8900
        3906    57.348300     251.0000     283.1000     143.8800
        3907    57.360600     319.0000     286.0900     143.8800
        3908    57.372800     238.0000     265.0900     143.8800
        3909    57.385100     217.0000     233.2000     143.8800
        3910    57.397300     221.0000     206.1000     143.8800
        3911    57.409600     189.0000     188.2400     143.8700
        3912    57.421800     162.0000     177.8300     143.8700
        3913    57.434100     186.0000     172.4100     143.8700
        3914    57.446300     185.0000     170.5100     143.8700
        3915    57.458600     166.0000     171.5500     143.8700
        3916    57.470800     197.0000     175.4200     143.8700
        3917    57.483100     191.0000     182.0200     143.8800
        3918    57.495300     215.0000     190.4900     143.8800
        3919    57.507600     196.0000     197.7800     143.8800
        3920    57.519800     187.0000     198.6800     143.8800
        3921    57.532100     184.0000     191.1100     143.8900
        3922    57.544300     153.0000     179.6500     143.8900
        3923    57.556600     164.0000     169.7200     143.8900
        3924    57.568800     158.0000     162.9800     143.9000
        3925    57.581100     156.0000     158.8200     143.9000
        3926    57.593300     154.0000     156.3000     143.9000
        3927    57.605600     143.0000     154.8400     143.9100
        3928    57.617800     138.0000     154.0200     143.9100
        3929    57.630100     165.0000     153.0400     143.9200
        3930    57.642300     144.0000     151.9000     143.9300
        3931    57.654600     148.0000     151.1900     143.9300
        3932    57.666800     156.0000     150.7300     143.9400
        3933    57.679100     147.0000     150.4200     143.9500
        3934    57.691400     124.0000     150.1800     143.9600
        3935    57.703600     171.0000     150.0100     143.9600
        3936    57.715900     162.0000     149.9000     143.9700
        3937    57.728100     160.0000     149.8700     143.9800
        3938    57.740400     158.0000     149.9100     143.9900
        3939    57.752600     155.0000     150.0400     144.0000
        3940    57.764900     145.0000     150.3100     144.0100
        3941    57.777100     158.0000     150.6500     144.0200
        3942    57.789400     163.0000     150.8800     144.0300
        3943    57.801600     128.0000     151.2100     144.0400
        3944    57.813900     164.0000     151.9500     144.0600
        3945    57.826100     186.0000     153.2200     144.0700
        3946    57.838400     171.0000     155.1300     144.0800
        3947    57.850600     162.0000     157.7600     144.0900
        3948    57.862900     156.0000     160.9400     144.1100
        3949    57.875100     160.0000     163.8900     144.1200
        3950    57.887400     165.0000     165.5200     144.1300
        3951    57.899600     159.0000     165.7300     144.1500
        3952    57.911900     163.0000     165.1500     144.1600
        3953    57.924100     178.0000     163.8100     144.1800
        3954    57.936400     149.0000     161.6000     144.2000
        3955    57.948600     150.0000     159.0100     144.2100
        3956    57.960900     138.0000     156.7300     144.2300
        3957    57.973100     152.0000     155.1700     144.2500
        3958    57.985400     149.0000     154.4300     144.2600
        3959    57.997600     153.0000     154.4400     144.2800
        3960    58.009900     141.0000     155.1000     144.3000
        3961    58.022100     136.0000     156.1800     144.3200
        3962    58.034400     164.0000     157.2200     144.3400
        3963    58.046600     148.0000     157.7200     144.3600
        3964    58.058900     151.0000     157.6400     144.3800
        3965    58.071100     151.0000     157.2300     144.4000
        3966    58.083400     164.0000     156.5500     144.4200
        3967    58.095600     140.0000     155.6700     144.4400
        3968    58.107900     131.0000     154.8500     144.4700
        3969    58.120100     150.0000     154.3700     144.4900
        3970    58.132400     146.0000     154.0900     144.5100
        3971    58.144600     164.0000     153.3400     144.5300
        3972    58.156900     148.0000     151.2400     144.5600
        3973    58.169100     168.0000     149.9200     144.5800
        3974    58.181400     166.0000     149.2400     144.6100
        3975    58.193600     159.0000     148.8500     144.6300
        3976    58.205900     145.0000     148.6000     144.6600
        3977    58.218100     150.0000     148.4500     144.6800
        3978    58.230400     144.0000     148.3800     144.7100
        3979    58.242600     150.0000     148.3900     144.7400
        3980    58.254900     143.0000     148.5200     144.7700
        3981    58.267100     147.0000     148.7800     144.7900
        3982    58.279400     169.0000     149.1400     144.8200
        3983    58.291600     161.0000     149.4600     144.8500
        3984    58.303900     148.0000     149.3700     144.8800
        3985    58.316200     149.0000     148.7000     144.9100
        3986    58.328400     134.0000     148.2000     144.9400
        3987    58.340700     142.0000     147.9600     144.9700
        3988    58.352900     178.0000     147.8500     145.0000
        3989    58.365200     140.0000     147.7900     145.0300
        3990    58.377400     141.0000     147.7600     145.0700
        3991    58.389700     165.0000     147.7500     145.1000
        3992    58.401900     156.0000     147.7700     145.1300
        3993    58.414200     157.0000     147.8200     145.1700
        3994    58.426400     156.0000     147.9200     145.2000
        3995    58.438700     166.0000     148.0900     145.2300
        3996    58.450900     175.0000     148.2500     145.2700
        3997    58.463200     168.0000     148.1100     145.3000
        3998    58.475400     143.0000     147.9100     145.3400
        3999    58.487700     131.0000     147.8400     145.3800
        4000    58.499900     146.0000     147.8300     145.4100
        4001    58.512200     131.0000     147.8400     145.4500
        4002    58.524400     135.0000     147.8700     145.4900
        4003    58.536700     134.0000     147.9100     145.5300
        4004    58.548900     140.0000     147.9500     145.5700
        4005    58.561200     149.0000     148.0100     145.6100
        4006    58.573400     126.0000     148.0900     145.6500
        4007    58.585700     177.0000     148.1900     145.6900
        4008    58.597900     164.0000     148.3300     145.7300
        4009    58.610200     157.0000     148.4600     145.7700
        4010    58.622400     143.0000     148.4900     145.8100
        4011    58.634700     161.0000     148.4800     145.8600
        4012    58.646900     144.0000     148.5400     145.9000
        4013    58.659200     149.0000     148.6700     145.9400
        4014    58.671400     159.0000     148.7900     145.9900
        4015    58.683700     152.0000     148.8200     146.0300
        4016    58.695900     166.0000     148.8700     146.0800
        4017    58.708200     161.0000     148.9900     146.1200
        4018    58.720400     139.0000     149.1700     146.1700
        4019    58.732700     172.0000     149.4200     146.2200
        4020    58.744900     142.0000     149.6800     146.2600
        4021    58.757200     150.0000     149.7700     146.3100
        4022    58.769400     127.0000     149.7800     146.3600
        4023    58.781700     146.0000     149.8200     146.4100
        4024    58.793900     174.0000     149.9600     146.4600
        4025    58.806200     174.0000     150.1600     146.5100
        4026    58.818400     158.0000     150.4200     146.5600
        4027    58.830700     156.0000     150.7300     146.6100
        4028    58.842900     140.0000     151.0900     146.6600
        4029    58.855200     153.0000     151.5800     146.7100
        4030    58.867400     160.0000     152.2900     146.7700
        4031    58.879700     140.0000     153.2400     146.8200
        4032    58.891900     161.0000     154.0100     146.8800
        4033    58.904200     160.0000     154.3100     146.9300
        4034    58.916400     140.0000     154.1200     146.9900
        4035    58.928700     140.0000     154.1600     147.0400
        4036    58.940900     165.0000     154.4600     147.1000
        4037    58.953200     160.0000     154.7500     147.1500
        4038    58.965500     168.0000     155.1700     147.2100
        4039    58.977700     153.0000     155.7000     147.2700
        4040    58.990000     127.0000     156.2800     147.3300
        4041    59.002200     157.0000     156.8800     147.3900
        4042    59.014500     167.0000     157.5300     147.4500
        4043    59.026700     145.0000     158.2600     147.5100
        4044    59.039000     169.0000     159.1300     147.5700
        4045    59.051200     181.0000     160.0000     147.6300
        4046    59.063500     177.0000     160.7900     147.6900
        4047    59.075700     171.0000     161.5400     147.7500
        4048    59.088000     186.0000     162.5800     147.8100
        4049    59.100200     163.0000     164.0900     147.8800
        4050    59.112500     198.0000     166.0800     147.9400
        4051    59.124700     165.0000     168.7600     148.0100
        4052    59.137000     190.0000     172.4400     148.0700
        4053    59.149200     184.0000     177.6100     148.1400
        4054    59.161500     196.0000     185.0800     148.2000
        4055    59.173700     202.0000     196.0800     148.2700
        4056    59.186000     213.0000     212.4300     148.3400
        4057    59.198200     251.0000     236.8400     148.4100
        4058    59.210500     253.0000     271.8300     148.4800
        4059    59.222700     350.0000     317.4300     148.5500
        4060    59.235000     387.0000     367.1400     148.6200
        4061    59.247200     419.0000     402.0800     148.6900
        4062    59.259500     433.0000     400.3000     148.7600
        4063    59.271700     382.0000     364.0600     148.8300
        4064    59.284000     334.0000     318.6600     148.9000
        4065    59.296200     305.0000     281.7100     148.9700
        4066    59.308500     253.0000     256.2300     149.0500
        4067    59.320700     236.0000     240.5900     149.1200
        4068    59.333000     226.0000     233.6700     149.2000
        4069    59.345200     227.0000     235.4500     149.2700
        4070    59.357500     223.0000     246.8500     149.3500
        4071    59.369700     251.0000     269.3800     149.4300
        4072    59.382000     297.0000     303.9800     149.5000
        4073    59.394200     327.0000     348.6800     149.5800
        4074    59.406500     409.0000     394.7000     149.6600
        4075    59.418700     428.0000     426.2200     149.7400
        4076    59.431000     451.0000     429.0700     149.8200
        4077    59.443200     404.0000     401.2000     149.9000
        4078    59.455500     342.0000     354.3500     149.9800
        4079    59.467700     286.0000     305.6800     150.0600
        4080    59.480000     258.0000     266.2400     150.1400
        4081    59.492200     257.0000     238.6100     150.2300
        4082    59.504500     221.0000     221.2800     150.3100
        4083    59.516700     198.0000     212.0700     150.3900
        4084    59.529000     197.0000     209.4800     150.4800
        4085    59.541200     229.0000     212.8700     150.5700
        4086    59.553500     209.0000     221.8500     150.6500
        4087    59.565700     256.0000     235.1300     150.7400
        4088    59.578000     230.0000     250.4300     150.8300
        4089    59.590200     256.0000     262.6400     150.9200
        4090    59.602500     272.0000     264.4800     151.0000
        4091    59.614800     222.0000     253.1800     151.0900
        4092    59.627000     205.0000     233.7300     151.1800
        4093    59.639300     218.0000     213.8700     151.2700
        4094    59.651500     170.0000     198.0300     151.3600
        4095    59.663800     166.0000     186.9900     151.4600
        4096    59.676000     178.0000     179.8100     151.5500
        4097    59.688300     176.0000     175.2500     151.6400
        4098    59.700500     150.0000     172.2900     151.7400
        4099    59.712800     177.0000     170.8000     151.8300
        4100    59.725000     161.0000     170.3800     151.9300
        4101    59.737300     161.0000     170.6600     152.0300
        4102    59.749500     186.0000     171.4500     152.1200
        4103    59.761800     162.0000     172.1100     152.2200
        4104    59.774000     150.0000     171.8100     152.3200
        4105    59.786300     180.0000     170.5100     152.4200
        4106    59.798500     147.0000     168.9500     152.5200
        4107    59.810800     143.0000     167.1600     152.6200
        4108    59.823000     159.0000     164.3900     152.7200
        4109    59.835300     138.0000     162.2200     152.8200
        4110    59.847500     158.0000     160.9400     152.9200
        4111    59.859800     152.0000     160.0400     153.0200
        4112    59.872000     160.0000     159.3700     153.1300
        4113    59.884300     160.0000     158.9200     153.2300
        4114    59.896500     146.0000     158.6200     153.3400
        4115    59.908800     148.0000     158.4300     153.4400
        4116    59.921000     159.0000     158.3400     153.5500
        4117    59.933300     160.0000     158.3200     153.6600
        4118    59.945500     167.0000     158.3800     153.7600
        4119    59.957800     171.0000     158.6000     153.8700
        4120    59.970000     164.0000     158.8700     153.9900
        4121    59.982300     167.0000     158.6800     154.0900
        4122    59.994500     188.0000     158.1800     154.2000

# The following lines are used to test the character set of files sent by
# network email or other means. They are not part of the CIF data set.
# abcdefghijklmnopqrstuvwxyzABCDEFGHIJKLMNOPQRSTUVWXYZ0123456789
# !@#$%^&*()_+{}:"~<>?|\-=[];'`,./ 
