# Supplementary material for: Hydrogen-substituted β-tricalcium phosphate synthesized in organic media
Source: Acta Crystallogr B Struct Sci Cryst Eng Mater. 2016 Dec 1;72(Pt 6):875–84. doi: 10.1107/S2052520616015675 (PMC5134762; doi:10.1107/S2052520616015675)
Supplement: Supplementary file 9 [file b-72-00875-150220-01-betaTCPsup9.rtv]

###############################################################################
# Rietveld refinement results for sample 150220-01
# Created with Profex 3.10.0
# Export date: Juli 27, 2016 - 16:29
###############################################################################

data_150220-01
_pd_block_id 150220-01

loop_
    _pd_proc_point_id
    _pd_proc_2theta_corrected
    _pd_proc_intensity_total
    _pd_calc_intensity_total
    _pd_proc_intensity_bkg_calc
           1     9.508400     378.0000     347.0800     346.7500
           2     9.520600     352.0000     347.3700     347.0300
           3     9.532900     368.0000     347.6300     347.3000
           4     9.545100     360.0000     347.8800     347.5400
           5     9.557400     366.0000     348.1100     347.7700
           6     9.569600     336.0000     348.3300     347.9800
           7     9.581900     311.0000     348.5200     348.1700
           8     9.594100     385.0000     348.7000     348.3400
           9     9.606400     355.0000     348.8600     348.4900
          10     9.618600     344.0000     349.0100     348.6300
          11     9.630900     331.0000     349.1400     348.7500
          12     9.643100     375.0000     349.2500     348.8600
          13     9.655400     360.0000     349.3500     348.9500
          14     9.667600     383.0000     349.4300     349.0300
          15     9.679900     346.0000     349.5000     349.0900
          16     9.692100     341.0000     349.5600     349.1400
          17     9.704400     342.0000     349.6000     349.1700
          18     9.716600     345.0000     349.6300     349.2000
          19     9.728900     344.0000     349.6500     349.2000
          20     9.741100     384.0000     349.6500     349.2000
          21     9.753400     347.0000     349.6500     349.1800
          22     9.765600     373.0000     349.6300     349.1600
          23     9.777900     376.0000     349.6000     349.1200
          24     9.790100     326.0000     349.5600     349.0700
          25     9.802400     357.0000     349.5100     349.0100
          26     9.814600     347.0000     349.4500     348.9400
          27     9.826900     322.0000     349.3900     348.8600
          28     9.839100     349.0000     349.3100     348.7700
          29     9.851400     331.0000     349.2200     348.6700
          30     9.863600     347.0000     349.1300     348.5700
          31     9.875900     342.0000     349.0200     348.4500
          32     9.888100     374.0000     348.9100     348.3300
          33     9.900400     348.0000     348.7900     348.1900
          34     9.912600     320.0000     348.6700     348.0500
          35     9.924900     338.0000     348.5300     347.9000
          36     9.937100     332.0000     348.4000     347.7500
          37     9.949400     342.0000     348.2500     347.5900
          38     9.961600     317.0000     348.1000     347.4200
          39     9.973900     333.0000     347.9400     347.2400
          40     9.986100     353.0000     347.7800     347.0600
          41     9.998400     327.0000     347.6100     346.8700
          42    10.010600     340.0000     347.4400     346.6800
          43    10.022900     351.0000     347.2600     346.4800
          44    10.035100     327.0000     347.0800     346.2800
          45    10.047400     337.0000     346.8900     346.0700
          46    10.059600     327.0000     346.7000     345.8500
          47    10.071900     357.0000     346.5100     345.6300
          48    10.084100     341.0000     346.3200     345.4100
          49    10.096400     352.0000     346.1200     345.1800
          50    10.108600     343.0000     345.9200     344.9500
          51    10.120900     361.0000     345.7100     344.7100
          52    10.133100     366.0000     345.5100     344.4700
          53    10.145400     307.0000     345.3000     344.2300
          54    10.157700     364.0000     345.0900     343.9800
          55    10.169900     354.0000     344.8800     343.7300
          56    10.182200     381.0000     344.6700     343.4800
          57    10.194400     361.0000     344.4600     343.2200
          58    10.206700     341.0000     344.2500     342.9600
          59    10.218900     323.0000     344.0400     342.7000
          60    10.231200     354.0000     343.8300     342.4400
          61    10.243400     323.0000     343.6200     342.1700
          62    10.255700     311.0000     343.4200     341.9000
          63    10.267900     351.0000     343.2200     341.6300
          64    10.280200     326.0000     343.0200     341.3600
          65    10.292400     363.0000     342.8200     341.0800
          66    10.304700     343.0000     342.6400     340.8100
          67    10.316900     356.0000     342.4500     340.5300
          68    10.329200     352.0000     342.2800     340.2500
          69    10.341400     354.0000     342.1100     339.9700
          70    10.353700     369.0000     341.9500     339.6900
          71    10.365900     322.0000     341.8000     339.4100
          72    10.378200     312.0000     341.6700     339.1200
          73    10.390400     330.0000     341.5500     338.8400
          74    10.402700     326.0000     341.4400     338.5500
          75    10.414900     311.0000     341.3600     338.2700
          76    10.427200     304.0000     341.3000     337.9800
          77    10.439400     345.0000     341.2600     337.6900
          78    10.451700     366.0000     341.2600     337.4100
          79    10.463900     340.0000     341.3000     337.1200
          80    10.476200     342.0000     341.3800     336.8300
          81    10.488400     339.0000     341.5200     336.5400
          82    10.500700     329.0000     341.7200     336.2600
          83    10.512900     349.0000     341.9900     335.9700
          84    10.525200     334.0000     342.3600     335.6800
          85    10.537400     318.0000     342.8400     335.3900
          86    10.549700     340.0000     343.4600     335.1100
          87    10.561900     338.0000     344.2500     334.8200
          88    10.574200     335.0000     345.2600     334.5300
          89    10.586400     352.0000     346.5400     334.2500
          90    10.598700     363.0000     348.1700     333.9600
          91    10.610900     352.0000     350.2300     333.6800
          92    10.623200     353.0000     352.0200     333.3900
          93    10.635400     359.0000     355.1900     333.1100
          94    10.647700     407.0000     359.2900     332.8300
          95    10.659900     343.0000     364.5900     332.5400
          96    10.672200     395.0000     371.4400     332.2600
          97    10.684400     399.0000     380.2400     331.9800
          98    10.696700     393.0000     391.4900     331.7000
          99    10.708900     419.0000     405.8900     331.4200
         100    10.721200     455.0000     424.5300     331.1500
         101    10.733400     466.0000     449.1100     330.8700
         102    10.745700     449.0000     481.7300     330.6000
         103    10.757900     503.0000     524.9600     330.3200
         104    10.770200     622.0000     582.5400     330.0500
         105    10.782400     707.0000     658.3200     329.7800
         106    10.794700     721.0000     749.2300     329.5100
         107    10.807000     961.0000     833.2800     329.2400
         108    10.819200     955.0000     890.9700     328.9700
         109    10.831500    1029.0000     928.5000     328.7000
         110    10.843700    1083.0000     942.5600     328.4400
         111    10.856000     946.0000     914.3800     328.1800
         112    10.868200     841.0000     825.7600     327.9100
         113    10.880500     740.0000     705.5200     327.6500
         114    10.892700     558.0000     591.5100     327.4000
         115    10.905000     485.0000     495.4500     327.1400
         116    10.917200     432.0000     431.5700     326.8800
         117    10.929500     411.0000     395.6700     326.6300
         118    10.941700     381.0000     375.3600     326.3700
         119    10.954000     360.0000     362.9300     326.1200
         120    10.966200     342.0000     354.7200     325.8700
         121    10.978500     363.0000     348.9500     325.6300
         122    10.990700     357.0000     344.7400     325.3800
         123    11.003000     379.0000     341.4600     325.1400
         124    11.015200     331.0000     338.8800     324.8900
         125    11.027500     327.0000     336.7800     324.6500
         126    11.039700     342.0000     335.0400     324.4100
         127    11.052000     364.0000     333.5800     324.1700
         128    11.064200     321.0000     332.3300     323.9400
         129    11.076500     335.0000     331.2400     323.7000
         130    11.088700     301.0000     330.2800     323.4700
         131    11.101000     281.0000     329.4300     323.2400
         132    11.113200     349.0000     328.6600     323.0100
         133    11.125500     314.0000     327.9700     322.7800
         134    11.137700     322.0000     327.3300     322.5600
         135    11.150000     316.0000     326.7500     322.3400
         136    11.162200     332.0000     326.2100     322.1100
         137    11.174500     340.0000     325.7000     321.8900
         138    11.186700     307.0000     325.2300     321.6800
         139    11.199000     350.0000     324.7900     321.4600
         140    11.211200     315.0000     324.3700     321.2400
         141    11.223500     319.0000     323.9700     321.0300
         142    11.235700     328.0000     323.5900     320.8200
         143    11.248000     333.0000     323.2300     320.6100
         144    11.260200     316.0000     322.8800     320.4000
         145    11.272500     310.0000     322.5500     320.2000
         146    11.284700     330.0000     322.2300     319.9900
         147    11.297000     285.0000     321.9200     319.7900
         148    11.309200     320.0000     321.6200     319.5900
         149    11.321500     334.0000     321.3300     319.3900
         150    11.333700     316.0000     321.0400     319.2000
         151    11.346000     320.0000     320.7700     319.0000
         152    11.358200     314.0000     320.5100     318.8100
         153    11.370500     322.0000     320.2500     318.6200
         154    11.382700     294.0000     320.0000     318.4300
         155    11.395000     322.0000     319.7600     318.2400
         156    11.407200     334.0000     319.5100     318.0500
         157    11.419500     306.0000     319.2800     317.8700
         158    11.431800     348.0000     319.0500     317.6900
         159    11.444000     324.0000     318.8200     317.5000
         160    11.456300     278.0000     318.6000     317.3300
         161    11.468500     335.0000     318.3900     317.1500
         162    11.480800     321.0000     318.1700     316.9700
         163    11.493000     294.0000     317.9600     316.8000
         164    11.505300     330.0000     317.7500     316.6300
         165    11.517500     312.0000     317.5500     316.4600
         166    11.529800     329.0000     317.3500     316.2900
         167    11.542000     333.0000     317.1500     316.1200
         168    11.554300     303.0000     316.9600     315.9500
         169    11.566500     312.0000     316.7700     315.7900
         170    11.578800     304.0000     316.5800     315.6300
         171    11.591000     313.0000     316.4000     315.4700
         172    11.603300     309.0000     316.2100     315.3100
         173    11.615500     377.0000     316.0400     315.1500
         174    11.627800     332.0000     315.8600     314.9900
         175    11.640000     304.0000     315.6900     314.8400
         176    11.652300     320.0000     315.5100     314.6900
         177    11.664500     336.0000     315.3500     314.5300
         178    11.676800     343.0000     315.1800     314.3900
         179    11.689000     309.0000     315.0200     314.2400
         180    11.701300     312.0000     314.8500     314.0900
         181    11.713500     344.0000     314.7000     313.9500
         182    11.725800     306.0000     314.5400     313.8000
         183    11.738000     325.0000     314.3800     313.6600
         184    11.750300     319.0000     314.2300     313.5200
         185    11.762500     301.0000     314.0800     313.3800
         186    11.774800     305.0000     313.9300     313.2400
         187    11.787000     299.0000     313.7800     313.1100
         188    11.799300     313.0000     313.6400     312.9700
         189    11.811500     329.0000     313.5000     312.8400
         190    11.823800     326.0000     313.3600     312.7100
         191    11.836000     296.0000     313.2200     312.5800
         192    11.848300     316.0000     313.0800     312.4500
         193    11.860500     289.0000     312.9400     312.3200
         194    11.872800     304.0000     312.8100     312.1900
         195    11.885000     329.0000     312.6800     312.0700
         196    11.897300     280.0000     312.5500     311.9400
         197    11.909500     315.0000     312.4200     311.8200
         198    11.921800     343.0000     312.2900     311.7000
         199    11.934000     322.0000     312.1700     311.5800
         200    11.946300     300.0000     312.0400     311.4600
         201    11.958500     343.0000     311.9200     311.3400
         202    11.970800     305.0000     311.8000     311.2300
         203    11.983000     344.0000     311.6800     311.1100
         204    11.995300     350.0000     311.5600     311.0000
         205    12.007500     290.0000     311.4500     310.8900
         206    12.019800     311.0000     311.3300     310.7800
         207    12.032000     312.0000     311.2200     310.6700
         208    12.044300     279.0000     311.1100     310.5600
         209    12.056500     283.0000     311.0000     310.4500
         210    12.068800     298.0000     310.8900     310.3400
         211    12.081100     322.0000     310.7800     310.2400
         212    12.093300     285.0000     310.6700     310.1300
         213    12.105600     323.0000     310.5700     310.0300
         214    12.117800     327.0000     310.4600     309.9300
         215    12.130100     299.0000     310.3600     309.8300
         216    12.142300     318.0000     310.2600     309.7300
         217    12.154600     314.0000     310.1600     309.6300
         218    12.166800     300.0000     310.0600     309.5300
         219    12.179100     305.0000     309.9700     309.4300
         220    12.191300     331.0000     309.8700     309.3400
         221    12.203600     320.0000     309.7800     309.2400
         222    12.215800     319.0000     309.6800     309.1500
         223    12.228100     289.0000     309.5900     309.0600
         224    12.240300     294.0000     309.5000     308.9700
         225    12.252600     300.0000     309.4100     308.8800
         226    12.264800     319.0000     309.3200     308.7900
         227    12.277100     291.0000     309.2300     308.7000
         228    12.289300     322.0000     309.1500     308.6100
         229    12.301600     309.0000     309.0600     308.5200
         230    12.313800     315.0000     308.9800     308.4400
         231    12.326100     347.0000     308.9000     308.3500
         232    12.338300     302.0000     308.8100     308.2700
         233    12.350600     286.0000     308.7300     308.1800
         234    12.362800     288.0000     308.6500     308.1000
         235    12.375100     328.0000     308.5700     308.0200
         236    12.387300     309.0000     308.5000     307.9400
         237    12.399600     266.0000     308.4200     307.8600
         238    12.411800     323.0000     308.3500     307.7800
         239    12.424100     311.0000     308.2700     307.7000
         240    12.436300     312.0000     308.2000     307.6200
         241    12.448600     341.0000     308.1300     307.5400
         242    12.460800     325.0000     308.0600     307.4700
         243    12.473100     326.0000     307.9900     307.3900
         244    12.485300     363.0000     307.9200     307.3200
         245    12.497600     297.0000     307.8500     307.2400
         246    12.509800     302.0000     307.7900     307.1700
         247    12.522100     325.0000     307.7200     307.1000
         248    12.534300     308.0000     307.6600     307.0300
         249    12.546600     291.0000     307.6000     306.9600
         250    12.558800     291.0000     307.5400     306.8800
         251    12.571100     302.0000     307.4800     306.8100
         252    12.583300     300.0000     307.4200     306.7500
         253    12.595600     313.0000     307.3600     306.6800
         254    12.607800     310.0000     307.3000     306.6100
         255    12.620100     310.0000     307.2500     306.5400
         256    12.632300     324.0000     307.2000     306.4700
         257    12.644600     307.0000     307.1500     306.4100
         258    12.656800     323.0000     307.1000     306.3400
         259    12.669100     308.0000     307.0500     306.2800
         260    12.681300     311.0000     307.0100     306.2100
         261    12.693600     357.0000     306.9700     306.1500
         262    12.705900     297.0000     306.9400     306.0900
         263    12.718100     301.0000     306.9100     306.0200
         264    12.730400     354.0000     306.8800     305.9600
         265    12.742600     277.0000     306.8600     305.9000
         266    12.754900     319.0000     306.8600     305.8400
         267    12.767100     312.0000     306.8600     305.7800
         268    12.779400     293.0000     306.8900     305.7200
         269    12.791600     290.0000     306.9500     305.6600
         270    12.803900     335.0000     307.0500     305.6000
         271    12.816100     302.0000     307.1900     305.5400
         272    12.828400     314.0000     307.3900     305.4800
         273    12.840600     327.0000     307.6900     305.4300
         274    12.852900     286.0000     308.1000     305.3700
         275    12.865100     311.0000     308.6700     305.3100
         276    12.877400     300.0000     309.4600     305.2600
         277    12.889600     300.0000     310.5700     305.2000
         278    12.901900     336.0000     311.8800     305.1500
         279    12.914100     330.0000     312.8300     305.0900
         280    12.926400     298.0000     313.4900     305.0400
         281    12.938600     295.0000     314.1700     304.9800
         282    12.950900     317.0000     314.4700     304.9300
         283    12.963100     301.0000     313.7800     304.8800
         284    12.975400     289.0000     312.0400     304.8200
         285    12.987600     305.0000     310.5600     304.7700
         286    12.999900     341.0000     309.2500     304.7200
         287    13.012100     324.0000     307.9600     304.6700
         288    13.024400     295.0000     307.2100     304.6200
         289    13.036600     321.0000     306.8300     304.5600
         290    13.048900     304.0000     306.6200     304.5100
         291    13.061100     268.0000     306.5100     304.4600
         292    13.073400     310.0000     306.4400     304.4100
         293    13.085600     282.0000     306.4000     304.3600
         294    13.097900     323.0000     306.3800     304.3100
         295    13.110100     293.0000     306.3900     304.2600
         296    13.122400     308.0000     306.4100     304.2200
         297    13.134600     302.0000     306.4400     304.1700
         298    13.146900     295.0000     306.4800     304.1200
         299    13.159100     315.0000     306.5400     304.0700
         300    13.171400     306.0000     306.6200     304.0200
         301    13.183600     323.0000     306.7100     303.9800
         302    13.195900     332.0000     306.8100     303.9300
         303    13.208100     333.0000     306.9400     303.8800
         304    13.220400     284.0000     307.0900     303.8400
         305    13.232600     331.0000     307.2600     303.7900
         306    13.244900     326.0000     307.4600     303.7400
         307    13.257100     293.0000     307.6900     303.7000
         308    13.269400     326.0000     307.9600     303.6500
         309    13.281600     314.0000     308.2700     303.6100
         310    13.293900     335.0000     308.6400     303.5600
         311    13.306100     321.0000     309.0700     303.5200
         312    13.318400     299.0000     309.5800     303.4700
         313    13.330600     334.0000     310.1900     303.4300
         314    13.342900     335.0000     310.9300     303.3900
         315    13.355100     356.0000     311.8200     303.3400
         316    13.367400     310.0000     312.9300     303.3000
         317    13.379700     339.0000     314.3200     303.2600
         318    13.391900     328.0000     316.0800     303.2100
         319    13.404200     299.0000     318.3600     303.1700
         320    13.416400     293.0000     321.3600     303.1300
         321    13.428700     343.0000     325.3600     303.0800
         322    13.440900     314.0000     330.7800     303.0400
         323    13.453200     344.0000     338.1400     303.0000
         324    13.465400     354.0000     348.1400     302.9600
         325    13.477700     341.0000     359.4100     302.9200
         326    13.489900     338.0000     376.9000     302.8800
         327    13.502200     381.0000     400.5400     302.8300
         328    13.514400     398.0000     432.4500     302.7900
         329    13.526700     462.0000     475.4800     302.7500
         330    13.538900     489.0000     533.1300     302.7100
         331    13.551200     551.0000     605.5300     302.6700
         332    13.563400     635.0000     681.2700     302.6300
         333    13.575700     701.0000     743.7600     302.5900
         334    13.587900     718.0000     794.0200     302.5500
         335    13.600200     808.0000     832.4800     302.5100
         336    13.612400     831.0000     837.7500     302.4700
         337    13.624700     852.0000     787.7400     302.4300
         338    13.636900     743.0000     697.9300     302.3900
         339    13.649200     693.0000     607.8100     302.3500
         340    13.661400     555.0000     523.9900     302.3100
         341    13.673700     500.0000     449.2000     302.2700
         342    13.685900     422.0000     396.8000     302.2300
         343    13.698200     406.0000     365.7700     302.2000
         344    13.710400     351.0000     347.6300     302.1600
         345    13.722700     328.0000     336.4200     302.1200
         346    13.734900     351.0000     329.0200     302.0800
         347    13.747200     344.0000     323.8500     302.0400
         348    13.759400     328.0000     320.0900     302.0000
         349    13.771700     338.0000     317.2500     301.9700
         350    13.783900     313.0000     315.0500     301.9300
         351    13.796200     326.0000     313.2900     301.8900
         352    13.808400     329.0000     311.8800     301.8500
         353    13.820700     320.0000     310.7100     301.8200
         354    13.832900     330.0000     309.7300     301.7800
         355    13.845200     287.0000     308.9100     301.7400
         356    13.857400     307.0000     308.2100     301.7000
         357    13.869700     314.0000     307.6000     301.6700
         358    13.881900     306.0000     307.0700     301.6300
         359    13.894200     314.0000     306.6100     301.5900
         360    13.906400     308.0000     306.2100     301.5600
         361    13.918700     322.0000     305.8500     301.5200
         362    13.930900     345.0000     305.5400     301.4900
         363    13.943200     331.0000     305.2700     301.4500
         364    13.955400     275.0000     305.0200     301.4100
         365    13.967700     319.0000     304.8000     301.3800
         366    13.979900     312.0000     304.6000     301.3400
         367    13.992200     311.0000     304.4400     301.3100
         368    14.004500     306.0000     304.3000     301.2700
         369    14.016700     286.0000     304.1800     301.2400
         370    14.029000     317.0000     304.1000     301.2000
         371    14.041200     298.0000     304.0600     301.1700
         372    14.053500     302.0000     304.0700     301.1300
         373    14.065700     287.0000     304.1300     301.1000
         374    14.078000     313.0000     304.2800     301.0600
         375    14.090200     317.0000     304.5200     301.0300
         376    14.102500     324.0000     304.9000     300.9900
         377    14.114700     291.0000     305.4500     300.9600
         378    14.127000     271.0000     306.2400     300.9200
         379    14.139200     288.0000     307.3300     300.8900
         380    14.151500     295.0000     308.8000     300.8600
         381    14.163700     335.0000     310.6300     300.8200
         382    14.176000     304.0000     312.5600     300.7900
         383    14.188200     332.0000     314.2200     300.7500
         384    14.200500     305.0000     315.5600     300.7200
         385    14.212700     309.0000     316.5400     300.6900
         386    14.225000     290.0000     316.6500     300.6500
         387    14.237200     294.0000     315.3700     300.6200
         388    14.249500     286.0000     313.0500     300.5900
         389    14.261700     315.0000     310.6000     300.5600
         390    14.274000     320.0000     308.3000     300.5200
         391    14.286200     311.0000     306.1900     300.4900
         392    14.298500     299.0000     304.5800     300.4600
         393    14.310700     312.0000     303.5300     300.4300
         394    14.323000     306.0000     302.8800     300.3900
         395    14.335200     316.0000     302.4500     300.3600
         396    14.347500     312.0000     302.1400     300.3300
         397    14.359700     316.0000     301.9200     300.3000
         398    14.372000     324.0000     301.7400     300.2700
         399    14.384200     306.0000     301.6000     300.2300
         400    14.396500     315.0000     301.4800     300.2000
         401    14.408700     277.0000     301.3700     300.1700
         402    14.421000     345.0000     301.2800     300.1400
         403    14.433200     267.0000     301.1900     300.1100
         404    14.445500     312.0000     301.1200     300.0800
         405    14.457700     294.0000     301.0400     300.0500
         406    14.470000     259.0000     300.9800     300.0200
         407    14.482200     262.0000     300.9100     299.9900
         408    14.494500     305.0000     300.8500     299.9600
         409    14.506700     335.0000     300.8000     299.9300
         410    14.519000     303.0000     300.7400     299.9000
         411    14.531200     327.0000     300.6900     299.8700
         412    14.543500     290.0000     300.6400     299.8400
         413    14.555700     315.0000     300.5900     299.8100
         414    14.568000     297.0000     300.5500     299.7800
         415    14.580200     303.0000     300.5000     299.7500
         416    14.592500     294.0000     300.4600     299.7200
         417    14.604700     330.0000     300.4100     299.6900
         418    14.617000     279.0000     300.3700     299.6600
         419    14.629200     298.0000     300.3300     299.6300
         420    14.641500     283.0000     300.2900     299.6100
         421    14.653800     273.0000     300.2500     299.5800
         422    14.666000     281.0000     300.2100     299.5500
         423    14.678300     320.0000     300.1700     299.5200
         424    14.690500     288.0000     300.1400     299.4900
         425    14.702800     272.0000     300.1000     299.4700
         426    14.715000     308.0000     300.0700     299.4400
         427    14.727300     300.0000     300.0300     299.4100
         428    14.739500     277.0000     300.0000     299.3800
         429    14.751800     287.0000     299.9600     299.3600
         430    14.764000     318.0000     299.9300     299.3300
         431    14.776300     294.0000     299.9000     299.3000
         432    14.788500     281.0000     299.8600     299.2800
         433    14.800800     298.0000     299.8300     299.2500
         434    14.813000     249.0000     299.8000     299.2300
         435    14.825300     283.0000     299.7700     299.2000
         436    14.837500     277.0000     299.7400     299.1700
         437    14.849800     288.0000     299.7100     299.1500
         438    14.862000     288.0000     299.6800     299.1200
         439    14.874300     300.0000     299.6500     299.1000
         440    14.886500     279.0000     299.6200     299.0700
         441    14.898800     315.0000     299.6000     299.0500
         442    14.911000     263.0000     299.5700     299.0200
         443    14.923300     276.0000     299.5400     299.0000
         444    14.935500     316.0000     299.5100     298.9800
         445    14.947800     291.0000     299.4900     298.9500
         446    14.960000     314.0000     299.4600     298.9300
         447    14.972300     315.0000     299.4300     298.9000
         448    14.984500     307.0000     299.4100     298.8800
         449    14.996800     326.0000     299.3800     298.8600
         450    15.009000     313.0000     299.3600     298.8400
         451    15.021300     270.0000     299.3400     298.8100
         452    15.033500     306.0000     299.3100     298.7900
         453    15.045800     317.0000     299.2900     298.7700
         454    15.058000     286.0000     299.2700     298.7500
         455    15.070300     279.0000     299.2400     298.7200
         456    15.082500     298.0000     299.2200     298.7000
         457    15.094800     320.0000     299.2000     298.6800
         458    15.107000     271.0000     299.1800     298.6600
         459    15.119300     285.0000     299.1600     298.6400
         460    15.131500     327.0000     299.1300     298.6200
         461    15.143800     272.0000     299.1100     298.6000
         462    15.156000     340.0000     299.0900     298.5800
         463    15.168300     305.0000     299.0700     298.5600
         464    15.180500     294.0000     299.0600     298.5400
         465    15.192800     281.0000     299.0400     298.5200
         466    15.205000     271.0000     299.0200     298.5000
         467    15.217300     306.0000     299.0000     298.4800
         468    15.229500     281.0000     298.9800     298.4600
         469    15.241800     300.0000     298.9600     298.4400
         470    15.254000     305.0000     298.9500     298.4300
         471    15.266300     285.0000     298.9300     298.4100
         472    15.278600     303.0000     298.9100     298.3900
         473    15.290800     305.0000     298.9000     298.3700
         474    15.303100     283.0000     298.8800     298.3500
         475    15.315300     320.0000     298.8700     298.3400
         476    15.327600     319.0000     298.8500     298.3200
         477    15.339800     320.0000     298.8400     298.3000
         478    15.352100     289.0000     298.8300     298.2900
         479    15.364300     306.0000     298.8100     298.2700
         480    15.376600     274.0000     298.8000     298.2600
         481    15.388800     274.0000     298.7900     298.2400
         482    15.401100     303.0000     298.7800     298.2300
         483    15.413300     326.0000     298.7600     298.2100
         484    15.425600     307.0000     298.7500     298.2000
         485    15.437800     298.0000     298.7400     298.1800
         486    15.450100     247.0000     298.7300     298.1700
         487    15.462300     308.0000     298.7200     298.1500
         488    15.474600     295.0000     298.7100     298.1400
         489    15.486800     302.0000     298.7000     298.1300
         490    15.499100     283.0000     298.6900     298.1100
         491    15.511300     293.0000     298.6900     298.1000
         492    15.523600     270.0000     298.6800     298.0900
         493    15.535800     277.0000     298.6700     298.0800
         494    15.548100     297.0000     298.6700     298.0700
         495    15.560300     271.0000     298.6600     298.0500
         496    15.572600     291.0000     298.6500     298.0400
         497    15.584800     303.0000     298.6500     298.0300
         498    15.597100     319.0000     298.6400     298.0200
         499    15.609300     311.0000     298.6400     298.0100
         500    15.621600     301.0000     298.6400     298.0000
         501    15.633800     296.0000     298.6300     297.9900
         502    15.646100     285.0000     298.6300     297.9800
         503    15.658300     281.0000     298.6300     297.9700
         504    15.670600     343.0000     298.6300     297.9600
         505    15.682800     340.0000     298.6300     297.9600
         506    15.695100     325.0000     298.6300     297.9500
         507    15.707300     318.0000     298.6300     297.9400
         508    15.719600     304.0000     298.6300     297.9300
         509    15.731800     310.0000     298.6300     297.9200
         510    15.744100     284.0000     298.6400     297.9200
         511    15.756300     304.0000     298.6400     297.9100
         512    15.768600     305.0000     298.6400     297.9000
         513    15.780800     289.0000     298.6500     297.9000
         514    15.793100     287.0000     298.6600     297.8900
         515    15.805300     312.0000     298.6600     297.8900
         516    15.817600     302.0000     298.6700     297.8800
         517    15.829800     311.0000     298.6800     297.8800
         518    15.842100     291.0000     298.6900     297.8700
         519    15.854300     323.0000     298.7000     297.8700
         520    15.866600     311.0000     298.7100     297.8700
         521    15.878800     311.0000     298.7200     297.8600
         522    15.891100     314.0000     298.7300     297.8600
         523    15.903300     286.0000     298.7400     297.8600
         524    15.915600     315.0000     298.7600     297.8500
         525    15.927900     293.0000     298.7700     297.8500
         526    15.940100     287.0000     298.7900     297.8500
         527    15.952400     307.0000     298.8100     297.8500
         528    15.964600     287.0000     298.8300     297.8500
         529    15.976900     314.0000     298.8500     297.8500
         530    15.989100     301.0000     298.8700     297.8500
         531    16.001400     300.0000     298.8900     297.8500
         532    16.013600     297.0000     298.9100     297.8500
         533    16.025900     278.0000     298.9400     297.8500
         534    16.038100     285.0000     298.9700     297.8500
         535    16.050400     310.0000     299.0000     297.8500
         536    16.062600     306.0000     299.0300     297.8500
         537    16.074900     298.0000     299.0600     297.8500
         538    16.087100     352.0000     299.0900     297.8600
         539    16.099400     303.0000     299.1300     297.8600
         540    16.111600     311.0000     299.1700     297.8600
         541    16.123900     321.0000     299.2100     297.8700
         542    16.136100     301.0000     299.2500     297.8700
         543    16.148400     292.0000     299.2900     297.8700
         544    16.160600     277.0000     299.3400     297.8800
         545    16.172900     299.0000     299.3900     297.8800
         546    16.185100     266.0000     299.4500     297.8900
         547    16.197400     306.0000     299.5100     297.8900
         548    16.209600     275.0000     299.5700     297.9000
         549    16.221900     319.0000     299.6300     297.9100
         550    16.234100     307.0000     299.7100     297.9100
         551    16.246400     283.0000     299.7900     297.9200
         552    16.258600     300.0000     299.8700     297.9300
         553    16.270900     294.0000     299.9700     297.9400
         554    16.283100     287.0000     300.0800     297.9400
         555    16.295400     274.0000     300.2000     297.9500
         556    16.307600     286.0000     300.3400     297.9600
         557    16.319900     295.0000     300.5100     297.9700
         558    16.332100     305.0000     300.7100     297.9800
         559    16.344400     292.0000     300.9400     297.9900
         560    16.356600     301.0000     301.1400     298.0000
         561    16.368900     328.0000     301.3400     298.0100
         562    16.381100     319.0000     301.5700     298.0200
         563    16.393400     285.0000     301.7600     298.0400
         564    16.405600     325.0000     301.8500     298.0500
         565    16.417900     293.0000     301.8700     298.0600
         566    16.430100     312.0000     301.9600     298.0700
         567    16.442400     339.0000     302.0800     298.0900
         568    16.454600     300.0000     302.2000     298.1000
         569    16.466900     303.0000     302.3600     298.1100
         570    16.479100     320.0000     302.5800     298.1300
         571    16.491400     298.0000     302.8600     298.1400
         572    16.503600     290.0000     303.1700     298.1600
         573    16.515900     273.0000     303.4900     298.1700
         574    16.528100     318.0000     303.8800     298.1900
         575    16.540400     278.0000     304.3300     298.2000
         576    16.552600     324.0000     304.8200     298.2200
         577    16.564900     298.0000     305.3800     298.2400
         578    16.577200     305.0000     306.0100     298.2600
         579    16.589400     297.0000     306.7200     298.2700
         580    16.601700     319.0000     307.5200     298.2900
         581    16.613900     310.0000     308.4400     298.3100
         582    16.626200     316.0000     309.4900     298.3300
         583    16.638400     287.0000     310.6900     298.3500
         584    16.650700     288.0000     312.0700     298.3700
         585    16.662900     332.0000     313.6800     298.3900
         586    16.675200     303.0000     315.5500     298.4100
         587    16.687400     304.0000     317.7500     298.4300
         588    16.699700     292.0000     320.3500     298.4500
         589    16.711900     318.0000     323.4800     298.4700
         590    16.724200     351.0000     327.2900     298.4900
         591    16.736400     333.0000     332.0200     298.5200
         592    16.748700     301.0000     338.0500     298.5400
         593    16.760900     320.0000     345.9400     298.5600
         594    16.773200     351.0000     356.6100     298.5900
         595    16.785400     362.0000     371.4500     298.6100
         596    16.797700     358.0000     392.4600     298.6400
         597    16.809900     388.0000     422.1600     298.6600
         598    16.822200     477.0000     463.6600     298.6900
         599    16.834400     521.0000     522.4500     298.7100
         600    16.846700     663.0000     610.0400     298.7400
         601    16.858900     717.0000     743.7000     298.7600
         602    16.871200     971.0000     940.0500     298.7900
         603    16.883400    1152.0000    1167.0100     298.8200
         604    16.895700    1380.0000    1330.0100     298.8400
         605    16.907900    1608.0000    1476.9600     298.8700
         606    16.920200    1810.0000    1675.5400     298.9000
         607    16.932400    1811.0000    1812.0400     298.9300
         608    16.944700    1697.0000    1664.3500     298.9600
         609    16.956900    1387.0000    1317.9800     298.9900
         610    16.969200    1091.0000    1106.6900     299.0200
         611    16.981400     972.0000     967.0400     299.0500
         612    16.993700     756.0000     745.4400     299.0800
         613    17.005900     492.0000     542.8900     299.1100
         614    17.018200     475.0000     439.7600     299.1400
         615    17.030400     388.0000     391.4600     299.1700
         616    17.042700     341.0000     365.6700     299.2100
         617    17.054900     351.0000     350.0500     299.2400
         618    17.067200     358.0000     339.7200     299.2700
         619    17.079400     327.0000     332.4400     299.3100
         620    17.091700     337.0000     327.2700     299.3400
         621    17.103900     327.0000     323.1500     299.3700
         622    17.116200     341.0000     319.9400     299.4100
         623    17.128400     325.0000     317.3800     299.4400
         624    17.140700     303.0000     315.3000     299.4800
         625    17.152900     333.0000     313.5800     299.5200
         626    17.165200     327.0000     312.1600     299.5500
         627    17.177400     343.0000     310.9600     299.5900
         628    17.189700     327.0000     309.9400     299.6300
         629    17.201900     301.0000     309.0600     299.6600
         630    17.214200     306.0000     308.3100     299.7000
         631    17.226500     283.0000     307.6600     299.7400
         632    17.238700     312.0000     307.0900     299.7800
         633    17.251000     295.0000     306.5900     299.8200
         634    17.263200     287.0000     306.1500     299.8600
         635    17.275500     295.0000     305.7700     299.9000
         636    17.287700     301.0000     305.4300     299.9400
         637    17.300000     315.0000     305.1300     299.9800
         638    17.312200     299.0000     304.8600     300.0200
         639    17.324500     333.0000     304.6200     300.0600
         640    17.336700     294.0000     304.4100     300.1000
         641    17.349000     318.0000     304.2300     300.1400
         642    17.361200     332.0000     304.0600     300.1900
         643    17.373500     303.0000     303.9200     300.2300
         644    17.385700     271.0000     303.7900     300.2700
         645    17.398000     322.0000     303.6800     300.3200
         646    17.410200     338.0000     303.5900     300.3600
         647    17.422500     301.0000     303.5200     300.4000
         648    17.434700     312.0000     303.4700     300.4500
         649    17.447000     317.0000     303.4400     300.4900
         650    17.459200     291.0000     303.4300     300.5400
         651    17.471500     288.0000     303.4600     300.5900
         652    17.483700     294.0000     303.5300     300.6300
         653    17.496000     296.0000     303.6700     300.6800
         654    17.508200     309.0000     303.8900     300.7300
         655    17.520500     274.0000     304.2100     300.7700
         656    17.532700     301.0000     304.5200     300.8200
         657    17.545000     291.0000     304.7400     300.8700
         658    17.557200     284.0000     304.9900     300.9200
         659    17.569500     299.0000     305.2800     300.9700
         660    17.581700     313.0000     305.3300     301.0200
         661    17.594000     243.0000     304.9100     301.0700
         662    17.606200     326.0000     304.4200     301.1200
         663    17.618500     325.0000     304.1700     301.1700
         664    17.630700     308.0000     303.9200     301.2200
         665    17.643000     313.0000     303.5500     301.2700
         666    17.655200     304.0000     303.2800     301.3200
         667    17.667500     309.0000     303.1400     301.3700
         668    17.679700     309.0000     303.0800     301.4300
         669    17.692000     316.0000     303.0500     301.4800
         670    17.704200     298.0000     303.0400     301.5300
         671    17.716500     318.0000     303.0400     301.5900
         672    17.728700     324.0000     303.0400     301.6400
         673    17.741000     273.0000     303.0600     301.6900
         674    17.753200     316.0000     303.0700     301.7500
         675    17.765500     292.0000     303.0900     301.8000
         676    17.777700     301.0000     303.1200     301.8600
         677    17.790000     344.0000     303.1400     301.9100
         678    17.802200     329.0000     303.1700     301.9700
         679    17.814500     299.0000     303.2100     302.0300
         680    17.826700     294.0000     303.2400     302.0800
         681    17.839000     274.0000     303.2700     302.1400
         682    17.851300     335.0000     303.3100     302.2000
         683    17.863500     317.0000     303.3500     302.2600
         684    17.875800     288.0000     303.3900     302.3100
         685    17.888000     314.0000     303.4300     302.3700
         686    17.900300     289.0000     303.4800     302.4300
         687    17.912500     305.0000     303.5200     302.4900
         688    17.924800     306.0000     303.5700     302.5500
         689    17.937000     345.0000     303.6200     302.6100
         690    17.949300     286.0000     303.6700     302.6700
         691    17.961500     283.0000     303.7200     302.7300
         692    17.973800     315.0000     303.7700     302.7900
         693    17.986000     324.0000     303.8300     302.8500
         694    17.998300     293.0000     303.8900     302.9100
         695    18.010500     308.0000     303.9500     302.9800
         696    18.022800     348.0000     304.0100     303.0400
         697    18.035000     306.0000     304.0700     303.1000
         698    18.047300     297.0000     304.1400     303.1600
         699    18.059500     331.0000     304.2000     303.2300
         700    18.071800     304.0000     304.2800     303.2900
         701    18.084000     282.0000     304.3500     303.3500
         702    18.096300     300.0000     304.4300     303.4200
         703    18.108500     317.0000     304.5200     303.4800
         704    18.120800     309.0000     304.6100     303.5500
         705    18.133000     302.0000     304.7000     303.6100
         706    18.145300     287.0000     304.8100     303.6800
         707    18.157500     341.0000     304.9300     303.7400
         708    18.169800     295.0000     305.0700     303.8100
         709    18.182000     309.0000     305.2300     303.8800
         710    18.194300     329.0000     305.4200     303.9400
         711    18.206500     312.0000     305.6500     304.0100
         712    18.218800     340.0000     305.9400     304.0800
         713    18.231000     316.0000     306.3200     304.1500
         714    18.243300     307.0000     306.8300     304.2200
         715    18.255500     319.0000     307.5000     304.2800
         716    18.267800     299.0000     308.4200     304.3500
         717    18.280000     306.0000     309.5500     304.4200
         718    18.292300     318.0000     311.3400     304.4900
         719    18.304500     310.0000     313.8700     304.5600
         720    18.316800     327.0000     317.2300     304.6300
         721    18.329000     314.0000     320.9400     304.7000
         722    18.341300     319.0000     324.2600     304.7700
         723    18.353500     324.0000     327.3600     304.8400
         724    18.365800     306.0000     330.4900     304.9100
         725    18.378000     341.0000     332.1800     304.9800
         726    18.390300     317.0000     330.3300     305.0600
         727    18.402500     303.0000     325.9900     305.1300
         728    18.414800     330.0000     322.3300     305.2000
         729    18.427000     304.0000     319.5600     305.2700
         730    18.439300     325.0000     316.3100     305.3500
         731    18.451500     327.0000     312.8800     305.4200
         732    18.463800     297.0000     310.4400     305.4900
         733    18.476000     326.0000     309.0500     305.5700
         734    18.488300     316.0000     308.2900     305.6400
         735    18.500600     314.0000     307.8500     305.7200
         736    18.512800     320.0000     307.6000     305.7900
         737    18.525100     291.0000     307.4400     305.8600
         738    18.537300     311.0000     307.3500     305.9400
         739    18.549600     299.0000     307.3000     306.0200
         740    18.561800     328.0000     307.2800     306.0900
         741    18.574100     300.0000     307.2800     306.1700
         742    18.586300     300.0000     307.2900     306.2400
         743    18.598600     289.0000     307.3100     306.3200
         744    18.610800     323.0000     307.3500     306.4000
         745    18.623100     311.0000     307.3900     306.4700
         746    18.635300     303.0000     307.4300     306.5500
         747    18.647600     312.0000     307.4900     306.6300
         748    18.659800     296.0000     307.5400     306.7100
         749    18.672100     325.0000     307.6100     306.7800
         750    18.684300     303.0000     307.6800     306.8600
         751    18.696600     310.0000     307.7600     306.9400
         752    18.708800     314.0000     307.8400     307.0200
         753    18.721100     329.0000     307.9100     307.1000
         754    18.733300     342.0000     307.9900     307.1800
         755    18.745600     289.0000     308.0800     307.2600
         756    18.757800     317.0000     308.1500     307.3400
         757    18.770100     293.0000     308.2000     307.4200
         758    18.782300     314.0000     308.2400     307.5000
         759    18.794600     298.0000     308.2900     307.5800
         760    18.806800     291.0000     308.3500     307.6600
         761    18.819100     301.0000     308.4000     307.7400
         762    18.831300     306.0000     308.4600     307.8200
         763    18.843600     313.0000     308.5200     307.9000
         764    18.855800     308.0000     308.5900     307.9800
         765    18.868100     321.0000     308.6700     308.0700
         766    18.880300     300.0000     308.7400     308.1500
         767    18.892600     328.0000     308.8200     308.2300
         768    18.904800     322.0000     308.9000     308.3100
         769    18.917100     316.0000     308.9800     308.4000
         770    18.929300     320.0000     309.0600     308.4800
         771    18.941600     287.0000     309.1400     308.5600
         772    18.953800     280.0000     309.2200     308.6500
         773    18.966100     338.0000     309.3000     308.7300
         774    18.978300     342.0000     309.3900     308.8100
         775    18.990600     289.0000     309.4700     308.9000
         776    19.002800     323.0000     309.5500     308.9800
         777    19.015100     306.0000     309.6400     309.0700
         778    19.027300     286.0000     309.7200     309.1500
         779    19.039600     303.0000     309.8100     309.2400
         780    19.051800     298.0000     309.8900     309.3200
         781    19.064100     287.0000     309.9800     309.4100
         782    19.076300     329.0000     310.0600     309.4900
         783    19.088600     303.0000     310.1500     309.5800
         784    19.100800     330.0000     310.2300     309.6600
         785    19.113100     341.0000     310.3200     309.7500
         786    19.125300     322.0000     310.4000     309.8400
         787    19.137600     296.0000     310.4900     309.9200
         788    19.149900     317.0000     310.5800     310.0100
         789    19.162100     335.0000     310.6700     310.1000
         790    19.174400     331.0000     310.7600     310.1800
         791    19.186600     300.0000     310.8400     310.2700
         792    19.198900     298.0000     310.9300     310.3600
         793    19.211100     314.0000     311.0200     310.4400
         794    19.223400     289.0000     311.1200     310.5300
         795    19.235600     299.0000     311.2100     310.6200
         796    19.247900     325.0000     311.3000     310.7100
         797    19.260100     308.0000     311.3900     310.8000
         798    19.272400     308.0000     311.4800     310.8800
         799    19.284600     313.0000     311.5700     310.9700
         800    19.296900     326.0000     311.6700     311.0600
         801    19.309100     326.0000     311.7600     311.1500
         802    19.321400     324.0000     311.8500     311.2400
         803    19.333600     302.0000     311.9500     311.3300
         804    19.345900     306.0000     312.0400     311.4200
         805    19.358100     316.0000     312.1400     311.5100
         806    19.370400     342.0000     312.2400     311.6000
         807    19.382600     285.0000     312.3300     311.6900
         808    19.394900     329.0000     312.4300     311.7700
         809    19.407100     295.0000     312.5300     311.8600
         810    19.419400     337.0000     312.6300     311.9500
         811    19.431600     289.0000     312.7300     312.0500
         812    19.443900     315.0000     312.8300     312.1400
         813    19.456100     313.0000     312.9300     312.2300
         814    19.468400     348.0000     313.0300     312.3200
         815    19.480600     296.0000     313.1300     312.4100
         816    19.492900     319.0000     313.2400     312.5000
         817    19.505100     298.0000     313.3400     312.5900
         818    19.517400     348.0000     313.4500     312.6800
         819    19.529600     341.0000     313.5600     312.7700
         820    19.541900     281.0000     313.6800     312.8600
         821    19.554100     316.0000     313.8000     312.9500
         822    19.566400     313.0000     313.9200     313.0500
         823    19.578600     317.0000     314.0600     313.1400
         824    19.590900     321.0000     314.2100     313.2300
         825    19.603100     315.0000     314.3800     313.3200
         826    19.615400     345.0000     314.5700     313.4100
         827    19.627600     332.0000     314.8100     313.5000
         828    19.639900     301.0000     315.0400     313.6000
         829    19.652100     339.0000     315.2500     313.6900
         830    19.664400     350.0000     315.4700     313.7800
         831    19.676600     289.0000     315.7100     313.8700
         832    19.688900     293.0000     315.8600     313.9700
         833    19.701100     322.0000     315.8400     314.0600
         834    19.713400     300.0000     315.8100     314.1500
         835    19.725600     301.0000     315.8700     314.2400
         836    19.737900     316.0000     315.9400     314.3400
         837    19.750100     338.0000     315.9700     314.4300
         838    19.762400     330.0000     316.0000     314.5200
         839    19.774700     315.0000     316.0800     314.6200
         840    19.786900     313.0000     316.2100     314.7100
         841    19.799200     305.0000     316.3600     314.8000
         842    19.811400     344.0000     316.5300     314.9000
         843    19.823700     284.0000     316.7100     314.9900
         844    19.835900     338.0000     316.9100     315.0800
         845    19.848200     306.0000     317.1200     315.1800
         846    19.860400     323.0000     317.3600     315.2700
         847    19.872700     342.0000     317.6200     315.3600
         848    19.884900     349.0000     317.9100     315.4600
         849    19.897200     326.0000     318.2300     315.5500
         850    19.909400     333.0000     318.6100     315.6400
         851    19.921700     342.0000     319.0500     315.7400
         852    19.933900     297.0000     319.5700     315.8300
         853    19.946200     315.0000     320.1900     315.9200
         854    19.958400     325.0000     320.9700     316.0200
         855    19.970700     349.0000     321.9500     316.1100
         856    19.982900     333.0000     323.2100     316.2100
         857    19.995200     302.0000     324.8700     316.3000
         858    20.007400     317.0000     327.0900     316.3900
         859    20.019700     333.0000     330.1300     316.4900
         860    20.031900     363.0000     334.4400     316.5800
         861    20.044200     371.0000     340.7000     316.6800
         862    20.056400     346.0000     349.8500     316.7700
         863    20.068700     380.0000     363.1100     316.8700
         864    20.080900     386.0000     381.5200     316.9600
         865    20.093200     430.0000     403.5900     317.0500
         866    20.105400     427.0000     424.5800     317.1500
         867    20.117700     510.0000     443.6800     317.2400
         868    20.129900     501.0000     463.5300     317.3400
         869    20.142200     523.0000     478.8500     317.4300
         870    20.154400     538.0000     475.2600     317.5300
         871    20.166700     484.0000     450.7000     317.6200
         872    20.178900     425.0000     425.7700     317.7100
         873    20.191200     423.0000     410.0300     317.8100
         874    20.203400     427.0000     394.8200     317.9000
         875    20.215700     370.0000     374.0700     318.0000
         876    20.227900     351.0000     354.7400     318.0900
         877    20.240200     367.0000     341.7200     318.1800
         878    20.252400     331.0000     334.4200     318.2800
         879    20.264700     325.0000     330.2300     318.3700
         880    20.276900     298.0000     327.6700     318.4700
         881    20.289200     326.0000     326.0000     318.5600
         882    20.301400     302.0000     324.8500     318.6600
         883    20.313700     337.0000     324.0400     318.7500
         884    20.325900     322.0000     323.4500     318.8400
         885    20.338200     323.0000     323.0100     318.9400
         886    20.350400     340.0000     322.6800     319.0300
         887    20.362700     345.0000     322.4400     319.1300
         888    20.374900     334.0000     322.2600     319.2200
         889    20.387200     338.0000     322.1400     319.3100
         890    20.399400     342.0000     322.0500     319.4100
         891    20.411700     324.0000     322.0000     319.5000
         892    20.424000     310.0000     321.9800     319.6000
         893    20.436200     314.0000     322.0000     319.6900
         894    20.448500     320.0000     322.0400     319.7800
         895    20.460700     313.0000     322.1300     319.8800
         896    20.473000     344.0000     322.2700     319.9700
         897    20.485200     336.0000     322.4900     320.0700
         898    20.497500     324.0000     322.8100     320.1600
         899    20.509700     309.0000     323.2000     320.2500
         900    20.522000     377.0000     323.5600     320.3500
         901    20.534200     312.0000     323.8900     320.4400
         902    20.546500     310.0000     324.2800     320.5300
         903    20.558700     346.0000     324.6600     320.6300
         904    20.571000     328.0000     324.6700     320.7200
         905    20.583200     320.0000     324.2200     320.8100
         906    20.595500     322.0000     323.8900     320.9100
         907    20.607700     329.0000     323.8100     321.0000
         908    20.620000     346.0000     323.7200     321.0900
         909    20.632200     376.0000     323.4400     321.1800
         910    20.644500     343.0000     323.2000     321.2800
         911    20.656700     358.0000     323.1100     321.3700
         912    20.669000     311.0000     323.1000     321.4600
         913    20.681200     307.0000     323.1400     321.5600
         914    20.693500     303.0000     323.2100     321.6500
         915    20.705700     330.0000     323.2800     321.7400
         916    20.718000     314.0000     323.3600     321.8300
         917    20.730200     308.0000     323.4500     321.9200
         918    20.742500     337.0000     323.5500     322.0200
         919    20.754700     359.0000     323.6500     322.1100
         920    20.767000     381.0000     323.7500     322.2000
         921    20.779200     330.0000     323.8600     322.2900
         922    20.791500     349.0000     323.9600     322.3800
         923    20.803700     349.0000     324.0700     322.4800
         924    20.816000     325.0000     324.1900     322.5700
         925    20.828200     336.0000     324.3000     322.6600
         926    20.840500     322.0000     324.4200     322.7500
         927    20.852700     318.0000     324.5400     322.8400
         928    20.865000     282.0000     324.6700     322.9300
         929    20.877200     348.0000     324.8000     323.0200
         930    20.889500     314.0000     324.9300     323.1100
         931    20.901700     332.0000     325.0600     323.2000
         932    20.914000     333.0000     325.2000     323.3000
         933    20.926200     336.0000     325.3400     323.3900
         934    20.938500     339.0000     325.4800     323.4800
         935    20.950700     348.0000     325.6300     323.5700
         936    20.963000     334.0000     325.7900     323.6600
         937    20.975200     324.0000     325.9500     323.7500
         938    20.987500     324.0000     326.1200     323.8400
         939    20.999700     345.0000     326.3000     323.9300
         940    21.012000     341.0000     326.4800     324.0200
         941    21.024200     353.0000     326.6700     324.1000
         942    21.036500     342.0000     326.8800     324.1900
         943    21.048700     327.0000     327.0900     324.2800
         944    21.061000     326.0000     327.3200     324.3700
         945    21.073300     320.0000     327.5700     324.4600
         946    21.085500     300.0000     327.8300     324.5500
         947    21.097800     293.0000     328.1200     324.6400
         948    21.110000     313.0000     328.4300     324.7300
         949    21.122300     345.0000     328.7800     324.8100
         950    21.134500     322.0000     329.1600     324.9000
         951    21.146800     339.0000     329.6000     324.9900
         952    21.159000     334.0000     330.1000     325.0800
         953    21.171300     317.0000     330.6800     325.1700
         954    21.183500     380.0000     331.3600     325.2500
         955    21.195800     343.0000     332.1800     325.3400
         956    21.208000     334.0000     333.1900     325.4300
         957    21.220300     338.0000     334.4400     325.5100
         958    21.232500     339.0000     336.0300     325.6000
         959    21.244800     354.0000     338.0700     325.6900
         960    21.257000     362.0000     340.7500     325.7700
         961    21.269300     320.0000     344.3800     325.8600
         962    21.281500     352.0000     349.4200     325.9500
         963    21.293800     352.0000     356.5700     326.0300
         964    21.306000     382.0000     366.7400     326.1200
         965    21.318300     356.0000     380.9500     326.2000
         966    21.330500     427.0000     399.5500     326.2900
         967    21.342800     378.0000     420.7100     326.3700
         968    21.355000     394.0000     441.3900     326.4600
         969    21.367300     407.0000     461.1100     326.5400
         970    21.379500     453.0000     479.5200     326.6300
         971    21.391800     461.0000     490.1400     326.7100
         972    21.404000     468.0000     483.6600     326.8000
         973    21.416300     455.0000     463.0000     326.8800
         974    21.428500     456.0000     442.6100     326.9600
         975    21.440800     371.0000     427.8800     327.0500
         976    21.453000     424.0000     413.2400     327.1300
         977    21.465300     406.0000     394.7900     327.2100
         978    21.477500     393.0000     376.6600     327.3000
         979    21.489800     362.0000     363.6400     327.3800
         980    21.502000     382.0000     355.8300     327.4600
         981    21.514300     343.0000     351.4700     327.5400
         982    21.526500     353.0000     349.2000     327.6300
         983    21.538800     319.0000     348.2400     327.7100
         984    21.551000     356.0000     348.2200     327.7900
         985    21.563300     345.0000     348.9700     327.8700
         986    21.575500     332.0000     350.4700     327.9500
         987    21.587800     367.0000     352.7700     328.0300
         988    21.600000     370.0000     356.0400     328.1100
         989    21.612300     334.0000     360.5200     328.1900
         990    21.624500     362.0000     366.5900     328.2700
         991    21.636800     378.0000     374.0000     328.3500
         992    21.649000     383.0000     385.1100     328.4300
         993    21.661300     391.0000     400.7500     328.5100
         994    21.673500     436.0000     423.2600     328.5900
         995    21.685800     432.0000     456.3000     328.6700
         996    21.698100     483.0000     505.2400     328.7500
         997    21.710300     599.0000     576.0200     328.8300
         998    21.722600     655.0000     668.1200     328.9100
         999    21.734800     757.0000     765.9700     328.9900
        1000    21.747100     886.0000     857.2100     329.0600
        1001    21.759300     912.0000     950.1000     329.1400
        1002    21.771600    1054.0000    1036.2400     329.2200
        1003    21.783800    1013.0000    1061.5500     329.2900
        1004    21.796100     946.0000     982.6700     329.3700
        1005    21.808300     855.0000     863.3900     329.4500
        1006    21.820600     754.0000     782.5300     329.5200
        1007    21.832800     724.0000     729.4900     329.6000
        1008    21.845100     592.0000     657.9000     329.6800
        1009    21.857300     570.0000     561.9800     329.7500
        1010    21.869600     460.0000     479.8300     329.8300
        1011    21.881800     465.0000     428.3100     329.9000
        1012    21.894100     321.0000     398.7100     329.9800
        1013    21.906300     371.0000     381.0900     330.0500
        1014    21.918600     353.0000     369.9000     330.1300
        1015    21.930800     373.0000     362.3600     330.2000
        1016    21.943100     347.0000     357.0300     330.2700
        1017    21.955300     382.0000     353.1400     330.3500
        1018    21.967600     337.0000     350.2200     330.4200
        1019    21.979800     378.0000     348.0000     330.4900
        1020    21.992100     339.0000     346.3100     330.5700
        1021    22.004300     345.0000     345.0500     330.6400
        1022    22.016600     339.0000     344.1400     330.7100
        1023    22.028800     307.0000     343.5600     330.7800
        1024    22.041100     340.0000     343.3100     330.8500
        1025    22.053300     372.0000     343.4400     330.9200
        1026    22.065600     309.0000     344.0500     330.9900
        1027    22.077800     339.0000     345.3000     331.0600
        1028    22.090100     335.0000     347.4500     331.1400
        1029    22.102300     349.0000     350.7900     331.2100
        1030    22.114600     357.0000     355.3400     331.2700
        1031    22.126800     290.0000     360.3900     331.3400
        1032    22.139100     331.0000     365.2200     331.4100
        1033    22.151300     335.0000     370.0500     331.4800
        1034    22.163600     323.0000     374.5800     331.5500
        1035    22.175800     345.0000     376.4600     331.6200
        1036    22.188100     338.0000     373.3000     331.6900
        1037    22.200300     340.0000     367.3700     331.7500
        1038    22.212600     317.0000     362.7700     331.8200
        1039    22.224800     324.0000     359.8800     331.8900
        1040    22.237100     352.0000     356.5600     331.9600
        1041    22.249300     354.0000     351.7400     332.0200
        1042    22.261600     326.0000     346.6900     332.0900
        1043    22.273800     353.0000     342.9500     332.1500
        1044    22.286100     348.0000     340.7700     332.2200
        1045    22.298300     332.0000     339.5100     332.2800
        1046    22.310600     324.0000     338.6100     332.3500
        1047    22.322800     346.0000     337.7800     332.4100
        1048    22.335100     315.0000     337.1600     332.4800
        1049    22.347400     311.0000     336.7700     332.5400
        1050    22.359600     325.0000     336.5100     332.6000
        1051    22.371900     361.0000     336.3600     332.6700
        1052    22.384100     339.0000     336.2400     332.7300
        1053    22.396400     330.0000     336.1600     332.7900
        1054    22.408600     342.0000     336.1200     332.8500
        1055    22.420900     338.0000     336.1000     332.9200
        1056    22.433100     364.0000     336.1000     332.9800
        1057    22.445400     355.0000     336.1200     333.0400
        1058    22.457600     352.0000     336.1600     333.1000
        1059    22.469900     320.0000     336.2100     333.1600
        1060    22.482100     359.0000     336.2800     333.2200
        1061    22.494400     343.0000     336.3700     333.2800
        1062    22.506600     362.0000     336.4800     333.3400
        1063    22.518900     331.0000     336.6000     333.4000
        1064    22.531100     322.0000     336.7300     333.4600
        1065    22.543400     322.0000     336.8900     333.5200
        1066    22.555600     346.0000     337.0600     333.5800
        1067    22.567900     357.0000     337.2400     333.6300
        1068    22.580100     323.0000     337.4400     333.6900
        1069    22.592400     346.0000     337.6500     333.7500
        1070    22.604600     356.0000     337.8700     333.8000
        1071    22.616900     358.0000     338.1000     333.8600
        1072    22.629100     308.0000     338.3300     333.9200
        1073    22.641400     399.0000     338.5500     333.9700
        1074    22.653600     357.0000     338.7700     334.0300
        1075    22.665900     321.0000     338.9700     334.0800
        1076    22.678100     352.0000     339.1500     334.1400
        1077    22.690400     332.0000     339.3100     334.1900
        1078    22.702600     363.0000     339.4300     334.2500
        1079    22.714900     325.0000     339.5200     334.3000
        1080    22.727100     358.0000     339.5700     334.3500
        1081    22.739400     343.0000     339.5800     334.4100
        1082    22.751600     358.0000     339.5500     334.4600
        1083    22.763900     342.0000     339.4800     334.5100
        1084    22.776100     333.0000     339.3900     334.5600
        1085    22.788400     382.0000     339.2700     334.6100
        1086    22.800600     313.0000     339.1200     334.6600
        1087    22.812900     362.0000     338.9600     334.7200
        1088    22.825100     361.0000     338.8000     334.7700
        1089    22.837400     331.0000     338.6300     334.8200
        1090    22.849600     320.0000     338.4600     334.8700
        1091    22.861900     337.0000     338.2900     334.9100
        1092    22.874100     311.0000     338.1400     334.9600
        1093    22.886400     325.0000     337.9900     335.0100
        1094    22.898600     370.0000     337.8600     335.0600
        1095    22.910900     333.0000     337.7300     335.1100
        1096    22.923100     350.0000     337.6300     335.1500
        1097    22.935400     328.0000     337.5300     335.2000
        1098    22.947600     326.0000     337.4500     335.2500
        1099    22.959900     337.0000     337.3800     335.2900
        1100    22.972100     326.0000     337.3200     335.3400
        1101    22.984400     336.0000     337.2700     335.3900
        1102    22.996700     343.0000     337.2300     335.4300
        1103    23.008900     342.0000     337.1900     335.4800
        1104    23.021200     347.0000     337.1700     335.5200
        1105    23.033400     317.0000     337.1500     335.5600
        1106    23.045700     329.0000     337.1400     335.6100
        1107    23.057900     374.0000     337.1300     335.6500
        1108    23.070200     317.0000     337.1300     335.6900
        1109    23.082400     349.0000     337.1300     335.7400
        1110    23.094700     365.0000     337.1300     335.7800
        1111    23.106900     382.0000     337.1400     335.8200
        1112    23.119200     351.0000     337.1500     335.8600
        1113    23.131400     322.0000     337.1700     335.9000
        1114    23.143700     343.0000     337.1800     335.9400
        1115    23.155900     342.0000     337.2000     335.9800
        1116    23.168200     340.0000     337.2200     336.0200
        1117    23.180400     351.0000     337.2400     336.0600
        1118    23.192700     339.0000     337.2600     336.1000
        1119    23.204900     335.0000     337.2800     336.1400
        1120    23.217200     303.0000     337.3000     336.1800
        1121    23.229400     342.0000     337.3300     336.2100
        1122    23.241700     313.0000     337.3500     336.2500
        1123    23.253900     352.0000     337.3800     336.2900
        1124    23.266200     320.0000     337.4100     336.3200
        1125    23.278400     351.0000     337.4300     336.3600
        1126    23.290700     367.0000     337.4600     336.3900
        1127    23.302900     346.0000     337.4900     336.4300
        1128    23.315200     344.0000     337.5200     336.4600
        1129    23.327400     351.0000     337.5400     336.5000
        1130    23.339700     331.0000     337.5700     336.5300
        1131    23.351900     367.0000     337.6000     336.5700
        1132    23.364200     328.0000     337.6300     336.6000
        1133    23.376400     377.0000     337.6600     336.6300
        1134    23.388700     338.0000     337.6900     336.6600
        1135    23.400900     300.0000     337.7100     336.7000
        1136    23.413200     332.0000     337.7400     336.7300
        1137    23.425400     346.0000     337.7700     336.7600
        1138    23.437700     342.0000     337.8000     336.7900
        1139    23.449900     354.0000     337.8300     336.8200
        1140    23.462200     326.0000     337.8600     336.8500
        1141    23.474400     337.0000     337.8900     336.8800
        1142    23.486700     363.0000     337.9100     336.9100
        1143    23.498900     324.0000     337.9400     336.9400
        1144    23.511200     327.0000     337.9700     336.9700
        1145    23.523400     357.0000     338.0000     336.9900
        1146    23.535700     322.0000     338.0300     337.0200
        1147    23.547900     352.0000     338.0500     337.0500
        1148    23.560200     387.0000     338.0800     337.0700
        1149    23.572400     373.0000     338.1100     337.1000
        1150    23.584700     344.0000     338.1400     337.1300
        1151    23.596900     354.0000     338.1600     337.1500
        1152    23.609200     340.0000     338.1900     337.1800
        1153    23.621400     328.0000     338.2200     337.2000
        1154    23.633700     329.0000     338.2400     337.2200
        1155    23.646000     320.0000     338.2700     337.2500
        1156    23.658200     322.0000     338.3000     337.2700
        1157    23.670500     348.0000     338.3300     337.2900
        1158    23.682700     336.0000     338.3500     337.3200
        1159    23.695000     340.0000     338.3800     337.3400
        1160    23.707200     377.0000     338.4100     337.3600
        1161    23.719500     355.0000     338.4400     337.3800
        1162    23.731700     345.0000     338.4700     337.4000
        1163    23.744000     319.0000     338.5000     337.4200
        1164    23.756200     334.0000     338.5300     337.4400
        1165    23.768500     311.0000     338.5700     337.4600
        1166    23.780700     331.0000     338.6100     337.4800
        1167    23.793000     350.0000     338.6600     337.5000
        1168    23.805200     329.0000     338.7200     337.5100
        1169    23.817500     369.0000     338.8100     337.5300
        1170    23.829700     349.0000     338.9200     337.5500
        1171    23.842000     327.0000     339.0800     337.5700
        1172    23.854200     332.0000     339.2500     337.5800
        1173    23.866500     341.0000     339.4000     337.6000
        1174    23.878700     342.0000     339.5600     337.6100
        1175    23.891000     316.0000     339.7400     337.6300
        1176    23.903200     352.0000     339.8300     337.6400
        1177    23.915500     347.0000     339.7100     337.6600
        1178    23.927700     303.0000     339.5000     337.6700
        1179    23.940000     311.0000     339.4100     337.6800
        1180    23.952200     358.0000     339.4100     337.7000
        1181    23.964500     309.0000     339.3900     337.7100
        1182    23.976700     345.0000     339.2600     337.7200
        1183    23.989000     332.0000     339.1200     337.7300
        1184    24.001200     334.0000     339.0500     337.7400
        1185    24.013500     343.0000     339.0200     337.7500
        1186    24.025700     314.0000     339.0100     337.7600
        1187    24.038000     332.0000     339.0100     337.7700
        1188    24.050200     293.0000     339.0200     337.7800
        1189    24.062500     341.0000     339.0300     337.7900
        1190    24.074700     356.0000     339.0400     337.8000
        1191    24.087000     370.0000     339.0500     337.8100
        1192    24.099200     351.0000     339.0700     337.8100
        1193    24.111500     328.0000     339.0800     337.8200
        1194    24.123700     383.0000     339.1000     337.8300
        1195    24.136000     344.0000     339.1100     337.8300
        1196    24.148200     349.0000     339.1300     337.8400
        1197    24.160500     342.0000     339.1400     337.8400
        1198    24.172700     318.0000     339.1600     337.8500
        1199    24.185000     349.0000     339.1800     337.8500
        1200    24.197200     336.0000     339.1900     337.8600
        1201    24.209500     322.0000     339.2100     337.8600
        1202    24.221700     347.0000     339.2200     337.8600
        1203    24.234000     335.0000     339.2400     337.8700
        1204    24.246200     339.0000     339.2500     337.8700
        1205    24.258500     354.0000     339.2700     337.8700
        1206    24.270700     326.0000     339.2800     337.8700
        1207    24.283000     358.0000     339.3000     337.8700
        1208    24.295300     306.0000     339.3200     337.8700
        1209    24.307500     345.0000     339.3300     337.8700
        1210    24.319800     360.0000     339.3500     337.8700
        1211    24.332000     322.0000     339.3600     337.8700
        1212    24.344300     332.0000     339.3800     337.8700
        1213    24.356500     312.0000     339.3900     337.8700
        1214    24.368800     319.0000     339.4100     337.8600
        1215    24.381000     322.0000     339.4300     337.8600
        1216    24.393300     321.0000     339.4400     337.8600
        1217    24.405500     318.0000     339.4600     337.8500
        1218    24.417800     335.0000     339.4800     337.8500
        1219    24.430000     350.0000     339.4900     337.8400
        1220    24.442300     330.0000     339.5100     337.8400
        1221    24.454500     358.0000     339.5300     337.8300
        1222    24.466800     344.0000     339.5500     337.8300
        1223    24.479000     329.0000     339.5700     337.8200
        1224    24.491300     355.0000     339.5800     337.8100
        1225    24.503500     354.0000     339.6000     337.8100
        1226    24.515800     375.0000     339.6200     337.8000
        1227    24.528000     337.0000     339.6400     337.7900
        1228    24.540300     342.0000     339.6600     337.7800
        1229    24.552500     349.0000     339.6900     337.7700
        1230    24.564800     346.0000     339.7100     337.7600
        1231    24.577000     320.0000     339.7300     337.7500
        1232    24.589300     334.0000     339.7600     337.7400
        1233    24.601500     331.0000     339.7800     337.7300
        1234    24.613800     344.0000     339.8100     337.7200
        1235    24.626000     359.0000     339.8300     337.7100
        1236    24.638300     373.0000     339.8600     337.7000
        1237    24.650500     333.0000     339.8900     337.6800
        1238    24.662800     324.0000     339.9200     337.6700
        1239    24.675000     320.0000     339.9600     337.6600
        1240    24.687300     311.0000     339.9900     337.6400
        1241    24.699500     326.0000     340.0300     337.6300
        1242    24.711800     336.0000     340.0600     337.6100
        1243    24.724000     312.0000     340.1000     337.6000
        1244    24.736300     330.0000     340.1500     337.5800
        1245    24.748500     319.0000     340.1900     337.5600
        1246    24.760800     324.0000     340.2400     337.5500
        1247    24.773000     372.0000     340.2900     337.5300
        1248    24.785300     349.0000     340.3500     337.5100
        1249    24.797500     348.0000     340.4100     337.4900
        1250    24.809800     377.0000     340.4800     337.4700
        1251    24.822000     338.0000     340.5500     337.4500
        1252    24.834300     343.0000     340.6200     337.4300
        1253    24.846500     371.0000     340.7000     337.4100
        1254    24.858800     363.0000     340.7900     337.3900
        1255    24.871000     370.0000     340.8900     337.3700
        1256    24.883300     341.0000     340.9900     337.3500
        1257    24.895500     322.0000     341.1000     337.3300
        1258    24.907800     351.0000     341.2300     337.3100
        1259    24.920100     362.0000     341.3600     337.2800
        1260    24.932300     342.0000     341.5000     337.2600
        1261    24.944600     361.0000     341.6600     337.2400
        1262    24.956800     346.0000     341.8300     337.2100
        1263    24.969100     327.0000     342.0100     337.1900
        1264    24.981300     345.0000     342.2100     337.1600
        1265    24.993600     327.0000     342.4200     337.1400
        1266    25.005800     346.0000     342.6500     337.1100
        1267    25.018100     365.0000     342.9000     337.0900
        1268    25.030300     342.0000     343.1600     337.0600
        1269    25.042600     324.0000     343.4300     337.0300
        1270    25.054800     331.0000     343.7200     337.0000
        1271    25.067100     348.0000     344.0200     336.9700
        1272    25.079300     344.0000     344.3300     336.9500
        1273    25.091600     341.0000     344.6400     336.9200
        1274    25.103800     358.0000     344.9600     336.8900
        1275    25.116100     367.0000     345.2800     336.8600
        1276    25.128300     354.0000     345.5900     336.8300
        1277    25.140600     361.0000     345.9000     336.7900
        1278    25.152800     396.0000     346.2100     336.7600
        1279    25.165100     332.0000     346.5200     336.7300
        1280    25.177300     312.0000     346.8300     336.7000
        1281    25.189600     320.0000     347.1700     336.6700
        1282    25.201800     324.0000     347.5700     336.6300
        1283    25.214100     342.0000     348.0900     336.6000
        1284    25.226300     370.0000     348.8100     336.5600
        1285    25.238600     349.0000     349.7600     336.5300
        1286    25.250800     319.0000     350.7400     336.5000
        1287    25.263100     357.0000     351.6300     336.4600
        1288    25.275300     380.0000     352.6600     336.4200
        1289    25.287600     335.0000     353.7400     336.3900
        1290    25.299800     362.0000     354.1100     336.3500
        1291    25.312100     300.0000     353.1500     336.3100
        1292    25.324300     344.0000     352.1400     336.2700
        1293    25.336600     321.0000     351.9100     336.2400
        1294    25.348800     369.0000     352.1700     336.2000
        1295    25.361100     364.0000     352.3700     336.1600
        1296    25.373300     367.0000     352.0300     336.1200
        1297    25.385600     372.0000     351.6000     336.0800
        1298    25.397800     347.0000     351.6300     336.0400
        1299    25.410100     329.0000     352.0400     336.0000
        1300    25.422300     368.0000     352.7000     335.9600
        1301    25.434600     355.0000     353.5500     335.9100
        1302    25.446800     338.0000     354.5800     335.8700
        1303    25.459100     325.0000     355.8100     335.8300
        1304    25.471300     344.0000     357.2500     335.7900
        1305    25.483600     348.0000     358.9400     335.7400
        1306    25.495800     359.0000     360.9400     335.7000
        1307    25.508100     337.0000     363.3000     335.6500
        1308    25.520300     358.0000     366.1000     335.6100
        1309    25.532600     372.0000     369.4700     335.5600
        1310    25.544800     360.0000     373.5400     335.5200
        1311    25.557100     378.0000     378.0900     335.4700
        1312    25.569400     377.0000     384.1200     335.4200
        1313    25.581600     423.0000     391.5900     335.3800
        1314    25.593900     402.0000     400.9000     335.3300
        1315    25.606100     410.0000     412.5700     335.2800
        1316    25.618400     394.0000     427.2600     335.2300
        1317    25.630600     423.0000     446.0300     335.1800
        1318    25.642900     428.0000     470.6100     335.1300
        1319    25.655100     461.0000     503.9000     335.0800
        1320    25.667400     559.0000     550.7600     335.0300
        1321    25.679600     611.0000     618.7000     334.9800
        1322    25.691900     721.0000     718.3200     334.9300
        1323    25.704100     826.0000     860.8300     334.8800
        1324    25.716400    1029.0000    1048.3600     334.8300
        1325    25.728600    1319.0000    1263.0500     334.7700
        1326    25.740900    1487.0000    1482.6700     334.7200
        1327    25.753100    1708.0000    1700.0300     334.6700
        1328    25.765400    1793.0000    1886.4300     334.6100
        1329    25.777600    1916.0000    1956.9600     334.5600
        1330    25.789900    1819.0000    1846.2000     334.5100
        1331    25.802100    1633.0000    1631.4900     334.4500
        1332    25.814400    1407.0000    1452.0100     334.3900
        1333    25.826600    1290.0000    1346.8300     334.3400
        1334    25.838900    1204.0000    1259.1100     334.2800
        1335    25.851100    1099.0000    1119.3700     334.2300
        1336    25.863400    1032.0000     928.2000     334.1700
        1337    25.875600     745.0000     749.7400     334.1100
        1338    25.887900     616.0000     623.0600     334.0500
        1339    25.900100     548.0000     543.2400     333.9900
        1340    25.912400     491.0000     493.7300     333.9300
        1341    25.924600     482.0000     462.2500     333.8700
        1342    25.936900     422.0000     441.7200     333.8100
        1343    25.949100     413.0000     428.3000     333.7500
        1344    25.961400     403.0000     420.0500     333.6900
        1345    25.973600     414.0000     416.1900     333.6300
        1346    25.985900     431.0000     416.8300     333.5700
        1347    25.998100     428.0000     422.2200     333.5100
        1348    26.010400     396.0000     431.4100     333.4400
        1349    26.022600     436.0000     444.6700     333.3800
        1350    26.034900     430.0000     463.6100     333.3200
        1351    26.047100     477.0000     484.8200     333.2500
        1352    26.059400     480.0000     500.1800     333.1900
        1353    26.071600     494.0000     507.0800     333.1300
        1354    26.083900     515.0000     512.8400     333.0600
        1355    26.096100     531.0000     512.4100     332.9900
        1356    26.108400     488.0000     496.2900     332.9300
        1357    26.120600     445.0000     472.8200     332.8600
        1358    26.132900     460.0000     453.0800     332.8000
        1359    26.145100     457.0000     440.0400     332.7300
        1360    26.157400     452.0000     430.3600     332.6600
        1361    26.169600     423.0000     415.9300     332.5900
        1362    26.181900     378.0000     397.0800     332.5200
        1363    26.194200     386.0000     381.5300     332.4500
        1364    26.206400     380.0000     371.9000     332.3900
        1365    26.218700     384.0000     366.4200     332.3200
        1366    26.230900     352.0000     363.3600     332.2400
        1367    26.243200     343.0000     361.7900     332.1700
        1368    26.255400     339.0000     361.2800     332.1000
        1369    26.267700     365.0000     361.6600     332.0300
        1370    26.279900     380.0000     362.9400     331.9600
        1371    26.292200     341.0000     365.2900     331.8900
        1372    26.304400     361.0000     369.1400     331.8100
        1373    26.316700     362.0000     375.3100     331.7400
        1374    26.328900     372.0000     385.1800     331.6700
        1375    26.341200     438.0000     400.9200     331.5900
        1376    26.353400     404.0000     425.0200     331.5200
        1377    26.365700     434.0000     457.8000     331.4400
        1378    26.377900     479.0000     494.1800     331.3700
        1379    26.390200     453.0000     530.1800     331.2900
        1380    26.402400     535.0000     567.8000     331.2200
        1381    26.414700     487.0000     601.3700     331.1400
        1382    26.426900     539.0000     610.4200     331.0600
        1383    26.439200     504.0000     577.4500     330.9900
        1384    26.451400     444.0000     531.9900     330.9100
        1385    26.463700     448.0000     504.7500     330.8300
        1386    26.475900     483.0000     495.5800     330.7500
        1387    26.488200     446.0000     487.8300     330.6700
        1388    26.500400     387.0000     464.6300     330.5900
        1389    26.512700     404.0000     428.8100     330.5100
        1390    26.524900     358.0000     398.0500     330.4300
        1391    26.537200     367.0000     378.2800     330.3500
        1392    26.549400     370.0000     366.0800     330.2700
        1393    26.561700     349.0000     358.6700     330.1900
        1394    26.573900     361.0000     354.2300     330.1100
        1395    26.586200     362.0000     351.4700     330.0300
        1396    26.598400     367.0000     349.4800     329.9400
        1397    26.610700     350.0000     347.6800     329.8600
        1398    26.622900     312.0000     346.2800     329.7800
        1399    26.635200     362.0000     345.6300     329.6900
        1400    26.647400     352.0000     345.7700     329.6100
        1401    26.659700     346.0000     346.8500     329.5200
        1402    26.671900     387.0000     349.2500     329.4400
        1403    26.684200     365.0000     353.2800     329.3500
        1404    26.696400     386.0000     358.0600     329.2700
        1405    26.708700     350.0000     362.5000     329.1800
        1406    26.720900     334.0000     367.5800     329.0900
        1407    26.733200     352.0000     373.3000     329.0100
        1408    26.745400     341.0000     375.6900     328.9200
        1409    26.757700     355.0000     369.8600     328.8300
        1410    26.769900     378.0000     361.6200     328.7400
        1411    26.782200     343.0000     357.4900     328.6600
        1412    26.794400     369.0000     356.7800     328.5700
        1413    26.806700     369.0000     356.8600     328.4800
        1414    26.818900     388.0000     354.2000     328.3900
        1415    26.831200     345.0000     348.3500     328.3000
        1416    26.843500     316.0000     343.6000     328.2100
        1417    26.855700     343.0000     341.1600     328.1200
        1418    26.868000     368.0000     340.1300     328.0200
        1419    26.880200     324.0000     339.8900     327.9300
        1420    26.892500     368.0000     340.0200     327.8400
        1421    26.904700     332.0000     340.3300     327.7500
        1422    26.917000     374.0000     340.9000     327.6500
        1423    26.929200     335.0000     341.6300     327.5600
        1424    26.941500     345.0000     341.9800     327.4700
        1425    26.953700     375.0000     341.6900     327.3700
        1426    26.966000     350.0000     341.8500     327.2800
        1427    26.978200     346.0000     343.1200     327.1800
        1428    26.990500     336.0000     345.0800     327.0900
        1429    27.002700     345.0000     346.9200     326.9900
        1430    27.015000     382.0000     348.5300     326.9000
        1431    27.027200     351.0000     350.1600     326.8000
        1432    27.039500     353.0000     351.0100     326.7000
        1433    27.051700     350.0000     349.0800     326.6100
        1434    27.064000     326.0000     345.9200     326.5100
        1435    27.076200     335.0000     344.2600     326.4100
        1436    27.088500     322.0000     344.0400     326.3100
        1437    27.100700     339.0000     344.3400     326.2200
        1438    27.113000     319.0000     343.8800     326.1200
        1439    27.125200     354.0000     342.0700     326.0200
        1440    27.137500     362.0000     340.4200     325.9200
        1441    27.149700     346.0000     339.6800     325.8200
        1442    27.162000     348.0000     339.5500     325.7200
        1443    27.174200     356.0000     339.7800     325.6200
        1444    27.186500     325.0000     340.2400     325.5100
        1445    27.198700     357.0000     340.9000     325.4100
        1446    27.211000     348.0000     341.7700     325.3100
        1447    27.223200     348.0000     342.8700     325.2100
        1448    27.235500     329.0000     344.2200     325.1100
        1449    27.247700     347.0000     345.8900     325.0000
        1450    27.260000     356.0000     347.9700     324.9000
        1451    27.272200     358.0000     350.6300     324.8000
        1452    27.284500     370.0000     354.1600     324.6900
        1453    27.296700     348.0000     359.0700     324.5900
        1454    27.309000     367.0000     365.5100     324.4800
        1455    27.321200     355.0000     375.6000     324.3800
        1456    27.333500     394.0000     389.9100     324.2700
        1457    27.345700     393.0000     408.2200     324.1700
        1458    27.358000     429.0000     428.6000     324.0600
        1459    27.370200     412.0000     449.6600     323.9500
        1460    27.382500     446.0000     470.7200     323.8500
        1461    27.394700     458.0000     486.9900     323.7400
        1462    27.407000     464.0000     489.1800     323.6300
        1463    27.419200     461.0000     475.6100     323.5200
        1464    27.431500     473.0000     458.7800     323.4100
        1465    27.443700     431.0000     449.6000     323.3100
        1466    27.456000     428.0000     448.0200     323.2000
        1467    27.468200     395.0000     447.6500     323.0900
        1468    27.480500     453.0000     442.1900     322.9800
        1469    27.492800     419.0000     432.6100     322.8700
        1470    27.505000     377.0000     425.9600     322.7600
        1471    27.517300     422.0000     426.3300     322.6500
        1472    27.529500     415.0000     433.5600     322.5400
        1473    27.541800     443.0000     446.6700     322.4200
        1474    27.554000     422.0000     465.4300     322.3100
        1475    27.566300     460.0000     490.6900     322.2000
        1476    27.578500     465.0000     524.8700     322.0900
        1477    27.590800     533.0000     572.7500     321.9700
        1478    27.603000     651.0000     643.1800     321.8600
        1479    27.615300     752.0000     751.2500     321.7500
        1480    27.627500     930.0000     919.6000     321.6300
        1481    27.639800    1188.0000    1171.6800     321.5200
        1482    27.652000    1580.0000    1504.3500     321.4100
        1483    27.664300    2039.0000    1870.7300     321.2900
        1484    27.676500    2386.0000    2244.7000     321.1800
        1485    27.688800    2844.0000    2631.3800     321.0600
        1486    27.701000    3049.0000    2933.6100     320.9400
        1487    27.713300    3132.0000    2924.5400     320.8300
        1488    27.725500    2630.0000    2555.8800     320.7100
        1489    27.737800    2217.0000    2139.4900     320.5900
        1490    27.750000    1853.0000    1909.4600     320.4800
        1491    27.762300    1837.0000    1838.6500     320.3600
        1492    27.774500    1698.0000    1777.9400     320.2400
        1493    27.786800    1553.0000    1570.8900     320.1200
        1494    27.799000    1163.0000    1227.7800     320.0000
        1495    27.811300     901.0000     914.0800     319.8900
        1496    27.823500     661.0000     709.4600     319.7700
        1497    27.835800     518.0000     589.5500     319.6500
        1498    27.848000     496.0000     517.8100     319.5300
        1499    27.860300     457.0000     472.2500     319.4100
        1500    27.872500     405.0000     441.5200     319.2900
        1501    27.884800     376.0000     419.7000     319.1700
        1502    27.897000     424.0000     403.5700     319.0500
        1503    27.909300     380.0000     391.2400     318.9200
        1504    27.921500     419.0000     381.5800     318.8000
        1505    27.933800     402.0000     373.8400     318.6800
        1506    27.946000     415.0000     367.5300     318.5600
        1507    27.958300     355.0000     362.2900     318.4400
        1508    27.970500     333.0000     357.9000     318.3100
        1509    27.982800     369.0000     354.1700     318.1900
        1510    27.995000     344.0000     350.9400     318.0700
        1511    28.007300     351.0000     348.1000     317.9400
        1512    28.019500     366.0000     345.6000     317.8200
        1513    28.031800     352.0000     343.4300     317.6900
        1514    28.044000     354.0000     341.5300     317.5700
        1515    28.056300     351.0000     339.8400     317.4400
        1516    28.068500     377.0000     338.3100     317.3200
        1517    28.080800     348.0000     336.9100     317.1900
        1518    28.093000     337.0000     335.6600     317.0700
        1519    28.105300     359.0000     334.5400     316.9400
        1520    28.117500     324.0000     333.5300     316.8100
        1521    28.129800     330.0000     332.6200     316.6900
        1522    28.142100     335.0000     331.8000     316.5600
        1523    28.154300     344.0000     331.0600     316.4300
        1524    28.166600     356.0000     330.3900     316.3000
        1525    28.178800     324.0000     329.7900     316.1800
        1526    28.191100     355.0000     329.2700     316.0500
        1527    28.203300     351.0000     328.8100     315.9200
        1528    28.215600     343.0000     328.4300     315.7900
        1529    28.227800     358.0000     328.1500     315.6600
        1530    28.240100     321.0000     328.0200     315.5300
        1531    28.252300     337.0000     328.1200     315.4000
        1532    28.264600     328.0000     328.6000     315.2700
        1533    28.276800     296.0000     329.6100     315.1400
        1534    28.289100     357.0000     330.9900     315.0100
        1535    28.301300     349.0000     332.3500     314.8800
        1536    28.313600     341.0000     333.8800     314.7500
        1537    28.325800     308.0000     335.7000     314.6200
        1538    28.338100     338.0000     336.7000     314.4900
        1539    28.350300     349.0000     335.0100     314.3500
        1540    28.362600     312.0000     332.0000     314.2200
        1541    28.374800     313.0000     330.2300     314.0900
        1542    28.387100     352.0000     329.7500     313.9600
        1543    28.399300     326.0000     329.9000     313.8200
        1544    28.411600     339.0000     329.6900     313.6900
        1545    28.423800     350.0000     328.1800     313.5600
        1546    28.436100     352.0000     326.2300     313.4200
        1547    28.448300     318.0000     325.0200     313.2900
        1548    28.460600     341.0000     324.4400     313.1500
        1549    28.472800     326.0000     324.2200     313.0200
        1550    28.485100     305.0000     324.1900     312.8800
        1551    28.497300     357.0000     324.3200     312.7500
        1552    28.509600     335.0000     324.5900     312.6100
        1553    28.521800     331.0000     325.0300     312.4800
        1554    28.534100     322.0000     325.7300     312.3400
        1555    28.546300     322.0000     326.8200     312.2000
        1556    28.558600     377.0000     328.4800     312.0700
        1557    28.570800     309.0000     330.8900     311.9300
        1558    28.583100     318.0000     334.2500     311.7900
        1559    28.595300     358.0000     338.6300     311.6600
        1560    28.607600     347.0000     343.5900     311.5200
        1561    28.619800     385.0000     348.4100     311.3800
        1562    28.632100     348.0000     352.6200     311.2400
        1563    28.644300     358.0000     355.6500     311.1000
        1564    28.656600     357.0000     355.8500     310.9600
        1565    28.668800     342.0000     352.4800     310.8300
        1566    28.681100     330.0000     347.5400     310.6900
        1567    28.693300     341.0000     343.5000     310.5500
        1568    28.705600     361.0000     340.9500     310.4100
        1569    28.717800     337.0000     339.0800     310.2700
        1570    28.730100     355.0000     336.4500     310.1300
        1571    28.742300     334.0000     332.4000     309.9900
        1572    28.754600     343.0000     327.8500     309.8500
        1573    28.766800     344.0000     324.0700     309.7000
        1574    28.779100     330.0000     321.4000     309.5600
        1575    28.791400     354.0000     319.6000     309.4200
        1576    28.803600     336.0000     318.3300     309.2800
        1577    28.815900     331.0000     317.4000     309.1400
        1578    28.828100     334.0000     316.6800     309.0000
        1579    28.840400     349.0000     316.1000     308.8500
        1580    28.852600     311.0000     315.6100     308.7100
        1581    28.864900     333.0000     315.1800     308.5700
        1582    28.877100     318.0000     314.8100     308.4300
        1583    28.889400     343.0000     314.4800     308.2800
        1584    28.901600     347.0000     314.1800     308.1400
        1585    28.913900     356.0000     313.9100     307.9900
        1586    28.926100     322.0000     313.6600     307.8500
        1587    28.938400     333.0000     313.4300     307.7100
        1588    28.950600     343.0000     313.2200     307.5600
        1589    28.962900     331.0000     313.0200     307.4200
        1590    28.975100     318.0000     312.8400     307.2700
        1591    28.987400     355.0000     312.6700     307.1300
        1592    28.999600     330.0000     312.5100     306.9800
        1593    29.011900     330.0000     312.3700     306.8400
        1594    29.024100     325.0000     312.2400     306.6900
        1595    29.036400     330.0000     312.1200     306.5400
        1596    29.048600     316.0000     312.0100     306.4000
        1597    29.060900     309.0000     311.9100     306.2500
        1598    29.073100     297.0000     311.8300     306.1000
        1599    29.085400     359.0000     311.7600     305.9600
        1600    29.097600     347.0000     311.7000     305.8100
        1601    29.109900     346.0000     311.6600     305.6600
        1602    29.122100     297.0000     311.6300     305.5200
        1603    29.134400     311.0000     311.6200     305.3700
        1604    29.146600     328.0000     311.6300     305.2200
        1605    29.158900     330.0000     311.6700     305.0700
        1606    29.171100     329.0000     311.7100     304.9200
        1607    29.183400     319.0000     311.8000     304.7700
        1608    29.195600     349.0000     311.9200     304.6300
        1609    29.207900     316.0000     312.0700     304.4800
        1610    29.220100     324.0000     312.2800     304.3300
        1611    29.232400     342.0000     312.5400     304.1800
        1612    29.244600     318.0000     312.8600     304.0300
        1613    29.256900     305.0000     313.2700     303.8800
        1614    29.269100     332.0000     313.7800     303.7300
        1615    29.281400     310.0000     314.4100     303.5800
        1616    29.293600     318.0000     315.2100     303.4300
        1617    29.305900     324.0000     316.2100     303.2800
        1618    29.318100     329.0000     317.4600     303.1300
        1619    29.330400     296.0000     319.0400     302.9700
        1620    29.342600     288.0000     320.9900     302.8200
        1621    29.354900     332.0000     323.4100     302.6700
        1622    29.367100     317.0000     326.3500     302.5200
        1623    29.379400     321.0000     329.9500     302.3700
        1624    29.391600     318.0000     334.4400     302.2200
        1625    29.403900     332.0000     340.2600     302.0600
        1626    29.416200     354.0000     348.2900     301.9100
        1627    29.428400     371.0000     360.2500     301.7600
        1628    29.440700     404.0000     379.0900     301.6100
        1629    29.452900     376.0000     409.1800     301.4500
        1630    29.465200     483.0000     454.9000     301.3000
        1631    29.477400     523.0000     515.7600     301.1500
        1632    29.489700     608.0000     583.6100     300.9900
        1633    29.501900     681.0000     654.6400     300.8400
        1634    29.514200     758.0000     728.4800     300.6900
        1635    29.526400     773.0000     782.3400     300.5300
        1636    29.538700     752.0000     771.0300     300.3800
        1637    29.550900     701.0000     694.2000     300.2200
        1638    29.563200     576.0000     617.4900     300.0700
        1639    29.575400     576.0000     579.2100     299.9100
        1640    29.587700     535.0000     572.1400     299.7600
        1641    29.599900     571.0000     571.9400     299.6000
        1642    29.612200     520.0000     547.7000     299.4500
        1643    29.624400     507.0000     489.7800     299.2900
        1644    29.636700     435.0000     426.9800     299.1400
        1645    29.648900     339.0000     383.0200     298.9800
        1646    29.661200     357.0000     357.0800     298.8200
        1647    29.673400     323.0000     341.8500     298.6700
        1648    29.685700     361.0000     332.3900     298.5100
        1649    29.697900     339.0000     326.1500     298.3600
        1650    29.710200     303.0000     321.7900     298.2000
        1651    29.722400     330.0000     318.6200     298.0400
        1652    29.734700     314.0000     316.2500     297.8900
        1653    29.746900     327.0000     314.4400     297.7300
        1654    29.759200     341.0000     313.0500     297.5700
        1655    29.771400     324.0000     311.9900     297.4100
        1656    29.783700     304.0000     311.1700     297.2600
        1657    29.795900     343.0000     310.5500     297.1000
        1658    29.808200     347.0000     310.1100     296.9400
        1659    29.820400     319.0000     309.8100     296.7800
        1660    29.832700     322.0000     309.5500     296.6200
        1661    29.844900     323.0000     309.3700     296.4700
        1662    29.857200     272.0000     309.5400     296.3100
        1663    29.869400     335.0000     310.2900     296.1500
        1664    29.881700     344.0000     311.9000     295.9900
        1665    29.893900     312.0000     314.6600     295.8300
        1666    29.906200     323.0000     318.2600     295.6700
        1667    29.918400     348.0000     321.8000     295.5100
        1668    29.930700     312.0000     325.7100     295.3500
        1669    29.942900     295.0000     330.2300     295.1900
        1670    29.955200     334.0000     332.8800     295.0300
        1671    29.967400     326.0000     329.3900     294.8700
        1672    29.979700     299.0000     322.7800     294.7100
        1673    29.991900     314.0000     318.9500     294.5500
        1674    30.004200     328.0000     317.9400     294.3900
        1675    30.016400     329.0000     318.5300     294.2300
        1676    30.028700     329.0000     319.0600     294.0700
        1677    30.041000     310.0000     317.0700     293.9100
        1678    30.053200     320.0000     312.7400     293.7500
        1679    30.065500     302.0000     309.3500     293.5900
        1680    30.077700     328.0000     307.6400     293.4300
        1681    30.090000     308.0000     306.9700     293.2700
        1682    30.102200     329.0000     306.9900     293.1100
        1683    30.114500     368.0000     307.6700     292.9500
        1684    30.126700     306.0000     309.1700     292.7800
        1685    30.139000     319.0000     311.6500     292.6200
        1686    30.151200     319.0000     314.4900     292.4600
        1687    30.163500     295.0000     317.6200     292.3000
        1688    30.175700     332.0000     321.2600     292.1400
        1689    30.188000     314.0000     325.1700     291.9700
        1690    30.200200     335.0000     326.7500     291.8100
        1691    30.212500     337.0000     323.5000     291.6500
        1692    30.224700     328.0000     319.6100     291.4900
        1693    30.237000     306.0000     318.7400     291.3200
        1694    30.249200     330.0000     320.6900     291.1600
        1695    30.261500     295.0000     324.9500     291.0000
        1696    30.273700     323.0000     329.8400     290.8400
        1697    30.286000     317.0000     332.5700     290.6700
        1698    30.298200     347.0000     334.3800     290.5100
        1699    30.310500     324.0000     337.9000     290.3500
        1700    30.322700     330.0000     340.3900     290.1800
        1701    30.335000     348.0000     336.0900     290.0200
        1702    30.347200     351.0000     327.9800     289.8600
        1703    30.359500     308.0000     323.2900     289.6900
        1704    30.371700     304.0000     322.1500     289.5300
        1705    30.384000     332.0000     323.0700     289.3600
        1706    30.396200     335.0000     324.2100     289.2000
        1707    30.408500     303.0000     322.5800     289.0400
        1708    30.420700     319.0000     317.7700     288.8700
        1709    30.433000     316.0000     313.6800     288.7100
        1710    30.445200     335.0000     311.6100     288.5400
        1711    30.457500     315.0000     310.7700     288.3800
        1712    30.469700     331.0000     310.5700     288.2100
        1713    30.482000     351.0000     310.7400     288.0500
        1714    30.494200     327.0000     311.1400     287.8800
        1715    30.506500     333.0000     311.7200     287.7200
        1716    30.518700     301.0000     312.4600     287.5500
        1717    30.531000     317.0000     313.3400     287.3900
        1718    30.543200     386.0000     314.3500     287.2200
        1719    30.555500     307.0000     315.5100     287.0600
        1720    30.567700     295.0000     316.8200     286.8900
        1721    30.580000     354.0000     318.3000     286.7300
        1722    30.592200     328.0000     319.9700     286.5600
        1723    30.604500     337.0000     321.8500     286.4000
        1724    30.616700     339.0000     323.9600     286.2300
        1725    30.629000     396.0000     326.3700     286.0600
        1726    30.641200     391.0000     329.1300     285.9000
        1727    30.653500     342.0000     332.3200     285.7300
        1728    30.665700     353.0000     336.0600     285.5700
        1729    30.678000     318.0000     340.4600     285.4000
        1730    30.690300     369.0000     345.5100     285.2300
        1731    30.702500     352.0000     351.2900     285.0700
        1732    30.714800     380.0000     358.0400     284.9000
        1733    30.727000     355.0000     365.8400     284.7300
        1734    30.739300     352.0000     374.3700     284.5700
        1735    30.751500     393.0000     383.7300     284.4000
        1736    30.763800     446.0000     395.2400     284.2300
        1737    30.776000     431.0000     409.8000     284.0700
        1738    30.788300     414.0000     427.8300     283.9000
        1739    30.800500     443.0000     449.7400     283.7300
        1740    30.812800     471.0000     475.9200     283.5700
        1741    30.825000     447.0000     506.8400     283.4000
        1742    30.837300     511.0000     544.0000     283.2300
        1743    30.849500     569.0000     590.0000     283.0700
        1744    30.861800     679.0000     649.0300     282.9000
        1745    30.874000     723.0000     729.0100     282.7300
        1746    30.886300     832.0000     844.4900     282.5600
        1747    30.898500    1064.0000    1019.3700     282.4000
        1748    30.910800    1351.0000    1287.1200     282.2300
        1749    30.923000    1667.0000    1681.9700     282.0600
        1750    30.935300    2175.0000    2212.3100     281.8900
        1751    30.947500    2944.0000    2836.0700     281.7300
        1752    30.959800    3528.0000    3500.5300     281.5600
        1753    30.972000    4200.0000    4164.4900     281.3900
        1754    30.984300    4607.0000    4678.8400     281.2200
        1755    30.996500    4675.0000    4750.3400     281.0500
        1756    31.008800    4371.0000    4273.4300     280.8900
        1757    31.021000    3613.0000    3606.1000     280.7200
        1758    31.033300    3192.0000    3141.1400     280.5500
        1759    31.045500    2942.0000    2951.6700     280.3800
        1760    31.057800    2814.0000    2911.2300     280.2100
        1761    31.070000    2700.0000    2810.1600     280.0500
        1762    31.082300    2348.0000    2471.0600     279.8800
        1763    31.094500    1958.0000    1940.8000     279.7100
        1764    31.106800    1446.0000    1435.2700     279.5400
        1765    31.119000    1037.0000    1074.6900     279.3700
        1766    31.131300     734.0000     846.0200     279.2000
        1767    31.143500     663.0000     702.8300     279.0400
        1768    31.155800     590.0000     612.3100     278.8700
        1769    31.168000     527.0000     549.4700     278.7000
        1770    31.180300     499.0000     505.4500     278.5300
        1771    31.192500     454.0000     473.4700     278.3600
        1772    31.204800     451.0000     449.4600     278.1900
        1773    31.217000     420.0000     431.0700     278.0200
        1774    31.229300     410.0000     416.8400     277.8500
        1775    31.241500     372.0000     405.5100     277.6900
        1776    31.253800     386.0000     396.4000     277.5200
        1777    31.266000     368.0000     389.3600     277.3500
        1778    31.278300     385.0000     384.0600     277.1800
        1779    31.290500     387.0000     380.1300     277.0100
        1780    31.302800     393.0000     377.2500     276.8400
        1781    31.315000     356.0000     375.0000     276.6700
        1782    31.327300     359.0000     373.1600     276.5000
        1783    31.339600     383.0000     371.9300     276.3300
        1784    31.351800     379.0000     371.3600     276.1700
        1785    31.364100     362.0000     371.3000     276.0000
        1786    31.376300     380.0000     371.5900     275.8300
        1787    31.388600     370.0000     372.0800     275.6600
        1788    31.400800     394.0000     372.6200     275.4900
        1789    31.413100     375.0000     373.1900     275.3200
        1790    31.425300     352.0000     373.7500     275.1500
        1791    31.437600     372.0000     374.2400     274.9800
        1792    31.449800     375.0000     374.5600     274.8100
        1793    31.462100     367.0000     374.6500     274.6400
        1794    31.474300     332.0000     374.4500     274.4700
        1795    31.486600     339.0000     373.9300     274.3100
        1796    31.498800     367.0000     373.0600     274.1400
        1797    31.511100     361.0000     371.8200     273.9700
        1798    31.523300     343.0000     370.2200     273.8000
        1799    31.535600     350.0000     368.2800     273.6300
        1800    31.547800     366.0000     366.0100     273.4600
        1801    31.560100     365.0000     363.4500     273.2900
        1802    31.572300     368.0000     360.6400     273.1200
        1803    31.584600     357.0000     357.6300     272.9500
        1804    31.596800     336.0000     354.4700     272.7800
        1805    31.609100     322.0000     351.2000     272.6100
        1806    31.621300     348.0000     347.8800     272.4400
        1807    31.633600     363.0000     344.5500     272.2700
        1808    31.645800     317.0000     341.2600     272.1000
        1809    31.658100     317.0000     338.0400     271.9300
        1810    31.670300     331.0000     334.9400     271.7700
        1811    31.682600     357.0000     331.9700     271.6000
        1812    31.694800     326.0000     329.1700     271.4300
        1813    31.707100     341.0000     326.5500     271.2600
        1814    31.719300     334.0000     324.1300     271.0900
        1815    31.731600     351.0000     321.9200     270.9200
        1816    31.743800     349.0000     319.9300     270.7500
        1817    31.756100     338.0000     318.1500     270.5800
        1818    31.768300     331.0000     316.5900     270.4100
        1819    31.780600     321.0000     315.2600     270.2400
        1820    31.792800     337.0000     314.1500     270.0700
        1821    31.805100     374.0000     313.2700     269.9000
        1822    31.817300     316.0000     312.6200     269.7300
        1823    31.829600     345.0000     312.2200     269.5600
        1824    31.841800     321.0000     312.1200     269.3900
        1825    31.854100     359.0000     312.3700     269.2300
        1826    31.866300     360.0000     313.0900     269.0600
        1827    31.878600     329.0000     314.3600     268.8900
        1828    31.890800     335.0000     316.0700     268.7200
        1829    31.903100     323.0000     318.0200     268.5500
        1830    31.915300     319.0000     320.3600     268.3800
        1831    31.927600     332.0000     322.9800     268.2100
        1832    31.939800     290.0000     324.8500     268.0400
        1833    31.952100     342.0000     324.9400     267.8700
        1834    31.964400     341.0000     324.8800     267.7000
        1835    31.976600     335.0000     326.0500     267.5300
        1836    31.988900     310.0000     328.1900     267.3600
        1837    32.001100     382.0000     330.9800     267.2000
        1838    32.013400     355.0000     334.0100     267.0300
        1839    32.025600     329.0000     336.5500     266.8600
        1840    32.037900     321.0000     338.4100     266.6900
        1841    32.050100     334.0000     340.5200     266.5200
        1842    32.062400     351.0000     343.2800     266.3500
        1843    32.074600     399.0000     346.4700     266.1800
        1844    32.086900     343.0000     349.9300     266.0100
        1845    32.099100     375.0000     353.5500     265.8400
        1846    32.111400     378.0000     357.2900     265.6800
        1847    32.123600     325.0000     361.1200     265.5100
        1848    32.135900     365.0000     365.0600     265.3400
        1849    32.148100     395.0000     369.1100     265.1700
        1850    32.160400     351.0000     373.3200     265.0000
        1851    32.172600     375.0000     377.7300     264.8300
        1852    32.184900     376.0000     382.1600     264.6600
        1853    32.197100     416.0000     387.1400     264.5000
        1854    32.209400     375.0000     392.5400     264.3300
        1855    32.221600     401.0000     398.5500     264.1600
        1856    32.233900     396.0000     405.5200     263.9900
        1857    32.246100     367.0000     414.1900     263.8200
        1858    32.258400     412.0000     426.0800     263.6500
        1859    32.270600     446.0000     443.9200     263.4900
        1860    32.282900     461.0000     472.3100     263.3200
        1861    32.295100     495.0000     517.7800     263.1500
        1862    32.307400     568.0000     587.3300     262.9800
        1863    32.319600     716.0000     682.9600     262.8100
        1864    32.331900     795.0000     797.0700     262.6400
        1865    32.344100     913.0000     921.4000     262.4800
        1866    32.356400    1071.0000    1048.1000     262.3100
        1867    32.368600    1103.0000    1141.7800     262.1400
        1868    32.380900    1174.0000    1137.6300     261.9700
        1869    32.393100    1107.0000    1024.6200     261.8000
        1870    32.405400     979.0000     890.0800     261.6400
        1871    32.417600     875.0000     807.4500     261.4700
        1872    32.429900     749.0000     781.3400     261.3000
        1873    32.442100     797.0000     786.1700     261.1300
        1874    32.454400     788.0000     782.9500     260.9700
        1875    32.466600     746.0000     731.8200     260.8000
        1876    32.478900     646.0000     634.1300     260.6300
        1877    32.491100     552.0000     534.1400     260.4600
        1878    32.503400     457.0000     461.4400     260.3000
        1879    32.515600     455.0000     415.4300     260.1300
        1880    32.527900     372.0000     386.5600     259.9600
        1881    32.540100     363.0000     367.5700     259.8000
        1882    32.552400     341.0000     354.2700     259.6300
        1883    32.564600     337.0000     344.3900     259.4600
        1884    32.576900     322.0000     336.6800     259.2900
        1885    32.589100     322.0000     330.4000     259.1300
        1886    32.601400     363.0000     325.1200     258.9600
        1887    32.613600     341.0000     320.5700     258.7900
        1888    32.625900     354.0000     316.5800     258.6300
        1889    32.638200     298.0000     313.0400     258.4600
        1890    32.650400     307.0000     309.8800     258.2900
        1891    32.662700     323.0000     307.0600     258.1300
        1892    32.674900     326.0000     304.5500     257.9600
        1893    32.687200     341.0000     302.3700     257.8000
        1894    32.699400     309.0000     300.4900     257.6300
        1895    32.711700     267.0000     298.9400     257.4600
        1896    32.723900     272.0000     297.7100     257.3000
        1897    32.736200     276.0000     296.8100     257.1300
        1898    32.748400     329.0000     296.2700     256.9600
        1899    32.760700     290.0000     296.1100     256.8000
        1900    32.772900     346.0000     296.4300     256.6300
        1901    32.785200     312.0000     297.4300     256.4700
        1902    32.797400     317.0000     299.5600     256.3000
        1903    32.809700     357.0000     303.6100     256.1400
        1904    32.821900     336.0000     310.9000     255.9700
        1905    32.834200     353.0000     323.2600     255.8100
        1906    32.846400     310.0000     342.5600     255.6400
        1907    32.858700     384.0000     368.9400     255.4700
        1908    32.870900     373.0000     399.9100     255.3100
        1909    32.883200     382.0000     433.5100     255.1400
        1910    32.895400     412.0000     467.2700     254.9800
        1911    32.907700     419.0000     489.5700     254.8100
        1912    32.919900     437.0000     482.0300     254.6500
        1913    32.932200     447.0000     446.4000     254.4800
        1914    32.944400     375.0000     410.3600     254.3200
        1915    32.956700     357.0000     391.0500     254.1600
        1916    32.968900     355.0000     386.7500     253.9900
        1917    32.981200     365.0000     389.9500     253.8300
        1918    32.993400     366.0000     390.0100     253.6600
        1919    33.005700     372.0000     376.1400     253.5000
        1920    33.017900     373.0000     349.7300     253.3300
        1921    33.030200     290.0000     324.1200     253.1700
        1922    33.042400     274.0000     307.3900     253.0100
        1923    33.054700     302.0000     298.9600     252.8400
        1924    33.066900     296.0000     295.5900     252.6800
        1925    33.079200     281.0000     294.9600     252.5100
        1926    33.091400     294.0000     296.4400     252.3500
        1927    33.103700     307.0000     298.5700     252.1900
        1928    33.115900     328.0000     297.1200     252.0200
        1929    33.128200     279.0000     289.9500     251.8600
        1930    33.140400     259.0000     283.2100     251.7000
        1931    33.152700     302.0000     280.0500     251.5300
        1932    33.164900     290.0000     279.2400     251.3700
        1933    33.177200     282.0000     279.8200     251.2100
        1934    33.189400     264.0000     280.6400     251.0500
        1935    33.201700     295.0000     279.5100     250.8800
        1936    33.213900     270.0000     275.6300     250.7200
        1937    33.226200     261.0000     271.9100     250.5600
        1938    33.238400     286.0000     269.9100     250.4000
        1939    33.250700     289.0000     269.1200     250.2300
        1940    33.262900     243.0000     269.0500     250.0700
        1941    33.275200     261.0000     269.4600     249.9100
        1942    33.287500     272.0000     270.2600     249.7500
        1943    33.299700     279.0000     271.4200     249.5900
        1944    33.312000     274.0000     272.9800     249.4200
        1945    33.324200     281.0000     275.0800     249.2600
        1946    33.336500     273.0000     278.0200     249.1000
        1947    33.348700     285.0000     282.3500     248.9400
        1948    33.361000     308.0000     289.0100     248.7800
        1949    33.373200     289.0000     299.3700     248.6200
        1950    33.385500     313.0000     315.0900     248.4600
        1951    33.397700     318.0000     337.3900     248.3000
        1952    33.410000     431.0000     365.7200     248.1300
        1953    33.422200     381.0000     397.9600     247.9700
        1954    33.434500     479.0000     431.7000     247.8100
        1955    33.446700     491.0000     461.3500     247.6500
        1956    33.459000     529.0000     474.2200     247.4900
        1957    33.471200     544.0000     459.8800     247.3300
        1958    33.483500     533.0000     427.6800     247.1700
        1959    33.495700     430.0000     398.9700     247.0100
        1960    33.508000     404.0000     384.0100     246.8500
        1961    33.520200     391.0000     380.6600     246.6900
        1962    33.532500     387.0000     381.8500     246.5300
        1963    33.544700     365.0000     378.0500     246.3700
        1964    33.557000     370.0000     362.1400     246.2100
        1965    33.569200     378.0000     337.2900     246.0500
        1966    33.581500     356.0000     313.3500     245.9000
        1967    33.593700     296.0000     295.8800     245.7400
        1968    33.606000     318.0000     284.5800     245.5800
        1969    33.618200     279.0000     277.4400     245.4200
        1970    33.630500     277.0000     272.8500     245.2600
        1971    33.642700     296.0000     269.7900     245.1000
        1972    33.655000     261.0000     267.6800     244.9400
        1973    33.667200     268.0000     266.1700     244.7800
        1974    33.679500     277.0000     265.1200     244.6300
        1975    33.691700     282.0000     264.4200     244.4700
        1976    33.704000     290.0000     263.9900     244.3100
        1977    33.716200     265.0000     263.7700     244.1500
        1978    33.728500     260.0000     263.7200     244.0000
        1979    33.740700     276.0000     263.7900     243.8400
        1980    33.753000     252.0000     263.9800     243.6800
        1981    33.765200     268.0000     264.2900     243.5200
        1982    33.777500     255.0000     264.7300     243.3700
        1983    33.789700     240.0000     265.2900     243.2100
        1984    33.802000     271.0000     265.9600     243.0500
        1985    33.814200     256.0000     266.7600     242.9000
        1986    33.826500     292.0000     267.6900     242.7400
        1987    33.838700     253.0000     268.7400     242.5800
        1988    33.851000     252.0000     269.9400     242.4300
        1989    33.863200     274.0000     271.2800     242.2700
        1990    33.875500     296.0000     272.8000     242.1100
        1991    33.887700     285.0000     274.5100     241.9600
        1992    33.900000     305.0000     276.4300     241.8000
        1993    33.912300     283.0000     278.6100     241.6500
        1994    33.924500     253.0000     281.1000     241.4900
        1995    33.936800     296.0000     283.9600     241.3400
        1996    33.949000     287.0000     287.2800     241.1800
        1997    33.961300     292.0000     291.1700     241.0300
        1998    33.973500     325.0000     295.8100     240.8700
        1999    33.985800     294.0000     301.3800     240.7200
        2000    33.998000     292.0000     308.1100     240.5600
        2001    34.010300     338.0000     316.2600     240.4100
        2002    34.022500     280.0000     326.0200     240.2500
        2003    34.034800     336.0000     337.5100     240.1000
        2004    34.047000     324.0000     350.7100     239.9400
        2005    34.059300     329.0000     365.5600     239.7900
        2006    34.071500     357.0000     382.0600     239.6400
        2007    34.083800     360.0000     400.6500     239.4800
        2008    34.096000     397.0000     423.0200     239.3300
        2009    34.108300     431.0000     453.6700     239.1800
        2010    34.120500     495.0000     501.9200     239.0200
        2011    34.132800     567.0000     584.8600     238.8700
        2012    34.145000     766.0000     731.8100     238.7200
        2013    34.157300    1032.0000     985.5600     238.5600
        2014    34.169500    1409.0000    1376.7500     238.4100
        2015    34.181800    1936.0000    1859.8900     238.2600
        2016    34.194000    2464.0000    2389.6000     238.1100
        2017    34.206300    2970.0000    3010.6900     237.9600
        2018    34.218500    3417.0000    3603.0600     237.8000
        2019    34.230800    3530.0000    3663.6000     237.6500
        2020    34.243000    3025.0000    2922.7600     237.5000
        2021    34.255300    2281.0000    2113.5800     237.3500
        2022    34.267500    1714.0000    1747.8800     237.2000
        2023    34.279800    1648.0000    1708.0600     237.0500
        2024    34.292000    1762.0000    1849.0200     236.9000
        2025    34.304300    1846.0000    2048.9900     236.7400
        2026    34.316500    1874.0000    2054.6900     236.5900
        2027    34.328800    1653.0000    1659.8800     236.4400
        2028    34.341000    1184.0000    1123.3700     236.2900
        2029    34.353300     733.0000     764.1200     236.1400
        2030    34.365500     531.0000     569.1000     235.9900
        2031    34.377800     419.0000     465.6700     235.8400
        2032    34.390000     380.0000     405.8900     235.6900
        2033    34.402300     341.0000     368.1800     235.5400
        2034    34.414500     362.0000     342.6700     235.3900
        2035    34.426800     302.0000     324.4600     235.2400
        2036    34.439000     309.0000     310.8900     235.1000
        2037    34.451300     268.0000     300.4400     234.9500
        2038    34.463500     278.0000     292.1900     234.8000
        2039    34.475800     249.0000     285.5400     234.6500
        2040    34.488000     296.0000     280.0700     234.5000
        2041    34.500300     304.0000     275.5200     234.3500
        2042    34.512500     292.0000     271.6700     234.2000
        2043    34.524800     282.0000     268.3900     234.0600
        2044    34.537000     262.0000     265.5700     233.9100
        2045    34.549300     265.0000     263.1100     233.7600
        2046    34.561600     268.0000     260.9700     233.6100
        2047    34.573800     292.0000     259.0900     233.4700
        2048    34.586100     254.0000     257.4400     233.3200
        2049    34.598300     278.0000     255.9900     233.1700
        2050    34.610600     234.0000     254.7000     233.0300
        2051    34.622800     226.0000     253.5600     232.8800
        2052    34.635100     264.0000     252.5600     232.7300
        2053    34.647300     226.0000     251.6900     232.5900
        2054    34.659600     263.0000     250.9500     232.4400
        2055    34.671800     251.0000     250.3400     232.2900
        2056    34.684100     246.0000     249.8600     232.1500
        2057    34.696300     254.0000     249.5000     232.0000
        2058    34.708600     295.0000     249.2600     231.8600
        2059    34.720800     242.0000     249.1400     231.7100
        2060    34.733100     247.0000     249.1000     231.5700
        2061    34.745300     277.0000     249.0000     231.4200
        2062    34.757600     252.0000     248.9000     231.2800
        2063    34.769800     237.0000     249.0200     231.1300
        2064    34.782100     256.0000     249.4100     230.9900
        2065    34.794300     258.0000     250.0600     230.8400
        2066    34.806600     256.0000     250.9600     230.7000
        2067    34.818800     254.0000     252.1000     230.5600
        2068    34.831100     271.0000     253.4100     230.4100
        2069    34.843300     244.0000     254.9200     230.2700
        2070    34.855600     253.0000     256.7800     230.1300
        2071    34.867800     288.0000     259.2300     229.9800
        2072    34.880100     254.0000     262.6200     229.8400
        2073    34.892300     251.0000     267.6000     229.7000
        2074    34.904600     264.0000     275.3100     229.5600
        2075    34.916800     278.0000     287.5600     229.4100
        2076    34.929100     322.0000     306.6500     229.2700
        2077    34.941300     360.0000     334.2600     229.1300
        2078    34.953600     352.0000     370.0000     228.9900
        2079    34.965800     407.0000     412.6600     228.8400
        2080    34.978100     474.0000     459.9700     228.7000
        2081    34.990300     464.0000     502.6200     228.5600
        2082    35.002600     545.0000     522.2800     228.4200
        2083    35.014800     495.0000     509.4700     228.2800
        2084    35.027100     442.0000     477.5500     228.1400
        2085    35.039300     425.0000     443.5100     228.0000
        2086    35.051600     412.0000     418.4300     227.8600
        2087    35.063800     412.0000     407.6600     227.7200
        2088    35.076100     396.0000     407.4500     227.5800
        2089    35.088300     403.0000     406.2500     227.4400
        2090    35.100600     400.0000     393.1200     227.3000
        2091    35.112800     366.0000     368.4300     227.1600
        2092    35.125100     362.0000     339.5800     227.0200
        2093    35.137300     309.0000     312.4200     226.8800
        2094    35.149600     309.0000     290.5700     226.7400
        2095    35.161800     344.0000     275.1400     226.6000
        2096    35.174100     247.0000     265.0800     226.4600
        2097    35.186300     268.0000     258.6000     226.3300
        2098    35.198600     270.0000     254.3500     226.1900
        2099    35.210900     250.0000     251.5100     226.0500
        2100    35.223100     256.0000     249.5400     225.9100
        2101    35.235400     256.0000     248.0000     225.7700
        2102    35.247600     239.0000     246.7600     225.6400
        2103    35.259900     245.0000     245.9600     225.5000
        2104    35.272100     235.0000     245.6300     225.3600
        2105    35.284400     229.0000     245.7100     225.2300
        2106    35.296600     258.0000     246.1500     225.0900
        2107    35.308900     269.0000     246.9400     224.9500
        2108    35.321100     248.0000     248.0700     224.8200
        2109    35.333400     251.0000     249.5600     224.6800
        2110    35.345600     264.0000     251.4200     224.5500
        2111    35.357900     242.0000     253.7000     224.4100
        2112    35.370100     264.0000     256.5700     224.2700
        2113    35.382400     242.0000     260.3700     224.1400
        2114    35.394600     269.0000     265.7500     224.0000
        2115    35.406900     277.0000     273.8700     223.8700
        2116    35.419100     276.0000     286.5500     223.7300
        2117    35.431400     271.0000     306.5200     223.6000
        2118    35.443600     366.0000     336.9700     223.4700
        2119    35.455900     407.0000     379.6600     223.3300
        2120    35.468100     438.0000     432.7600     223.2000
        2121    35.480400     487.0000     490.6200     223.0600
        2122    35.492600     557.0000     554.2500     222.9300
        2123    35.504900     602.0000     605.8600     222.8000
        2124    35.517100     638.0000     616.5600     222.6600
        2125    35.529400     614.0000     573.6600     222.5300
        2126    35.541600     571.0000     509.5000     222.4000
        2127    35.553900     499.0000     463.6900     222.2700
        2128    35.566100     462.0000     444.6800     222.1300
        2129    35.578400     448.0000     443.5200     222.0000
        2130    35.590600     423.0000     450.3500     221.8700
        2131    35.602900     472.0000     449.8900     221.7400
        2132    35.615100     446.0000     426.6500     221.6100
        2133    35.627400     433.0000     383.7000     221.4700
        2134    35.639600     336.0000     340.4600     221.3400
        2135    35.651900     333.0000     308.9900     221.2100
        2136    35.664100     289.0000     288.7700     221.0800
        2137    35.676400     290.0000     276.8400     220.9500
        2138    35.688600     298.0000     271.7500     220.8200
        2139    35.700900     302.0000     271.8900     220.6900
        2140    35.713100     267.0000     275.5200     220.5600
        2141    35.725400     250.0000     281.4600     220.4300
        2142    35.737600     312.0000     288.2000     220.3000
        2143    35.749900     303.0000     291.3300     220.1700
        2144    35.762100     314.0000     285.6600     220.0400
        2145    35.774400     281.0000     273.4100     219.9100
        2146    35.786600     262.0000     262.8000     219.7900
        2147    35.798900     247.0000     257.5300     219.6600
        2148    35.811100     275.0000     256.4600     219.5300
        2149    35.823400     252.0000     257.7600     219.4000
        2150    35.835700     263.0000     259.2000     219.2700
        2151    35.847900     275.0000     257.5800     219.1500
        2152    35.860200     266.0000     251.3800     219.0200
        2153    35.872400     279.0000     243.4900     218.8900
        2154    35.884700     241.0000     237.3600     218.7600
        2155    35.896900     233.0000     233.6000     218.6400
        2156    35.909200     236.0000     231.5600     218.5100
        2157    35.921400     211.0000     230.6900     218.3800
        2158    35.933700     239.0000     230.7300     218.2600
        2159    35.945900     237.0000     231.5100     218.1300
        2160    35.958200     245.0000     232.8200     218.0100
        2161    35.970400     222.0000     234.5500     217.8800
        2162    35.982700     233.0000     236.5200     217.7500
        2163    35.994900     238.0000     237.8900     217.6300
        2164    36.007200     204.0000     237.2000     217.5000
        2165    36.019400     243.0000     234.2700     217.3800
        2166    36.031700     228.0000     231.1100     217.2500
        2167    36.043900     237.0000     229.2100     217.1300
        2168    36.056200     241.0000     228.5300     217.0100
        2169    36.068400     219.0000     228.6000     216.8800
        2170    36.080700     204.0000     228.9300     216.7600
        2171    36.092900     251.0000     228.7600     216.6300
        2172    36.105200     229.0000     227.4300     216.5100
        2173    36.117400     209.0000     225.3100     216.3900
        2174    36.129700     220.0000     223.3600     216.2700
        2175    36.141900     219.0000     222.0000     216.1400
        2176    36.154200     199.0000     221.1100     216.0200
        2177    36.166400     222.0000     220.4900     215.9000
        2178    36.178700     220.0000     220.0300     215.7800
        2179    36.190900     239.0000     219.6600     215.6500
        2180    36.203200     197.0000     219.3600     215.5300
        2181    36.215400     213.0000     219.0800     215.4100
        2182    36.227700     221.0000     218.8400     215.2900
        2183    36.239900     235.0000     218.6100     215.1700
        2184    36.252200     213.0000     218.4000     215.0500
        2185    36.264400     201.0000     218.2100     214.9300
        2186    36.276700     225.0000     218.0200     214.8100
        2187    36.288900     211.0000     217.8400     214.6900
        2188    36.301200     265.0000     217.6600     214.5700
        2189    36.313400     206.0000     217.5000     214.4500
        2190    36.325700     200.0000     217.3300     214.3300
        2191    36.337900     206.0000     217.1800     214.2100
        2192    36.350200     188.0000     217.0200     214.0900
        2193    36.362400     239.0000     216.8700     213.9700
        2194    36.374700     233.0000     216.7300     213.8500
        2195    36.386900     251.0000     216.5800     213.7300
        2196    36.399200     235.0000     216.4500     213.6100
        2197    36.411400     239.0000     216.3100     213.5000
        2198    36.423700     211.0000     216.1800     213.3800
        2199    36.435900     195.0000     216.0500     213.2600
        2200    36.448200     237.0000     215.9200     213.1400
        2201    36.460400     222.0000     215.7900     213.0300
        2202    36.472700     220.0000     215.6700     212.9100
        2203    36.485000     222.0000     215.5500     212.7900
        2204    36.497200     206.0000     215.4300     212.6800
        2205    36.509500     220.0000     215.3200     212.5600
        2206    36.521700     226.0000     215.2100     212.4400
        2207    36.534000     218.0000     215.1000     212.3300
        2208    36.546200     202.0000     214.9900     212.2100
        2209    36.558500     219.0000     214.8900     212.1000
        2210    36.570700     207.0000     214.7900     211.9800
        2211    36.583000     213.0000     214.7000     211.8700
        2212    36.595200     206.0000     214.6000     211.7500
        2213    36.607500     213.0000     214.5200     211.6400
        2214    36.619700     197.0000     214.4300     211.5200
        2215    36.632000     183.0000     214.3500     211.4100
        2216    36.644200     212.0000     214.2800     211.2900
        2217    36.656500     223.0000     214.2100     211.1800
        2218    36.668700     205.0000     214.1500     211.0700
        2219    36.681000     211.0000     214.0900     210.9500
        2220    36.693200     232.0000     214.0400     210.8400
        2221    36.705500     222.0000     214.0000     210.7300
        2222    36.717700     235.0000     213.9700     210.6100
        2223    36.730000     220.0000     213.9400     210.5000
        2224    36.742200     194.0000     213.9300     210.3900
        2225    36.754500     209.0000     213.9400     210.2800
        2226    36.766700     209.0000     213.9600     210.1700
        2227    36.779000     173.0000     213.9900     210.0500
        2228    36.791200     209.0000     214.0500     209.9400
        2229    36.803500     206.0000     214.1200     209.8300
        2230    36.815700     205.0000     214.2200     209.7200
        2231    36.828000     215.0000     214.3400     209.6100
        2232    36.840200     222.0000     214.4900     209.5000
        2233    36.852500     222.0000     214.6900     209.3900
        2234    36.864700     218.0000     214.9600     209.2800
        2235    36.877000     210.0000     215.3500     209.1700
        2236    36.889200     212.0000     215.9300     209.0600
        2237    36.901500     210.0000     216.8000     208.9500
        2238    36.913700     226.0000     218.1100     208.8400
        2239    36.926000     198.0000     219.9400     208.7300
        2240    36.938200     243.0000     222.2700     208.6200
        2241    36.950500     209.0000     224.9700     208.5100
        2242    36.962700     224.0000     227.9500     208.4100
        2243    36.975000     218.0000     230.5600     208.3000
        2244    36.987200     224.0000     231.5100     208.1900
        2245    36.999500     254.0000     230.3400     208.0800
        2246    37.011700     209.0000     228.7100     207.9800
        2247    37.024000     220.0000     228.2800     207.8700
        2248    37.036200     222.0000     229.2600     207.7600
        2249    37.048500     246.0000     231.2600     207.6500
        2250    37.060700     222.0000     233.8900     207.5500
        2251    37.073000     236.0000     236.6400     207.4400
        2252    37.085200     234.0000     238.9100     207.3400
        2253    37.097500     219.0000     240.9800     207.2300
        2254    37.109700     263.0000     244.3100     207.1200
        2255    37.122000     217.0000     250.6000     207.0200
        2256    37.134300     264.0000     261.4900     206.9100
        2257    37.146500     252.0000     279.3800     206.8100
        2258    37.158800     286.0000     307.6200     206.7000
        2259    37.171000     373.0000     348.3400     206.6000
        2260    37.183300     365.0000     400.1400     206.4900
        2261    37.195500     388.0000     460.0500     206.3900
        2262    37.207800     527.0000     523.5200     206.2900
        2263    37.220000     564.0000     573.0200     206.1800
        2264    37.232300     566.0000     576.2500     206.0800
        2265    37.244500     515.0000     523.4200     205.9800
        2266    37.256800     449.0000     453.4300     205.8700
        2267    37.269000     407.0000     405.9400     205.7700
        2268    37.281300     374.0000     388.2200     205.6700
        2269    37.293500     414.0000     391.6600     205.5600
        2270    37.305800     386.0000     405.5300     205.4600
        2271    37.318000     403.0000     414.9000     205.3600
        2272    37.330300     364.0000     401.7500     205.2600
        2273    37.342500     334.0000     363.0400     205.1600
        2274    37.354800     310.0000     317.4800     205.0600
        2275    37.367000     257.0000     281.7400     204.9500
        2276    37.379300     239.0000     258.5000     204.8500
        2277    37.391500     214.0000     244.1100     204.7500
        2278    37.403800     208.0000     235.0400     204.6500
        2279    37.416000     227.0000     229.0900     204.5500
        2280    37.428300     236.0000     225.0000     204.4500
        2281    37.440500     269.0000     222.1100     204.3500
        2282    37.452800     218.0000     220.0100     204.2500
        2283    37.465000     222.0000     218.4800     204.1500
        2284    37.477300     222.0000     217.3700     204.0500
        2285    37.489500     224.0000     216.5800     203.9600
        2286    37.501800     223.0000     216.0600     203.8600
        2287    37.514000     191.0000     215.7500     203.7600
        2288    37.526300     220.0000     215.6300     203.6600
        2289    37.538500     235.0000     215.6600     203.5600
        2290    37.550800     192.0000     215.8600     203.4600
        2291    37.563000     222.0000     216.2600     203.3700
        2292    37.575300     205.0000     216.9700     203.2700
        2293    37.587500     198.0000     218.2200     203.1700
        2294    37.599800     225.0000     220.3400     203.0700
        2295    37.612000     222.0000     223.9200     202.9800
        2296    37.624300     229.0000     229.8600     202.8800
        2297    37.636500     254.0000     239.2700     202.7900
        2298    37.648800     261.0000     252.8300     202.6900
        2299    37.661000     265.0000     269.9800     202.5900
        2300    37.673300     271.0000     289.7500     202.5000
        2301    37.685500     296.0000     310.6600     202.4000
        2302    37.697800     321.0000     326.6700     202.3100
        2303    37.710000     333.0000     326.4300     202.2100
        2304    37.722300     341.0000     307.0000     202.1200
        2305    37.734500     303.0000     282.7600     202.0200
        2306    37.746800     283.0000     267.2100     201.9300
        2307    37.759100     254.0000     261.9100     201.8300
        2308    37.771300     260.0000     263.5100     201.7400
        2309    37.783600     275.0000     268.5300     201.6500
        2310    37.795800     262.0000     272.2600     201.5500
        2311    37.808100     269.0000     268.4800     201.4600
        2312    37.820300     268.0000     255.5800     201.3700
        2313    37.832600     255.0000     240.3300     201.2700
        2314    37.844800     240.0000     228.0500     201.1800
        2315    37.857100     219.0000     220.1700     201.0900
        2316    37.869300     221.0000     215.3100     201.0000
        2317    37.881600     217.0000     212.2100     200.9100
        2318    37.893800     201.0000     210.1400     200.8100
        2319    37.906100     236.0000     208.6700     200.7200
        2320    37.918300     201.0000     207.5800     200.6300
        2321    37.930600     200.0000     206.7500     200.5400
        2322    37.942800     208.0000     206.1100     200.4500
        2323    37.955100     178.0000     205.6000     200.3600
        2324    37.967300     181.0000     205.2000     200.2700
        2325    37.979600     193.0000     204.8800     200.1800
        2326    37.991800     194.0000     204.6200     200.0900
        2327    38.004100     194.0000     204.4000     200.0000
        2328    38.016300     198.0000     204.1100     199.9100
        2329    38.028600     212.0000     203.7200     199.8200
        2330    38.040800     206.0000     203.3600     199.7300
        2331    38.053100     216.0000     203.0900     199.6400
        2332    38.065300     189.0000     202.8800     199.5500
        2333    38.077600     207.0000     202.7100     199.4600
        2334    38.089800     198.0000     202.5700     199.3800
        2335    38.102100     210.0000     202.4300     199.2900
        2336    38.114300     216.0000     202.2700     199.2000
        2337    38.126600     182.0000     202.0400     199.1100
        2338    38.138800     178.0000     201.8300     199.0200
        2339    38.151100     206.0000     201.6400     198.9400
        2340    38.163300     207.0000     201.4900     198.8500
        2341    38.175600     209.0000     201.3500     198.7600
        2342    38.187800     224.0000     201.2200     198.6800
        2343    38.200100     204.0000     201.0900     198.5900
        2344    38.212300     199.0000     200.9800     198.5000
        2345    38.224600     210.0000     200.8700     198.4200
        2346    38.236800     181.0000     200.7600     198.3300
        2347    38.249100     173.0000     200.6600     198.2500
        2348    38.261300     180.0000     200.5600     198.1600
        2349    38.273600     198.0000     200.4600     198.0800
        2350    38.285800     174.0000     200.3700     197.9900
        2351    38.298100     171.0000     200.2900     197.9100
        2352    38.310300     187.0000     200.2000     197.8200
        2353    38.322600     209.0000     200.1200     197.7400
        2354    38.334800     175.0000     200.0400     197.6600
        2355    38.347100     196.0000     199.9700     197.5700
        2356    38.359300     189.0000     199.9000     197.4900
        2357    38.371600     195.0000     199.8300     197.4000
        2358    38.383800     205.0000     199.7700     197.3200
        2359    38.396100     207.0000     199.7100     197.2400
        2360    38.408400     208.0000     199.6500     197.1600
        2361    38.420600     191.0000     199.6000     197.0700
        2362    38.432900     181.0000     199.5600     196.9900
        2363    38.445100     211.0000     199.5100     196.9100
        2364    38.457400     214.0000     199.4800     196.8300
        2365    38.469600     203.0000     199.4400     196.7500
        2366    38.481900     229.0000     199.4200     196.6600
        2367    38.494100     182.0000     199.4000     196.5800
        2368    38.506400     178.0000     199.4000     196.5000
        2369    38.518600     177.0000     199.4100     196.4200
        2370    38.530900     197.0000     199.4600     196.3400
        2371    38.543100     204.0000     199.5500     196.2600
        2372    38.555400     201.0000     199.6800     196.1800
        2373    38.567600     184.0000     199.8600     196.1000
        2374    38.579900     186.0000     200.0600     196.0200
        2375    38.592100     179.0000     200.3100     195.9400
        2376    38.604400     221.0000     200.4900     195.8600
        2377    38.616600     210.0000     200.4200     195.7800
        2378    38.628900     202.0000     200.1800     195.7000
        2379    38.641100     177.0000     200.0300     195.6300
        2380    38.653400     172.0000     200.0300     195.5500
        2381    38.665600     200.0000     200.1400     195.4700
        2382    38.677900     202.0000     200.3100     195.3900
        2383    38.690100     204.0000     200.5400     195.3100
        2384    38.702400     208.0000     200.8200     195.2300
        2385    38.714600     223.0000     201.0700     195.1600
        2386    38.726900     193.0000     201.3600     195.0800
        2387    38.739100     199.0000     201.8700     195.0000
        2388    38.751400     191.0000     202.6300     194.9300
        2389    38.763600     199.0000     203.5400     194.8500
        2390    38.775900     211.0000     204.6600     194.7700
        2391    38.788100     196.0000     205.8000     194.7000
        2392    38.800400     199.0000     206.2400     194.6200
        2393    38.812600     185.0000     205.3900     194.5500
        2394    38.824900     174.0000     204.3200     194.4700
        2395    38.837100     222.0000     203.8800     194.3900
        2396    38.849400     201.0000     204.0000     194.3200
        2397    38.861600     196.0000     204.4200     194.2400
        2398    38.873900     183.0000     205.0500     194.1700
        2399    38.886100     186.0000     205.7800     194.1000
        2400    38.898400     203.0000     206.2900     194.0200
        2401    38.910600     198.0000     206.2100     193.9500
        2402    38.922900     219.0000     205.8600     193.8700
        2403    38.935100     206.0000     205.7400     193.8000
        2404    38.947400     226.0000     205.8900     193.7300
        2405    38.959600     220.0000     206.2000     193.6500
        2406    38.971900     228.0000     206.6100     193.5800
        2407    38.984100     196.0000     207.0900     193.5100
        2408    38.996400     209.0000     207.6700     193.4300
        2409    39.008600     193.0000     208.3900     193.3600
        2410    39.020900     212.0000     209.3400     193.2900
        2411    39.033100     208.0000     210.6600     193.2200
        2412    39.045400     214.0000     212.5700     193.1400
        2413    39.057700     224.0000     215.1600     193.0700
        2414    39.069900     209.0000     219.0100     193.0000
        2415    39.082200     232.0000     224.0700     192.9300
        2416    39.094400     247.0000     230.1400     192.8600
        2417    39.106700     232.0000     236.7600     192.7900
        2418    39.118900     226.0000     242.7400     192.7200
        2419    39.131200     223.0000     245.6700     192.6500
        2420    39.143400     239.0000     243.4300     192.5800
        2421    39.155700     208.0000     237.2500     192.5100
        2422    39.167900     239.0000     230.9400     192.4400
        2423    39.180200     209.0000     227.0100     192.3700
        2424    39.192400     244.0000     225.7000     192.3000
        2425    39.204700     227.0000     226.2100     192.2300
        2426    39.216900     196.0000     227.4700     192.1600
        2427    39.229200     199.0000     228.0700     192.0900
        2428    39.241400     225.0000     226.5500     192.0200
        2429    39.253700     219.0000     222.7800     191.9500
        2430    39.265900     216.0000     218.2500     191.8900
        2431    39.278200     210.0000     214.4200     191.8200
        2432    39.290400     198.0000     211.7000     191.7500
        2433    39.302700     187.0000     209.8900     191.6800
        2434    39.314900     215.0000     208.6700     191.6100
        2435    39.327200     223.0000     207.8300     191.5500
        2436    39.339400     210.0000     207.2100     191.4800
        2437    39.351700     216.0000     206.7400     191.4100
        2438    39.363900     232.0000     206.3800     191.3500
        2439    39.376200     212.0000     206.1100     191.2800
        2440    39.388400     210.0000     205.9100     191.2100
        2441    39.400700     209.0000     205.8100     191.1500
        2442    39.412900     204.0000     205.8200     191.0800
        2443    39.425200     211.0000     206.0100     191.0200
        2444    39.437400     198.0000     206.4800     190.9500
        2445    39.449700     202.0000     207.3600     190.8800
        2446    39.461900     202.0000     208.6700     190.8200
        2447    39.474200     217.0000     210.3000     190.7500
        2448    39.486400     185.0000     212.3600     190.6900
        2449    39.498700     200.0000     214.6700     190.6300
        2450    39.510900     244.0000     215.9700     190.5600
        2451    39.523200     192.0000     214.8900     190.5000
        2452    39.535400     211.0000     213.1400     190.4300
        2453    39.547700     203.0000     212.7300     190.3700
        2454    39.559900     232.0000     213.6500     190.3100
        2455    39.572200     213.0000     215.2500     190.2400
        2456    39.584400     212.0000     216.9100     190.1800
        2457    39.596700     221.0000     218.3400     190.1200
        2458    39.608900     228.0000     219.6000     190.0500
        2459    39.621200     213.0000     220.3800     189.9900
        2460    39.633400     196.0000     220.8900     189.9300
        2461    39.645700     243.0000     222.1300     189.8700
        2462    39.657900     200.0000     224.3600     189.8000
        2463    39.670200     197.0000     227.4500     189.7400
        2464    39.682400     241.0000     231.3300     189.6800
        2465    39.694700     224.0000     236.3000     189.6200
        2466    39.707000     260.0000     243.2700     189.5600
        2467    39.719200     234.0000     253.8100     189.5000
        2468    39.731500     275.0000     269.9500     189.4400
        2469    39.743700     274.0000     294.4200     189.3700
        2470    39.756000     303.0000     330.5100     189.3100
        2471    39.768200     353.0000     380.6900     189.2500
        2472    39.780500     394.0000     444.8100     189.1900
        2473    39.792700     513.0000     519.6300     189.1300
        2474    39.805000     623.0000     597.3400     189.0700
        2475    39.817200     612.0000     659.6600     189.0100
        2476    39.829500     642.0000     677.8100     188.9500
        2477    39.841700     670.0000     636.9900     188.9000
        2478    39.854000     660.0000     561.5900     188.8400
        2479    39.866200     586.0000     493.4000     188.7800
        2480    39.878500     555.0000     454.3800     188.7200
        2481    39.890700     480.0000     444.0800     188.6600
        2482    39.903000     450.0000     453.0900     188.6000
        2483    39.915200     429.0000     468.8000     188.5400
        2484    39.927500     487.0000     474.7600     188.4900
        2485    39.939700     492.0000     456.5200     188.4300
        2486    39.952000     418.0000     415.2200     188.3700
        2487    39.964200     399.0000     367.9500     188.3100
        2488    39.976500     347.0000     330.5800     188.2600
        2489    39.988700     317.0000     308.1400     188.2000
        2490    40.001000     301.0000     298.2900     188.1400
        2491    40.013200     302.0000     296.2000     188.0900
        2492    40.025500     249.0000     295.4900     188.0300
        2493    40.037700     275.0000     290.2200     187.9700
        2494    40.050000     250.0000     279.6300     187.9200
        2495    40.062200     264.0000     266.6900     187.8600
        2496    40.074500     243.0000     254.4000     187.8000
        2497    40.086700     250.0000     245.4500     187.7500
        2498    40.099000     257.0000     241.0200     187.6900
        2499    40.111200     234.0000     240.2400     187.6400
        2500    40.123500     271.0000     240.8900     187.5800
        2501    40.135700     247.0000     239.9500     187.5300
        2502    40.148000     234.0000     235.7500     187.4700
        2503    40.160200     251.0000     229.1000     187.4200
        2504    40.172500     255.0000     221.6000     187.3700
        2505    40.184700     197.0000     214.6100     187.3100
        2506    40.197000     221.0000     209.0700     187.2600
        2507    40.209200     212.0000     205.1100     187.2000
        2508    40.221500     199.0000     202.4100     187.1500
        2509    40.233700     206.0000     200.5500     187.1000
        2510    40.246000     201.0000     199.2700     187.0400
        2511    40.258200     188.0000     198.4000     186.9900
        2512    40.270500     193.0000     197.8900     186.9400
        2513    40.282700     195.0000     197.7300     186.8800
        2514    40.295000     205.0000     197.9500     186.8300
        2515    40.307200     223.0000     198.5300     186.7800
        2516    40.319500     211.0000     199.3600     186.7300
        2517    40.331700     186.0000     200.5800     186.6700
        2518    40.344000     181.0000     201.8300     186.6200
        2519    40.356300     206.0000     202.1400     186.5700
        2520    40.368500     204.0000     201.1200     186.5200
        2521    40.380800     211.0000     200.1000     186.4700
        2522    40.393000     199.0000     200.0600     186.4200
        2523    40.405300     199.0000     200.9700     186.3700
        2524    40.417500     220.0000     202.1800     186.3100
        2525    40.429800     192.0000     202.4600     186.2600
        2526    40.442000     189.0000     201.4100     186.2100
        2527    40.454300     194.0000     200.2300     186.1600
        2528    40.466500     181.0000     199.1400     186.1100
        2529    40.478800     206.0000     198.1200     186.0600
        2530    40.491000     201.0000     197.5900     186.0100
        2531    40.503300     178.0000     197.6900     185.9600
        2532    40.515500     197.0000     198.1900     185.9100
        2533    40.527800     215.0000     198.6300     185.8600
        2534    40.540000     189.0000     198.4800     185.8200
        2535    40.552300     186.0000     197.9800     185.7700
        2536    40.564500     185.0000     197.8200     185.7200
        2537    40.576800     197.0000     198.1200     185.6700
        2538    40.589000     193.0000     198.7000     185.6200
        2539    40.601300     179.0000     199.6200     185.5700
        2540    40.613500     209.0000     201.2000     185.5200
        2541    40.625800     209.0000     203.7900     185.4800
        2542    40.638000     190.0000     207.7900     185.4300
        2543    40.650300     213.0000     213.5200     185.3800
        2544    40.662500     244.0000     221.0500     185.3300
        2545    40.674800     218.0000     230.1000     185.2900
        2546    40.687000     235.0000     240.0000     185.2400
        2547    40.699300     223.0000     248.4600     185.1900
        2548    40.711500     206.0000     251.3400     185.1400
        2549    40.723800     203.0000     246.7300     185.1000
        2550    40.736000     232.0000     238.8300     185.0500
        2551    40.748300     246.0000     233.2300     185.0000
        2552    40.760500     236.0000     231.8200     184.9600
        2553    40.772800     216.0000     234.0200     184.9100
        2554    40.785000     244.0000     238.9500     184.8700
        2555    40.797300     210.0000     245.9000     184.8200
        2556    40.809500     254.0000     253.8400     184.7700
        2557    40.821800     244.0000     261.9200     184.7300
        2558    40.834000     252.0000     272.0900     184.6800
        2559    40.846300     265.0000     289.9700     184.6400
        2560    40.858500     323.0000     321.8100     184.5900
        2561    40.870800     376.0000     371.0500     184.5500
        2562    40.883000     431.0000     436.2700     184.5000
        2563    40.895300     491.0000     513.8200     184.4600
        2564    40.907500     633.0000     596.6900     184.4200
        2565    40.919800     656.0000     658.7900     184.3700
        2566    40.932000     672.0000     656.7900     184.3300
        2567    40.944300     649.0000     583.2200     184.2800
        2568    40.956500     473.0000     489.9700     184.2400
        2569    40.968800     439.0000     424.1100     184.2000
        2570    40.981000     381.0000     395.5900     184.1500
        2571    40.993300     423.0000     395.8300     184.1100
        2572    41.005600     420.0000     414.1900     184.0700
        2573    41.017800     444.0000     439.0000     184.0200
        2574    41.030100     458.0000     450.4900     183.9800
        2575    41.042300     415.0000     428.3700     183.9400
        2576    41.054600     354.0000     376.8600     183.8900
        2577    41.066800     333.0000     321.6700     183.8500
        2578    41.079100     280.0000     279.5300     183.8100
        2579    41.091300     261.0000     251.8100     183.7700
        2580    41.103600     227.0000     234.3000     183.7300
        2581    41.115800     200.0000     223.1000     183.6800
        2582    41.128100     209.0000     215.6600     183.6400
        2583    41.140300     215.0000     210.5300     183.6000
        2584    41.152600     195.0000     206.8500     183.5600
        2585    41.164800     208.0000     204.1500     183.5200
        2586    41.177100     198.0000     202.1100     183.4800
        2587    41.189300     215.0000     200.5500     183.4400
        2588    41.201600     203.0000     199.3600     183.4000
        2589    41.213800     185.0000     198.4400     183.3600
        2590    41.226100     198.0000     197.7400     183.3100
        2591    41.238300     197.0000     197.2300     183.2700
        2592    41.250600     191.0000     196.8800     183.2300
        2593    41.262800     209.0000     196.6700     183.1900
        2594    41.275100     203.0000     196.5900     183.1500
        2595    41.287300     215.0000     196.6400     183.1100
        2596    41.299600     189.0000     196.8200     183.0700
        2597    41.311800     188.0000     197.1500     183.0400
        2598    41.324100     189.0000     197.6200     183.0000
        2599    41.336300     209.0000     198.2700     182.9600
        2600    41.348600     206.0000     199.1200     182.9200
        2601    41.360800     190.0000     200.2000     182.8800
        2602    41.373100     203.0000     201.5100     182.8400
        2603    41.385300     208.0000     203.0400     182.8000
        2604    41.397600     207.0000     204.7800     182.7600
        2605    41.409800     206.0000     206.7000     182.7200
        2606    41.422100     183.0000     208.6000     182.6900
        2607    41.434300     218.0000     210.3100     182.6500
        2608    41.446600     210.0000     212.2200     182.6100
        2609    41.458800     221.0000     214.8800     182.5700
        2610    41.471100     219.0000     218.7600     182.5400
        2611    41.483300     202.0000     224.4600     182.5000
        2612    41.495600     230.0000     233.0000     182.4600
        2613    41.507800     241.0000     245.8700     182.4200
        2614    41.520100     263.0000     265.2300     182.3900
        2615    41.532300     298.0000     293.8900     182.3500
        2616    41.544600     339.0000     334.1000     182.3100
        2617    41.556800     412.0000     385.3900     182.2800
        2618    41.569100     450.0000     444.5200     182.2400
        2619    41.581300     506.0000     506.4600     182.2000
        2620    41.593600     563.0000     556.2100     182.1700
        2621    41.605800     539.0000     566.3200     182.1300
        2622    41.618100     510.0000     525.8600     182.0900
        2623    41.630400     446.0000     456.2000     182.0600
        2624    41.642600     384.0000     397.9600     182.0200
        2625    41.654900     357.0000     367.0300     181.9900
        2626    41.667100     359.0000     360.3100     181.9500
        2627    41.679400     330.0000     369.5500     181.9200
        2628    41.691600     393.0000     386.3900     181.8800
        2629    41.703900     407.0000     398.8300     181.8500
        2630    41.716100     360.0000     391.5900     181.8100
        2631    41.728400     341.0000     359.6900     181.7800
        2632    41.740600     284.0000     316.3900     181.7400
        2633    41.752900     269.0000     278.1800     181.7100
        2634    41.765100     250.0000     251.0200     181.6700
        2635    41.777400     208.0000     233.2700     181.6400
        2636    41.789600     225.0000     221.7700     181.6000
        2637    41.801900     201.0000     214.1300     181.5700
        2638    41.814100     202.0000     208.8900     181.5300
        2639    41.826400     219.0000     205.1600     181.5000
        2640    41.838600     185.0000     202.4700     181.4700
        2641    41.850900     237.0000     200.4500     181.4300
        2642    41.863100     223.0000     198.7400     181.4000
        2643    41.875400     223.0000     197.1000     181.3700
        2644    41.887600     215.0000     195.6600     181.3300
        2645    41.899900     233.0000     194.5400     181.3000
        2646    41.912100     184.0000     193.6800     181.2700
        2647    41.924400     229.0000     193.0200     181.2300
        2648    41.936600     215.0000     192.5000     181.2000
        2649    41.948900     192.0000     192.1000     181.1700
        2650    41.961100     224.0000     191.7500     181.1400
        2651    41.973400     171.0000     191.3800     181.1000
        2652    41.985600     170.0000     190.9300     181.0700
        2653    41.997900     177.0000     190.4900     181.0400
        2654    42.010100     202.0000     190.1300     181.0100
        2655    42.022400     191.0000     189.8500     180.9800
        2656    42.034600     195.0000     189.6100     180.9400
        2657    42.046900     187.0000     189.4000     180.9100
        2658    42.059100     176.0000     189.2100     180.8800
        2659    42.071400     190.0000     189.0300     180.8500
        2660    42.083600     183.0000     188.8600     180.8200
        2661    42.095900     213.0000     188.7000     180.7900
        2662    42.108100     194.0000     188.5400     180.7600
        2663    42.120400     169.0000     188.3800     180.7200
        2664    42.132600     195.0000     188.2100     180.6900
        2665    42.144900     178.0000     188.0500     180.6600
        2666    42.157100     202.0000     187.8900     180.6300
        2667    42.169400     184.0000     187.7200     180.6000
        2668    42.181600     187.0000     187.5500     180.5700
        2669    42.193900     178.0000     187.3800     180.5400
        2670    42.206100     189.0000     187.2000     180.5100
        2671    42.218400     205.0000     187.0200     180.4800
        2672    42.230600     205.0000     186.8500     180.4500
        2673    42.242900     190.0000     186.6700     180.4200
        2674    42.255100     197.0000     186.4900     180.3900
        2675    42.267400     180.0000     186.3100     180.3600
        2676    42.279700     194.0000     186.1300     180.3300
        2677    42.291900     182.0000     185.9600     180.3000
        2678    42.304200     219.0000     185.7800     180.2700
        2679    42.316400     207.0000     185.6200     180.2400
        2680    42.328700     225.0000     185.4500     180.2200
        2681    42.340900     205.0000     185.3000     180.1900
        2682    42.353200     184.0000     185.1500     180.1600
        2683    42.365400     207.0000     185.0000     180.1300
        2684    42.377700     187.0000     184.8600     180.1000
        2685    42.389900     194.0000     184.7400     180.0700
        2686    42.402200     197.0000     184.6100     180.0400
        2687    42.414400     219.0000     184.5000     180.0100
        2688    42.426700     178.0000     184.4000     179.9900
        2689    42.438900     196.0000     184.3000     179.9600
        2690    42.451200     198.0000     184.2200     179.9300
        2691    42.463400     221.0000     184.1400     179.9000
        2692    42.475700     208.0000     184.0700     179.8700
        2693    42.487900     190.0000     184.0100     179.8500
        2694    42.500200     199.0000     183.9700     179.8200
        2695    42.512400     191.0000     183.9300     179.7900
        2696    42.524700     192.0000     183.9100     179.7600
        2697    42.536900     192.0000     183.9100     179.7400
        2698    42.549200     169.0000     183.9200     179.7100
        2699    42.561400     209.0000     183.9700     179.6800
        2700    42.573700     168.0000     184.0600     179.6500
        2701    42.585900     182.0000     184.2100     179.6300
        2702    42.598200     198.0000     184.4400     179.6000
        2703    42.610400     174.0000     184.7600     179.5700
        2704    42.622700     193.0000     185.1700     179.5500
        2705    42.634900     209.0000     185.7100     179.5200
        2706    42.647200     204.0000     186.2600     179.4900
        2707    42.659400     196.0000     186.6400     179.4700
        2708    42.671700     160.0000     186.9700     179.4400
        2709    42.683900     189.0000     187.5700     179.4200
        2710    42.696200     199.0000     188.3900     179.3900
        2711    42.708400     195.0000     188.9900     179.3600
        2712    42.720700     217.0000     188.8400     179.3400
        2713    42.732900     210.0000     188.4100     179.3100
        2714    42.745200     218.0000     188.4200     179.2900
        2715    42.757400     176.0000     188.9100     179.2600
        2716    42.769700     155.0000     189.7400     179.2300
        2717    42.781900     210.0000     190.9400     179.2100
        2718    42.794200     210.0000     192.5400     179.1800
        2719    42.806400     213.0000     194.6700     179.1600
        2720    42.818700     218.0000     197.5800     179.1300
        2721    42.830900     190.0000     201.2200     179.1100
        2722    42.843200     233.0000     205.5000     179.0800
        2723    42.855400     198.0000     210.9900     179.0600
        2724    42.867700     197.0000     218.5500     179.0300
        2725    42.879900     228.0000     227.9700     179.0100
        2726    42.892200     213.0000     237.6300     178.9800
        2727    42.904400     238.0000     244.0400     178.9600
        2728    42.916700     227.0000     243.3200     178.9300
        2729    42.929000     223.0000     235.6200     178.9100
        2730    42.941200     227.0000     226.0700     178.8900
        2731    42.953500     235.0000     218.6800     178.8600
        2732    42.965700     248.0000     214.5700     178.8400
        2733    42.978000     264.0000     213.0900     178.8100
        2734    42.990200     210.0000     213.8900     178.7900
        2735    43.002500     217.0000     216.1600     178.7700
        2736    43.014700     228.0000     217.9300     178.7400
        2737    43.027000     232.0000     216.8900     178.7200
        2738    43.039200     202.0000     212.3900     178.6900
        2739    43.051500     226.0000     206.3900     178.6700
        2740    43.063700     225.0000     201.2000     178.6500
        2741    43.076000     209.0000     197.5400     178.6200
        2742    43.088200     200.0000     195.0200     178.6000
        2743    43.100500     209.0000     193.3400     178.5800
        2744    43.112700     193.0000     192.3200     178.5500
        2745    43.125000     229.0000     191.6000     178.5300
        2746    43.137200     187.0000     191.0600     178.5100
        2747    43.149500     221.0000     190.8600     178.4800
        2748    43.161700     195.0000     190.9900     178.4600
        2749    43.174000     182.0000     191.4300     178.4400
        2750    43.186200     190.0000     192.2000     178.4200
        2751    43.198500     203.0000     193.3800     178.3900
        2752    43.210700     197.0000     195.1100     178.3700
        2753    43.223000     196.0000     197.6000     178.3500
        2754    43.235200     209.0000     201.1400     178.3300
        2755    43.247500     222.0000     206.2700     178.3000
        2756    43.259700     255.0000     213.8600     178.2800
        2757    43.272000     203.0000     224.6100     178.2600
        2758    43.284200     228.0000     238.5700     178.2400
        2759    43.296500     251.0000     254.9300     178.2200
        2760    43.308700     291.0000     271.1500     178.1900
        2761    43.321000     271.0000     281.6600     178.1700
        2762    43.333200     279.0000     280.1200     178.1500
        2763    43.345500     296.0000     267.1500     178.1300
        2764    43.357700     284.0000     251.7400     178.1100
        2765    43.370000     277.0000     241.3000     178.0800
        2766    43.382200     235.0000     237.4900     178.0600
        2767    43.394500     235.0000     239.3200     178.0400
        2768    43.406700     276.0000     245.3800     178.0200
        2769    43.419000     274.0000     254.0200     178.0000
        2770    43.431200     316.0000     262.8300     177.9800
        2771    43.443500     288.0000     269.1600     177.9600
        2772    43.455700     310.0000     273.2100     177.9300
        2773    43.468000     310.0000     279.9500     177.9100
        2774    43.480200     302.0000     295.2400     177.8900
        2775    43.492500     357.0000     322.1500     177.8700
        2776    43.504700     353.0000     360.8500     177.8500
        2777    43.517000     411.0000     407.6400     177.8300
        2778    43.529200     423.0000     453.4800     177.8100
        2779    43.541500     440.0000     487.0100     177.7900
        2780    43.553800     489.0000     498.9400     177.7700
        2781    43.566000     445.0000     482.6900     177.7500
        2782    43.578300     389.0000     442.7100     177.7300
        2783    43.590500     399.0000     397.5800     177.7100
        2784    43.602800     352.0000     364.8700     177.6800
        2785    43.615000     357.0000     350.8600     177.6600
        2786    43.627300     342.0000     353.0500     177.6400
        2787    43.639500     360.0000     364.8400     177.6200
        2788    43.651800     345.0000     378.7300     177.6000
        2789    43.664000     407.0000     388.9700     177.5800
        2790    43.676300     400.0000     391.9800     177.5600
        2791    43.688500     368.0000     387.7200     177.5400
        2792    43.700800     388.0000     382.2300     177.5200
        2793    43.713000     385.0000     383.0500     177.5000
        2794    43.725300     369.0000     389.5800     177.4800
        2795    43.737500     379.0000     388.3200     177.4600
        2796    43.749800     369.0000     364.5000     177.4400
        2797    43.762000     323.0000     324.2900     177.4200
        2798    43.774300     306.0000     288.0000     177.4000
        2799    43.786500     248.0000     265.8600     177.3900
        2800    43.798800     207.0000     256.9600     177.3700
        2801    43.811000     258.0000     257.5300     177.3500
        2802    43.823300     265.0000     264.2700     177.3300
        2803    43.835500     303.0000     273.8000     177.3100
        2804    43.847800     289.0000     280.0300     177.2900
        2805    43.860000     262.0000     275.2400     177.2700
        2806    43.872300     254.0000     258.5700     177.2500
        2807    43.884500     237.0000     238.5900     177.2300
        2808    43.896800     206.0000     222.8200     177.2100
        2809    43.909000     223.0000     212.4900     177.1900
        2810    43.921300     222.0000     206.0500     177.1700
        2811    43.933500     210.0000     201.9900     177.1500
        2812    43.945800     210.0000     199.3300     177.1400
        2813    43.958000     200.0000     197.5400     177.1200
        2814    43.970300     210.0000     196.3300     177.1000
        2815    43.982500     221.0000     195.5300     177.0800
        2816    43.994800     200.0000     195.0600     177.0600
        2817    44.007000     203.0000     194.9000     177.0400
        2818    44.019300     184.0000     195.0600     177.0200
        2819    44.031500     204.0000     195.5300     177.0000
        2820    44.043800     193.0000     196.2700     176.9900
        2821    44.056000     227.0000     197.3000     176.9700
        2822    44.068300     221.0000     198.4000     176.9500
        2823    44.080500     199.0000     198.8900     176.9300
        2824    44.092800     194.0000     198.5400     176.9100
        2825    44.105000     212.0000     198.2800     176.8900
        2826    44.117300     210.0000     198.6700     176.8700
        2827    44.129500     198.0000     199.6500     176.8600
        2828    44.141800     193.0000     201.0800     176.8400
        2829    44.154000     225.0000     202.8500     176.8200
        2830    44.166300     217.0000     204.8700     176.8000
        2831    44.178600     198.0000     207.0600     176.7800
        2832    44.190800     203.0000     209.1700     176.7700
        2833    44.203100     235.0000     210.9800     176.7500
        2834    44.215300     223.0000     212.9100     176.7300
        2835    44.227600     248.0000     215.7100     176.7100
        2836    44.239800     201.0000     219.9600     176.6900
        2837    44.252100     242.0000     226.3500     176.6800
        2838    44.264300     262.0000     235.9800     176.6600
        2839    44.276600     269.0000     250.6800     176.6400
        2840    44.288800     274.0000     273.4200     176.6200
        2841    44.301100     341.0000     306.2000     176.6000
        2842    44.313300     388.0000     357.4100     176.5900
        2843    44.325600     459.0000     428.2900     176.5700
        2844    44.337800     587.0000     517.9700     176.5500
        2845    44.350100     624.0000     620.1100     176.5300
        2846    44.362300     732.0000     712.0400     176.5200
        2847    44.374600     850.0000     747.0200     176.5000
        2848    44.386800     732.0000     691.8100     176.4800
        2849    44.399100     614.0000     580.6100     176.4600
        2850    44.411300     473.0000     478.9400     176.4500
        2851    44.423600     413.0000     418.2500     176.4300
        2852    44.435800     410.0000     397.5700     176.4100
        2853    44.448100     395.0000     406.6800     176.3900
        2854    44.460300     464.0000     435.6800     176.3800
        2855    44.472600     481.0000     473.0700     176.3600
        2856    44.484800     483.0000     499.0400     176.3400
        2857    44.497100     499.0000     490.3300     176.3200
        2858    44.509300     431.0000     445.2200     176.3100
        2859    44.521600     452.0000     390.5200     176.2900
        2860    44.533800     371.0000     350.9500     176.2700
        2861    44.546100     307.0000     331.9900     176.2600
        2862    44.558300     330.0000     327.7000     176.2400
        2863    44.570600     285.0000     326.8500     176.2200
        2864    44.582800     270.0000     316.3900     176.2000
        2865    44.595100     294.0000     292.7600     176.1900
        2866    44.607300     249.0000     266.3600     176.1700
        2867    44.619600     243.0000     247.0800     176.1500
        2868    44.631800     238.0000     236.7800     176.1400
        2869    44.644100     230.0000     233.6700     176.1200
        2870    44.656300     253.0000     235.6300     176.1000
        2871    44.668600     236.0000     240.9000     176.0900
        2872    44.680800     261.0000     246.9700     176.0700
        2873    44.693100     246.0000     249.4200     176.0500
        2874    44.705300     250.0000     244.5900     176.0400
        2875    44.717600     216.0000     234.7200     176.0200
        2876    44.729800     228.0000     225.9700     176.0000
        2877    44.742100     218.0000     221.6800     175.9900
        2878    44.754300     271.0000     221.6400     175.9700
        2879    44.766600     225.0000     224.6000     175.9500
        2880    44.778800     244.0000     228.8500     175.9300
        2881    44.791100     230.0000     231.3600     175.9200
        2882    44.803300     227.0000     228.9200     175.9000
        2883    44.815600     226.0000     221.7300     175.8800
        2884    44.827800     210.0000     213.6900     175.8700
        2885    44.840100     218.0000     208.0200     175.8500
        2886    44.852400     221.0000     205.4700     175.8300
        2887    44.864600     187.0000     205.4700     175.8200
        2888    44.876900     216.0000     207.2900     175.8000
        2889    44.889100     217.0000     210.2600     175.7800
        2890    44.901400     217.0000     213.1400     175.7700
        2891    44.913600     244.0000     213.7700     175.7500
        2892    44.925900     246.0000     211.1000     175.7400
        2893    44.938100     191.0000     206.7700     175.7200
        2894    44.950400     225.0000     202.9200     175.7000
        2895    44.962600     213.0000     200.4200     175.6900
        2896    44.974900     196.0000     199.1800     175.6700
        2897    44.987100     227.0000     198.9700     175.6500
        2898    44.999400     220.0000     199.5100     175.6400
        2899    45.011600     207.0000     200.5100     175.6200
        2900    45.023900     187.0000     201.6700     175.6000
        2901    45.036100     219.0000     202.7500     175.5900
        2902    45.048400     214.0000     204.0100     175.5700
        2903    45.060600     207.0000     205.9800     175.5500
        2904    45.072900     202.0000     209.0200     175.5400
        2905    45.085100     253.0000     213.5400     175.5200
        2906    45.097400     208.0000     220.3300     175.5000
        2907    45.109600     255.0000     230.6600     175.4900
        2908    45.121900     263.0000     246.5000     175.4700
        2909    45.134100     282.0000     270.6500     175.4600
        2910    45.146400     306.0000     306.2600     175.4400
        2911    45.158600     343.0000     355.4700     175.4200
        2912    45.170900     425.0000     417.7600     175.4100
        2913    45.183100     515.0000     488.6000     175.3900
        2914    45.195400     497.0000     553.7600     175.3700
        2915    45.207600     579.0000     585.3500     175.3600
        2916    45.219900     570.0000     559.9100     175.3400
        2917    45.232100     504.0000     490.2100     175.3200
        2918    45.244400     403.0000     416.1500     175.3100
        2919    45.256600     314.0000     365.0300     175.2900
        2920    45.268900     324.0000     341.6800     175.2800
        2921    45.281100     339.0000     340.9100     175.2600
        2922    45.293400     356.0000     355.8700     175.2400
        2923    45.305600     363.0000     378.9000     175.2300
        2924    45.317900     388.0000     398.4000     175.2100
        2925    45.330100     400.0000     398.9300     175.1900
        2926    45.342400     344.0000     372.5100     175.1800
        2927    45.354600     331.0000     329.2800     175.1600
        2928    45.366900     280.0000     287.1000     175.1500
        2929    45.379100     240.0000     255.3300     175.1300
        2930    45.391400     217.0000     234.0300     175.1100
        2931    45.403600     189.0000     220.1400     175.1000
        2932    45.415900     209.0000     210.9500     175.0800
        2933    45.428100     186.0000     204.6500     175.0600
        2934    45.440400     226.0000     200.1800     175.0500
        2935    45.452600     200.0000     196.9100     175.0300
        2936    45.464900     187.0000     194.4400     175.0100
        2937    45.477100     207.0000     192.5400     175.0000
        2938    45.489400     191.0000     191.0500     174.9800
        2939    45.501700     195.0000     189.8800     174.9700
        2940    45.513900     205.0000     188.9600     174.9500
        2941    45.526200     195.0000     188.2800     174.9300
        2942    45.538400     191.0000     187.8200     174.9200
        2943    45.550700     193.0000     187.6000     174.9000
        2944    45.562900     172.0000     187.6100     174.8800
        2945    45.575200     193.0000     187.8000     174.8700
        2946    45.587400     192.0000     188.1700     174.8500
        2947    45.599700     187.0000     188.5400     174.8300
        2948    45.611900     199.0000     188.3900     174.8200
        2949    45.624200     192.0000     187.4700     174.8000
        2950    45.636400     206.0000     186.4600     174.7800
        2951    45.648700     193.0000     185.8600     174.7700
        2952    45.660900     213.0000     185.6700     174.7500
        2953    45.673200     197.0000     185.7800     174.7400
        2954    45.685400     196.0000     186.1300     174.7200
        2955    45.697700     209.0000     186.6600     174.7000
        2956    45.709900     192.0000     187.3100     174.6900
        2957    45.722200     218.0000     188.0500     174.6700
        2958    45.734400     186.0000     188.8700     174.6500
        2959    45.746700     189.0000     189.9700     174.6400
        2960    45.758900     183.0000     191.7900     174.6200
        2961    45.771200     178.0000     194.5200     174.6000
        2962    45.783400     181.0000     197.9500     174.5900
        2963    45.795700     201.0000     201.2900     174.5700
        2964    45.807900     204.0000     202.8300     174.5500
        2965    45.820200     219.0000     201.1400     174.5400
        2966    45.832400     181.0000     197.2700     174.5200
        2967    45.844700     217.0000     193.6700     174.5000
        2968    45.856900     204.0000     191.5300     174.4900
        2969    45.869200     173.0000     190.8200     174.4700
        2970    45.881400     173.0000     191.1800     174.4500
        2971    45.893700     197.0000     192.3000     174.4400
        2972    45.905900     212.0000     193.8800     174.4200
        2973    45.918200     205.0000     195.3900     174.4000
        2974    45.930400     208.0000     195.9300     174.3900
        2975    45.942700     190.0000     194.9400     174.3700
        2976    45.954900     198.0000     193.0500     174.3500
        2977    45.967200     223.0000     191.3700     174.3400
        2978    45.979400     206.0000     190.3400     174.3200
        2979    45.991700     203.0000     189.8800     174.3000
        2980    46.003900     220.0000     189.8100     174.2800
        2981    46.016200     199.0000     189.9700     174.2700
        2982    46.028400     181.0000     190.2800     174.2500
        2983    46.040700     189.0000     190.7100     174.2300
        2984    46.052900     208.0000     191.2200     174.2200
        2985    46.065200     216.0000     191.7700     174.2000
        2986    46.077400     189.0000     192.3800     174.1800
        2987    46.089700     181.0000     193.0500     174.1700
        2988    46.101900     202.0000     193.7700     174.1500
        2989    46.114200     193.0000     194.5500     174.1300
        2990    46.126500     187.0000     195.3700     174.1100
        2991    46.138700     186.0000     196.2500     174.1000
        2992    46.151000     204.0000     197.1700     174.0800
        2993    46.163200     198.0000     198.1300     174.0600
        2994    46.175500     186.0000     199.1200     174.0500
        2995    46.187700     193.0000     200.1500     174.0300
        2996    46.200000     198.0000     201.2100     174.0100
        2997    46.212200     200.0000     202.2900     173.9900
        2998    46.224500     179.0000     203.3900     173.9800
        2999    46.236700     221.0000     204.5000     173.9600
        3000    46.249000     213.0000     205.6200     173.9400
        3001    46.261200     206.0000     206.7600     173.9200
        3002    46.273500     213.0000     207.9200     173.9100
        3003    46.285700     208.0000     209.1100     173.8900
        3004    46.298000     232.0000     210.3600     173.8700
        3005    46.310200     237.0000     211.7000     173.8500
        3006    46.322500     212.0000     213.2000     173.8400
        3007    46.334700     206.0000     214.9600     173.8200
        3008    46.347000     226.0000     217.1700     173.8000
        3009    46.359200     214.0000     219.9700     173.7800
        3010    46.371500     253.0000     223.4500     173.7700
        3011    46.383700     239.0000     227.5600     173.7500
        3012    46.396000     203.0000     231.9400     173.7300
        3013    46.408200     206.0000     235.4800     173.7100
        3014    46.420500     242.0000     236.3500     173.6900
        3015    46.432700     224.0000     234.0000     173.6800
        3016    46.445000     257.0000     230.4600     173.6600
        3017    46.457200     225.0000     227.8900     173.6400
        3018    46.469500     209.0000     226.8900     173.6200
        3019    46.481700     187.0000     227.1800     173.6000
        3020    46.494000     227.0000     228.3000     173.5900
        3021    46.506200     205.0000     230.0500     173.5700
        3022    46.518500     238.0000     232.3300     173.5500
        3023    46.530700     214.0000     234.6100     173.5300
        3024    46.543000     224.0000     236.0200     173.5100
        3025    46.555200     215.0000     236.2600     173.5000
        3026    46.567500     234.0000     236.0900     173.4800
        3027    46.579700     211.0000     236.3800     173.4600
        3028    46.592000     254.0000     237.5000     173.4400
        3029    46.604200     223.0000     239.3700     173.4200
        3030    46.616500     204.0000     241.6900     173.4000
        3031    46.628700     222.0000     244.3000     173.3900
        3032    46.641000     229.0000     247.2800     173.3700
        3033    46.653200     234.0000     250.8700     173.3500
        3034    46.665500     268.0000     255.5100     173.3300
        3035    46.677700     251.0000     261.8900     173.3100
        3036    46.690000     231.0000     270.9300     173.2900
        3037    46.702200     264.0000     284.0100     173.2800
        3038    46.714500     318.0000     303.4000     173.2600
        3039    46.726700     328.0000     332.7700     173.2400
        3040    46.739000     402.0000     377.8500     173.2200
        3041    46.751300     464.0000     447.0700     173.2000
        3042    46.763500     570.0000     550.4700     173.1800
        3043    46.775800     731.0000     695.2700     173.1600
        3044    46.788000     934.0000     881.3500     173.1400
        3045    46.800300    1089.0000    1096.3200     173.1200
        3046    46.812500    1338.0000    1297.2900     173.1100
        3047    46.824800    1476.0000    1394.7400     173.0900
        3048    46.837000    1406.0000    1311.5300     173.0700
        3049    46.849300    1143.0000    1090.9700     173.0500
        3050    46.861500     908.0000     861.0900     173.0300
        3051    46.873800     706.0000     702.6700     173.0100
        3052    46.886000     598.0000     627.0900     172.9900
        3053    46.898300     576.0000     618.7600     172.9700
        3054    46.910500     608.0000     659.5000     172.9500
        3055    46.922800     678.0000     731.2500     172.9300
        3056    46.935000     831.0000     806.9500     172.9100
        3057    46.947300     817.0000     841.6800     172.8900
        3058    46.959500     775.0000     795.1300     172.8700
        3059    46.971800     698.0000     678.6400     172.8500
        3060    46.984000     536.0000     548.2600     172.8300
        3061    46.996300     408.0000     445.5700     172.8200
        3062    47.008500     367.0000     377.9600     172.8000
        3063    47.020800     329.0000     336.5900     172.7800
        3064    47.033000     306.0000     311.0400     172.7600
        3065    47.045300     264.0000     292.8900     172.7400
        3066    47.057500     264.0000     276.6100     172.7200
        3067    47.069800     239.0000     260.6100     172.7000
        3068    47.082000     249.0000     246.2900     172.6800
        3069    47.094300     208.0000     235.1500     172.6600
        3070    47.106500     226.0000     227.4400     172.6400
        3071    47.118800     244.0000     222.6900     172.6200
        3072    47.131000     228.0000     220.2000     172.6000
        3073    47.143300     243.0000     219.2100     172.5800
        3074    47.155500     210.0000     218.8400     172.5600
        3075    47.167800     218.0000     217.8800     172.5300
        3076    47.180000     222.0000     215.2400     172.5100
        3077    47.192300     227.0000     210.9100     172.4900
        3078    47.204500     216.0000     205.9700     172.4700
        3079    47.216800     211.0000     201.5600     172.4500
        3080    47.229000     220.0000     198.1200     172.4300
        3081    47.241300     202.0000     195.5800     172.4100
        3082    47.253500     236.0000     193.7400     172.3900
        3083    47.265800     214.0000     192.3800     172.3700
        3084    47.278000     212.0000     191.3900     172.3500
        3085    47.290300     213.0000     190.6900     172.3300
        3086    47.302500     194.0000     190.2600     172.3100
        3087    47.314800     190.0000     190.1000     172.2900
        3088    47.327000     180.0000     190.3100     172.2700
        3089    47.339300     172.0000     191.0000     172.2400
        3090    47.351500     197.0000     192.2600     172.2200
        3091    47.363800     198.0000     194.0600     172.2000
        3092    47.376000     173.0000     196.4200     172.1800
        3093    47.388300     203.0000     198.8500     172.1600
        3094    47.400600     214.0000     199.5100     172.1400
        3095    47.412800     193.0000     197.1500     172.1200
        3096    47.425100     204.0000     194.0400     172.1000
        3097    47.437300     189.0000     192.1100     172.0700
        3098    47.449600     182.0000     191.3800     172.0500
        3099    47.461800     200.0000     191.5100     172.0300
        3100    47.474100     211.0000     192.2200     172.0100
        3101    47.486300     190.0000     193.3600     171.9900
        3102    47.498600     200.0000     194.9000     171.9700
        3103    47.510800     209.0000     196.6900     171.9400
        3104    47.523100     216.0000     198.0100     171.9200
        3105    47.535300     213.0000     198.0900     171.9000
        3106    47.547600     190.0000     197.5700     171.8800
        3107    47.559800     206.0000     197.5300     171.8600
        3108    47.572100     213.0000     198.1800     171.8300
        3109    47.584300     199.0000     199.2800     171.8100
        3110    47.596600     202.0000     200.6400     171.7900
        3111    47.608800     180.0000     202.1100     171.7700
        3112    47.621100     221.0000     203.6700     171.7500
        3113    47.633300     174.0000     205.3800     171.7200
        3114    47.645600     200.0000     207.4000     171.7000
        3115    47.657800     226.0000     209.9500     171.6800
        3116    47.670100     222.0000     213.3600     171.6600
        3117    47.682300     204.0000     218.0800     171.6300
        3118    47.694600     219.0000     224.7900     171.6100
        3119    47.706800     216.0000     234.5600     171.5900
        3120    47.719100     264.0000     249.1300     171.5600
        3121    47.731300     252.0000     271.2900     171.5400
        3122    47.743600     291.0000     305.0100     171.5200
        3123    47.755800     342.0000     354.7400     171.5000
        3124    47.768100     439.0000     423.1500     171.4700
        3125    47.780300     467.0000     509.2900     171.4500
        3126    47.792600     640.0000     604.8800     171.4300
        3127    47.804800     657.0000     683.3900     171.4000
        3128    47.817100     721.0000     700.6000     171.3800
        3129    47.829300     683.0000     636.8500     171.3600
        3130    47.841600     612.0000     532.1500     171.3300
        3131    47.853800     489.0000     440.8200     171.3100
        3132    47.866100     382.0000     384.7600     171.2900
        3133    47.878300     361.0000     362.1100     171.2600
        3134    47.890600     334.0000     365.4900     171.2400
        3135    47.902800     358.0000     388.0700     171.2200
        3136    47.915100     420.0000     422.7500     171.1900
        3137    47.927300     442.0000     457.3100     171.1700
        3138    47.939600     430.0000     471.2100     171.1400
        3139    47.951800     490.0000     448.0600     171.1200
        3140    47.964100     407.0000     396.4600     171.1000
        3141    47.976300     336.0000     341.8600     171.0700
        3142    47.988600     290.0000     300.4100     171.0500
        3143    48.000800     266.0000     273.4600     171.0200
        3144    48.013100     240.0000     256.5500     171.0000
        3145    48.025400     241.0000     245.4000     170.9700
        3146    48.037600     232.0000     237.7100     170.9500
        3147    48.049900     213.0000     232.7400     170.9300
        3148    48.062100     224.0000     230.4500     170.9000
        3149    48.074400     215.0000     230.9800     170.8800
        3150    48.086600     230.0000     234.6500     170.8500
        3151    48.098900     219.0000     242.3000     170.8300
        3152    48.111100     252.0000     255.5100     170.8000
        3153    48.123400     303.0000     276.9600     170.7800
        3154    48.135600     283.0000     310.4500     170.7500
        3155    48.147900     371.0000     359.8000     170.7300
        3156    48.160100     421.0000     426.9600     170.7000
        3157    48.172400     518.0000     510.4500     170.6800
        3158    48.184600     606.0000     600.2800     170.6500
        3159    48.196900     671.0000     666.3000     170.6300
        3160    48.209100     705.0000     664.9300     170.6000
        3161    48.221400     593.0000     588.3200     170.5800
        3162    48.233600     530.0000     484.9200     170.5500
        3163    48.245900     435.0000     402.6400     170.5200
        3164    48.258100     354.0000     355.2500     170.5000
        3165    48.270400     325.0000     338.2800     170.4700
        3166    48.282600     338.0000     344.5100     170.4500
        3167    48.294900     382.0000     367.8100     170.4200
        3168    48.307100     395.0000     401.4800     170.4000
        3169    48.319400     436.0000     433.1500     170.3700
        3170    48.331600     449.0000     442.2100     170.3400
        3171    48.343900     389.0000     414.4600     170.3200
        3172    48.356100     384.0000     361.5100     170.2900
        3173    48.368400     301.0000     308.5600     170.2700
        3174    48.380600     273.0000     269.3400     170.2400
        3175    48.392900     231.0000     243.7600     170.2100
        3176    48.405100     219.0000     227.0200     170.1900
        3177    48.417400     194.0000     215.0500     170.1600
        3178    48.429600     197.0000     206.3200     170.1300
        3179    48.441900     195.0000     200.1700     170.1100
        3180    48.454100     177.0000     195.8100     170.0800
        3181    48.466400     153.0000     192.6700     170.0500
        3182    48.478600     163.0000     190.3600     170.0300
        3183    48.490900     195.0000     188.6700     170.0000
        3184    48.503100     178.0000     187.4500     169.9700
        3185    48.515400     193.0000     186.5500     169.9500
        3186    48.527600     193.0000     185.7300     169.9200
        3187    48.539900     195.0000     184.6200     169.8900
        3188    48.552100     179.0000     183.2700     169.8600
        3189    48.564400     187.0000     182.0700     169.8400
        3190    48.576600     189.0000     181.1400     169.8100
        3191    48.588900     182.0000     180.4300     169.7800
        3192    48.601100     175.0000     179.8700     169.7500
        3193    48.613400     175.0000     179.4000     169.7300
        3194    48.625600     177.0000     178.9900     169.7000
        3195    48.637900     165.0000     178.6500     169.6700
        3196    48.650100     181.0000     178.3500     169.6400
        3197    48.662400     198.0000     178.0900     169.6100
        3198    48.674700     175.0000     177.8600     169.5900
        3199    48.686900     198.0000     177.6700     169.5600
        3200    48.699100     156.0000     177.4900     169.5300
        3201    48.711400     181.0000     177.3400     169.5000
        3202    48.723700     179.0000     177.2200     169.4700
        3203    48.735900     150.0000     177.1100     169.4500
        3204    48.748200     199.0000     177.0300     169.4200
        3205    48.760400     164.0000     176.9700     169.3900
        3206    48.772700     203.0000     176.9400     169.3600
        3207    48.784900     167.0000     176.9400     169.3300
        3208    48.797200     171.0000     176.9800     169.3000
        3209    48.809400     188.0000     177.0800     169.2700
        3210    48.821700     178.0000     177.2500     169.2500
        3211    48.833900     170.0000     177.5600     169.2200
        3212    48.846200     177.0000     178.0400     169.1900
        3213    48.858400     179.0000     178.7300     169.1600
        3214    48.870700     176.0000     179.6400     169.1300
        3215    48.882900     182.0000     180.7300     169.1000
        3216    48.895200     205.0000     181.6300     169.0700
        3217    48.907400     175.0000     181.5200     169.0400
        3218    48.919700     182.0000     180.4500     169.0100
        3219    48.931900     181.0000     179.4600     168.9800
        3220    48.944200     174.0000     178.9600     168.9500
        3221    48.956400     184.0000     178.8800     168.9200
        3222    48.968700     181.0000     179.0900     168.8900
        3223    48.980900     173.0000     179.5200     168.8600
        3224    48.993200     176.0000     180.1400     168.8300
        3225    49.005400     183.0000     180.8200     168.8000
        3226    49.017700     152.0000     181.4100     168.7700
        3227    49.029900     176.0000     181.6900     168.7400
        3228    49.042200     213.0000     181.4900     168.7100
        3229    49.054400     175.0000     181.0800     168.6800
        3230    49.066700     180.0000     180.8600     168.6500
        3231    49.078900     175.0000     180.8900     168.6200
        3232    49.091200     168.0000     181.1100     168.5900
        3233    49.103400     197.0000     181.4400     168.5600
        3234    49.115700     173.0000     181.8700     168.5300
        3235    49.127900     188.0000     182.3400     168.5000
        3236    49.140200     192.0000     182.8100     168.4700
        3237    49.152400     196.0000     183.2500     168.4400
        3238    49.164700     182.0000     183.7000     168.4100
        3239    49.176900     164.0000     184.2000     168.3800
        3240    49.189200     162.0000     184.7500     168.3500
        3241    49.201400     186.0000     185.3100     168.3100
        3242    49.213700     183.0000     185.8700     168.2800
        3243    49.225900     191.0000     186.4400     168.2500
        3244    49.238200     213.0000     187.0300     168.2200
        3245    49.250400     211.0000     187.6600     168.1900
        3246    49.262700     188.0000     188.3100     168.1600
        3247    49.274900     178.0000     188.9900     168.1300
        3248    49.287200     202.0000     189.6900     168.0900
        3249    49.299400     180.0000     190.3900     168.0600
        3250    49.311700     195.0000     191.1000     168.0300
        3251    49.324000     194.0000     191.8000     168.0000
        3252    49.336200     203.0000     192.4800     167.9700
        3253    49.348500     201.0000     193.1400     167.9300
        3254    49.360700     178.0000     193.7800     167.9000
        3255    49.373000     215.0000     194.4100     167.8700
        3256    49.385200     198.0000     195.0200     167.8400
        3257    49.397500     204.0000     195.6200     167.8100
        3258    49.409700     180.0000     196.2000     167.7700
        3259    49.422000     209.0000     196.7600     167.7400
        3260    49.434200     196.0000     197.3000     167.7100
        3261    49.446500     209.0000     197.8100     167.6800
        3262    49.458700     183.0000     198.3100     167.6400
        3263    49.471000     179.0000     198.8000     167.6100
        3264    49.483200     218.0000     199.2600     167.5800
        3265    49.495500     198.0000     199.7200     167.5400
        3266    49.507700     185.0000     200.1600     167.5100
        3267    49.520000     203.0000     200.6000     167.4800
        3268    49.532200     204.0000     201.0100     167.4400
        3269    49.544500     206.0000     201.4100     167.4100
        3270    49.556700     211.0000     201.7900     167.3800
        3271    49.569000     179.0000     202.1600     167.3400
        3272    49.581200     230.0000     202.5600     167.3100
        3273    49.593500     222.0000     203.0100     167.2800
        3274    49.605700     208.0000     203.6100     167.2400
        3275    49.618000     200.0000     204.4600     167.2100
        3276    49.630200     199.0000     205.7000     167.1800
        3277    49.642500     190.0000     207.5100     167.1400
        3278    49.654700     211.0000     210.1900     167.1100
        3279    49.667000     200.0000     214.1400     167.0800
        3280    49.679200     202.0000     219.8300     167.0400
        3281    49.691500     217.0000     227.9500     167.0100
        3282    49.703700     215.0000     239.6900     166.9700
        3283    49.716000     252.0000     256.2300     166.9400
        3284    49.728200     278.0000     277.4600     166.9000
        3285    49.740500     334.0000     300.9100     166.8700
        3286    49.752700     305.0000     322.9800     166.8400
        3287    49.765000     341.0000     339.9500     166.8000
        3288    49.777200     364.0000     345.9500     166.7700
        3289    49.789500     337.0000     337.2800     166.7300
        3290    49.801700     313.0000     316.9700     166.7000
        3291    49.814000     317.0000     293.1700     166.6600
        3292    49.826200     292.0000     273.5800     166.6300
        3293    49.838500     270.0000     261.8500     166.5900
        3294    49.850700     239.0000     258.1700     166.5600
        3295    49.863000     254.0000     260.7800     166.5200
        3296    49.875200     252.0000     266.8900     166.4900
        3297    49.887500     247.0000     273.7300     166.4500
        3298    49.899700     283.0000     278.5200     166.4200
        3299    49.912000     293.0000     278.0400     166.3800
        3300    49.924200     284.0000     270.7100     166.3400
        3301    49.936500     251.0000     258.1500     166.3100
        3302    49.948700     246.0000     244.2100     166.2700
        3303    49.961000     208.0000     232.2600     166.2400
        3304    49.973300     225.0000     223.6500     166.2000
        3305    49.985500     199.0000     218.2900     166.1700
        3306    49.997800     215.0000     215.6800     166.1300
        3307    50.010000     208.0000     215.4500     166.0900
        3308    50.022300     206.0000     217.6200     166.0600
        3309    50.034500     232.0000     222.6500     166.0200
        3310    50.046800     190.0000     231.5900     165.9800
        3311    50.059000     272.0000     246.2000     165.9500
        3312    50.071300     289.0000     268.8500     165.9100
        3313    50.083500     293.0000     301.7800     165.8800
        3314    50.095800     368.0000     344.4400     165.8400
        3315    50.108000     396.0000     397.8800     165.8000
        3316    50.120300     437.0000     451.3900     165.7700
        3317    50.132500     441.0000     483.8400     165.7300
        3318    50.144800     430.0000     473.0000     165.6900
        3319    50.157000     401.0000     422.5500     165.6600
        3320    50.169300     335.0000     361.9200     165.6200
        3321    50.181500     256.0000     314.6300     165.5800
        3322    50.193800     275.0000     286.7500     165.5400
        3323    50.206000     240.0000     275.8900     165.5100
        3324    50.218300     295.0000     278.5400     165.4700
        3325    50.230500     289.0000     291.7000     165.4300
        3326    50.242800     308.0000     311.8600     165.3900
        3327    50.255000     317.0000     332.5500     165.3600
        3328    50.267300     290.0000     342.6600     165.3200
        3329    50.279500     317.0000     332.3200     165.2800
        3330    50.291800     286.0000     304.1000     165.2400
        3331    50.304000     259.0000     271.3400     165.2100
        3332    50.316300     245.0000     244.4100     165.1700
        3333    50.328500     214.0000     225.7200     165.1300
        3334    50.340800     186.0000     213.6100     165.0900
        3335    50.353000     215.0000     205.9100     165.0500
        3336    50.365300     185.0000     201.1000     165.0200
        3337    50.377500     218.0000     198.2700     164.9800
        3338    50.389800     202.0000     196.9300     164.9400
        3339    50.402000     176.0000     196.9600     164.9000
        3340    50.414300     174.0000     198.6200     164.8600
        3341    50.426500     196.0000     202.4700     164.8200
        3342    50.438800     204.0000     209.3600     164.7900
        3343    50.451000     204.0000     220.3000     164.7500
        3344    50.463300     240.0000     235.9200     164.7100
        3345    50.475500     255.0000     255.9800     164.6700
        3346    50.487800     281.0000     277.9300     164.6300
        3347    50.500000     313.0000     294.1600     164.5900
        3348    50.512300     313.0000     294.2300     164.5500
        3349    50.524500     318.0000     276.7800     164.5100
        3350    50.536800     271.0000     252.9400     164.4800
        3351    50.549000     222.0000     232.9700     164.4400
        3352    50.561300     217.0000     220.0900     164.4000
        3353    50.573500     218.0000     214.1300     164.3600
        3354    50.585800     210.0000     213.9800     164.3200
        3355    50.598000     220.0000     218.5500     164.2800
        3356    50.610300     196.0000     226.7200     164.2400
        3357    50.622600     271.0000     236.5000     164.2000
        3358    50.634800     254.0000     243.4400     164.1600
        3359    50.647100     244.0000     241.8600     164.1200
        3360    50.659300     224.0000     231.2200     164.0800
        3361    50.671600     220.0000     217.2900     164.0400
        3362    50.683800     205.0000     205.1800     164.0000
        3363    50.696100     186.0000     196.4100     163.9600
        3364    50.708300     177.0000     190.6100     163.9200
        3365    50.720600     205.0000     186.9700     163.8800
        3366    50.732800     201.0000     184.7300     163.8400
        3367    50.745100     193.0000     183.4200     163.8000
        3368    50.757300     179.0000     182.7000     163.7600
        3369    50.769600     172.0000     182.1700     163.7200
        3370    50.781800     191.0000     181.4000     163.6800
        3371    50.794100     195.0000     180.3700     163.6400
        3372    50.806300     170.0000     179.5000     163.6000
        3373    50.818600     175.0000     178.9300     163.5600
        3374    50.830800     165.0000     178.6100     163.5200
        3375    50.843100     180.0000     178.4600     163.4800
        3376    50.855300     179.0000     178.4200     163.4300
        3377    50.867600     176.0000     178.4700     163.3900
        3378    50.879800     183.0000     178.6100     163.3500
        3379    50.892100     194.0000     178.8300     163.3100
        3380    50.904300     172.0000     179.1800     163.2700
        3381    50.916600     181.0000     179.6900     163.2300
        3382    50.928800     199.0000     180.4200     163.1900
        3383    50.941100     211.0000     181.4500     163.1500
        3384    50.953300     174.0000     182.8900     163.1100
        3385    50.965600     181.0000     184.9000     163.0600
        3386    50.977800     193.0000     187.7500     163.0200
        3387    50.990100     199.0000     191.8500     162.9800
        3388    51.002300     214.0000     197.8300     162.9400
        3389    51.014600     229.0000     206.4900     162.9000
        3390    51.026800     207.0000     218.5600     162.8600
        3391    51.039100     247.0000     234.2700     162.8200
        3392    51.051300     279.0000     252.7800     162.7700
        3393    51.063600     238.0000     270.6600     162.7300
        3394    51.075800     307.0000     280.7700     162.6900
        3395    51.088100     285.0000     276.8900     162.6500
        3396    51.100300     271.0000     261.9000     162.6100
        3397    51.112600     231.0000     245.2800     162.5600
        3398    51.124800     232.0000     233.4800     162.5200
        3399    51.137100     213.0000     228.5600     162.4800
        3400    51.149300     224.0000     230.8400     162.4400
        3401    51.161600     247.0000     240.4100     162.3900
        3402    51.173800     255.0000     258.0100     162.3500
        3403    51.186100     305.0000     285.1800     162.3100
        3404    51.198300     320.0000     323.1800     162.2700
        3405    51.210600     375.0000     371.2400     162.2200
        3406    51.222800     404.0000     426.5600     162.1800
        3407    51.235100     481.0000     485.2700     162.1400
        3408    51.247300     624.0000     534.9800     162.1000
        3409    51.259600     573.0000     547.9700     162.0500
        3410    51.271900     524.0000     505.3300     162.0100
        3411    51.284100     454.0000     428.8500     161.9700
        3412    51.296400     311.0000     357.1800     161.9200
        3413    51.308600     304.0000     308.6100     161.8800
        3414    51.320900     280.0000     283.0600     161.8400
        3415    51.333100     264.0000     275.7500     161.8000
        3416    51.345400     270.0000     282.8100     161.7500
        3417    51.357600     299.0000     301.3700     161.7100
        3418    51.369900     304.0000     327.7500     161.6700
        3419    51.382100     369.0000     354.1500     161.6200
        3420    51.394400     381.0000     366.4800     161.5800
        3421    51.406600     385.0000     353.2800     161.5300
        3422    51.418900     334.0000     320.2500     161.4900
        3423    51.431100     290.0000     284.7400     161.4500
        3424    51.443400     205.0000     257.3600     161.4000
        3425    51.455600     257.0000     238.0600     161.3600
        3426    51.467900     185.0000     223.2300     161.3200
        3427    51.480100     214.0000     211.0900     161.2700
        3428    51.492400     196.0000     201.6800     161.2300
        3429    51.504600     189.0000     195.0000     161.1900
        3430    51.516900     188.0000     190.6000     161.1400
        3431    51.529100     176.0000     187.9100     161.1000
        3432    51.541400     190.0000     186.5300     161.0500
        3433    51.553600     184.0000     186.1200     161.0100
        3434    51.565900     162.0000     186.3800     160.9600
        3435    51.578100     197.0000     186.8300     160.9200
        3436    51.590400     171.0000     186.7500     160.8800
        3437    51.602600     157.0000     185.5200     160.8300
        3438    51.614900     193.0000     183.2900     160.7900
        3439    51.627100     166.0000     180.8700     160.7400
        3440    51.639400     196.0000     178.8000     160.7000
        3441    51.651600     198.0000     177.2900     160.6500
        3442    51.663900     168.0000     176.2400     160.6100
        3443    51.676100     167.0000     175.5000     160.5700
        3444    51.688400     166.0000     174.9900     160.5200
        3445    51.700600     178.0000     174.6300     160.4800
        3446    51.712900     190.0000     174.3700     160.4300
        3447    51.725100     174.0000     174.1200     160.3900
        3448    51.737400     177.0000     173.7700     160.3400
        3449    51.749600     140.0000     173.3400     160.3000
        3450    51.761900     168.0000     172.9500     160.2500
        3451    51.774100     149.0000     172.6400     160.2100
        3452    51.786400     159.0000     172.3800     160.1600
        3453    51.798600     173.0000     172.1600     160.1200
        3454    51.810900     176.0000     171.9700     160.0700
        3455    51.823100     175.0000     171.8100     160.0300
        3456    51.835400     162.0000     171.6700     159.9800
        3457    51.847600     150.0000     171.5600     159.9400
        3458    51.859900     194.0000     171.4500     159.8900
        3459    51.872100     139.0000     171.3000     159.8500
        3460    51.884400     157.0000     171.1100     159.8000
        3461    51.896700     187.0000     170.9100     159.7600
        3462    51.908900     192.0000     170.7300     159.7100
        3463    51.921200     168.0000     170.5300     159.6600
        3464    51.933400     174.0000     170.3200     159.6200
        3465    51.945700     190.0000     170.1400     159.5700
        3466    51.957900     169.0000     169.9800     159.5300
        3467    51.970200     157.0000     169.8500     159.4800
        3468    51.982400     167.0000     169.7300     159.4400
        3469    51.994700     167.0000     169.6400     159.3900
        3470    52.006900     153.0000     169.5700     159.3500
        3471    52.019200     183.0000     169.5200     159.3000
        3472    52.031400     187.0000     169.5000     159.2500
        3473    52.043700     166.0000     169.5000     159.2100
        3474    52.055900     177.0000     169.5200     159.1600
        3475    52.068200     181.0000     169.5600     159.1200
        3476    52.080400     172.0000     169.6700     159.0700
        3477    52.092700     162.0000     169.8800     159.0200
        3478    52.104900     171.0000     170.2400     158.9800
        3479    52.117200     178.0000     170.8200     158.9300
        3480    52.129400     185.0000     171.6500     158.8900
        3481    52.141700     164.0000     172.7400     158.8400
        3482    52.153900     155.0000     174.0200     158.7900
        3483    52.166200     174.0000     174.9900     158.7500
        3484    52.178400     164.0000     174.7300     158.7000
        3485    52.190700     185.0000     173.3900     158.6500
        3486    52.202900     153.0000     172.1600     158.6100
        3487    52.215200     149.0000     171.5100     158.5600
        3488    52.227400     168.0000     171.3500     158.5200
        3489    52.239700     158.0000     171.5700     158.4700
        3490    52.251900     182.0000     172.1600     158.4200
        3491    52.264200     180.0000     173.1800     158.3800
        3492    52.276400     197.0000     174.7600     158.3300
        3493    52.288700     209.0000     177.1600     158.2800
        3494    52.300900     178.0000     180.6800     158.2400
        3495    52.313200     193.0000     185.5800     158.1900
        3496    52.325400     218.0000     192.2000     158.1400
        3497    52.337700     201.0000     201.2000     158.1000
        3498    52.349900     225.0000     212.5700     158.0500
        3499    52.362200     242.0000     222.9200     158.0000
        3500    52.374400     260.0000     224.7100     157.9600
        3501    52.386700     265.0000     214.8000     157.9100
        3502    52.398900     226.0000     201.0100     157.8600
        3503    52.411200     204.0000     190.7600     157.8200
        3504    52.423400     181.0000     185.1200     157.7700
        3505    52.435700     208.0000     182.8700     157.7200
        3506    52.447900     194.0000     183.0100     157.6800
        3507    52.460200     160.0000     185.1100     157.6300
        3508    52.472400     200.0000     188.9700     157.5800
        3509    52.484700     193.0000     194.3200     157.5400
        3510    52.496900     223.0000     200.1600     157.4900
        3511    52.509200     216.0000     203.6700     157.4400
        3512    52.521400     201.0000     201.9400     157.4000
        3513    52.533700     222.0000     196.2600     157.3500
        3514    52.546000     201.0000     190.7500     157.3000
        3515    52.558200     196.0000     187.4200     157.2500
        3516    52.570500     203.0000     186.0800     157.2100
        3517    52.582700     190.0000     186.0300     157.1600
        3518    52.595000     191.0000     186.8300     157.1100
        3519    52.607200     209.0000     188.2200     157.0700
        3520    52.619500     186.0000     190.1000     157.0200
        3521    52.631700     207.0000     192.4400     156.9700
        3522    52.644000     190.0000     195.2100     156.9200
        3523    52.656200     233.0000     198.4000     156.8800
        3524    52.668500     209.0000     202.0100     156.8300
        3525    52.680700     227.0000     206.0100     156.7800
        3526    52.693000     213.0000     210.3200     156.7400
        3527    52.705200     196.0000     214.8700     156.6900
        3528    52.717500     220.0000     219.5900     156.6400
        3529    52.729700     210.0000     224.4400     156.5900
        3530    52.742000     221.0000     229.4800     156.5500
        3531    52.754200     214.0000     234.9000     156.5000
        3532    52.766500     230.0000     241.0700     156.4500
        3533    52.778700     261.0000     248.5400     156.4100
        3534    52.791000     235.0000     258.0300     156.3600
        3535    52.803200     264.0000     270.5300     156.3100
        3536    52.815500     264.0000     287.3300     156.2600
        3537    52.827700     320.0000     310.3300     156.2200
        3538    52.840000     352.0000     342.3100     156.1700
        3539    52.852200     412.0000     387.5700     156.1200
        3540    52.864500     496.0000     452.4700     156.0700
        3541    52.876700     587.0000     546.1100     156.0300
        3542    52.889000     697.0000     679.6300     155.9800
        3543    52.901200     936.0000     863.3300     155.9300
        3544    52.913500    1142.0000    1100.4100     155.8800
        3545    52.925700    1477.0000    1376.7100     155.8400
        3546    52.938000    1689.0000    1647.5500     155.7900
        3547    52.950200    1910.0000    1829.6100     155.7400
        3548    52.962500    1874.0000    1836.4300     155.6900
        3549    52.974700    1734.0000    1656.3200     155.6500
        3550    52.987000    1463.0000    1377.7900     155.6000
        3551    52.999200    1128.0000    1110.8100     155.5500
        3552    53.011500     897.0000     915.8100     155.5000
        3553    53.023700     760.0000     804.4200     155.4600
        3554    53.036000     781.0000     767.7300     155.4100
        3555    53.048200     781.0000     792.9400     155.3600
        3556    53.060500     902.0000     865.6100     155.3200
        3557    53.072700     955.0000     964.4100     155.2700
        3558    53.085000    1044.0000    1054.3000     155.2200
        3559    53.097200    1057.0000    1088.6800     155.1700
        3560    53.109500    1015.0000    1034.6500     155.1300
        3561    53.121700     902.0000     903.6400     155.0800
        3562    53.134000     809.0000     743.5300     155.0300
        3563    53.146200     600.0000     598.3300     154.9800
        3564    53.158500     433.0000     486.4300     154.9400
        3565    53.170700     373.0000     406.6900     154.8900
        3566    53.183000     304.0000     351.4100     154.8400
        3567    53.195200     310.0000     313.3200     154.7900
        3568    53.207500     265.0000     286.3100     154.7500
        3569    53.219800     253.0000     267.1100     154.7000
        3570    53.232000     245.0000     253.3000     154.6500
        3571    53.244300     223.0000     243.3200     154.6000
        3572    53.256500     245.0000     235.8300     154.5600
        3573    53.268800     210.0000     229.3300     154.5100
        3574    53.281000     228.0000     223.1600     154.4600
        3575    53.293300     190.0000     217.9700     154.4200
        3576    53.305500     224.0000     214.1600     154.3700
        3577    53.317800     231.0000     211.6400     154.3200
        3578    53.330000     203.0000     210.2900     154.2700
        3579    53.342300     226.0000     210.1400     154.2300
        3580    53.354500     203.0000     211.3400     154.1800
        3581    53.366800     158.0000     214.2100     154.1300
        3582    53.379000     210.0000     219.2700     154.0800
        3583    53.391300     215.0000     227.3100     154.0400
        3584    53.403500     259.0000     239.3900     153.9900
        3585    53.415800     249.0000     257.0200     153.9400
        3586    53.428000     286.0000     282.5600     153.9000
        3587    53.440300     324.0000     318.2600     153.8500
        3588    53.452500     372.0000     364.4200     153.8000
        3589    53.464800     412.0000     418.2900     153.7500
        3590    53.477000     448.0000     471.0900     153.7100
        3591    53.489300     495.0000     504.9700     153.6600
        3592    53.501500     515.0000     501.7500     153.6100
        3593    53.513800     465.0000     461.0600     153.5700
        3594    53.526000     444.0000     403.3500     153.5200
        3595    53.538300     339.0000     350.9700     153.4700
        3596    53.550500     321.0000     314.6200     153.4300
        3597    53.562800     303.0000     295.4400     153.3800
        3598    53.575000     279.0000     291.2900     153.3300
        3599    53.587300     325.0000     299.8000     153.2900
        3600    53.599500     300.0000     318.4100     153.2400
        3601    53.611800     338.0000     343.0800     153.1900
        3602    53.624000     376.0000     366.7400     153.1400
        3603    53.636300     337.0000     379.8500     153.1000
        3604    53.648500     348.0000     374.4200     153.0500
        3605    53.660800     343.0000     351.0900     153.0000
        3606    53.673000     353.0000     319.1400     152.9600
        3607    53.685300     291.0000     287.6000     152.9100
        3608    53.697500     296.0000     260.4800     152.8600
        3609    53.709800     250.0000     238.9700     152.8200
        3610    53.722000     224.0000     223.2700     152.7700
        3611    53.734300     204.0000     212.9000     152.7300
        3612    53.746500     232.0000     206.9000     152.6800
        3613    53.758800     228.0000     204.1200     152.6300
        3614    53.771000     201.0000     203.6100     152.5900
        3615    53.783300     193.0000     204.7900     152.5400
        3616    53.795500     200.0000     206.6200     152.4900
        3617    53.807800     203.0000     206.9900     152.4500
        3618    53.820000     223.0000     203.9200     152.4000
        3619    53.832300     192.0000     198.2900     152.3500
        3620    53.844600     185.0000     192.2300     152.3100
        3621    53.856800     183.0000     186.8500     152.2600
        3622    53.869100     165.0000     182.7000     152.2200
        3623    53.881300     180.0000     179.8700     152.1700
        3624    53.893600     155.0000     178.2400     152.1200
        3625    53.905800     212.0000     177.6400     152.0800
        3626    53.918100     181.0000     177.9000     152.0300
        3627    53.930300     185.0000     178.8800     151.9900
        3628    53.942600     189.0000     180.2900     151.9400
        3629    53.954800     179.0000     181.4000     151.8900
        3630    53.967100     179.0000     181.5700     151.8500
        3631    53.979300     181.0000     180.8500     151.8000
        3632    53.991600     183.0000     179.6000     151.7600
        3633    54.003800     186.0000     178.5100     151.7100
        3634    54.016100     175.0000     178.0900     151.6700
        3635    54.028300     187.0000     178.4900     151.6200
        3636    54.040600     169.0000     179.7200     151.5800
        3637    54.052800     166.0000     181.7000     151.5300
        3638    54.065100     173.0000     184.4900     151.4800
        3639    54.077300     159.0000     188.6200     151.4400
        3640    54.089600     195.0000     194.9000     151.3900
        3641    54.101800     198.0000     204.4100     151.3500
        3642    54.114100     211.0000     218.6800     151.3000
        3643    54.126300     227.0000     239.7800     151.2600
        3644    54.138600     283.0000     270.2600     151.2100
        3645    54.150800     326.0000     312.2000     151.1700
        3646    54.163100     338.0000     365.0500     151.1200
        3647    54.175300     396.0000     421.6700     151.0800
        3648    54.187600     452.0000     463.1500     151.0300
        3649    54.199800     489.0000     465.1200     150.9900
        3650    54.212100     436.0000     423.6700     150.9400
        3651    54.224300     357.0000     364.0900     150.9000
        3652    54.236600     303.0000     312.6500     150.8600
        3653    54.248800     275.0000     278.4000     150.8100
        3654    54.261100     238.0000     260.3600     150.7700
        3655    54.273300     228.0000     256.3800     150.7200
        3656    54.285600     267.0000     265.1100     150.6800
        3657    54.297800     249.0000     285.7800     150.6300
        3658    54.310100     290.0000     317.2200     150.5900
        3659    54.322300     322.0000     355.3600     150.5500
        3660    54.334600     411.0000     390.5800     150.5000
        3661    54.346800     423.0000     410.3400     150.4600
        3662    54.359100     404.0000     407.8100     150.4100
        3663    54.371300     423.0000     384.2000     150.3700
        3664    54.383600     354.0000     345.2500     150.3300
        3665    54.395800     278.0000     301.6200     150.2800
        3666    54.408100     288.0000     264.0200     150.2400
        3667    54.420300     229.0000     236.8700     150.1900
        3668    54.432600     194.0000     219.5200     150.1500
        3669    54.444800     236.0000     209.9900     150.1100
        3670    54.457100     200.0000     206.6800     150.0600
        3671    54.469400     193.0000     208.6100     150.0200
        3672    54.481600     226.0000     214.8900     149.9800
        3673    54.493900     219.0000     223.9900     149.9300
        3674    54.506100     244.0000     232.3900     149.8900
        3675    54.518400     241.0000     234.8300     149.8500
        3676    54.530600     222.0000     228.5900     149.8100
        3677    54.542900     236.0000     216.5900     149.7600
        3678    54.555100     233.0000     203.6000     149.7200
        3679    54.567400     179.0000     192.4200     149.6800
        3680    54.579600     182.0000     183.9200     149.6400
        3681    54.591900     166.0000     177.9600     149.5900
        3682    54.604100     202.0000     173.8200     149.5500
        3683    54.616400     203.0000     170.8400     149.5100
        3684    54.628600     167.0000     168.8400     149.4700
        3685    54.640900     165.0000     167.7200     149.4200
        3686    54.653100     191.0000     167.1500     149.3800
        3687    54.665400     182.0000     166.7800     149.3400
        3688    54.677600     151.0000     166.4600     149.3000
        3689    54.689900     169.0000     166.1900     149.2600
        3690    54.702100     167.0000     165.7900     149.2100
        3691    54.714400     150.0000     165.1800     149.1700
        3692    54.726600     156.0000     164.5400     149.1300
        3693    54.738900     184.0000     164.0800     149.0900
        3694    54.751100     168.0000     163.8700     149.0500
        3695    54.763400     183.0000     163.8700     149.0100
        3696    54.775600     171.0000     164.2200     148.9700
        3697    54.787900     200.0000     165.0800     148.9200
        3698    54.800100     170.0000     166.5400     148.8800
        3699    54.812400     176.0000     168.9500     148.8400
        3700    54.824600     192.0000     172.6500     148.8000
        3701    54.836900     183.0000     178.3100     148.7600
        3702    54.849100     206.0000     186.8400     148.7200
        3703    54.861400     207.0000     199.2700     148.6800
        3704    54.873600     220.0000     216.3200     148.6400
        3705    54.885900     220.0000     237.5400     148.6000
        3706    54.898100     239.0000     259.8400     148.5600
        3707    54.910400     249.0000     275.9100     148.5200
        3708    54.922600     264.0000     276.9400     148.4800
        3709    54.934900     238.0000     261.4900     148.4400
        3710    54.947100     228.0000     238.2900     148.4000
        3711    54.959400     219.0000     217.0500     148.3600
        3712    54.971600     214.0000     201.9200     148.3200
        3713    54.983900     213.0000     193.0900     148.2800
        3714    54.996100     192.0000     189.5600     148.2400
        3715    55.008400     213.0000     190.5000     148.2000
        3716    55.020600     187.0000     195.3000     148.1600
        3717    55.032900     195.0000     203.1600     148.1300
        3718    55.045100     217.0000     212.3100     148.0900
        3719    55.057400     189.0000     219.2500     148.0500
        3720    55.069600     234.0000     219.7700     148.0100
        3721    55.081900     221.0000     212.5300     147.9700
        3722    55.094100     195.0000     200.7900     147.9300
        3723    55.106400     196.0000     188.9600     147.8900
        3724    55.118700     179.0000     179.3400     147.8600
        3725    55.130900     184.0000     172.3700     147.8200
        3726    55.143200     183.0000     167.6700     147.7800
        3727    55.155400     154.0000     164.5600     147.7400
        3728    55.167700     174.0000     162.4100     147.7000
        3729    55.179900     175.0000     160.7800     147.6700
        3730    55.192200     159.0000     159.4800     147.6300
        3731    55.204400     169.0000     158.5400     147.5900
        3732    55.216700     161.0000     157.9100     147.5600
        3733    55.228900     177.0000     157.5000     147.5200
        3734    55.241200     165.0000     157.2400     147.4800
        3735    55.253400     166.0000     157.0300     147.4400
        3736    55.265700     162.0000     156.7600     147.4100
        3737    55.277900     164.0000     156.5000     147.3700
        3738    55.290200     150.0000     156.3900     147.3400
        3739    55.302400     183.0000     156.4700     147.3000
        3740    55.314700     151.0000     156.7300     147.2600
        3741    55.326900     157.0000     157.1400     147.2300
        3742    55.339200     141.0000     157.7200     147.1900
        3743    55.351400     174.0000     158.4400     147.1600
        3744    55.363700     172.0000     158.9300     147.1200
        3745    55.375900     171.0000     158.6800     147.0800
        3746    55.388200     150.0000     158.0300     147.0500
        3747    55.400400     157.0000     157.6900     147.0100
        3748    55.412700     175.0000     157.8900     146.9800
        3749    55.424900     175.0000     158.5700     146.9400
        3750    55.437200     167.0000     159.6500     146.9100
        3751    55.449400     133.0000     160.9500     146.8700
        3752    55.461700     164.0000     162.1600     146.8400
        3753    55.473900     164.0000     163.0400     146.8100
        3754    55.486200     204.0000     163.3300     146.7700
        3755    55.498400     167.0000     162.6400     146.7400
        3756    55.510700     169.0000     161.1200     146.7000
        3757    55.522900     185.0000     159.4900     146.6700
        3758    55.535200     163.0000     158.1500     146.6400
        3759    55.547400     182.0000     157.3200     146.6000
        3760    55.559700     159.0000     157.0400     146.5700
        3761    55.571900     172.0000     157.2100     146.5400
        3762    55.584200     151.0000     157.7700     146.5000
        3763    55.596400     158.0000     158.5900     146.4700
        3764    55.608700     158.0000     159.5200     146.4400
        3765    55.620900     162.0000     160.2600     146.4100
        3766    55.633200     153.0000     160.4200     146.3700
        3767    55.645400     154.0000     159.8500     146.3400
        3768    55.657700     153.0000     158.9500     146.3100
        3769    55.669900     147.0000     158.3100     146.2800
        3770    55.682200     171.0000     158.1900     146.2500
        3771    55.694400     169.0000     158.5800     146.2100
        3772    55.706700     182.0000     159.2800     146.1800
        3773    55.718900     171.0000     159.8600     146.1500
        3774    55.731200     152.0000     159.8300     146.1200
        3775    55.743400     164.0000     159.4400     146.0900
        3776    55.755700     178.0000     159.2700     146.0600
        3777    55.768000     145.0000     159.4100     146.0300
        3778    55.780200     167.0000     159.7100     146.0000
        3779    55.792500     160.0000     160.0800     145.9700
        3780    55.804700     176.0000     160.5600     145.9400
        3781    55.817000     157.0000     161.2000     145.9100
        3782    55.829200     156.0000     162.1300     145.8800
        3783    55.841500     182.0000     163.5900     145.8500
        3784    55.853700     153.0000     165.7600     145.8200
        3785    55.866000     166.0000     168.7400     145.7900
        3786    55.878200     163.0000     172.6700     145.7600
        3787    55.890500     185.0000     178.1500     145.7300
        3788    55.902700     181.0000     186.3500     145.7000
        3789    55.915000     221.0000     198.6800     145.6700
        3790    55.927200     222.0000     216.5800     145.6500
        3791    55.939500     249.0000     241.0700     145.6200
        3792    55.951700     298.0000     271.5900     145.5900
        3793    55.964000     298.0000     304.2100     145.5600
        3794    55.976200     326.0000     329.6600     145.5400
        3795    55.988500     320.0000     336.2000     145.5100
        3796    56.000700     313.0000     319.8100     145.4800
        3797    56.013000     301.0000     289.3500     145.4500
        3798    56.025200     248.0000     257.7300     145.4300
        3799    56.037500     216.0000     232.7800     145.4000
        3800    56.049700     190.0000     216.5700     145.3700
        3801    56.062000     193.0000     208.4500     145.3500
        3802    56.074200     180.0000     207.2600     145.3200
        3803    56.086500     208.0000     212.0500     145.3000
        3804    56.098700     222.0000     221.8000     145.2700
        3805    56.111000     231.0000     234.6000     145.2400
        3806    56.123200     243.0000     246.5400     145.2200
        3807    56.135500     257.0000     252.0000     145.1900
        3808    56.147700     240.0000     246.9800     145.1700
        3809    56.160000     199.0000     233.0700     145.1400
        3810    56.172200     197.0000     215.9400     145.1200
        3811    56.184500     174.0000     200.5500     145.1000
        3812    56.196700     169.0000     188.9400     145.0700
        3813    56.209000     172.0000     181.1100     145.0500
        3814    56.221200     165.0000     176.3800     145.0200
        3815    56.233500     188.0000     174.0700     145.0000
        3816    56.245700     183.0000     173.8600     144.9800
        3817    56.258000     171.0000     175.7100     144.9500
        3818    56.270200     179.0000     179.8200     144.9300
        3819    56.282500     199.0000     186.3000     144.9100
        3820    56.294700     192.0000     194.8300     144.8900
        3821    56.307000     183.0000     203.9300     144.8600
        3822    56.319200     191.0000     210.2900     144.8400
        3823    56.331500     213.0000     210.1700     144.8200
        3824    56.343700     208.0000     203.3600     144.8000
        3825    56.356000     214.0000     194.0200     144.7800
        3826    56.368200     191.0000     186.3100     144.7600
        3827    56.380500     173.0000     181.8300     144.7400
        3828    56.392800     178.0000     180.4800     144.7200
        3829    56.405000     164.0000     181.9500     144.6900
        3830    56.417300     209.0000     186.5600     144.6700
        3831    56.429500     212.0000     194.6100     144.6500
        3832    56.441800     243.0000     207.2900     144.6300
        3833    56.454000     215.0000     224.4200     144.6200
        3834    56.466300     242.0000     244.9300     144.6000
        3835    56.478500     258.0000     266.8800     144.5800
        3836    56.490800     287.0000     287.4900     144.5600
        3837    56.503000     284.0000     302.1800     144.5400
        3838    56.515300     295.0000     304.8800     144.5200
        3839    56.527500     286.0000     292.0300     144.5000
        3840    56.539800     233.0000     267.8600     144.4900
        3841    56.552000     232.0000     241.6500     144.4700
        3842    56.564300     224.0000     220.2600     144.4500
        3843    56.576500     205.0000     205.9300     144.4300
        3844    56.588800     180.0000     198.2300     144.4200
        3845    56.601000     192.0000     196.0400     144.4000
        3846    56.613300     183.0000     198.2500     144.3800
        3847    56.625500     191.0000     203.9900     144.3700
        3848    56.637800     227.0000     212.2800     144.3500
        3849    56.650000     214.0000     221.0500     144.3300
        3850    56.662300     226.0000     226.6400     144.3200
        3851    56.674500     203.0000     225.4200     144.3000
        3852    56.686800     224.0000     216.7800     144.2900
        3853    56.699000     207.0000     204.0300     144.2700
        3854    56.711300     186.0000     191.4300     144.2600
        3855    56.723500     179.0000     181.3100     144.2400
        3856    56.735800     174.0000     174.0400     144.2300
        3857    56.748000     159.0000     169.1500     144.2200
        3858    56.760300     165.0000     166.0100     144.2000
        3859    56.772500     185.0000     164.0700     144.1900
        3860    56.784800     151.0000     162.8100     144.1800
        3861    56.797000     179.0000     161.6500     144.1600
        3862    56.809300     154.0000     160.4100     144.1500
        3863    56.821500     174.0000     159.3400     144.1400
        3864    56.833800     134.0000     158.5800     144.1300
        3865    56.846000     172.0000     158.0800     144.1200
        3866    56.858300     151.0000     157.7900     144.1000
        3867    56.870500     155.0000     157.6700     144.0900
        3868    56.882800     195.0000     157.6700     144.0800
        3869    56.895000     143.0000     157.7700     144.0700
        3870    56.907300     188.0000     157.9900     144.0600
        3871    56.919500     164.0000     158.3000     144.0500
        3872    56.931800     175.0000     158.6800     144.0400
        3873    56.944000     168.0000     158.9800     144.0300
        3874    56.956300     156.0000     159.0900     144.0200
        3875    56.968500     189.0000     159.0800     144.0100
        3876    56.980800     152.0000     159.1300     144.0000
        3877    56.993000     154.0000     159.3200     144.0000
        3878    57.005300     174.0000     159.6700     143.9900
        3879    57.017500     163.0000     160.2000     143.9800
        3880    57.029800     167.0000     160.9700     143.9700
        3881    57.042100     176.0000     162.0500     143.9700
        3882    57.054300     176.0000     163.5200     143.9600
        3883    57.066600     159.0000     165.4700     143.9500
        3884    57.078800     150.0000     167.9700     143.9400
        3885    57.091100     198.0000     171.0500     143.9400
        3886    57.103300     170.0000     175.1900     143.9300
        3887    57.115600     179.0000     181.4100     143.9300
        3888    57.127800     189.0000     190.9300     143.9200
        3889    57.140100     226.0000     204.9600     143.9200
        3890    57.152300     218.0000     224.3600     143.9100
        3891    57.164600     261.0000     248.6400     143.9100
        3892    57.176800     292.0000     274.0900     143.9000
        3893    57.189100     280.0000     291.9500     143.9000
        3894    57.201300     310.0000     292.0600     143.8900
        3895    57.213600     304.0000     273.7100     143.8900
        3896    57.225800     224.0000     247.9500     143.8900
        3897    57.238100     217.0000     225.7700     143.8900
        3898    57.250300     216.0000     211.3300     143.8800
        3899    57.262600     231.0000     204.6000     143.8800
        3900    57.274800     211.0000     204.8100     143.8800
        3901    57.287100     195.0000     211.8600     143.8800
        3902    57.299300     228.0000     226.4300     143.8800
        3903    57.311600     256.0000     249.3400     143.8800
        3904    57.323800     231.0000     280.2700     143.8800
        3905    57.336100     311.0000     315.5200     143.8800
        3906    57.348300     288.0000     345.4800     143.8800
        3907    57.360600     331.0000     355.8100     143.8800
        3908    57.372800     370.0000     338.0200     143.8800
        3909    57.385100     282.0000     300.4400     143.8800
        3910    57.397300     244.0000     260.6900     143.8800
        3911    57.409600     209.0000     229.6900     143.8800
        3912    57.421800     219.0000     209.2500     143.8800
        3913    57.434100     188.0000     197.3100     143.8800
        3914    57.446300     198.0000     191.7200     143.8900
        3915    57.458600     195.0000     191.1600     143.8900
        3916    57.470800     206.0000     194.9900     143.8900
        3917    57.483100     207.0000     202.6600     143.9000
        3918    57.495300     203.0000     212.8000     143.9000
        3919    57.507600     211.0000     222.0600     143.9000
        3920    57.519800     237.0000     225.1800     143.9100
        3921    57.532100     220.0000     218.7500     143.9100
        3922    57.544300     198.0000     205.3600     143.9200
        3923    57.556600     196.0000     190.9500     143.9200
        3924    57.568800     172.0000     179.3400     143.9300
        3925    57.581100     154.0000     171.2100     143.9400
        3926    57.593300     175.0000     165.7900     143.9400
        3927    57.605600     129.0000     162.1600     143.9500
        3928    57.617800     182.0000     159.6800     143.9600
        3929    57.630100     170.0000     157.9400     143.9600
        3930    57.642300     170.0000     156.6700     143.9700
        3931    57.654600     170.0000     155.7300     143.9800
        3932    57.666800     139.0000     155.0200     143.9900
        3933    57.679100     168.0000     154.4900     144.0000
        3934    57.691400     151.0000     154.0900     144.0100
        3935    57.703600     160.0000     153.8000     144.0200
        3936    57.715900     145.0000     153.6200     144.0300
        3937    57.728100     160.0000     153.5400     144.0400
        3938    57.740400     177.0000     153.6000     144.0500
        3939    57.752600     173.0000     153.8300     144.0600
        3940    57.764900     163.0000     154.3100     144.0700
        3941    57.777100     172.0000     155.1200     144.0800
        3942    57.789400     168.0000     156.3600     144.0900
        3943    57.801600     161.0000     158.1200     144.1100
        3944    57.813900     157.0000     160.2800     144.1200
        3945    57.826100     171.0000     162.3700     144.1300
        3946    57.838400     182.0000     164.3300     144.1500
        3947    57.850600     151.0000     166.8800     144.1600
        3948    57.862900     183.0000     170.1900     144.1700
        3949    57.875100     162.0000     173.6200     144.1900
        3950    57.887400     157.0000     176.1700     144.2000
        3951    57.899600     162.0000     177.2600     144.2200
        3952    57.911900     160.0000     177.0500     144.2400
        3953    57.924100     166.0000     175.5900     144.2500
        3954    57.936400     148.0000     172.8700     144.2700
        3955    57.948600     135.0000     169.4400     144.2800
        3956    57.960900     180.0000     166.2700     144.3000
        3957    57.973100     158.0000     163.9400     144.3200
        3958    57.985400     178.0000     162.4300     144.3400
        3959    57.997600     164.0000     161.6400     144.3600
        3960    58.009900     147.0000     161.6800     144.3700
        3961    58.022100     156.0000     162.3900     144.3900
        3962    58.034400     169.0000     163.3300     144.4100
        3963    58.046600     158.0000     163.9700     144.4300
        3964    58.058900     175.0000     164.0000     144.4500
        3965    58.071100     131.0000     163.4200     144.4700
        3966    58.083400     177.0000     162.2000     144.4900
        3967    58.095600     151.0000     160.3900     144.5200
        3968    58.107900     179.0000     158.1700     144.5400
        3969    58.120100     153.0000     156.0000     144.5600
        3970    58.132400     154.0000     154.2000     144.5800
        3971    58.144600     145.0000     152.8400     144.6100
        3972    58.156900     160.0000     151.8600     144.6300
        3973    58.169100     173.0000     151.1900     144.6500
        3974    58.181400     165.0000     150.7100     144.6800
        3975    58.193600     179.0000     150.3400     144.7000
        3976    58.205900     136.0000     150.0100     144.7300
        3977    58.218100     163.0000     149.7700     144.7500
        3978    58.230400     148.0000     149.6300     144.7800
        3979    58.242600     151.0000     149.5700     144.8000
        3980    58.254900     140.0000     149.5900     144.8300
        3981    58.267100     159.0000     149.6300     144.8600
        3982    58.279400     142.0000     149.5800     144.8900
        3983    58.291600     148.0000     149.3800     144.9100
        3984    58.303900     156.0000     149.1700     144.9400
        3985    58.316200     140.0000     149.0200     144.9700
        3986    58.328400     173.0000     148.9300     145.0000
        3987    58.340700     166.0000     148.8900     145.0300
        3988    58.352900     142.0000     148.8600     145.0600
        3989    58.365200     147.0000     148.8300     145.0900
        3990    58.377400     154.0000     148.8200     145.1200
        3991    58.389700     152.0000     148.8500     145.1500
        3992    58.401900     143.0000     148.9200     145.1800
        3993    58.414200     150.0000     149.0200     145.2200
        3994    58.426400     169.0000     149.1500     145.2500
        3995    58.438700     139.0000     149.2400     145.2800
        3996    58.450900     164.0000     149.2800     145.3100
        3997    58.463200     176.0000     149.2800     145.3500
        3998    58.475400     139.0000     149.2600     145.3800
        3999    58.487700     160.0000     149.2200     145.4200
        4000    58.499900     166.0000     149.2400     145.4500
        4001    58.512200     166.0000     149.3200     145.4900
        4002    58.524400     161.0000     149.4800     145.5200
        4003    58.536700     157.0000     149.7400     145.5600
        4004    58.548900     166.0000     150.1200     145.6000
        4005    58.561200     162.0000     150.6400     145.6300
        4006    58.573400     157.0000     151.2800     145.6700
        4007    58.585700     155.0000     151.8300     145.7100
        4008    58.597900     183.0000     151.9300     145.7500
        4009    58.610200     149.0000     151.5300     145.7900
        4010    58.622400     154.0000     151.0800     145.8300
        4011    58.634700     145.0000     150.8000     145.8700
        4012    58.646900     165.0000     150.7100     145.9100
        4013    58.659200     182.0000     150.7600     145.9500
        4014    58.671400     151.0000     150.9700     145.9900
        4015    58.683700     152.0000     151.3200     146.0300
        4016    58.695900     154.0000     151.8000     146.0700
        4017    58.708200     152.0000     152.3700     146.1200
        4018    58.720400     170.0000     152.8400     146.1600
        4019    58.732700     164.0000     153.0700     146.2000
        4020    58.744900     151.0000     153.1800     146.2500
        4021    58.757200     166.0000     153.2100     146.2900
        4022    58.769400     166.0000     153.1700     146.3400
        4023    58.781700     150.0000     153.2000     146.3900
        4024    58.793900     145.0000     153.4400     146.4300
        4025    58.806200     170.0000     153.8900     146.4800
        4026    58.818400     171.0000     154.4300     146.5200
        4027    58.830700     133.0000     154.8500     146.5700
        4028    58.842900     177.0000     155.1100     146.6200
        4029    58.855200     177.0000     155.4600     146.6700
        4030    58.867400     160.0000     155.9700     146.7200
        4031    58.879700     153.0000     156.4400     146.7700
        4032    58.891900     158.0000     156.7200     146.8200
        4033    58.904200     153.0000     156.9300     146.8700
        4034    58.916400     154.0000     157.3000     146.9200
        4035    58.928700     178.0000     157.8600     146.9700
        4036    58.940900     158.0000     158.5900     147.0200
        4037    58.953200     150.0000     159.4600     147.0700
        4038    58.965500     156.0000     160.4400     147.1300
        4039    58.977700     158.0000     161.4500     147.1800
        4040    58.990000     140.0000     162.3900     147.2300
        4041    59.002200     139.0000     163.2300     147.2900
        4042    59.014500     164.0000     164.0600     147.3400
        4043    59.026700     137.0000     164.9500     147.4000
        4044    59.039000     166.0000     165.9200     147.4500
        4045    59.051200     172.0000     166.9800     147.5100
        4046    59.063500     161.0000     168.2200     147.5700
        4047    59.075700     172.0000     169.7700     147.6200
        4048    59.088000     166.0000     171.7600     147.6800
        4049    59.100200     163.0000     174.3400     147.7400
        4050    59.112500     175.0000     177.6900     147.8000
        4051    59.124700     168.0000     182.0900     147.8600
        4052    59.137000     192.0000     187.9800     147.9200
        4053    59.149200     172.0000     196.0400     147.9800
        4054    59.161500     218.0000     207.3800     148.0400
        4055    59.173700     241.0000     223.7100     148.1000
        4056    59.186000     257.0000     247.5100     148.1600
        4057    59.198200     295.0000     281.7700     148.2200
        4058    59.210500     382.0000     328.9100     148.2900
        4059    59.222700     404.0000     388.5000     148.3500
        4060    59.235000     466.0000     453.1100     148.4100
        4061    59.247200     512.0000     503.9000     148.4800
        4062    59.259500     562.0000     517.3100     148.5400
        4063    59.271700     508.0000     487.2500     148.6100
        4064    59.284000     458.0000     433.8000     148.6800
        4065    59.296200     390.0000     380.9500     148.7400
        4066    59.308500     315.0000     339.6600     148.8100
        4067    59.320700     309.0000     311.9000     148.8800
        4068    59.333000     269.0000     297.5900     148.9500
        4069    59.345200     267.0000     297.0600     149.0200
        4070    59.357500     296.0000     311.3100     149.0800
        4071    59.369700     316.0000     341.7400     149.1500
        4072    59.382000     399.0000     389.1000     149.2300
        4073    59.394200     441.0000     450.8900     149.3000
        4074    59.406500     478.0000     517.4300     149.3700
        4075    59.418700     566.0000     570.6400     149.4400
        4076    59.431000     610.0000     590.3300     149.5100
        4077    59.443200     569.0000     566.4800     149.5900
        4078    59.455500     499.0000     507.4700     149.6600
        4079    59.467700     475.0000     435.0300     149.7300
        4080    59.480000     361.0000     369.0900     149.8100
        4081    59.492200     320.0000     318.7400     149.8800
        4082    59.504500     290.0000     284.7200     149.9600
        4083    59.516700     282.0000     264.6700     150.0400
        4084    59.529000     232.0000     256.1300     150.1100
        4085    59.541200     238.0000     257.5300     150.1900
        4086    59.553500     237.0000     267.8600     150.2700
        4087    59.565700     279.0000     285.6500     150.3500
        4088    59.578000     288.0000     307.2800     150.4300
        4089    59.590200     281.0000     325.6100     150.5100
        4090    59.602500     327.0000     331.2200     150.5900
        4091    59.614800     330.0000     318.7600     150.6700
        4092    59.627000     278.0000     292.4000     150.7500
        4093    59.639300     227.0000     262.1100     150.8300
        4094    59.651500     260.0000     235.6400     150.9100
        4095    59.663800     226.0000     215.7000     151.0000
        4096    59.676000     203.0000     201.7700     151.0800
        4097    59.688300     185.0000     192.4200     151.1700
        4098    59.700500     203.0000     186.3500     151.2500
        4099    59.712800     186.0000     182.6800     151.3400
        4100    59.725000     176.0000     180.8000     151.4300
        4101    59.737300     182.0000     180.2300     151.5100
        4102    59.749500     171.0000     180.3800     151.6000
        4103    59.761800     175.0000     180.3900     151.6900
        4104    59.774000     158.0000     179.4200     151.7800
        4105    59.786300     171.0000     177.1400     151.8700
        4106    59.798500     164.0000     174.0000     151.9600
        4107    59.810800     171.0000     170.7300     152.0500
        4108    59.823000     189.0000     167.9500     152.1400
        4109    59.835300     182.0000     165.8400     152.2300
        4110    59.847500     173.0000     164.3300     152.3200
        4111    59.859800     156.0000     163.3100     152.4100
        4112    59.872000     154.0000     162.6900     152.5100
        4113    59.884300     162.0000     162.4200     152.6000
        4114    59.896500     150.0000     162.4700     152.7000
        4115    59.908800     168.0000     162.7500     152.7900
        4116    59.921000     156.0000     162.9200     152.8900
        4117    59.933300     168.0000     162.4700     152.9800
        4118    59.945500     169.0000     161.5100     153.0800
        4119    59.957800     142.0000     160.6100     153.1800
        4120    59.970000     154.0000     159.9700     153.2800
        4121    59.982300     178.0000     159.5700     153.3800
        4122    59.994500     177.0000     159.3500     153.4800

# The following lines are used to test the character set of files sent by
# network email or other means. They are not part of the CIF data set.
# abcdefghijklmnopqrstuvwxyzABCDEFGHIJKLMNOPQRSTUVWXYZ0123456789
# !@#$%^&*()_+{}:"~<>?|\-=[];'`,./ 
