# Supplementary material for: Hydrogen-substituted β-tricalcium phosphate synthesized in organic media
Source: Acta Crystallogr B Struct Sci Cryst Eng Mater. 2016 Dec 1;72(Pt 6):875–84. doi: 10.1107/S2052520616015675 (PMC5134762; doi:10.1107/S2052520616015675)
Supplement: Supplementary file 10 [file b-72-00875-150220-02-betaTCPsup10.rtv]

###############################################################################
# Rietveld refinement results for sample 150220-02
# Created with Profex 3.10.0
# Export date: Juli 27, 2016 - 16:29
###############################################################################

data_150220-02
_pd_block_id 150220-02

loop_
    _pd_proc_point_id
    _pd_proc_2theta_corrected
    _pd_proc_intensity_total
    _pd_calc_intensity_total
    _pd_proc_intensity_bkg_calc
           1     9.508400     599.0000     608.8500     608.5900
           2     9.520600     614.0000     609.0200     608.7600
           3     9.532900     617.0000     609.1600     608.9000
           4     9.545100     590.0000     609.2800     609.0200
           5     9.557400     646.0000     609.3900     609.1100
           6     9.569600     622.0000     609.4700     609.1900
           7     9.581900     579.0000     609.5200     609.2400
           8     9.594100     607.0000     609.5600     609.2800
           9     9.606400     600.0000     609.5800     609.2900
          10     9.618600     586.0000     609.5700     609.2800
          11     9.630900     580.0000     609.5500     609.2500
          12     9.643100     633.0000     609.5100     609.2000
          13     9.655400     647.0000     609.4500     609.1400
          14     9.667600     631.0000     609.3700     609.0500
          15     9.679900     623.0000     609.2800     608.9600
          16     9.692100     626.0000     609.1700     608.8400
          17     9.704400     645.0000     609.0400     608.7100
          18     9.716600     634.0000     608.9000     608.5600
          19     9.728900     613.0000     608.7400     608.3900
          20     9.741100     610.0000     608.5700     608.2100
          21     9.753400     631.0000     608.3800     608.0100
          22     9.765600     578.0000     608.1800     607.8100
          23     9.777900     624.0000     607.9600     607.5800
          24     9.790100     584.0000     607.7400     607.3500
          25     9.802400     622.0000     607.4900     607.1000
          26     9.814600     609.0000     607.2400     606.8300
          27     9.826900     628.0000     606.9700     606.5600
          28     9.839100     586.0000     606.7000     606.2700
          29     9.851400     610.0000     606.4100     605.9700
          30     9.863600     620.0000     606.1100     605.6600
          31     9.875900     592.0000     605.8000     605.3400
          32     9.888100     614.0000     605.4800     605.0100
          33     9.900400     592.0000     605.1500     604.6700
          34     9.912600     614.0000     604.8100     604.3200
          35     9.924900     572.0000     604.4600     603.9600
          36     9.937100     596.0000     604.1000     603.5900
          37     9.949400     595.0000     603.7400     603.2100
          38     9.961600     604.0000     603.3700     602.8200
          39     9.973900     576.0000     602.9800     602.4200
          40     9.986100     579.0000     602.6000     602.0200
          41     9.998400     597.0000     602.2000     601.6000
          42    10.010600     597.0000     601.8000     601.1800
          43    10.022900     583.0000     601.3900     600.7500
          44    10.035100     556.0000     600.9800     600.3200
          45    10.047400     570.0000     600.5600     599.8800
          46    10.059600     612.0000     600.1300     599.4300
          47    10.071900     590.0000     599.7000     598.9700
          48    10.084100     631.0000     599.2700     598.5100
          49    10.096400     660.0000     598.8300     598.0500
          50    10.108600     598.0000     598.3800     597.5700
          51    10.120900     595.0000     597.9400     597.0900
          52    10.133100     546.0000     597.4900     596.6100
          53    10.145400     621.0000     597.0300     596.1200
          54    10.157700     593.0000     596.5800     595.6300
          55    10.169900     585.0000     596.1200     595.1300
          56    10.182200     566.0000     595.6700     594.6300
          57    10.194400     595.0000     595.2100     594.1200
          58    10.206700     557.0000     594.7500     593.6100
          59    10.218900     602.0000     594.2900     593.1000
          60    10.231200     620.0000     593.8400     592.5800
          61    10.243400     597.0000     593.3900     592.0600
          62    10.255700     596.0000     592.9400     591.5300
          63    10.267900     585.0000     592.4900     591.0000
          64    10.280200     592.0000     592.0500     590.4700
          65    10.292400     580.0000     591.6200     589.9400
          66    10.304700     597.0000     591.2100     589.4000
          67    10.316900     594.0000     590.8000     588.8600
          68    10.329200     621.0000     590.4100     588.3200
          69    10.341400     579.0000     590.0400     587.7700
          70    10.353700     587.0000     589.6800     587.2200
          71    10.365900     618.0000     589.3600     586.6800
          72    10.378200     626.0000     589.0600     586.1200
          73    10.390400     539.0000     588.8000     585.5700
          74    10.402700     606.0000     588.5800     585.0200
          75    10.414900     583.0000     588.4000     584.4600
          76    10.427200     606.0000     588.2700     583.9000
          77    10.439400     570.0000     588.2000     583.3500
          78    10.451700     622.0000     588.1900     582.7900
          79    10.463900     623.0000     588.2400     582.2300
          80    10.476200     625.0000     588.3500     581.6600
          81    10.488400     591.0000     588.5100     581.1000
          82    10.500700     561.0000     588.7200     580.5400
          83    10.512900     590.0000     588.9700     579.9700
          84    10.525200     595.0000     589.2200     579.4100
          85    10.537400     575.0000     589.4700     578.8400
          86    10.549700     584.0000     589.7000     578.2800
          87    10.561900     589.0000     589.8900     577.7100
          88    10.574200     579.0000     590.0600     577.1500
          89    10.586400     576.0000     590.2400     576.5800
          90    10.598700     611.0000     590.4800     576.0100
          91    10.610900     620.0000     590.8700     575.4500
          92    10.623200     592.0000     591.0200     574.8800
          93    10.635400     599.0000     591.9600     574.3200
          94    10.647700     588.0000     593.5000     573.7500
          95    10.659900     583.0000     595.8600     573.1800
          96    10.672200     600.0000     599.3000     572.6200
          97    10.684400     595.0000     604.1300     572.0500
          98    10.696700     572.0000     610.7000     571.4900
          99    10.708900     637.0000     619.4500     570.9300
         100    10.721200     596.0000     631.0800     570.3600
         101    10.733400     644.0000     646.6400     569.8000
         102    10.745700     637.0000     667.5000     569.2400
         103    10.757900     688.0000     695.3000     568.6800
         104    10.770200     738.0000     732.2900     568.1200
         105    10.782400     832.0000     781.0700     567.5600
         106    10.794700     829.0000     840.9600     567.0000
         107    10.807000     948.0000     900.4900     566.4400
         108    10.819200     985.0000     944.2100     565.8900
         109    10.831500     989.0000     972.6400     565.3300
         110    10.843700    1030.0000     986.0300     564.7800
         111    10.856000    1063.0000     974.0000     564.2300
         112    10.868200     935.0000     923.1700     563.6800
         113    10.880500     856.0000     844.0200     563.1300
         114    10.892700     761.0000     764.2200     562.5800
         115    10.905000     728.0000     694.5400     562.0300
         116    10.917200     649.0000     644.5800     561.4800
         117    10.929500     615.0000     615.0700     560.9400
         118    10.941700     616.0000     598.1700     560.3900
         119    10.954000     533.0000     587.8600     559.8500
         120    10.966200     515.0000     581.0400     559.3100
         121    10.978500     575.0000     576.2100     558.7700
         122    10.990700     593.0000     572.6300     558.2300
         123    11.003000     601.0000     569.7800     557.7000
         124    11.015200     547.0000     567.4800     557.1600
         125    11.027500     562.0000     565.5500     556.6300
         126    11.039700     555.0000     563.9000     556.1000
         127    11.052000     555.0000     562.4600     555.5700
         128    11.064200     547.0000     561.1800     555.0400
         129    11.076500     579.0000     560.0200     554.5100
         130    11.088700     556.0000     558.9600     553.9900
         131    11.101000     548.0000     557.9800     553.4700
         132    11.113200     524.0000     557.0700     552.9500
         133    11.125500     589.0000     556.2100     552.4300
         134    11.137700     547.0000     555.3900     551.9100
         135    11.150000     549.0000     554.6100     551.3900
         136    11.162200     558.0000     553.8700     550.8800
         137    11.174500     542.0000     553.1500     550.3700
         138    11.186700     555.0000     552.4500     549.8600
         139    11.199000     514.0000     551.7800     549.3500
         140    11.211200     559.0000     551.1200     548.8400
         141    11.223500     567.0000     550.4800     548.3400
         142    11.235700     526.0000     549.8600     547.8300
         143    11.248000     544.0000     549.2500     547.3300
         144    11.260200     542.0000     548.6500     546.8300
         145    11.272500     531.0000     548.0500     546.3300
         146    11.284700     569.0000     547.4700     545.8400
         147    11.297000     577.0000     546.9000     545.3400
         148    11.309200     586.0000     546.3400     544.8500
         149    11.321500     553.0000     545.7800     544.3600
         150    11.333700     577.0000     545.2300     543.8700
         151    11.346000     592.0000     544.6900     543.3900
         152    11.358200     538.0000     544.1500     542.9000
         153    11.370500     559.0000     543.6300     542.4200
         154    11.382700     527.0000     543.1000     541.9400
         155    11.395000     562.0000     542.5800     541.4600
         156    11.407200     526.0000     542.0700     540.9800
         157    11.419500     546.0000     541.5500     540.5100
         158    11.431800     559.0000     541.0500     540.0400
         159    11.444000     542.0000     540.5400     539.5700
         160    11.456300     544.0000     540.0400     539.1000
         161    11.468500     532.0000     539.5500     538.6300
         162    11.480800     557.0000     539.0600     538.1600
         163    11.493000     520.0000     538.5700     537.7000
         164    11.505300     529.0000     538.0800     537.2400
         165    11.517500     550.0000     537.6000     536.7800
         166    11.529800     567.0000     537.1200     536.3200
         167    11.542000     475.0000     536.6400     535.8700
         168    11.554300     521.0000     536.1600     535.4100
         169    11.566500     574.0000     535.6900     534.9600
         170    11.578800     499.0000     535.2300     534.5100
         171    11.591000     506.0000     534.7600     534.0600
         172    11.603300     551.0000     534.3000     533.6100
         173    11.615500     536.0000     533.8400     533.1700
         174    11.627800     552.0000     533.3800     532.7300
         175    11.640000     535.0000     532.9300     532.2800
         176    11.652300     533.0000     532.4700     531.8500
         177    11.664500     541.0000     532.0200     531.4100
         178    11.676800     578.0000     531.5800     530.9700
         179    11.689000     540.0000     531.1300     530.5400
         180    11.701300     535.0000     530.6900     530.1100
         181    11.713500     519.0000     530.2500     529.6800
         182    11.725800     534.0000     529.8100     529.2500
         183    11.738000     513.0000     529.3800     528.8200
         184    11.750300     581.0000     528.9400     528.4000
         185    11.762500     515.0000     528.5100     527.9700
         186    11.774800     513.0000     528.0800     527.5500
         187    11.787000     525.0000     527.6600     527.1300
         188    11.799300     495.0000     527.2300     526.7200
         189    11.811500     493.0000     526.8100     526.3000
         190    11.823800     528.0000     526.3900     525.8900
         191    11.836000     533.0000     525.9700     525.4700
         192    11.848300     536.0000     525.5500     525.0600
         193    11.860500     487.0000     525.1400     524.6500
         194    11.872800     535.0000     524.7300     524.2400
         195    11.885000     523.0000     524.3200     523.8400
         196    11.897300     536.0000     523.9100     523.4300
         197    11.909500     543.0000     523.5000     523.0300
         198    11.921800     533.0000     523.1000     522.6300
         199    11.934000     541.0000     522.6900     522.2300
         200    11.946300     492.0000     522.2900     521.8300
         201    11.958500     490.0000     521.9000     521.4400
         202    11.970800     538.0000     521.5000     521.0400
         203    11.983000     537.0000     521.1000     520.6500
         204    11.995300     511.0000     520.7100     520.2600
         205    12.007500     534.0000     520.3200     519.8700
         206    12.019800     554.0000     519.9300     519.4800
         207    12.032000     508.0000     519.5400     519.1000
         208    12.044300     519.0000     519.1500     518.7100
         209    12.056500     544.0000     518.7700     518.3300
         210    12.068800     539.0000     518.3900     517.9500
         211    12.081100     528.0000     518.0100     517.5700
         212    12.093300     477.0000     517.6300     517.1900
         213    12.105600     540.0000     517.2500     516.8100
         214    12.117800     497.0000     516.8700     516.4300
         215    12.130100     525.0000     516.5000     516.0600
         216    12.142300     488.0000     516.1200     515.6900
         217    12.154600     518.0000     515.7500     515.3200
         218    12.166800     537.0000     515.3800     514.9500
         219    12.179100     528.0000     515.0200     514.5800
         220    12.191300     554.0000     514.6500     514.2100
         221    12.203600     542.0000     514.2900     513.8400
         222    12.215800     522.0000     513.9200     513.4800
         223    12.228100     492.0000     513.5600     513.1200
         224    12.240300     547.0000     513.2000     512.7500
         225    12.252600     519.0000     512.8400     512.3900
         226    12.264800     508.0000     512.4900     512.0400
         227    12.277100     551.0000     512.1300     511.6800
         228    12.289300     495.0000     511.7800     511.3200
         229    12.301600     536.0000     511.4300     510.9700
         230    12.313800     508.0000     511.0800     510.6100
         231    12.326100     520.0000     510.7300     510.2600
         232    12.338300     499.0000     510.3800     509.9100
         233    12.350600     509.0000     510.0400     509.5600
         234    12.362800     514.0000     509.6900     509.2100
         235    12.375100     536.0000     509.3500     508.8700
         236    12.387300     532.0000     509.0100     508.5200
         237    12.399600     538.0000     508.6700     508.1800
         238    12.411800     480.0000     508.3300     507.8300
         239    12.424100     484.0000     508.0000     507.4900
         240    12.436300     514.0000     507.6600     507.1500
         241    12.448600     515.0000     507.3300     506.8100
         242    12.460800     476.0000     507.0000     506.4700
         243    12.473100     483.0000     506.6700     506.1300
         244    12.485300     468.0000     506.3400     505.8000
         245    12.497600     510.0000     506.0200     505.4600
         246    12.509800     518.0000     505.6900     505.1300
         247    12.522100     494.0000     505.3700     504.8000
         248    12.534300     477.0000     505.0500     504.4700
         249    12.546600     547.0000     504.7300     504.1400
         250    12.558800     484.0000     504.4100     503.8100
         251    12.571100     462.0000     504.1000     503.4800
         252    12.583300     494.0000     503.7800     503.1500
         253    12.595600     548.0000     503.4700     502.8300
         254    12.607800     471.0000     503.1600     502.5000
         255    12.620100     514.0000     502.8500     502.1800
         256    12.632300     480.0000     502.5500     501.8500
         257    12.644600     496.0000     502.2500     501.5300
         258    12.656800     482.0000     501.9400     501.2100
         259    12.669100     513.0000     501.6500     500.8900
         260    12.681300     488.0000     501.3500     500.5700
         261    12.693600     484.0000     501.0600     500.2600
         262    12.705900     512.0000     500.7700     499.9400
         263    12.718100     500.0000     500.4800     499.6300
         264    12.730400     484.0000     500.2000     499.3100
         265    12.742600     487.0000     499.9200     499.0000
         266    12.754900     530.0000     499.6500     498.6900
         267    12.767100     512.0000     499.3800     498.3700
         268    12.779400     512.0000     499.1200     498.0600
         269    12.791600     463.0000     498.8600     497.7500
         270    12.803900     492.0000     498.6100     497.4500
         271    12.816100     487.0000     498.3700     497.1400
         272    12.828400     517.0000     498.1300     496.8300
         273    12.840600     525.0000     497.9100     496.5300
         274    12.852900     498.0000     497.7100     496.2200
         275    12.865100     468.0000     497.5200     495.9200
         276    12.877400     466.0000     497.3600     495.6200
         277    12.889600     479.0000     497.2300     495.3100
         278    12.901900     509.0000     497.1300     495.0100
         279    12.914100     531.0000     497.1000     494.7100
         280    12.926400     513.0000     497.1300     494.4100
         281    12.938600     456.0000     497.2700     494.1100
         282    12.950900     487.0000     497.5500     493.8200
         283    12.963100     524.0000     498.0400     493.5200
         284    12.975400     480.0000     498.7800     493.2200
         285    12.987600     477.0000     499.8800     492.9300
         286    12.999900     514.0000     501.4200     492.6400
         287    13.012100     523.0000     503.5900     492.3400
         288    13.024400     463.0000     506.2100     492.0500
         289    13.036600     471.0000     510.2300     491.7600
         290    13.048900     531.0000     515.7900     491.4700
         291    13.061100     491.0000     523.3800     491.1800
         292    13.073400     506.0000     532.4200     490.8900
         293    13.085600     558.0000     539.7800     490.6000
         294    13.097900     526.0000     544.9400     490.3100
         295    13.110100     598.0000     549.8100     490.0300
         296    13.122400     538.0000     552.2400     489.7400
         297    13.134600     582.0000     548.3700     489.4600
         298    13.146900     568.0000     537.1900     489.1700
         299    13.159100     541.0000     526.0400     488.8900
         300    13.171400     507.0000     516.4200     488.6100
         301    13.183600     553.0000     506.9100     488.3200
         302    13.195900     529.0000     500.4300     488.0400
         303    13.208100     467.0000     496.8700     487.7600
         304    13.220400     494.0000     494.8100     487.4800
         305    13.232600     481.0000     493.5000     487.2000
         306    13.244900     511.0000     492.6000     486.9300
         307    13.257100     529.0000     491.9600     486.6500
         308    13.269400     517.0000     491.5000     486.3700
         309    13.281600     484.0000     491.1700     486.1000
         310    13.293900     458.0000     490.9500     485.8200
         311    13.306100     491.0000     490.8300     485.5500
         312    13.318400     505.0000     490.8100     485.2700
         313    13.330600     505.0000     490.8900     485.0000
         314    13.342900     476.0000     491.0800     484.7300
         315    13.355100     542.0000     491.4100     484.4500
         316    13.367400     490.0000     491.9100     484.1800
         317    13.379700     495.0000     492.6200     483.9100
         318    13.391900     491.0000     493.5900     483.6400
         319    13.404200     479.0000     494.9400     483.3800
         320    13.416400     489.0000     496.7900     483.1100
         321    13.428700     492.0000     499.3500     482.8400
         322    13.440900     503.0000     502.8700     482.5700
         323    13.453200     479.0000     507.7500     482.3100
         324    13.465400     484.0000     514.4800     482.0400
         325    13.477700     521.0000     522.1100     481.7800
         326    13.489900     547.0000     534.1000     481.5100
         327    13.502200     531.0000     550.3800     481.2500
         328    13.514400     569.0000     572.4500     480.9900
         329    13.526700     571.0000     602.2500     480.7200
         330    13.538900     610.0000     642.2500     480.4600
         331    13.551200     673.0000     693.2700     480.2000
         332    13.563400     700.0000     748.9700     479.9400
         333    13.575700     759.0000     797.0400     479.6800
         334    13.587900     788.0000     835.2000     479.4200
         335    13.600200     818.0000     865.2800     479.1600
         336    13.612400     827.0000     874.7500     478.9100
         337    13.624700     883.0000     846.3300     478.6500
         338    13.636900     794.0000     784.4500     478.3900
         339    13.649200     761.0000     717.0800     478.1400
         340    13.661400     661.0000     654.5300     477.8800
         341    13.673700     612.0000     597.3400     477.6300
         342    13.685900     569.0000     554.8300     477.3800
         343    13.698200     536.0000     528.7400     477.1200
         344    13.710400     490.0000     513.3600     476.8700
         345    13.722700     502.0000     503.8600     476.6200
         346    13.734900     481.0000     497.6000     476.3700
         347    13.747200     492.0000     493.2100     476.1200
         348    13.759400     491.0000     489.9800     475.8700
         349    13.771700     548.0000     487.5000     475.6200
         350    13.783900     497.0000     485.5400     475.3700
         351    13.796200     484.0000     483.9400     475.1200
         352    13.808400     491.0000     482.6100     474.8700
         353    13.820700     486.0000     481.4800     474.6200
         354    13.832900     512.0000     480.5000     474.3800
         355    13.845200     507.0000     479.6400     474.1300
         356    13.857400     532.0000     478.8800     473.8900
         357    13.869700     434.0000     478.1900     473.6400
         358    13.881900     512.0000     477.5700     473.4000
         359    13.894200     479.0000     476.9900     473.1600
         360    13.906400     499.0000     476.4700     472.9100
         361    13.918700     486.0000     475.9700     472.6700
         362    13.930900     468.0000     475.5100     472.4300
         363    13.943200     475.0000     475.0800     472.1900
         364    13.955400     496.0000     474.6700     471.9500
         365    13.967700     431.0000     474.2800     471.7100
         366    13.979900     503.0000     473.9100     471.4700
         367    13.992200     513.0000     473.5600     471.2300
         368    14.004500     476.0000     473.2300     470.9900
         369    14.016700     479.0000     472.9200     470.7600
         370    14.029000     467.0000     472.6200     470.5200
         371    14.041200     519.0000     472.3500     470.2800
         372    14.053500     485.0000     472.1100     470.0500
         373    14.065700     454.0000     471.9000     469.8100
         374    14.078000     506.0000     471.7300     469.5800
         375    14.090200     469.0000     471.6100     469.3400
         376    14.102500     463.0000     471.5600     469.1100
         377    14.114700     467.0000     471.6000     468.8800
         378    14.127000     495.0000     471.7600     468.6500
         379    14.139200     503.0000     472.0800     468.4100
         380    14.151500     480.0000     472.6000     468.1800
         381    14.163700     476.0000     473.3100     467.9500
         382    14.176000     462.0000     474.1100     467.7200
         383    14.188200     471.0000     474.7900     467.4900
         384    14.200500     442.0000     475.2900     467.2700
         385    14.212700     527.0000     475.6300     467.0400
         386    14.225000     461.0000     475.5600     466.8100
         387    14.237200     445.0000     474.7800     466.5800
         388    14.249500     474.0000     473.4000     466.3600
         389    14.261700     462.0000     471.8900     466.1300
         390    14.274000     489.0000     470.4500     465.9100
         391    14.286200     496.0000     469.1000     465.6800
         392    14.298500     485.0000     467.9900     465.4600
         393    14.310700     451.0000     467.1900     465.2400
         394    14.323000     523.0000     466.6000     465.0100
         395    14.335200     483.0000     466.1500     464.7900
         396    14.347500     449.0000     465.7700     464.5700
         397    14.359700     456.0000     465.4400     464.3500
         398    14.372000     491.0000     465.1400     464.1300
         399    14.384200     465.0000     464.8500     463.9100
         400    14.396500     448.0000     464.5800     463.6900
         401    14.408700     471.0000     464.3100     463.4700
         402    14.421000     472.0000     464.0600     463.2500
         403    14.433200     463.0000     463.8100     463.0400
         404    14.445500     462.0000     463.5600     462.8200
         405    14.457700     451.0000     463.3200     462.6000
         406    14.470000     492.0000     463.0800     462.3900
         407    14.482200     446.0000     462.8500     462.1700
         408    14.494500     494.0000     462.6100     461.9600
         409    14.506700     468.0000     462.3800     461.7500
         410    14.519000     456.0000     462.1500     461.5300
         411    14.531200     475.0000     461.9300     461.3200
         412    14.543500     472.0000     461.7000     461.1100
         413    14.555700     444.0000     461.4800     460.9000
         414    14.568000     477.0000     461.2500     460.6900
         415    14.580200     468.0000     461.0300     460.4800
         416    14.592500     467.0000     460.8100     460.2700
         417    14.604700     453.0000     460.5900     460.0600
         418    14.617000     456.0000     460.3800     459.8500
         419    14.629200     433.0000     460.1600     459.6400
         420    14.641500     478.0000     459.9500     459.4300
         421    14.653800     447.0000     459.7300     459.2300
         422    14.666000     415.0000     459.5200     459.0200
         423    14.678300     494.0000     459.3100     458.8200
         424    14.690500     472.0000     459.0900     458.6100
         425    14.702800     476.0000     458.8800     458.4100
         426    14.715000     476.0000     458.6700     458.2000
         427    14.727300     482.0000     458.4700     458.0000
         428    14.739500     473.0000     458.2600     457.8000
         429    14.751800     454.0000     458.0500     457.6000
         430    14.764000     477.0000     457.8500     457.4000
         431    14.776300     455.0000     457.6400     457.2000
         432    14.788500     448.0000     457.4400     457.0000
         433    14.800800     466.0000     457.2300     456.8000
         434    14.813000     471.0000     457.0300     456.6000
         435    14.825300     428.0000     456.8300     456.4000
         436    14.837500     444.0000     456.6300     456.2000
         437    14.849800     456.0000     456.4300     456.0100
         438    14.862000     478.0000     456.2300     455.8100
         439    14.874300     478.0000     456.0300     455.6100
         440    14.886500     472.0000     455.8300     455.4200
         441    14.898800     457.0000     455.6400     455.2300
         442    14.911000     447.0000     455.4400     455.0300
         443    14.923300     451.0000     455.2400     454.8400
         444    14.935500     442.0000     455.0500     454.6500
         445    14.947800     447.0000     454.8600     454.4600
         446    14.960000     437.0000     454.6600     454.2600
         447    14.972300     437.0000     454.4700     454.0700
         448    14.984500     447.0000     454.2800     453.8800
         449    14.996800     467.0000     454.0900     453.6900
         450    15.009000     438.0000     453.9000     453.5100
         451    15.021300     421.0000     453.7100     453.3200
         452    15.033500     465.0000     453.5200     453.1300
         453    15.045800     440.0000     453.3300     452.9400
         454    15.058000     489.0000     453.1400     452.7600
         455    15.070300     468.0000     452.9600     452.5700
         456    15.082500     486.0000     452.7700     452.3900
         457    15.094800     430.0000     452.5900     452.2000
         458    15.107000     430.0000     452.4000     452.0200
         459    15.119300     475.0000     452.2200     451.8400
         460    15.131500     455.0000     452.0400     451.6600
         461    15.143800     478.0000     451.8600     451.4700
         462    15.156000     430.0000     451.6800     451.2900
         463    15.168300     451.0000     451.5000     451.1100
         464    15.180500     437.0000     451.3200     450.9300
         465    15.192800     417.0000     451.1400     450.7500
         466    15.205000     420.0000     450.9600     450.5800
         467    15.217300     456.0000     450.7800     450.4000
         468    15.229500     433.0000     450.6000     450.2200
         469    15.241800     460.0000     450.4300     450.0400
         470    15.254000     471.0000     450.2500     449.8700
         471    15.266300     428.0000     450.0800     449.6900
         472    15.278600     462.0000     449.9100     449.5200
         473    15.290800     446.0000     449.7300     449.3500
         474    15.303100     424.0000     449.5600     449.1700
         475    15.315300     436.0000     449.3900     449.0000
         476    15.327600     419.0000     449.2200     448.8300
         477    15.339800     415.0000     449.0500     448.6600
         478    15.352100     448.0000     448.8800     448.4900
         479    15.364300     438.0000     448.7100     448.3200
         480    15.376600     483.0000     448.5400     448.1500
         481    15.388800     452.0000     448.3800     447.9800
         482    15.401100     460.0000     448.2100     447.8100
         483    15.413300     468.0000     448.0500     447.6500
         484    15.425600     439.0000     447.8800     447.4800
         485    15.437800     437.0000     447.7200     447.3100
         486    15.450100     472.0000     447.5600     447.1500
         487    15.462300     463.0000     447.3900     446.9800
         488    15.474600     444.0000     447.2300     446.8200
         489    15.486800     429.0000     447.0700     446.6600
         490    15.499100     441.0000     446.9100     446.4900
         491    15.511300     469.0000     446.7500     446.3300
         492    15.523600     436.0000     446.6000     446.1700
         493    15.535800     448.0000     446.4400     446.0100
         494    15.548100     449.0000     446.2800     445.8500
         495    15.560300     414.0000     446.1300     445.6900
         496    15.572600     433.0000     445.9700     445.5300
         497    15.584800     439.0000     445.8200     445.3800
         498    15.597100     434.0000     445.6700     445.2200
         499    15.609300     442.0000     445.5100     445.0600
         500    15.621600     415.0000     445.3600     444.9100
         501    15.633800     428.0000     445.2100     444.7500
         502    15.646100     406.0000     445.0600     444.6000
         503    15.658300     450.0000     444.9100     444.4400
         504    15.670600     450.0000     444.7700     444.2900
         505    15.682800     437.0000     444.6200     444.1400
         506    15.695100     405.0000     444.4700     443.9900
         507    15.707300     443.0000     444.3300     443.8400
         508    15.719600     468.0000     444.1800     443.6900
         509    15.731800     439.0000     444.0400     443.5400
         510    15.744100     463.0000     443.9000     443.3900
         511    15.756300     421.0000     443.7600     443.2400
         512    15.768600     436.0000     443.6200     443.0900
         513    15.780800     431.0000     443.4800     442.9500
         514    15.793100     427.0000     443.3400     442.8000
         515    15.805300     461.0000     443.2000     442.6600
         516    15.817600     450.0000     443.0700     442.5100
         517    15.829800     436.0000     442.9300     442.3700
         518    15.842100     412.0000     442.8000     442.2200
         519    15.854300     412.0000     442.6700     442.0800
         520    15.866600     445.0000     442.5400     441.9400
         521    15.878800     489.0000     442.4100     441.8000
         522    15.891100     420.0000     442.2800     441.6600
         523    15.903300     444.0000     442.1500     441.5200
         524    15.915600     467.0000     442.0200     441.3800
         525    15.927900     476.0000     441.9000     441.2400
         526    15.940100     428.0000     441.7800     441.1000
         527    15.952400     419.0000     441.6500     440.9700
         528    15.964600     430.0000     441.5300     440.8300
         529    15.976900     440.0000     441.4200     440.6900
         530    15.989100     400.0000     441.3000     440.5600
         531    16.001400     444.0000     441.1900     440.4200
         532    16.013600     459.0000     441.0800     440.2900
         533    16.025900     419.0000     440.9700     440.1600
         534    16.038100     467.0000     440.8700     440.0300
         535    16.050400     454.0000     440.7700     439.8900
         536    16.062600     443.0000     440.6800     439.7600
         537    16.074900     431.0000     440.6000     439.6300
         538    16.087100     428.0000     440.5400     439.5000
         539    16.099400     432.0000     440.4900     439.3800
         540    16.111600     425.0000     440.4600     439.2500
         541    16.123900     434.0000     440.4700     439.1200
         542    16.136100     450.0000     440.5200     438.9900
         543    16.148400     469.0000     440.6300     438.8700
         544    16.160600     467.0000     440.8200     438.7400
         545    16.172900     463.0000     441.1500     438.6200
         546    16.185100     448.0000     441.6400     438.5000
         547    16.197400     396.0000     442.2200     438.3700
         548    16.209600     420.0000     442.6900     438.2500
         549    16.221900     446.0000     443.0600     438.1300
         550    16.234100     463.0000     443.4900     438.0100
         551    16.246400     448.0000     443.7500     437.8900
         552    16.258600     439.0000     443.3700     437.7700
         553    16.270900     448.0000     442.4100     437.6500
         554    16.283100     448.0000     441.6200     437.5300
         555    16.295400     455.0000     441.0000     437.4200
         556    16.307600     420.0000     440.2700     437.3000
         557    16.319900     465.0000     439.6000     437.1800
         558    16.332100     425.0000     439.1800     437.0700
         559    16.344400     437.0000     438.9300     436.9500
         560    16.356600     435.0000     438.7600     436.8400
         561    16.368900     434.0000     438.6400     436.7300
         562    16.381100     433.0000     438.5500     436.6100
         563    16.393400     470.0000     438.4800     436.5000
         564    16.405600     441.0000     438.4200     436.3900
         565    16.417900     462.0000     438.3800     436.2800
         566    16.430100     418.0000     438.3400     436.1700
         567    16.442400     438.0000     438.3300     436.0600
         568    16.454600     456.0000     438.3200     435.9500
         569    16.466900     429.0000     438.3300     435.8500
         570    16.479100     434.0000     438.3400     435.7400
         571    16.491400     434.0000     438.3800     435.6300
         572    16.503600     440.0000     438.4300     435.5300
         573    16.515900     457.0000     438.4700     435.4200
         574    16.528100     432.0000     438.5600     435.3200
         575    16.540400     485.0000     438.6600     435.2200
         576    16.552600     446.0000     438.7900     435.1100
         577    16.564900     420.0000     438.9500     435.0100
         578    16.577200     421.0000     439.1500     434.9100
         579    16.589400     473.0000     439.3800     434.8100
         580    16.601700     446.0000     439.6500     434.7100
         581    16.613900     435.0000     439.9800     434.6100
         582    16.626200     426.0000     440.3800     434.5100
         583    16.638400     451.0000     440.8400     434.4200
         584    16.650700     464.0000     441.4100     434.3200
         585    16.662900     464.0000     442.0900     434.2200
         586    16.675200     424.0000     442.9100     434.1300
         587    16.687400     459.0000     443.9200     434.0300
         588    16.699700     443.0000     445.1700     433.9400
         589    16.711900     487.0000     446.7400     433.8500
         590    16.724200     469.0000     448.7300     433.7500
         591    16.736400     457.0000     451.3200     433.6600
         592    16.748700     449.0000     454.7400     433.5700
         593    16.760900     446.0000     459.3500     433.4800
         594    16.773200     481.0000     465.7200     433.3900
         595    16.785400     446.0000     474.7200     433.3000
         596    16.797700     452.0000     487.5900     433.2100
         597    16.809900     496.0000     505.9500     433.1200
         598    16.822200     518.0000     531.7500     433.0400
         599    16.834400     559.0000     568.1300     432.9500
         600    16.846700     629.0000     621.6100     432.8600
         601    16.858900     763.0000     702.6000     432.7800
         602    16.871200     832.0000     822.1100     432.6900
         603    16.883400     938.0000     969.9300     432.6100
         604    16.895700    1107.0000    1088.2800     432.5300
         605    16.907900    1261.0000    1182.7100     432.4500
         606    16.920200    1371.0000    1305.1200     432.3600
         607    16.932400    1489.0000    1410.2600     432.2800
         608    16.944700    1287.0000    1361.2600     432.2000
         609    16.956900    1193.0000    1150.3400     432.1200
         610    16.969200    1044.0000     987.8500     432.0400
         611    16.981400     914.0000     893.9100     431.9700
         612    16.993700     772.0000     761.4600     431.8900
         613    17.005900     620.0000     619.6700     431.8100
         614    17.018200     574.0000     538.5900     431.7300
         615    17.030400     493.0000     500.1500     431.6600
         616    17.042700     488.0000     480.0700     431.5800
         617    17.054900     441.0000     468.1400     431.5100
         618    17.067200     410.0000     460.3500     431.4400
         619    17.079400     455.0000     454.9000     431.3600
         620    17.091700     421.0000     451.0300     431.2900
         621    17.103900     436.0000     447.9600     431.2200
         622    17.116200     443.0000     445.5500     431.1500
         623    17.128400     448.0000     443.6200     431.0800
         624    17.140700     398.0000     442.0400     431.0100
         625    17.152900     471.0000     440.7300     430.9400
         626    17.165200     482.0000     439.6200     430.8700
         627    17.177400     447.0000     438.6800     430.8000
         628    17.189700     440.0000     437.8700     430.7400
         629    17.201900     440.0000     437.1600     430.6700
         630    17.214200     430.0000     436.5400     430.6100
         631    17.226500     423.0000     436.0000     430.5400
         632    17.238700     447.0000     435.5100     430.4800
         633    17.251000     425.0000     435.0700     430.4100
         634    17.263200     437.0000     434.6800     430.3500
         635    17.275500     460.0000     434.3200     430.2900
         636    17.287700     455.0000     434.0000     430.2300
         637    17.300000     457.0000     433.7000     430.1700
         638    17.312200     457.0000     433.4300     430.1100
         639    17.324500     416.0000     433.1800     430.0500
         640    17.336700     441.0000     432.9500     429.9900
         641    17.349000     441.0000     432.7300     429.9300
         642    17.361200     434.0000     432.5300     429.8700
         643    17.373500     450.0000     432.3500     429.8100
         644    17.385700     428.0000     432.1700     429.7600
         645    17.398000     447.0000     432.0100     429.7000
         646    17.410200     396.0000     431.8600     429.6500
         647    17.422500     410.0000     431.7100     429.5900
         648    17.434700     417.0000     431.5800     429.5400
         649    17.447000     400.0000     431.4500     429.4800
         650    17.459200     410.0000     431.3300     429.4300
         651    17.471500     466.0000     431.2200     429.3800
         652    17.483700     439.0000     431.1100     429.3300
         653    17.496000     456.0000     431.0100     429.2800
         654    17.508200     423.0000     430.9200     429.2300
         655    17.520500     487.0000     430.8300     429.1800
         656    17.532700     404.0000     430.7500     429.1300
         657    17.545000     419.0000     430.6700     429.0800
         658    17.557200     419.0000     430.6000     429.0300
         659    17.569500     425.0000     430.5400     428.9900
         660    17.581700     430.0000     430.4900     428.9400
         661    17.594000     412.0000     430.4500     428.8900
         662    17.606200     456.0000     430.4300     428.8500
         663    17.618500     420.0000     430.4300     428.8000
         664    17.630700     407.0000     430.4600     428.7600
         665    17.643000     435.0000     430.5200     428.7200
         666    17.655200     432.0000     430.6500     428.6700
         667    17.667500     428.0000     430.8500     428.6300
         668    17.679700     431.0000     431.1000     428.5900
         669    17.692000     455.0000     431.5400     428.5500
         670    17.704200     436.0000     432.2000     428.5100
         671    17.716500     436.0000     433.1800     428.4700
         672    17.728700     412.0000     434.5900     428.4300
         673    17.741000     419.0000     436.3400     428.3900
         674    17.753200     453.0000     437.8800     428.3500
         675    17.765500     458.0000     439.1500     428.3200
         676    17.777700     420.0000     440.6100     428.2800
         677    17.790000     423.0000     441.8400     428.2400
         678    17.802200     429.0000     441.4400     428.2100
         679    17.814500     456.0000     439.1200     428.1700
         680    17.826700     442.0000     437.0100     428.1400
         681    17.839000     406.0000     435.6900     428.1000
         682    17.851300     427.0000     434.1200     428.0700
         683    17.863500     449.0000     432.2400     428.0400
         684    17.875800     438.0000     430.9000     428.0100
         685    17.888000     434.0000     430.1500     427.9800
         686    17.900300     452.0000     429.7100     427.9400
         687    17.912500     376.0000     429.4200     427.9100
         688    17.924800     444.0000     429.2100     427.8800
         689    17.937000     423.0000     429.0600     427.8500
         690    17.949300     430.0000     428.9400     427.8300
         691    17.961500     450.0000     428.8400     427.8000
         692    17.973800     470.0000     428.7600     427.7700
         693    17.986000     439.0000     428.6900     427.7400
         694    17.998300     408.0000     428.6300     427.7200
         695    18.010500     459.0000     428.5700     427.6900
         696    18.022800     393.0000     428.5200     427.6600
         697    18.035000     436.0000     428.4800     427.6400
         698    18.047300     412.0000     428.4400     427.6200
         699    18.059500     415.0000     428.4100     427.5900
         700    18.071800     421.0000     428.3800     427.5700
         701    18.084000     422.0000     428.3600     427.5500
         702    18.096300     454.0000     428.3300     427.5200
         703    18.108500     445.0000     428.3200     427.5000
         704    18.120800     417.0000     428.3100     427.4800
         705    18.133000     426.0000     428.3000     427.4600
         706    18.145300     417.0000     428.3000     427.4400
         707    18.157500     437.0000     428.3100     427.4200
         708    18.169800     415.0000     428.3300     427.4000
         709    18.182000     439.0000     428.3700     427.3800
         710    18.194300     429.0000     428.4200     427.3600
         711    18.206500     467.0000     428.5000     427.3500
         712    18.218800     463.0000     428.6200     427.3300
         713    18.231000     461.0000     428.7900     427.3100
         714    18.243300     444.0000     429.0200     427.3000
         715    18.255500     425.0000     429.3600     427.2800
         716    18.267800     438.0000     429.8400     427.2700
         717    18.280000     481.0000     430.4300     427.2500
         718    18.292300     446.0000     431.4000     427.2400
         719    18.304500     414.0000     432.7800     427.2300
         720    18.316800     395.0000     434.6500     427.2100
         721    18.329000     465.0000     436.8100     427.2000
         722    18.341300     418.0000     438.8100     427.1900
         723    18.353500     443.0000     440.6200     427.1800
         724    18.365800     403.0000     442.4300     427.1700
         725    18.378000     404.0000     443.5900     427.1500
         726    18.390300     455.0000     442.8900     427.1400
         727    18.402500     432.0000     440.4700     427.1400
         728    18.414800     462.0000     438.0800     427.1300
         729    18.427000     457.0000     436.2800     427.1200
         730    18.439300     447.0000     434.3400     427.1100
         731    18.451500     409.0000     432.2200     427.1000
         732    18.463800     415.0000     430.5600     427.0900
         733    18.476000     487.0000     429.5400     427.0900
         734    18.488300     446.0000     428.9500     427.0800
         735    18.500600     456.0000     428.5800     427.0800
         736    18.512800     457.0000     428.3400     427.0700
         737    18.525100     410.0000     428.1700     427.0700
         738    18.537300     416.0000     428.0500     427.0600
         739    18.549600     433.0000     427.9600     427.0600
         740    18.561800     430.0000     427.8800     427.0500
         741    18.574100     419.0000     427.8300     427.0500
         742    18.586300     411.0000     427.7800     427.0500
         743    18.598600     447.0000     427.7400     427.0500
         744    18.610800     432.0000     427.7100     427.0400
         745    18.623100     407.0000     427.6800     427.0400
         746    18.635300     441.0000     427.6600     427.0400
         747    18.647600     448.0000     427.6400     427.0400
         748    18.659800     430.0000     427.6300     427.0400
         749    18.672100     423.0000     427.6200     427.0400
         750    18.684300     438.0000     427.6100     427.0400
         751    18.696600     434.0000     427.6100     427.0400
         752    18.708800     404.0000     427.6100     427.0400
         753    18.721100     420.0000     427.6200     427.0500
         754    18.733300     414.0000     427.6300     427.0500
         755    18.745600     436.0000     427.6500     427.0500
         756    18.757800     412.0000     427.6900     427.0500
         757    18.770100     424.0000     427.7400     427.0600
         758    18.782300     412.0000     427.8200     427.0600
         759    18.794600     419.0000     427.9300     427.0700
         760    18.806800     465.0000     428.0500     427.0700
         761    18.819100     427.0000     428.1500     427.0800
         762    18.831300     394.0000     428.2500     427.0800
         763    18.843600     416.0000     428.3700     427.0900
         764    18.855800     423.0000     428.4400     427.0900
         765    18.868100     392.0000     428.3800     427.1000
         766    18.880300     451.0000     428.2300     427.1100
         767    18.892600     438.0000     428.1200     427.1200
         768    18.904800     444.0000     428.0500     427.1200
         769    18.917100     431.0000     427.9500     427.1300
         770    18.929300     411.0000     427.8300     427.1400
         771    18.941600     411.0000     427.7500     427.1500
         772    18.953800     444.0000     427.7100     427.1600
         773    18.966100     431.0000     427.6900     427.1700
         774    18.978300     429.0000     427.6800     427.1800
         775    18.990600     417.0000     427.6700     427.1900
         776    19.002800     410.0000     427.6800     427.2000
         777    19.015100     445.0000     427.6800     427.2100
         778    19.027300     453.0000     427.6900     427.2200
         779    19.039600     418.0000     427.7000     427.2300
         780    19.051800     468.0000     427.7100     427.2500
         781    19.064100     472.0000     427.7200     427.2600
         782    19.076300     418.0000     427.7300     427.2700
         783    19.088600     443.0000     427.7400     427.2800
         784    19.100800     439.0000     427.7500     427.3000
         785    19.113100     422.0000     427.7700     427.3100
         786    19.125300     421.0000     427.7800     427.3200
         787    19.137600     428.0000     427.8000     427.3400
         788    19.149900     418.0000     427.8100     427.3500
         789    19.162100     378.0000     427.8300     427.3700
         790    19.174400     414.0000     427.8500     427.3800
         791    19.186600     427.0000     427.8700     427.4000
         792    19.198900     407.0000     427.8800     427.4200
         793    19.211100     416.0000     427.9000     427.4300
         794    19.223400     425.0000     427.9200     427.4500
         795    19.235600     405.0000     427.9400     427.4700
         796    19.247900     468.0000     427.9600     427.4800
         797    19.260100     444.0000     427.9800     427.5000
         798    19.272400     417.0000     428.0000     427.5200
         799    19.284600     452.0000     428.0300     427.5400
         800    19.296900     441.0000     428.0500     427.5500
         801    19.309100     416.0000     428.0700     427.5700
         802    19.321400     435.0000     428.1000     427.5900
         803    19.333600     442.0000     428.1200     427.6100
         804    19.345900     393.0000     428.1500     427.6300
         805    19.358100     415.0000     428.1700     427.6500
         806    19.370400     453.0000     428.2000     427.6700
         807    19.382600     432.0000     428.2200     427.6900
         808    19.394900     408.0000     428.2500     427.7100
         809    19.407100     442.0000     428.2800     427.7300
         810    19.419400     465.0000     428.3100     427.7500
         811    19.431600     404.0000     428.3400     427.7700
         812    19.443900     451.0000     428.3700     427.8000
         813    19.456100     409.0000     428.4000     427.8200
         814    19.468400     414.0000     428.4400     427.8400
         815    19.480600     415.0000     428.4700     427.8600
         816    19.492900     437.0000     428.5100     427.8800
         817    19.505100     418.0000     428.5500     427.9100
         818    19.517400     406.0000     428.5800     427.9300
         819    19.529600     425.0000     428.6300     427.9500
         820    19.541900     398.0000     428.6700     427.9800
         821    19.554100     440.0000     428.7100     428.0000
         822    19.566400     409.0000     428.7600     428.0200
         823    19.578600     409.0000     428.8200     428.0500
         824    19.590900     407.0000     428.8800     428.0700
         825    19.603100     407.0000     428.9500     428.1000
         826    19.615400     434.0000     429.0200     428.1200
         827    19.627600     456.0000     429.1200     428.1500
         828    19.639900     423.0000     429.2300     428.1700
         829    19.652100     428.0000     429.3600     428.2000
         830    19.664400     430.0000     429.5400     428.2200
         831    19.676600     443.0000     429.7700     428.2500
         832    19.688900     417.0000     430.1000     428.2800
         833    19.701100     443.0000     430.5500     428.3000
         834    19.713400     458.0000     431.1800     428.3300
         835    19.725600     422.0000     431.9500     428.3500
         836    19.737900     393.0000     432.6500     428.3800
         837    19.750100     437.0000     433.2700     428.4100
         838    19.762400     431.0000     433.9800     428.4400
         839    19.774700     435.0000     434.6100     428.4600
         840    19.786900     431.0000     434.5800     428.4900
         841    19.799200     430.0000     433.7600     428.5200
         842    19.811400     409.0000     433.0400     428.5500
         843    19.823700     430.0000     432.7100     428.5700
         844    19.835900     444.0000     432.3600     428.6000
         845    19.848200     453.0000     431.7700     428.6300
         846    19.860400     433.0000     431.2800     428.6600
         847    19.872700     425.0000     431.0600     428.6900
         848    19.884900     464.0000     431.0300     428.7200
         849    19.897200     426.0000     431.1100     428.7500
         850    19.909400     471.0000     431.2600     428.7700
         851    19.921700     406.0000     431.4800     428.8000
         852    19.933900     424.0000     431.7700     428.8300
         853    19.946200     456.0000     432.1500     428.8600
         854    19.958400     435.0000     432.6300     428.8900
         855    19.970700     411.0000     433.2500     428.9200
         856    19.982900     419.0000     434.0700     428.9500
         857    19.995200     479.0000     435.1500     428.9800
         858    20.007400     440.0000     436.6000     429.0100
         859    20.019700     385.0000     438.6000     429.0400
         860    20.031900     464.0000     441.4100     429.0700
         861    20.044200     434.0000     445.4700     429.1000
         862    20.056400     501.0000     451.3700     429.1300
         863    20.068700     442.0000     459.9000     429.1600
         864    20.080900     432.0000     471.8100     429.2000
         865    20.093200     475.0000     486.5900     429.2300
         866    20.105400     529.0000     501.4600     429.2600
         867    20.117700     565.0000     515.0900     429.2900
         868    20.129900     525.0000     529.1000     429.3200
         869    20.142200     549.0000     541.5000     429.3500
         870    20.154400     613.0000     543.7200     429.3800
         871    20.166700     621.0000     531.2400     429.4100
         872    20.178900     548.0000     515.0800     429.4500
         873    20.191200     511.0000     504.5300     429.4800
         874    20.203400     510.0000     495.6800     429.5100
         875    20.215700     491.0000     482.3300     429.5400
         876    20.227900     486.0000     467.0200     429.5700
         877    20.240200     481.0000     455.2100     429.6000
         878    20.252400     417.0000     448.4600     429.6400
         879    20.264700     433.0000     444.2400     429.6700
         880    20.276900     418.0000     440.7100     429.7000
         881    20.289200     421.0000     437.8900     429.7300
         882    20.301400     447.0000     436.0600     429.7700
         883    20.313700     462.0000     434.9000     429.8000
         884    20.325900     413.0000     434.1200     429.8300
         885    20.338200     445.0000     433.5700     429.8600
         886    20.350400     457.0000     433.1600     429.9000
         887    20.362700     418.0000     432.8500     429.9300
         888    20.374900     473.0000     432.6200     429.9600
         889    20.387200     460.0000     432.4300     429.9900
         890    20.399400     432.0000     432.2800     430.0300
         891    20.411700     467.0000     432.1700     430.0600
         892    20.424000     450.0000     432.0800     430.0900
         893    20.436200     444.0000     432.0100     430.1200
         894    20.448500     468.0000     431.9600     430.1600
         895    20.460700     492.0000     431.9200     430.1900
         896    20.473000     441.0000     431.9000     430.2200
         897    20.485200     442.0000     431.8800     430.2600
         898    20.497500     413.0000     431.8800     430.2900
         899    20.509700     417.0000     431.8800     430.3200
         900    20.522000     478.0000     431.9000     430.3500
         901    20.534200     418.0000     431.9200     430.3900
         902    20.546500     399.0000     431.9500     430.4200
         903    20.558700     451.0000     431.9900     430.4500
         904    20.571000     490.0000     432.0400     430.4900
         905    20.583200     445.0000     432.1100     430.5200
         906    20.595500     451.0000     432.1900     430.5500
         907    20.607700     461.0000     432.2800     430.5800
         908    20.620000     466.0000     432.4100     430.6200
         909    20.632200     450.0000     432.5600     430.6500
         910    20.644500     483.0000     432.7700     430.6800
         911    20.656700     491.0000     433.0300     430.7200
         912    20.669000     447.0000     433.3900     430.7500
         913    20.681200     431.0000     433.8800     430.7800
         914    20.693500     456.0000     434.5700     430.8100
         915    20.705700     434.0000     435.5700     430.8500
         916    20.718000     462.0000     437.0300     430.8800
         917    20.730200     457.0000     439.0700     430.9100
         918    20.742500     471.0000     441.4400     430.9400
         919    20.754700     435.0000     443.4900     430.9800
         920    20.767000     479.0000     445.4200     431.0100
         921    20.779200     426.0000     447.6300     431.0400
         922    20.791500     441.0000     449.2400     431.0700
         923    20.803700     432.0000     448.2100     431.1100
         924    20.816000     423.0000     445.0500     431.1400
         925    20.828200     446.0000     442.8300     431.1700
         926    20.840500     506.0000     441.7400     431.2000
         927    20.852700     474.0000     440.3600     431.2400
         928    20.865000     447.0000     438.0800     431.2700
         929    20.877200     456.0000     436.1300     431.3000
         930    20.889500     426.0000     435.0200     431.3300
         931    20.901700     417.0000     434.4300     431.3600
         932    20.914000     424.0000     434.1300     431.4000
         933    20.926200     429.0000     433.9400     431.4300
         934    20.938500     446.0000     433.8500     431.4600
         935    20.950700     423.0000     433.8000     431.4900
         936    20.963000     420.0000     433.8000     431.5200
         937    20.975200     421.0000     433.8200     431.5500
         938    20.987500     450.0000     433.8600     431.5900
         939    20.999700     421.0000     433.9200     431.6200
         940    21.012000     444.0000     434.0000     431.6500
         941    21.024200     441.0000     434.0900     431.6800
         942    21.036500     451.0000     434.2000     431.7100
         943    21.048700     412.0000     434.3200     431.7400
         944    21.061000     472.0000     434.4600     431.7700
         945    21.073300     449.0000     434.6200     431.8000
         946    21.085500     465.0000     434.7900     431.8300
         947    21.097800     423.0000     434.9900     431.8600
         948    21.110000     426.0000     435.2100     431.8900
         949    21.122300     462.0000     435.4600     431.9200
         950    21.134500     414.0000     435.7500     431.9500
         951    21.146800     444.0000     436.0800     431.9800
         952    21.159000     388.0000     436.4700     432.0100
         953    21.171300     423.0000     436.9200     432.0400
         954    21.183500     413.0000     437.4600     432.0700
         955    21.195800     451.0000     438.1200     432.1000
         956    21.208000     411.0000     438.9300     432.1300
         957    21.220300     451.0000     439.9400     432.1600
         958    21.232500     431.0000     441.2400     432.1900
         959    21.244800     456.0000     442.9200     432.2200
         960    21.257000     439.0000     445.1400     432.2500
         961    21.269300     436.0000     448.1500     432.2800
         962    21.281500     470.0000     452.3600     432.3100
         963    21.293800     451.0000     458.3300     432.3300
         964    21.306000     439.0000     466.8700     432.3600
         965    21.318300     426.0000     478.8700     432.3900
         966    21.330500     495.0000     494.7200     432.4200
         967    21.342800     499.0000     513.0600     432.4500
         968    21.355000     509.0000     531.2100     432.4700
         969    21.367300     559.0000     548.4600     432.5000
         970    21.379500     508.0000     564.7000     432.5300
         971    21.391800     591.0000     574.9100     432.5600
         972    21.404000     502.0000     570.7900     432.5800
         973    21.416300     555.0000     553.4300     432.6100
         974    21.428500     524.0000     535.0200     432.6400
         975    21.440800     463.0000     521.5600     432.6600
         976    21.453000     499.0000     508.7900     432.6900
         977    21.465300     457.0000     492.7700     432.7200
         978    21.477500     453.0000     476.4900     432.7400
         979    21.489800     483.0000     464.4000     432.7700
         980    21.502000     486.0000     456.9600     432.7900
         981    21.514300     502.0000     452.6900     432.8200
         982    21.526500     461.0000     450.3300     432.8400
         983    21.538800     454.0000     449.1500     432.8700
         984    21.551000     463.0000     448.7900     432.8900
         985    21.563300     441.0000     449.0600     432.9200
         986    21.575500     452.0000     449.9100     432.9400
         987    21.587800     431.0000     451.3800     432.9700
         988    21.600000     436.0000     453.5400     432.9900
         989    21.612300     459.0000     456.5700     433.0200
         990    21.624500     466.0000     460.7200     433.0400
         991    21.636800     449.0000     465.8000     433.0600
         992    21.649000     466.0000     473.4400     433.0900
         993    21.661300     495.0000     484.1700     433.1100
         994    21.673500     535.0000     499.5500     433.1300
         995    21.685800     528.0000     522.0100     433.1500
         996    21.698100     574.0000     555.1000     433.1800
         997    21.710300     618.0000     602.9100     433.2000
         998    21.722600     709.0000     666.0800     433.2200
         999    21.734800     750.0000     735.6100     433.2400
        1000    21.747100     810.0000     801.4000     433.2600
        1001    21.759300     910.0000     866.7200     433.2900
        1002    21.771600     874.0000     928.7500     433.3100
        1003    21.783800     874.0000     955.4700     433.3300
        1004    21.796100     873.0000     912.5700     433.3500
        1005    21.808300     815.0000     830.6000     433.3700
        1006    21.820600     740.0000     767.5900     433.3900
        1007    21.832800     664.0000     727.0500     433.4100
        1008    21.845100     660.0000     679.0400     433.4300
        1009    21.857300     578.0000     613.1800     433.4500
        1010    21.869600     512.0000     552.2600     433.4700
        1011    21.881800     521.0000     511.8900     433.4900
        1012    21.894100     462.0000     488.3400     433.5000
        1013    21.906300     476.0000     474.5300     433.5200
        1014    21.918600     461.0000     466.1100     433.5400
        1015    21.930800     450.0000     460.9000     433.5600
        1016    21.943100     436.0000     457.8300     433.5800
        1017    21.955300     428.0000     456.2800     433.5900
        1018    21.967600     458.0000     455.5100     433.6100
        1019    21.979800     392.0000     455.0800     433.6300
        1020    21.992100     456.0000     455.2000     433.6400
        1021    22.004300     470.0000     455.6400     433.6600
        1022    22.016600     448.0000     455.2000     433.6800
        1023    22.028800     478.0000     452.8500     433.6900
        1024    22.041100     419.0000     450.4000     433.7100
        1025    22.053300     476.0000     449.2500     433.7200
        1026    22.065600     427.0000     448.8200     433.7400
        1027    22.077800     426.0000     448.2100     433.7500
        1028    22.090100     447.0000     447.5800     433.7700
        1029    22.102300     444.0000     448.0200     433.7800
        1030    22.114600     443.0000     449.7300     433.7900
        1031    22.126800     410.0000     452.1100     433.8100
        1032    22.139100     446.0000     454.5600     433.8200
        1033    22.151300     417.0000     457.0400     433.8300
        1034    22.163600     447.0000     459.4300     433.8500
        1035    22.175800     431.0000     460.5200     433.8600
        1036    22.188100     412.0000     458.8400     433.8700
        1037    22.200300     440.0000     455.2900     433.8800
        1038    22.212600     431.0000     452.2400     433.8900
        1039    22.224800     420.0000     450.2100     433.9100
        1040    22.237100     430.0000     448.1100     433.9200
        1041    22.249300     468.0000     445.2500     433.9300
        1042    22.261600     423.0000     442.3900     433.9400
        1043    22.273800     429.0000     440.3200     433.9500
        1044    22.286100     408.0000     439.0400     433.9600
        1045    22.298300     435.0000     438.2400     433.9700
        1046    22.310600     451.0000     437.7300     433.9800
        1047    22.322800     420.0000     437.3700     433.9800
        1048    22.335100     425.0000     437.1200     433.9900
        1049    22.347400     412.0000     436.9300     434.0000
        1050    22.359600     439.0000     436.7800     434.0100
        1051    22.371900     453.0000     436.6700     434.0200
        1052    22.384100     423.0000     436.5800     434.0200
        1053    22.396400     430.0000     436.5100     434.0300
        1054    22.408600     460.0000     436.4600     434.0400
        1055    22.420900     426.0000     436.4300     434.0400
        1056    22.433100     430.0000     436.4000     434.0500
        1057    22.445400     431.0000     436.3900     434.0500
        1058    22.457600     426.0000     436.3900     434.0600
        1059    22.469900     449.0000     436.4000     434.0600
        1060    22.482100     453.0000     436.4200     434.0700
        1061    22.494400     404.0000     436.4500     434.0700
        1062    22.506600     423.0000     436.4900     434.0800
        1063    22.518900     428.0000     436.5400     434.0800
        1064    22.531100     460.0000     436.5900     434.0800
        1065    22.543400     427.0000     436.6500     434.0900
        1066    22.555600     429.0000     436.7100     434.0900
        1067    22.567900     451.0000     436.7700     434.0900
        1068    22.580100     435.0000     436.8400     434.0900
        1069    22.592400     445.0000     436.8900     434.0900
        1070    22.604600     447.0000     436.9400     434.0900
        1071    22.616900     472.0000     436.9800     434.1000
        1072    22.629100     454.0000     437.0100     434.1000
        1073    22.641400     400.0000     437.0200     434.1000
        1074    22.653600     422.0000     437.0100     434.1000
        1075    22.665900     399.0000     436.9900     434.1000
        1076    22.678100     456.0000     436.9500     434.0900
        1077    22.690400     408.0000     436.8900     434.0900
        1078    22.702600     492.0000     436.8200     434.0900
        1079    22.714900     426.0000     436.7400     434.0900
        1080    22.727100     457.0000     436.6400     434.0900
        1081    22.739400     456.0000     436.5400     434.0800
        1082    22.751600     432.0000     436.4400     434.0800
        1083    22.763900     455.0000     436.3300     434.0800
        1084    22.776100     405.0000     436.2200     434.0700
        1085    22.788400     428.0000     436.1100     434.0700
        1086    22.800600     407.0000     436.0000     434.0600
        1087    22.812900     428.0000     435.9000     434.0600
        1088    22.825100     420.0000     435.8100     434.0500
        1089    22.837400     427.0000     435.7200     434.0500
        1090    22.849600     448.0000     435.6400     434.0400
        1091    22.861900     445.0000     435.5600     434.0300
        1092    22.874100     464.0000     435.4900     434.0300
        1093    22.886400     429.0000     435.4200     434.0200
        1094    22.898600     453.0000     435.3600     434.0100
        1095    22.910900     454.0000     435.3000     434.0000
        1096    22.923100     426.0000     435.2500     434.0000
        1097    22.935400     453.0000     435.2000     433.9900
        1098    22.947600     449.0000     435.1600     433.9800
        1099    22.959900     416.0000     435.1100     433.9700
        1100    22.972100     477.0000     435.0700     433.9600
        1101    22.984400     407.0000     435.0400     433.9500
        1102    22.996700     461.0000     435.0000     433.9400
        1103    23.008900     476.0000     434.9700     433.9300
        1104    23.021200     436.0000     434.9400     433.9100
        1105    23.033400     447.0000     434.9100     433.9000
        1106    23.045700     435.0000     434.8800     433.8900
        1107    23.057900     395.0000     434.8500     433.8800
        1108    23.070200     434.0000     434.8300     433.8600
        1109    23.082400     425.0000     434.8000     433.8500
        1110    23.094700     438.0000     434.7800     433.8400
        1111    23.106900     457.0000     434.7500     433.8200
        1112    23.119200     401.0000     434.7300     433.8100
        1113    23.131400     410.0000     434.7000     433.7900
        1114    23.143700     426.0000     434.6800     433.7800
        1115    23.155900     435.0000     434.6600     433.7600
        1116    23.168200     429.0000     434.6400     433.7400
        1117    23.180400     476.0000     434.6100     433.7300
        1118    23.192700     474.0000     434.5900     433.7100
        1119    23.204900     446.0000     434.5700     433.6900
        1120    23.217200     440.0000     434.5500     433.6700
        1121    23.229400     452.0000     434.5200     433.6600
        1122    23.241700     431.0000     434.5000     433.6400
        1123    23.253900     429.0000     434.4800     433.6200
        1124    23.266200     418.0000     434.4600     433.6000
        1125    23.278400     430.0000     434.4300     433.5800
        1126    23.290700     462.0000     434.4100     433.5600
        1127    23.302900     463.0000     434.3900     433.5400
        1128    23.315200     465.0000     434.3700     433.5200
        1129    23.327400     410.0000     434.3400     433.4900
        1130    23.339700     440.0000     434.3200     433.4700
        1131    23.351900     423.0000     434.3000     433.4500
        1132    23.364200     437.0000     434.2700     433.4300
        1133    23.376400     436.0000     434.2500     433.4000
        1134    23.388700     424.0000     434.2300     433.3800
        1135    23.400900     412.0000     434.2000     433.3500
        1136    23.413200     454.0000     434.1800     433.3300
        1137    23.425400     424.0000     434.1500     433.3000
        1138    23.437700     416.0000     434.1300     433.2800
        1139    23.449900     422.0000     434.1000     433.2500
        1140    23.462200     433.0000     434.0800     433.2300
        1141    23.474400     405.0000     434.0500     433.2000
        1142    23.486700     404.0000     434.0300     433.1700
        1143    23.498900     435.0000     434.0000     433.1400
        1144    23.511200     427.0000     433.9700     433.1200
        1145    23.523400     427.0000     433.9500     433.0900
        1146    23.535700     415.0000     433.9200     433.0600
        1147    23.547900     459.0000     433.9000     433.0300
        1148    23.560200     428.0000     433.8700     433.0000
        1149    23.572400     447.0000     433.8400     432.9700
        1150    23.584700     433.0000     433.8100     432.9400
        1151    23.596900     434.0000     433.7900     432.9100
        1152    23.609200     441.0000     433.7600     432.8700
        1153    23.621400     469.0000     433.7300     432.8400
        1154    23.633700     470.0000     433.7000     432.8100
        1155    23.646000     451.0000     433.6700     432.7800
        1156    23.658200     437.0000     433.6500     432.7400
        1157    23.670500     436.0000     433.6200     432.7100
        1158    23.682700     442.0000     433.5900     432.6700
        1159    23.695000     432.0000     433.5600     432.6400
        1160    23.707200     436.0000     433.5300     432.6000
        1161    23.719500     425.0000     433.5000     432.5700
        1162    23.731700     447.0000     433.4700     432.5300
        1163    23.744000     429.0000     433.4500     432.5000
        1164    23.756200     471.0000     433.4200     432.4600
        1165    23.768500     440.0000     433.3900     432.4200
        1166    23.780700     408.0000     433.3600     432.3800
        1167    23.793000     412.0000     433.3300     432.3400
        1168    23.805200     453.0000     433.3100     432.3100
        1169    23.817500     439.0000     433.2800     432.2700
        1170    23.829700     458.0000     433.2600     432.2300
        1171    23.842000     425.0000     433.2400     432.1900
        1172    23.854200     443.0000     433.2200     432.1500
        1173    23.866500     463.0000     433.2100     432.1000
        1174    23.878700     435.0000     433.2000     432.0600
        1175    23.891000     432.0000     433.1900     432.0200
        1176    23.903200     450.0000     433.2000     431.9800
        1177    23.915500     452.0000     433.2100     431.9300
        1178    23.927700     423.0000     433.2400     431.8900
        1179    23.940000     434.0000     433.2900     431.8500
        1180    23.952200     399.0000     433.3800     431.8000
        1181    23.964500     427.0000     433.5200     431.7600
        1182    23.976700     434.0000     433.7600     431.7100
        1183    23.989000     488.0000     434.1300     431.6700
        1184    24.001200     449.0000     434.7000     431.6200
        1185    24.013500     462.0000     435.4200     431.5700
        1186    24.025700     436.0000     436.1100     431.5300
        1187    24.038000     452.0000     436.7700     431.4800
        1188    24.050200     443.0000     437.5300     431.4300
        1189    24.062500     437.0000     438.1200     431.3800
        1190    24.074700     446.0000     437.8700     431.3300
        1191    24.087000     419.0000     436.7700     431.2800
        1192    24.099200     445.0000     435.9000     431.2300
        1193    24.111500     428.0000     435.5300     431.1800
        1194    24.123700     423.0000     435.3100     431.1300
        1195    24.136000     406.0000     434.7700     431.0800
        1196    24.148200     426.0000     433.9200     431.0300
        1197    24.160500     420.0000     433.2300     430.9800
        1198    24.172700     446.0000     432.8100     430.9200
        1199    24.185000     455.0000     432.5600     430.8700
        1200    24.197200     463.0000     432.3900     430.8200
        1201    24.209500     406.0000     432.2700     430.7600
        1202    24.221700     427.0000     432.1700     430.7100
        1203    24.234000     426.0000     432.0800     430.6500
        1204    24.246200     461.0000     432.0100     430.6000
        1205    24.258500     454.0000     431.9400     430.5400
        1206    24.270700     467.0000     431.8800     430.4800
        1207    24.283000     432.0000     431.8200     430.4300
        1208    24.295300     462.0000     431.7700     430.3700
        1209    24.307500     460.0000     431.7100     430.3100
        1210    24.319800     444.0000     431.6600     430.2500
        1211    24.332000     391.0000     431.6100     430.1900
        1212    24.344300     472.0000     431.5600     430.1400
        1213    24.356500     415.0000     431.5100     430.0800
        1214    24.368800     426.0000     431.4600     430.0200
        1215    24.381000     432.0000     431.4200     429.9500
        1216    24.393300     441.0000     431.3700     429.8900
        1217    24.405500     408.0000     431.3200     429.8300
        1218    24.417800     413.0000     431.2800     429.7700
        1219    24.430000     417.0000     431.2300     429.7100
        1220    24.442300     426.0000     431.1900     429.6400
        1221    24.454500     421.0000     431.1500     429.5800
        1222    24.466800     428.0000     431.1000     429.5100
        1223    24.479000     428.0000     431.0600     429.4500
        1224    24.491300     449.0000     431.0200     429.3900
        1225    24.503500     439.0000     430.9800     429.3200
        1226    24.515800     421.0000     430.9400     429.2500
        1227    24.528000     397.0000     430.8900     429.1900
        1228    24.540300     428.0000     430.8500     429.1200
        1229    24.552500     462.0000     430.8200     429.0500
        1230    24.564800     419.0000     430.7800     428.9800
        1231    24.577000     442.0000     430.7400     428.9200
        1232    24.589300     452.0000     430.7000     428.8500
        1233    24.601500     431.0000     430.6700     428.7800
        1234    24.613800     475.0000     430.6400     428.7100
        1235    24.626000     426.0000     430.6000     428.6400
        1236    24.638300     460.0000     430.5700     428.5700
        1237    24.650500     400.0000     430.5400     428.4900
        1238    24.662800     460.0000     430.5100     428.4200
        1239    24.675000     426.0000     430.4900     428.3500
        1240    24.687300     453.0000     430.4700     428.2800
        1241    24.699500     441.0000     430.4400     428.2000
        1242    24.711800     434.0000     430.4300     428.1300
        1243    24.724000     453.0000     430.4100     428.0600
        1244    24.736300     443.0000     430.4000     427.9800
        1245    24.748500     430.0000     430.3900     427.9100
        1246    24.760800     410.0000     430.3800     427.8300
        1247    24.773000     455.0000     430.3800     427.7500
        1248    24.785300     434.0000     430.3900     427.6800
        1249    24.797500     418.0000     430.4000     427.6000
        1250    24.809800     466.0000     430.4100     427.5200
        1251    24.822000     411.0000     430.4300     427.4400
        1252    24.834300     435.0000     430.4600     427.3700
        1253    24.846500     413.0000     430.4900     427.2900
        1254    24.858800     379.0000     430.5400     427.2100
        1255    24.871000     435.0000     430.5900     427.1300
        1256    24.883300     411.0000     430.6400     427.0500
        1257    24.895500     434.0000     430.7100     426.9600
        1258    24.907800     463.0000     430.7800     426.8800
        1259    24.920100     430.0000     430.8600     426.8000
        1260    24.932300     446.0000     430.9400     426.7200
        1261    24.944600     425.0000     431.0300     426.6400
        1262    24.956800     441.0000     431.1300     426.5500
        1263    24.969100     418.0000     431.2200     426.4700
        1264    24.981300     461.0000     431.3100     426.3800
        1265    24.993600     434.0000     431.4000     426.3000
        1266    25.005800     441.0000     431.4900     426.2100
        1267    25.018100     442.0000     431.5700     426.1300
        1268    25.030300     433.0000     431.6400     426.0400
        1269    25.042600     468.0000     431.6900     425.9500
        1270    25.054800     434.0000     431.7400     425.8700
        1271    25.067100     437.0000     431.7700     425.7800
        1272    25.079300     448.0000     431.7900     425.6900
        1273    25.091600     450.0000     431.7900     425.6000
        1274    25.103800     380.0000     431.7900     425.5100
        1275    25.116100     398.0000     431.7700     425.4200
        1276    25.128300     421.0000     431.7600     425.3300
        1277    25.140600     469.0000     431.7300     425.2400
        1278    25.152800     421.0000     431.7100     425.1500
        1279    25.165100     430.0000     431.7000     425.0600
        1280    25.177300     474.0000     431.6900     424.9700
        1281    25.189600     440.0000     431.6900     424.8700
        1282    25.201800     451.0000     431.7100     424.7800
        1283    25.214100     430.0000     431.7400     424.6900
        1284    25.226300     475.0000     431.7900     424.5900
        1285    25.238600     452.0000     431.8700     424.5000
        1286    25.250800     419.0000     431.9700     424.4000
        1287    25.263100     437.0000     432.1000     424.3100
        1288    25.275300     410.0000     432.2600     424.2100
        1289    25.287600     445.0000     432.4500     424.1200
        1290    25.299800     448.0000     432.6800     424.0200
        1291    25.312100     444.0000     432.9600     423.9200
        1292    25.324300     434.0000     433.2800     423.8200
        1293    25.336600     408.0000     433.6600     423.7200
        1294    25.348800     430.0000     434.1000     423.6300
        1295    25.361100     426.0000     434.6200     423.5300
        1296    25.373300     460.0000     435.2200     423.4300
        1297    25.385600     467.0000     435.9300     423.3300
        1298    25.397800     434.0000     436.7700     423.2300
        1299    25.410100     395.0000     437.7500     423.1200
        1300    25.422300     400.0000     438.9100     423.0200
        1301    25.434600     446.0000     440.3200     422.9200
        1302    25.446800     423.0000     442.0700     422.8200
        1303    25.459100     441.0000     444.3200     422.7100
        1304    25.471300     462.0000     447.3200     422.6100
        1305    25.483600     452.0000     451.4500     422.5100
        1306    25.495800     437.0000     457.2000     422.4000
        1307    25.508100     452.0000     464.6200     422.3000
        1308    25.520300     458.0000     472.5300     422.1900
        1309    25.532600     494.0000     480.5600     422.0800
        1310    25.544800     483.0000     489.7900     421.9800
        1311    25.557100     482.0000     499.1900     421.8700
        1312    25.569400     483.0000     504.6200     421.7600
        1313    25.581600     501.0000     503.9200     421.6600
        1314    25.593900     497.0000     504.5700     421.5500
        1315    25.606100     520.0000     511.2300     421.4400
        1316    25.618400     533.0000     522.8600     421.3300
        1317    25.630600     503.0000     537.0500     421.2200
        1318    25.642900     564.0000     552.7900     421.1100
        1319    25.655100     564.0000     575.0100     421.0000
        1320    25.667400     610.0000     610.6800     420.8900
        1321    25.679600     601.0000     665.9400     420.7700
        1322    25.691900     728.0000     749.0100     420.6600
        1323    25.704100     817.0000     869.2200     420.5500
        1324    25.716400     954.0000    1028.8400     420.4400
        1325    25.728600    1154.0000    1213.0800     420.3200
        1326    25.740900    1408.0000    1402.3300     420.2100
        1327    25.753100    1588.0000    1589.9600     420.0900
        1328    25.765400    1685.0000    1753.0100     419.9800
        1329    25.777600    1810.0000    1819.9300     419.8600
        1330    25.789900    1767.0000    1730.8200     419.7500
        1331    25.802100    1606.0000    1546.4300     419.6300
        1332    25.814400    1429.0000    1388.0500     419.5100
        1333    25.826600    1231.0000    1294.4400     419.4000
        1334    25.838900    1202.0000    1219.0300     419.2800
        1335    25.851100    1093.0000    1100.6500     419.1600
        1336    25.863400     887.0000     936.1700     419.0400
        1337    25.875600     790.0000     779.9800     418.9200
        1338    25.887900     649.0000     667.8300     418.8000
        1339    25.900100     567.0000     596.7000     418.6800
        1340    25.912400     564.0000     552.3200     418.5600
        1341    25.924600     556.0000     523.7900     418.4400
        1342    25.936900     482.0000     504.7600     418.3200
        1343    25.949100     521.0000     491.6900     418.2000
        1344    25.961400     453.0000     482.6500     418.0700
        1345    25.973600     500.0000     476.5800     417.9500
        1346    25.985900     512.0000     473.0500     417.8300
        1347    25.998100     455.0000     472.0500     417.7000
        1348    26.010400     474.0000     474.0300     417.5800
        1349    26.022600     509.0000     479.7000     417.4500
        1350    26.034900     484.0000     489.2900     417.3300
        1351    26.047100     524.0000     501.2100     417.2000
        1352    26.059400     491.0000     513.5400     417.0800
        1353    26.071600     515.0000     526.5500     416.9500
        1354    26.083900     524.0000     538.9900     416.8200
        1355    26.096100     526.0000     543.7100     416.7000
        1356    26.108400     521.0000     533.9000     416.5700
        1357    26.120600     501.0000     516.5400     416.4400
        1358    26.132900     512.0000     504.0500     416.3100
        1359    26.145100     512.0000     498.7400     416.1800
        1360    26.157400     489.0000     495.3600     416.0500
        1361    26.169600     453.0000     487.5300     415.9200
        1362    26.181900     492.0000     474.9400     415.7900
        1363    26.194200     485.0000     463.6900     415.6600
        1364    26.206400     419.0000     457.0900     415.5300
        1365    26.218700     438.0000     454.3500     415.4000
        1366    26.230900     453.0000     454.1500     415.2600
        1367    26.243200     459.0000     455.7600     415.1300
        1368    26.255400     462.0000     458.9100     415.0000
        1369    26.267700     501.0000     463.6800     414.8600
        1370    26.279900     475.0000     470.5200     414.7300
        1371    26.292200     520.0000     480.3400     414.5900
        1372    26.304400     443.0000     494.8100     414.4600
        1373    26.316700     506.0000     516.8100     414.3200
        1374    26.328900     535.0000     550.6400     414.1900
        1375    26.341200     577.0000     600.8700     414.0500
        1376    26.353400     644.0000     665.1100     413.9100
        1377    26.365700     722.0000     734.3000     413.7700
        1378    26.377900     843.0000     808.7300     413.6400
        1379    26.390200     943.0000     887.2600     413.5000
        1380    26.402400    1031.0000     948.1800     413.3600
        1381    26.414700     974.0000     950.5400     413.2200
        1382    26.426900     844.0000     902.1000     413.0800
        1383    26.439200     884.0000     841.8100     412.9400
        1384    26.451400     714.0000     796.6200     412.8000
        1385    26.463700     688.0000     774.1400     412.6600
        1386    26.475900     739.0000     752.7900     412.5200
        1387    26.488200     734.0000     713.3900     412.3800
        1388    26.500400     617.0000     672.0300     412.2300
        1389    26.512700     644.0000     644.7900     412.0900
        1390    26.524900     591.0000     637.7200     411.9500
        1391    26.537200     590.0000     646.1900     411.8000
        1392    26.549400     639.0000     665.3700     411.6600
        1393    26.561700     685.0000     691.8200     411.5200
        1394    26.573900     723.0000     709.1600     411.3700
        1395    26.586200     649.0000     692.1100     411.2300
        1396    26.598400     628.0000     645.9200     411.0800
        1397    26.610700     629.0000     612.7900     410.9300
        1398    26.622900     542.0000     605.1300     410.7900
        1399    26.635200     616.0000     610.0400     410.6400
        1400    26.647400     616.0000     607.4300     410.4900
        1401    26.659700     627.0000     586.3800     410.3400
        1402    26.671900     580.0000     563.2700     410.2000
        1403    26.684200     592.0000     550.4300     410.0500
        1404    26.696400     518.0000     535.9000     409.9000
        1405    26.708700     493.0000     512.3200     409.7500
        1406    26.720900     515.0000     492.4200     409.6000
        1407    26.733200     488.0000     482.3700     409.4500
        1408    26.745400     484.0000     478.4300     409.3000
        1409    26.757700     485.0000     474.0200     409.1500
        1410    26.769900     477.0000     463.1100     408.9900
        1411    26.782200     420.0000     449.0700     408.8400
        1412    26.794400     454.0000     438.8500     408.6900
        1413    26.806700     419.0000     432.7200     408.5400
        1414    26.818900     410.0000     428.9100     408.3800
        1415    26.831200     428.0000     426.3500     408.2300
        1416    26.843500     395.0000     424.5200     408.0800
        1417    26.855700     445.0000     423.1500     407.9200
        1418    26.868000     452.0000     422.1100     407.7700
        1419    26.880200     467.0000     421.3100     407.6100
        1420    26.892500     424.0000     420.7200     407.4500
        1421    26.904700     412.0000     420.3300     407.3000
        1422    26.917000     406.0000     420.1800     407.1400
        1423    26.929200     408.0000     420.3300     406.9800
        1424    26.941500     420.0000     420.9300     406.8300
        1425    26.953700     441.0000     422.1700     406.6700
        1426    26.966000     396.0000     424.1700     406.5100
        1427    26.978200     458.0000     426.5100     406.3500
        1428    26.990500     430.0000     428.7700     406.1900
        1429    27.002700     411.0000     431.2800     406.0300
        1430    27.015000     444.0000     433.8500     405.8700
        1431    27.027200     423.0000     434.6100     405.7100
        1432    27.039500     413.0000     431.8000     405.5500
        1433    27.051700     427.0000     427.9600     405.3900
        1434    27.064000     448.0000     425.8400     405.2300
        1435    27.076200     448.0000     425.2600     405.0700
        1436    27.088500     414.0000     425.0400     404.9100
        1437    27.100700     397.0000     423.6400     404.7400
        1438    27.113000     410.0000     420.8700     404.5800
        1439    27.125200     448.0000     418.4500     404.4200
        1440    27.137500     386.0000     417.0600     404.2500
        1441    27.149700     447.0000     416.3500     404.0900
        1442    27.162000     396.0000     416.0200     403.9200
        1443    27.174200     411.0000     415.9300     403.7600
        1444    27.186500     393.0000     416.0200     403.5900
        1445    27.198700     432.0000     416.2600     403.4300
        1446    27.211000     437.0000     416.6500     403.2600
        1447    27.223200     448.0000     417.2000     403.0900
        1448    27.235500     430.0000     417.9300     402.9300
        1449    27.247700     420.0000     418.8700     402.7600
        1450    27.260000     417.0000     420.0900     402.5900
        1451    27.272200     453.0000     421.6900     402.4200
        1452    27.284500     442.0000     423.8500     402.2600
        1453    27.296700     420.0000     426.9000     402.0900
        1454    27.309000     422.0000     430.9300     401.9200
        1455    27.321200     424.0000     437.3000     401.7500
        1456    27.333500     420.0000     446.3800     401.5800
        1457    27.345700     437.0000     458.0500     401.4100
        1458    27.358000     470.0000     471.1300     401.2400
        1459    27.370200     498.0000     484.6700     401.0700
        1460    27.382500     459.0000     498.2300     400.8900
        1461    27.394700     487.0000     508.8600     400.7200
        1462    27.407000     500.0000     510.6900     400.5500
        1463    27.419200     480.0000     502.3500     400.3800
        1464    27.431500     501.0000     491.5900     400.2000
        1465    27.443700     487.0000     485.5900     400.0300
        1466    27.456000     454.0000     484.5700     399.8600
        1467    27.468200     476.0000     484.5500     399.6800
        1468    27.480500     456.0000     481.4500     399.5100
        1469    27.492800     451.0000     475.7200     399.3300
        1470    27.505000     475.0000     471.8200     399.1600
        1471    27.517300     457.0000     472.5000     398.9800
        1472    27.529500     487.0000     477.7900     398.8100
        1473    27.541800     502.0000     487.1100     398.6300
        1474    27.554000     454.0000     500.3400     398.4500
        1475    27.566300     484.0000     518.0900     398.2800
        1476    27.578500     518.0000     541.9900     398.1000
        1477    27.590800     510.0000     575.2300     397.9200
        1478    27.603000     616.0000     623.6900     397.7400
        1479    27.615300     686.0000     697.3200     397.5600
        1480    27.627500     839.0000     811.0400     397.3800
        1481    27.639800    1038.0000     980.9800     397.2100
        1482    27.652000    1251.0000    1208.0600     397.0300
        1483    27.664300    1528.0000    1463.9300     396.8500
        1484    27.676500    1815.0000    1725.9400     396.6700
        1485    27.688800    2183.0000    1994.5900     396.4800
        1486    27.701000    2235.0000    2214.8600     396.3000
        1487    27.713300    2224.0000    2242.7300     396.1200
        1488    27.725500    2059.0000    2019.7300     395.9400
        1489    27.737800    1710.0000    1728.3700     395.7600
        1490    27.750000    1504.0000    1547.1000     395.5800
        1491    27.762300    1447.0000    1480.5300     395.3900
        1492    27.774500    1431.0000    1436.1800     395.2100
        1493    27.786800    1265.0000    1305.6900     395.0300
        1494    27.799000    1088.0000    1076.3500     394.8400
        1495    27.811300     814.0000     850.6100     394.6600
        1496    27.823500     627.0000     695.3600     394.4700
        1497    27.835800     548.0000     602.2100     394.2900
        1498    27.848000     505.0000     546.2400     394.1000
        1499    27.860300     463.0000     510.8300     393.9200
        1500    27.872500     469.0000     487.0900     393.7300
        1501    27.884800     439.0000     470.3400     393.5500
        1502    27.897000     444.0000     458.0100     393.3600
        1503    27.909300     464.0000     448.6400     393.1700
        1504    27.921500     437.0000     441.3200     392.9900
        1505    27.933800     413.0000     435.4700     392.8000
        1506    27.946000     420.0000     430.7100     392.6100
        1507    27.958300     430.0000     426.7900     392.4200
        1508    27.970500     459.0000     423.5100     392.2400
        1509    27.982800     465.0000     420.7400     392.0500
        1510    27.995000     425.0000     418.3900     391.8600
        1511    28.007300     425.0000     416.3700     391.6700
        1512    28.019500     417.0000     414.6300     391.4800
        1513    28.031800     402.0000     413.1300     391.2900
        1514    28.044000     432.0000     411.8200     391.1000
        1515    28.056300     390.0000     410.6800     390.9100
        1516    28.068500     406.0000     409.6800     390.7200
        1517    28.080800     430.0000     408.8000     390.5200
        1518    28.093000     424.0000     408.0300     390.3300
        1519    28.105300     413.0000     407.3500     390.1400
        1520    28.117500     418.0000     406.7500     389.9500
        1521    28.129800     387.0000     406.2000     389.7600
        1522    28.142100     412.0000     405.7000     389.5600
        1523    28.154300     385.0000     405.2400     389.3700
        1524    28.166600     409.0000     404.8100     389.1800
        1525    28.178800     418.0000     404.4000     388.9800
        1526    28.191100     415.0000     403.9900     388.7900
        1527    28.203300     384.0000     403.5900     388.5900
        1528    28.215600     379.0000     403.1900     388.4000
        1529    28.227800     431.0000     402.7900     388.2000
        1530    28.240100     407.0000     402.3800     388.0100
        1531    28.252300     396.0000     401.9600     387.8100
        1532    28.264600     390.0000     401.5400     387.6200
        1533    28.276800     438.0000     401.1300     387.4200
        1534    28.289100     425.0000     400.7200     387.2200
        1535    28.301300     390.0000     400.3400     387.0300
        1536    28.313600     416.0000     400.0000     386.8300
        1537    28.325800     386.0000     399.7200     386.6300
        1538    28.338100     390.0000     399.5400     386.4400
        1539    28.350300     410.0000     399.4800     386.2400
        1540    28.362600     389.0000     399.5300     386.0400
        1541    28.374800     417.0000     399.6900     385.8400
        1542    28.387100     385.0000     400.0000     385.6400
        1543    28.399300     438.0000     400.4600     385.4400
        1544    28.411600     380.0000     401.0100     385.2400
        1545    28.423800     431.0000     401.5900     385.0400
        1546    28.436100     378.0000     402.6000     384.8400
        1547    28.448300     411.0000     404.6100     384.6400
        1548    28.460600     423.0000     408.2000     384.4400
        1549    28.472800     367.0000     414.1200     384.2400
        1550    28.485100     439.0000     422.9100     384.0400
        1551    28.497300     432.0000     433.4100     383.8400
        1552    28.509600     443.0000     443.9200     383.6400
        1553    28.521800     476.0000     455.5100     383.4400
        1554    28.534100     460.0000     467.7700     383.2300
        1555    28.546300     480.0000     473.7400     383.0300
        1556    28.558600     478.0000     465.5500     382.8300
        1557    28.570800     505.0000     452.6200     382.6200
        1558    28.583100     428.0000     447.3500     382.4200
        1559    28.595300     435.0000     449.8600     382.2200
        1560    28.607600     465.0000     456.0300     382.0100
        1561    28.619800     497.0000     459.7600     381.8100
        1562    28.632100     474.0000     456.3100     381.6100
        1563    28.644300     449.0000     449.2800     381.4000
        1564    28.656600     424.0000     442.1600     381.2000
        1565    28.668800     466.0000     433.8800     380.9900
        1566    28.681100     436.0000     425.5300     380.7800
        1567    28.693300     428.0000     419.4800     380.5800
        1568    28.705600     424.0000     416.0200     380.3700
        1569    28.717800     449.0000     413.6700     380.1700
        1570    28.730100     430.0000     410.4800     379.9600
        1571    28.742300     408.0000     405.6500     379.7500
        1572    28.754600     434.0000     400.4100     379.5500
        1573    28.766800     379.0000     396.3500     379.3400
        1574    28.779100     405.0000     393.9600     379.1300
        1575    28.791400     429.0000     392.9600     378.9200
        1576    28.803600     394.0000     392.7200     378.7200
        1577    28.815900     380.0000     392.8900     378.5100
        1578    28.828100     402.0000     393.4500     378.3000
        1579    28.840400     425.0000     394.0000     378.0900
        1580    28.852600     420.0000     393.3900     377.8800
        1581    28.864900     427.0000     391.2300     377.6700
        1582    28.877100     394.0000     389.1500     377.4600
        1583    28.889400     382.0000     388.0200     377.2500
        1584    28.901600     429.0000     387.5600     377.0400
        1585    28.913900     457.0000     387.2800     376.8300
        1586    28.926100     379.0000     386.4800     376.6200
        1587    28.938400     404.0000     384.9100     376.4100
        1588    28.950600     347.0000     383.3800     376.2000
        1589    28.962900     361.0000     382.3400     375.9900
        1590    28.975100     367.0000     381.6500     375.7800
        1591    28.987400     406.0000     381.1500     375.5700
        1592    28.999600     373.0000     380.7500     375.3500
        1593    29.011900     380.0000     380.4200     375.1400
        1594    29.024100     415.0000     380.1300     374.9300
        1595    29.036400     380.0000     379.8700     374.7200
        1596    29.048600     365.0000     379.6300     374.5000
        1597    29.060900     367.0000     379.4100     374.2900
        1598    29.073100     383.0000     379.2100     374.0800
        1599    29.085400     373.0000     379.0300     373.8600
        1600    29.097600     370.0000     378.8600     373.6500
        1601    29.109900     368.0000     378.7000     373.4400
        1602    29.122100     368.0000     378.5600     373.2200
        1603    29.134400     405.0000     378.4400     373.0100
        1604    29.146600     344.0000     378.3300     372.7900
        1605    29.158900     393.0000     378.2400     372.5800
        1606    29.171100     415.0000     378.1700     372.3600
        1607    29.183400     393.0000     378.1200     372.1500
        1608    29.195600     389.0000     378.1000     371.9300
        1609    29.207900     390.0000     378.1200     371.7200
        1610    29.220100     397.0000     378.1700     371.5000
        1611    29.232400     381.0000     378.2700     371.2900
        1612    29.244600     387.0000     378.4300     371.0700
        1613    29.256900     374.0000     378.6800     370.8500
        1614    29.269100     377.0000     379.0000     370.6400
        1615    29.281400     415.0000     379.4100     370.4200
        1616    29.293600     356.0000     379.9500     370.2000
        1617    29.305900     373.0000     380.6200     369.9900
        1618    29.318100     405.0000     381.4300     369.7700
        1619    29.330400     384.0000     382.3700     369.5500
        1620    29.342600     366.0000     383.5600     369.3300
        1621    29.354900     384.0000     385.1100     369.1200
        1622    29.367100     388.0000     387.0800     368.9000
        1623    29.379400     411.0000     389.5400     368.6800
        1624    29.391600     425.0000     392.6200     368.4600
        1625    29.403900     375.0000     396.5800     368.2400
        1626    29.416200     383.0000     402.0500     368.0200
        1627    29.428400     423.0000     410.1900     367.8000
        1628    29.440700     394.0000     422.9600     367.5800
        1629    29.452900     473.0000     443.1900     367.3600
        1630    29.465200     437.0000     473.8800     367.1400
        1631    29.477400     484.0000     515.2600     366.9200
        1632    29.489700     540.0000     562.4800     366.7000
        1633    29.501900     606.0000     611.9500     366.4800
        1634    29.514200     645.0000     663.0000     366.2600
        1635    29.526400     721.0000     702.6000     366.0400
        1636    29.538700     679.0000     702.0300     365.8200
        1637    29.550900     665.0000     655.0000     365.6000
        1638    29.563200     596.0000     600.6500     365.3800
        1639    29.575400     559.0000     569.6200     365.1600
        1640    29.587700     529.0000     560.9800     364.9400
        1641    29.599900     524.0000     559.5700     364.7200
        1642    29.612200     552.0000     544.9200     364.4900
        1643    29.624400     495.0000     507.5800     364.2700
        1644    29.636700     458.0000     463.5000     364.0500
        1645    29.648900     424.0000     430.4200     363.8300
        1646    29.661200     385.0000     410.1400     363.6000
        1647    29.673400     424.0000     398.0900     363.3800
        1648    29.685700     352.0000     390.6000     363.1600
        1649    29.697900     368.0000     385.6800     362.9400
        1650    29.710200     380.0000     382.2600     362.7100
        1651    29.722400     346.0000     379.7900     362.4900
        1652    29.734700     363.0000     377.9500     362.2700
        1653    29.746900     357.0000     376.5500     362.0400
        1654    29.759200     358.0000     375.5000     361.8200
        1655    29.771400     362.0000     374.7500     361.5900
        1656    29.783700     388.0000     374.2800     361.3700
        1657    29.795900     384.0000     374.1200     361.1500
        1658    29.808200     403.0000     374.2400     360.9200
        1659    29.820400     384.0000     374.5700     360.7000
        1660    29.832700     405.0000     375.1200     360.4700
        1661    29.844900     399.0000     375.9300     360.2500
        1662    29.857200     370.0000     376.6700     360.0200
        1663    29.869400     402.0000     376.7800     359.8000
        1664    29.881700     377.0000     376.4600     359.5700
        1665    29.893900     404.0000     376.3600     359.3500
        1666    29.906200     351.0000     376.2300     359.1200
        1667    29.918400     357.0000     375.7600     358.8900
        1668    29.930700     353.0000     375.3900     358.6700
        1669    29.942900     370.0000     375.2300     358.4400
        1670    29.955200     399.0000     375.1600     358.2200
        1671    29.967400     398.0000     375.3900     357.9900
        1672    29.979700     375.0000     375.8900     357.7600
        1673    29.991900     394.0000     376.4400     357.5400
        1674    30.004200     383.0000     377.2500     357.3100
        1675    30.016400     409.0000     378.6100     357.0800
        1676    30.028700     399.0000     380.6300     356.8600
        1677    30.041000     377.0000     383.4000     356.6300
        1678    30.053200     385.0000     387.2800     356.4000
        1679    30.065500     434.0000     393.0000     356.1700
        1680    30.077700     399.0000     401.7600     355.9500
        1681    30.090000     427.0000     415.3700     355.7200
        1682    30.102200     453.0000     435.5300     355.4900
        1683    30.114500     428.0000     461.3300     355.2600
        1684    30.126700     530.0000     490.9100     355.0400
        1685    30.139000     565.0000     527.1500     354.8100
        1686    30.151200     557.0000     567.6900     354.5800
        1687    30.163500     589.0000     597.2200     354.3500
        1688    30.175700     596.0000     599.3900     354.1200
        1689    30.188000     594.0000     593.1300     353.8900
        1690    30.200200     590.0000     592.0600     353.6700
        1691    30.212500     555.0000     578.0900     353.4400
        1692    30.224700     560.0000     551.6300     353.2100
        1693    30.237000     528.0000     531.2900     352.9800
        1694    30.249200     514.0000     512.2200     352.7500
        1695    30.261500     484.0000     492.3700     352.5200
        1696    30.273700     448.0000     478.1200     352.2900
        1697    30.286000     469.0000     461.9000     352.0600
        1698    30.298200     469.0000     437.9700     351.8300
        1699    30.310500     448.0000     417.0000     351.6000
        1700    30.322700     421.0000     405.2200     351.3700
        1701    30.335000     409.0000     400.8000     351.1400
        1702    30.347200     414.0000     401.9900     350.9100
        1703    30.359500     405.0000     408.4700     350.6800
        1704    30.371700     443.0000     419.5600     350.4500
        1705    30.384000     412.0000     432.5500     350.2200
        1706    30.396200     437.0000     446.6500     349.9900
        1707    30.408500     523.0000     462.6600     349.7600
        1708    30.420700     484.0000     475.0700     349.5300
        1709    30.433000     473.0000     470.5800     349.3000
        1710    30.445200     404.0000     449.7300     349.0700
        1711    30.457500     418.0000     432.6700     348.8400
        1712    30.469700     433.0000     425.8800     348.6100
        1713    30.482000     465.0000     426.0500     348.3800
        1714    30.494200     440.0000     428.4500     348.1500
        1715    30.506500     389.0000     425.6600     347.9200
        1716    30.518700     455.0000     413.3500     347.6800
        1717    30.531000     376.0000     399.3900     347.4500
        1718    30.543200     387.0000     390.6400     347.2200
        1719    30.555500     394.0000     386.4200     346.9900
        1720    30.567700     372.0000     384.9400     346.7600
        1721    30.580000     383.0000     385.1500     346.5300
        1722    30.592200     430.0000     386.3300     346.3000
        1723    30.604500     400.0000     388.1300     346.0600
        1724    30.616700     424.0000     390.5300     345.8300
        1725    30.629000     422.0000     393.0400     345.6000
        1726    30.641200     388.0000     394.3900     345.3700
        1727    30.653500     376.0000     394.4800     345.1400
        1728    30.665700     412.0000     395.2100     344.9000
        1729    30.678000     409.0000     397.3500     344.6700
        1730    30.690300     429.0000     400.6900     344.4400
        1731    30.702500     406.0000     404.8900     344.2100
        1732    30.714800     423.0000     409.4300     343.9800
        1733    30.727000     417.0000     413.9400     343.7400
        1734    30.739300     438.0000     419.2700     343.5100
        1735    30.751500     431.0000     426.4100     343.2800
        1736    30.763800     413.0000     435.6700     343.0500
        1737    30.776000     422.0000     447.2600     342.8100
        1738    30.788300     440.0000     461.5100     342.5800
        1739    30.800500     450.0000     478.8600     342.3500
        1740    30.812800     451.0000     499.7900     342.1100
        1741    30.825000     490.0000     524.9400     341.8800
        1742    30.837300     520.0000     555.2800     341.6500
        1743    30.849500     566.0000     592.5600     341.4200
        1744    30.861800     640.0000     640.1200     341.1800
        1745    30.874000     691.0000     704.2800     340.9500
        1746    30.886300     769.0000     796.5900     340.7200
        1747    30.898500    1010.0000     935.9900     340.4800
        1748    30.910800    1137.0000    1149.0300     340.2500
        1749    30.923000    1477.0000    1463.1500     340.0200
        1750    30.935300    1820.0000    1885.7600     339.7800
        1751    30.947500    2342.0000    2384.2000     339.5500
        1752    30.959800    2911.0000    2916.1300     339.3200
        1753    30.972000    3457.0000    3448.5800     339.0800
        1754    30.984300    3987.0000    3865.4100     338.8500
        1755    30.996500    3799.0000    3934.6000     338.6200
        1756    31.008800    3623.0000    3565.6700     338.3800
        1757    31.021000    3099.0000    3035.4500     338.1500
        1758    31.033300    2631.0000    2659.4900     337.9200
        1759    31.045500    2575.0000    2503.2600     337.6800
        1760    31.057800    2423.0000    2469.5500     337.4500
        1761    31.070000    2217.0000    2392.5800     337.2200
        1762    31.082300    2025.0000    2128.9400     336.9800
        1763    31.094500    1678.0000    1710.4700     336.7500
        1764    31.106800    1253.0000    1307.1800     336.5100
        1765    31.119000    1009.0000    1018.0400     336.2800
        1766    31.131300     743.0000     834.5300     336.0500
        1767    31.143500     662.0000     718.4400     335.8100
        1768    31.155800     601.0000     643.7600     335.5800
        1769    31.168000     579.0000     592.0200     335.3500
        1770    31.180300     495.0000     556.2400     335.1100
        1771    31.192500     487.0000     530.6000     334.8800
        1772    31.204800     460.0000     511.3800     334.6400
        1773    31.217000     487.0000     495.8200     334.4100
        1774    31.229300     445.0000     482.2900     334.1800
        1775    31.241500     464.0000     470.7800     333.9400
        1776    31.253800     442.0000     461.2800     333.7100
        1777    31.266000     426.0000     453.2900     333.4700
        1778    31.278300     416.0000     446.3100     333.2400
        1779    31.290500     433.0000     440.0500     333.0100
        1780    31.302800     429.0000     434.3400     332.7700
        1781    31.315000     398.0000     429.0700     332.5400
        1782    31.327300     409.0000     424.2000     332.3000
        1783    31.339600     475.0000     419.6800     332.0700
        1784    31.351800     402.0000     415.4100     331.8400
        1785    31.364100     371.0000     411.3400     331.6000
        1786    31.376300     396.0000     407.5000     331.3700
        1787    31.388600     405.0000     403.6700     331.1300
        1788    31.400800     397.0000     399.3800     330.9000
        1789    31.413100     436.0000     394.7400     330.6600
        1790    31.425300     409.0000     390.4600     330.4300
        1791    31.437600     388.0000     386.7300     330.2000
        1792    31.449800     443.0000     383.4100     329.9600
        1793    31.462100     371.0000     380.3800     329.7300
        1794    31.474300     358.0000     377.3900     329.4900
        1795    31.486600     372.0000     374.2400     329.2600
        1796    31.498800     417.0000     371.1700     329.0300
        1797    31.511100     381.0000     368.4300     328.7900
        1798    31.523300     375.0000     366.0300     328.5600
        1799    31.535600     376.0000     363.8700     328.3200
        1800    31.547800     424.0000     361.9300     328.0900
        1801    31.560100     385.0000     360.1600     327.8600
        1802    31.572300     382.0000     358.5600     327.6200
        1803    31.584600     356.0000     357.1000     327.3900
        1804    31.596800     375.0000     355.7800     327.1500
        1805    31.609100     413.0000     354.5800     326.9200
        1806    31.621300     355.0000     353.5100     326.6900
        1807    31.633600     433.0000     352.5600     326.4500
        1808    31.645800     373.0000     351.7200     326.2200
        1809    31.658100     369.0000     350.9800     325.9900
        1810    31.670300     339.0000     350.3400     325.7500
        1811    31.682600     379.0000     349.8100     325.5200
        1812    31.694800     385.0000     349.3700     325.2800
        1813    31.707100     363.0000     349.0300     325.0500
        1814    31.719300     364.0000     348.7900     324.8200
        1815    31.731600     333.0000     348.6400     324.5800
        1816    31.743800     351.0000     348.5900     324.3500
        1817    31.756100     358.0000     348.6400     324.1200
        1818    31.768300     363.0000     348.7900     323.8800
        1819    31.780600     387.0000     349.0400     323.6500
        1820    31.792800     370.0000     349.3900     323.4200
        1821    31.805100     348.0000     349.8500     323.1800
        1822    31.817300     390.0000     350.4200     322.9500
        1823    31.829600     393.0000     351.1000     322.7200
        1824    31.841800     393.0000     351.8900     322.4800
        1825    31.854100     347.0000     352.8000     322.2500
        1826    31.866300     353.0000     353.8300     322.0200
        1827    31.878600     371.0000     354.9800     321.7800
        1828    31.890800     383.0000     356.2600     321.5500
        1829    31.903100     391.0000     357.6400     321.3200
        1830    31.915300     382.0000     359.1500     321.0800
        1831    31.927600     366.0000     360.7500     320.8500
        1832    31.939800     328.0000     362.4500     320.6200
        1833    31.952100     413.0000     364.2300     320.3800
        1834    31.964400     353.0000     366.0800     320.1500
        1835    31.976600     355.0000     367.9600     319.9200
        1836    31.988900     374.0000     369.8800     319.6900
        1837    32.001100     393.0000     371.7900     319.4500
        1838    32.013400     393.0000     373.6700     319.2200
        1839    32.025600     428.0000     375.5100     318.9900
        1840    32.037900     381.0000     377.2700     318.7500
        1841    32.050100     371.0000     378.9400     318.5200
        1842    32.062400     373.0000     380.5000     318.2900
        1843    32.074600     399.0000     381.9400     318.0600
        1844    32.086900     437.0000     383.2800     317.8200
        1845    32.099100     409.0000     384.5100     317.5900
        1846    32.111400     384.0000     385.6800     317.3600
        1847    32.123600     410.0000     386.8100     317.1300
        1848    32.135900     364.0000     387.9700     316.9000
        1849    32.148100     371.0000     389.2200     316.6600
        1850    32.160400     399.0000     390.6600     316.4300
        1851    32.172600     384.0000     392.3800     316.2000
        1852    32.184900     400.0000     394.3200     315.9700
        1853    32.197100     421.0000     396.8500     315.7400
        1854    32.209400     361.0000     399.9600     315.5000
        1855    32.221600     399.0000     403.8200     315.2700
        1856    32.233900     379.0000     408.7100     315.0400
        1857    32.246100     427.0000     415.1900     314.8100
        1858    32.258400     415.0000     424.3500     314.5800
        1859    32.270600     468.0000     438.1600     314.3500
        1860    32.282900     461.0000     459.9100     314.1200
        1861    32.295100     510.0000     494.3300     313.8800
        1862    32.307400     570.0000     546.5700     313.6500
        1863    32.319600     630.0000     618.5900     313.4200
        1864    32.331900     722.0000     705.7700     313.1900
        1865    32.344100     794.0000     802.1200     312.9600
        1866    32.356400     908.0000     902.1200     312.7300
        1867    32.368600     963.0000     981.7700     312.5000
        1868    32.380900    1062.0000     994.7200     312.2700
        1869    32.393100     982.0000     928.1900     312.0400
        1870    32.405400     901.0000     840.5100     311.8100
        1871    32.417600     796.0000     784.3500     311.5800
        1872    32.429900     786.0000     759.4600     311.3500
        1873    32.442100     759.0000     751.7700     311.1200
        1874    32.454400     794.0000     746.3000     310.8900
        1875    32.466600     723.0000     717.2800     310.6600
        1876    32.478900     712.0000     660.0300     310.4300
        1877    32.491100     669.0000     600.8600     310.2000
        1878    32.503400     606.0000     559.7300     309.9700
        1879    32.515600     554.0000     533.7100     309.7400
        1880    32.527900     503.0000     511.0700     309.5100
        1881    32.540100     483.0000     479.8200     309.2800
        1882    32.552400     424.0000     445.1900     309.0500
        1883    32.564600     388.0000     422.1200     308.8200
        1884    32.576900     460.0000     410.6800     308.5900
        1885    32.589100     434.0000     406.4400     308.3600
        1886    32.601400     422.0000     405.4600     308.1300
        1887    32.613600     412.0000     401.4300     307.9000
        1888    32.625900     389.0000     388.9500     307.6700
        1889    32.638200     371.0000     373.3300     307.4500
        1890    32.650400     364.0000     362.0600     307.2200
        1891    32.662700     365.0000     355.4400     306.9900
        1892    32.674900     364.0000     351.7600     306.7600
        1893    32.687200     314.0000     350.0100     306.5300
        1894    32.699400     341.0000     349.9800     306.3000
        1895    32.711700     329.0000     351.9800     306.0800
        1896    32.723900     366.0000     356.8900     305.8500
        1897    32.736200     369.0000     366.0500     305.6200
        1898    32.748400     387.0000     380.6700     305.3900
        1899    32.760700     376.0000     399.5900     305.1600
        1900    32.772900     425.0000     420.2500     304.9400
        1901    32.785200     465.0000     443.6200     304.7100
        1902    32.797400     455.0000     467.8500     304.4800
        1903    32.809700     507.0000     479.3400     304.2500
        1904    32.821900     457.0000     464.5500     304.0300
        1905    32.834200     464.0000     443.4200     303.8000
        1906    32.846400     409.0000     439.9300     303.5700
        1907    32.858700     474.0000     453.1700     303.3500
        1908    32.870900     487.0000     476.7200     303.1200
        1909    32.883200     518.0000     504.0100     302.8900
        1910    32.895400     515.0000     522.4900     302.6700
        1911    32.907700     510.0000     517.0600     302.4400
        1912    32.919900     447.0000     489.2100     302.2200
        1913    32.932200     423.0000     452.9800     301.9900
        1914    32.944400     456.0000     423.0100     301.7600
        1915    32.956700     380.0000     406.3900     301.5400
        1916    32.968900     376.0000     400.7100     301.3100
        1917    32.981200     412.0000     399.8400     301.0900
        1918    32.993400     410.0000     396.1500     300.8600
        1919    33.005700     377.0000     384.2200     300.6400
        1920    33.017900     342.0000     365.8800     300.4100
        1921    33.030200     358.0000     348.2000     300.1900
        1922    33.042400     316.0000     335.4900     299.9600
        1923    33.054700     347.0000     327.3800     299.7400
        1924    33.066900     270.0000     322.2200     299.5100
        1925    33.079200     328.0000     318.7700     299.2900
        1926    33.091400     341.0000     316.3400     299.0600
        1927    33.103700     312.0000     314.5400     298.8400
        1928    33.115900     374.0000     313.1600     298.6100
        1929    33.128200     328.0000     312.0800     298.3900
        1930    33.140400     313.0000     311.2200     298.1700
        1931    33.152700     319.0000     310.5300     297.9400
        1932    33.164900     344.0000     309.9900     297.7200
        1933    33.177200     312.0000     309.5700     297.5000
        1934    33.189400     283.0000     309.2600     297.2700
        1935    33.201700     348.0000     309.0600     297.0500
        1936    33.213900     325.0000     308.9400     296.8300
        1937    33.226200     305.0000     308.9500     296.6000
        1938    33.238400     306.0000     309.1000     296.3800
        1939    33.250700     340.0000     309.3800     296.1600
        1940    33.262900     324.0000     309.8500     295.9400
        1941    33.275200     297.0000     310.5000     295.7200
        1942    33.287500     323.0000     311.3500     295.4900
        1943    33.299700     299.0000     312.4100     295.2700
        1944    33.312000     334.0000     313.7800     295.0500
        1945    33.324200     312.0000     315.5700     294.8300
        1946    33.336500     319.0000     318.0800     294.6100
        1947    33.348700     291.0000     321.7700     294.3900
        1948    33.361000     347.0000     327.4700     294.1600
        1949    33.373200     342.0000     336.3600     293.9400
        1950    33.385500     370.0000     349.8900     293.7200
        1951    33.397700     372.0000     369.0700     293.5000
        1952    33.410000     410.0000     393.4100     293.2800
        1953    33.422200     384.0000     421.0600     293.0600
        1954    33.434500     415.0000     449.9500     292.8400
        1955    33.446700     483.0000     475.1600     292.6200
        1956    33.459000     529.0000     485.6700     292.4000
        1957    33.471200     520.0000     472.7100     292.1800
        1958    33.483500     459.0000     444.7300     291.9600
        1959    33.495700     444.0000     420.1200     291.7400
        1960    33.508000     414.0000     407.4000     291.5200
        1961    33.520200     408.0000     404.5700     291.3000
        1962    33.532500     420.0000     405.4700     291.0800
        1963    33.544700     419.0000     401.8900     290.8700
        1964    33.557000     411.0000     387.8300     290.6500
        1965    33.569200     347.0000     366.2100     290.4300
        1966    33.581500     342.0000     345.5400     290.2100
        1967    33.593700     370.0000     330.4600     289.9900
        1968    33.606000     347.0000     320.6400     289.7700
        1969    33.618200     343.0000     314.3500     289.5600
        1970    33.630500     322.0000     310.2000     289.3400
        1971    33.642700     330.0000     307.3600     289.1200
        1972    33.655000     309.0000     305.3300     288.9000
        1973    33.667200     289.0000     303.8400     288.6900
        1974    33.679500     292.0000     302.7200     288.4700
        1975    33.691700     293.0000     301.8600     288.2500
        1976    33.704000     307.0000     301.2000     288.0400
        1977    33.716200     321.0000     300.6900     287.8200
        1978    33.728500     297.0000     300.3000     287.6000
        1979    33.740700     283.0000     300.0200     287.3900
        1980    33.753000     327.0000     299.8300     287.1700
        1981    33.765200     336.0000     299.7300     286.9600
        1982    33.777500     287.0000     299.7000     286.7400
        1983    33.789700     293.0000     299.7500     286.5300
        1984    33.802000     302.0000     299.8700     286.3100
        1985    33.814200     317.0000     300.0700     286.1000
        1986    33.826500     313.0000     300.3500     285.8800
        1987    33.838700     283.0000     300.7200     285.6700
        1988    33.851000     297.0000     301.1800     285.4500
        1989    33.863200     278.0000     301.7500     285.2400
        1990    33.875500     307.0000     302.4500     285.0200
        1991    33.887700     333.0000     303.2800     284.8100
        1992    33.900000     311.0000     304.2700     284.6000
        1993    33.912300     326.0000     305.4600     284.3800
        1994    33.924500     334.0000     306.8800     284.1700
        1995    33.936800     308.0000     308.5800     283.9600
        1996    33.949000     312.0000     310.6300     283.7400
        1997    33.961300     275.0000     313.1100     283.5300
        1998    33.973500     300.0000     316.1300     283.3200
        1999    33.985800     284.0000     319.8300     283.1100
        2000    33.998000     299.0000     324.3900     282.8900
        2001    34.010300     352.0000     329.9600     282.6800
        2002    34.022500     348.0000     336.7100     282.4700
        2003    34.034800     282.0000     344.7400     282.2600
        2004    34.047000     327.0000     354.0600     282.0500
        2005    34.059300     345.0000     364.6400     281.8400
        2006    34.071500     338.0000     376.4900     281.6200
        2007    34.083800     351.0000     389.8500     281.4100
        2008    34.096000     402.0000     405.8400     281.2000
        2009    34.108300     393.0000     427.2800     280.9900
        2010    34.120500     445.0000     460.0500     280.7800
        2011    34.132800     517.0000     515.2800     280.5700
        2012    34.145000     644.0000     612.3000     280.3600
        2013    34.157300     763.0000     779.2100     280.1500
        2014    34.169500    1074.0000    1038.5900     279.9400
        2015    34.181800    1408.0000    1366.2400     279.7300
        2016    34.194000    1721.0000    1726.7100     279.5300
        2017    34.206300    2128.0000    2143.8900     279.3200
        2018    34.218500    2390.0000    2554.3400     279.1100
        2019    34.230800    2493.0000    2647.3400     278.9000
        2020    34.243000    2223.0000    2197.9200     278.6900
        2021    34.255300    1777.0000    1633.9100     278.4800
        2022    34.267500    1336.0000    1349.8200     278.2800
        2023    34.279800    1301.0000    1300.3200     278.0700
        2024    34.292000    1286.0000    1382.4100     277.8600
        2025    34.304300    1440.0000    1514.6600     277.6500
        2026    34.316500    1412.0000    1537.0400     277.4500
        2027    34.328800    1291.0000    1296.9000     277.2400
        2028    34.341000     907.0000     932.1100     277.0300
        2029    34.353300     663.0000     670.7600     276.8300
        2030    34.365500     490.0000     524.4600     276.6200
        2031    34.377800     454.0000     446.4900     276.4100
        2032    34.390000     371.0000     401.6300     276.2100
        2033    34.402300     369.0000     373.5100     276.0000
        2034    34.414500     314.0000     354.5900     275.8000
        2035    34.426800     354.0000     341.1200     275.5900
        2036    34.439000     309.0000     331.1200     275.3900
        2037    34.451300     312.0000     323.4300     275.1800
        2038    34.463500     327.0000     317.3300     274.9800
        2039    34.475800     324.0000     312.3600     274.7700
        2040    34.488000     315.0000     308.2600     274.5700
        2041    34.500300     300.0000     304.8600     274.3700
        2042    34.512500     276.0000     302.0000     274.1600
        2043    34.524800     292.0000     299.5700     273.9600
        2044    34.537000     318.0000     297.4700     273.7600
        2045    34.549300     327.0000     295.6400     273.5500
        2046    34.561600     274.0000     294.0200     273.3500
        2047    34.573800     270.0000     292.5900     273.1500
        2048    34.586100     309.0000     291.3400     272.9500
        2049    34.598300     280.0000     290.2400     272.7400
        2050    34.610600     283.0000     289.2800     272.5400
        2051    34.622800     299.0000     288.4300     272.3400
        2052    34.635100     285.0000     287.6800     272.1400
        2053    34.647300     296.0000     287.0300     271.9400
        2054    34.659600     288.0000     286.4700     271.7400
        2055    34.671800     291.0000     286.0100     271.5400
        2056    34.684100     267.0000     285.6400     271.3400
        2057    34.696300     283.0000     285.3900     271.1300
        2058    34.708600     289.0000     285.3000     270.9300
        2059    34.720800     290.0000     285.4100     270.7300
        2060    34.733100     287.0000     285.7600     270.5400
        2061    34.745300     298.0000     286.3000     270.3400
        2062    34.757600     286.0000     287.0000     270.1400
        2063    34.769800     290.0000     287.8900     269.9400
        2064    34.782100     312.0000     288.8100     269.7400
        2065    34.794300     288.0000     289.2000     269.5400
        2066    34.806600     266.0000     288.8400     269.3400
        2067    34.818800     282.0000     288.6000     269.1400
        2068    34.831100     313.0000     289.0200     268.9500
        2069    34.843300     297.0000     289.9900     268.7500
        2070    34.855600     297.0000     291.4200     268.5500
        2071    34.867800     301.0000     293.2800     268.3500
        2072    34.880100     302.0000     295.5200     268.1600
        2073    34.892300     275.0000     298.3200     267.9600
        2074    34.904600     303.0000     302.6500     267.7600
        2075    34.916800     305.0000     310.0200     267.5700
        2076    34.929100     323.0000     321.9700     267.3700
        2077    34.941300     360.0000     339.8200     267.1800
        2078    34.953600     370.0000     363.8500     266.9800
        2079    34.965800     372.0000     393.4300     266.7900
        2080    34.978100     415.0000     426.8200     266.5900
        2081    34.990300     458.0000     458.9200     266.4000
        2082    35.002600     419.0000     479.5900     266.2000
        2083    35.014800     472.0000     480.0200     266.0100
        2084    35.027100     465.0000     461.8400     265.8100
        2085    35.039300     459.0000     434.7700     265.6200
        2086    35.051600     455.0000     411.2100     265.4300
        2087    35.063800     402.0000     398.7300     265.2300
        2088    35.076100     428.0000     395.9400     265.0400
        2089    35.088300     412.0000     395.6000     264.8500
        2090    35.100600     360.0000     389.6900     264.6500
        2091    35.112800     425.0000     374.9600     264.4600
        2092    35.125100     348.0000     353.8400     264.2700
        2093    35.137300     352.0000     331.7500     264.0800
        2094    35.149600     344.0000     313.6500     263.8900
        2095    35.161800     322.0000     301.0000     263.6900
        2096    35.174100     280.0000     292.7200     263.5000
        2097    35.186300     313.0000     287.3200     263.3100
        2098    35.198600     285.0000     283.7200     263.1200
        2099    35.210900     278.0000     281.2600     262.9300
        2100    35.223100     273.0000     279.5600     262.7400
        2101    35.235400     251.0000     278.4000     262.5500
        2102    35.247600     258.0000     277.6500     262.3600
        2103    35.259900     287.0000     277.2300     262.1700
        2104    35.272100     298.0000     277.1000     261.9800
        2105    35.284400     265.0000     277.2600     261.7900
        2106    35.296600     289.0000     277.7000     261.6100
        2107    35.308900     298.0000     278.4300     261.4200
        2108    35.321100     279.0000     279.4900     261.2300
        2109    35.333400     264.0000     280.9400     261.0400
        2110    35.345600     261.0000     282.8600     260.8500
        2111    35.357900     295.0000     285.4400     260.6700
        2112    35.370100     285.0000     288.8900     260.4800
        2113    35.382400     288.0000     293.3800     260.2900
        2114    35.394600     288.0000     299.2700     260.1000
        2115    35.406900     319.0000     307.5000     259.9200
        2116    35.419100     328.0000     319.1700     259.7300
        2117    35.431400     339.0000     335.0200     259.5500
        2118    35.443600     330.0000     356.5100     259.3600
        2119    35.455900     381.0000     386.8500     259.1800
        2120    35.468100     402.0000     426.3200     258.9900
        2121    35.480400     461.0000     470.3500     258.8000
        2122    35.492600     495.0000     519.0600     258.6200
        2123    35.504900     603.0000     558.3500     258.4400
        2124    35.517100     571.0000     565.7600     258.2500
        2125    35.529400     564.0000     530.8500     258.0700
        2126    35.541600     508.0000     478.0800     257.8800
        2127    35.553900     414.0000     439.2200     257.7000
        2128    35.566100     449.0000     422.8700     257.5200
        2129    35.578400     472.0000     422.9500     257.3300
        2130    35.590600     403.0000     429.7000     257.1500
        2131    35.602900     430.0000     430.0700     256.9700
        2132    35.615100     395.0000     412.2700     256.7900
        2133    35.627400     390.0000     378.7700     256.6100
        2134    35.639600     359.0000     344.4900     256.4200
        2135    35.651900     328.0000     319.3100     256.2400
        2136    35.664100     330.0000     303.6800     256.0600
        2137    35.676400     317.0000     294.9700     255.8800
        2138    35.688600     273.0000     290.9900     255.7000
        2139    35.700900     313.0000     290.2800     255.5200
        2140    35.713100     308.0000     291.7200     255.3400
        2141    35.725400     304.0000     294.6000     255.1600
        2142    35.737600     266.0000     298.0400     254.9800
        2143    35.749900     293.0000     299.7300     254.8000
        2144    35.762100     291.0000     296.8600     254.6200
        2145    35.774400     297.0000     290.4100     254.4400
        2146    35.786600     279.0000     284.7900     254.2600
        2147    35.798900     294.0000     282.3100     254.0900
        2148    35.811100     278.0000     282.5000     253.9100
        2149    35.823400     275.0000     284.2500     253.7300
        2150    35.835700     287.0000     286.3700     253.5500
        2151    35.847900     271.0000     287.0000     253.3800
        2152    35.860200     272.0000     284.4000     253.2000
        2153    35.872400     286.0000     279.2000     253.0200
        2154    35.884700     268.0000     274.4200     252.8500
        2155    35.896900     281.0000     271.9400     252.6700
        2156    35.909200     283.0000     271.6600     252.4900
        2157    35.921400     284.0000     273.3200     252.3200
        2158    35.933700     282.0000     277.1500     252.1400
        2159    35.945900     298.0000     283.3700     251.9700
        2160    35.958200     281.0000     291.2700     251.7900
        2161    35.970400     284.0000     299.8500     251.6200
        2162    35.982700     276.0000     309.7800     251.4400
        2163    35.994900     322.0000     320.3900     251.2700
        2164    36.007200     297.0000     325.4400     251.1000
        2165    36.019400     309.0000     317.1000     250.9200
        2166    36.031700     269.0000     301.7200     250.7500
        2167    36.043900     281.0000     291.8700     250.5800
        2168    36.056200     267.0000     289.2000     250.4100
        2169    36.068400     283.0000     290.9100     250.2300
        2170    36.080700     289.0000     295.0900     250.0600
        2171    36.092900     304.0000     299.3500     249.8900
        2172    36.105200     283.0000     298.5900     249.7200
        2173    36.117400     280.0000     289.6200     249.5500
        2174    36.129700     264.0000     277.8900     249.3700
        2175    36.141900     276.0000     269.5100     249.2000
        2176    36.154200     278.0000     264.8300     249.0300
        2177    36.166400     256.0000     262.3700     248.8600
        2178    36.178700     263.0000     261.1400     248.6900
        2179    36.190900     244.0000     260.5200     248.5200
        2180    36.203200     246.0000     259.7400     248.3500
        2181    36.215400     244.0000     258.1800     248.1900
        2182    36.227700     267.0000     256.3500     248.0200
        2183    36.239900     258.0000     255.0600     247.8500
        2184    36.252200     251.0000     254.4300     247.6800
        2185    36.264400     251.0000     254.2100     247.5100
        2186    36.276700     233.0000     254.2400     247.3400
        2187    36.288900     242.0000     254.4600     247.1800
        2188    36.301200     267.0000     254.7000     247.0100
        2189    36.313400     251.0000     254.4500     246.8400
        2190    36.325700     253.0000     253.3800     246.6800
        2191    36.337900     256.0000     252.1800     246.5100
        2192    36.350200     252.0000     251.4200     246.3400
        2193    36.362400     247.0000     251.0300     246.1800
        2194    36.374700     261.0000     250.8700     246.0100
        2195    36.386900     250.0000     250.8300     245.8500
        2196    36.399200     238.0000     250.7400     245.6800
        2197    36.411400     248.0000     250.3100     245.5200
        2198    36.423700     249.0000     249.5500     245.3500
        2199    36.435900     244.0000     248.8200     245.1900
        2200    36.448200     200.0000     248.3000     245.0200
        2201    36.460400     263.0000     247.9100     244.8600
        2202    36.472700     260.0000     247.6100     244.7000
        2203    36.485000     252.0000     247.3500     244.5300
        2204    36.497200     227.0000     247.1300     244.3700
        2205    36.509500     250.0000     246.9200     244.2100
        2206    36.521700     279.0000     246.7300     244.0500
        2207    36.534000     221.0000     246.5500     243.8800
        2208    36.546200     240.0000     246.3800     243.7200
        2209    36.558500     260.0000     246.2300     243.5600
        2210    36.570700     223.0000     246.0900     243.4000
        2211    36.583000     257.0000     245.9700     243.2400
        2212    36.595200     249.0000     245.8900     243.0800
        2213    36.607500     281.0000     245.8600     242.9200
        2214    36.619700     251.0000     245.9100     242.7600
        2215    36.632000     246.0000     246.0700     242.6000
        2216    36.644200     256.0000     246.2700     242.4400
        2217    36.656500     263.0000     246.5500     242.2800
        2218    36.668700     257.0000     246.9000     242.1200
        2219    36.681000     258.0000     247.1700     241.9600
        2220    36.693200     248.0000     247.0100     241.8000
        2221    36.705500     239.0000     246.3300     241.6500
        2222    36.717700     241.0000     245.6600     241.4900
        2223    36.730000     255.0000     245.2900     241.3300
        2224    36.742200     230.0000     245.1500     241.1700
        2225    36.754500     256.0000     245.1500     241.0200
        2226    36.766700     210.0000     245.2200     240.8600
        2227    36.779000     241.0000     245.2500     240.7000
        2228    36.791200     231.0000     245.0400     240.5500
        2229    36.803500     261.0000     244.6300     240.3900
        2230    36.815700     228.0000     244.2900     240.2400
        2231    36.828000     230.0000     244.0800     240.0800
        2232    36.840200     241.0000     243.9900     239.9200
        2233    36.852500     224.0000     243.9700     239.7700
        2234    36.864700     249.0000     244.0400     239.6200
        2235    36.877000     247.0000     244.2000     239.4600
        2236    36.889200     249.0000     244.4900     239.3100
        2237    36.901500     239.0000     245.0000     239.1500
        2238    36.913700     234.0000     245.8000     239.0000
        2239    36.926000     250.0000     246.9700     238.8500
        2240    36.938200     238.0000     248.4800     238.7000
        2241    36.950500     221.0000     250.2600     238.5400
        2242    36.962700     247.0000     252.2100     238.3900
        2243    36.975000     217.0000     253.9400     238.2400
        2244    36.987200     254.0000     254.6000     238.0900
        2245    36.999500     246.0000     253.8200     237.9400
        2246    37.011700     243.0000     252.6100     237.7800
        2247    37.024000     267.0000     252.1300     237.6300
        2248    37.036200     283.0000     252.6000     237.4800
        2249    37.048500     242.0000     253.7900     237.3300
        2250    37.060700     226.0000     255.4100     237.1800
        2251    37.073000     226.0000     257.1200     237.0300
        2252    37.085200     244.0000     258.5200     236.8800
        2253    37.097500     226.0000     259.7400     236.7300
        2254    37.109700     249.0000     261.7100     236.5900
        2255    37.122000     259.0000     265.5900     236.4400
        2256    37.134300     266.0000     272.5500     236.2900
        2257    37.146500     282.0000     284.1800     236.1400
        2258    37.158800     308.0000     302.4700     235.9900
        2259    37.171000     340.0000     328.7400     235.8500
        2260    37.183300     376.0000     362.2200     235.7000
        2261    37.195500     371.0000     400.9900     235.5500
        2262    37.207800     427.0000     442.0100     235.4100
        2263    37.220000     514.0000     474.5500     235.2600
        2264    37.232300     485.0000     478.7900     235.1100
        2265    37.244500     452.0000     447.5400     234.9700
        2266    37.256800     389.0000     403.3400     234.8200
        2267    37.269000     364.0000     371.4200     234.6800
        2268    37.281300     344.0000     357.9800     234.5300
        2269    37.293500     330.0000     358.6500     234.3900
        2270    37.305800     342.0000     366.6600     234.2400
        2271    37.318000     347.0000     372.4700     234.1000
        2272    37.330300     364.0000     364.6900     233.9600
        2273    37.342500     339.0000     340.6700     233.8100
        2274    37.354800     291.0000     311.3200     233.6700
        2275    37.367000     293.0000     287.3400     233.5300
        2276    37.379300     266.0000     271.1700     233.3800
        2277    37.391500     247.0000     260.9600     233.2400
        2278    37.403800     266.0000     254.4800     233.1000
        2279    37.416000     223.0000     250.2000     232.9600
        2280    37.428300     250.0000     247.2400     232.8200
        2281    37.440500     253.0000     245.1100     232.6800
        2282    37.452800     253.0000     243.5400     232.5300
        2283    37.465000     244.0000     242.3600     232.3900
        2284    37.477300     211.0000     241.4700     232.2500
        2285    37.489500     226.0000     240.8000     232.1100
        2286    37.501800     225.0000     240.3000     231.9700
        2287    37.514000     232.0000     239.9500     231.8300
        2288    37.526300     248.0000     239.7200     231.7000
        2289    37.538500     236.0000     239.5900     231.5600
        2290    37.550800     238.0000     239.5700     231.4200
        2291    37.563000     222.0000     239.6800     231.2800
        2292    37.575300     249.0000     239.9800     231.1400
        2293    37.587500     230.0000     240.6000     231.0000
        2294    37.599800     247.0000     241.7200     230.8700
        2295    37.612000     222.0000     243.6800     230.7300
        2296    37.624300     252.0000     246.9800     230.5900
        2297    37.636500     259.0000     252.2400     230.4600
        2298    37.648800     261.0000     259.8600     230.3200
        2299    37.661000     255.0000     269.5500     230.1800
        2300    37.673300     261.0000     280.7500     230.0500
        2301    37.685500     286.0000     292.5700     229.9100
        2302    37.697800     291.0000     301.7300     229.7800
        2303    37.710000     343.0000     302.1200     229.6400
        2304    37.722300     313.0000     291.7500     229.5100
        2305    37.734500     281.0000     278.0000     229.3700
        2306    37.746800     265.0000     268.6500     229.2400
        2307    37.759100     294.0000     265.0900     229.1100
        2308    37.771300     268.0000     265.5900     228.9700
        2309    37.783600     257.0000     268.1400     228.8400
        2310    37.795800     300.0000     270.1200     228.7100
        2311    37.808100     248.0000     268.1100     228.5700
        2312    37.820300     245.0000     260.9800     228.4400
        2313    37.832600     244.0000     252.2500     228.3100
        2314    37.844800     251.0000     244.9600     228.1800
        2315    37.857100     252.0000     240.1400     228.0500
        2316    37.869300     219.0000     237.1000     227.9100
        2317    37.881600     216.0000     235.1400     227.7800
        2318    37.893800     266.0000     233.8100     227.6500
        2319    37.906100     216.0000     232.8400     227.5200
        2320    37.918300     225.0000     232.1100     227.3900
        2321    37.930600     244.0000     231.5400     227.2600
        2322    37.942800     212.0000     231.0700     227.1300
        2323    37.955100     246.0000     230.6700     227.0000
        2324    37.967300     231.0000     230.3400     226.8800
        2325    37.979600     228.0000     230.0400     226.7500
        2326    37.991800     232.0000     229.7800     226.6200
        2327    38.004100     215.0000     229.5500     226.4900
        2328    38.016300     224.0000     229.3400     226.3600
        2329    38.028600     217.0000     229.1500     226.2400
        2330    38.040800     241.0000     228.9700     226.1100
        2331    38.053100     225.0000     228.8200     225.9800
        2332    38.065300     236.0000     228.6800     225.8500
        2333    38.077600     229.0000     228.5500     225.7300
        2334    38.089800     208.0000     228.4400     225.6000
        2335    38.102100     206.0000     228.3500     225.4800
        2336    38.114300     212.0000     228.2800     225.3500
        2337    38.126600     230.0000     228.2600     225.2300
        2338    38.138800     239.0000     228.3000     225.1000
        2339    38.151100     206.0000     228.4300     224.9800
        2340    38.163300     225.0000     228.6900     224.8500
        2341    38.175600     251.0000     229.0700     224.7300
        2342    38.187800     211.0000     229.5600     224.6000
        2343    38.200100     218.0000     230.2000     224.4800
        2344    38.212300     214.0000     230.8800     224.3600
        2345    38.224600     211.0000     231.2600     224.2300
        2346    38.236800     237.0000     231.1900     224.1100
        2347    38.249100     195.0000     231.1900     223.9900
        2348    38.261300     236.0000     231.6400     223.8700
        2349    38.273600     221.0000     232.3800     223.7400
        2350    38.285800     235.0000     232.7800     223.6200
        2351    38.298100     239.0000     232.1700     223.5000
        2352    38.310300     222.0000     231.0600     223.3800
        2353    38.322600     225.0000     230.1600     223.2600
        2354    38.334800     223.0000     229.4800     223.1400
        2355    38.347100     224.0000     229.0600     223.0200
        2356    38.359300     223.0000     228.9700     222.9000
        2357    38.371600     206.0000     229.0700     222.7800
        2358    38.383800     223.0000     229.0600     222.6600
        2359    38.396100     213.0000     228.6000     222.5400
        2360    38.408400     249.0000     227.8500     222.4200
        2361    38.420600     197.0000     227.2600     222.3000
        2362    38.432900     207.0000     226.9100     222.1900
        2363    38.445100     213.0000     226.7200     222.0700
        2364    38.457400     203.0000     226.6300     221.9500
        2365    38.469600     204.0000     226.6000     221.8300
        2366    38.481900     241.0000     226.6100     221.7200
        2367    38.494100     223.0000     226.6600     221.6000
        2368    38.506400     225.0000     226.7300     221.4800
        2369    38.518600     233.0000     226.8200     221.3700
        2370    38.530900     209.0000     226.9300     221.2500
        2371    38.543100     236.0000     227.0700     221.1300
        2372    38.555400     215.0000     227.2200     221.0200
        2373    38.567600     218.0000     227.3900     220.9000
        2374    38.579900     226.0000     227.5800     220.7900
        2375    38.592100     224.0000     227.7900     220.6700
        2376    38.604400     201.0000     228.0100     220.5600
        2377    38.616600     226.0000     228.2400     220.4500
        2378    38.628900     196.0000     228.4900     220.3300
        2379    38.641100     226.0000     228.7500     220.2200
        2380    38.653400     225.0000     229.0100     220.1000
        2381    38.665600     215.0000     229.2800     219.9900
        2382    38.677900     221.0000     229.5600     219.8800
        2383    38.690100     202.0000     229.8300     219.7700
        2384    38.702400     237.0000     230.1100     219.6500
        2385    38.714600     207.0000     230.3700     219.5400
        2386    38.726900     223.0000     230.6300     219.4300
        2387    38.739100     235.0000     230.8800     219.3200
        2388    38.751400     201.0000     231.1100     219.2100
        2389    38.763600     227.0000     231.3400     219.1000
        2390    38.775900     208.0000     231.5400     218.9900
        2391    38.788100     201.0000     231.7300     218.8800
        2392    38.800400     217.0000     231.9100     218.7700
        2393    38.812600     236.0000     232.0700     218.6600
        2394    38.824900     222.0000     232.2200     218.5500
        2395    38.837100     221.0000     232.3600     218.4400
        2396    38.849400     226.0000     232.4800     218.3300
        2397    38.861600     237.0000     232.5900     218.2200
        2398    38.873900     215.0000     232.7000     218.1100
        2399    38.886100     237.0000     232.8400     218.0100
        2400    38.898400     231.0000     233.0300     217.9000
        2401    38.910600     228.0000     233.3500     217.7900
        2402    38.922900     219.0000     233.8900     217.6800
        2403    38.935100     229.0000     234.8000     217.5800
        2404    38.947400     257.0000     236.3600     217.4700
        2405    38.959600     254.0000     238.9200     217.3600
        2406    38.971900     246.0000     242.7600     217.2600
        2407    38.984100     246.0000     247.6400     217.1500
        2408    38.996400     241.0000     253.3600     217.0500
        2409    39.008600     237.0000     259.9300     216.9400
        2410    39.020900     262.0000     265.5100     216.8300
        2411    39.033100     263.0000     265.3600     216.7300
        2412    39.045400     250.0000     258.7000     216.6300
        2413    39.057700     246.0000     252.5500     216.5200
        2414    39.069900     266.0000     250.9800     216.4200
        2415    39.082200     302.0000     253.4000     216.3100
        2416    39.094400     256.0000     258.3700     216.2100
        2417    39.106700     241.0000     264.8400     216.1100
        2418    39.118900     249.0000     270.8500     216.0000
        2419    39.131200     257.0000     272.3000     215.9000
        2420    39.143400     246.0000     266.2900     215.8000
        2421    39.155700     240.0000     256.4400     215.7000
        2422    39.167900     300.0000     248.1500     215.6000
        2423    39.180200     215.0000     243.1900     215.4900
        2424    39.192400     235.0000     241.0700     215.3900
        2425    39.204700     232.0000     240.8200     215.2900
        2426    39.216900     242.0000     241.4800     215.1900
        2427    39.229200     238.0000     241.8600     215.0900
        2428    39.241400     255.0000     240.8800     214.9900
        2429    39.253700     238.0000     238.5200     214.8900
        2430    39.265900     251.0000     235.6900     214.7900
        2431    39.278200     261.0000     232.8100     214.6900
        2432    39.290400     242.0000     229.8700     214.5900
        2433    39.302700     237.0000     227.5100     214.4900
        2434    39.314900     229.0000     226.1100     214.3900
        2435    39.327200     215.0000     225.4900     214.3000
        2436    39.339400     228.0000     225.3700     214.2000
        2437    39.351700     206.0000     225.5900     214.1000
        2438    39.363900     223.0000     226.0000     214.0000
        2439    39.376200     200.0000     226.2200     213.9100
        2440    39.388400     210.0000     225.6800     213.8100
        2441    39.400700     222.0000     224.4800     213.7100
        2442    39.412900     248.0000     223.4100     213.6100
        2443    39.425200     232.0000     222.8200     213.5200
        2444    39.437400     215.0000     222.6100     213.4200
        2445    39.449700     227.0000     222.6500     213.3300
        2446    39.461900     222.0000     222.8700     213.2300
        2447    39.474200     231.0000     223.2200     213.1400
        2448    39.486400     242.0000     223.5800     213.0400
        2449    39.498700     227.0000     223.8600     212.9500
        2450    39.510900     205.0000     224.1900     212.8500
        2451    39.523200     248.0000     224.8100     212.7600
        2452    39.535400     222.0000     225.7400     212.6600
        2453    39.547700     220.0000     226.9400     212.5700
        2454    39.559900     218.0000     228.3200     212.4800
        2455    39.572200     224.0000     229.6600     212.3800
        2456    39.584400     232.0000     230.6800     212.2900
        2457    39.596700     223.0000     231.4600     212.2000
        2458    39.608900     236.0000     232.4500     212.1100
        2459    39.621200     221.0000     233.9300     212.0100
        2460    39.633400     223.0000     235.9300     211.9200
        2461    39.645700     211.0000     238.3800     211.8300
        2462    39.657900     249.0000     241.2400     211.7400
        2463    39.670200     253.0000     244.5300     211.6500
        2464    39.682400     237.0000     248.3800     211.5600
        2465    39.694700     273.0000     253.2300     211.4700
        2466    39.707000     248.0000     260.0500     211.3800
        2467    39.719200     271.0000     270.2600     211.2900
        2468    39.731500     277.0000     285.8200     211.2000
        2469    39.743700     288.0000     309.3900     211.1100
        2470    39.756000     347.0000     344.1000     211.0200
        2471    39.768200     356.0000     392.1400     210.9300
        2472    39.780500     425.0000     453.0900     210.8400
        2473    39.792700     467.0000     523.4600     210.7500
        2474    39.805000     525.0000     595.1600     210.6600
        2475    39.817200     604.0000     649.5000     210.5800
        2476    39.829500     703.0000     659.0700     210.4900
        2477    39.841700     650.0000     614.0500     210.4000
        2478    39.854000     600.0000     542.3000     210.3100
        2479    39.866200     521.0000     482.3600     210.2300
        2480    39.878500     495.0000     451.0800     210.1400
        2481    39.890700     481.0000     445.8800     210.0500
        2482    39.903000     475.0000     457.3900     209.9700
        2483    39.915200     454.0000     473.4700     209.8800
        2484    39.927500     438.0000     478.3500     209.7900
        2485    39.939700     488.0000     459.7000     209.7100
        2486    39.952000     461.0000     421.5900     209.6200
        2487    39.964200     403.0000     381.2800     209.5400
        2488    39.976500     354.0000     351.4600     209.4500
        2489    39.988700     372.0000     335.6800     209.3700
        2490    40.001000     333.0000     333.1800     209.2900
        2491    40.013200     363.0000     340.1200     209.2000
        2492    40.025500     360.0000     351.7600     209.1200
        2493    40.037700     357.0000     361.9900     209.0300
        2494    40.050000     341.0000     361.4900     208.9500
        2495    40.062200     376.0000     342.9800     208.8700
        2496    40.074500     351.0000     316.5800     208.7800
        2497    40.086700     329.0000     297.6200     208.7000
        2498    40.099000     326.0000     289.7600     208.6200
        2499    40.111200     287.0000     290.4100     208.5400
        2500    40.123500     287.0000     296.0800     208.4600
        2501    40.135700     322.0000     303.2100     208.3700
        2502    40.148000     331.0000     306.1200     208.2900
        2503    40.160200     300.0000     297.7500     208.2100
        2504    40.172500     291.0000     279.5400     208.1300
        2505    40.184700     275.0000     262.3600     208.0500
        2506    40.197000     243.0000     251.8700     207.9700
        2507    40.209200     256.0000     247.5800     207.8900
        2508    40.221500     244.0000     247.7600     207.8100
        2509    40.233700     237.0000     250.8700     207.7300
        2510    40.246000     248.0000     255.7700     207.6500
        2511    40.258200     254.0000     260.7300     207.5700
        2512    40.270500     236.0000     262.2700     207.4900
        2513    40.282700     252.0000     256.8100     207.4200
        2514    40.295000     253.0000     246.8300     207.3400
        2515    40.307200     263.0000     239.1000     207.2600
        2516    40.319500     237.0000     235.2000     207.1800
        2517    40.331700     247.0000     233.3900     207.1000
        2518    40.344000     250.0000     232.8100     207.0300
        2519    40.356300     239.0000     233.6200     206.9500
        2520    40.368500     229.0000     235.0400     206.8700
        2521    40.380800     254.0000     234.7200     206.7900
        2522    40.393000     246.0000     231.0400     206.7200
        2523    40.405300     256.0000     226.2400     206.6400
        2524    40.417500     229.0000     222.7200     206.5700
        2525    40.429800     235.0000     220.4000     206.4900
        2526    40.442000     206.0000     218.5700     206.4100
        2527    40.454300     201.0000     217.1500     206.3400
        2528    40.466500     209.0000     216.2100     206.2600
        2529    40.478800     206.0000     215.6300     206.1900
        2530    40.491000     232.0000     215.3000     206.1100
        2531    40.503300     211.0000     215.1400     206.0400
        2532    40.515500     247.0000     215.1000     205.9700
        2533    40.527800     214.0000     215.1500     205.8900
        2534    40.540000     200.0000     215.2900     205.8200
        2535    40.552300     212.0000     215.5300     205.7400
        2536    40.564500     216.0000     215.8700     205.6700
        2537    40.576800     235.0000     216.3600     205.6000
        2538    40.589000     238.0000     217.0700     205.5300
        2539    40.601300     224.0000     218.1000     205.4500
        2540    40.613500     230.0000     219.6100     205.3800
        2541    40.625800     208.0000     221.8700     205.3100
        2542    40.638000     231.0000     225.2300     205.2400
        2543    40.650300     226.0000     229.9900     205.1700
        2544    40.662500     226.0000     236.2400     205.0900
        2545    40.674800     235.0000     243.7900     205.0200
        2546    40.687000     252.0000     252.1500     204.9500
        2547    40.699300     222.0000     259.6400     204.8800
        2548    40.711500     247.0000     263.1100     204.8100
        2549    40.723800     238.0000     261.2000     204.7400
        2550    40.736000     262.0000     257.1600     204.6700
        2551    40.748300     241.0000     255.3500     204.6000
        2552    40.760500     226.0000     257.3000     204.5300
        2553    40.772800     277.0000     261.7600     204.4600
        2554    40.785000     245.0000     265.6600     204.3900
        2555    40.797300     265.0000     267.4900     204.3200
        2556    40.809500     224.0000     269.3500     204.2600
        2557    40.821800     281.0000     272.6300     204.1900
        2558    40.834000     283.0000     278.5500     204.1200
        2559    40.846300     276.0000     290.6600     204.0500
        2560    40.858500     327.0000     313.1300     203.9800
        2561    40.870800     377.0000     348.2800     203.9100
        2562    40.883000     419.0000     395.0400     203.8500
        2563    40.895300     434.0000     450.2800     203.7800
        2564    40.907500     518.0000     508.8000     203.7100
        2565    40.919800     595.0000     554.4700     203.6500
        2566    40.932000     601.0000     559.3600     203.5800
        2567    40.944300     556.0000     516.4400     203.5100
        2568    40.956500     480.0000     458.0500     203.4500
        2569    40.968800     402.0000     416.5700     203.3800
        2570    40.981000     417.0000     398.5200     203.3200
        2571    40.993300     395.0000     396.9000     203.2500
        2572    41.005600     396.0000     407.1200     203.1900
        2573    41.017800     425.0000     422.1900     203.1200
        2574    41.030100     450.0000     426.7700     203.0600
        2575    41.042300     458.0000     408.7500     202.9900
        2576    41.054600     379.0000     372.1300     202.9300
        2577    41.066800     356.0000     333.1200     202.8600
        2578    41.079100     318.0000     303.0700     202.8000
        2579    41.091300     280.0000     282.4800     202.7400
        2580    41.103600     258.0000     268.1000     202.6700
        2581    41.115800     268.0000     258.4300     202.6100
        2582    41.128100     262.0000     251.5600     202.5500
        2583    41.140300     262.0000     245.6600     202.4800
        2584    41.152600     254.0000     241.1700     202.4200
        2585    41.164800     240.0000     238.1200     202.3600
        2586    41.177100     226.0000     234.8300     202.3000
        2587    41.189300     259.0000     230.3400     202.2300
        2588    41.201600     242.0000     226.0600     202.1700
        2589    41.213800     208.0000     223.1800     202.1100
        2590    41.226100     237.0000     221.5500     202.0500
        2591    41.238300     251.0000     220.7500     201.9900
        2592    41.250600     201.0000     220.4900     201.9300
        2593    41.262800     224.0000     220.5900     201.8700
        2594    41.275100     204.0000     220.6800     201.8100
        2595    41.287300     200.0000     220.1200     201.7500
        2596    41.299600     219.0000     218.7900     201.6900
        2597    41.311800     244.0000     217.4900     201.6300
        2598    41.324100     215.0000     216.7100     201.5700
        2599    41.336300     231.0000     216.4000     201.5100
        2600    41.348600     234.0000     216.4200     201.4500
        2601    41.360800     235.0000     216.7000     201.3900
        2602    41.373100     243.0000     217.1900     201.3300
        2603    41.385300     227.0000     217.8700     201.2700
        2604    41.397600     200.0000     218.7200     201.2100
        2605    41.409800     221.0000     219.7200     201.1500
        2606    41.422100     221.0000     220.8600     201.1000
        2607    41.434300     240.0000     222.1800     201.0400
        2608    41.446600     242.0000     223.7800     200.9800
        2609    41.458800     248.0000     225.8800     200.9200
        2610    41.471100     235.0000     228.7900     200.8700
        2611    41.483300     256.0000     233.0600     200.8100
        2612    41.495600     241.0000     239.4900     200.7500
        2613    41.507800     236.0000     249.3300     200.7000
        2614    41.520100     304.0000     264.4500     200.6400
        2615    41.532300     311.0000     287.2300     200.5800
        2616    41.544600     334.0000     319.5400     200.5300
        2617    41.556800     400.0000     361.4400     200.4700
        2618    41.569100     456.0000     410.8900     200.4200
        2619    41.581300     442.0000     462.6700     200.3600
        2620    41.593600     505.0000     502.7400     200.3000
        2621    41.605800     482.0000     508.7400     200.2500
        2622    41.618100     418.0000     473.7900     200.1900
        2623    41.630400     398.0000     416.9700     200.1400
        2624    41.642600     334.0000     370.6000     200.0900
        2625    41.654900     335.0000     346.5100     200.0300
        2626    41.667100     343.0000     342.1100     199.9800
        2627    41.679400     354.0000     350.9700     199.9200
        2628    41.691600     333.0000     365.7800     199.8700
        2629    41.703900     359.0000     376.0900     199.8200
        2630    41.716100     347.0000     369.7500     199.7600
        2631    41.728400     351.0000     343.8300     199.7100
        2632    41.740600     280.0000     309.9600     199.6600
        2633    41.752900     271.0000     281.4100     199.6000
        2634    41.765100     281.0000     262.8600     199.5500
        2635    41.777400     247.0000     252.9100     199.5000
        2636    41.789600     237.0000     248.9100     199.4500
        2637    41.801900     234.0000     248.9700     199.3900
        2638    41.814100     253.0000     250.8400     199.3400
        2639    41.826400     260.0000     250.1500     199.2900
        2640    41.838600     238.0000     243.7000     199.2400
        2641    41.850900     225.0000     235.1700     199.1900
        2642    41.863100     231.0000     228.3800     199.1400
        2643    41.875400     235.0000     224.0900     199.0900
        2644    41.887600     225.0000     222.2600     199.0400
        2645    41.899900     234.0000     222.3000     198.9900
        2646    41.912100     226.0000     223.6100     198.9300
        2647    41.924400     216.0000     225.1500     198.8800
        2648    41.936600     228.0000     224.9200     198.8300
        2649    41.948900     239.0000     221.7900     198.7800
        2650    41.961100     230.0000     217.5500     198.7400
        2651    41.973400     207.0000     213.8900     198.6900
        2652    41.985600     233.0000     211.1700     198.6400
        2653    41.997900     210.0000     209.3400     198.5900
        2654    42.010100     232.0000     208.1500     198.5400
        2655    42.022400     231.0000     207.3600     198.4900
        2656    42.034600     221.0000     206.8200     198.4400
        2657    42.046900     220.0000     206.4600     198.3900
        2658    42.059100     223.0000     206.2500     198.3400
        2659    42.071400     223.0000     206.2200     198.3000
        2660    42.083600     206.0000     206.4000     198.2500
        2661    42.095900     218.0000     206.8900     198.2000
        2662    42.108100     219.0000     207.8600     198.1500
        2663    42.120400     223.0000     209.5200     198.1100
        2664    42.132600     235.0000     211.9100     198.0600
        2665    42.144900     237.0000     214.9200     198.0100
        2666    42.157100     245.0000     218.5300     197.9700
        2667    42.169400     268.0000     222.1000     197.9200
        2668    42.181600     243.0000     223.1500     197.8700
        2669    42.193900     228.0000     219.6700     197.8300
        2670    42.206100     199.0000     214.4700     197.7800
        2671    42.218400     216.0000     210.9100     197.7300
        2672    42.230600     242.0000     209.3500     197.6900
        2673    42.242900     229.0000     209.1700     197.6400
        2674    42.255100     207.0000     209.8400     197.6000
        2675    42.267400     221.0000     211.0800     197.5500
        2676    42.279700     215.0000     212.3600     197.5100
        2677    42.291900     242.0000     212.4300     197.4600
        2678    42.304200     220.0000     210.3700     197.4200
        2679    42.316400     219.0000     207.4300     197.3700
        2680    42.328700     218.0000     205.1500     197.3300
        2681    42.340900     218.0000     203.7300     197.2800
        2682    42.353200     202.0000     202.8700     197.2400
        2683    42.365400     205.0000     202.3200     197.2000
        2684    42.377700     199.0000     201.9500     197.1500
        2685    42.389900     191.0000     201.6800     197.1100
        2686    42.402200     227.0000     201.4700     197.0700
        2687    42.414400     213.0000     201.3100     197.0200
        2688    42.426700     233.0000     201.1900     196.9800
        2689    42.438900     192.0000     201.1100     196.9400
        2690    42.451200     215.0000     201.0600     196.8900
        2691    42.463400     192.0000     201.0500     196.8500
        2692    42.475700     222.0000     201.0500     196.8100
        2693    42.487900     229.0000     201.0800     196.7700
        2694    42.500200     202.0000     201.1300     196.7200
        2695    42.512400     199.0000     201.2100     196.6800
        2696    42.524700     188.0000     201.3600     196.6400
        2697    42.536900     208.0000     201.5900     196.6000
        2698    42.549200     229.0000     201.9500     196.5600
        2699    42.561400     208.0000     202.5200     196.5200
        2700    42.573700     206.0000     203.4400     196.4700
        2701    42.585900     193.0000     204.9100     196.4300
        2702    42.598200     219.0000     207.1400     196.3900
        2703    42.610400     223.0000     210.1800     196.3500
        2704    42.622700     214.0000     213.9500     196.3100
        2705    42.634900     204.0000     218.4800     196.2700
        2706    42.647200     227.0000     222.8200     196.2300
        2707    42.659400     204.0000     224.1500     196.1900
        2708    42.671700     257.0000     221.1600     196.1500
        2709    42.683900     247.0000     217.4400     196.1100
        2710    42.696200     236.0000     215.3400     196.0700
        2711    42.708400     216.0000     214.0400     196.0300
        2712    42.720700     223.0000     213.0100     195.9900
        2713    42.732900     236.0000     212.9700     195.9500
        2714    42.745200     218.0000     214.1800     195.9100
        2715    42.757400     220.0000     215.9900     195.8800
        2716    42.769700     236.0000     216.9500     195.8400
        2717    42.781900     236.0000     216.1700     195.8000
        2718    42.794200     213.0000     214.9100     195.7600
        2719    42.806400     229.0000     214.2600     195.7200
        2720    42.818700     247.0000     214.2900     195.6800
        2721    42.830900     249.0000     215.3300     195.6500
        2722    42.843200     205.0000     218.0700     195.6100
        2723    42.855400     241.0000     222.8100     195.5700
        2724    42.867700     245.0000     229.1800     195.5300
        2725    42.879900     228.0000     236.0300     195.4900
        2726    42.892200     207.0000     241.6400     195.4600
        2727    42.904400     244.0000     244.2700     195.4200
        2728    42.916700     237.0000     242.3400     195.3800
        2729    42.929000     267.0000     236.4800     195.3500
        2730    42.941200     231.0000     230.2600     195.3100
        2731    42.953500     219.0000     226.4300     195.2700
        2732    42.965700     240.0000     225.4200     195.2400
        2733    42.978000     217.0000     225.8000     195.2000
        2734    42.990200     197.0000     226.1600     195.1600
        2735    43.002500     226.0000     226.3400     195.1300
        2736    43.014700     214.0000     225.9700     195.0900
        2737    43.027000     233.0000     224.0900     195.0600
        2738    43.039200     248.0000     220.5000     195.0200
        2739    43.051500     238.0000     216.4100     194.9900
        2740    43.063700     207.0000     213.1900     194.9500
        2741    43.076000     219.0000     211.1200     194.9200
        2742    43.088200     211.0000     209.6500     194.8800
        2743    43.100500     196.0000     208.2400     194.8500
        2744    43.112700     235.0000     207.0400     194.8100
        2745    43.125000     212.0000     206.3500     194.7800
        2746    43.137200     225.0000     206.1700     194.7400
        2747    43.149500     222.0000     206.4000     194.7100
        2748    43.161700     227.0000     207.0400     194.6700
        2749    43.174000     220.0000     208.1900     194.6400
        2750    43.186200     226.0000     210.0500     194.6000
        2751    43.198500     252.0000     212.7400     194.5700
        2752    43.210700     205.0000     216.3500     194.5400
        2753    43.223000     229.0000     221.0700     194.5000
        2754    43.235200     233.0000     226.8100     194.4700
        2755    43.247500     237.0000     232.2500     194.4400
        2756    43.259700     234.0000     236.3100     194.4000
        2757    43.272000     241.0000     241.2400     194.3700
        2758    43.284200     244.0000     249.3600     194.3400
        2759    43.296500     259.0000     260.0500     194.3000
        2760    43.308700     277.0000     271.0600     194.2700
        2761    43.321000     280.0000     278.4500     194.2400
        2762    43.333200     279.0000     277.5400     194.2100
        2763    43.345500     280.0000     268.7100     194.1700
        2764    43.357700     249.0000     257.9100     194.1400
        2765    43.370000     244.0000     249.5900     194.1100
        2766    43.382200     252.0000     245.2900     194.0800
        2767    43.394500     245.0000     245.3300     194.0500
        2768    43.406700     271.0000     248.8200     194.0100
        2769    43.419000     253.0000     254.3000     193.9800
        2770    43.431200     284.0000     260.0700     193.9500
        2771    43.443500     260.0000     264.2500     193.9200
        2772    43.455700     271.0000     267.0300     193.8900
        2773    43.468000     273.0000     272.1500     193.8600
        2774    43.480200     290.0000     284.0200     193.8300
        2775    43.492500     287.0000     304.9700     193.8000
        2776    43.504700     321.0000     335.0600     193.7700
        2777    43.517000     361.0000     371.5900     193.7400
        2778    43.529200     393.0000     408.1900     193.7000
        2779    43.541500     460.0000     435.7200     193.6700
        2780    43.553800     432.0000     444.6900     193.6400
        2781    43.566000     415.0000     429.1500     193.6100
        2782    43.578300     382.0000     395.2300     193.5800
        2783    43.590500     352.0000     359.7800     193.5500
        2784    43.602800     306.0000     336.2200     193.5200
        2785    43.615000     331.0000     328.2000     193.4900
        2786    43.627300     324.0000     333.1000     193.4600
        2787    43.639500     343.0000     345.7400     193.4400
        2788    43.651800     381.0000     360.0300     193.4100
        2789    43.664000     387.0000     369.6500     193.3800
        2790    43.676300     343.0000     369.3600     193.3500
        2791    43.688500     384.0000     359.6000     193.3200
        2792    43.700800     340.0000     348.8700     193.2900
        2793    43.713000     321.0000     344.9100     193.2600
        2794    43.725300     349.0000     347.0300     193.2300
        2795    43.737500     358.0000     345.5600     193.2000
        2796    43.749800     326.0000     330.2200     193.1700
        2797    43.762000     318.0000     304.1500     193.1500
        2798    43.774300     273.0000     279.9600     193.1200
        2799    43.786500     270.0000     264.1200     193.0900
        2800    43.798800     253.0000     255.9700     193.0600
        2801    43.811000     238.0000     253.8200     193.0300
        2802    43.823300     241.0000     256.4000     193.0100
        2803    43.835500     262.0000     261.4800     192.9800
        2804    43.847800     247.0000     264.8100     192.9500
        2805    43.860000     279.0000     261.1600     192.9200
        2806    43.872300     284.0000     249.7300     192.9000
        2807    43.884500     259.0000     235.8800     192.8700
        2808    43.896800     238.0000     224.6600     192.8400
        2809    43.909000     227.0000     217.1200     192.8100
        2810    43.921300     227.0000     212.3200     192.7900
        2811    43.933500     236.0000     209.2400     192.7600
        2812    43.945800     216.0000     207.1800     192.7300
        2813    43.958000     206.0000     205.7600     192.7100
        2814    43.970300     213.0000     204.7600     192.6800
        2815    43.982500     217.0000     204.0600     192.6500
        2816    43.994800     216.0000     203.5700     192.6300
        2817    44.007000     192.0000     203.2500     192.6000
        2818    44.019300     224.0000     203.0800     192.5700
        2819    44.031500     218.0000     203.0400     192.5500
        2820    44.043800     235.0000     203.1300     192.5200
        2821    44.056000     226.0000     203.3700     192.5000
        2822    44.068300     215.0000     203.7600     192.4700
        2823    44.080500     238.0000     204.3000     192.4400
        2824    44.092800     220.0000     204.9900     192.4200
        2825    44.105000     195.0000     205.8300     192.3900
        2826    44.117300     214.0000     206.6900     192.3700
        2827    44.129500     231.0000     207.4400     192.3400
        2828    44.141800     196.0000     208.2200     192.3200
        2829    44.154000     211.0000     209.1800     192.2900
        2830    44.166300     242.0000     210.3700     192.2700
        2831    44.178600     230.0000     211.7200     192.2400
        2832    44.190800     221.0000     213.2200     192.2200
        2833    44.203100     256.0000     214.9000     192.1900
        2834    44.215300     219.0000     216.9000     192.1700
        2835    44.227600     189.0000     219.4100     192.1400
        2836    44.239800     233.0000     222.7200     192.1200
        2837    44.252100     198.0000     227.3600     192.0900
        2838    44.264300     207.0000     234.2200     192.0700
        2839    44.276600     264.0000     244.6700     192.0400
        2840    44.288800     274.0000     260.7400     192.0200
        2841    44.301100     309.0000     283.7300     192.0000
        2842    44.313300     335.0000     319.3200     191.9700
        2843    44.325600     412.0000     368.2000     191.9500
        2844    44.337800     478.0000     429.6100     191.9200
        2845    44.350100     493.0000     498.8300     191.9000
        2846    44.362300     602.0000     560.0300     191.8800
        2847    44.374600     663.0000     582.1800     191.8500
        2848    44.386800     607.0000     544.5900     191.8300
        2849    44.399100     540.0000     470.6100     191.8100
        2850    44.411300     418.0000     403.1600     191.7800
        2851    44.423600     368.0000     363.1200     191.7600
        2852    44.435800     334.0000     350.2300     191.7400
        2853    44.448100     350.0000     357.9700     191.7100
        2854    44.460300     394.0000     379.8800     191.6900
        2855    44.472600     429.0000     408.0600     191.6700
        2856    44.484800     426.0000     429.0200     191.6400
        2857    44.497100     430.0000     427.6100     191.6200
        2858    44.509300     410.0000     402.3300     191.6000
        2859    44.521600     371.0000     367.7200     191.5800
        2860    44.533800     327.0000     337.4300     191.5500
        2861    44.546100     297.0000     318.6900     191.5300
        2862    44.558300     315.0000     311.6900     191.5100
        2863    44.570600     276.0000     309.2400     191.4900
        2864    44.582800     276.0000     301.9000     191.4600
        2865    44.595100     261.0000     286.6500     191.4400
        2866    44.607300     274.0000     270.0300     191.4200
        2867    44.619600     258.0000     258.4400     191.4000
        2868    44.631800     263.0000     252.2100     191.3700
        2869    44.644100     227.0000     248.5900     191.3500
        2870    44.656300     224.0000     246.4100     191.3300
        2871    44.668600     251.0000     246.6000     191.3100
        2872    44.680800     254.0000     248.4800     191.2900
        2873    44.693100     221.0000     248.8300     191.2600
        2874    44.705300     237.0000     244.7900     191.2400
        2875    44.717600     230.0000     237.6500     191.2200
        2876    44.729800     231.0000     231.4400     191.2000
        2877    44.742100     229.0000     228.4900     191.1800
        2878    44.754300     224.0000     228.7700     191.1600
        2879    44.766600     197.0000     231.3800     191.1400
        2880    44.778800     234.0000     234.8600     191.1100
        2881    44.791100     237.0000     236.6600     191.0900
        2882    44.803300     229.0000     234.2600     191.0700
        2883    44.815600     215.0000     228.0700     191.0500
        2884    44.827800     239.0000     221.3400     191.0300
        2885    44.840100     220.0000     216.5500     191.0100
        2886    44.852400     235.0000     214.2100     190.9900
        2887    44.864600     242.0000     213.8800     190.9700
        2888    44.876900     235.0000     214.9700     190.9500
        2889    44.889100     230.0000     216.8700     190.9300
        2890    44.901400     211.0000     218.6700     190.9100
        2891    44.913600     208.0000     219.0800     190.8900
        2892    44.925900     243.0000     217.3300     190.8600
        2893    44.938100     215.0000     214.2400     190.8400
        2894    44.950400     210.0000     211.3500     190.8200
        2895    44.962600     200.0000     209.4600     190.8000
        2896    44.974900     210.0000     208.5500     190.7800
        2897    44.987100     229.0000     208.3600     190.7600
        2898    44.999400     201.0000     208.6500     190.7400
        2899    45.011600     210.0000     209.2900     190.7200
        2900    45.023900     197.0000     210.2200     190.7000
        2901    45.036100     191.0000     211.4800     190.6800
        2902    45.048400     223.0000     213.1500     190.6600
        2903    45.060600     204.0000     215.4000     190.6400
        2904    45.072900     238.0000     218.4800     190.6200
        2905    45.085100     222.0000     222.6300     190.6000
        2906    45.097400     242.0000     228.0800     190.5800
        2907    45.109600     232.0000     235.7600     190.5600
        2908    45.121900     289.0000     247.7000     190.5400
        2909    45.134100     289.0000     266.3600     190.5200
        2910    45.146400     294.0000     294.1100     190.5100
        2911    45.158600     361.0000     332.3500     190.4900
        2912    45.170900     397.0000     380.4400     190.4700
        2913    45.183100     471.0000     434.5000     190.4500
        2914    45.195400     451.0000     482.9300     190.4300
        2915    45.207600     494.0000     503.9800     190.4100
        2916    45.219900     493.0000     481.2200     190.3900
        2917    45.232100     421.0000     426.8400     190.3700
        2918    45.244400     319.0000     371.4400     190.3500
        2919    45.256600     302.0000     334.2700     190.3300
        2920    45.268900     318.0000     318.0100     190.3100
        2921    45.281100     329.0000     318.5100     190.2900
        2922    45.293400     327.0000     330.5500     190.2800
        2923    45.305600     332.0000     348.2000     190.2600
        2924    45.317900     359.0000     362.3900     190.2400
        2925    45.330100     379.0000     361.5000     190.2200
        2926    45.342400     333.0000     340.5000     190.2000
        2927    45.354600     285.0000     308.1600     190.1800
        2928    45.366900     309.0000     277.9300     190.1600
        2929    45.379100     250.0000     256.4700     190.1400
        2930    45.391400     236.0000     243.7300     190.1300
        2931    45.403600     227.0000     237.3800     190.1100
        2932    45.415900     251.0000     235.4300     190.0900
        2933    45.428100     265.0000     236.1200     190.0700
        2934    45.440400     237.0000     236.4700     190.0500
        2935    45.452600     227.0000     232.9100     190.0300
        2936    45.464900     210.0000     225.9700     190.0100
        2937    45.477100     220.0000     219.0100     190.0000
        2938    45.489400     247.0000     213.9500     189.9800
        2939    45.501700     203.0000     211.2000     189.9600
        2940    45.513900     209.0000     210.3100     189.9400
        2941    45.526200     201.0000     210.7300     189.9200
        2942    45.538400     227.0000     212.1100     189.9100
        2943    45.550700     220.0000     213.8600     189.8900
        2944    45.562900     206.0000     214.6200     189.8700
        2945    45.575200     207.0000     213.2400     189.8500
        2946    45.587400     222.0000     210.5200     189.8300
        2947    45.599700     203.0000     208.1400     189.8200
        2948    45.611900     221.0000     207.0600     189.8000
        2949    45.624200     200.0000     207.5300     189.7800
        2950    45.636400     225.0000     209.3700     189.7600
        2951    45.648700     217.0000     212.3000     189.7400
        2952    45.660900     227.0000     216.0700     189.7300
        2953    45.673200     209.0000     219.4100     189.7100
        2954    45.685400     218.0000     219.4200     189.6900
        2955    45.697700     208.0000     215.2300     189.6700
        2956    45.709900     231.0000     210.3400     189.6500
        2957    45.722200     221.0000     207.5100     189.6400
        2958    45.734400     202.0000     206.8000     189.6200
        2959    45.746700     211.0000     207.7800     189.6000
        2960    45.758900     209.0000     210.0200     189.5800
        2961    45.771200     227.0000     213.2100     189.5700
        2962    45.783400     221.0000     217.0700     189.5500
        2963    45.795700     217.0000     220.3700     189.5300
        2964    45.807900     237.0000     220.6800     189.5100
        2965    45.820200     191.0000     217.1000     189.5000
        2966    45.832400     198.0000     212.0400     189.4800
        2967    45.844700     200.0000     207.9900     189.4600
        2968    45.856900     223.0000     205.5900     189.4400
        2969    45.869200     194.0000     204.5400     189.4300
        2970    45.881400     207.0000     204.3900     189.4100
        2971    45.893700     197.0000     204.8300     189.3900
        2972    45.905900     202.0000     205.6600     189.3800
        2973    45.918200     188.0000     206.5500     189.3600
        2974    45.930400     206.0000     206.9300     189.3400
        2975    45.942700     185.0000     206.4500     189.3200
        2976    45.954900     211.0000     205.4300     189.3100
        2977    45.967200     211.0000     204.4000     189.2900
        2978    45.979400     179.0000     203.5800     189.2700
        2979    45.991700     208.0000     203.0500     189.2600
        2980    46.003900     208.0000     202.8500     189.2400
        2981    46.016200     194.0000     202.8800     189.2200
        2982    46.028400     201.0000     203.0800     189.2000
        2983    46.040700     194.0000     203.3800     189.1900
        2984    46.052900     200.0000     203.7700     189.1700
        2985    46.065200     204.0000     204.2100     189.1500
        2986    46.077400     226.0000     204.6600     189.1400
        2987    46.089700     189.0000     205.0700     189.1200
        2988    46.101900     207.0000     205.3900     189.1000
        2989    46.114200     207.0000     205.7100     189.0900
        2990    46.126500     203.0000     206.0600     189.0700
        2991    46.138700     199.0000     206.4600     189.0500
        2992    46.151000     191.0000     206.9000     189.0300
        2993    46.163200     201.0000     207.3700     189.0200
        2994    46.175500     217.0000     207.8900     189.0000
        2995    46.187700     215.0000     208.4900     188.9800
        2996    46.200000     211.0000     209.2100     188.9700
        2997    46.212200     204.0000     210.1100     188.9500
        2998    46.224500     219.0000     211.1900     188.9300
        2999    46.236700     205.0000     212.4600     188.9200
        3000    46.249000     230.0000     213.8600     188.9000
        3001    46.261200     203.0000     214.9700     188.8800
        3002    46.273500     221.0000     215.0300     188.8700
        3003    46.285700     247.0000     214.1500     188.8500
        3004    46.298000     230.0000     213.3900     188.8300
        3005    46.310200     225.0000     213.1600     188.8200
        3006    46.322500     222.0000     213.3500     188.8000
        3007    46.334700     196.0000     214.0000     188.7800
        3008    46.347000     212.0000     215.2200     188.7700
        3009    46.359200     214.0000     217.0600     188.7500
        3010    46.371500     207.0000     219.2600     188.7300
        3011    46.383700     225.0000     221.1000     188.7200
        3012    46.396000     241.0000     221.9900     188.7000
        3013    46.408200     221.0000     221.9900     188.6800
        3014    46.420500     214.0000     221.0500     188.6700
        3015    46.432700     208.0000     219.1000     188.6500
        3016    46.445000     229.0000     216.8900     188.6300
        3017    46.457200     221.0000     215.3400     188.6200
        3018    46.469500     221.0000     214.7300     188.6000
        3019    46.481700     210.0000     214.9700     188.5800
        3020    46.494000     200.0000     215.7700     188.5700
        3021    46.506200     218.0000     216.8000     188.5500
        3022    46.518500     221.0000     217.8700     188.5300
        3023    46.530700     203.0000     218.9400     188.5100
        3024    46.543000     225.0000     219.7900     188.5000
        3025    46.555200     227.0000     220.2900     188.4800
        3026    46.567500     241.0000     220.8300     188.4600
        3027    46.579700     223.0000     221.8000     188.4500
        3028    46.592000     222.0000     223.3200     188.4300
        3029    46.604200     210.0000     225.2700     188.4100
        3030    46.616500     230.0000     227.5100     188.4000
        3031    46.628700     241.0000     229.9600     188.3800
        3032    46.641000     220.0000     232.6500     188.3600
        3033    46.653200     204.0000     235.7500     188.3500
        3034    46.665500     221.0000     239.6000     188.3300
        3035    46.677700     230.0000     244.7400     188.3100
        3036    46.690000     250.0000     251.9100     188.3000
        3037    46.702200     259.0000     262.1700     188.2800
        3038    46.714500     292.0000     277.2000     188.2600
        3039    46.726700     319.0000     299.6100     188.2500
        3040    46.739000     348.0000     333.6200     188.2300
        3041    46.751300     409.0000     385.3200     188.2100
        3042    46.763500     474.0000     461.7800     188.2000
        3043    46.775800     586.0000     567.7500     188.1800
        3044    46.788000     733.0000     702.5800     188.1600
        3045    46.800300     935.0000     856.2400     188.1500
        3046    46.812500    1006.0000     995.9700     188.1300
        3047    46.824800    1097.0000    1057.6100     188.1100
        3048    46.837000    1040.0000     991.4000     188.1000
        3049    46.849300     874.0000     833.6400     188.0800
        3050    46.861500     768.0000     673.8000     188.0600
        3051    46.873800     591.0000     565.4500     188.0500
        3052    46.886000     520.0000     515.3100     188.0300
        3053    46.898300     526.0000     512.3700     188.0100
        3054    46.910500     505.0000     543.7700     188.0000
        3055    46.922800     552.0000     596.1900     187.9800
        3056    46.935000     645.0000     648.9100     187.9600
        3057    46.947300     625.0000     669.3900     187.9500
        3058    46.959500     627.0000     631.7300     187.9300
        3059    46.971800     554.0000     547.3600     187.9100
        3060    46.984000     436.0000     455.9600     187.9000
        3061    46.996300     343.0000     385.1300     187.8800
        3062    47.008500     338.0000     339.1200     187.8600
        3063    47.020800     288.0000     311.4900     187.8400
        3064    47.033000     308.0000     294.6000     187.8300
        3065    47.045300     265.0000     282.0600     187.8100
        3066    47.057500     279.0000     269.7100     187.7900
        3067    47.069800     245.0000     256.8500     187.7800
        3068    47.082000     247.0000     245.3300     187.7600
        3069    47.094300     238.0000     236.6800     187.7400
        3070    47.106500     200.0000     231.0400     187.7300
        3071    47.118800     209.0000     227.8800     187.7100
        3072    47.131000     246.0000     226.5500     187.6900
        3073    47.143300     221.0000     226.4100     187.6700
        3074    47.155500     266.0000     226.6200     187.6600
        3075    47.167800     207.0000     226.0800     187.6400
        3076    47.180000     221.0000     223.9300     187.6200
        3077    47.192300     238.0000     220.4000     187.6100
        3078    47.204500     250.0000     216.5700     187.5900
        3079    47.216800     200.0000     213.3200     187.5700
        3080    47.229000     208.0000     210.9400     187.5500
        3081    47.241300     212.0000     209.3300     187.5400
        3082    47.253500     196.0000     208.3100     187.5200
        3083    47.265800     190.0000     207.7700     187.5000
        3084    47.278000     207.0000     207.6400     187.4800
        3085    47.290300     220.0000     207.9600     187.4700
        3086    47.302500     229.0000     208.8100     187.4500
        3087    47.314800     175.0000     210.4100     187.4300
        3088    47.327000     194.0000     213.1600     187.4200
        3089    47.339300     221.0000     217.7200     187.4000
        3090    47.351500     231.0000     224.7900     187.3800
        3091    47.363800     218.0000     234.6800     187.3600
        3092    47.376000     247.0000     247.3300     187.3500
        3093    47.388300     271.0000     262.0600     187.3300
        3094    47.400600     269.0000     273.6600     187.3100
        3095    47.412800     290.0000     271.8600     187.2900
        3096    47.425100     280.0000     255.9300     187.2800
        3097    47.437300     225.0000     239.0500     187.2600
        3098    47.449600     225.0000     228.3700     187.2400
        3099    47.461800     236.0000     223.4800     187.2200
        3100    47.474100     214.0000     222.7500     187.2000
        3101    47.486300     219.0000     225.0500     187.1900
        3102    47.498600     256.0000     229.6500     187.1700
        3103    47.510800     210.0000     235.9000     187.1500
        3104    47.523100     220.0000     241.6400     187.1300
        3105    47.535300     239.0000     242.3200     187.1200
        3106    47.547600     251.0000     235.8700     187.1000
        3107    47.559800     217.0000     227.1600     187.0800
        3108    47.572100     217.0000     220.7700     187.0600
        3109    47.584300     194.0000     217.1500     187.0400
        3110    47.596600     195.0000     215.3500     187.0300
        3111    47.608800     201.0000     214.5900     187.0100
        3112    47.621100     224.0000     214.4600     186.9900
        3113    47.633300     203.0000     214.7800     186.9700
        3114    47.645600     203.0000     215.5500     186.9500
        3115    47.657800     220.0000     216.8600     186.9400
        3116    47.670100     217.0000     218.9200     186.9200
        3117    47.682300     198.0000     222.0100     186.9000
        3118    47.694600     225.0000     226.5700     186.8800
        3119    47.706800     242.0000     233.3200     186.8600
        3120    47.719100     276.0000     243.5600     186.8400
        3121    47.731300     240.0000     259.3700     186.8300
        3122    47.743600     321.0000     283.5600     186.8100
        3123    47.755800     308.0000     319.1300     186.7900
        3124    47.768100     377.0000     367.7500     186.7700
        3125    47.780300     424.0000     428.4500     186.7500
        3126    47.792600     487.0000     494.7300     186.7300
        3127    47.804800     545.0000     547.3000     186.7200
        3128    47.817100     563.0000     556.0800     186.7000
        3129    47.829300     573.0000     509.8800     186.6800
        3130    47.841600     510.0000     437.2500     186.6600
        3131    47.853800     378.0000     374.5600     186.6400
        3132    47.866100     336.0000     336.2100     186.6200
        3133    47.878300     316.0000     320.9200     186.6000
        3134    47.890600     301.0000     323.6500     186.5900
        3135    47.902800     307.0000     339.6200     186.5700
        3136    47.915100     331.0000     363.6400     186.5500
        3137    47.927300     367.0000     386.8000     186.5300
        3138    47.939600     385.0000     394.8000     186.5100
        3139    47.951800     409.0000     377.1800     186.4900
        3140    47.964100     345.0000     340.6600     186.4700
        3141    47.976300     303.0000     302.5200     186.4500
        3142    47.988600     257.0000     273.4100     186.4300
        3143    48.000800     248.0000     254.2300     186.4100
        3144    48.013100     219.0000     242.1700     186.4000
        3145    48.025400     220.0000     234.5300     186.3800
        3146    48.037600     233.0000     229.6400     186.3600
        3147    48.049900     228.0000     226.7900     186.3400
        3148    48.062100     206.0000     225.7600     186.3200
        3149    48.074400     238.0000     226.5700     186.3000
        3150    48.086600     236.0000     229.4800     186.2800
        3151    48.098900     204.0000     235.1200     186.2600
        3152    48.111100     245.0000     244.6700     186.2400
        3153    48.123400     273.0000     260.0600     186.2200
        3154    48.135600     288.0000     284.0000     186.2000
        3155    48.147900     291.0000     319.1400     186.1800
        3156    48.160100     360.0000     366.7200     186.1600
        3157    48.172400     456.0000     425.3700     186.1400
        3158    48.184600     477.0000     487.4900     186.1200
        3159    48.196900     522.0000     532.0200     186.1000
        3160    48.209100     517.0000     530.4900     186.0800
        3161    48.221400     552.0000     479.1900     186.0600
        3162    48.233600     447.0000     409.9600     186.0400
        3163    48.245900     345.0000     353.5600     186.0200
        3164    48.258100     310.0000     319.9800     186.0000
        3165    48.270400     290.0000     307.4400     185.9800
        3166    48.282600     287.0000     311.2900     185.9600
        3167    48.294900     308.0000     327.0800     185.9400
        3168    48.307100     314.0000     349.8400     185.9200
        3169    48.319400     406.0000     370.7800     185.9000
        3170    48.331600     392.0000     376.0100     185.8800
        3171    48.343900     406.0000     356.5900     185.8600
        3172    48.356100     299.0000     320.4600     185.8400
        3173    48.368400     302.0000     283.8200     185.8200
        3174    48.380600     246.0000     255.7000     185.8000
        3175    48.392900     248.0000     236.7300     185.7800
        3176    48.405100     217.0000     224.4500     185.7600
        3177    48.417400     226.0000     216.3800     185.7400
        3178    48.429600     189.0000     210.8600     185.7200
        3179    48.441900     205.0000     206.9500     185.7000
        3180    48.454100     212.0000     204.0800     185.6800
        3181    48.466400     209.0000     201.9300     185.6600
        3182    48.478600     221.0000     200.2800     185.6400
        3183    48.490900     208.0000     198.9800     185.6200
        3184    48.503100     200.0000     197.9400     185.6000
        3185    48.515400     190.0000     197.1100     185.5700
        3186    48.527600     196.0000     196.4600     185.5500
        3187    48.539900     188.0000     195.9600     185.5300
        3188    48.552100     166.0000     195.6100     185.5100
        3189    48.564400     194.0000     195.4300     185.4900
        3190    48.576600     189.0000     195.4500     185.4700
        3191    48.588900     186.0000     195.7200     185.4500
        3192    48.601100     193.0000     196.3200     185.4300
        3193    48.613400     209.0000     197.5400     185.4100
        3194    48.625600     209.0000     199.6000     185.3800
        3195    48.637900     205.0000     202.6400     185.3600
        3196    48.650100     171.0000     206.6900     185.3400
        3197    48.662400     221.0000     211.5900     185.3200
        3198    48.674700     198.0000     215.8600     185.3000
        3199    48.686900     193.0000     216.0600     185.2800
        3200    48.699100     226.0000     211.0000     185.2600
        3201    48.711400     199.0000     204.8600     185.2300
        3202    48.723700     231.0000     200.6500     185.2100
        3203    48.735900     201.0000     198.4500     185.1900
        3204    48.748200     225.0000     197.7100     185.1700
        3205    48.760400     218.0000     198.0600     185.1500
        3206    48.772700     196.0000     199.2400     185.1200
        3207    48.784900     200.0000     201.0900     185.1000
        3208    48.797200     204.0000     203.2000     185.0800
        3209    48.809400     200.0000     204.3500     185.0600
        3210    48.821700     200.0000     203.1000     185.0400
        3211    48.833900     218.0000     200.0900     185.0100
        3212    48.846200     182.0000     197.3100     184.9900
        3213    48.858400     184.0000     195.5300     184.9700
        3214    48.870700     191.0000     194.5500     184.9500
        3215    48.882900     190.0000     194.0300     184.9200
        3216    48.895200     183.0000     193.6700     184.9000
        3217    48.907400     185.0000     193.3500     184.8800
        3218    48.919700     181.0000     193.1100     184.8600
        3219    48.931900     183.0000     193.0100     184.8300
        3220    48.944200     190.0000     193.0400     184.8100
        3221    48.956400     199.0000     193.1600     184.7900
        3222    48.968700     177.0000     193.3700     184.7700
        3223    48.980900     191.0000     193.6400     184.7400
        3224    48.993200     192.0000     193.9800     184.7200
        3225    49.005400     186.0000     194.3600     184.7000
        3226    49.017700     208.0000     194.7400     184.6700
        3227    49.029900     190.0000     195.0900     184.6500
        3228    49.042200     178.0000     195.4100     184.6300
        3229    49.054400     211.0000     195.7800     184.6000
        3230    49.066700     208.0000     196.2600     184.5800
        3231    49.078900     227.0000     196.8700     184.5600
        3232    49.091200     195.0000     197.7100     184.5300
        3233    49.103400     194.0000     198.8400     184.5100
        3234    49.115700     218.0000     200.3700     184.4900
        3235    49.127900     227.0000     202.4100     184.4600
        3236    49.140200     190.0000     205.1200     184.4400
        3237    49.152400     182.0000     208.5600     184.4200
        3238    49.164700     217.0000     212.6900     184.3900
        3239    49.176900     239.0000     218.0700     184.3700
        3240    49.189200     215.0000     225.9900     184.3500
        3241    49.201400     235.0000     236.9100     184.3200
        3242    49.213700     229.0000     250.7000     184.3000
        3243    49.225900     296.0000     266.3900     184.2700
        3244    49.238200     271.0000     277.8900     184.2500
        3245    49.250400     285.0000     274.9900     184.2200
        3246    49.262700     241.0000     258.4500     184.2000
        3247    49.274900     259.0000     241.0100     184.1800
        3248    49.287200     237.0000     229.6100     184.1500
        3249    49.299400     237.0000     223.8800     184.1300
        3250    49.311700     205.0000     222.2200     184.1000
        3251    49.324000     229.0000     223.7300     184.0800
        3252    49.336200     226.0000     227.7100     184.0500
        3253    49.348500     227.0000     233.5400     184.0300
        3254    49.360700     209.0000     239.8000     184.0100
        3255    49.373000     245.0000     242.5200     183.9800
        3256    49.385200     255.0000     237.8700     183.9600
        3257    49.397500     230.0000     228.3100     183.9300
        3258    49.409700     236.0000     219.4300     183.9100
        3259    49.422000     232.0000     213.4700     183.8800
        3260    49.434200     199.0000     209.8800     183.8600
        3261    49.446500     192.0000     207.7700     183.8300
        3262    49.458700     197.0000     206.5200     183.8100
        3263    49.471000     210.0000     205.8100     183.7800
        3264    49.483200     200.0000     205.4400     183.7600
        3265    49.495500     204.0000     205.2800     183.7300
        3266    49.507700     200.0000     205.2800     183.7000
        3267    49.520000     209.0000     205.4200     183.6800
        3268    49.532200     200.0000     205.7100     183.6500
        3269    49.544500     221.0000     206.1500     183.6300
        3270    49.556700     200.0000     206.7400     183.6000
        3271    49.569000     169.0000     207.5400     183.5800
        3272    49.581200     207.0000     208.6100     183.5500
        3273    49.593500     229.0000     210.0500     183.5300
        3274    49.605700     199.0000     211.8900     183.5000
        3275    49.618000     209.0000     214.2100     183.4700
        3276    49.630200     225.0000     216.8000     183.4500
        3277    49.642500     231.0000     218.9400     183.4200
        3278    49.654700     207.0000     220.1800     183.4000
        3279    49.667000     200.0000     221.7300     183.3700
        3280    49.679200     210.0000     225.1400     183.3400
        3281    49.691500     224.0000     231.2700     183.3200
        3282    49.703700     237.0000     240.9000     183.2900
        3283    49.716000     244.0000     254.7900     183.2700
        3284    49.728200     289.0000     273.3700     183.2400
        3285    49.740500     311.0000     295.9500     183.2100
        3286    49.752700     340.0000     319.6300     183.1900
        3287    49.765000     371.0000     338.3900     183.1600
        3288    49.777200     339.0000     344.7100     183.1300
        3289    49.789500     339.0000     335.1300     183.1100
        3290    49.801700     311.0000     314.2000     183.0800
        3291    49.814000     322.0000     291.2500     183.0500
        3292    49.826200     233.0000     273.4000     183.0200
        3293    49.838500     258.0000     263.1000     183.0000
        3294    49.850700     231.0000     259.9400     182.9700
        3295    49.863000     242.0000     262.5000     182.9400
        3296    49.875200     269.0000     268.9900     182.9200
        3297    49.887500     262.0000     276.8400     182.8900
        3298    49.899700     287.0000     282.4400     182.8600
        3299    49.912000     291.0000     282.2400     182.8300
        3300    49.924200     267.0000     275.0000     182.8100
        3301    49.936500     262.0000     263.0000     182.7800
        3302    49.948700     226.0000     250.2900     182.7500
        3303    49.961000     267.0000     239.8000     182.7300
        3304    49.973300     222.0000     232.4100     182.7000
        3305    49.985500     227.0000     227.8100     182.6700
        3306    49.997800     202.0000     225.4300     182.6400
        3307    50.010000     201.0000     224.9400     182.6100
        3308    50.022300     222.0000     226.3100     182.5900
        3309    50.034500     194.0000     229.8700     182.5600
        3310    50.046800     221.0000     236.3900     182.5300
        3311    50.059000     251.0000     247.1900     182.5000
        3312    50.071300     257.0000     263.9700     182.4700
        3313    50.083500     287.0000     288.2200     182.4500
        3314    50.095800     328.0000     319.3400     182.4200
        3315    50.108000     356.0000     357.6400     182.3900
        3316    50.120300     368.0000     394.6700     182.3600
        3317    50.132500     354.0000     414.9000     182.3300
        3318    50.144800     422.0000     403.8700     182.3000
        3319    50.157000     357.0000     366.4100     182.2800
        3320    50.169300     306.0000     323.6200     182.2500
        3321    50.181500     281.0000     290.9500     182.2200
        3322    50.193800     272.0000     271.9900     182.1900
        3323    50.206000     255.0000     264.9300     182.1600
        3324    50.218300     225.0000     267.3400     182.1300
        3325    50.230500     283.0000     277.0400     182.1000
        3326    50.242800     267.0000     291.3900     182.0700
        3327    50.255000     304.0000     305.4100     182.0400
        3328    50.267300     315.0000     311.0700     182.0200
        3329    50.279500     304.0000     302.0500     181.9900
        3330    50.291800     254.0000     281.1500     181.9600
        3331    50.304000     213.0000     257.8500     181.9300
        3332    50.316300     239.0000     238.9700     181.9000
        3333    50.328500     205.0000     225.8600     181.8700
        3334    50.340800     184.0000     217.3000     181.8400
        3335    50.353000     227.0000     211.7800     181.8100
        3336    50.365300     180.0000     208.2700     181.7800
        3337    50.377500     215.0000     206.1700     181.7500
        3338    50.389800     198.0000     205.1800     181.7200
        3339    50.402000     201.0000     205.2400     181.6900
        3340    50.414300     180.0000     206.4900     181.6600
        3341    50.426500     193.0000     209.3200     181.6300
        3342    50.438800     217.0000     214.3200     181.6000
        3343    50.451000     226.0000     222.2000     181.5700
        3344    50.463300     237.0000     233.3400     181.5400
        3345    50.475500     257.0000     247.4700     181.5100
        3346    50.487800     260.0000     262.5900     181.4800
        3347    50.500000     279.0000     273.3000     181.4500
        3348    50.512300     324.0000     272.7300     181.4200
        3349    50.524500     302.0000     260.3700     181.3900
        3350    50.536800     238.0000     243.9700     181.3600
        3351    50.549000     211.0000     230.7900     181.3300
        3352    50.561300     213.0000     223.2900     181.3000
        3353    50.573500     196.0000     221.3200     181.2700
        3354    50.585800     241.0000     224.2400     181.2400
        3355    50.598000     215.0000     231.3800     181.2100
        3356    50.610300     237.0000     241.9400     181.1800
        3357    50.622600     210.0000     253.7800     181.1400
        3358    50.634800     240.0000     261.1700     181.1100
        3359    50.647100     276.0000     257.2300     181.0800
        3360    50.659300     239.0000     243.5500     181.0500
        3361    50.671600     241.0000     228.4100     181.0200
        3362    50.683800     222.0000     216.7200     180.9900
        3363    50.696100     215.0000     209.1800     180.9600
        3364    50.708300     192.0000     204.9600     180.9300
        3365    50.720600     206.0000     203.1600     180.9000
        3366    50.732800     205.0000     203.1600     180.8600
        3367    50.745100     225.0000     204.5100     180.8300
        3368    50.757300     220.0000     206.6000     180.8000
        3369    50.769600     200.0000     207.9600     180.7700
        3370    50.781800     203.0000     206.9700     180.7400
        3371    50.794100     205.0000     204.2900     180.7100
        3372    50.806300     200.0000     202.0900     180.6700
        3373    50.818600     182.0000     201.4200     180.6400
        3374    50.830800     232.0000     202.4000     180.6100
        3375    50.843100     203.0000     204.8400     180.5800
        3376    50.855300     202.0000     208.2300     180.5500
        3377    50.867600     223.0000     210.7800     180.5100
        3378    50.879800     197.0000     209.7500     180.4800
        3379    50.892100     207.0000     205.4700     180.4500
        3380    50.904300     187.0000     201.2800     180.4200
        3381    50.916600     212.0000     198.7700     180.3900
        3382    50.928800     181.0000     197.8000     180.3500
        3383    50.941100     180.0000     197.9300     180.3200
        3384    50.953300     206.0000     198.9400     180.2900
        3385    50.965600     170.0000     200.8900     180.2600
        3386    50.977800     223.0000     203.8900     180.2200
        3387    50.990100     208.0000     207.9400     180.1900
        3388    51.002300     203.0000     212.5500     180.1600
        3389    51.014600     228.0000     216.8400     180.1300
        3390    51.026800     235.0000     221.0300     180.0900
        3391    51.039100     220.0000     226.6700     180.0600
        3392    51.051300     250.0000     234.2000     180.0300
        3393    51.063600     270.0000     241.7400     179.9900
        3394    51.075800     261.0000     245.4300     179.9600
        3395    51.088100     228.0000     242.3600     179.9300
        3396    51.100300     243.0000     234.4600     179.8900
        3397    51.112600     265.0000     226.6000     179.8600
        3398    51.124800     203.0000     221.9300     179.8300
        3399    51.137100     226.0000     221.1900     179.8000
        3400    51.149300     229.0000     224.3300     179.7600
        3401    51.161600     227.0000     231.5600     179.7300
        3402    51.173800     251.0000     243.7200     179.7000
        3403    51.186100     272.0000     262.1200     179.6600
        3404    51.198300     336.0000     287.9700     179.6300
        3405    51.210600     335.0000     321.3000     179.5900
        3406    51.222800     354.0000     360.8300     179.5600
        3407    51.235100     407.0000     403.6200     179.5300
        3408    51.247300     454.0000     440.0300     179.4900
        3409    51.259600     514.0000     450.8800     179.4600
        3410    51.271900     421.0000     423.6000     179.4300
        3411    51.284100     418.0000     371.9500     179.3900
        3412    51.296400     348.0000     321.9300     179.3600
        3413    51.308600     265.0000     287.4300     179.3200
        3414    51.320900     270.0000     269.1400     179.2900
        3415    51.333100     272.0000     263.8700     179.2600
        3416    51.345400     295.0000     268.8900     179.2200
        3417    51.357600     284.0000     282.0800     179.1900
        3418    51.369900     304.0000     300.6900     179.1500
        3419    51.382100     317.0000     319.1000     179.1200
        3420    51.394400     352.0000     327.7700     179.0800
        3421    51.406600     307.0000     319.2000     179.0500
        3422    51.418900     286.0000     297.0100     179.0200
        3423    51.431100     275.0000     272.7100     178.9800
        3424    51.443400     237.0000     253.8400     178.9500
        3425    51.455600     219.0000     240.3500     178.9100
        3426    51.467900     249.0000     229.1000     178.8800
        3427    51.480100     211.0000     218.9200     178.8400
        3428    51.492400     211.0000     210.7900     178.8100
        3429    51.504600     181.0000     205.1100     178.7700
        3430    51.516900     187.0000     201.4300     178.7400
        3431    51.529100     188.0000     199.2200     178.7000
        3432    51.541400     180.0000     198.1200     178.6700
        3433    51.553600     177.0000     197.8700     178.6300
        3434    51.565900     208.0000     198.2200     178.6000
        3435    51.578100     174.0000     198.7900     178.5600
        3436    51.590400     211.0000     198.9000     178.5300
        3437    51.602600     198.0000     197.8200     178.4900
        3438    51.614900     203.0000     195.5600     178.4600
        3439    51.627100     211.0000     193.0600     178.4200
        3440    51.639400     199.0000     191.0000     178.3900
        3441    51.651600     198.0000     189.5200     178.3500
        3442    51.663900     176.0000     188.4700     178.3100
        3443    51.676100     198.0000     187.7100     178.2800
        3444    51.688400     198.0000     187.1300     178.2400
        3445    51.700600     181.0000     186.6800     178.2100
        3446    51.712900     182.0000     186.3100     178.1700
        3447    51.725100     178.0000     186.0100     178.1400
        3448    51.737400     201.0000     185.7600     178.1000
        3449    51.749600     174.0000     185.5500     178.0600
        3450    51.761900     163.0000     185.3800     178.0300
        3451    51.774100     183.0000     185.2400     177.9900
        3452    51.786400     173.0000     185.1300     177.9600
        3453    51.798600     176.0000     185.0600     177.9200
        3454    51.810900     165.0000     185.0200     177.8900
        3455    51.823100     177.0000     185.0400     177.8500
        3456    51.835400     165.0000     185.1500     177.8100
        3457    51.847600     187.0000     185.3700     177.7800
        3458    51.859900     165.0000     185.7600     177.7400
        3459    51.872100     184.0000     186.3200     177.7000
        3460    51.884400     192.0000     187.0500     177.6700
        3461    51.896700     199.0000     187.8000     177.6300
        3462    51.908900     194.0000     188.1600     177.6000
        3463    51.921200     188.0000     187.9800     177.5600
        3464    51.933400     211.0000     187.8500     177.5200
        3465    51.945700     199.0000     188.3200     177.4900
        3466    51.957900     181.0000     189.6200     177.4500
        3467    51.970200     186.0000     191.8200     177.4100
        3468    51.982400     205.0000     194.9100     177.3800
        3469    51.994700     192.0000     198.6800     177.3400
        3470    52.006900     209.0000     201.8700     177.3000
        3471    52.019200     190.0000     202.0000     177.2700
        3472    52.031400     189.0000     198.6600     177.2300
        3473    52.043700     198.0000     194.6600     177.1900
        3474    52.055900     191.0000     191.6500     177.1600
        3475    52.068200     199.0000     189.7700     177.1200
        3476    52.080400     203.0000     188.8700     177.0800
        3477    52.092700     201.0000     188.8000     177.0500
        3478    52.104900     182.0000     189.4200     177.0100
        3479    52.117200     156.0000     190.5800     176.9700
        3480    52.129400     181.0000     192.0900     176.9300
        3481    52.141700     209.0000     193.5400     176.9000
        3482    52.153900     179.0000     193.9800     176.8600
        3483    52.166200     199.0000     192.7100     176.8200
        3484    52.178400     189.0000     190.5900     176.7900
        3485    52.190700     177.0000     188.8400     176.7500
        3486    52.202900     223.0000     187.7700     176.7100
        3487    52.215200     174.0000     187.2400     176.6700
        3488    52.227400     197.0000     187.0600     176.6400
        3489    52.239700     182.0000     187.1500     176.6000
        3490    52.251900     212.0000     187.4600     176.5600
        3491    52.264200     201.0000     187.9900     176.5200
        3492    52.276400     207.0000     188.8500     176.4900
        3493    52.288700     206.0000     190.2300     176.4500
        3494    52.300900     193.0000     192.5200     176.4100
        3495    52.313200     192.0000     196.1400     176.3700
        3496    52.325400     222.0000     201.4700     176.3400
        3497    52.337700     192.0000     208.6900     176.3000
        3498    52.349900     255.0000     217.3400     176.2600
        3499    52.362200     232.0000     224.7500     176.2200
        3500    52.374400     234.0000     225.6700     176.1900
        3501    52.386700     250.0000     218.5600     176.1500
        3502    52.398900     239.0000     209.1200     176.1100
        3503    52.411200     214.0000     202.2400     176.0700
        3504    52.423400     199.0000     198.6000     176.0400
        3505    52.435700     195.0000     197.3900     176.0000
        3506    52.447900     217.0000     197.9500     175.9600
        3507    52.460200     184.0000     199.9900     175.9200
        3508    52.472400     217.0000     203.3400     175.8800
        3509    52.484700     195.0000     207.7000     175.8500
        3510    52.496900     235.0000     212.1000     175.8100
        3511    52.509200     214.0000     214.5300     175.7700
        3512    52.521400     239.0000     213.3700     175.7300
        3513    52.533700     215.0000     209.9300     175.6900
        3514    52.546000     221.0000     207.1500     175.6600
        3515    52.558200     216.0000     206.4700     175.6200
        3516    52.570500     226.0000     207.8000     175.5800
        3517    52.582700     230.0000     210.7200     175.5400
        3518    52.595000     212.0000     214.7500     175.5000
        3519    52.607200     214.0000     218.7100     175.4600
        3520    52.619500     243.0000     220.5600     175.4300
        3521    52.631700     234.0000     219.9900     175.3900
        3522    52.644000     236.0000     219.3200     175.3500
        3523    52.656200     192.0000     220.0000     175.3100
        3524    52.668500     225.0000     222.1000     175.2700
        3525    52.680700     246.0000     225.3000     175.2400
        3526    52.693000     220.0000     229.3500     175.2000
        3527    52.705200     190.0000     234.0800     175.1600
        3528    52.717500     227.0000     239.3600     175.1200
        3529    52.729700     239.0000     245.0800     175.0800
        3530    52.742000     260.0000     251.0300     175.0400
        3531    52.754200     231.0000     256.6800     175.0000
        3532    52.766500     236.0000     261.7300     174.9700
        3533    52.778700     288.0000     267.2500     174.9300
        3534    52.791000     292.0000     274.9700     174.8900
        3535    52.803200     273.0000     286.2000     174.8500
        3536    52.815500     309.0000     302.1500     174.8100
        3537    52.827700     329.0000     324.5600     174.7700
        3538    52.840000     349.0000     356.2200     174.7300
        3539    52.852200     446.0000     401.4700     174.7000
        3540    52.864500     522.0000     466.8800     174.6600
        3541    52.876700     612.0000     561.6700     174.6200
        3542    52.889000     757.0000     696.7800     174.5800
        3543    52.901200     954.0000     881.3900     174.5400
        3544    52.913500    1196.0000    1116.4300     174.5000
        3545    52.925700    1431.0000    1383.7700     174.4600
        3546    52.938000    1602.0000    1632.4600     174.4300
        3547    52.950200    1838.0000    1776.4900     174.3900
        3548    52.962500    1828.0000    1743.5700     174.3500
        3549    52.974700    1595.0000    1548.3300     174.3100
        3550    52.987000    1335.0000    1285.4200     174.2700
        3551    52.999200    1082.0000    1044.4500     174.2300
        3552    53.011500     821.0000     870.7600     174.1900
        3553    53.023700     786.0000     776.0400     174.1600
        3554    53.036000     747.0000     752.9200     174.1200
        3555    53.048200     776.0000     788.5800     174.0800
        3556    53.060500     928.0000     867.8700     174.0400
        3557    53.072700     996.0000     967.8400     174.0000
        3558    53.085000    1044.0000    1051.3500     173.9600
        3559    53.097200    1067.0000    1073.1700     173.9200
        3560    53.109500    1023.0000    1007.9600     173.8800
        3561    53.121700     840.0000     874.3400     173.8500
        3562    53.134000     716.0000     719.6300     173.8100
        3563    53.146200     574.0000     582.0700     173.7700
        3564    53.158500     437.0000     476.8000     173.7300
        3565    53.170700     422.0000     402.8000     173.6900
        3566    53.183000     323.0000     352.5500     173.6500
        3567    53.195200     313.0000     318.7100     173.6100
        3568    53.207500     298.0000     295.3900     173.5700
        3569    53.219800     275.0000     279.4400     173.5300
        3570    53.232000     256.0000     268.5400     173.5000
        3571    53.244300     247.0000     260.6800     173.4600
        3572    53.256500     262.0000     253.5700     173.4200
        3573    53.268800     236.0000     245.8500     173.3800
        3574    53.281000     257.0000     238.4700     173.3400
        3575    53.293300     201.0000     232.7200     173.3000
        3576    53.305500     250.0000     228.8100     173.2600
        3577    53.317800     233.0000     226.4300     173.2200
        3578    53.330000     252.0000     225.1700     173.1900
        3579    53.342300     231.0000     224.5400     173.1500
        3580    53.354500     234.0000     224.5400     173.1100
        3581    53.366800     220.0000     225.8800     173.0700
        3582    53.379000     263.0000     229.3300     173.0300
        3583    53.391300     236.0000     235.6900     172.9900
        3584    53.403500     251.0000     246.1000     172.9500
        3585    53.415800     223.0000     262.2600     172.9100
        3586    53.428000     279.0000     286.2900     172.8800
        3587    53.440300     310.0000     320.0500     172.8400
        3588    53.452500     355.0000     363.7600     172.8000
        3589    53.464800     394.0000     413.7800     172.7600
        3590    53.477000     444.0000     459.3800     172.7200
        3591    53.489300     473.0000     482.6500     172.6800
        3592    53.501500     468.0000     469.7300     172.6400
        3593    53.513800     418.0000     426.3200     172.6000
        3594    53.526000     392.0000     373.6900     172.5700
        3595    53.538300     359.0000     329.6500     172.5300
        3596    53.550500     299.0000     300.6500     172.4900
        3597    53.562800     274.0000     286.2800     172.4500
        3598    53.575000     286.0000     284.4100     172.4100
        3599    53.587300     287.0000     293.1100     172.3700
        3600    53.599500     302.0000     310.2500     172.3300
        3601    53.611800     277.0000     332.1300     172.3000
        3602    53.624000     351.0000     351.8400     172.2600
        3603    53.636300     340.0000     360.1700     172.2200
        3604    53.648500     338.0000     351.0700     172.1800
        3605    53.660800     338.0000     327.2900     172.1400
        3606    53.673000     307.0000     298.0100     172.1000
        3607    53.685300     282.0000     270.9900     172.0600
        3608    53.697500     255.0000     249.0600     172.0300
        3609    53.709800     245.0000     232.4900     171.9900
        3610    53.722000     252.0000     220.6900     171.9500
        3611    53.734300     219.0000     212.7500     171.9100
        3612    53.746500     214.0000     207.7600     171.8700
        3613    53.758800     220.0000     204.9700     171.8300
        3614    53.771000     217.0000     203.8100     171.8000
        3615    53.783300     193.0000     203.6700     171.7600
        3616    53.795500     227.0000     203.7000     171.7200
        3617    53.807800     233.0000     203.0100     171.6800
        3618    53.820000     199.0000     201.3200     171.6400
        3619    53.832300     221.0000     198.8600     171.6100
        3620    53.844600     215.0000     196.0400     171.5700
        3621    53.856800     187.0000     193.3700     171.5300
        3622    53.869100     199.0000     191.2200     171.4900
        3623    53.881300     202.0000     189.6900     171.4500
        3624    53.893600     198.0000     188.6900     171.4100
        3625    53.905800     207.0000     188.0900     171.3800
        3626    53.918100     202.0000     187.7800     171.3400
        3627    53.930300     188.0000     187.6700     171.3000
        3628    53.942600     205.0000     187.7000     171.2600
        3629    53.954800     178.0000     187.8300     171.2300
        3630    53.967100     182.0000     188.0300     171.1900
        3631    53.979300     185.0000     188.3000     171.1500
        3632    53.991600     169.0000     188.6500     171.1100
        3633    54.003800     164.0000     189.1100     171.0700
        3634    54.016100     202.0000     189.7600     171.0400
        3635    54.028300     184.0000     190.6800     171.0000
        3636    54.040600     193.0000     191.9600     170.9600
        3637    54.052800     191.0000     193.7500     170.9200
        3638    54.065100     183.0000     196.2700     170.8900
        3639    54.077300     203.0000     199.8400     170.8500
        3640    54.089600     191.0000     204.9500     170.8100
        3641    54.101800     210.0000     212.4400     170.7700
        3642    54.114100     220.0000     223.5800     170.7400
        3643    54.126300     280.0000     240.1300     170.7000
        3644    54.138600     270.0000     264.0700     170.6600
        3645    54.150800     292.0000     296.6400     170.6200
        3646    54.163100     335.0000     337.0900     170.5900
        3647    54.175300     381.0000     379.6600     170.5500
        3648    54.187600     405.0000     410.3700     170.5100
        3649    54.199800     391.0000     413.1000     170.4800
        3650    54.212100     385.0000     387.3400     170.4400
        3651    54.224300     349.0000     349.6800     170.4000
        3652    54.236600     325.0000     313.7400     170.3600
        3653    54.248800     279.0000     285.0900     170.3300
        3654    54.261100     229.0000     267.7300     170.2900
        3655    54.273300     244.0000     262.5400     170.2500
        3656    54.285600     239.0000     268.4500     170.2200
        3657    54.297800     257.0000     284.3500     170.1800
        3658    54.310100     299.0000     308.7000     170.1400
        3659    54.322300     322.0000     337.5900     170.1100
        3660    54.334600     353.0000     363.4500     170.0700
        3661    54.346800     379.0000     378.0400     170.0300
        3662    54.359100     401.0000     377.4300     170.0000
        3663    54.371300     385.0000     361.8500     169.9600
        3664    54.383600     332.0000     334.2500     169.9200
        3665    54.395800     315.0000     302.8800     169.8900
        3666    54.408100     303.0000     277.2000     169.8500
        3667    54.420300     233.0000     260.2600     169.8200
        3668    54.432600     237.0000     248.9200     169.7800
        3669    54.444800     247.0000     239.3300     169.7400
        3670    54.457100     241.0000     232.1100     169.7100
        3671    54.469400     237.0000     229.3000     169.6700
        3672    54.481600     228.0000     230.7200     169.6400
        3673    54.493900     255.0000     234.9900     169.6000
        3674    54.506100     249.0000     239.4200     169.5600
        3675    54.518400     268.0000     240.4600     169.5300
        3676    54.530600     237.0000     236.5100     169.4900
        3677    54.542900     232.0000     229.8800     169.4600
        3678    54.555100     218.0000     224.1700     169.4200
        3679    54.567400     195.0000     221.0800     169.3900
        3680    54.579600     212.0000     220.0500     169.3500
        3681    54.591900     209.0000     219.9700     169.3200
        3682    54.604100     209.0000     220.4700     169.2800
        3683    54.616400     210.0000     219.8900     169.2500
        3684    54.628600     237.0000     215.9900     169.2100
        3685    54.640900     208.0000     210.8000     169.1800
        3686    54.653100     206.0000     207.1200     169.1400
        3687    54.665400     234.0000     204.2000     169.1100
        3688    54.677600     188.0000     200.5000     169.0700
        3689    54.689900     192.0000     196.7500     169.0400
        3690    54.702100     177.0000     194.2300     169.0000
        3691    54.714400     181.0000     193.1800     168.9700
        3692    54.726600     212.0000     193.4700     168.9300
        3693    54.738900     179.0000     194.9200     168.9000
        3694    54.751100     192.0000     197.0100     168.8600
        3695    54.763400     196.0000     198.4800     168.8300
        3696    54.775600     225.0000     198.2600     168.7900
        3697    54.787900     202.0000     197.2200     168.7600
        3698    54.800100     207.0000     196.8400     168.7300
        3699    54.812400     188.0000     197.3300     168.6900
        3700    54.824600     214.0000     198.3600     168.6600
        3701    54.836900     192.0000     200.7000     168.6200
        3702    54.849100     211.0000     205.6300     168.5900
        3703    54.861400     222.0000     214.0600     168.5600
        3704    54.873600     232.0000     226.4100     168.5200
        3705    54.885900     237.0000     242.2200     168.4900
        3706    54.898100     284.0000     259.1400     168.4600
        3707    54.910400     232.0000     271.9900     168.4200
        3708    54.922600     279.0000     275.2300     168.3900
        3709    54.934900     254.0000     268.4100     168.3600
        3710    54.947100     263.0000     255.5600     168.3200
        3711    54.959400     217.0000     240.3700     168.2900
        3712    54.971600     231.0000     226.5600     168.2600
        3713    54.983900     202.0000     216.8400     168.2300
        3714    54.996100     208.0000     211.2200     168.1900
        3715    55.008400     232.0000     209.4100     168.1600
        3716    55.020600     233.0000     211.2500     168.1300
        3717    55.032900     201.0000     216.0500     168.1000
        3718    55.045100     203.0000     222.3100     168.0600
        3719    55.057400     245.0000     227.3700     168.0300
        3720    55.069600     229.0000     228.4500     168.0000
        3721    55.081900     215.0000     224.7600     167.9700
        3722    55.094100     212.0000     217.8400     167.9400
        3723    55.106400     218.0000     209.5200     167.9000
        3724    55.118700     153.0000     201.5000     167.8700
        3725    55.130900     189.0000     195.1100     167.8400
        3726    55.143200     212.0000     190.4800     167.8100
        3727    55.155400     196.0000     187.4100     167.7800
        3728    55.167700     207.0000     185.7900     167.7500
        3729    55.179900     192.0000     185.5200     167.7100
        3730    55.192200     200.0000     186.3900     167.6800
        3731    55.204400     180.0000     188.1100     167.6500
        3732    55.216700     202.0000     189.7700     167.6200
        3733    55.228900     189.0000     189.5000     167.5900
        3734    55.241200     216.0000     186.6600     167.5600
        3735    55.253400     178.0000     183.1800     167.5300
        3736    55.265700     204.0000     180.5700     167.5000
        3737    55.277900     177.0000     178.9700     167.4700
        3738    55.290200     186.0000     178.1100     167.4400
        3739    55.302400     198.0000     177.8000     167.4100
        3740    55.314700     192.0000     177.9100     167.3800
        3741    55.326900     179.0000     178.3600     167.3500
        3742    55.339200     193.0000     179.1100     167.3200
        3743    55.351400     160.0000     180.1600     167.2900
        3744    55.363700     173.0000     181.2600     167.2600
        3745    55.375900     191.0000     181.7000     167.2300
        3746    55.388200     183.0000     181.0500     167.2000
        3747    55.400400     176.0000     180.0100     167.1700
        3748    55.412700     198.0000     179.5000     167.1400
        3749    55.424900     171.0000     179.8600     167.1100
        3750    55.437200     163.0000     181.1500     167.0900
        3751    55.449400     208.0000     183.4300     167.0600
        3752    55.461700     206.0000     186.7300     167.0300
        3753    55.473900     188.0000     191.0600     167.0000
        3754    55.486200     207.0000     196.2400     166.9700
        3755    55.498400     199.0000     200.9000     166.9400
        3756    55.510700     205.0000     202.1600     166.9100
        3757    55.522900     180.0000     199.0600     166.8900
        3758    55.535200     197.0000     194.7000     166.8600
        3759    55.547400     206.0000     191.1000     166.8300
        3760    55.559700     189.0000     187.6700     166.8000
        3761    55.571900     205.0000     184.5600     166.7800
        3762    55.584200     189.0000     182.6300     166.7500
        3763    55.596400     211.0000     182.0900     166.7200
        3764    55.608700     218.0000     182.7400     166.6900
        3765    55.620900     219.0000     184.4100     166.6700
        3766    55.633200     240.0000     186.8900     166.6400
        3767    55.645400     205.0000     189.6500     166.6100
        3768    55.657700     216.0000     191.4300     166.5900
        3769    55.669900     203.0000     191.2600     166.5600
        3770    55.682200     194.0000     189.6300     166.5400
        3771    55.694400     184.0000     187.3400     166.5100
        3772    55.706700     212.0000     184.7400     166.4800
        3773    55.718900     184.0000     182.2700     166.4600
        3774    55.731200     195.0000     180.4000     166.4300
        3775    55.743400     191.0000     179.2600     166.4100
        3776    55.755700     174.0000     178.6800     166.3800
        3777    55.768000     188.0000     178.5200     166.3600
        3778    55.780200     211.0000     178.6800     166.3300
        3779    55.792500     187.0000     179.1500     166.3100
        3780    55.804700     189.0000     179.9300     166.2800
        3781    55.817000     194.0000     181.0500     166.2600
        3782    55.829200     174.0000     182.4200     166.2300
        3783    55.841500     206.0000     183.9200     166.2100
        3784    55.853700     197.0000     185.6400     166.1800
        3785    55.866000     187.0000     187.9500     166.1600
        3786    55.878200     187.0000     191.4500     166.1400
        3787    55.890500     201.0000     196.9200     166.1100
        3788    55.902700     229.0000     205.2600     166.0900
        3789    55.915000     232.0000     217.5400     166.0700
        3790    55.927200     243.0000     234.8300     166.0400
        3791    55.939500     279.0000     257.3100     166.0200
        3792    55.951700     300.0000     283.5300     166.0000
        3793    55.964000     290.0000     310.0900     165.9700
        3794    55.976200     328.0000     330.2300     165.9500
        3795    55.988500     311.0000     335.3700     165.9300
        3796    56.000700     325.0000     322.3800     165.9100
        3797    56.013000     289.0000     296.6400     165.8800
        3798    56.025200     281.0000     268.4600     165.8600
        3799    56.037500     253.0000     246.4100     165.8400
        3800    56.049700     240.0000     232.6700     165.8200
        3801    56.062000     228.0000     226.3200     165.8000
        3802    56.074200     230.0000     226.4100     165.7800
        3803    56.086500     242.0000     231.9900     165.7600
        3804    56.098700     240.0000     241.5100     165.7300
        3805    56.111000     264.0000     252.4200     165.7100
        3806    56.123200     250.0000     261.0800     165.6900
        3807    56.135500     275.0000     263.7300     165.6700
        3808    56.147700     269.0000     258.2800     165.6500
        3809    56.160000     221.0000     245.7900     165.6300
        3810    56.172200     232.0000     230.2300     165.6100
        3811    56.184500     223.0000     216.1100     165.5900
        3812    56.196700     205.0000     205.6200     165.5700
        3813    56.209000     206.0000     198.6300     165.5600
        3814    56.221200     178.0000     194.4500     165.5400
        3815    56.233500     191.0000     192.5400     165.5200
        3816    56.245700     199.0000     192.5600     165.5000
        3817    56.258000     198.0000     194.2100     165.4800
        3818    56.270200     200.0000     197.2800     165.4600
        3819    56.282500     204.0000     201.7300     165.4400
        3820    56.294700     204.0000     207.5400     165.4300
        3821    56.307000     214.0000     213.6700     165.4100
        3822    56.319200     221.0000     217.4700     165.3900
        3823    56.331500     235.0000     216.2600     165.3700
        3824    56.343700     203.0000     210.3300     165.3600
        3825    56.356000     214.0000     202.9500     165.3400
        3826    56.368200     206.0000     197.0500     165.3200
        3827    56.380500     221.0000     193.6700     165.3100
        3828    56.392800     191.0000     192.8200     165.2900
        3829    56.405000     179.0000     194.3400     165.2700
        3830    56.417300     188.0000     198.3600     165.2600
        3831    56.429500     200.0000     205.0100     165.2400
        3832    56.441800     217.0000     215.3400     165.2200
        3833    56.454000     226.0000     229.5200     165.2100
        3834    56.466300     267.0000     247.0800     165.1900
        3835    56.478500     260.0000     266.1300     165.1800
        3836    56.490800     266.0000     283.4100     165.1600
        3837    56.503000     318.0000     294.3300     165.1500
        3838    56.515300     293.0000     293.8000     165.1400
        3839    56.527500     283.0000     280.4100     165.1200
        3840    56.539800     257.0000     259.5300     165.1100
        3841    56.552000     217.0000     238.9800     165.0900
        3842    56.564300     231.0000     223.2700     165.0800
        3843    56.576500     206.0000     213.1400     165.0700
        3844    56.588800     201.0000     207.8800     165.0500
        3845    56.601000     196.0000     206.8900     165.0400
        3846    56.613300     224.0000     209.5900     165.0300
        3847    56.625500     219.0000     215.2100     165.0100
        3848    56.637800     235.0000     222.6100     165.0000
        3849    56.650000     243.0000     229.6900     164.9900
        3850    56.662300     242.0000     233.2000     164.9800
        3851    56.674500     237.0000     230.4800     164.9700
        3852    56.686800     220.0000     221.9700     164.9600
        3853    56.699000     220.0000     211.0200     164.9400
        3854    56.711300     207.0000     200.9800     164.9300
        3855    56.723500     198.0000     193.2400     164.9200
        3856    56.735800     183.0000     187.7200     164.9100
        3857    56.748000     191.0000     183.9300     164.9000
        3858    56.760300     191.0000     181.4000     164.8900
        3859    56.772500     188.0000     179.7100     164.8800
        3860    56.784800     170.0000     178.5600     164.8700
        3861    56.797000     184.0000     177.8300     164.8600
        3862    56.809300     174.0000     177.4900     164.8500
        3863    56.821500     184.0000     177.4800     164.8400
        3864    56.833800     203.0000     177.7300     164.8400
        3865    56.846000     163.0000     178.2300     164.8300
        3866    56.858300     194.0000     178.7700     164.8200
        3867    56.870500     181.0000     178.8400     164.8100
        3868    56.882800     185.0000     178.1200     164.8000
        3869    56.895000     165.0000     177.1200     164.8000
        3870    56.907300     180.0000     176.3600     164.7900
        3871    56.919500     161.0000     175.9700     164.7800
        3872    56.931800     189.0000     175.8700     164.7800
        3873    56.944000     194.0000     175.9900     164.7700
        3874    56.956300     194.0000     176.2800     164.7600
        3875    56.968500     173.0000     176.7500     164.7600
        3876    56.980800     167.0000     177.4000     164.7500
        3877    56.993000     182.0000     178.1900     164.7500
        3878    57.005300     210.0000     179.0500     164.7400
        3879    57.017500     176.0000     179.8700     164.7400
        3880    57.029800     161.0000     180.5500     164.7300
        3881    57.042100     175.0000     181.2000     164.7300
        3882    57.054300     180.0000     182.2200     164.7200
        3883    57.066600     201.0000     183.9800     164.7200
        3884    57.078800     188.0000     186.7000     164.7100
        3885    57.091100     167.0000     190.5600     164.7100
        3886    57.103300     188.0000     195.6000     164.7100
        3887    57.115600     206.0000     201.4400     164.7000
        3888    57.127800     192.0000     207.9500     164.7000
        3889    57.140100     194.0000     216.5900     164.7000
        3890    57.152300     211.0000     229.1000     164.7000
        3891    57.164600     263.0000     245.3500     164.7000
        3892    57.176800     255.0000     262.4100     164.6900
        3893    57.189100     298.0000     274.0900     164.6900
        3894    57.201300     254.0000     274.4300     164.6900
        3895    57.213600     245.0000     264.6100     164.6900
        3896    57.225800     236.0000     252.6400     164.6900
        3897    57.238100     204.0000     245.1700     164.6900
        3898    57.250300     229.0000     243.2100     164.6900
        3899    57.262600     211.0000     242.9800     164.6900
        3900    57.274800     236.0000     240.7600     164.6900
        3901    57.287100     211.0000     238.9400     164.6900
        3902    57.299300     251.0000     242.7900     164.6900
        3903    57.311600     243.0000     254.6600     164.6900
        3904    57.323800     298.0000     273.8500     164.7000
        3905    57.336100     285.0000     296.7300     164.7000
        3906    57.348300     289.0000     315.7700     164.7000
        3907    57.360600     319.0000     321.1600     164.7000
        3908    57.372800     302.0000     308.3800     164.7100
        3909    57.385100     295.0000     284.1100     164.7100
        3910    57.397300     268.0000     259.8200     164.7100
        3911    57.409600     243.0000     241.3600     164.7200
        3912    57.421800     213.0000     227.9900     164.7200
        3913    57.434100     211.0000     217.7100     164.7200
        3914    57.446300     222.0000     210.5900     164.7300
        3915    57.458600     180.0000     207.5000     164.7300
        3916    57.470800     196.0000     208.4600     164.7400
        3917    57.483100     227.0000     212.7900     164.7400
        3918    57.495300     234.0000     219.0800     164.7500
        3919    57.507600     237.0000     224.6200     164.7600
        3920    57.519800     211.0000     225.6200     164.7600
        3921    57.532100     195.0000     220.1300     164.7700
        3922    57.544300     219.0000     210.3100     164.7800
        3923    57.556600     216.0000     200.2500     164.7800
        3924    57.568800     204.0000     192.3700     164.7900
        3925    57.581100     163.0000     187.0200     164.8000
        3926    57.593300     197.0000     183.6500     164.8100
        3927    57.605600     197.0000     181.5600     164.8200
        3928    57.617800     177.0000     180.0500     164.8200
        3929    57.630100     159.0000     178.6000     164.8300
        3930    57.642300     198.0000     177.2900     164.8400
        3931    57.654600     173.0000     176.4000     164.8500
        3932    57.666800     192.0000     175.9800     164.8600
        3933    57.679100     144.0000     176.0600     164.8700
        3934    57.691400     198.0000     176.6600     164.8800
        3935    57.703600     203.0000     177.8600     164.8900
        3936    57.715900     167.0000     179.6500     164.9100
        3937    57.728100     173.0000     181.7700     164.9200
        3938    57.740400     184.0000     183.1400     164.9300
        3939    57.752600     195.0000     182.5400     164.9400
        3940    57.764900     176.0000     180.5200     164.9600
        3941    57.777100     189.0000     178.6100     164.9700
        3942    57.789400     199.0000     177.3900     164.9800
        3943    57.801600     162.0000     176.9800     164.9900
        3944    57.813900     201.0000     177.4400     165.0100
        3945    57.826100     189.0000     178.8400     165.0200
        3946    57.838400     187.0000     181.3000     165.0400
        3947    57.850600     199.0000     184.9000     165.0500
        3948    57.862900     195.0000     189.5400     165.0700
        3949    57.875100     204.0000     194.6400     165.0800
        3950    57.887400     166.0000     199.1600     165.1000
        3951    57.899600     176.0000     201.8800     165.1200
        3952    57.911900     178.0000     201.9100     165.1300
        3953    57.924100     180.0000     199.1700     165.1500
        3954    57.936400     195.0000     194.5200     165.1700
        3955    57.948600     190.0000     189.3900     165.1800
        3956    57.960900     191.0000     185.0000     165.2000
        3957    57.973100     187.0000     181.9200     165.2200
        3958    57.985400     169.0000     180.2100     165.2400
        3959    57.997600     184.0000     179.7100     165.2600
        3960    58.009900     182.0000     180.2100     165.2800
        3961    58.022100     181.0000     181.4700     165.3000
        3962    58.034400     196.0000     183.1000     165.3200
        3963    58.046600     190.0000     184.6400     165.3400
        3964    58.058900     201.0000     185.7200     165.3600
        3965    58.071100     150.0000     186.0200     165.3800
        3966    58.083400     183.0000     185.1900     165.4000
        3967    58.095600     190.0000     183.2900     165.4200
        3968    58.107900     158.0000     180.9200     165.4500
        3969    58.120100     182.0000     178.9700     165.4700
        3970    58.132400     164.0000     177.8200     165.4900
        3971    58.144600     166.0000     177.4200     165.5200
        3972    58.156900     166.0000     177.3200     165.5400
        3973    58.169100     176.0000     176.7700     165.5600
        3974    58.181400     188.0000     175.4900     165.5900
        3975    58.193600     161.0000     174.1300     165.6100
        3976    58.205900     172.0000     173.1600     165.6400
        3977    58.218100     160.0000     172.6200     165.6600
        3978    58.230400     190.0000     172.3600     165.6900
        3979    58.242600     180.0000     172.2000     165.7200
        3980    58.254900     174.0000     172.0600     165.7400
        3981    58.267100     163.0000     171.9700     165.7700
        3982    58.279400     183.0000     172.0300     165.8000
        3983    58.291600     178.0000     172.2800     165.8300
        3984    58.303900     157.0000     172.6700     165.8500
        3985    58.316200     162.0000     173.0100     165.8800
        3986    58.328400     177.0000     173.0200     165.9100
        3987    58.340700     170.0000     172.6300     165.9400
        3988    58.352900     167.0000     172.1200     165.9700
        3989    58.365200     178.0000     171.7400     166.0000
        3990    58.377400     149.0000     171.5300     166.0300
        3991    58.389700     175.0000     171.4800     166.0600
        3992    58.401900     150.0000     171.5400     166.0900
        3993    58.414200     163.0000     171.7200     166.1300
        3994    58.426400     166.0000     172.0500     166.1600
        3995    58.438700     178.0000     172.5500     166.1900
        3996    58.450900     197.0000     173.2500     166.2200
        3997    58.463200     164.0000     174.1100     166.2600
        3998    58.475400     184.0000     174.8900     166.2900
        3999    58.487700     169.0000     175.1000     166.3300
        4000    58.499900     196.0000     174.5200     166.3600
        4001    58.512200     167.0000     173.6900     166.4000
        4002    58.524400     200.0000     173.0600     166.4300
        4003    58.536700     161.0000     172.7000     166.4700
        4004    58.548900     165.0000     172.5600     166.5000
        4005    58.561200     193.0000     172.5700     166.5400
        4006    58.573400     170.0000     172.7100     166.5800
        4007    58.585700     206.0000     172.9800     166.6200
        4008    58.597900     176.0000     173.4000     166.6500
        4009    58.610200     159.0000     173.9700     166.6900
        4010    58.622400     178.0000     174.6600     166.7300
        4011    58.634700     155.0000     175.4100     166.7700
        4012    58.646900     168.0000     176.0300     166.8100
        4013    58.659200     199.0000     176.5500     166.8500
        4014    58.671400     171.0000     177.2900     166.8900
        4015    58.683700     178.0000     178.7100     166.9300
        4016    58.695900     194.0000     181.1300     166.9700
        4017    58.708200     183.0000     184.7700     167.0100
        4018    58.720400     167.0000     189.6100     167.0600
        4019    58.732700     189.0000     194.9300     167.1000
        4020    58.744900     199.0000     198.1600     167.1400
        4021    58.757200     211.0000     196.4400     167.1800
        4022    58.769400     201.0000     191.3000     167.2300
        4023    58.781700     176.0000     186.5400     167.2700
        4024    58.793900     208.0000     183.4300     167.3200
        4025    58.806200     163.0000     181.6000     167.3600
        4026    58.818400     162.0000     180.5200     167.4100
        4027    58.830700     172.0000     180.0700     167.4500
        4028    58.842900     178.0000     180.3300     167.5000
        4029    58.855200     189.0000     181.3500     167.5500
        4030    58.867400     177.0000     183.1400     167.6000
        4031    58.879700     187.0000     185.6700     167.6400
        4032    58.891900     194.0000     188.6000     167.6900
        4033    58.904200     175.0000     190.8800     167.7400
        4034    58.916400     200.0000     191.2900     167.7900
        4035    58.928700     196.0000     190.2400     167.8400
        4036    58.940900     198.0000     189.3500     167.8900
        4037    58.953200     211.0000     189.4800     167.9400
        4038    58.965500     180.0000     190.1600     167.9900
        4039    58.977700     201.0000     190.3900     168.0400
        4040    58.990000     170.0000     189.9900     168.1000
        4041    59.002200     187.0000     189.9200     168.1500
        4042    59.014500     172.0000     190.8000     168.2000
        4043    59.026700     218.0000     192.5900     168.2600
        4044    59.039000     198.0000     194.6900     168.3100
        4045    59.051200     203.0000     195.7700     168.3600
        4046    59.063500     200.0000     195.2000     168.4200
        4047    59.075700     148.0000     194.2600     168.4700
        4048    59.088000     197.0000     194.2400     168.5300
        4049    59.100200     211.0000     195.4900     168.5900
        4050    59.112500     194.0000     197.9700     168.6400
        4051    59.124700     195.0000     201.5800     168.7000
        4052    59.137000     198.0000     206.2300     168.7600
        4053    59.149200     193.0000     212.3400     168.8200
        4054    59.161500     233.0000     221.0800     168.8800
        4055    59.173700     246.0000     234.1900     168.9300
        4056    59.186000     235.0000     253.6000     168.9900
        4057    59.198200     267.0000     281.2700     169.0500
        4058    59.210500     328.0000     318.1800     169.1200
        4059    59.222700     365.0000     362.9300     169.1800
        4060    59.235000     450.0000     409.1000     169.2400
        4061    59.247200     483.0000     442.3000     169.3000
        4062    59.259500     464.0000     446.7200     169.3600
        4063    59.271700     493.0000     421.3000     169.4300
        4064    59.284000     394.0000     381.7200     169.4900
        4065    59.296200     402.0000     343.5700     169.5500
        4066    59.308500     310.0000     313.5800     169.6200
        4067    59.320700     274.0000     293.5600     169.6800
        4068    59.333000     295.0000     284.0600     169.7500
        4069    59.345200     302.0000     285.5300     169.8200
        4070    59.357500     296.0000     298.7400     169.8800
        4071    59.369700     310.0000     324.7200     169.9500
        4072    59.382000     378.0000     363.7800     170.0200
        4073    59.394200     413.0000     413.2800     170.0900
        4074    59.406500     476.0000     464.6500     170.1500
        4075    59.418700     501.0000     502.8300     170.2200
        4076    59.431000     524.0000     511.9000     170.2900
        4077    59.443200     541.0000     485.8500     170.3600
        4078    59.455500     460.0000     435.0600     170.4300
        4079    59.467700     379.0000     378.3400     170.5100
        4080    59.480000     342.0000     329.6300     170.5800
        4081    59.492200     290.0000     293.9700     170.6500
        4082    59.504500     266.0000     270.9000     170.7200
        4083    59.516700     229.0000     258.3500     170.8000
        4084    59.529000     277.0000     254.5400     170.8700
        4085    59.541200     272.0000     258.4300     170.9400
        4086    59.553500     234.0000     269.1400     171.0200
        4087    59.565700     253.0000     284.8700     171.1000
        4088    59.578000     306.0000     301.9400     171.1700
        4089    59.590200     306.0000     314.2000     171.2500
        4090    59.602500     274.0000     314.5400     171.3300
        4091    59.614800     297.0000     300.6300     171.4000
        4092    59.627000     274.0000     277.8800     171.4800
        4093    59.639300     241.0000     254.4100     171.5600
        4094    59.651500     234.0000     235.1700     171.6400
        4095    59.663800     199.0000     221.2500     171.7200
        4096    59.676000     184.0000     211.7200     171.8000
        4097    59.688300     184.0000     205.4000     171.8800
        4098    59.700500     207.0000     201.5200     171.9600
        4099    59.712800     183.0000     199.5200     172.0500
        4100    59.725000     214.0000     198.8000     172.1300
        4101    59.737300     217.0000     198.8300     172.2100
        4102    59.749500     205.0000     199.2600     172.3000
        4103    59.761800     195.0000     199.6000     172.3800
        4104    59.774000     228.0000     199.0100     172.4700
        4105    59.786300     203.0000     197.0100     172.5500
        4106    59.798500     190.0000     194.2000     172.6400
        4107    59.810800     197.0000     191.6600     172.7200
        4108    59.823000     199.0000     190.1000     172.8100
        4109    59.835300     213.0000     189.6900     172.9000
        4110    59.847500     220.0000     190.5400     172.9800
        4111    59.859800     212.0000     192.7900     173.0700
        4112    59.872000     191.0000     196.5500     173.1700
        4113    59.884300     199.0000     201.3400     173.2500
        4114    59.896500     205.0000     205.1900     173.3500
        4115    59.908800     204.0000     204.9500     173.4400
        4116    59.921000     221.0000     200.3400     173.5300
        4117    59.933300     221.0000     194.6200     173.6200
        4118    59.945500     181.0000     190.0200     173.7100
        4119    59.957800     171.0000     186.8000     173.8100
        4120    59.970000     192.0000     184.7200     173.9100
        4121    59.982300     185.0000     183.5300     174.0000
        4122    59.994500     184.0000     183.0800     174.0900

# The following lines are used to test the character set of files sent by
# network email or other means. They are not part of the CIF data set.
# abcdefghijklmnopqrstuvwxyzABCDEFGHIJKLMNOPQRSTUVWXYZ0123456789
# !@#$%^&*()_+{}:"~<>?|\-=[];'`,./ 
