# Supplementary material for: Hydrogen-substituted β-tricalcium phosphate synthesized in organic media
Source: Acta Crystallogr B Struct Sci Cryst Eng Mater. 2016 Dec 1;72(Pt 6):875–84. doi: 10.1107/S2052520616015675 (PMC5134762; doi:10.1107/S2052520616015675)
Supplement: Supplementary file 11 [file b-72-00875-150305-04-betaTCPsup11.rtv]

###############################################################################
# Rietveld refinement results for sample 150305-04
# Created with Profex 3.10.0
# Export date: Juli 27, 2016 - 16:29
###############################################################################

data_150305-04
_pd_block_id 150305-04

loop_
    _pd_proc_point_id
    _pd_proc_2theta_corrected
    _pd_proc_intensity_total
    _pd_calc_intensity_total
    _pd_proc_intensity_bkg_calc
           1     9.508400     247.0000     221.4900     221.2000
           2     9.520600     207.0000     222.0400     221.7600
           3     9.532900     231.0000     222.5800     222.2900
           4     9.545100     233.0000     223.0900     222.8000
           5     9.557400     242.0000     223.5800     223.2900
           6     9.569600     234.0000     224.0600     223.7600
           7     9.581900     227.0000     224.5100     224.2100
           8     9.594100     233.0000     224.9400     224.6300
           9     9.606400     251.0000     225.3500     225.0400
          10     9.618600     199.0000     225.7400     225.4300
          11     9.630900     217.0000     226.1200     225.8000
          12     9.643100     226.0000     226.4700     226.1600
          13     9.655400     251.0000     226.8100     226.4900
          14     9.667600     222.0000     227.1300     226.8100
          15     9.679900     228.0000     227.4400     227.1100
          16     9.692100     226.0000     227.7300     227.4000
          17     9.704400     212.0000     228.0100     227.6700
          18     9.716600     243.0000     228.2600     227.9200
          19     9.728900     260.0000     228.5100     228.1600
          20     9.741100     219.0000     228.7400     228.3900
          21     9.753400     215.0000     228.9500     228.6000
          22     9.765600     228.0000     229.1500     228.7900
          23     9.777900     242.0000     229.3400     228.9800
          24     9.790100     224.0000     229.5200     229.1500
          25     9.802400     218.0000     229.6800     229.3000
          26     9.814600     229.0000     229.8300     229.4500
          27     9.826900     228.0000     229.9700     229.5800
          28     9.839100     235.0000     230.1000     229.7000
          29     9.851400     236.0000     230.2100     229.8100
          30     9.863600     231.0000     230.3200     229.9100
          31     9.875900     234.0000     230.4100     230.0000
          32     9.888100     218.0000     230.4900     230.0700
          33     9.900400     196.0000     230.5700     230.1400
          34     9.912600     234.0000     230.6300     230.2000
          35     9.924900     266.0000     230.6900     230.2500
          36     9.937100     234.0000     230.7300     230.2800
          37     9.949400     229.0000     230.7700     230.3100
          38     9.961600     229.0000     230.8000     230.3300
          39     9.973900     238.0000     230.8200     230.3400
          40     9.986100     244.0000     230.8300     230.3400
          41     9.998400     212.0000     230.8400     230.3400
          42    10.010600     224.0000     230.8300     230.3300
          43    10.022900     225.0000     230.8200     230.3100
          44    10.035100     234.0000     230.8100     230.2800
          45    10.047400     219.0000     230.7800     230.2400
          46    10.059600     237.0000     230.7500     230.2000
          47    10.071900     241.0000     230.7200     230.1500
          48    10.084100     229.0000     230.6800     230.1000
          49    10.096400     223.0000     230.6300     230.0300
          50    10.108600     243.0000     230.5800     229.9700
          51    10.120900     223.0000     230.5200     229.8900
          52    10.133100     220.0000     230.4600     229.8100
          53    10.145400     219.0000     230.3900     229.7300
          54    10.157700     227.0000     230.3200     229.6400
          55    10.169900     231.0000     230.2500     229.5400
          56    10.182200     225.0000     230.1700     229.4400
          57    10.194400     228.0000     230.0900     229.3400
          58    10.206700     220.0000     230.0000     229.2300
          59    10.218900     215.0000     229.9100     229.1200
          60    10.231200     227.0000     229.8200     229.0000
          61    10.243400     229.0000     229.7300     228.8800
          62    10.255700     224.0000     229.6300     228.7500
          63    10.267900     212.0000     229.5400     228.6200
          64    10.280200     229.0000     229.4400     228.4900
          65    10.292400     208.0000     229.3400     228.3500
          66    10.304700     220.0000     229.2400     228.2100
          67    10.316900     224.0000     229.1400     228.0700
          68    10.329200     254.0000     229.0500     227.9200
          69    10.341400     216.0000     228.9500     227.7700
          70    10.353700     233.0000     228.8600     227.6200
          71    10.365900     225.0000     228.7600     227.4600
          72    10.378200     209.0000     228.6700     227.3100
          73    10.390400     238.0000     228.5900     227.1500
          74    10.402700     231.0000     228.5100     226.9800
          75    10.414900     243.0000     228.4300     226.8200
          76    10.427200     219.0000     228.3700     226.6500
          77    10.439400     246.0000     228.3100     226.4900
          78    10.451700     230.0000     228.2600     226.3100
          79    10.463900     234.0000     228.2300     226.1400
          80    10.476200     223.0000     228.2100     225.9700
          81    10.488400     245.0000     228.2000     225.7900
          82    10.500700     205.0000     228.2200     225.6200
          83    10.512900     222.0000     228.2600     225.4400
          84    10.525200     225.0000     228.3300     225.2600
          85    10.537400     228.0000     228.4400     225.0800
          86    10.549700     218.0000     228.5900     224.9000
          87    10.561900     236.0000     228.8000     224.7100
          88    10.574200     235.0000     229.0700     224.5300
          89    10.586400     211.0000     229.4300     224.3500
          90    10.598700     232.0000     229.8900     224.1600
          91    10.610900     254.0000     230.4900     223.9700
          92    10.623200     219.0000     230.9800     223.7900
          93    10.635400     206.0000     231.9300     223.6000
          94    10.647700     235.0000     233.1700     223.4100
          95    10.659900     230.0000     234.8100     223.2200
          96    10.672200     250.0000     236.9800     223.0400
          97    10.684400     228.0000     239.8300     222.8500
          98    10.696700     259.0000     243.5500     222.6600
          99    10.708900     244.0000     248.3500     222.4700
         100    10.721200     259.0000     254.5100     222.2800
         101    10.733400     259.0000     262.4800     222.0900
         102    10.745700     292.0000     273.0400     221.9000
         103    10.757900     287.0000     287.1400     221.7100
         104    10.770200     324.0000     305.8600     221.5200
         105    10.782400     357.0000     330.9900     221.3300
         106    10.794700     387.0000     365.1500     221.1400
         107    10.807000     415.0000     409.1500     220.9500
         108    10.819200     467.0000     451.2100     220.7600
         109    10.831500     497.0000     476.9500     220.5700
         110    10.843700     502.0000     495.0700     220.3800
         111    10.856000     582.0000     504.5800     220.2000
         112    10.868200     491.0000     496.2000     220.0100
         113    10.880500     468.0000     453.4700     219.8200
         114    10.892700     403.0000     392.9500     219.6400
         115    10.905000     326.0000     339.5500     219.4500
         116    10.917200     299.0000     292.5800     219.2600
         117    10.929500     234.0000     263.2300     219.0800
         118    10.941700     243.0000     248.1500     218.9000
         119    10.954000     271.0000     239.8200     218.7100
         120    10.966200     221.0000     234.6600     218.5300
         121    10.978500     229.0000     231.1900     218.3500
         122    10.990700     231.0000     228.7200     218.1700
         123    11.003000     241.0000     226.8200     217.9900
         124    11.015200     175.0000     225.3400     217.8100
         125    11.027500     233.0000     224.1400     217.6300
         126    11.039700     210.0000     223.1500     217.4500
         127    11.052000     208.0000     222.3200     217.2700
         128    11.064200     202.0000     221.6000     217.1000
         129    11.076500     222.0000     220.9700     216.9200
         130    11.088700     238.0000     220.4100     216.7500
         131    11.101000     266.0000     219.9100     216.5700
         132    11.113200     201.0000     219.4600     216.4000
         133    11.125500     208.0000     219.0400     216.2300
         134    11.137700     225.0000     218.6600     216.0600
         135    11.150000     200.0000     218.3000     215.8900
         136    11.162200     185.0000     217.9700     215.7200
         137    11.174500     208.0000     217.6500     215.5500
         138    11.186700     243.0000     217.3500     215.3900
         139    11.199000     212.0000     217.0700     215.2200
         140    11.211200     221.0000     216.8000     215.0600
         141    11.223500     220.0000     216.5400     214.8900
         142    11.235700     208.0000     216.3000     214.7300
         143    11.248000     223.0000     216.0600     214.5700
         144    11.260200     212.0000     215.8300     214.4100
         145    11.272500     252.0000     215.6000     214.2500
         146    11.284700     194.0000     215.3900     214.1000
         147    11.297000     230.0000     215.1700     213.9400
         148    11.309200     219.0000     214.9700     213.7900
         149    11.321500     197.0000     214.7700     213.6300
         150    11.333700     224.0000     214.5700     213.4800
         151    11.346000     215.0000     214.3800     213.3300
         152    11.358200     208.0000     214.1900     213.1800
         153    11.370500     216.0000     214.0200     213.0300
         154    11.382700     224.0000     213.8400     212.8800
         155    11.395000     222.0000     213.6600     212.7300
         156    11.407200     201.0000     213.4900     212.5900
         157    11.419500     244.0000     213.3200     212.4400
         158    11.431800     232.0000     213.1500     212.3000
         159    11.444000     212.0000     212.9800     212.1600
         160    11.456300     216.0000     212.8200     212.0200
         161    11.468500     223.0000     212.6600     211.8800
         162    11.480800     227.0000     212.5100     211.7400
         163    11.493000     235.0000     212.3500     211.6000
         164    11.505300     222.0000     212.2000     211.4600
         165    11.517500     200.0000     212.0500     211.3300
         166    11.529800     221.0000     211.9000     211.2000
         167    11.542000     192.0000     211.7500     211.0600
         168    11.554300     200.0000     211.6000     210.9300
         169    11.566500     232.0000     211.4600     210.8000
         170    11.578800     243.0000     211.3200     210.6700
         171    11.591000     205.0000     211.1800     210.5500
         172    11.603300     221.0000     211.0400     210.4200
         173    11.615500     226.0000     210.9100     210.2900
         174    11.627800     202.0000     210.7700     210.1700
         175    11.640000     206.0000     210.6400     210.0500
         176    11.652300     210.0000     210.5100     209.9200
         177    11.664500     242.0000     210.3800     209.8000
         178    11.676800     214.0000     210.2500     209.6800
         179    11.689000     199.0000     210.1300     209.5600
         180    11.701300     182.0000     210.0000     209.4500
         181    11.713500     206.0000     209.8800     209.3300
         182    11.725800     207.0000     209.7600     209.2200
         183    11.738000     203.0000     209.6400     209.1000
         184    11.750300     216.0000     209.5200     208.9900
         185    11.762500     195.0000     209.4000     208.8800
         186    11.774800     228.0000     209.2900     208.7700
         187    11.787000     194.0000     209.1700     208.6600
         188    11.799300     212.0000     209.0600     208.5500
         189    11.811500     215.0000     208.9500     208.4400
         190    11.823800     218.0000     208.8400     208.3300
         191    11.836000     232.0000     208.7300     208.2300
         192    11.848300     206.0000     208.6200     208.1200
         193    11.860500     220.0000     208.5100     208.0200
         194    11.872800     235.0000     208.4100     207.9200
         195    11.885000     225.0000     208.3000     207.8200
         196    11.897300     220.0000     208.2000     207.7200
         197    11.909500     212.0000     208.1000     207.6200
         198    11.921800     216.0000     208.0000     207.5200
         199    11.934000     214.0000     207.9000     207.4200
         200    11.946300     218.0000     207.8000     207.3300
         201    11.958500     202.0000     207.7000     207.2300
         202    11.970800     219.0000     207.6000     207.1400
         203    11.983000     197.0000     207.5100     207.0400
         204    11.995300     226.0000     207.4200     206.9500
         205    12.007500     231.0000     207.3200     206.8600
         206    12.019800     204.0000     207.2300     206.7700
         207    12.032000     188.0000     207.1400     206.6800
         208    12.044300     204.0000     207.0500     206.5900
         209    12.056500     201.0000     206.9600     206.5100
         210    12.068800     202.0000     206.8700     206.4200
         211    12.081100     202.0000     206.7900     206.3300
         212    12.093300     206.0000     206.7000     206.2500
         213    12.105600     193.0000     206.6200     206.1600
         214    12.117800     179.0000     206.5300     206.0800
         215    12.130100     230.0000     206.4500     206.0000
         216    12.142300     198.0000     206.3700     205.9200
         217    12.154600     228.0000     206.2900     205.8400
         218    12.166800     211.0000     206.2100     205.7600
         219    12.179100     221.0000     206.1300     205.6800
         220    12.191300     221.0000     206.0500     205.6000
         221    12.203600     210.0000     205.9700     205.5200
         222    12.215800     204.0000     205.9000     205.4400
         223    12.228100     203.0000     205.8200     205.3700
         224    12.240300     195.0000     205.7500     205.2900
         225    12.252600     218.0000     205.6700     205.2200
         226    12.264800     215.0000     205.6000     205.1500
         227    12.277100     198.0000     205.5300     205.0700
         228    12.289300     218.0000     205.4600     205.0000
         229    12.301600     207.0000     205.3900     204.9300
         230    12.313800     183.0000     205.3200     204.8600
         231    12.326100     221.0000     205.2500     204.7900
         232    12.338300     221.0000     205.1800     204.7200
         233    12.350600     199.0000     205.1100     204.6500
         234    12.362800     195.0000     205.0500     204.5800
         235    12.375100     234.0000     204.9800     204.5100
         236    12.387300     206.0000     204.9200     204.4500
         237    12.399600     212.0000     204.8500     204.3800
         238    12.411800     215.0000     204.7900     204.3200
         239    12.424100     218.0000     204.7300     204.2500
         240    12.436300     222.0000     204.6600     204.1900
         241    12.448600     214.0000     204.6000     204.1200
         242    12.460800     211.0000     204.5400     204.0600
         243    12.473100     212.0000     204.4800     204.0000
         244    12.485300     195.0000     204.4200     203.9400
         245    12.497600     175.0000     204.3700     203.8700
         246    12.509800     212.0000     204.3100     203.8100
         247    12.522100     208.0000     204.2500     203.7500
         248    12.534300     195.0000     204.2000     203.6900
         249    12.546600     210.0000     204.1400     203.6300
         250    12.558800     197.0000     204.0900     203.5800
         251    12.571100     190.0000     204.0300     203.5200
         252    12.583300     198.0000     203.9800     203.4600
         253    12.595600     232.0000     203.9200     203.4000
         254    12.607800     230.0000     203.8700     203.3500
         255    12.620100     198.0000     203.8200     203.2900
         256    12.632300     192.0000     203.7700     203.2400
         257    12.644600     198.0000     203.7200     203.1800
         258    12.656800     196.0000     203.6700     203.1300
         259    12.669100     211.0000     203.6200     203.0700
         260    12.681300     208.0000     203.5700     203.0200
         261    12.693600     205.0000     203.5300     202.9600
         262    12.705900     202.0000     203.4800     202.9100
         263    12.718100     199.0000     203.4300     202.8600
         264    12.730400     200.0000     203.3900     202.8100
         265    12.742600     195.0000     203.3400     202.7500
         266    12.754900     211.0000     203.3000     202.7000
         267    12.767100     228.0000     203.2600     202.6500
         268    12.779400     175.0000     203.2200     202.6000
         269    12.791600     201.0000     203.1700     202.5500
         270    12.803900     191.0000     203.1300     202.5000
         271    12.816100     211.0000     203.0900     202.4500
         272    12.828400     221.0000     203.0500     202.4000
         273    12.840600     214.0000     203.0200     202.3500
         274    12.852900     203.0000     202.9800     202.3000
         275    12.865100     179.0000     202.9400     202.2600
         276    12.877400     191.0000     202.9100     202.2100
         277    12.889600     225.0000     202.8700     202.1600
         278    12.901900     224.0000     202.8400     202.1100
         279    12.914100     190.0000     202.8100     202.0700
         280    12.926400     206.0000     202.7700     202.0200
         281    12.938600     198.0000     202.7400     201.9700
         282    12.950900     215.0000     202.7100     201.9300
         283    12.963100     195.0000     202.6900     201.8800
         284    12.975400     195.0000     202.6600     201.8400
         285    12.987600     203.0000     202.6300     201.7900
         286    12.999900     189.0000     202.6100     201.7500
         287    13.012100     207.0000     202.5900     201.7000
         288    13.024400     194.0000     202.5600     201.6600
         289    13.036600     210.0000     202.5400     201.6100
         290    13.048900     179.0000     202.5300     201.5700
         291    13.061100     194.0000     202.5100     201.5200
         292    13.073400     195.0000     202.5000     201.4800
         293    13.085600     199.0000     202.4900     201.4400
         294    13.097900     202.0000     202.4800     201.3900
         295    13.110100     187.0000     202.4700     201.3500
         296    13.122400     211.0000     202.4700     201.3100
         297    13.134600     224.0000     202.4700     201.2600
         298    13.146900     224.0000     202.4800     201.2200
         299    13.159100     234.0000     202.4900     201.1800
         300    13.171400     206.0000     202.5000     201.1400
         301    13.183600     180.0000     202.5200     201.0900
         302    13.195900     213.0000     202.5500     201.0500
         303    13.208100     215.0000     202.5800     201.0100
         304    13.220400     211.0000     202.6200     200.9700
         305    13.232600     219.0000     202.6700     200.9300
         306    13.244900     182.0000     202.7300     200.8900
         307    13.257100     221.0000     202.8100     200.8400
         308    13.269400     217.0000     202.9000     200.8000
         309    13.281600     208.0000     203.0000     200.7600
         310    13.293900     209.0000     203.1300     200.7200
         311    13.306100     231.0000     203.2700     200.6800
         312    13.318400     222.0000     203.4500     200.6400
         313    13.330600     194.0000     203.6700     200.6000
         314    13.342900     195.0000     203.9200     200.5600
         315    13.355100     182.0000     204.2400     200.5200
         316    13.367400     200.0000     204.6200     200.4800
         317    13.379700     168.0000     205.1000     200.4400
         318    13.391900     185.0000     205.7100     200.4000
         319    13.404200     221.0000     206.4800     200.3600
         320    13.416400     202.0000     207.4800     200.3200
         321    13.428700     229.0000     208.8000     200.2800
         322    13.440900     197.0000     210.5600     200.2400
         323    13.453200     204.0000     212.9600     200.2000
         324    13.465400     226.0000     216.2500     200.1600
         325    13.477700     244.0000     219.9600     200.1200
         326    13.489900     218.0000     225.7800     200.0800
         327    13.502200     215.0000     233.6500     200.0400
         328    13.514400     246.0000     244.3300     200.0000
         329    13.526700     281.0000     258.8100     199.9600
         330    13.538900     264.0000     278.4500     199.9200
         331    13.551200     313.0000     305.4800     199.8800
         332    13.563400     310.0000     341.2300     199.8400
         333    13.575700     360.0000     379.7000     199.8000
         334    13.587900     379.0000     408.8400     199.7600
         335    13.600200     418.0000     432.3800     199.7200
         336    13.612400     463.0000     453.9100     199.6800
         337    13.624700     439.0000     459.8900     199.6400
         338    13.636900     424.0000     434.0100     199.6000
         339    13.649200     419.0000     384.9200     199.5700
         340    13.661400     338.0000     341.9500     199.5300
         341    13.673700     299.0000     302.0400     199.4900
         342    13.685900     274.0000     264.4600     199.4500
         343    13.698200     236.0000     240.1600     199.4100
         344    13.710400     224.0000     226.9400     199.3700
         345    13.722700     219.0000     219.4100     199.3300
         346    13.734900     232.0000     214.7100     199.2900
         347    13.747200     193.0000     211.5600     199.2500
         348    13.759400     229.0000     209.3300     199.2100
         349    13.771700     205.0000     207.6700     199.1700
         350    13.783900     197.0000     206.4100     199.1300
         351    13.796200     210.0000     205.4200     199.0900
         352    13.808400     212.0000     204.6200     199.0500
         353    13.820700     199.0000     203.9600     199.0100
         354    13.832900     207.0000     203.4200     198.9700
         355    13.845200     199.0000     202.9600     198.9400
         356    13.857400     215.0000     202.5700     198.9000
         357    13.869700     203.0000     202.2400     198.8600
         358    13.881900     212.0000     201.9500     198.8200
         359    13.894200     201.0000     201.6900     198.7800
         360    13.906400     195.0000     201.4600     198.7400
         361    13.918700     201.0000     201.2700     198.7000
         362    13.930900     194.0000     201.0900     198.6600
         363    13.943200     189.0000     200.9300     198.6200
         364    13.955400     201.0000     200.7900     198.5800
         365    13.967700     222.0000     200.6700     198.5400
         366    13.979900     212.0000     200.5600     198.5000
         367    13.992200     233.0000     200.4600     198.4600
         368    14.004500     205.0000     200.3800     198.4200
         369    14.016700     193.0000     200.3200     198.3800
         370    14.029000     201.0000     200.2800     198.3400
         371    14.041200     190.0000     200.2600     198.3000
         372    14.053500     193.0000     200.2700     198.2600
         373    14.065700     193.0000     200.3200     198.2200
         374    14.078000     195.0000     200.4200     198.1800
         375    14.090200     193.0000     200.5900     198.1400
         376    14.102500     215.0000     200.8500     198.1000
         377    14.114700     207.0000     201.2200     198.0600
         378    14.127000     203.0000     201.7600     198.0200
         379    14.139200     208.0000     202.5100     197.9800
         380    14.151500     224.0000     203.5500     197.9400
         381    14.163700     211.0000     204.9700     197.9000
         382    14.176000     195.0000     206.7800     197.8600
         383    14.188200     237.0000     208.5800     197.8200
         384    14.200500     178.0000     209.9600     197.7700
         385    14.212700     199.0000     211.1400     197.7300
         386    14.225000     192.0000     212.0800     197.6900
         387    14.237200     192.0000     212.0200     197.6500
         388    14.249500     186.0000     210.3700     197.6100
         389    14.261700     198.0000     207.9400     197.5700
         390    14.274000     203.0000     205.8100     197.5300
         391    14.286200     183.0000     203.7500     197.4900
         392    14.298500     207.0000     201.8700     197.4500
         393    14.310700     193.0000     200.6000     197.4100
         394    14.323000     192.0000     199.8500     197.3600
         395    14.335200     184.0000     199.3800     197.3200
         396    14.347500     182.0000     199.0600     197.2800
         397    14.359700     205.0000     198.8300     197.2400
         398    14.372000     210.0000     198.6600     197.2000
         399    14.384200     176.0000     198.5100     197.1600
         400    14.396500     209.0000     198.3900     197.1200
         401    14.408700     189.0000     198.2900     197.0700
         402    14.421000     200.0000     198.2000     197.0300
         403    14.433200     177.0000     198.1100     196.9900
         404    14.445500     195.0000     198.0400     196.9500
         405    14.457700     198.0000     197.9600     196.9100
         406    14.470000     193.0000     197.9000     196.8700
         407    14.482200     201.0000     197.8300     196.8200
         408    14.494500     197.0000     197.7700     196.7800
         409    14.506700     233.0000     197.7200     196.7400
         410    14.519000     216.0000     197.6600     196.7000
         411    14.531200     227.0000     197.6000     196.6600
         412    14.543500     206.0000     197.5500     196.6100
         413    14.555700     215.0000     197.5000     196.5700
         414    14.568000     197.0000     197.4500     196.5300
         415    14.580200     196.0000     197.4000     196.4900
         416    14.592500     188.0000     197.3500     196.4400
         417    14.604700     172.0000     197.3000     196.4000
         418    14.617000     184.0000     197.2600     196.3600
         419    14.629200     212.0000     197.2100     196.3200
         420    14.641500     165.0000     197.1600     196.2800
         421    14.653800     188.0000     197.1200     196.2300
         422    14.666000     189.0000     197.0700     196.1900
         423    14.678300     191.0000     197.0300     196.1500
         424    14.690500     192.0000     196.9900     196.1000
         425    14.702800     199.0000     196.9400     196.0600
         426    14.715000     202.0000     196.9000     196.0200
         427    14.727300     186.0000     196.8600     195.9800
         428    14.739500     196.0000     196.8200     195.9300
         429    14.751800     189.0000     196.7700     195.8900
         430    14.764000     210.0000     196.7300     195.8500
         431    14.776300     207.0000     196.6900     195.8100
         432    14.788500     189.0000     196.6500     195.7600
         433    14.800800     210.0000     196.6100     195.7200
         434    14.813000     200.0000     196.5700     195.6800
         435    14.825300     182.0000     196.5300     195.6300
         436    14.837500     212.0000     196.4900     195.5900
         437    14.849800     210.0000     196.4500     195.5500
         438    14.862000     200.0000     196.4100     195.5000
         439    14.874300     191.0000     196.3700     195.4600
         440    14.886500     195.0000     196.3300     195.4200
         441    14.898800     187.0000     196.2900     195.3800
         442    14.911000     182.0000     196.2500     195.3300
         443    14.923300     207.0000     196.2100     195.2900
         444    14.935500     214.0000     196.1700     195.2500
         445    14.947800     190.0000     196.1300     195.2000
         446    14.960000     207.0000     196.1000     195.1600
         447    14.972300     211.0000     196.0600     195.1200
         448    14.984500     190.0000     196.0200     195.0700
         449    14.996800     190.0000     195.9800     195.0300
         450    15.009000     196.0000     195.9500     194.9900
         451    15.021300     194.0000     195.9100     194.9400
         452    15.033500     181.0000     195.8700     194.9000
         453    15.045800     214.0000     195.8400     194.8600
         454    15.058000     212.0000     195.8000     194.8100
         455    15.070300     192.0000     195.7600     194.7700
         456    15.082500     225.0000     195.7300     194.7300
         457    15.094800     195.0000     195.6900     194.6800
         458    15.107000     179.0000     195.6600     194.6400
         459    15.119300     191.0000     195.6200     194.6000
         460    15.131500     217.0000     195.5900     194.5600
         461    15.143800     191.0000     195.5500     194.5100
         462    15.156000     205.0000     195.5200     194.4700
         463    15.168300     197.0000     195.4800     194.4300
         464    15.180500     193.0000     195.4500     194.3800
         465    15.192800     192.0000     195.4200     194.3400
         466    15.205000     192.0000     195.3800     194.3000
         467    15.217300     195.0000     195.3500     194.2500
         468    15.229500     217.0000     195.3200     194.2100
         469    15.241800     197.0000     195.2900     194.1700
         470    15.254000     182.0000     195.2600     194.1200
         471    15.266300     182.0000     195.2200     194.0800
         472    15.278600     189.0000     195.1900     194.0400
         473    15.290800     189.0000     195.1600     194.0000
         474    15.303100     226.0000     195.1300     193.9500
         475    15.315300     193.0000     195.1000     193.9100
         476    15.327600     195.0000     195.0700     193.8700
         477    15.339800     196.0000     195.0400     193.8200
         478    15.352100     202.0000     195.0100     193.7800
         479    15.364300     203.0000     194.9800     193.7400
         480    15.376600     209.0000     194.9600     193.7000
         481    15.388800     203.0000     194.9300     193.6500
         482    15.401100     200.0000     194.9000     193.6100
         483    15.413300     195.0000     194.8700     193.5700
         484    15.425600     162.0000     194.8500     193.5300
         485    15.437800     190.0000     194.8200     193.4800
         486    15.450100     204.0000     194.7900     193.4400
         487    15.462300     203.0000     194.7700     193.4000
         488    15.474600     222.0000     194.7400     193.3600
         489    15.486800     201.0000     194.7200     193.3100
         490    15.499100     208.0000     194.7000     193.2700
         491    15.511300     190.0000     194.6700     193.2300
         492    15.523600     167.0000     194.6500     193.1900
         493    15.535800     179.0000     194.6300     193.1500
         494    15.548100     203.0000     194.6100     193.1000
         495    15.560300     183.0000     194.5900     193.0600
         496    15.572600     189.0000     194.5700     193.0200
         497    15.584800     204.0000     194.5500     192.9800
         498    15.597100     209.0000     194.5300     192.9400
         499    15.609300     213.0000     194.5100     192.9000
         500    15.621600     207.0000     194.5000     192.8500
         501    15.633800     195.0000     194.4800     192.8100
         502    15.646100     212.0000     194.4600     192.7700
         503    15.658300     199.0000     194.4500     192.7300
         504    15.670600     194.0000     194.4400     192.6900
         505    15.682800     213.0000     194.4200     192.6500
         506    15.695100     187.0000     194.4100     192.6100
         507    15.707300     171.0000     194.4000     192.5700
         508    15.719600     213.0000     194.3900     192.5200
         509    15.731800     207.0000     194.3800     192.4800
         510    15.744100     197.0000     194.3700     192.4400
         511    15.756300     193.0000     194.3700     192.4000
         512    15.768600     187.0000     194.3600     192.3600
         513    15.780800     168.0000     194.3600     192.3200
         514    15.793100     199.0000     194.3500     192.2800
         515    15.805300     196.0000     194.3500     192.2400
         516    15.817600     182.0000     194.3500     192.2000
         517    15.829800     206.0000     194.3500     192.1600
         518    15.842100     180.0000     194.3500     192.1200
         519    15.854300     204.0000     194.3500     192.0800
         520    15.866600     185.0000     194.3600     192.0400
         521    15.878800     175.0000     194.3600     192.0000
         522    15.891100     189.0000     194.3700     191.9600
         523    15.903300     225.0000     194.3800     191.9200
         524    15.915600     161.0000     194.3900     191.8800
         525    15.927900     179.0000     194.4100     191.8500
         526    15.940100     208.0000     194.4200     191.8100
         527    15.952400     176.0000     194.4400     191.7700
         528    15.964600     185.0000     194.4500     191.7300
         529    15.976900     176.0000     194.4700     191.6900
         530    15.989100     163.0000     194.4900     191.6500
         531    16.001400     218.0000     194.5200     191.6100
         532    16.013600     177.0000     194.5500     191.5700
         533    16.025900     172.0000     194.5800     191.5400
         534    16.038100     194.0000     194.6100     191.5000
         535    16.050400     201.0000     194.6400     191.4600
         536    16.062600     192.0000     194.6800     191.4200
         537    16.074900     204.0000     194.7200     191.3900
         538    16.087100     175.0000     194.7600     191.3500
         539    16.099400     196.0000     194.8100     191.3100
         540    16.111600     216.0000     194.8600     191.2700
         541    16.123900     198.0000     194.9100     191.2400
         542    16.136100     198.0000     194.9700     191.2000
         543    16.148400     197.0000     195.0300     191.1600
         544    16.160600     215.0000     195.0900     191.1300
         545    16.172900     212.0000     195.1600     191.0900
         546    16.185100     203.0000     195.2300     191.0500
         547    16.197400     211.0000     195.3100     191.0200
         548    16.209600     198.0000     195.3900     190.9800
         549    16.221900     188.0000     195.4700     190.9400
         550    16.234100     205.0000     195.5600     190.9100
         551    16.246400     176.0000     195.6600     190.8700
         552    16.258600     186.0000     195.7600     190.8400
         553    16.270900     190.0000     195.8700     190.8000
         554    16.283100     208.0000     195.9800     190.7700
         555    16.295400     212.0000     196.1000     190.7300
         556    16.307600     205.0000     196.2200     190.7000
         557    16.319900     192.0000     196.3500     190.6600
         558    16.332100     205.0000     196.4900     190.6300
         559    16.344400     207.0000     196.6300     190.5900
         560    16.356600     192.0000     196.7800     190.5600
         561    16.368900     192.0000     196.9400     190.5300
         562    16.381100     204.0000     197.1000     190.4900
         563    16.393400     205.0000     197.2700     190.4600
         564    16.405600     200.0000     197.4500     190.4200
         565    16.417900     205.0000     197.6400     190.3900
         566    16.430100     210.0000     197.8400     190.3600
         567    16.442400     203.0000     198.0500     190.3200
         568    16.454600     180.0000     198.2700     190.2900
         569    16.466900     186.0000     198.5000     190.2600
         570    16.479100     209.0000     198.7400     190.2300
         571    16.491400     188.0000     198.9900     190.1900
         572    16.503600     212.0000     199.2600     190.1600
         573    16.515900     219.0000     199.5100     190.1300
         574    16.528100     188.0000     199.8000     190.1000
         575    16.540400     175.0000     200.1000     190.0700
         576    16.552600     210.0000     200.4300     190.0400
         577    16.564900     177.0000     200.7700     190.0000
         578    16.577200     178.0000     201.1300     189.9700
         579    16.589400     225.0000     201.5100     189.9400
         580    16.601700     214.0000     201.9100     189.9100
         581    16.613900     213.0000     202.3500     189.8800
         582    16.626200     219.0000     202.8200     189.8500
         583    16.638400     218.0000     203.3200     189.8200
         584    16.650700     204.0000     203.8800     189.7900
         585    16.662900     229.0000     204.4900     189.7600
         586    16.675200     202.0000     205.1800     189.7300
         587    16.687400     201.0000     205.9600     189.7000
         588    16.699700     178.0000     206.8600     189.6700
         589    16.711900     207.0000     207.9100     189.6400
         590    16.724200     226.0000     209.1800     189.6200
         591    16.736400     195.0000     210.7400     189.5900
         592    16.748700     203.0000     212.7000     189.5600
         593    16.760900     218.0000     215.2400     189.5300
         594    16.773200     221.0000     218.6300     189.5000
         595    16.785400     241.0000     223.2800     189.4800
         596    16.797700     250.0000     229.8500     189.4500
         597    16.809900     243.0000     239.3200     189.4200
         598    16.822200     238.0000     252.9700     189.3900
         599    16.834400     256.0000     272.3100     189.3700
         600    16.846700     325.0000     299.4400     189.3400
         601    16.858900     345.0000     339.2200     189.3100
         602    16.871200     408.0000     400.6300     189.2900
         603    16.883400     450.0000     495.2100     189.2600
         604    16.895700     583.0000     625.2800     189.2400
         605    16.907900     661.0000     732.3200     189.2100
         606    16.920200     838.0000     802.8700     189.1900
         607    16.932400     942.0000     905.7300     189.1600
         608    16.944700     999.0000    1021.4900     189.1300
         609    16.956900     924.0000    1015.0100     189.1100
         610    16.969200     873.0000     818.7200     189.0900
         611    16.981400     676.0000     660.3500     189.0600
         612    16.993700     564.0000     594.7300     189.0400
         613    17.005900     491.0000     491.3000     189.0100
         614    17.018200     365.0000     356.5700     188.9900
         615    17.030400     268.0000     282.7900     188.9700
         616    17.042700     233.0000     250.9400     188.9400
         617    17.054900     210.0000     234.9700     188.9200
         618    17.067200     197.0000     225.6000     188.9000
         619    17.079400     222.0000     219.4900     188.8800
         620    17.091700     192.0000     215.3300     188.8500
         621    17.103900     211.0000     212.1300     188.8300
         622    17.116200     213.0000     209.6500     188.8100
         623    17.128400     234.0000     207.6900     188.7900
         624    17.140700     219.0000     206.0800     188.7700
         625    17.152900     187.0000     204.7400     188.7400
         626    17.165200     204.0000     203.6100     188.7200
         627    17.177400     183.0000     202.6300     188.7000
         628    17.189700     188.0000     201.7700     188.6800
         629    17.201900     221.0000     201.0100     188.6600
         630    17.214200     198.0000     200.3300     188.6400
         631    17.226500     217.0000     199.7100     188.6200
         632    17.238700     196.0000     199.1600     188.6000
         633    17.251000     212.0000     198.6500     188.5800
         634    17.263200     205.0000     198.1800     188.5600
         635    17.275500     197.0000     197.7500     188.5500
         636    17.287700     191.0000     197.3500     188.5300
         637    17.300000     179.0000     196.9700     188.5100
         638    17.312200     196.0000     196.6200     188.4900
         639    17.324500     207.0000     196.2900     188.4700
         640    17.336700     178.0000     195.9800     188.4600
         641    17.349000     189.0000     195.6900     188.4400
         642    17.361200     178.0000     195.4200     188.4200
         643    17.373500     200.0000     195.1600     188.4000
         644    17.385700     211.0000     194.9100     188.3900
         645    17.398000     184.0000     194.6800     188.3700
         646    17.410200     165.0000     194.4600     188.3500
         647    17.422500     197.0000     194.2500     188.3400
         648    17.434700     177.0000     194.0500     188.3200
         649    17.447000     174.0000     193.8500     188.3100
         650    17.459200     194.0000     193.6700     188.2900
         651    17.471500     192.0000     193.5000     188.2800
         652    17.483700     199.0000     193.3300     188.2600
         653    17.496000     200.0000     193.1700     188.2500
         654    17.508200     200.0000     193.0200     188.2300
         655    17.520500     198.0000     192.8700     188.2200
         656    17.532700     188.0000     192.7300     188.2000
         657    17.545000     183.0000     192.6000     188.1900
         658    17.557200     182.0000     192.4700     188.1800
         659    17.569500     185.0000     192.3400     188.1600
         660    17.581700     202.0000     192.2200     188.1500
         661    17.594000     236.0000     192.1000     188.1400
         662    17.606200     225.0000     191.9900     188.1300
         663    17.618500     191.0000     191.8800     188.1100
         664    17.630700     184.0000     191.7700     188.1000
         665    17.643000     213.0000     191.6700     188.0900
         666    17.655200     200.0000     191.5800     188.0800
         667    17.667500     200.0000     191.4800     188.0700
         668    17.679700     185.0000     191.4000     188.0600
         669    17.692000     208.0000     191.3100     188.0500
         670    17.704200     210.0000     191.2300     188.0400
         671    17.716500     192.0000     191.1500     188.0200
         672    17.728700     196.0000     191.0700     188.0100
         673    17.741000     194.0000     190.9900     188.0100
         674    17.753200     200.0000     190.9200     188.0000
         675    17.765500     188.0000     190.8500     187.9900
         676    17.777700     192.0000     190.7800     187.9800
         677    17.790000     184.0000     190.7200     187.9700
         678    17.802200     188.0000     190.6500     187.9600
         679    17.814500     198.0000     190.5900     187.9500
         680    17.826700     201.0000     190.5300     187.9400
         681    17.839000     183.0000     190.4800     187.9400
         682    17.851300     190.0000     190.4200     187.9300
         683    17.863500     159.0000     190.3700     187.9200
         684    17.875800     181.0000     190.3200     187.9100
         685    17.888000     206.0000     190.2700     187.9100
         686    17.900300     189.0000     190.2200     187.9000
         687    17.912500     184.0000     190.1800     187.8900
         688    17.924800     191.0000     190.1300     187.8900
         689    17.937000     203.0000     190.0900     187.8800
         690    17.949300     188.0000     190.0500     187.8800
         691    17.961500     195.0000     190.0100     187.8700
         692    17.973800     208.0000     189.9800     187.8600
         693    17.986000     187.0000     189.9400     187.8600
         694    17.998300     179.0000     189.9100     187.8600
         695    18.010500     206.0000     189.8700     187.8500
         696    18.022800     226.0000     189.8400     187.8500
         697    18.035000     210.0000     189.8100     187.8400
         698    18.047300     182.0000     189.7800     187.8400
         699    18.059500     174.0000     189.7600     187.8400
         700    18.071800     194.0000     189.7300     187.8300
         701    18.084000     203.0000     189.7100     187.8300
         702    18.096300     193.0000     189.6900     187.8300
         703    18.108500     188.0000     189.6700     187.8200
         704    18.120800     162.0000     189.6600     187.8200
         705    18.133000     189.0000     189.6400     187.8200
         706    18.145300     207.0000     189.6300     187.8200
         707    18.157500     194.0000     189.6300     187.8200
         708    18.169800     187.0000     189.6300     187.8100
         709    18.182000     186.0000     189.6400     187.8100
         710    18.194300     185.0000     189.6500     187.8100
         711    18.206500     192.0000     189.6800     187.8100
         712    18.218800     183.0000     189.7200     187.8100
         713    18.231000     190.0000     189.7800     187.8100
         714    18.243300     172.0000     189.8700     187.8100
         715    18.255500     211.0000     190.0100     187.8100
         716    18.267800     179.0000     190.2100     187.8100
         717    18.280000     198.0000     190.4400     187.8100
         718    18.292300     211.0000     190.8400     187.8100
         719    18.304500     183.0000     191.4400     187.8100
         720    18.316800     180.0000     192.3200     187.8200
         721    18.329000     191.0000     193.5900     187.8200
         722    18.341300     221.0000     195.2000     187.8200
         723    18.353500     193.0000     196.6400     187.8200
         724    18.365800     195.0000     197.8400     187.8200
         725    18.378000     210.0000     199.2300     187.8300
         726    18.390300     187.0000     200.4900     187.8300
         727    18.402500     198.0000     200.2600     187.8300
         728    18.414800     179.0000     198.1900     187.8400
         729    18.427000     197.0000     196.2800     187.8400
         730    18.439300     196.0000     195.1900     187.8400
         731    18.451500     191.0000     193.9400     187.8500
         732    18.463800     211.0000     192.2800     187.8500
         733    18.476000     197.0000     191.0200     187.8600
         734    18.488300     183.0000     190.3300     187.8600
         735    18.500600     212.0000     189.9600     187.8600
         736    18.512800     208.0000     189.7400     187.8700
         737    18.525100     215.0000     189.5900     187.8700
         738    18.537300     203.0000     189.4900     187.8800
         739    18.549600     175.0000     189.4200     187.8900
         740    18.561800     180.0000     189.3700     187.8900
         741    18.574100     190.0000     189.3200     187.9000
         742    18.586300     200.0000     189.2900     187.9000
         743    18.598600     196.0000     189.2600     187.9100
         744    18.610800     215.0000     189.2400     187.9200
         745    18.623100     204.0000     189.2200     187.9300
         746    18.635300     194.0000     189.2100     187.9300
         747    18.647600     193.0000     189.2000     187.9400
         748    18.659800     211.0000     189.1900     187.9500
         749    18.672100     200.0000     189.1800     187.9600
         750    18.684300     194.0000     189.1700     187.9600
         751    18.696600     196.0000     189.1700     187.9700
         752    18.708800     215.0000     189.1600     187.9800
         753    18.721100     196.0000     189.1600     187.9900
         754    18.733300     190.0000     189.1500     188.0000
         755    18.745600     203.0000     189.1500     188.0100
         756    18.757800     197.0000     189.1500     188.0200
         757    18.770100     216.0000     189.1500     188.0300
         758    18.782300     185.0000     189.1500     188.0400
         759    18.794600     191.0000     189.1500     188.0500
         760    18.806800     197.0000     189.1500     188.0600
         761    18.819100     191.0000     189.1500     188.0700
         762    18.831300     188.0000     189.1500     188.0800
         763    18.843600     191.0000     189.1500     188.0900
         764    18.855800     199.0000     189.1500     188.1000
         765    18.868100     186.0000     189.1600     188.1100
         766    18.880300     198.0000     189.1600     188.1200
         767    18.892600     200.0000     189.1600     188.1300
         768    18.904800     186.0000     189.1700     188.1500
         769    18.917100     216.0000     189.1700     188.1600
         770    18.929300     201.0000     189.1800     188.1700
         771    18.941600     185.0000     189.1900     188.1800
         772    18.953800     182.0000     189.1900     188.1900
         773    18.966100     203.0000     189.2000     188.2100
         774    18.978300     174.0000     189.2100     188.2200
         775    18.990600     207.0000     189.2200     188.2300
         776    19.002800     207.0000     189.2200     188.2500
         777    19.015100     208.0000     189.2300     188.2600
         778    19.027300     178.0000     189.2400     188.2700
         779    19.039600     211.0000     189.2500     188.2900
         780    19.051800     189.0000     189.2600     188.3000
         781    19.064100     188.0000     189.2700     188.3200
         782    19.076300     186.0000     189.2800     188.3300
         783    19.088600     170.0000     189.3000     188.3500
         784    19.100800     208.0000     189.3100     188.3600
         785    19.113100     175.0000     189.3200     188.3800
         786    19.125300     170.0000     189.3300     188.3900
         787    19.137600     160.0000     189.3400     188.4100
         788    19.149900     179.0000     189.3600     188.4200
         789    19.162100     201.0000     189.3700     188.4400
         790    19.174400     199.0000     189.3900     188.4500
         791    19.186600     208.0000     189.4000     188.4700
         792    19.198900     198.0000     189.4100     188.4900
         793    19.211100     216.0000     189.4300     188.5000
         794    19.223400     183.0000     189.4400     188.5200
         795    19.235600     161.0000     189.4600     188.5400
         796    19.247900     191.0000     189.4800     188.5500
         797    19.260100     175.0000     189.4900     188.5700
         798    19.272400     200.0000     189.5100     188.5900
         799    19.284600     184.0000     189.5300     188.6100
         800    19.296900     208.0000     189.5400     188.6200
         801    19.309100     197.0000     189.5600     188.6400
         802    19.321400     172.0000     189.5800     188.6600
         803    19.333600     192.0000     189.6000     188.6800
         804    19.345900     205.0000     189.6100     188.7000
         805    19.358100     195.0000     189.6300     188.7200
         806    19.370400     192.0000     189.6500     188.7400
         807    19.382600     217.0000     189.6700     188.7500
         808    19.394900     195.0000     189.6900     188.7700
         809    19.407100     193.0000     189.7100     188.7900
         810    19.419400     198.0000     189.7300     188.8100
         811    19.431600     167.0000     189.7600     188.8300
         812    19.443900     212.0000     189.7800     188.8500
         813    19.456100     188.0000     189.8000     188.8700
         814    19.468400     175.0000     189.8200     188.8900
         815    19.480600     170.0000     189.8400     188.9100
         816    19.492900     194.0000     189.8700     188.9300
         817    19.505100     186.0000     189.8900     188.9500
         818    19.517400     205.0000     189.9200     188.9700
         819    19.529600     184.0000     189.9400     188.9900
         820    19.541900     211.0000     189.9700     189.0200
         821    19.554100     208.0000     189.9900     189.0400
         822    19.566400     164.0000     190.0200     189.0600
         823    19.578600     171.0000     190.0400     189.0800
         824    19.590900     180.0000     190.0700     189.1000
         825    19.603100     191.0000     190.1000     189.1200
         826    19.615400     195.0000     190.1300     189.1400
         827    19.627600     186.0000     190.1600     189.1700
         828    19.639900     191.0000     190.1900     189.1900
         829    19.652100     190.0000     190.2200     189.2100
         830    19.664400     173.0000     190.2500     189.2300
         831    19.676600     177.0000     190.2900     189.2600
         832    19.688900     200.0000     190.3200     189.2800
         833    19.701100     175.0000     190.3600     189.3000
         834    19.713400     209.0000     190.3900     189.3200
         835    19.725600     201.0000     190.4300     189.3500
         836    19.737900     188.0000     190.4700     189.3700
         837    19.750100     174.0000     190.5200     189.3900
         838    19.762400     195.0000     190.5600     189.4200
         839    19.774700     168.0000     190.6100     189.4400
         840    19.786900     200.0000     190.6600     189.4600
         841    19.799200     196.0000     190.7100     189.4900
         842    19.811400     216.0000     190.7600     189.5100
         843    19.823700     213.0000     190.8200     189.5400
         844    19.835900     168.0000     190.8900     189.5600
         845    19.848200     197.0000     190.9600     189.5900
         846    19.860400     197.0000     191.0300     189.6100
         847    19.872700     184.0000     191.1200     189.6300
         848    19.884900     175.0000     191.2100     189.6600
         849    19.897200     192.0000     191.3200     189.6800
         850    19.909400     180.0000     191.4400     189.7100
         851    19.921700     215.0000     191.5800     189.7300
         852    19.933900     181.0000     191.7400     189.7600
         853    19.946200     180.0000     191.9400     189.7900
         854    19.958400     186.0000     192.1800     189.8100
         855    19.970700     193.0000     192.4700     189.8400
         856    19.982900     206.0000     192.8500     189.8600
         857    19.995200     204.0000     193.3300     189.8900
         858    20.007400     173.0000     193.9600     189.9100
         859    20.019700     195.0000     194.8000     189.9400
         860    20.031900     198.0000     195.9400     189.9700
         861    20.044200     215.0000     197.5500     189.9900
         862    20.056400     197.0000     199.8800     190.0200
         863    20.068700     214.0000     203.3300     190.0400
         864    20.080900     206.0000     208.4700     190.0700
         865    20.093200     233.0000     216.0500     190.1000
         866    20.105400     227.0000     226.5200     190.1200
         867    20.117700     263.0000     237.6500     190.1500
         868    20.129900     247.0000     246.7800     190.1800
         869    20.142200     261.0000     256.2000     190.2000
         870    20.154400     293.0000     266.8200     190.2300
         871    20.166700     289.0000     271.9300     190.2600
         872    20.178900     283.0000     262.3100     190.2900
         873    20.191200     241.0000     246.4600     190.3100
         874    20.203400     239.0000     237.2900     190.3400
         875    20.215700     259.0000     231.8400     190.3700
         876    20.227900     260.0000     223.3700     190.4000
         877    20.240200     211.0000     211.6800     190.4200
         878    20.252400     208.0000     203.5600     190.4500
         879    20.264700     201.0000     199.2800     190.4800
         880    20.276900     192.0000     196.9700     190.5100
         881    20.289200     182.0000     195.6100     190.5300
         882    20.301400     189.0000     194.7300     190.5600
         883    20.313700     172.0000     194.1400     190.5900
         884    20.325900     203.0000     193.7100     190.6200
         885    20.338200     197.0000     193.4000     190.6500
         886    20.350400     198.0000     193.1700     190.6800
         887    20.362700     189.0000     192.9900     190.7000
         888    20.374900     210.0000     192.8500     190.7300
         889    20.387200     204.0000     192.7500     190.7600
         890    20.399400     210.0000     192.6600     190.7900
         891    20.411700     221.0000     192.6000     190.8200
         892    20.424000     224.0000     192.5500     190.8500
         893    20.436200     222.0000     192.5100     190.8800
         894    20.448500     183.0000     192.4800     190.9100
         895    20.460700     194.0000     192.4600     190.9300
         896    20.473000     193.0000     192.4500     190.9600
         897    20.485200     201.0000     192.4400     190.9900
         898    20.497500     173.0000     192.4400     191.0200
         899    20.509700     197.0000     192.4500     191.0500
         900    20.522000     219.0000     192.4500     191.0800
         901    20.534200     200.0000     192.4600     191.1100
         902    20.546500     194.0000     192.4700     191.1400
         903    20.558700     205.0000     192.4900     191.1700
         904    20.571000     166.0000     192.5100     191.2000
         905    20.583200     201.0000     192.5300     191.2300
         906    20.595500     199.0000     192.5500     191.2600
         907    20.607700     194.0000     192.5700     191.2900
         908    20.620000     210.0000     192.5900     191.3200
         909    20.632200     198.0000     192.6200     191.3500
         910    20.644500     212.0000     192.6500     191.3700
         911    20.656700     214.0000     192.6800     191.4000
         912    20.669000     193.0000     192.7100     191.4300
         913    20.681200     228.0000     192.7400     191.4600
         914    20.693500     175.0000     192.7700     191.4900
         915    20.705700     196.0000     192.8000     191.5200
         916    20.718000     225.0000     192.8400     191.5500
         917    20.730200     205.0000     192.8700     191.5800
         918    20.742500     183.0000     192.9100     191.6100
         919    20.754700     178.0000     192.9500     191.6400
         920    20.767000     184.0000     192.9900     191.6700
         921    20.779200     195.0000     193.0200     191.7000
         922    20.791500     220.0000     193.0700     191.7300
         923    20.803700     195.0000     193.1100     191.7600
         924    20.816000     182.0000     193.1500     191.7900
         925    20.828200     184.0000     193.1900     191.8200
         926    20.840500     191.0000     193.2400     191.8500
         927    20.852700     203.0000     193.2800     191.8900
         928    20.865000     204.0000     193.3300     191.9200
         929    20.877200     178.0000     193.3800     191.9500
         930    20.889500     183.0000     193.4300     191.9800
         931    20.901700     189.0000     193.4800     192.0100
         932    20.914000     208.0000     193.5300     192.0400
         933    20.926200     204.0000     193.5800     192.0700
         934    20.938500     211.0000     193.6400     192.1000
         935    20.950700     207.0000     193.7000     192.1300
         936    20.963000     206.0000     193.7600     192.1600
         937    20.975200     193.0000     193.8200     192.1900
         938    20.987500     179.0000     193.8900     192.2200
         939    20.999700     194.0000     193.9600     192.2500
         940    21.012000     200.0000     194.0300     192.2800
         941    21.024200     184.0000     194.1000     192.3100
         942    21.036500     199.0000     194.1800     192.3400
         943    21.048700     181.0000     194.2700     192.3700
         944    21.061000     208.0000     194.3600     192.4000
         945    21.073300     198.0000     194.4500     192.4300
         946    21.085500     210.0000     194.5600     192.4600
         947    21.097800     187.0000     194.6700     192.4900
         948    21.110000     181.0000     194.7900     192.5200
         949    21.122300     208.0000     194.9200     192.5500
         950    21.134500     204.0000     195.0700     192.5800
         951    21.146800     200.0000     195.2300     192.6100
         952    21.159000     213.0000     195.4200     192.6400
         953    21.171300     175.0000     195.6300     192.6700
         954    21.183500     219.0000     195.8800     192.7100
         955    21.195800     203.0000     196.1700     192.7400
         956    21.208000     208.0000     196.5200     192.7700
         957    21.220300     187.0000     196.9400     192.8000
         958    21.232500     201.0000     197.4700     192.8300
         959    21.244800     204.0000     198.1400     192.8600
         960    21.257000     201.0000     198.9900     192.8900
         961    21.269300     184.0000     200.1000     192.9200
         962    21.281500     235.0000     201.6100     192.9500
         963    21.293800     212.0000     203.6900     192.9800
         964    21.306000     231.0000     206.6800     193.0100
         965    21.318300     205.0000     211.0100     193.0400
         966    21.330500     193.0000     217.2200     193.0700
         967    21.342800     232.0000     225.7100     193.1000
         968    21.355000     204.0000     235.4300     193.1300
         969    21.367300     231.0000     244.3500     193.1600
         970    21.379500     237.0000     252.9200     193.1900
         971    21.391800     268.0000     261.9400     193.2200
         972    21.404000     251.0000     267.7500     193.2500
         973    21.416300     251.0000     263.6000     193.2800
         974    21.428500     232.0000     251.8000     193.3100
         975    21.440800     230.0000     242.5400     193.3400
         976    21.453000     214.0000     237.4100     193.3700
         977    21.465300     216.0000     231.6200     193.4000
         978    21.477500     226.0000     222.7400     193.4300
         979    21.489800     238.0000     214.3000     193.4600
         980    21.502000     228.0000     209.0000     193.4900
         981    21.514300     211.0000     206.1300     193.5200
         982    21.526500     199.0000     204.6200     193.5400
         983    21.538800     219.0000     203.8900     193.5700
         984    21.551000     187.0000     203.6500     193.6000
         985    21.563300     228.0000     203.7700     193.6300
         986    21.575500     194.0000     204.2000     193.6600
         987    21.587800     196.0000     204.9500     193.6900
         988    21.600000     213.0000     206.0400     193.7200
         989    21.612300     200.0000     207.5500     193.7500
         990    21.624500     219.0000     209.6000     193.7800
         991    21.636800     222.0000     212.0300     193.8100
         992    21.649000     203.0000     215.6400     193.8400
         993    21.661300     200.0000     220.5300     193.8700
         994    21.673500     211.0000     227.3200     193.9000
         995    21.685800     237.0000     237.0300     193.9200
         996    21.698100     243.0000     251.2300     193.9500
         997    21.710300     271.0000     272.5100     193.9800
         998    21.722600     301.0000     304.7900     194.0100
         999    21.734800     343.0000     351.4600     194.0400
        1000    21.747100     374.0000     407.1300     194.0700
        1001    21.759300     470.0000     457.5300     194.1000
        1002    21.771600     504.0000     506.1200     194.1200
        1003    21.783800     585.0000     561.6100     194.1500
        1004    21.796100     599.0000     602.9400     194.1800
        1005    21.808300     542.0000     580.5800     194.2100
        1006    21.820600     491.0000     503.1300     194.2400
        1007    21.832800     430.0000     445.3200     194.2600
        1008    21.845100     422.0000     419.8700     194.2900
        1009    21.857300     364.0000     392.5100     194.3200
        1010    21.869600     318.0000     340.1900     194.3500
        1011    21.881800     282.0000     285.9200     194.3800
        1012    21.894100     222.0000     252.0100     194.4000
        1013    21.906300     222.0000     233.7800     194.4300
        1014    21.918600     226.0000     223.4500     194.4600
        1015    21.930800     200.0000     217.0700     194.4900
        1016    21.943100     236.0000     212.8400     194.5100
        1017    21.955300     211.0000     209.8700     194.5400
        1018    21.967600     180.0000     207.7000     194.5700
        1019    21.979800     198.0000     206.0800     194.6000
        1020    21.992100     219.0000     204.8400     194.6200
        1021    22.004300     204.0000     203.8800     194.6500
        1022    22.016600     208.0000     203.1500     194.6800
        1023    22.028800     233.0000     202.5900     194.7000
        1024    22.041100     189.0000     202.1900     194.7300
        1025    22.053300     204.0000     201.9300     194.7600
        1026    22.065600     205.0000     201.8300     194.7800
        1027    22.077800     181.0000     201.9000     194.8100
        1028    22.090100     191.0000     202.2100     194.8300
        1029    22.102300     172.0000     202.8500     194.8600
        1030    22.114600     203.0000     203.9500     194.8900
        1031    22.126800     203.0000     205.6200     194.9100
        1032    22.139100     202.0000     207.6400     194.9400
        1033    22.151300     203.0000     209.5000     194.9600
        1034    22.163600     203.0000     211.3000     194.9900
        1035    22.175800     215.0000     213.3200     195.0200
        1036    22.188100     208.0000     214.7000     195.0400
        1037    22.200300     213.0000     213.7200     195.0700
        1038    22.212600     228.0000     210.7900     195.0900
        1039    22.224800     201.0000     208.5500     195.1200
        1040    22.237100     211.0000     207.4900     195.1400
        1041    22.249300     183.0000     206.4000     195.1700
        1042    22.261600     206.0000     204.4200     195.1900
        1043    22.273800     214.0000     202.3000     195.2200
        1044    22.286100     252.0000     200.9100     195.2400
        1045    22.298300     198.0000     200.1400     195.2600
        1046    22.310600     183.0000     199.7100     195.2900
        1047    22.322800     203.0000     199.4400     195.3100
        1048    22.335100     208.0000     199.2800     195.3400
        1049    22.347400     188.0000     199.1800     195.3600
        1050    22.359600     198.0000     199.1100     195.3900
        1051    22.371900     172.0000     199.0800     195.4100
        1052    22.384100     205.0000     199.0600     195.4300
        1053    22.396400     198.0000     199.0600     195.4600
        1054    22.408600     213.0000     199.0700     195.4800
        1055    22.420900     206.0000     199.0900     195.5000
        1056    22.433100     195.0000     199.1200     195.5300
        1057    22.445400     197.0000     199.1500     195.5500
        1058    22.457600     201.0000     199.1900     195.5700
        1059    22.469900     181.0000     199.2400     195.5900
        1060    22.482100     211.0000     199.2900     195.6200
        1061    22.494400     217.0000     199.3500     195.6400
        1062    22.506600     188.0000     199.4100     195.6600
        1063    22.518900     194.0000     199.4700     195.6800
        1064    22.531100     217.0000     199.5400     195.7100
        1065    22.543400     191.0000     199.6100     195.7300
        1066    22.555600     202.0000     199.6800     195.7500
        1067    22.567900     199.0000     199.7500     195.7700
        1068    22.580100     211.0000     199.8200     195.7900
        1069    22.592400     214.0000     199.8900     195.8200
        1070    22.604600     202.0000     199.9700     195.8400
        1071    22.616900     186.0000     200.0400     195.8600
        1072    22.629100     209.0000     200.1100     195.8800
        1073    22.641400     186.0000     200.1800     195.9000
        1074    22.653600     207.0000     200.2500     195.9200
        1075    22.665900     206.0000     200.3200     195.9400
        1076    22.678100     192.0000     200.3800     195.9600
        1077    22.690400     205.0000     200.4400     195.9800
        1078    22.702600     200.0000     200.5000     196.0000
        1079    22.714900     221.0000     200.5500     196.0200
        1080    22.727100     183.0000     200.6000     196.0400
        1081    22.739400     196.0000     200.6400     196.0600
        1082    22.751600     218.0000     200.6700     196.0800
        1083    22.763900     210.0000     200.7100     196.1000
        1084    22.776100     218.0000     200.7300     196.1200
        1085    22.788400     222.0000     200.7500     196.1400
        1086    22.800600     230.0000     200.7600     196.1600
        1087    22.812900     198.0000     200.7700     196.1800
        1088    22.825100     209.0000     200.7700     196.2000
        1089    22.837400     199.0000     200.7700     196.2200
        1090    22.849600     197.0000     200.7600     196.2300
        1091    22.861900     206.0000     200.7400     196.2500
        1092    22.874100     198.0000     200.7200     196.2700
        1093    22.886400     205.0000     200.7000     196.2900
        1094    22.898600     195.0000     200.6700     196.3100
        1095    22.910900     184.0000     200.6300     196.3200
        1096    22.923100     193.0000     200.5900     196.3400
        1097    22.935400     186.0000     200.5500     196.3600
        1098    22.947600     187.0000     200.5100     196.3800
        1099    22.959900     193.0000     200.4600     196.3900
        1100    22.972100     227.0000     200.4100     196.4100
        1101    22.984400     226.0000     200.3600     196.4300
        1102    22.996700     237.0000     200.3100     196.4400
        1103    23.008900     202.0000     200.2600     196.4600
        1104    23.021200     203.0000     200.2100     196.4800
        1105    23.033400     207.0000     200.1600     196.4900
        1106    23.045700     184.0000     200.1000     196.5100
        1107    23.057900     207.0000     200.0500     196.5200
        1108    23.070200     230.0000     200.0000     196.5400
        1109    23.082400     197.0000     199.9500     196.5500
        1110    23.094700     196.0000     199.9000     196.5700
        1111    23.106900     189.0000     199.8600     196.5800
        1112    23.119200     182.0000     199.8100     196.6000
        1113    23.131400     184.0000     199.7700     196.6100
        1114    23.143700     185.0000     199.7300     196.6300
        1115    23.155900     196.0000     199.6900     196.6400
        1116    23.168200     206.0000     199.6500     196.6600
        1117    23.180400     193.0000     199.6100     196.6700
        1118    23.192700     181.0000     199.5700     196.6800
        1119    23.204900     197.0000     199.5400     196.7000
        1120    23.217200     166.0000     199.5100     196.7100
        1121    23.229400     190.0000     199.4700     196.7300
        1122    23.241700     197.0000     199.4500     196.7400
        1123    23.253900     194.0000     199.4200     196.7500
        1124    23.266200     187.0000     199.3900     196.7600
        1125    23.278400     186.0000     199.3700     196.7800
        1126    23.290700     204.0000     199.3500     196.7900
        1127    23.302900     214.0000     199.3300     196.8000
        1128    23.315200     216.0000     199.3100     196.8100
        1129    23.327400     195.0000     199.2900     196.8300
        1130    23.339700     178.0000     199.2700     196.8400
        1131    23.351900     197.0000     199.2600     196.8500
        1132    23.364200     202.0000     199.2400     196.8600
        1133    23.376400     203.0000     199.2300     196.8700
        1134    23.388700     199.0000     199.2200     196.8800
        1135    23.400900     213.0000     199.2100     196.8900
        1136    23.413200     224.0000     199.2000     196.9000
        1137    23.425400     191.0000     199.1900     196.9100
        1138    23.437700     195.0000     199.1800     196.9200
        1139    23.449900     196.0000     199.1800     196.9300
        1140    23.462200     185.0000     199.1700     196.9400
        1141    23.474400     213.0000     199.1700     196.9500
        1142    23.486700     208.0000     199.1600     196.9600
        1143    23.498900     204.0000     199.1600     196.9700
        1144    23.511200     194.0000     199.1600     196.9800
        1145    23.523400     198.0000     199.1600     196.9900
        1146    23.535700     206.0000     199.1600     197.0000
        1147    23.547900     199.0000     199.1600     197.0100
        1148    23.560200     180.0000     199.1600     197.0200
        1149    23.572400     178.0000     199.1600     197.0200
        1150    23.584700     203.0000     199.1600     197.0300
        1151    23.596900     198.0000     199.1600     197.0400
        1152    23.609200     188.0000     199.1700     197.0500
        1153    23.621400     186.0000     199.1700     197.0500
        1154    23.633700     200.0000     199.1700     197.0600
        1155    23.646000     218.0000     199.1800     197.0700
        1156    23.658200     210.0000     199.1800     197.0800
        1157    23.670500     215.0000     199.1900     197.0800
        1158    23.682700     203.0000     199.1900     197.0900
        1159    23.695000     184.0000     199.2000     197.0900
        1160    23.707200     189.0000     199.2100     197.1000
        1161    23.719500     194.0000     199.2100     197.1100
        1162    23.731700     199.0000     199.2200     197.1100
        1163    23.744000     204.0000     199.2300     197.1200
        1164    23.756200     220.0000     199.2400     197.1200
        1165    23.768500     214.0000     199.2400     197.1300
        1166    23.780700     195.0000     199.2500     197.1300
        1167    23.793000     205.0000     199.2600     197.1400
        1168    23.805200     192.0000     199.2700     197.1400
        1169    23.817500     188.0000     199.2800     197.1400
        1170    23.829700     205.0000     199.2900     197.1500
        1171    23.842000     203.0000     199.3000     197.1500
        1172    23.854200     199.0000     199.3100     197.1600
        1173    23.866500     195.0000     199.3200     197.1600
        1174    23.878700     194.0000     199.3300     197.1600
        1175    23.891000     199.0000     199.3400     197.1700
        1176    23.903200     196.0000     199.3600     197.1700
        1177    23.915500     206.0000     199.3700     197.1700
        1178    23.927700     187.0000     199.3800     197.1700
        1179    23.940000     194.0000     199.3900     197.1800
        1180    23.952200     178.0000     199.4000     197.1800
        1181    23.964500     193.0000     199.4200     197.1800
        1182    23.976700     196.0000     199.4300     197.1800
        1183    23.989000     225.0000     199.4400     197.1800
        1184    24.001200     183.0000     199.4600     197.1800
        1185    24.013500     184.0000     199.4700     197.1800
        1186    24.025700     228.0000     199.4900     197.1800
        1187    24.038000     212.0000     199.5000     197.1800
        1188    24.050200     217.0000     199.5100     197.1800
        1189    24.062500     208.0000     199.5300     197.1800
        1190    24.074700     206.0000     199.5500     197.1800
        1191    24.087000     194.0000     199.5600     197.1800
        1192    24.099200     204.0000     199.5800     197.1800
        1193    24.111500     214.0000     199.5900     197.1800
        1194    24.123700     187.0000     199.6100     197.1800
        1195    24.136000     225.0000     199.6300     197.1800
        1196    24.148200     196.0000     199.6500     197.1800
        1197    24.160500     210.0000     199.6600     197.1800
        1198    24.172700     228.0000     199.6800     197.1700
        1199    24.185000     182.0000     199.7000     197.1700
        1200    24.197200     224.0000     199.7200     197.1700
        1201    24.209500     193.0000     199.7400     197.1700
        1202    24.221700     208.0000     199.7600     197.1600
        1203    24.234000     223.0000     199.7800     197.1600
        1204    24.246200     205.0000     199.8000     197.1600
        1205    24.258500     166.0000     199.8200     197.1500
        1206    24.270700     199.0000     199.8400     197.1500
        1207    24.283000     193.0000     199.8700     197.1500
        1208    24.295300     189.0000     199.8900     197.1400
        1209    24.307500     208.0000     199.9100     197.1400
        1210    24.319800     205.0000     199.9400     197.1300
        1211    24.332000     182.0000     199.9600     197.1300
        1212    24.344300     220.0000     199.9900     197.1200
        1213    24.356500     190.0000     200.0100     197.1200
        1214    24.368800     227.0000     200.0400     197.1100
        1215    24.381000     196.0000     200.0700     197.1100
        1216    24.393300     222.0000     200.1000     197.1000
        1217    24.405500     205.0000     200.1300     197.1000
        1218    24.417800     200.0000     200.1600     197.0900
        1219    24.430000     180.0000     200.1900     197.0800
        1220    24.442300     199.0000     200.2200     197.0800
        1221    24.454500     207.0000     200.2500     197.0700
        1222    24.466800     205.0000     200.2800     197.0600
        1223    24.479000     198.0000     200.3200     197.0500
        1224    24.491300     188.0000     200.3500     197.0500
        1225    24.503500     211.0000     200.3900     197.0400
        1226    24.515800     207.0000     200.4300     197.0300
        1227    24.528000     189.0000     200.4700     197.0200
        1228    24.540300     179.0000     200.5100     197.0100
        1229    24.552500     176.0000     200.5500     197.0000
        1230    24.564800     194.0000     200.5900     197.0000
        1231    24.577000     215.0000     200.6400     196.9900
        1232    24.589300     173.0000     200.6800     196.9800
        1233    24.601500     192.0000     200.7300     196.9700
        1234    24.613800     185.0000     200.7800     196.9600
        1235    24.626000     195.0000     200.8300     196.9500
        1236    24.638300     182.0000     200.8800     196.9400
        1237    24.650500     211.0000     200.9400     196.9300
        1238    24.662800     184.0000     200.9900     196.9100
        1239    24.675000     189.0000     201.0500     196.9000
        1240    24.687300     208.0000     201.1100     196.8900
        1241    24.699500     206.0000     201.1700     196.8800
        1242    24.711800     206.0000     201.2400     196.8700
        1243    24.724000     191.0000     201.3000     196.8600
        1244    24.736300     192.0000     201.3700     196.8400
        1245    24.748500     215.0000     201.4400     196.8300
        1246    24.760800     190.0000     201.5200     196.8200
        1247    24.773000     206.0000     201.5900     196.8100
        1248    24.785300     195.0000     201.6700     196.7900
        1249    24.797500     197.0000     201.7600     196.7800
        1250    24.809800     168.0000     201.8400     196.7700
        1251    24.822000     219.0000     201.9300     196.7500
        1252    24.834300     198.0000     202.0300     196.7400
        1253    24.846500     201.0000     202.1200     196.7200
        1254    24.858800     195.0000     202.2200     196.7100
        1255    24.871000     212.0000     202.3200     196.6900
        1256    24.883300     207.0000     202.4300     196.6800
        1257    24.895500     212.0000     202.5400     196.6600
        1258    24.907800     206.0000     202.6600     196.6500
        1259    24.920100     187.0000     202.7700     196.6300
        1260    24.932300     213.0000     202.9000     196.6200
        1261    24.944600     196.0000     203.0200     196.6000
        1262    24.956800     191.0000     203.1500     196.5800
        1263    24.969100     185.0000     203.2900     196.5700
        1264    24.981300     209.0000     203.4200     196.5500
        1265    24.993600     192.0000     203.5700     196.5300
        1266    25.005800     220.0000     203.7100     196.5200
        1267    25.018100     218.0000     203.8600     196.5000
        1268    25.030300     205.0000     204.0100     196.4800
        1269    25.042600     201.0000     204.1700     196.4600
        1270    25.054800     193.0000     204.3300     196.4500
        1271    25.067100     194.0000     204.4900     196.4300
        1272    25.079300     209.0000     204.6600     196.4100
        1273    25.091600     197.0000     204.8300     196.3900
        1274    25.103800     214.0000     205.0000     196.3700
        1275    25.116100     182.0000     205.1700     196.3500
        1276    25.128300     193.0000     205.3500     196.3300
        1277    25.140600     215.0000     205.5300     196.3100
        1278    25.152800     209.0000     205.7100     196.2900
        1279    25.165100     214.0000     205.8900     196.2700
        1280    25.177300     204.0000     206.0800     196.2500
        1281    25.189600     171.0000     206.2600     196.2300
        1282    25.201800     217.0000     206.4500     196.2100
        1283    25.214100     200.0000     206.6400     196.1900
        1284    25.226300     230.0000     206.8400     196.1700
        1285    25.238600     199.0000     207.0400     196.1400
        1286    25.250800     219.0000     207.2400     196.1200
        1287    25.263100     206.0000     207.4400     196.1000
        1288    25.275300     198.0000     207.6600     196.0800
        1289    25.287600     201.0000     207.8800     196.0500
        1290    25.299800     199.0000     208.1000     196.0300
        1291    25.312100     204.0000     208.3400     196.0100
        1292    25.324300     200.0000     208.5900     195.9800
        1293    25.336600     195.0000     208.8500     195.9600
        1294    25.348800     208.0000     209.1200     195.9400
        1295    25.361100     200.0000     209.4200     195.9100
        1296    25.373300     193.0000     209.7400     195.8900
        1297    25.385600     203.0000     210.0800     195.8600
        1298    25.397800     211.0000     210.4500     195.8400
        1299    25.410100     191.0000     210.8600     195.8100
        1300    25.422300     211.0000     211.3000     195.7900
        1301    25.434600     196.0000     211.8000     195.7600
        1302    25.446800     195.0000     212.3400     195.7400
        1303    25.459100     218.0000     212.9600     195.7100
        1304    25.471300     222.0000     213.6400     195.6900
        1305    25.483600     209.0000     214.4300     195.6600
        1306    25.495800     223.0000     215.3200     195.6300
        1307    25.508100     210.0000     216.3400     195.6100
        1308    25.520300     217.0000     217.5300     195.5800
        1309    25.532600     228.0000     218.9200     195.5500
        1310    25.544800     205.0000     220.5700     195.5200
        1311    25.557100     202.0000     222.3800     195.5000
        1312    25.569400     196.0000     224.7200     195.4700
        1313    25.581600     219.0000     227.5800     195.4400
        1314    25.593900     214.0000     231.1000     195.4100
        1315    25.606100     213.0000     235.4700     195.3800
        1316    25.618400     254.0000     240.9000     195.3500
        1317    25.630600     252.0000     247.6700     195.3200
        1318    25.642900     270.0000     256.2000     195.2900
        1319    25.655100     272.0000     267.2400     195.2600
        1320    25.667400     309.0000     282.0700     195.2300
        1321    25.679600     289.0000     302.9200     195.2000
        1322    25.691900     307.0000     333.4500     195.1700
        1323    25.704100     348.0000     379.3300     195.1400
        1324    25.716400     414.0000     447.7600     195.1100
        1325    25.728600     560.0000     541.5500     195.0800
        1326    25.740900     646.0000     647.7000     195.0500
        1327    25.753100     739.0000     751.7000     195.0200
        1328    25.765400     876.0000     859.8100     194.9900
        1329    25.777600     928.0000     962.9400     194.9500
        1330    25.789900    1014.0000    1001.7400     194.9200
        1331    25.802100     885.0000     921.6700     194.8900
        1332    25.814400     766.0000     790.3300     194.8600
        1333    25.826600     681.0000     704.9300     194.8200
        1334    25.838900     677.0000     671.3200     194.7900
        1335    25.851100     601.0000     643.7100     194.7600
        1336    25.863400     579.0000     573.3600     194.7200
        1337    25.875600     505.0000     468.1400     194.6900
        1338    25.887900     412.0000     379.6800     194.6600
        1339    25.900100     346.0000     324.6000     194.6200
        1340    25.912400     334.0000     292.2900     194.5900
        1341    25.924600     314.0000     272.5400     194.5500
        1342    25.936900     358.0000     259.7700     194.5200
        1343    25.949100     328.0000     251.1600     194.4800
        1344    25.961400     314.0000     245.2000     194.4500
        1345    25.973600     293.0000     241.0700     194.4100
        1346    25.985900     275.0000     238.3500     194.3800
        1347    25.998100     315.0000     236.8800     194.3400
        1348    26.010400     300.0000     236.7400     194.3000
        1349    26.022600     313.0000     238.3200     194.2700
        1350    26.034900     270.0000     242.3400     194.2300
        1351    26.047100     262.0000     249.7700     194.1900
        1352    26.059400     274.0000     260.5000     194.1500
        1353    26.071600     300.0000     271.8900     194.1200
        1354    26.083900     320.0000     283.0500     194.0800
        1355    26.096100     319.0000     295.7900     194.0400
        1356    26.108400     265.0000     307.2300     194.0000
        1357    26.120600     303.0000     306.7500     193.9600
        1358    26.132900     302.0000     290.5300     193.9300
        1359    26.145100     250.0000     273.9300     193.8900
        1360    26.157400     238.0000     266.3800     193.8500
        1361    26.169600     266.0000     264.7200     193.8100
        1362    26.181900     280.0000     261.6100     193.7700
        1363    26.194200     253.0000     251.1700     193.7300
        1364    26.206400     244.0000     237.7000     193.6900
        1365    26.218700     219.0000     228.3000     193.6500
        1366    26.230900     216.0000     223.1900     193.6100
        1367    26.243200     235.0000     220.4600     193.5700
        1368    26.255400     193.0000     219.0000     193.5300
        1369    26.267700     213.0000     218.2900     193.4900
        1370    26.279900     224.0000     218.1100     193.4400
        1371    26.292200     224.0000     218.3800     193.4000
        1372    26.304400     216.0000     219.1200     193.3600
        1373    26.316700     209.0000     220.4200     193.3200
        1374    26.328900     234.0000     222.5700     193.2800
        1375    26.341200     242.0000     226.0500     193.2300
        1376    26.353400     226.0000     231.7700     193.1900
        1377    26.365700     223.0000     241.1200     193.1500
        1378    26.377900     224.0000     255.7900     193.1100
        1379    26.390200     264.0000     275.3900     193.0600
        1380    26.402400     250.0000     295.5600     193.0200
        1381    26.414700     306.0000     315.2900     192.9700
        1382    26.426900     298.0000     337.5800     192.9300
        1383    26.439200     286.0000     357.0600     192.8900
        1384    26.451400     298.0000     355.1100     192.8400
        1385    26.463700     299.0000     327.7800     192.8000
        1386    26.475900     281.0000     301.4500     192.7500
        1387    26.488200     236.0000     290.2000     192.7100
        1388    26.500400     265.0000     288.3400     192.6600
        1389    26.512700     240.0000     283.7900     192.6200
        1390    26.524900     229.0000     266.7600     192.5700
        1391    26.537200     256.0000     244.3200     192.5200
        1392    26.549400     207.0000     228.3900     192.4800
        1393    26.561700     211.0000     219.4800     192.4300
        1394    26.573900     212.0000     214.4500     192.3800
        1395    26.586200     188.0000     211.3500     192.3400
        1396    26.598400     169.0000     209.2700     192.2900
        1397    26.610700     216.0000     207.7700     192.2400
        1398    26.622900     214.0000     206.6400     192.2000
        1399    26.635200     179.0000     205.7400     192.1500
        1400    26.647400     210.0000     205.0000     192.1000
        1401    26.659700     208.0000     204.3800     192.0500
        1402    26.671900     216.0000     203.8600     192.0000
        1403    26.684200     217.0000     203.3900     191.9500
        1404    26.696400     190.0000     202.9900     191.9100
        1405    26.708700     190.0000     202.6200     191.8600
        1406    26.720900     204.0000     202.2900     191.8100
        1407    26.733200     224.0000     201.9900     191.7600
        1408    26.745400     189.0000     201.7100     191.7100
        1409    26.757700     188.0000     201.4600     191.6600
        1410    26.769900     192.0000     201.2200     191.6100
        1411    26.782200     206.0000     201.0000     191.5600
        1412    26.794400     203.0000     200.7900     191.5100
        1413    26.806700     182.0000     200.6000     191.4600
        1414    26.818900     209.0000     200.4200     191.4100
        1415    26.831200     192.0000     200.2500     191.3500
        1416    26.843500     209.0000     200.0900     191.3000
        1417    26.855700     190.0000     199.9400     191.2500
        1418    26.868000     178.0000     199.8000     191.2000
        1419    26.880200     184.0000     199.6700     191.1500
        1420    26.892500     220.0000     199.5500     191.0900
        1421    26.904700     183.0000     199.4400     191.0400
        1422    26.917000     210.0000     199.3300     190.9900
        1423    26.929200     173.0000     199.2300     190.9400
        1424    26.941500     186.0000     199.1400     190.8800
        1425    26.953700     198.0000     199.0600     190.8300
        1426    26.966000     195.0000     198.9900     190.7800
        1427    26.978200     190.0000     198.9200     190.7200
        1428    26.990500     193.0000     198.8600     190.6700
        1429    27.002700     183.0000     198.8100     190.6100
        1430    27.015000     197.0000     198.7700     190.5600
        1431    27.027200     197.0000     198.7400     190.5100
        1432    27.039500     191.0000     198.7200     190.4500
        1433    27.051700     190.0000     198.7100     190.4000
        1434    27.064000     214.0000     198.7000     190.3400
        1435    27.076200     230.0000     198.7100     190.2900
        1436    27.088500     201.0000     198.7400     190.2300
        1437    27.100700     203.0000     198.7800     190.1700
        1438    27.113000     208.0000     198.8300     190.1200
        1439    27.125200     176.0000     198.9000     190.0600
        1440    27.137500     184.0000     198.9900     190.0100
        1441    27.149700     216.0000     199.1000     189.9500
        1442    27.162000     180.0000     199.2400     189.8900
        1443    27.174200     192.0000     199.4100     189.8400
        1444    27.186500     211.0000     199.6200     189.7800
        1445    27.198700     212.0000     199.8700     189.7200
        1446    27.211000     173.0000     200.1800     189.6600
        1447    27.223200     200.0000     200.5500     189.6100
        1448    27.235500     193.0000     201.0100     189.5500
        1449    27.247700     180.0000     201.5600     189.4900
        1450    27.260000     177.0000     202.2200     189.4300
        1451    27.272200     175.0000     203.0400     189.3700
        1452    27.284500     209.0000     204.0600     189.3100
        1453    27.296700     216.0000     205.3800     189.2600
        1454    27.309000     202.0000     207.0200     189.2000
        1455    27.321200     206.0000     209.5400     189.1400
        1456    27.333500     179.0000     213.3000     189.0800
        1457    27.345700     229.0000     218.9300     189.0200
        1458    27.358000     215.0000     226.6900     188.9600
        1459    27.370200     203.0000     235.6100     188.9000
        1460    27.382500     231.0000     244.6500     188.8400
        1461    27.394700     221.0000     254.2900     188.7800
        1462    27.407000     239.0000     263.5100     188.7200
        1463    27.419200     272.0000     267.0500     188.6500
        1464    27.431500     267.0000     260.8600     188.5900
        1465    27.443700     241.0000     251.4400     188.5300
        1466    27.456000     210.0000     246.4700     188.4700
        1467    27.468200     260.0000     246.2800     188.4100
        1468    27.480500     236.0000     247.6700     188.3500
        1469    27.492800     250.0000     246.4500     188.2900
        1470    27.505000     237.0000     241.7600     188.2200
        1471    27.517300     234.0000     237.9400     188.1600
        1472    27.529500     207.0000     237.7900     188.1000
        1473    27.541800     245.0000     240.9900     188.0400
        1474    27.554000     196.0000     246.8600     187.9700
        1475    27.566300     261.0000     255.1400     187.9100
        1476    27.578500     242.0000     266.0000     187.8500
        1477    27.590800     291.0000     280.1500     187.7800
        1478    27.603000     305.0000     299.1000     187.7200
        1479    27.615300     327.0000     325.8200     187.6600
        1480    27.627500     344.0000     365.8300     187.5900
        1481    27.639800     417.0000     428.8400     187.5300
        1482    27.652000     509.0000     529.7600     187.4600
        1483    27.664300     737.0000     683.0400     187.4000
        1484    27.676500     852.0000     878.5700     187.3300
        1485    27.688800    1156.0000    1079.4100     187.2700
        1486    27.701000    1316.0000    1287.1500     187.2000
        1487    27.713300    1568.0000    1511.9300     187.1400
        1488    27.725500    1713.0000    1664.1200     187.0700
        1489    27.737800    1583.0000    1577.6500     187.0100
        1490    27.750000    1324.0000    1300.5900     186.9400
        1491    27.762300    1058.0000    1082.8000     186.8700
        1492    27.774500     991.0000    1002.3000     186.8100
        1493    27.786800     945.0000     998.7400     186.7400
        1494    27.799000     954.0000     966.0200     186.6700
        1495    27.811300     800.0000     814.5500     186.6100
        1496    27.823500     562.0000     603.5300     186.5400
        1497    27.835800     451.0000     447.2700     186.4700
        1498    27.848000     361.0000     358.4200     186.4100
        1499    27.860300     331.0000     308.6900     186.3400
        1500    27.872500     274.0000     278.8100     186.2700
        1501    27.884800     250.0000     259.4500     186.2000
        1502    27.897000     232.0000     246.0800     186.1400
        1503    27.909300     227.0000     236.4100     186.0700
        1504    27.921500     217.0000     229.1300     186.0000
        1505    27.933800     217.0000     223.4900     185.9300
        1506    27.946000     236.0000     219.0100     185.8600
        1507    27.958300     220.0000     215.3800     185.7900
        1508    27.970500     221.0000     212.3900     185.7200
        1509    27.982800     233.0000     209.8900     185.6500
        1510    27.995000     219.0000     207.7800     185.5900
        1511    28.007300     230.0000     205.9700     185.5200
        1512    28.019500     208.0000     204.4100     185.4500
        1513    28.031800     212.0000     203.0500     185.3800
        1514    28.044000     222.0000     201.8600     185.3100
        1515    28.056300     206.0000     200.8000     185.2400
        1516    28.068500     199.0000     199.8700     185.1700
        1517    28.080800     195.0000     199.0300     185.1000
        1518    28.093000     177.0000     198.2800     185.0200
        1519    28.105300     230.0000     197.6000     184.9500
        1520    28.117500     202.0000     196.9900     184.8800
        1521    28.129800     195.0000     196.4300     184.8100
        1522    28.142100     185.0000     195.9200     184.7400
        1523    28.154300     216.0000     195.4500     184.6700
        1524    28.166600     231.0000     195.0200     184.6000
        1525    28.178800     199.0000     194.6200     184.5200
        1526    28.191100     209.0000     194.2500     184.4500
        1527    28.203300     179.0000     193.9100     184.3800
        1528    28.215600     214.0000     193.6000     184.3100
        1529    28.227800     207.0000     193.3100     184.2400
        1530    28.240100     187.0000     193.0400     184.1600
        1531    28.252300     196.0000     192.7900     184.0900
        1532    28.264600     190.0000     192.5500     184.0200
        1533    28.276800     205.0000     192.3300     183.9400
        1534    28.289100     211.0000     192.1200     183.8700
        1535    28.301300     203.0000     191.9300     183.8000
        1536    28.313600     208.0000     191.7600     183.7200
        1537    28.325800     205.0000     191.5900     183.6500
        1538    28.338100     221.0000     191.4400     183.5800
        1539    28.350300     197.0000     191.3000     183.5000
        1540    28.362600     201.0000     191.1800     183.4300
        1541    28.374800     192.0000     191.0700     183.3500
        1542    28.387100     209.0000     190.9600     183.2800
        1543    28.399300     174.0000     190.8800     183.2000
        1544    28.411600     202.0000     190.8000     183.1300
        1545    28.423800     208.0000     190.7400     183.0600
        1546    28.436100     207.0000     190.7000     182.9800
        1547    28.448300     198.0000     190.6800     182.9000
        1548    28.460600     191.0000     190.6700     182.8300
        1549    28.472800     199.0000     190.6900     182.7500
        1550    28.485100     239.0000     190.7300     182.6800
        1551    28.497300     207.0000     190.8000     182.6000
        1552    28.509600     206.0000     190.9100     182.5300
        1553    28.521800     190.0000     191.0600     182.4500
        1554    28.534100     193.0000     191.2700     182.3700
        1555    28.546300     192.0000     191.5700     182.3000
        1556    28.558600     218.0000     192.0300     182.2200
        1557    28.570800     190.0000     192.7400     182.1400
        1558    28.583100     189.0000     193.8600     182.0700
        1559    28.595300     196.0000     195.5500     181.9900
        1560    28.607600     218.0000     197.7900     181.9100
        1561    28.619800     199.0000     200.2700     181.8400
        1562    28.632100     191.0000     202.8100     181.7600
        1563    28.644300     200.0000     205.4400     181.6800
        1564    28.656600     237.0000     207.4700     181.6000
        1565    28.668800     226.0000     207.2800     181.5300
        1566    28.681100     200.0000     204.5900     181.4500
        1567    28.693300     220.0000     201.6800     181.3700
        1568    28.705600     207.0000     200.0800     181.2900
        1569    28.717800     227.0000     199.5800     181.2100
        1570    28.730100     199.0000     199.2700     181.1300
        1571    28.742300     205.0000     198.0200     181.0600
        1572    28.754600     195.0000     195.6400     180.9800
        1573    28.766800     196.0000     193.2500     180.9000
        1574    28.779100     216.0000     191.5700     180.8200
        1575    28.791400     199.0000     190.5100     180.7400
        1576    28.803600     212.0000     189.8100     180.6600
        1577    28.815900     208.0000     189.3000     180.5800
        1578    28.828100     195.0000     188.9100     180.5000
        1579    28.840400     205.0000     188.5900     180.4200
        1580    28.852600     197.0000     188.3100     180.3400
        1581    28.864900     183.0000     188.0700     180.2600
        1582    28.877100     225.0000     187.8500     180.1800
        1583    28.889400     199.0000     187.6400     180.1000
        1584    28.901600     194.0000     187.4500     180.0200
        1585    28.913900     200.0000     187.2800     179.9400
        1586    28.926100     192.0000     187.1100     179.8600
        1587    28.938400     183.0000     186.9600     179.7800
        1588    28.950600     174.0000     186.8200     179.7000
        1589    28.962900     197.0000     186.6800     179.6200
        1590    28.975100     177.0000     186.5500     179.5400
        1591    28.987400     200.0000     186.4400     179.4600
        1592    28.999600     192.0000     186.3200     179.3700
        1593    29.011900     183.0000     186.2200     179.2900
        1594    29.024100     197.0000     186.1300     179.2100
        1595    29.036400     204.0000     186.0400     179.1300
        1596    29.048600     194.0000     185.9600     179.0500
        1597    29.060900     180.0000     185.8900     178.9700
        1598    29.073100     187.0000     185.8300     178.8800
        1599    29.085400     207.0000     185.7800     178.8000
        1600    29.097600     198.0000     185.7300     178.7200
        1601    29.109900     171.0000     185.6900     178.6400
        1602    29.122100     190.0000     185.6700     178.5500
        1603    29.134400     217.0000     185.6500     178.4700
        1604    29.146600     180.0000     185.6400     178.3900
        1605    29.158900     204.0000     185.6400     178.3100
        1606    29.171100     195.0000     185.6600     178.2200
        1607    29.183400     193.0000     185.6800     178.1400
        1608    29.195600     183.0000     185.7300     178.0600
        1609    29.207900     164.0000     185.7900     177.9700
        1610    29.220100     192.0000     185.8800     177.8900
        1611    29.232400     195.0000     185.9800     177.8100
        1612    29.244600     193.0000     186.1200     177.7200
        1613    29.256900     189.0000     186.2900     177.6400
        1614    29.269100     192.0000     186.4900     177.5600
        1615    29.281400     164.0000     186.7500     177.4700
        1616    29.293600     171.0000     187.0600     177.3900
        1617    29.305900     189.0000     187.4600     177.3000
        1618    29.318100     177.0000     187.9400     177.2200
        1619    29.330400     203.0000     188.5500     177.1300
        1620    29.342600     183.0000     189.3100     177.0500
        1621    29.354900     188.0000     190.2700     176.9700
        1622    29.367100     194.0000     191.4500     176.8800
        1623    29.379400     175.0000     192.8900     176.8000
        1624    29.391600     190.0000     194.6500     176.7100
        1625    29.403900     186.0000     196.7700     176.6300
        1626    29.416200     206.0000     199.4000     176.5400
        1627    29.428400     198.0000     202.7900     176.4600
        1628    29.440700     201.0000     207.4800     176.3700
        1629    29.452900     225.0000     214.5600     176.2800
        1630    29.465200     221.0000     225.9900     176.2000
        1631    29.477400     259.0000     244.7300     176.1100
        1632    29.489700     253.0000     274.0100     176.0300
        1633    29.501900     322.0000     313.1000     175.9400
        1634    29.514200     361.0000     355.3400     175.8600
        1635    29.526400     407.0000     399.7000     175.7700
        1636    29.538700     414.0000     448.0900     175.6800
        1637    29.550900     477.0000     483.1400     175.6000
        1638    29.563200     450.0000     469.0000     175.5100
        1639    29.575400     426.0000     410.9000     175.4300
        1640    29.587700     333.0000     362.2300     175.3400
        1641    29.599900     334.0000     342.8300     175.2500
        1642    29.612200     314.0000     343.3600     175.1700
        1643    29.624400     344.0000     346.6600     175.0800
        1644    29.636700     292.0000     330.1900     174.9900
        1645    29.648900     281.0000     289.5300     174.9100
        1646    29.661200     251.0000     249.5500     174.8200
        1647    29.673400     231.0000     224.4600     174.7300
        1648    29.685700     196.0000     210.5800     174.6400
        1649    29.697900     181.0000     202.6200     174.5600
        1650    29.710200     212.0000     197.6900     174.4700
        1651    29.722400     182.0000     194.4100     174.3800
        1652    29.734700     195.0000     192.1100     174.2900
        1653    29.746900     217.0000     190.4200     174.2100
        1654    29.759200     206.0000     189.1300     174.1200
        1655    29.771400     198.0000     188.1200     174.0300
        1656    29.783700     195.0000     187.3200     173.9400
        1657    29.795900     189.0000     186.6700     173.8600
        1658    29.808200     198.0000     186.1300     173.7700
        1659    29.820400     181.0000     185.6900     173.6800
        1660    29.832700     165.0000     185.3100     173.5900
        1661    29.844900     179.0000     184.9900     173.5000
        1662    29.857200     178.0000     184.7200     173.4100
        1663    29.869400     190.0000     184.4900     173.3300
        1664    29.881700     180.0000     184.2900     173.2400
        1665    29.893900     180.0000     184.1100     173.1500
        1666    29.906200     193.0000     183.9600     173.0600
        1667    29.918400     191.0000     183.8400     172.9700
        1668    29.930700     179.0000     183.7300     172.8800
        1669    29.942900     197.0000     183.6300     172.7900
        1670    29.955200     182.0000     183.5600     172.7000
        1671    29.967400     216.0000     183.4900     172.6200
        1672    29.979700     202.0000     183.4400     172.5300
        1673    29.991900     194.0000     183.4000     172.4400
        1674    30.004200     194.0000     183.3600     172.3500
        1675    30.016400     192.0000     183.3400     172.2600
        1676    30.028700     205.0000     183.3300     172.1700
        1677    30.041000     214.0000     183.3300     172.0800
        1678    30.053200     197.0000     183.3300     171.9900
        1679    30.065500     193.0000     183.3400     171.9000
        1680    30.077700     203.0000     183.3600     171.8100
        1681    30.090000     180.0000     183.3900     171.7200
        1682    30.102200     200.0000     183.4300     171.6300
        1683    30.114500     170.0000     183.4700     171.5400
        1684    30.126700     172.0000     183.5200     171.4500
        1685    30.139000     197.0000     183.5800     171.3600
        1686    30.151200     192.0000     183.6400     171.2700
        1687    30.163500     191.0000     183.7200     171.1800
        1688    30.175700     191.0000     183.8000     171.0900
        1689    30.188000     181.0000     183.8900     171.0000
        1690    30.200200     191.0000     183.9900     170.9100
        1691    30.212500     203.0000     184.1000     170.8200
        1692    30.224700     177.0000     184.2100     170.7300
        1693    30.237000     180.0000     184.3400     170.6400
        1694    30.249200     208.0000     184.4800     170.5500
        1695    30.261500     183.0000     184.6200     170.4600
        1696    30.273700     173.0000     184.7800     170.3700
        1697    30.286000     204.0000     184.9400     170.2800
        1698    30.298200     196.0000     185.1200     170.1900
        1699    30.310500     188.0000     185.3100     170.1000
        1700    30.322700     189.0000     185.5100     170.0000
        1701    30.335000     192.0000     185.7300     169.9100
        1702    30.347200     179.0000     185.9600     169.8200
        1703    30.359500     198.0000     186.2000     169.7300
        1704    30.371700     193.0000     186.4600     169.6400
        1705    30.384000     215.0000     186.7400     169.5500
        1706    30.396200     198.0000     187.0400     169.4600
        1707    30.408500     193.0000     187.3500     169.3700
        1708    30.420700     186.0000     187.6900     169.2800
        1709    30.433000     225.0000     188.0500     169.1800
        1710    30.445200     212.0000     188.4300     169.0900
        1711    30.457500     182.0000     188.8400     169.0000
        1712    30.469700     188.0000     189.2800     168.9100
        1713    30.482000     204.0000     189.7500     168.8200
        1714    30.494200     190.0000     190.2600     168.7300
        1715    30.506500     202.0000     190.8000     168.6400
        1716    30.518700     219.0000     191.3800     168.5400
        1717    30.531000     216.0000     192.0100     168.4500
        1718    30.543200     210.0000     192.6900     168.3600
        1719    30.555500     231.0000     193.4200     168.2700
        1720    30.567700     215.0000     194.2200     168.1800
        1721    30.580000     227.0000     195.0800     168.0800
        1722    30.592200     205.0000     196.0200     167.9900
        1723    30.604500     246.0000     197.0400     167.9000
        1724    30.616700     201.0000     198.1700     167.8100
        1725    30.629000     200.0000     199.4000     167.7200
        1726    30.641200     207.0000     200.7600     167.6200
        1727    30.653500     202.0000     202.2700     167.5300
        1728    30.665700     218.0000     203.9500     167.4400
        1729    30.678000     202.0000     205.8300     167.3500
        1730    30.690300     195.0000     207.9500     167.2600
        1731    30.702500     208.0000     210.3500     167.1600
        1732    30.714800     201.0000     213.0800     167.0700
        1733    30.727000     212.0000     216.2300     166.9800
        1734    30.739300     249.0000     219.8800     166.8900
        1735    30.751500     213.0000     224.1500     166.7900
        1736    30.763800     214.0000     229.2000     166.7000
        1737    30.776000     235.0000     235.2300     166.6100
        1738    30.788300     260.0000     242.4700     166.5200
        1739    30.800500     211.0000     251.1800     166.4200
        1740    30.812800     272.0000     261.6700     166.3300
        1741    30.825000     258.0000     274.2100     166.2400
        1742    30.837300     270.0000     289.1100     166.1500
        1743    30.849500     322.0000     306.7800     166.0500
        1744    30.861800     338.0000     327.9800     165.9600
        1745    30.874000     342.0000     354.1200     165.8700
        1746    30.886300     348.0000     388.1500     165.7800
        1747    30.898500     394.0000     435.9200     165.6800
        1748    30.910800     505.0000     508.2000     165.5900
        1749    30.923000     613.0000     622.1200     165.5000
        1750    30.935300     827.0000     800.2500     165.4000
        1751    30.947500    1047.0000    1058.9000     165.3100
        1752    30.959800    1301.0000    1378.6800     165.2200
        1753    30.972000    1699.0000    1720.0300     165.1300
        1754    30.984300    2146.0000    2082.2500     165.0300
        1755    30.996500    2504.0000    2429.8300     164.9400
        1756    31.008800    2551.0000    2577.9700     164.8500
        1757    31.021000    2394.0000    2340.2200     164.7500
        1758    31.033300    1900.0000    1908.8400     164.6600
        1759    31.045500    1519.0000    1610.6000     164.5700
        1760    31.057800    1433.0000    1503.5000     164.4700
        1761    31.070000    1417.0000    1514.1700     164.3800
        1762    31.082300    1429.0000    1526.2900     164.2900
        1763    31.094500    1316.0000    1395.1300     164.1900
        1764    31.106800    1092.0000    1099.7000     164.1000
        1765    31.119000     764.0000     800.0000     164.0100
        1766    31.131300     528.0000     597.5500     163.9200
        1767    31.143500     439.0000     477.9300     163.8200
        1768    31.155800     327.0000     407.7300     163.7300
        1769    31.168000     316.0000     362.0600     163.6400
        1770    31.180300     310.0000     331.5700     163.5400
        1771    31.192500     277.0000     310.2600     163.4500
        1772    31.204800     276.0000     294.8500     163.3600
        1773    31.217000     265.0000     283.4100     163.2600
        1774    31.229300     269.0000     274.7700     163.1700
        1775    31.241500     267.0000     268.1600     163.0800
        1776    31.253800     279.0000     263.0700     162.9800
        1777    31.266000     247.0000     259.1600     162.8900
        1778    31.278300     231.0000     256.1600     162.8000
        1779    31.290500     254.0000     253.8900     162.7000
        1780    31.302800     247.0000     252.2100     162.6100
        1781    31.315000     239.0000     251.0300     162.5200
        1782    31.327300     231.0000     250.2500     162.4200
        1783    31.339600     245.0000     249.8100     162.3300
        1784    31.351800     239.0000     249.6600     162.2400
        1785    31.364100     256.0000     249.7600     162.1400
        1786    31.376300     253.0000     250.0600     162.0500
        1787    31.388600     271.0000     250.5400     161.9600
        1788    31.400800     281.0000     251.1600     161.8600
        1789    31.413100     253.0000     251.9200     161.7700
        1790    31.425300     262.0000     252.7700     161.6800
        1791    31.437600     288.0000     253.7100     161.5800
        1792    31.449800     279.0000     254.7100     161.4900
        1793    31.462100     273.0000     255.7600     161.4000
        1794    31.474300     291.0000     256.8500     161.3000
        1795    31.486600     248.0000     257.9600     161.2100
        1796    31.498800     289.0000     259.0700     161.1200
        1797    31.511100     263.0000     260.1700     161.0200
        1798    31.523300     280.0000     261.2600     160.9300
        1799    31.535600     269.0000     262.3200     160.8400
        1800    31.547800     257.0000     263.3400     160.7400
        1801    31.560100     273.0000     264.3100     160.6500
        1802    31.572300     277.0000     265.2400     160.5600
        1803    31.584600     296.0000     266.1000     160.4600
        1804    31.596800     308.0000     266.9000     160.3700
        1805    31.609100     271.0000     267.6400     160.2800
        1806    31.621300     294.0000     268.3100     160.1800
        1807    31.633600     275.0000     268.9200     160.0900
        1808    31.645800     284.0000     269.4600     160.0000
        1809    31.658100     309.0000     269.9400     159.9000
        1810    31.670300     258.0000     270.3500     159.8100
        1811    31.682600     294.0000     270.7100     159.7200
        1812    31.694800     302.0000     271.0200     159.6200
        1813    31.707100     287.0000     271.2900     159.5300
        1814    31.719300     284.0000     271.5200     159.4400
        1815    31.731600     270.0000     271.7100     159.3400
        1816    31.743800     259.0000     271.8900     159.2500
        1817    31.756100     291.0000     272.0400     159.1600
        1818    31.768300     263.0000     272.1900     159.0600
        1819    31.780600     277.0000     272.3400     158.9700
        1820    31.792800     283.0000     272.4900     158.8800
        1821    31.805100     283.0000     272.6500     158.7900
        1822    31.817300     264.0000     272.8200     158.6900
        1823    31.829600     298.0000     273.0200     158.6000
        1824    31.841800     274.0000     273.2400     158.5100
        1825    31.854100     255.0000     273.4900     158.4100
        1826    31.866300     277.0000     273.7700     158.3200
        1827    31.878600     298.0000     274.1000     158.2300
        1828    31.890800     281.0000     274.4600     158.1300
        1829    31.903100     308.0000     274.8600     158.0400
        1830    31.915300     304.0000     275.3000     157.9500
        1831    31.927600     277.0000     275.7900     157.8600
        1832    31.939800     270.0000     276.3100     157.7600
        1833    31.952100     288.0000     276.8800     157.6700
        1834    31.964400     310.0000     277.4800     157.5800
        1835    31.976600     263.0000     278.1200     157.4800
        1836    31.988900     276.0000     278.7900     157.3900
        1837    32.001100     285.0000     279.4900     157.3000
        1838    32.013400     287.0000     280.2200     157.2100
        1839    32.025600     263.0000     280.9800     157.1100
        1840    32.037900     302.0000     281.7600     157.0200
        1841    32.050100     300.0000     282.5700     156.9300
        1842    32.062400     271.0000     283.4000     156.8400
        1843    32.074600     308.0000     284.2500     156.7400
        1844    32.086900     316.0000     285.1200     156.6500
        1845    32.099100     300.0000     286.0300     156.5600
        1846    32.111400     285.0000     286.9700     156.4700
        1847    32.123600     265.0000     287.9500     156.3700
        1848    32.135900     260.0000     289.0000     156.2800
        1849    32.148100     288.0000     290.1300     156.1900
        1850    32.160400     291.0000     291.3700     156.1000
        1851    32.172600     308.0000     292.7600     156.0000
        1852    32.184900     312.0000     294.2400     155.9100
        1853    32.197100     300.0000     296.0200     155.8200
        1854    32.209400     303.0000     298.0600     155.7300
        1855    32.221600     343.0000     300.3900     155.6300
        1856    32.233900     321.0000     303.0400     155.5400
        1857    32.246100     307.0000     306.1200     155.4500
        1858    32.258400     300.0000     309.7900     155.3600
        1859    32.270600     312.0000     314.4900     155.2700
        1860    32.282900     312.0000     321.1100     155.1700
        1861    32.295100     335.0000     331.3300     155.0800
        1862    32.307400     358.0000     347.9800     154.9900
        1863    32.319600     369.0000     375.1100     154.9000
        1864    32.331900     431.0000     416.6700     154.8100
        1865    32.344100     505.0000     471.7800     154.7100
        1866    32.356400     530.0000     533.8700     154.6200
        1867    32.368600     636.0000     601.3000     154.5300
        1868    32.380900     688.0000     670.0900     154.4400
        1869    32.393100     782.0000     709.5900     154.3500
        1870    32.405400     712.0000     676.3800     154.2600
        1871    32.417600     656.0000     591.6100     154.1600
        1872    32.429900     527.0000     524.9300     154.0700
        1873    32.442100     482.0000     497.6000     153.9800
        1874    32.454400     471.0000     497.5700     153.8900
        1875    32.466600     478.0000     507.6800     153.8000
        1876    32.478900     507.0000     502.3300     153.7100
        1877    32.491100     478.0000     460.8700     153.6200
        1878    32.503400     386.0000     400.2500     153.5200
        1879    32.515600     350.0000     351.5400     153.4300
        1880    32.527900     291.0000     321.3100     153.3400
        1881    32.540100     285.0000     303.1600     153.2500
        1882    32.552400     275.0000     291.5700     153.1600
        1883    32.564600     295.0000     283.5500     153.0700
        1884    32.576900     257.0000     277.5800     152.9800
        1885    32.589100     267.0000     272.8600     152.8900
        1886    32.601400     227.0000     268.9400     152.8000
        1887    32.613600     280.0000     265.5600     152.7000
        1888    32.625900     237.0000     262.5400     152.6100
        1889    32.638200     258.0000     259.7900     152.5200
        1890    32.650400     234.0000     257.2300     152.4300
        1891    32.662700     237.0000     254.8200     152.3400
        1892    32.674900     229.0000     252.5300     152.2500
        1893    32.687200     239.0000     250.3400     152.1600
        1894    32.699400     211.0000     248.2500     152.0700
        1895    32.711700     245.0000     246.2600     151.9800
        1896    32.723900     233.0000     244.3800     151.8900
        1897    32.736200     219.0000     242.6100     151.8000
        1898    32.748400     239.0000     240.9700     151.7100
        1899    32.760700     222.0000     239.4600     151.6200
        1900    32.772900     218.0000     238.1100     151.5300
        1901    32.785200     249.0000     236.9200     151.4400
        1902    32.797400     226.0000     235.9800     151.3500
        1903    32.809700     216.0000     235.4200     151.2600
        1904    32.821900     222.0000     235.5500     151.1700
        1905    32.834200     239.0000     236.9100     151.0800
        1906    32.846400     241.0000     240.4600     150.9900
        1907    32.858700     252.0000     247.5400     150.9000
        1908    32.870900     233.0000     259.5200     150.8100
        1909    32.883200     256.0000     276.1700     150.7200
        1910    32.895400     298.0000     295.2500     150.6300
        1911    32.907700     298.0000     316.2200     150.5400
        1912    32.919900     302.0000     337.9500     150.4500
        1913    32.932200     316.0000     350.2600     150.3600
        1914    32.944400     312.0000     338.1000     150.2700
        1915    32.956700     273.0000     308.0300     150.1800
        1916    32.968900     266.0000     284.0300     150.0900
        1917    32.981200     258.0000     273.6300     150.0100
        1918    32.993400     260.0000     272.6700     149.9200
        1919    33.005700     278.0000     275.7800     149.8300
        1920    33.017900     264.0000     274.9200     149.7400
        1921    33.030200     261.0000     262.1400     149.6500
        1922    33.042400     245.0000     241.3200     149.5600
        1923    33.054700     236.0000     223.5400     149.4700
        1924    33.066900     211.0000     212.2000     149.3800
        1925    33.079200     200.0000     205.2900     149.3000
        1926    33.091400     207.0000     200.8100     149.2100
        1927    33.103700     222.0000     197.6500     149.1200
        1928    33.115900     210.0000     195.2700     149.0300
        1929    33.128200     201.0000     193.3800     148.9400
        1930    33.140400     213.0000     191.8200     148.8500
        1931    33.152700     222.0000     190.4900     148.7700
        1932    33.164900     226.0000     189.3400     148.6800
        1933    33.177200     195.0000     188.3400     148.5900
        1934    33.189400     196.0000     187.4600     148.5000
        1935    33.201700     201.0000     186.6900     148.4100
        1936    33.213900     208.0000     186.0300     148.3300
        1937    33.226200     221.0000     185.4600     148.2400
        1938    33.238400     197.0000     184.9900     148.1500
        1939    33.250700     213.0000     184.6400     148.0600
        1940    33.262900     202.0000     184.3800     147.9800
        1941    33.275200     189.0000     184.2500     147.8900
        1942    33.287500     220.0000     184.2300     147.8000
        1943    33.299700     217.0000     184.3500     147.7100
        1944    33.312000     201.0000     184.6000     147.6300
        1945    33.324200     191.0000     185.0200     147.5400
        1946    33.336500     198.0000     185.6600     147.4500
        1947    33.348700     202.0000     186.6300     147.3700
        1948    33.361000     167.0000     188.1700     147.2800
        1949    33.373200     195.0000     190.7200     147.1900
        1950    33.385500     212.0000     194.9800     147.1100
        1951    33.397700     207.0000     201.9500     147.0200
        1952    33.410000     249.0000     212.6400     146.9300
        1953    33.422200     245.0000     226.9700     146.8500
        1954    33.434500     257.0000     243.4700     146.7600
        1955    33.446700     276.0000     261.4900     146.6700
        1956    33.459000     228.0000     279.6700     146.5900
        1957    33.471200     338.0000     290.3200     146.5000
        1958    33.483500     310.0000     282.6500     146.4100
        1959    33.495700     285.0000     261.1000     146.3300
        1960    33.508000     293.0000     243.0000     146.2400
        1961    33.520200     260.0000     234.9400     146.1600
        1962    33.532500     237.0000     234.2700     146.0700
        1963    33.544700     253.0000     237.0800     145.9900
        1964    33.557000     248.0000     237.6800     145.9000
        1965    33.569200     251.0000     229.8900     145.8100
        1966    33.581500     244.0000     215.0200     145.7300
        1967    33.593700     220.0000     201.1000     145.6400
        1968    33.606000     189.0000     191.8300     145.5600
        1969    33.618200     164.0000     186.2600     145.4700
        1970    33.630500     209.0000     182.8400     145.3900
        1971    33.642700     171.0000     180.6500     145.3000
        1972    33.655000     202.0000     179.1700     145.2200
        1973    33.667200     203.0000     178.1400     145.1300
        1974    33.679500     177.0000     177.4100     145.0500
        1975    33.691700     177.0000     176.8900     144.9600
        1976    33.704000     191.0000     176.5200     144.8800
        1977    33.716200     189.0000     176.2700     144.8000
        1978    33.728500     182.0000     176.1100     144.7100
        1979    33.740700     204.0000     176.0200     144.6300
        1980    33.753000     177.0000     176.0100     144.5400
        1981    33.765200     166.0000     176.0500     144.4600
        1982    33.777500     168.0000     176.1500     144.3700
        1983    33.789700     184.0000     176.2900     144.2900
        1984    33.802000     202.0000     176.4800     144.2100
        1985    33.814200     183.0000     176.7200     144.1200
        1986    33.826500     185.0000     177.0100     144.0400
        1987    33.838700     193.0000     177.3500     143.9600
        1988    33.851000     192.0000     177.7400     143.8700
        1989    33.863200     215.0000     178.1900     143.7900
        1990    33.875500     186.0000     178.7000     143.7100
        1991    33.887700     184.0000     179.2800     143.6200
        1992    33.900000     176.0000     179.9500     143.5400
        1993    33.912300     153.0000     180.7100     143.4600
        1994    33.924500     206.0000     181.5900     143.3700
        1995    33.936800     186.0000     182.6000     143.2900
        1996    33.949000     186.0000     183.7700     143.2100
        1997    33.961300     190.0000     185.1600     143.1300
        1998    33.973500     197.0000     186.7900     143.0400
        1999    33.985800     172.0000     188.7600     142.9600
        2000    33.998000     210.0000     191.1400     142.8800
        2001    34.010300     204.0000     194.0400     142.8000
        2002    34.022500     208.0000     197.6100     142.7100
        2003    34.034800     211.0000     201.9700     142.6300
        2004    34.047000     209.0000     207.2500     142.5500
        2005    34.059300     206.0000     213.5100     142.4700
        2006    34.071500     221.0000     220.7300     142.3900
        2007    34.083800     236.0000     228.8600     142.3100
        2008    34.096000     252.0000     237.8700     142.2200
        2009    34.108300     243.0000     247.9300     142.1400
        2010    34.120500     256.0000     259.8800     142.0600
        2011    34.132800     282.0000     276.0400     141.9800
        2012    34.145000     288.0000     301.4200     141.9000
        2013    34.157300     359.0000     345.3100     141.8200
        2014    34.169500     455.0000     423.9600     141.7400
        2015    34.181800     598.0000     561.9300     141.6600
        2016    34.194000     819.0000     779.7200     141.5800
        2017    34.206300     987.0000    1054.0400     141.5000
        2018    34.218500    1427.0000    1353.6500     141.4100
        2019    34.230800    1656.0000    1707.5700     141.3300
        2020    34.243000    1939.0000    2064.0200     141.2500
        2021    34.255300    1974.0000    2138.5700     141.1700
        2022    34.267500    1756.0000    1726.8400     141.0900
        2023    34.279800    1341.0000    1238.3200     141.0100
        2024    34.292000    1077.0000    1010.5800     140.9300
        2025    34.304300     950.0000     980.6300     140.8500
        2026    34.316500    1025.0000    1059.2700     140.7700
        2027    34.328800    1123.0000    1181.4000     140.7000
        2028    34.341000    1126.0000    1205.5300     140.6200
        2029    34.353300     932.0000    1003.6200     140.5400
        2030    34.365500     758.0000     683.7800     140.4600
        2031    34.377800     471.0000     462.0100     140.3800
        2032    34.390000     340.0000     346.0600     140.3000
        2033    34.402300     272.0000     285.6400     140.2200
        2034    34.414500     244.0000     251.1800     140.1400
        2035    34.426800     229.0000     229.6300     140.0600
        2036    34.439000     205.0000     215.0800     139.9800
        2037    34.451300     205.0000     204.6900     139.9100
        2038    34.463500     200.0000     196.9200     139.8300
        2039    34.475800     190.0000     190.9100     139.7500
        2040    34.488000     202.0000     186.1200     139.6700
        2041    34.500300     193.0000     182.2100     139.5900
        2042    34.512500     202.0000     178.9700     139.5200
        2043    34.524800     164.0000     176.2300     139.4400
        2044    34.537000     162.0000     173.8800     139.3600
        2045    34.549300     159.0000     171.8400     139.2800
        2046    34.561600     166.0000     170.0600     139.2000
        2047    34.573800     178.0000     168.4900     139.1300
        2048    34.586100     164.0000     167.0900     139.0500
        2049    34.598300     176.0000     165.8400     138.9700
        2050    34.610600     150.0000     164.7200     138.9000
        2051    34.622800     155.0000     163.7000     138.8200
        2052    34.635100     187.0000     162.7800     138.7400
        2053    34.647300     182.0000     161.9400     138.6700
        2054    34.659600     183.0000     161.1700     138.5900
        2055    34.671800     179.0000     160.4800     138.5100
        2056    34.684100     159.0000     159.8500     138.4400
        2057    34.696300     169.0000     159.2900     138.3600
        2058    34.708600     183.0000     158.7800     138.2800
        2059    34.720800     130.0000     158.3300     138.2100
        2060    34.733100     160.0000     157.9300     138.1300
        2061    34.745300     171.0000     157.6000     138.0600
        2062    34.757600     160.0000     157.3300     137.9800
        2063    34.769800     161.0000     157.1400     137.9100
        2064    34.782100     146.0000     157.0200     137.8300
        2065    34.794300     152.0000     156.9900     137.7500
        2066    34.806600     162.0000     157.0600     137.6800
        2067    34.818800     142.0000     157.2500     137.6000
        2068    34.831100     174.0000     157.5400     137.5300
        2069    34.843300     154.0000     157.9600     137.4500
        2070    34.855600     167.0000     158.5100     137.3800
        2071    34.867800     153.0000     159.1900     137.3100
        2072    34.880100     186.0000     160.0400     137.2300
        2073    34.892300     159.0000     161.1600     137.1600
        2074    34.904600     151.0000     162.7600     137.0800
        2075    34.916800     166.0000     165.2300     137.0100
        2076    34.929100     187.0000     169.2500     136.9300
        2077    34.941300     173.0000     175.9300     136.8600
        2078    34.953600     208.0000     186.8300     136.7900
        2079    34.965800     216.0000     203.1300     136.7100
        2080    34.978100     209.0000     224.1800     136.6400
        2081    34.990300     271.0000     248.4300     136.5700
        2082    35.002600     273.0000     275.1900     136.4900
        2083    35.014800     294.0000     299.8400     136.4200
        2084    35.027100     346.0000     308.1600     136.3500
        2085    35.039300     292.0000     289.6600     136.2700
        2086    35.051600     280.0000     258.6000     136.2000
        2087    35.063800     275.0000     236.1000     136.1300
        2088    35.076100     225.0000     227.3800     136.0600
        2089    35.088300     213.0000     228.4000     135.9800
        2090    35.100600     220.0000     233.9100     135.9100
        2091    35.112800     239.0000     236.1200     135.8400
        2092    35.125100     227.0000     226.6800     135.7700
        2093    35.137300     224.0000     207.0600     135.7000
        2094    35.149600     175.0000     187.5100     135.6200
        2095    35.161800     201.0000     173.8800     135.5500
        2096    35.174100     162.0000     165.6100     135.4800
        2097    35.186300     157.0000     160.6000     135.4100
        2098    35.198600     151.0000     157.4200     135.3400
        2099    35.210900     148.0000     155.3100     135.2700
        2100    35.223100     138.0000     153.8400     135.2000
        2101    35.235400     153.0000     152.8100     135.1200
        2102    35.247600     172.0000     152.0800     135.0500
        2103    35.259900     150.0000     151.5800     134.9800
        2104    35.272100     140.0000     151.2700     134.9100
        2105    35.284400     156.0000     151.1300     134.8400
        2106    35.296600     149.0000     151.1600     134.7700
        2107    35.308900     157.0000     151.3400     134.7000
        2108    35.321100     159.0000     151.7000     134.6300
        2109    35.333400     167.0000     152.2200     134.5600
        2110    35.345600     145.0000     152.9000     134.4900
        2111    35.357900     166.0000     153.7600     134.4200
        2112    35.370100     146.0000     154.8000     134.3500
        2113    35.382400     158.0000     156.0500     134.2800
        2114    35.394600     150.0000     157.6100     134.2100
        2115    35.406900     143.0000     159.7200     134.1400
        2116    35.419100     165.0000     162.8300     134.0800
        2117    35.431400     148.0000     167.6900     134.0100
        2118    35.443600     199.0000     175.5700     133.9400
        2119    35.455900     216.0000     188.3900     133.8700
        2120    35.468100     195.0000     208.2300     133.8000
        2121    35.480400     233.0000     233.6300     133.7300
        2122    35.492600     275.0000     265.8000     133.6600
        2123    35.504900     317.0000     301.9600     133.6000
        2124    35.517100     343.0000     339.5200     133.5300
        2125    35.529400     373.0000     363.6900     133.4600
        2126    35.541600     318.0000     351.5100     133.3900
        2127    35.553900     325.0000     308.2700     133.3300
        2128    35.566100     293.0000     269.1200     133.2600
        2129    35.578400     247.0000     250.6400     133.1900
        2130    35.590600     225.0000     248.3900     133.1200
        2131    35.602900     253.0000     255.4300     133.0600
        2132    35.615100     246.0000     263.6500     132.9900
        2133    35.627400     264.0000     260.4000     132.9200
        2134    35.639600     216.0000     238.4500     132.8600
        2135    35.651900     214.0000     209.1100     132.7900
        2136    35.664100     185.0000     186.4300     132.7200
        2137    35.676400     194.0000     172.7800     132.6600
        2138    35.688600     155.0000     165.4200     132.5900
        2139    35.700900     155.0000     162.1600     132.5200
        2140    35.713100     156.0000     162.0000     132.4600
        2141    35.725400     158.0000     164.3100     132.3900
        2142    35.737600     157.0000     168.2900     132.3300
        2143    35.749900     173.0000     173.5000     132.2600
        2144    35.762100     169.0000     179.4500     132.2000
        2145    35.774400     193.0000     183.2500     132.1300
        2146    35.786600     184.0000     180.1500     132.0700
        2147    35.798900     160.0000     171.0500     132.0000
        2148    35.811100     141.0000     163.0100     131.9400
        2149    35.823400     142.0000     159.1700     131.8700
        2150    35.835700     159.0000     158.4900     131.8100
        2151    35.847900     147.0000     159.6300     131.7400
        2152    35.860200     169.0000     161.1600     131.6800
        2153    35.872400     147.0000     160.6600     131.6100
        2154    35.884700     159.0000     156.4700     131.5500
        2155    35.896900     151.0000     150.6900     131.4900
        2156    35.909200     124.0000     146.1900     131.4200
        2157    35.921400     119.0000     143.4600     131.3600
        2158    35.933700     166.0000     141.9200     131.2900
        2159    35.945900     146.0000     141.1000     131.2300
        2160    35.958200     136.0000     140.7900     131.1700
        2161    35.970400     142.0000     140.9000     131.1000
        2162    35.982700     121.0000     141.3100     131.0400
        2163    35.994900     129.0000     141.9200     130.9800
        2164    36.007200     135.0000     142.7000     130.9200
        2165    36.019400     134.0000     143.3500     130.8500
        2166    36.031700     141.0000     143.1400     130.7900
        2167    36.043900     139.0000     141.8000     130.7300
        2168    36.056200     137.0000     140.2700     130.6700
        2169    36.068400     156.0000     139.3300     130.6000
        2170    36.080700     148.0000     138.9600     130.5400
        2171    36.092900     149.0000     138.9500     130.4800
        2172    36.105200     142.0000     139.0900     130.4200
        2173    36.117400     119.0000     139.0700     130.3600
        2174    36.129700     119.0000     138.5300     130.3000
        2175    36.141900     145.0000     137.5600     130.2400
        2176    36.154200     136.0000     136.6500     130.1700
        2177    36.166400     118.0000     136.0100     130.1100
        2178    36.178700     147.0000     135.6000     130.0500
        2179    36.190900     130.0000     135.3000     129.9900
        2180    36.203200     124.0000     135.0700     129.9300
        2181    36.215400     128.0000     134.8900     129.8700
        2182    36.227700     120.0000     134.7200     129.8100
        2183    36.239900     118.0000     134.5700     129.7500
        2184    36.252200     125.0000     134.4400     129.6900
        2185    36.264400     135.0000     134.3100     129.6300
        2186    36.276700     121.0000     134.1900     129.5700
        2187    36.288900     132.0000     134.0800     129.5100
        2188    36.301200     130.0000     133.9700     129.4500
        2189    36.313400     154.0000     133.8600     129.3900
        2190    36.325700     135.0000     133.7600     129.3300
        2191    36.337900     145.0000     133.6600     129.2700
        2192    36.350200     129.0000     133.5700     129.2200
        2193    36.362400     127.0000     133.4700     129.1600
        2194    36.374700     133.0000     133.3800     129.1000
        2195    36.386900     140.0000     133.2900     129.0400
        2196    36.399200     136.0000     133.2000     128.9800
        2197    36.411400     123.0000     133.1200     128.9200
        2198    36.423700     111.0000     133.0400     128.8600
        2199    36.435900     146.0000     132.9600     128.8100
        2200    36.448200     115.0000     132.8800     128.7500
        2201    36.460400     138.0000     132.8000     128.6900
        2202    36.472700     123.0000     132.7200     128.6300
        2203    36.485000     133.0000     132.6500     128.5800
        2204    36.497200     136.0000     132.5700     128.5200
        2205    36.509500     104.0000     132.5000     128.4600
        2206    36.521700     123.0000     132.4300     128.4100
        2207    36.534000     117.0000     132.3600     128.3500
        2208    36.546200     142.0000     132.3000     128.2900
        2209    36.558500     125.0000     132.2300     128.2300
        2210    36.570700     145.0000     132.1700     128.1800
        2211    36.583000     122.0000     132.1100     128.1200
        2212    36.595200     117.0000     132.0500     128.0700
        2213    36.607500     134.0000     132.0000     128.0100
        2214    36.619700     116.0000     131.9400     127.9500
        2215    36.632000     135.0000     131.8900     127.9000
        2216    36.644200     132.0000     131.8400     127.8400
        2217    36.656500     131.0000     131.7900     127.7900
        2218    36.668700     110.0000     131.7500     127.7300
        2219    36.681000     119.0000     131.7100     127.6800
        2220    36.693200     137.0000     131.6700     127.6200
        2221    36.705500     129.0000     131.6300     127.5700
        2222    36.717700     129.0000     131.6000     127.5100
        2223    36.730000     136.0000     131.5800     127.4600
        2224    36.742200     135.0000     131.5600     127.4000
        2225    36.754500     125.0000     131.5400     127.3500
        2226    36.766700     134.0000     131.5300     127.2900
        2227    36.779000     128.0000     131.5300     127.2400
        2228    36.791200     122.0000     131.5400     127.1900
        2229    36.803500     127.0000     131.5600     127.1300
        2230    36.815700     113.0000     131.5800     127.0800
        2231    36.828000     129.0000     131.6200     127.0300
        2232    36.840200     108.0000     131.6700     126.9700
        2233    36.852500     129.0000     131.7300     126.9200
        2234    36.864700     125.0000     131.8100     126.8700
        2235    36.877000      99.0000     131.9100     126.8100
        2236    36.889200     132.0000     132.0400     126.7600
        2237    36.901500     146.0000     132.2400     126.7100
        2238    36.913700     137.0000     132.5300     126.6600
        2239    36.926000     133.0000     132.9800     126.6000
        2240    36.938200     125.0000     133.6700     126.5500
        2241    36.950500     129.0000     134.6800     126.5000
        2242    36.962700     130.0000     135.9800     126.4500
        2243    36.975000     143.0000     137.5100     126.3900
        2244    36.987200     125.0000     139.2500     126.3400
        2245    36.999500     156.0000     140.9100     126.2900
        2246    37.011700     137.0000     141.6200     126.2400
        2247    37.024000     144.0000     140.8500     126.1900
        2248    37.036200     117.0000     139.6700     126.1400
        2249    37.048500     124.0000     139.2500     126.0900
        2250    37.060700     136.0000     139.7200     126.0400
        2251    37.073000     131.0000     140.8000     125.9900
        2252    37.085200     124.0000     142.2400     125.9300
        2253    37.097500     140.0000     143.7400     125.8800
        2254    37.109700     150.0000     144.8900     125.8300
        2255    37.122000     161.0000     145.7200     125.7800
        2256    37.134300     146.0000     147.1000     125.7300
        2257    37.146500     137.0000     150.0900     125.6800
        2258    37.158800     141.0000     155.6600     125.6300
        2259    37.171000     179.0000     165.2400     125.5800
        2260    37.183300     186.0000     180.8500     125.5400
        2261    37.195500     208.0000     203.8800     125.4900
        2262    37.207800     204.0000     233.2600     125.4400
        2263    37.220000     263.0000     267.3300     125.3900
        2264    37.232300     303.0000     304.8500     125.3400
        2265    37.244500     326.0000     335.9200     125.2900
        2266    37.256800     345.0000     337.6000     125.2400
        2267    37.269000     345.0000     301.5200     125.1900
        2268    37.281300     218.0000     256.9600     125.1400
        2269    37.293500     224.0000     230.2800     125.1000
        2270    37.305800     195.0000     222.5200     125.0500
        2271    37.318000     224.0000     226.6900     125.0000
        2272    37.330300     221.0000     236.9500     124.9500
        2273    37.342500     249.0000     244.6600     124.9000
        2274    37.354800     232.0000     237.4400     124.8600
        2275    37.367000     194.0000     212.9800     124.8100
        2276    37.379300     204.0000     185.3900     124.7600
        2277    37.391500     157.0000     165.5600     124.7200
        2278    37.403800     151.0000     153.5800     124.6700
        2279    37.416000     123.0000     146.4800     124.6200
        2280    37.428300     123.0000     142.0600     124.5800
        2281    37.440500     155.0000     139.1600     124.5300
        2282    37.452800     142.0000     137.1700     124.4800
        2283    37.465000     120.0000     135.7500     124.4400
        2284    37.477300     139.0000     134.7200     124.3900
        2285    37.489500     135.0000     133.9600     124.3400
        2286    37.501800     128.0000     133.4200     124.3000
        2287    37.514000     126.0000     133.0400     124.2500
        2288    37.526300     142.0000     132.7900     124.2100
        2289    37.538500     120.0000     132.6600     124.1600
        2290    37.550800     110.0000     132.6200     124.1200
        2291    37.563000     124.0000     132.6500     124.0700
        2292    37.575300     137.0000     132.7700     124.0300
        2293    37.587500     125.0000     132.9800     123.9800
        2294    37.599800     120.0000     133.3400     123.9400
        2295    37.612000     117.0000     133.9600     123.8900
        2296    37.624300     129.0000     135.0200     123.8500
        2297    37.636500     136.0000     136.8400     123.8000
        2298    37.648800     137.0000     139.9100     123.7600
        2299    37.661000     138.0000     144.9600     123.7100
        2300    37.673300     149.0000     152.5100     123.6700
        2301    37.685500     165.0000     162.2400     123.6300
        2302    37.697800     176.0000     173.5800     123.5800
        2303    37.710000     197.0000     186.1600     123.5400
        2304    37.722300     175.0000     196.9300     123.5000
        2305    37.734500     179.0000     198.1800     123.4500
        2306    37.746800     205.0000     186.2700     123.4100
        2307    37.759100     181.0000     170.7400     123.3700
        2308    37.771300     197.0000     161.1100     123.3200
        2309    37.783600     192.0000     158.0800     123.2800
        2310    37.795800     172.0000     159.2400     123.2400
        2311    37.808100     157.0000     162.6700     123.2000
        2312    37.820300     166.0000     165.8000     123.1600
        2313    37.832600     154.0000     164.7900     123.1100
        2314    37.844800     162.0000     157.1800     123.0700
        2315    37.857100     138.0000     147.5200     123.0300
        2316    37.869300     132.0000     140.2100     122.9900
        2317    37.881600     148.0000     135.7400     122.9500
        2318    37.893800     127.0000     133.0900     122.9000
        2319    37.906100     125.0000     131.4400     122.8600
        2320    37.918300     124.0000     130.3600     122.8200
        2321    37.930600     139.0000     129.6000     122.7800
        2322    37.942800     151.0000     129.0400     122.7400
        2323    37.955100     135.0000     128.6100     122.7000
        2324    37.967300     143.0000     128.2800     122.6600
        2325    37.979600     125.0000     128.0100     122.6200
        2326    37.991800     122.0000     127.7800     122.5800
        2327    38.004100     115.0000     127.6000     122.5400
        2328    38.016300     139.0000     127.4300     122.5000
        2329    38.028600     133.0000     127.3000     122.4600
        2330    38.040800     144.0000     127.1700     122.4200
        2331    38.053100     129.0000     127.0700     122.3800
        2332    38.065300     126.0000     126.9700     122.3400
        2333    38.077600     134.0000     126.8900     122.3000
        2334    38.089800     129.0000     126.8200     122.2600
        2335    38.102100     107.0000     126.7500     122.2200
        2336    38.114300     128.0000     126.6900     122.1800
        2337    38.126600     154.0000     126.6400     122.1400
        2338    38.138800     118.0000     126.5900     122.1000
        2339    38.151100     121.0000     126.5500     122.0700
        2340    38.163300     128.0000     126.5100     122.0300
        2341    38.175600     107.0000     126.4700     121.9900
        2342    38.187800     138.0000     126.4500     121.9500
        2343    38.200100     135.0000     126.4200     121.9100
        2344    38.212300     126.0000     126.4000     121.8800
        2345    38.224600     123.0000     126.3800     121.8400
        2346    38.236800     123.0000     126.3700     121.8000
        2347    38.249100     159.0000     126.3600     121.7600
        2348    38.261300     133.0000     126.3500     121.7200
        2349    38.273600     107.0000     126.3400     121.6900
        2350    38.285800     112.0000     126.3400     121.6500
        2351    38.298100     115.0000     126.3500     121.6100
        2352    38.310300     105.0000     126.3500     121.5800
        2353    38.322600     114.0000     126.3600     121.5400
        2354    38.334800     106.0000     126.3700     121.5000
        2355    38.347100     135.0000     126.3900     121.4700
        2356    38.359300     116.0000     126.4000     121.4300
        2357    38.371600     137.0000     126.4300     121.3900
        2358    38.383800     140.0000     126.4500     121.3600
        2359    38.396100     125.0000     126.4800     121.3200
        2360    38.408400     121.0000     126.5100     121.2900
        2361    38.420600     110.0000     126.5400     121.2500
        2362    38.432900     112.0000     126.5800     121.2200
        2363    38.445100     114.0000     126.6200     121.1800
        2364    38.457400     125.0000     126.6700     121.1500
        2365    38.469600     136.0000     126.7200     121.1100
        2366    38.481900     124.0000     126.7700     121.0800
        2367    38.494100     132.0000     126.8200     121.0400
        2368    38.506400     143.0000     126.8800     121.0100
        2369    38.518600     125.0000     126.9500     120.9700
        2370    38.530900     116.0000     127.0100     120.9400
        2371    38.543100     134.0000     127.0800     120.9000
        2372    38.555400     117.0000     127.1600     120.8700
        2373    38.567600     123.0000     127.2400     120.8300
        2374    38.579900     136.0000     127.3200     120.8000
        2375    38.592100     131.0000     127.4000     120.7700
        2376    38.604400     134.0000     127.4900     120.7300
        2377    38.616600     131.0000     127.5900     120.7000
        2378    38.628900     126.0000     127.6900     120.6700
        2379    38.641100     110.0000     127.7900     120.6300
        2380    38.653400     137.0000     127.9000     120.6000
        2381    38.665600     114.0000     128.0100     120.5700
        2382    38.677900     148.0000     128.1200     120.5300
        2383    38.690100     130.0000     128.2400     120.5000
        2384    38.702400     131.0000     128.3600     120.4700
        2385    38.714600     130.0000     128.4900     120.4400
        2386    38.726900     134.0000     128.6200     120.4000
        2387    38.739100     120.0000     128.7600     120.3700
        2388    38.751400     126.0000     128.9000     120.3400
        2389    38.763600     101.0000     129.0400     120.3100
        2390    38.775900     141.0000     129.1900     120.2800
        2391    38.788100     148.0000     129.3500     120.2400
        2392    38.800400     136.0000     129.5000     120.2100
        2393    38.812600     115.0000     129.6600     120.1800
        2394    38.824900     104.0000     129.8300     120.1500
        2395    38.837100     138.0000     130.0000     120.1200
        2396    38.849400     135.0000     130.1800     120.0900
        2397    38.861600     136.0000     130.3600     120.0600
        2398    38.873900     122.0000     130.5500     120.0300
        2399    38.886100     141.0000     130.7400     119.9900
        2400    38.898400     110.0000     130.9500     119.9600
        2401    38.910600     139.0000     131.1600     119.9300
        2402    38.922900     114.0000     131.3900     119.9000
        2403    38.935100     142.0000     131.6200     119.8700
        2404    38.947400     138.0000     131.8600     119.8400
        2405    38.959600     149.0000     132.1100     119.8100
        2406    38.971900     126.0000     132.3700     119.7800
        2407    38.984100     159.0000     132.6400     119.7500
        2408    38.996400     121.0000     132.9300     119.7200
        2409    39.008600     113.0000     133.2500     119.6900
        2410    39.020900     139.0000     133.6200     119.6700
        2411    39.033100     127.0000     134.0900     119.6400
        2412    39.045400     126.0000     134.7400     119.6100
        2413    39.057700     138.0000     135.6000     119.5800
        2414    39.069900     150.0000     136.9500     119.5500
        2415    39.082200     166.0000     138.9600     119.5200
        2416    39.094400     155.0000     141.7500     119.4900
        2417    39.106700     152.0000     145.2200     119.4600
        2418    39.118900     170.0000     149.2300     119.4400
        2419    39.131200     172.0000     153.4200     119.4100
        2420    39.143400     154.0000     156.2900     119.3800
        2421    39.155700     149.0000     155.4900     119.3500
        2422    39.167900     137.0000     151.1900     119.3200
        2423    39.180200     164.0000     146.7200     119.3000
        2424    39.192400     150.0000     144.2000     119.2700
        2425    39.204700     149.0000     143.5300     119.2400
        2426    39.216900     147.0000     144.0700     119.2100
        2427    39.229200     155.0000     145.2600     119.1900
        2428    39.241400     130.0000     146.2900     119.1600
        2429    39.253700     162.0000     145.9400     119.1300
        2430    39.265900     143.0000     143.7000     119.1000
        2431    39.278200     139.0000     140.7700     119.0800
        2432    39.290400     129.0000     138.4400     119.0500
        2433    39.302700     134.0000     136.9400     119.0300
        2434    39.314900     151.0000     136.0300     119.0000
        2435    39.327200     139.0000     135.4500     118.9700
        2436    39.339400     136.0000     135.0700     118.9500
        2437    39.351700     119.0000     134.8100     118.9200
        2438    39.363900     136.0000     134.6200     118.8900
        2439    39.376200     107.0000     134.4800     118.8700
        2440    39.388400     131.0000     134.3700     118.8400
        2441    39.400700     137.0000     134.2900     118.8200
        2442    39.412900     136.0000     134.2200     118.7900
        2443    39.425200     127.0000     134.1600     118.7700
        2444    39.437400     135.0000     134.1200     118.7400
        2445    39.449700     144.0000     134.0900     118.7200
        2446    39.461900     151.0000     134.0700     118.6900
        2447    39.474200     142.0000     134.0600     118.6700
        2448    39.486400     154.0000     134.0800     118.6400
        2449    39.498700     119.0000     134.1200     118.6200
        2450    39.510900     156.0000     134.1900     118.5900
        2451    39.523200     145.0000     134.3000     118.5700
        2452    39.535400     141.0000     134.4900     118.5400
        2453    39.547700     138.0000     134.7500     118.5200
        2454    39.559900     140.0000     135.0900     118.5000
        2455    39.572200     144.0000     135.5300     118.4700
        2456    39.584400     127.0000     136.0500     118.4500
        2457    39.596700     143.0000     136.6100     118.4300
        2458    39.608900     143.0000     137.1100     118.4000
        2459    39.621200     148.0000     137.5600     118.3800
        2460    39.633400     139.0000     138.1300     118.3500
        2461    39.645700     123.0000     138.9100     118.3300
        2462    39.657900     139.0000     139.8800     118.3100
        2463    39.670200     136.0000     141.0300     118.2900
        2464    39.682400     167.0000     142.3800     118.2600
        2465    39.694700     154.0000     144.0300     118.2400
        2466    39.707000     140.0000     146.1400     118.2200
        2467    39.719200     159.0000     149.0700     118.2000
        2468    39.731500     176.0000     153.4700     118.1700
        2469    39.743700     155.0000     160.3200     118.1500
        2470    39.756000     162.0000     171.1500     118.1300
        2471    39.768200     215.0000     188.0400     118.1100
        2472    39.780500     209.0000     212.8900     118.0800
        2473    39.792700     252.0000     245.6500     118.0600
        2474    39.805000     275.0000     284.6700     118.0400
        2475    39.817200     367.0000     327.9400     118.0200
        2476    39.829500     355.0000     365.9700     118.0000
        2477    39.841700     379.0000     375.7200     117.9800
        2478    39.854000     351.0000     342.8500     117.9600
        2479    39.866200     305.0000     291.5600     117.9300
        2480    39.878500     279.0000     253.9000     117.9100
        2481    39.890700     242.0000     237.6600     117.8900
        2482    39.903000     209.0000     237.2200     117.8700
        2483    39.915200     235.0000     246.4200     117.8500
        2484    39.927500     238.0000     259.3600     117.8300
        2485    39.939700     249.0000     265.7700     117.8100
        2486    39.952000     247.0000     253.9600     117.7900
        2487    39.964200     248.0000     226.2400     117.7700
        2488    39.976500     222.0000     198.4100     117.7500
        2489    39.988700     202.0000     180.0000     117.7300
        2490    40.001000     174.0000     170.8600     117.7100
        2491    40.013200     178.0000     168.1800     117.6900
        2492    40.025500     152.0000     169.6700     117.6700
        2493    40.037700     176.0000     173.7000     117.6500
        2494    40.050000     165.0000     177.7200     117.6300
        2495    40.062200     191.0000     177.3500     117.6100
        2496    40.074500     170.0000     170.1500     117.5900
        2497    40.086700     162.0000     159.8200     117.5700
        2498    40.099000     164.0000     151.7500     117.5500
        2499    40.111200     167.0000     147.6800     117.5300
        2500    40.123500     149.0000     146.7600     117.5200
        2501    40.135700     129.0000     147.8100     117.5000
        2502    40.148000     126.0000     149.6600     117.4800
        2503    40.160200     139.0000     150.4500     117.4600
        2504    40.172500     153.0000     148.1300     117.4400
        2505    40.184700     111.0000     142.9200     117.4200
        2506    40.197000     125.0000     137.2600     117.4000
        2507    40.209200     144.0000     132.9800     117.3900
        2508    40.221500     159.0000     130.1900     117.3700
        2509    40.233700     126.0000     128.4000     117.3500
        2510    40.246000     155.0000     127.2000     117.3300
        2511    40.258200     159.0000     126.3500     117.3100
        2512    40.270500     143.0000     125.7200     117.3000
        2513    40.282700     137.0000     125.2300     117.2800
        2514    40.295000     136.0000     124.8400     117.2600
        2515    40.307200     129.0000     124.5200     117.2500
        2516    40.319500     127.0000     124.2600     117.2300
        2517    40.331700     138.0000     124.0400     117.2100
        2518    40.344000     120.0000     123.8500     117.1900
        2519    40.356300     128.0000     123.6900     117.1800
        2520    40.368500     137.0000     123.5500     117.1600
        2521    40.380800     134.0000     123.4400     117.1400
        2522    40.393000     124.0000     123.3500     117.1300
        2523    40.405300     141.0000     123.2700     117.1100
        2524    40.417500     119.0000     123.2100     117.0900
        2525    40.429800     132.0000     123.1700     117.0800
        2526    40.442000     128.0000     123.1500     117.0600
        2527    40.454300     123.0000     123.1500     117.0500
        2528    40.466500     139.0000     123.1600     117.0300
        2529    40.478800     141.0000     123.1900     117.0100
        2530    40.491000     129.0000     123.2500     117.0000
        2531    40.503300     123.0000     123.3300     116.9800
        2532    40.515500     116.0000     123.4300     116.9700
        2533    40.527800     128.0000     123.5500     116.9500
        2534    40.540000     131.0000     123.7000     116.9400
        2535    40.552300     133.0000     123.8700     116.9200
        2536    40.564500     131.0000     124.0600     116.9100
        2537    40.576800     137.0000     124.2900     116.8900
        2538    40.589000     131.0000     124.5600     116.8800
        2539    40.601300     122.0000     124.9100     116.8600
        2540    40.613500     122.0000     125.3900     116.8500
        2541    40.625800     124.0000     126.0600     116.8300
        2542    40.638000     152.0000     127.0400     116.8200
        2543    40.650300     131.0000     128.5200     116.8000
        2544    40.662500     109.0000     130.7600     116.7900
        2545    40.674800     143.0000     134.0400     116.7700
        2546    40.687000     137.0000     138.3900     116.7600
        2547    40.699300     129.0000     143.6700     116.7400
        2548    40.711500     141.0000     149.6700     116.7300
        2549    40.723800     129.0000     155.1200     116.7200
        2550    40.736000     165.0000     156.9800     116.7000
        2551    40.748300     146.0000     153.5500     116.6900
        2552    40.760500     148.0000     148.0700     116.6800
        2553    40.772800     155.0000     144.4900     116.6600
        2554    40.785000     142.0000     143.6700     116.6500
        2555    40.797300     128.0000     144.9500     116.6300
        2556    40.809500     149.0000     147.6900     116.6200
        2557    40.821800     166.0000     151.5000     116.6100
        2558    40.834000     168.0000     155.5800     116.6000
        2559    40.846300     169.0000     158.9700     116.5800
        2560    40.858500     163.0000     162.5200     116.5700
        2561    40.870800     166.0000     169.7600     116.5600
        2562    40.883000     201.0000     184.5100     116.5400
        2563    40.895300     240.0000     209.3000     116.5300
        2564    40.907500     239.0000     244.2300     116.5200
        2565    40.919800     347.0000     287.7600     116.5100
        2566    40.932000     331.0000     337.8100     116.4900
        2567    40.944300     407.0000     383.2500     116.4800
        2568    40.956500     442.0000     396.0700     116.4700
        2569    40.968800     416.0000     357.9900     116.4600
        2570    40.981000     327.0000     296.7400     116.4400
        2571    40.993300     253.0000     250.6800     116.4300
        2572    41.005600     272.0000     230.0900     116.4200
        2573    41.017800     227.0000     228.8300     116.4100
        2574    41.030100     261.0000     239.6800     116.4000
        2575    41.042300     253.0000     256.7100     116.3900
        2576    41.054600     279.0000     269.7600     116.3700
        2577    41.066800     298.0000     263.7800     116.3600
        2578    41.079100     240.0000     235.1700     116.3500
        2579    41.091300     210.0000     200.1800     116.3400
        2580    41.103600     167.0000     173.3800     116.3300
        2581    41.115800     161.0000     156.5600     116.3200
        2582    41.128100     145.0000     146.4600     116.3100
        2583    41.140300     134.0000     140.2000     116.3000
        2584    41.152600     129.0000     136.1200     116.2800
        2585    41.164800     120.0000     133.3400     116.2700
        2586    41.177100     135.0000     131.3600     116.2600
        2587    41.189300     131.0000     129.9000     116.2500
        2588    41.201600     117.0000     128.8200     116.2400
        2589    41.213800     130.0000     127.9900     116.2300
        2590    41.226100     128.0000     127.3500     116.2200
        2591    41.238300     137.0000     126.8700     116.2100
        2592    41.250600     129.0000     126.5000     116.2000
        2593    41.262800     115.0000     126.2400     116.1900
        2594    41.275100     105.0000     126.0500     116.1800
        2595    41.287300     124.0000     125.9500     116.1700
        2596    41.299600     118.0000     125.9100     116.1600
        2597    41.311800     143.0000     125.9300     116.1500
        2598    41.324100     119.0000     126.0300     116.1400
        2599    41.336300     148.0000     126.1900     116.1300
        2600    41.348600     105.0000     126.4200     116.1200
        2601    41.360800     137.0000     126.7400     116.1100
        2602    41.373100     128.0000     127.1400     116.1000
        2603    41.385300     120.0000     127.6300     116.0900
        2604    41.397600     124.0000     128.2100     116.0900
        2605    41.409800     138.0000     128.8800     116.0800
        2606    41.422100     126.0000     129.6200     116.0700
        2607    41.434300     154.0000     130.4400     116.0600
        2608    41.446600     109.0000     131.3100     116.0500
        2609    41.458800     144.0000     132.2800     116.0400
        2610    41.471100     136.0000     133.4000     116.0300
        2611    41.483300     159.0000     134.8100     116.0200
        2612    41.495600     133.0000     136.7400     116.0100
        2613    41.507800     127.0000     139.5200     116.0100
        2614    41.520100     152.0000     143.6900     116.0000
        2615    41.532300     150.0000     150.1300     115.9900
        2616    41.544600     155.0000     160.2300     115.9800
        2617    41.556800     199.0000     175.8000     115.9700
        2618    41.569100     199.0000     198.1000     115.9600
        2619    41.581300     257.0000     226.7100     115.9600
        2620    41.593600     261.0000     260.5400     115.9500
        2621    41.605800     303.0000     296.4000     115.9400
        2622    41.618100     334.0000     322.8700     115.9300
        2623    41.630400     314.0000     317.6400     115.9200
        2624    41.642600     307.0000     280.4000     115.9200
        2625    41.654900     255.0000     238.7000     115.9100
        2626    41.667100     171.0000     212.4200     115.9000
        2627    41.679400     179.0000     202.8800     115.8900
        2628    41.691600     215.0000     205.1000     115.8900
        2629    41.703900     207.0000     214.6500     115.8800
        2630    41.716100     224.0000     227.0300     115.8700
        2631    41.728400     225.0000     233.8100     115.8600
        2632    41.740600     226.0000     225.1300     115.8600
        2633    41.752900     187.0000     202.3300     115.8500
        2634    41.765100     179.0000     178.0900     115.8400
        2635    41.777400     152.0000     160.4500     115.8400
        2636    41.789600     157.0000     149.3600     115.8300
        2637    41.801900     142.0000     142.5100     115.8200
        2638    41.814100     120.0000     138.1200     115.8200
        2639    41.826400     154.0000     135.1600     115.8100
        2640    41.838600     122.0000     133.0700     115.8000
        2641    41.850900     144.0000     131.5300     115.8000
        2642    41.863100     127.0000     130.3700     115.7900
        2643    41.875400     117.0000     129.4600     115.7800
        2644    41.887600     114.0000     128.7400     115.7800
        2645    41.899900     140.0000     128.1500     115.7700
        2646    41.912100     126.0000     127.6600     115.7600
        2647    41.924400     124.0000     127.2500     115.7600
        2648    41.936600     134.0000     126.9100     115.7500
        2649    41.948900     118.0000     126.6100     115.7500
        2650    41.961100     114.0000     126.3500     115.7400
        2651    41.973400     119.0000     126.1200     115.7300
        2652    41.985600     116.0000     125.9200     115.7300
        2653    41.997900     127.0000     125.7500     115.7200
        2654    42.010100     143.0000     125.5900     115.7200
        2655    42.022400     137.0000     125.4500     115.7100
        2656    42.034600     144.0000     125.3200     115.7100
        2657    42.046900     133.0000     125.2000     115.7000
        2658    42.059100     107.0000     125.1000     115.6900
        2659    42.071400     125.0000     125.0000     115.6900
        2660    42.083600     131.0000     124.9100     115.6800
        2661    42.095900     120.0000     124.8200     115.6800
        2662    42.108100      99.0000     124.7400     115.6700
        2663    42.120400     118.0000     124.6600     115.6700
        2664    42.132600     122.0000     124.5900     115.6600
        2665    42.144900     126.0000     124.5200     115.6600
        2666    42.157100     118.0000     124.4600     115.6500
        2667    42.169400     122.0000     124.3900     115.6500
        2668    42.181600     135.0000     124.3300     115.6400
        2669    42.193900     134.0000     124.2700     115.6400
        2670    42.206100     113.0000     124.2000     115.6300
        2671    42.218400     131.0000     124.1400     115.6300
        2672    42.230600     131.0000     124.0800     115.6200
        2673    42.242900     137.0000     124.0200     115.6200
        2674    42.255100     122.0000     123.9600     115.6200
        2675    42.267400     136.0000     123.9000     115.6100
        2676    42.279700     123.0000     123.8300     115.6100
        2677    42.291900     149.0000     123.7700     115.6000
        2678    42.304200     118.0000     123.7000     115.6000
        2679    42.316400     113.0000     123.6400     115.5900
        2680    42.328700     133.0000     123.5700     115.5900
        2681    42.340900     123.0000     123.5100     115.5900
        2682    42.353200     113.0000     123.4400     115.5800
        2683    42.365400     124.0000     123.3700     115.5800
        2684    42.377700     125.0000     123.3000     115.5700
        2685    42.389900     121.0000     123.2400     115.5700
        2686    42.402200     126.0000     123.1700     115.5700
        2687    42.414400     125.0000     123.1000     115.5600
        2688    42.426700     137.0000     123.0300     115.5600
        2689    42.438900     126.0000     122.9700     115.5500
        2690    42.451200     128.0000     122.9000     115.5500
        2691    42.463400     115.0000     122.8300     115.5500
        2692    42.475700     135.0000     122.7700     115.5400
        2693    42.487900     128.0000     122.7100     115.5400
        2694    42.500200     116.0000     122.6500     115.5400
        2695    42.512400     118.0000     122.5900     115.5300
        2696    42.524700     136.0000     122.5400     115.5300
        2697    42.536900     110.0000     122.4900     115.5300
        2698    42.549200     118.0000     122.4400     115.5200
        2699    42.561400     148.0000     122.3900     115.5200
        2700    42.573700     134.0000     122.3600     115.5200
        2701    42.585900     153.0000     122.3200     115.5100
        2702    42.598200     131.0000     122.2900     115.5100
        2703    42.610400     133.0000     122.2700     115.5100
        2704    42.622700      95.0000     122.2600     115.5000
        2705    42.634900     126.0000     122.2600     115.5000
        2706    42.647200     131.0000     122.2700     115.5000
        2707    42.659400     123.0000     122.2900     115.5000
        2708    42.671700     132.0000     122.3200     115.4900
        2709    42.683900     124.0000     122.3800     115.4900
        2710    42.696200     135.0000     122.4400     115.4900
        2711    42.708400     117.0000     122.5200     115.4900
        2712    42.720700     129.0000     122.6200     115.4800
        2713    42.732900     105.0000     122.7300     115.4800
        2714    42.745200     111.0000     122.8500     115.4800
        2715    42.757400     128.0000     122.9800     115.4800
        2716    42.769700     121.0000     123.1400     115.4700
        2717    42.781900     127.0000     123.3400     115.4700
        2718    42.794200     123.0000     123.6300     115.4700
        2719    42.806400     121.0000     124.0500     115.4700
        2720    42.818700     116.0000     124.6700     115.4600
        2721    42.830900     133.0000     125.6200     115.4600
        2722    42.843200     134.0000     127.0900     115.4600
        2723    42.855400     143.0000     129.3900     115.4600
        2724    42.867700     120.0000     132.8100     115.4500
        2725    42.879900     145.0000     137.4600     115.4500
        2726    42.892200     139.0000     143.2000     115.4500
        2727    42.904400     148.0000     149.7100     115.4500
        2728    42.916700     136.0000     155.6100     115.4500
        2729    42.929000     158.0000     157.5400     115.4500
        2730    42.941200     128.0000     153.3700     115.4400
        2731    42.953500     145.0000     145.6100     115.4400
        2732    42.965700     145.0000     139.3100     115.4400
        2733    42.978000      98.0000     136.0800     115.4400
        2734    42.990200     131.0000     135.4000     115.4400
        2735    43.002500     138.0000     136.4600     115.4300
        2736    43.014700     170.0000     138.5900     115.4300
        2737    43.027000     144.0000     140.9000     115.4300
        2738    43.039200     133.0000     141.7100     115.4300
        2739    43.051500     173.0000     139.5800     115.4300
        2740    43.063700     136.0000     135.4000     115.4300
        2741    43.076000     129.0000     131.4200     115.4300
        2742    43.088200     100.0000     128.6900     115.4200
        2743    43.100500     139.0000     127.0500     115.4200
        2744    43.112700     122.0000     126.1100     115.4200
        2745    43.125000     128.0000     125.6000     115.4200
        2746    43.137200     129.0000     125.3500     115.4200
        2747    43.149500     121.0000     125.2600     115.4200
        2748    43.161700     123.0000     125.2900     115.4200
        2749    43.174000     130.0000     125.4100     115.4200
        2750    43.186200     130.0000     125.6000     115.4100
        2751    43.198500     149.0000     125.8700     115.4100
        2752    43.210700     141.0000     126.2700     115.4100
        2753    43.223000     121.0000     126.8300     115.4100
        2754    43.235200     136.0000     127.6400     115.4100
        2755    43.247500     143.0000     128.8300     115.4100
        2756    43.259700     135.0000     130.6000     115.4100
        2757    43.272000     130.0000     133.3200     115.4100
        2758    43.284200     153.0000     137.4400     115.4100
        2759    43.296500     143.0000     143.3300     115.4100
        2760    43.308700     166.0000     151.0100     115.4000
        2761    43.321000     151.0000     160.2700     115.4000
        2762    43.333200     174.0000     170.1200     115.4000
        2763    43.345500     184.0000     177.0000     115.4000
        2764    43.357700     194.0000     175.7900     115.4000
        2765    43.370000     191.0000     166.8800     115.4000
        2766    43.382200     181.0000     157.1500     115.4000
        2767    43.394500     162.0000     151.2700     115.4000
        2768    43.406700     172.0000     149.5900     115.4000
        2769    43.419000     158.0000     151.0600     115.4000
        2770    43.431200     178.0000     154.8300     115.4000
        2771    43.443500     175.0000     160.1800     115.4000
        2772    43.455700     192.0000     165.7900     115.4000
        2773    43.468000     188.0000     169.5900     115.4000
        2774    43.480200     214.0000     171.5500     115.4000
        2775    43.492500     187.0000     175.4800     115.4000
        2776    43.504700     217.0000     185.5700     115.4000
        2777    43.517000     194.0000     203.3800     115.4000
        2778    43.529200     251.0000     228.2700     115.3900
        2779    43.541500     283.0000     258.2100     115.3900
        2780    43.553800     292.0000     287.2500     115.3900
        2781    43.566000     286.0000     302.0200     115.3900
        2782    43.578300     298.0000     289.9500     115.3900
        2783    43.590500     255.0000     256.9800     115.3900
        2784    43.602800     217.0000     224.0400     115.3900
        2785    43.615000     206.0000     203.8500     115.3900
        2786    43.627300     195.0000     196.8500     115.3900
        2787    43.639500     194.0000     199.6100     115.3900
        2788    43.651800     201.0000     208.8900     115.3900
        2789    43.664000     217.0000     221.1600     115.3900
        2790    43.676300     210.0000     230.5600     115.3900
        2791    43.688500     211.0000     230.3900     115.3900
        2792    43.700800     225.0000     220.6500     115.3900
        2793    43.713000     205.0000     210.3100     115.3900
        2794    43.725300     203.0000     207.4400     115.3900
        2795    43.737500     216.0000     213.3900     115.3900
        2796    43.749800     263.0000     225.3800     115.3900
        2797    43.762000     250.0000     235.9500     115.3900
        2798    43.774300     257.0000     233.2600     115.3900
        2799    43.786500     207.0000     213.8100     115.3900
        2800    43.798800     184.0000     189.9800     115.3900
        2801    43.811000     173.0000     173.2500     115.3900
        2802    43.823300     144.0000     165.4400     115.3900
        2803    43.835500     153.0000     164.3500     115.3900
        2804    43.847800     182.0000     167.7500     115.3900
        2805    43.860000     176.0000     173.9100     115.3900
        2806    43.872300     184.0000     180.2000     115.3900
        2807    43.884500     176.0000     181.6500     115.3900
        2808    43.896800     166.0000     174.4900     115.3900
        2809    43.909000     169.0000     162.0600     115.3900
        2810    43.921300     175.0000     150.7900     115.3900
        2811    43.933500     155.0000     143.1700     115.3900
        2812    43.945800     147.0000     138.5200     115.3900
        2813    43.958000     132.0000     135.6900     115.4000
        2814    43.970300     130.0000     133.9000     115.4000
        2815    43.982500     153.0000     132.7200     115.4000
        2816    43.994800     139.0000     131.9300     115.4000
        2817    44.007000     145.0000     131.3800     115.4000
        2818    44.019300     137.0000     131.0100     115.4000
        2819    44.031500     130.0000     130.7700     115.4000
        2820    44.043800     117.0000     130.6300     115.4000
        2821    44.056000     132.0000     130.5800     115.4000
        2822    44.068300     125.0000     130.6100     115.4000
        2823    44.080500     131.0000     130.7200     115.4000
        2824    44.092800     138.0000     130.9000     115.4000
        2825    44.105000     134.0000     131.1600     115.4000
        2826    44.117300     136.0000     131.5100     115.4000
        2827    44.129500     115.0000     131.9600     115.4000
        2828    44.141800     122.0000     132.5100     115.4000
        2829    44.154000     146.0000     133.1700     115.4000
        2830    44.166300     150.0000     133.9300     115.4000
        2831    44.178600     132.0000     134.7900     115.4000
        2832    44.190800     127.0000     135.7100     115.4000
        2833    44.203100     149.0000     136.6900     115.4000
        2834    44.215300     123.0000     137.7100     115.4000
        2835    44.227600     127.0000     138.7900     115.4000
        2836    44.239800     142.0000     140.0200     115.4000
        2837    44.252100     134.0000     141.5700     115.4100
        2838    44.264300     124.0000     143.6800     115.4100
        2839    44.276600     128.0000     146.7000     115.4100
        2840    44.288800     145.0000     151.1900     115.4100
        2841    44.301100     172.0000     157.5600     115.4100
        2842    44.313300     196.0000     167.9400     115.4100
        2843    44.325600     200.0000     184.3300     115.4100
        2844    44.337800     244.0000     209.6900     115.4100
        2845    44.350100     274.0000     246.2300     115.4100
        2846    44.362300     311.0000     294.0900     115.4100
        2847    44.374600     371.0000     351.6000     115.4100
        2848    44.386800     459.0000     409.8400     115.4100
        2849    44.399100     515.0000     442.0000     115.4100
        2850    44.411300     479.0000     418.5700     115.4100
        2851    44.423600     395.0000     352.5800     115.4100
        2852    44.435800     304.0000     288.7300     115.4100
        2853    44.448100     268.0000     250.1700     115.4100
        2854    44.460300     255.0000     236.1300     115.4100
        2855    44.472600     234.0000     239.9200     115.4200
        2856    44.484800     260.0000     255.8500     115.4200
        2857    44.497100     263.0000     278.7000     115.4200
        2858    44.509300     322.0000     298.5500     115.4200
        2859    44.521600     313.0000     299.5600     115.4200
        2860    44.533800     293.0000     275.6800     115.4200
        2861    44.546100     249.0000     242.7500     115.4200
        2862    44.558300     238.0000     218.8600     115.4200
        2863    44.570600     190.0000     208.5100     115.4200
        2864    44.582800     189.0000     208.3800     115.4200
        2865    44.595100     212.0000     212.6700     115.4200
        2866    44.607300     194.0000     212.5800     115.4200
        2867    44.619600     211.0000     201.3400     115.4200
        2868    44.631800     181.0000     183.3000     115.4200
        2869    44.644100     146.0000     167.9500     115.4200
        2870    44.656300     148.0000     158.9600     115.4200
        2871    44.668600     171.0000     155.5200     115.4200
        2872    44.680800     169.0000     156.0200     115.4200
        2873    44.693100     157.0000     159.2400     115.4200
        2874    44.705300     176.0000     163.9300     115.4300
        2875    44.717600     166.0000     167.6600     115.4300
        2876    44.729800     158.0000     166.8700     115.4300
        2877    44.742100     170.0000     160.8400     115.4300
        2878    44.754300     181.0000     153.5900     115.4300
        2879    44.766600     158.0000     148.9200     115.4300
        2880    44.778800     154.0000     147.5000     115.4300
        2881    44.791100     139.0000     148.5000     115.4300
        2882    44.803300     148.0000     150.7100     115.4300
        2883    44.815600     155.0000     152.0500     115.4300
        2884    44.827800     126.0000     150.1800     115.4300
        2885    44.840100     151.0000     145.3700     115.4300
        2886    44.852400     148.0000     140.4500     115.4300
        2887    44.864600     149.0000     137.2400     115.4300
        2888    44.876900     134.0000     135.8300     115.4300
        2889    44.889100     130.0000     135.7600     115.4300
        2890    44.901400     141.0000     136.6400     115.4300
        2891    44.913600     157.0000     138.1200     115.4300
        2892    44.925900     130.0000     139.6100     115.4300
        2893    44.938100     143.0000     140.0900     115.4300
        2894    44.950400     138.0000     138.8500     115.4300
        2895    44.962600     138.0000     136.6000     115.4300
        2896    44.974900     140.0000     134.6500     115.4300
        2897    44.987100     141.0000     133.5200     115.4300
        2898    44.999400     152.0000     133.0700     115.4300
        2899    45.011600     143.0000     133.0800     115.4400
        2900    45.023900     121.0000     133.3600     115.4400
        2901    45.036100     140.0000     133.8100     115.4400
        2902    45.048400     123.0000     134.3800     115.4400
        2903    45.060600     139.0000     135.0700     115.4400
        2904    45.072900     155.0000     135.9400     115.4400
        2905    45.085100     129.0000     137.1100     115.4400
        2906    45.097400     145.0000     138.7500     115.4400
        2907    45.109600     166.0000     141.1400     115.4400
        2908    45.121900     147.0000     144.6700     115.4400
        2909    45.134100     140.0000     150.0200     115.4400
        2910    45.146400     177.0000     158.2800     115.4400
        2911    45.158600     182.0000     171.1700     115.4400
        2912    45.170900     182.0000     190.7500     115.4400
        2913    45.183100     231.0000     218.3500     115.4400
        2914    45.195400     248.0000     253.8200     115.4400
        2915    45.207600     294.0000     295.4400     115.4400
        2916    45.219900     348.0000     335.2200     115.4400
        2917    45.232100     344.0000     353.0100     115.4400
        2918    45.244400     336.0000     331.2100     115.4400
        2919    45.256600     330.0000     283.3700     115.4400
        2920    45.268900     245.0000     239.6400     115.4400
        2921    45.281100     208.0000     213.6200     115.4400
        2922    45.293400     186.0000     204.1500     115.4400
        2923    45.305600     214.0000     206.7600     115.4400
        2924    45.317900     209.0000     217.6200     115.4400
        2925    45.330100     234.0000     233.0800     115.4400
        2926    45.342400     233.0000     246.3200     115.4400
        2927    45.354600     233.0000     246.3600     115.4400
        2928    45.366900     217.0000     228.0100     115.4400
        2929    45.379100     202.0000     200.7800     115.4400
        2930    45.391400     174.0000     177.1900     115.4400
        2931    45.403600     141.0000     161.2100     115.4400
        2932    45.415900     148.0000     151.2200     115.4400
        2933    45.428100     150.0000     144.9400     115.4300
        2934    45.440400     126.0000     140.8500     115.4300
        2935    45.452600     152.0000     138.0700     115.4300
        2936    45.464900     133.0000     136.1000     115.4300
        2937    45.477100     133.0000     134.6800     115.4300
        2938    45.489400     146.0000     133.6200     115.4300
        2939    45.501700     104.0000     132.8200     115.4300
        2940    45.513900     122.0000     132.2100     115.4300
        2941    45.526200     128.0000     131.7400     115.4300
        2942    45.538400     129.0000     131.3800     115.4300
        2943    45.550700     145.0000     131.1100     115.4300
        2944    45.562900     129.0000     130.9100     115.4300
        2945    45.575200     132.0000     130.7700     115.4300
        2946    45.587400     140.0000     130.6900     115.4300
        2947    45.599700     115.0000     130.6400     115.4300
        2948    45.611900     146.0000     130.6400     115.4300
        2949    45.624200     128.0000     130.6600     115.4300
        2950    45.636400     161.0000     130.7200     115.4300
        2951    45.648700     148.0000     130.7900     115.4300
        2952    45.660900     132.0000     130.8900     115.4200
        2953    45.673200     130.0000     131.0200     115.4200
        2954    45.685400     128.0000     131.1700     115.4200
        2955    45.697700     124.0000     131.3500     115.4200
        2956    45.709900     160.0000     131.5900     115.4200
        2957    45.722200     144.0000     131.8900     115.4200
        2958    45.734400     146.0000     132.3000     115.4200
        2959    45.746700     128.0000     132.8600     115.4200
        2960    45.758900     114.0000     133.6600     115.4200
        2961    45.771200     156.0000     134.8400     115.4200
        2962    45.783400     158.0000     136.5500     115.4100
        2963    45.795700     135.0000     138.8400     115.4100
        2964    45.807900     123.0000     141.7000     115.4100
        2965    45.820200     120.0000     144.9000     115.4100
        2966    45.832400     139.0000     147.5400     115.4100
        2967    45.844700     141.0000     147.9700     115.4100
        2968    45.856900     138.0000     145.6900     115.4100
        2969    45.869200     125.0000     142.5300     115.4100
        2970    45.881400     137.0000     140.2600     115.4100
        2971    45.893700     130.0000     139.2800     115.4000
        2972    45.905900     139.0000     139.3100     115.4000
        2973    45.918200     148.0000     140.0800     115.4000
        2974    45.930400     142.0000     141.3700     115.4000
        2975    45.942700     137.0000     142.8900     115.4000
        2976    45.954900     110.0000     144.0800     115.4000
        2977    45.967200     146.0000     144.1700     115.4000
        2978    45.979400     155.0000     143.0500     115.3900
        2979    45.991700     144.0000     141.6100     115.3900
        2980    46.003900     126.0000     140.5900     115.3900
        2981    46.016200     125.0000     140.1000     115.3900
        2982    46.028400     127.0000     139.9900     115.3900
        2983    46.040700     141.0000     140.1100     115.3900
        2984    46.052900     129.0000     140.3600     115.3800
        2985    46.065200     130.0000     140.7100     115.3800
        2986    46.077400     133.0000     141.1100     115.3800
        2987    46.089700     128.0000     141.5600     115.3800
        2988    46.101900     133.0000     142.0500     115.3800
        2989    46.114200     157.0000     142.5600     115.3700
        2990    46.126500     141.0000     143.0900     115.3700
        2991    46.138700     142.0000     143.6400     115.3700
        2992    46.151000     140.0000     144.2100     115.3700
        2993    46.163200     139.0000     144.8000     115.3700
        2994    46.175500     136.0000     145.4100     115.3600
        2995    46.187700     118.0000     146.0300     115.3600
        2996    46.200000     131.0000     146.6600     115.3600
        2997    46.212200     139.0000     147.3000     115.3600
        2998    46.224500     124.0000     147.9500     115.3500
        2999    46.236700     143.0000     148.6100     115.3500
        3000    46.249000     154.0000     149.2800     115.3500
        3001    46.261200     161.0000     149.9500     115.3500
        3002    46.273500     151.0000     150.6300     115.3500
        3003    46.285700     140.0000     151.3100     115.3400
        3004    46.298000     155.0000     152.0100     115.3400
        3005    46.310200     124.0000     152.7200     115.3400
        3006    46.322500     172.0000     153.4700     115.3400
        3007    46.334700     137.0000     154.2700     115.3300
        3008    46.347000     159.0000     155.1500     115.3300
        3009    46.359200     148.0000     156.1600     115.3300
        3010    46.371500     163.0000     157.3900     115.3200
        3011    46.383700     174.0000     158.9600     115.3200
        3012    46.396000     168.0000     160.9500     115.3200
        3013    46.408200     166.0000     163.3800     115.3200
        3014    46.420500     170.0000     166.2200     115.3100
        3015    46.432700     192.0000     169.1000     115.3100
        3016    46.445000     194.0000     171.0100     115.3100
        3017    46.457200     175.0000     170.8300     115.3000
        3018    46.469500     177.0000     168.9700     115.3000
        3019    46.481700     166.0000     167.0900     115.3000
        3020    46.494000     168.0000     166.1400     115.2900
        3021    46.506200     166.0000     166.1500     115.2900
        3022    46.518500     161.0000     166.9000     115.2900
        3023    46.530700     176.0000     168.2000     115.2900
        3024    46.543000     150.0000     169.9200     115.2800
        3025    46.555200     173.0000     171.8300     115.2800
        3026    46.567500     176.0000     173.4200     115.2700
        3027    46.579700     180.0000     174.1800     115.2700
        3028    46.592000     163.0000     174.2800     115.2700
        3029    46.604200     179.0000     174.4500     115.2600
        3030    46.616500     175.0000     175.1200     115.2600
        3031    46.628700     189.0000     176.2600     115.2600
        3032    46.641000     165.0000     177.7000     115.2500
        3033    46.653200     159.0000     179.2800     115.2500
        3034    46.665500     180.0000     180.9800     115.2500
        3035    46.677700     168.0000     182.8500     115.2400
        3036    46.690000     171.0000     185.1300     115.2400
        3037    46.702200     157.0000     188.1600     115.2300
        3038    46.714500     186.0000     192.4400     115.2300
        3039    46.726700     194.0000     198.6700     115.2300
        3040    46.739000     208.0000     207.9200     115.2200
        3041    46.751300     216.0000     221.9200     115.2200
        3042    46.763500     272.0000     243.5800     115.2100
        3043    46.775800     276.0000     277.5800     115.2100
        3044    46.788000     335.0000     330.2000     115.2100
        3045    46.800300     440.0000     406.8900     115.2000
        3046    46.812500     523.0000     509.0000     115.2000
        3047    46.824800     683.0000     633.1900     115.1900
        3048    46.837000     774.0000     761.4800     115.1900
        3049    46.849300     824.0000     840.3800     115.1800
        3050    46.861500     875.0000     805.0600     115.1800
        3051    46.873800     710.0000     669.4100     115.1700
        3052    46.886000     531.0000     523.2000     115.1700
        3053    46.898300     414.0000     424.0200     115.1700
        3054    46.910500     320.0000     376.9700     115.1600
        3055    46.922800     342.0000     370.3400     115.1600
        3056    46.935000     371.0000     392.8900     115.1500
        3057    46.947300     447.0000     435.5800     115.1500
        3058    46.959500     472.0000     485.8500     115.1400
        3059    46.971800     515.0000     517.5600     115.1400
        3060    46.984000     541.0000     498.9800     115.1300
        3061    46.996300     415.0000     430.4700     115.1300
        3062    47.008500     363.0000     350.2200     115.1200
        3063    47.020800     261.0000     288.4400     115.1200
        3064    47.033000     225.0000     249.4800     115.1100
        3065    47.045300     204.0000     226.4400     115.1100
        3066    47.057500     200.0000     211.6400     115.1000
        3067    47.069800     198.0000     199.2600     115.0900
        3068    47.082000     192.0000     187.2600     115.0900
        3069    47.094300     170.0000     176.9200     115.0800
        3070    47.106500     157.0000     169.2900     115.0800
        3071    47.118800     165.0000     164.1500     115.0700
        3072    47.131000     148.0000     160.9400     115.0700
        3073    47.143300     163.0000     159.0700     115.0600
        3074    47.155500     155.0000     158.2200     115.0600
        3075    47.167800     168.0000     157.9600     115.0500
        3076    47.180000     180.0000     157.5200     115.0400
        3077    47.192300     160.0000     155.8700     115.0400
        3078    47.204500     143.0000     152.8200     115.0300
        3079    47.216800     154.0000     149.3800     115.0300
        3080    47.229000     123.0000     146.4900     115.0200
        3081    47.241300     148.0000     144.3500     115.0100
        3082    47.253500     159.0000     142.7700     115.0100
        3083    47.265800     137.0000     141.5700     115.0000
        3084    47.278000     134.0000     140.6200     114.9900
        3085    47.290300     138.0000     139.8400     114.9900
        3086    47.302500     178.0000     139.1800     114.9800
        3087    47.314800     148.0000     138.6200     114.9800
        3088    47.327000     133.0000     138.1400     114.9700
        3089    47.339300     152.0000     137.7200     114.9600
        3090    47.351500     154.0000     137.3600     114.9600
        3091    47.363800     122.0000     137.0400     114.9500
        3092    47.376000     143.0000     136.7800     114.9400
        3093    47.388300     137.0000     136.5500     114.9400
        3094    47.400600     137.0000     136.3700     114.9300
        3095    47.412800     145.0000     136.2200     114.9200
        3096    47.425100     124.0000     136.1200     114.9200
        3097    47.437300     155.0000     136.0500     114.9100
        3098    47.449600     152.0000     136.0200     114.9000
        3099    47.461800     173.0000     136.0300     114.8900
        3100    47.474100     142.0000     136.0800     114.8900
        3101    47.486300     151.0000     136.1800     114.8800
        3102    47.498600     124.0000     136.3300     114.8700
        3103    47.510800     157.0000     136.5400     114.8600
        3104    47.523100     147.0000     136.8100     114.8600
        3105    47.535300     132.0000     137.1400     114.8500
        3106    47.547600     154.0000     137.5600     114.8400
        3107    47.559800     145.0000     138.0700     114.8300
        3108    47.572100     142.0000     138.6700     114.8300
        3109    47.584300     141.0000     139.3600     114.8200
        3110    47.596600     143.0000     140.1300     114.8100
        3111    47.608800     139.0000     140.9800     114.8000
        3112    47.621100     139.0000     141.8800     114.8000
        3113    47.633300     143.0000     142.7900     114.7900
        3114    47.645600     155.0000     143.7200     114.7800
        3115    47.657800     147.0000     144.6800     114.7700
        3116    47.670100     174.0000     145.7400     114.7600
        3117    47.682300     129.0000     147.0300     114.7600
        3118    47.694600     158.0000     148.7200     114.7500
        3119    47.706800     160.0000     151.0400     114.7400
        3120    47.719100     170.0000     154.3300     114.7300
        3121    47.731300     136.0000     159.1000     114.7200
        3122    47.743600     180.0000     166.2000     114.7100
        3123    47.755800     179.0000     177.0500     114.7100
        3124    47.768100     171.0000     193.9200     114.7000
        3125    47.780300     235.0000     219.8000     114.6900
        3126    47.792600     275.0000     257.2400     114.6800
        3127    47.804800     284.0000     306.9600     114.6700
        3128    47.817100     364.0000     367.0400     114.6600
        3129    47.829300     468.0000     426.8200     114.6500
        3130    47.841600     470.0000     458.5500     114.6400
        3131    47.853800     433.0000     434.4900     114.6400
        3132    47.866100     394.0000     368.2200     114.6300
        3133    47.878300     339.0000     301.8900     114.6200
        3134    47.890600     275.0000     258.2600     114.6100
        3135    47.902800     261.0000     238.0000     114.6000
        3136    47.915100     250.0000     235.7500     114.5900
        3137    47.927300     241.0000     246.8600     114.5800
        3138    47.939600     241.0000     267.5900     114.5700
        3139    47.951800     294.0000     292.5600     114.5600
        3140    47.964100     278.0000     310.1700     114.5500
        3141    47.976300     269.0000     305.2400     114.5400
        3142    47.988600     278.0000     275.7600     114.5300
        3143    48.000800     225.0000     238.3500     114.5200
        3144    48.013100     218.0000     208.2200     114.5100
        3145    48.025400     178.0000     188.5100     114.5000
        3146    48.037600     187.0000     176.4700     114.4900
        3147    48.049900     171.0000     169.0000     114.4800
        3148    48.062100     167.0000     164.2000     114.4700
        3149    48.074400     158.0000     161.2400     114.4600
        3150    48.086600     155.0000     159.7900     114.4500
        3151    48.098900     150.0000     159.7400     114.4400
        3152    48.111100     178.0000     161.1600     114.4300
        3153    48.123400     141.0000     164.3900     114.4200
        3154    48.135600     162.0000     170.1400     114.4100
        3155    48.147900     174.0000     179.7300     114.4000
        3156    48.160100     172.0000     195.2500     114.3900
        3157    48.172400     213.0000     219.4500     114.3800
        3158    48.184600     250.0000     254.6200     114.3700
        3159    48.196900     299.0000     301.3400     114.3600
        3160    48.209100     369.0000     357.5800     114.3500
        3161    48.221400     425.0000     412.5500     114.3400
        3162    48.233600     446.0000     439.2300     114.3300
        3163    48.245900     463.0000     412.9300     114.3100
        3164    48.258100     395.0000     348.9400     114.3000
        3165    48.270400     290.0000     286.7200     114.2900
        3166    48.282600     239.0000     246.1700     114.2800
        3167    48.294900     219.0000     227.2500     114.2700
        3168    48.307100     207.0000     224.9100     114.2600
        3169    48.319400     222.0000     234.9400     114.2500
        3170    48.331600     254.0000     253.9100     114.2400
        3171    48.343900     271.0000     276.9600     114.2200
        3172    48.356100     315.0000     293.4700     114.2100
        3173    48.368400     315.0000     289.0800     114.2000
        3174    48.380600     281.0000     261.2300     114.1900
        3175    48.392900     228.0000     225.1000     114.1800
        3176    48.405100     209.0000     195.3500     114.1700
        3177    48.417400     163.0000     175.4300     114.1500
        3178    48.429600     144.0000     162.9200     114.1400
        3179    48.441900     150.0000     154.9900     114.1300
        3180    48.454100     137.0000     149.7700     114.1200
        3181    48.466400     156.0000     146.1800     114.1100
        3182    48.478600     123.0000     143.6100     114.0900
        3183    48.490900     141.0000     141.7100     114.0800
        3184    48.503100     137.0000     140.2700     114.0700
        3185    48.515400     130.0000     139.1600     114.0600
        3186    48.527600     142.0000     138.2800     114.0400
        3187    48.539900     124.0000     137.5800     114.0300
        3188    48.552100     127.0000     137.0200     114.0200
        3189    48.564400     152.0000     136.5700     114.0100
        3190    48.576600     128.0000     136.2100     113.9900
        3191    48.588900     133.0000     135.9200     113.9800
        3192    48.601100     146.0000     135.6900     113.9700
        3193    48.613400     149.0000     135.5200     113.9600
        3194    48.625600     142.0000     135.3900     113.9400
        3195    48.637900     143.0000     135.3000     113.9300
        3196    48.650100     130.0000     135.2400     113.9200
        3197    48.662400     124.0000     135.2200     113.9000
        3198    48.674700     151.0000     135.2200     113.8900
        3199    48.686900     123.0000     135.2600     113.8800
        3200    48.699100     158.0000     135.3100     113.8600
        3201    48.711400     120.0000     135.3900     113.8500
        3202    48.723700     129.0000     135.4900     113.8400
        3203    48.735900     140.0000     135.6100     113.8200
        3204    48.748200     158.0000     135.7500     113.8100
        3205    48.760400     134.0000     135.9000     113.7900
        3206    48.772700     122.0000     136.0800     113.7800
        3207    48.784900     122.0000     136.2700     113.7700
        3208    48.797200     152.0000     136.4700     113.7500
        3209    48.809400     140.0000     136.6900     113.7400
        3210    48.821700     137.0000     136.9300     113.7300
        3211    48.833900     140.0000     137.1800     113.7100
        3212    48.846200     131.0000     137.4400     113.7000
        3213    48.858400     130.0000     137.7200     113.6800
        3214    48.870700     167.0000     138.0100     113.6700
        3215    48.882900     117.0000     138.3200     113.6500
        3216    48.895200     145.0000     138.6400     113.6400
        3217    48.907400     107.0000     138.9700     113.6200
        3218    48.919700     143.0000     139.3100     113.6100
        3219    48.931900     122.0000     139.6700     113.6000
        3220    48.944200     113.0000     140.0400     113.5800
        3221    48.956400     132.0000     140.4200     113.5700
        3222    48.968700     122.0000     140.8100     113.5500
        3223    48.980900     141.0000     141.2100     113.5400
        3224    48.993200     152.0000     141.6200     113.5200
        3225    49.005400     142.0000     142.0500     113.5100
        3226    49.017700     137.0000     142.4800     113.4900
        3227    49.029900     133.0000     142.9200     113.4800
        3228    49.042200     127.0000     143.3800     113.4600
        3229    49.054400     151.0000     143.8400     113.4500
        3230    49.066700     154.0000     144.3100     113.4300
        3231    49.078900     132.0000     144.7900     113.4100
        3232    49.091200     151.0000     145.2900     113.4000
        3233    49.103400     135.0000     145.8000     113.3800
        3234    49.115700     148.0000     146.3200     113.3700
        3235    49.127900     162.0000     146.8700     113.3500
        3236    49.140200     150.0000     147.4500     113.3400
        3237    49.152400     141.0000     148.0800     113.3200
        3238    49.164700     158.0000     148.7600     113.3000
        3239    49.176900     152.0000     149.5100     113.2900
        3240    49.189200     137.0000     150.3000     113.2700
        3241    49.201400     158.0000     151.1000     113.2600
        3242    49.213700     138.0000     151.7700     113.2400
        3243    49.225900     169.0000     152.1800     113.2200
        3244    49.238200     141.0000     152.3900     113.2100
        3245    49.250400     125.0000     152.5700     113.1900
        3246    49.262700     156.0000     152.8600     113.1700
        3247    49.274900     147.0000     153.2400     113.1600
        3248    49.287200     146.0000     153.7000     113.1400
        3249    49.299400     140.0000     154.2200     113.1200
        3250    49.311700     150.0000     154.7800     113.1100
        3251    49.324000     153.0000     155.3600     113.0900
        3252    49.336200     153.0000     155.9200     113.0700
        3253    49.348500     144.0000     156.4000     113.0600
        3254    49.360700     138.0000     156.7400     113.0400
        3255    49.373000     164.0000     156.9900     113.0200
        3256    49.385200     156.0000     157.2500     113.0100
        3257    49.397500     158.0000     157.5400     112.9900
        3258    49.409700     150.0000     157.8600     112.9700
        3259    49.422000     175.0000     158.1900     112.9500
        3260    49.434200     163.0000     158.5300     112.9400
        3261    49.446500     168.0000     158.8800     112.9200
        3262    49.458700     132.0000     159.2200     112.9000
        3263    49.471000     152.0000     159.5500     112.8800
        3264    49.483200     146.0000     159.8800     112.8700
        3265    49.495500     164.0000     160.2100     112.8500
        3266    49.507700     177.0000     160.5400     112.8300
        3267    49.520000     156.0000     160.8600     112.8100
        3268    49.532200     164.0000     161.1800     112.7900
        3269    49.544500     164.0000     161.5000     112.7800
        3270    49.556700     155.0000     161.8000     112.7600
        3271    49.569000     157.0000     162.0900     112.7400
        3272    49.581200     164.0000     162.3500     112.7200
        3273    49.593500     175.0000     162.6000     112.7000
        3274    49.605700     160.0000     162.8500     112.6900
        3275    49.618000     162.0000     163.1000     112.6700
        3276    49.630200     149.0000     163.4100     112.6500
        3277    49.642500     142.0000     163.8000     112.6300
        3278    49.654700     163.0000     164.3500     112.6100
        3279    49.667000     178.0000     165.1200     112.5900
        3280    49.679200     151.0000     166.2300     112.5700
        3281    49.691500     195.0000     167.8900     112.5600
        3282    49.703700     169.0000     170.4200     112.5400
        3283    49.716000     175.0000     174.3100     112.5200
        3284    49.728200     189.0000     180.2400     112.5000
        3285    49.740500     168.0000     188.8900     112.4800
        3286    49.752700     189.0000     200.5300     112.4600
        3287    49.765000     223.0000     214.7500     112.4400
        3288    49.777200     244.0000     229.3300     112.4200
        3289    49.789500     224.0000     238.5000     112.4000
        3290    49.801700     261.0000     235.5000     112.3800
        3291    49.814000     252.0000     221.1100     112.3600
        3292    49.826200     198.0000     204.2300     112.3400
        3293    49.838500     207.0000     191.5900     112.3200
        3294    49.850700     181.0000     184.4700     112.3100
        3295    49.863000     179.0000     181.8900     112.2900
        3296    49.875200     171.0000     182.8300     112.2700
        3297    49.887500     185.0000     186.4900     112.2500
        3298    49.899700     198.0000     191.9800     112.2300
        3299    49.912000     212.0000     197.5800     112.2100
        3300    49.924200     209.0000     200.1200     112.1900
        3301    49.936500     212.0000     196.7600     112.1700
        3302    49.948700     200.0000     188.5500     112.1500
        3303    49.961000     180.0000     179.5700     112.1300
        3304    49.973300     177.0000     172.6000     112.1000
        3305    49.985500     173.0000     167.9700     112.0800
        3306    49.997800     148.0000     165.1000     112.0600
        3307    50.010000     142.0000     163.4500     112.0400
        3308    50.022300     160.0000     162.7400     112.0200
        3309    50.034500     149.0000     162.8700     112.0000
        3310    50.046800     173.0000     163.9100     111.9800
        3311    50.059000     170.0000     166.1400     111.9600
        3312    50.071300     194.0000     170.1000     111.9400
        3313    50.083500     175.0000     176.7300     111.9200
        3314    50.095800     189.0000     186.8500     111.9000
        3315    50.108000     207.0000     203.0000     111.8800
        3316    50.120300     196.0000     226.0200     111.8600
        3317    50.132500     244.0000     255.8900     111.8400
        3318    50.144800     290.0000     289.6900     111.8100
        3319    50.157000     313.0000     316.9200     111.7900
        3320    50.169300     311.0000     320.1600     111.7700
        3321    50.181500     298.0000     293.6200     111.7500
        3322    50.193800     271.0000     254.6500     111.7300
        3323    50.206000     210.0000     222.3600     111.7100
        3324    50.218300     191.0000     202.5700     111.6900
        3325    50.230500     178.0000     193.6600     111.6600
        3326    50.242800     171.0000     193.1400     111.6400
        3327    50.255000     214.0000     199.2300     111.6200
        3328    50.267300     194.0000     210.3800     111.6000
        3329    50.279500     208.0000     223.9300     111.5800
        3330    50.291800     217.0000     233.9300     111.5500
        3331    50.304000     218.0000     232.2900     111.5300
        3332    50.316300     192.0000     217.0900     111.5100
        3333    50.328500     196.0000     196.3500     111.4900
        3334    50.340800     199.0000     178.5200     111.4700
        3335    50.353000     151.0000     166.1600     111.4400
        3336    50.365300     156.0000     158.1900     111.4200
        3337    50.377500     152.0000     153.0900     111.4000
        3338    50.389800     147.0000     149.7900     111.3800
        3339    50.402000     157.0000     147.6700     111.3500
        3340    50.414300     145.0000     146.4400     111.3300
        3341    50.426500     154.0000     145.9800     111.3100
        3342    50.438800     149.0000     146.3600     111.2900
        3343    50.451000     145.0000     147.8200     111.2600
        3344    50.463300     138.0000     150.8200     111.2400
        3345    50.475500     175.0000     156.0800     111.2200
        3346    50.487800     164.0000     164.3400     111.1900
        3347    50.500000     169.0000     175.9900     111.1700
        3348    50.512300     186.0000     190.7200     111.1500
        3349    50.524500     214.0000     206.1100     111.1300
        3350    50.536800     223.0000     215.5600     111.1000
        3351    50.549000     210.0000     211.5100     111.0800
        3352    50.561300     189.0000     195.4200     111.0600
        3353    50.573500     178.0000     177.2800     111.0300
        3354    50.585800     151.0000     163.9500     111.0100
        3355    50.598000     159.0000     156.4300     110.9900
        3356    50.610300     170.0000     153.5800     110.9600
        3357    50.622600     148.0000     154.3300     110.9400
        3358    50.634800     153.0000     157.9500     110.9100
        3359    50.647100     156.0000     163.6900     110.8900
        3360    50.659300     194.0000     169.9900     110.8700
        3361    50.671600     159.0000     173.5800     110.8400
        3362    50.683800     177.0000     170.9600     110.8200
        3363    50.696100     158.0000     162.6200     110.8000
        3364    50.708300     148.0000     152.9400     110.7700
        3365    50.720600     151.0000     145.2200     110.7500
        3366    50.732800     133.0000     140.0400     110.7200
        3367    50.745100     150.0000     136.7300     110.7000
        3368    50.757300     141.0000     134.5800     110.6800
        3369    50.769600     127.0000     133.1400     110.6500
        3370    50.781800     132.0000     132.1300     110.6300
        3371    50.794100     119.0000     131.4100     110.6000
        3372    50.806300     123.0000     130.8800     110.5800
        3373    50.818600     125.0000     130.4800     110.5500
        3374    50.830800     144.0000     130.2000     110.5300
        3375    50.843100     130.0000     129.9900     110.5000
        3376    50.855300     145.0000     129.8400     110.4800
        3377    50.867600     120.0000     129.7500     110.4500
        3378    50.879800     133.0000     129.6900     110.4300
        3379    50.892100     136.0000     129.6600     110.4000
        3380    50.904300     135.0000     129.6700     110.3800
        3381    50.916600     127.0000     129.7100     110.3500
        3382    50.928800     143.0000     129.8000     110.3300
        3383    50.941100     140.0000     129.9700     110.3000
        3384    50.953300     142.0000     130.2500     110.2800
        3385    50.965600     140.0000     130.6700     110.2500
        3386    50.977800     162.0000     131.3000     110.2300
        3387    50.990100     143.0000     132.2100     110.2000
        3388    51.002300     116.0000     133.5300     110.1800
        3389    51.014600     122.0000     135.4800     110.1500
        3390    51.026800     167.0000     138.3900     110.1300
        3391    51.039100     120.0000     142.7700     110.1000
        3392    51.051300     171.0000     149.2000     110.0800
        3393    51.063600     180.0000     158.0900     110.0500
        3394    51.075800     176.0000     169.3900     110.0300
        3395    51.088100     214.0000     181.9600     110.0000
        3396    51.100300     178.0000     191.9700     109.9700
        3397    51.112600     205.0000     193.3800     109.9500
        3398    51.124800     179.0000     184.4400     109.9200
        3399    51.137100     199.0000     171.4700     109.9000
        3400    51.149300     175.0000     161.1900     109.8700
        3401    51.161600     173.0000     155.7700     109.8400
        3402    51.173800     167.0000     154.9000     109.8200
        3403    51.186100     174.0000     158.0900     109.7900
        3404    51.198300     174.0000     165.4000     109.7700
        3405    51.210600     189.0000     177.4200     109.7400
        3406    51.222800     233.0000     194.9900     109.7100
        3407    51.235100     245.0000     218.2300     109.6900
        3408    51.247300     286.0000     245.7300     109.6600
        3409    51.259600     335.0000     276.2300     109.6300
        3410    51.271900     361.0000     308.6900     109.6100
        3411    51.284100     364.0000     334.6400     109.5800
        3412    51.296400     383.0000     335.5800     109.5500
        3413    51.308600     325.0000     303.6600     109.5300
        3414    51.320900     315.0000     257.2400     109.5000
        3415    51.333100     245.0000     218.1800     109.4700
        3416    51.345400     214.0000     193.6800     109.4500
        3417    51.357600     201.0000     181.9700     109.4200
        3418    51.369900     178.0000     180.1000     109.3900
        3419    51.382100     180.0000     186.0400     109.3700
        3420    51.394400     191.0000     198.2900     109.3400
        3421    51.406600     229.0000     214.6000     109.3100
        3422    51.418900     259.0000     229.6700     109.2900
        3423    51.431100     224.0000     234.4700     109.2600
        3424    51.443400     216.0000     223.5000     109.2300
        3425    51.455600     233.0000     202.7600     109.2000
        3426    51.467900     202.0000     182.7900     109.1800
        3427    51.480100     154.0000     167.9600     109.1500
        3428    51.492400     134.0000     157.0100     109.1200
        3429    51.504600     155.0000     148.3200     109.1000
        3430    51.516900     125.0000     141.6700     109.0700
        3431    51.529100     145.0000     137.0200     109.0400
        3432    51.541400     140.0000     133.9800     109.0100
        3433    51.553600     116.0000     132.0900     108.9900
        3434    51.565900     118.0000     131.0400     108.9600
        3435    51.578100     130.0000     130.6300     108.9300
        3436    51.590400     144.0000     130.6900     108.9000
        3437    51.602600     116.0000     131.0100     108.8700
        3438    51.614900     147.0000     131.1800     108.8500
        3439    51.627100     129.0000     130.7400     108.8200
        3440    51.639400     127.0000     129.5100     108.7900
        3441    51.651600     146.0000     128.0000     108.7600
        3442    51.663900     115.0000     126.7100     108.7400
        3443    51.676100     110.0000     125.7800     108.7100
        3444    51.688400     146.0000     125.1500     108.6800
        3445    51.700600     107.0000     124.7100     108.6500
        3446    51.712900     125.0000     124.3900     108.6200
        3447    51.725100     127.0000     124.1500     108.6000
        3448    51.737400     130.0000     123.9600     108.5700
        3449    51.749600     125.0000     123.8100     108.5400
        3450    51.761900     127.0000     123.6900     108.5100
        3451    51.774100     108.0000     123.5800     108.4800
        3452    51.786400     133.0000     123.4900     108.4500
        3453    51.798600     111.0000     123.4100     108.4300
        3454    51.810900     115.0000     123.3300     108.4000
        3455    51.823100     105.0000     123.2700     108.3700
        3456    51.835400     140.0000     123.2100     108.3400
        3457    51.847600     148.0000     123.1500     108.3100
        3458    51.859900     111.0000     123.0900     108.2800
        3459    51.872100     104.0000     123.0400     108.2500
        3460    51.884400     123.0000     122.9800     108.2300
        3461    51.896700     121.0000     122.9300     108.2000
        3462    51.908900     116.0000     122.8700     108.1700
        3463    51.921200     113.0000     122.8200     108.1400
        3464    51.933400     122.0000     122.7700     108.1100
        3465    51.945700     120.0000     122.7100     108.0800
        3466    51.957900     105.0000     122.6600     108.0500
        3467    51.970200     112.0000     122.6000     108.0200
        3468    51.982400     115.0000     122.5400     108.0000
        3469    51.994700     125.0000     122.4900     107.9700
        3470    52.006900     127.0000     122.4300     107.9400
        3471    52.019200     140.0000     122.3800     107.9100
        3472    52.031400     120.0000     122.3200     107.8800
        3473    52.043700     120.0000     122.2700     107.8500
        3474    52.055900     110.0000     122.2200     107.8200
        3475    52.068200     122.0000     122.1800     107.7900
        3476    52.080400     138.0000     122.1400     107.7600
        3477    52.092700     135.0000     122.1000     107.7300
        3478    52.104900     120.0000     122.0800     107.7000
        3479    52.117200     135.0000     122.0500     107.6700
        3480    52.129400     130.0000     122.0400     107.6500
        3481    52.141700     123.0000     122.0300     107.6200
        3482    52.153900     121.0000     122.0300     107.5900
        3483    52.166200     141.0000     122.0200     107.5600
        3484    52.178400     116.0000     122.0200     107.5300
        3485    52.190700     110.0000     122.0100     107.5000
        3486    52.202900     116.0000     122.0000     107.4700
        3487    52.215200     135.0000     121.9900     107.4400
        3488    52.227400     118.0000     122.0000     107.4100
        3489    52.239700     109.0000     122.0300     107.3800
        3490    52.251900     129.0000     122.1000     107.3500
        3491    52.264200     119.0000     122.2200     107.3200
        3492    52.276400     124.0000     122.4200     107.2900
        3493    52.288700     126.0000     122.7300     107.2600
        3494    52.300900     132.0000     123.2200     107.2300
        3495    52.313200     110.0000     124.0000     107.2000
        3496    52.325400     138.0000     125.2500     107.1700
        3497    52.337700     128.0000     127.3100     107.1400
        3498    52.349900     146.0000     130.5800     107.1100
        3499    52.362200     144.0000     135.3900     107.0800
        3500    52.374400     190.0000     141.8700     107.0500
        3501    52.386700     157.0000     149.5000     107.0200
        3502    52.398900     181.0000     155.6800     106.9900
        3503    52.411200     152.0000     155.8700     106.9600
        3504    52.423400     169.0000     149.1300     106.9300
        3505    52.435700     147.0000     140.5200     106.9000
        3506    52.447900     136.0000     134.1900     106.8700
        3507    52.460200     149.0000     130.6900     106.8400
        3508    52.472400     124.0000     129.3100     106.8100
        3509    52.484700     149.0000     129.4700     106.7800
        3510    52.496900     134.0000     130.8900     106.7500
        3511    52.509200     128.0000     133.4300     106.7200
        3512    52.521400     133.0000     136.8700     106.6900
        3513    52.533700     149.0000     140.4100     106.6600
        3514    52.546000     165.0000     142.1800     106.6300
        3515    52.558200     156.0000     140.6400     106.6000
        3516    52.570500     139.0000     136.9100     106.5700
        3517    52.582700     139.0000     133.4100     106.5400
        3518    52.595000     129.0000     131.2700     106.5100
        3519    52.607200     129.0000     130.3500     106.4800
        3520    52.619500     123.0000     130.2400     106.4500
        3521    52.631700     133.0000     130.6600     106.4200
        3522    52.644000     128.0000     131.4600     106.3900
        3523    52.656200     142.0000     132.5700     106.3600
        3524    52.668500     122.0000     133.9400     106.3300
        3525    52.680700     115.0000     135.5600     106.3000
        3526    52.693000     113.0000     137.4000     106.2700
        3527    52.705200     151.0000     139.4200     106.2400
        3528    52.717500     139.0000     141.5800     106.2100
        3529    52.729700     132.0000     143.8000     106.1800
        3530    52.742000     148.0000     146.0300     106.1500
        3531    52.754200     131.0000     148.2700     106.1200
        3532    52.766500     128.0000     150.5900     106.0800
        3533    52.778700     153.0000     153.1200     106.0500
        3534    52.791000     165.0000     156.1200     106.0200
        3535    52.803200     141.0000     159.9000     105.9900
        3536    52.815500     160.0000     164.8500     105.9600
        3537    52.827700     163.0000     171.4900     105.9300
        3538    52.840000     186.0000     180.5200     105.9000
        3539    52.852200     201.0000     193.0100     105.8700
        3540    52.864500     214.0000     210.6600     105.8400
        3541    52.876700     237.0000     236.2400     105.8100
        3542    52.889000     279.0000     274.1900     105.7800
        3543    52.901200     363.0000     331.1700     105.7500
        3544    52.913500     424.0000     415.3600     105.7200
        3545    52.925700     557.0000     533.0600     105.6900
        3546    52.938000     743.0000     684.7000     105.6600
        3547    52.950200     840.0000     856.3200     105.6300
        3548    52.962500     938.0000     999.4900     105.5900
        3549    52.974700    1077.0000    1031.3800     105.5600
        3550    52.987000     901.0000     916.2000     105.5300
        3551    52.999200     803.0000     728.4800     105.5000
        3552    53.011500     588.0000     562.6200     105.4700
        3553    53.023700     462.0000     453.0200     105.4400
        3554    53.036000     389.0000     395.1300     105.4100
        3555    53.048200     375.0000     377.5900     105.3800
        3556    53.060500     372.0000     392.6400     105.3500
        3557    53.072700     429.0000     435.1300     105.3200
        3558    53.085000     495.0000     498.4000     105.2900
        3559    53.097200     599.0000     567.0300     105.2600
        3560    53.109500     555.0000     608.6000     105.2300
        3561    53.121700     586.0000     587.5700     105.2000
        3562    53.134000     550.0000     505.9600     105.1700
        3563    53.146200     412.0000     405.9200     105.1300
        3564    53.158500     341.0000     322.8400     105.1000
        3565    53.170700     266.0000     265.0200     105.0700
        3566    53.183000     203.0000     227.0300     105.0400
        3567    53.195200     204.0000     202.1400     105.0100
        3568    53.207500     182.0000     185.1000     104.9800
        3569    53.219800     183.0000     173.1700     104.9500
        3570    53.232000     148.0000     164.5500     104.9200
        3571    53.244300     163.0000     158.1800     104.8900
        3572    53.256500     154.0000     153.3700     104.8600
        3573    53.268800     190.0000     149.6600     104.8300
        3574    53.281000     151.0000     146.7600     104.8000
        3575    53.293300     177.0000     144.4600     104.7700
        3576    53.305500     181.0000     142.6300     104.7400
        3577    53.317800     169.0000     141.2100     104.7000
        3578    53.330000     140.0000     140.1600     104.6700
        3579    53.342300     161.0000     139.4800     104.6400
        3580    53.354500     176.0000     139.2300     104.6100
        3581    53.366800     156.0000     139.4500     104.5800
        3582    53.379000     145.0000     140.2600     104.5500
        3583    53.391300     157.0000     141.8300     104.5200
        3584    53.403500     170.0000     144.4700     104.4900
        3585    53.415800     185.0000     148.6600     104.4600
        3586    53.428000     169.0000     155.2200     104.4300
        3587    53.440300     162.0000     165.4300     104.4000
        3588    53.452500     185.0000     181.0200     104.3700
        3589    53.464800     201.0000     203.7200     104.3400
        3590    53.477000     255.0000     234.2800     104.3100
        3591    53.489300     302.0000     271.0500     104.2800
        3592    53.501500     310.0000     306.1300     104.2500
        3593    53.513800     343.0000     322.7300     104.2100
        3594    53.526000     326.0000     307.2600     104.1800
        3595    53.538300     294.0000     268.7700     104.1500
        3596    53.550500     219.0000     229.2600     104.1200
        3597    53.562800     233.0000     200.7600     104.0900
        3598    53.575000     192.0000     184.3000     104.0600
        3599    53.587300     165.0000     177.5200     104.0300
        3600    53.599500     173.0000     178.5100     104.0000
        3601    53.611800     182.0000     186.2400     103.9700
        3602    53.624000     216.0000     199.8600     103.9400
        3603    53.636300     209.0000     217.3700     103.9100
        3604    53.648500     206.0000     233.5900     103.8800
        3605    53.660800     233.0000     240.1700     103.8500
        3606    53.673000     221.0000     232.4600     103.8200
        3607    53.685300     186.0000     215.1400     103.7900
        3608    53.697500     213.0000     195.6700     103.7600
        3609    53.709800     145.0000     177.5200     103.7300
        3610    53.722000     123.0000     162.1500     103.7000
        3611    53.734300     153.0000     150.5700     103.6700
        3612    53.746500     105.0000     142.6700     103.6400
        3613    53.758800     133.0000     137.6200     103.6100
        3614    53.771000     120.0000     134.6200     103.5800
        3615    53.783300     122.0000     133.1300     103.5500
        3616    53.795500     120.0000     132.8400     103.5200
        3617    53.807800     113.0000     133.4600     103.4900
        3618    53.820000     122.0000     134.5400     103.4600
        3619    53.832300     116.0000     135.2500     103.4300
        3620    53.844600     125.0000     134.6100     103.4000
        3621    53.856800     113.0000     132.3300     103.3700
        3622    53.869100     134.0000     129.2700     103.3400
        3623    53.881300     112.0000     126.4900     103.3100
        3624    53.893600     126.0000     124.4600     103.2800
        3625    53.905800     127.0000     123.1000     103.2500
        3626    53.918100     132.0000     122.2200     103.2200
        3627    53.930300     113.0000     121.6700     103.1900
        3628    53.942600     108.0000     121.3400     103.1600
        3629    53.954800     108.0000     121.1500     103.1300
        3630    53.967100     128.0000     121.0800     103.1000
        3631    53.979300     130.0000     121.0600     103.0700
        3632    53.991600     133.0000     121.1000     103.0400
        3633    54.003800     124.0000     121.1600     103.0100
        3634    54.016100      98.0000     121.2500     102.9800
        3635    54.028300     118.0000     121.3900     102.9500
        3636    54.040600     120.0000     121.6200     102.9200
        3637    54.052800     118.0000     121.9800     102.8900
        3638    54.065100     124.0000     122.5400     102.8600
        3639    54.077300     105.0000     123.3700     102.8300
        3640    54.089600     119.0000     124.5800     102.8000
        3641    54.101800     105.0000     126.3300     102.7700
        3642    54.114100     123.0000     128.8700     102.7400
        3643    54.126300     127.0000     132.6000     102.7200
        3644    54.138600     142.0000     138.2000     102.6900
        3645    54.150800     121.0000     146.7500     102.6600
        3646    54.163100     165.0000     159.7600     102.6300
        3647    54.175300     168.0000     178.8800     102.6000
        3648    54.187600     218.0000     205.0900     102.5700
        3649    54.199800     237.0000     237.5000     102.5400
        3650    54.212100     277.0000     270.4400     102.5100
        3651    54.224300     305.0000     290.2000     102.4800
        3652    54.236600     268.0000     282.5300     102.4500
        3653    54.248800     278.0000     251.0500     102.4200
        3654    54.261100     216.0000     214.8600     102.4000
        3655    54.273300     197.0000     187.3400     102.3700
        3656    54.285600     161.0000     171.0500     102.3400
        3657    54.297800     158.0000     164.1500     102.3100
        3658    54.310100     142.0000     164.8800     102.2800
        3659    54.322300     180.0000     172.4900     102.2500
        3660    54.334600     212.0000     186.8100     102.2200
        3661    54.346800     187.0000     207.2300     102.2000
        3662    54.359100     230.0000     230.9000     102.1700
        3663    54.371300     255.0000     251.1600     102.1400
        3664    54.383600     286.0000     260.7200     102.1100
        3665    54.395800     271.0000     257.2700     102.0800
        3666    54.408100     246.0000     241.9800     102.0500
        3667    54.420300     247.0000     217.3200     102.0300
        3668    54.432600     201.0000     190.1400     102.0000
        3669    54.444800     183.0000     167.7100     101.9700
        3670    54.457100     145.0000     152.4100     101.9400
        3671    54.469400     158.0000     143.3000     101.9100
        3672    54.481600     139.0000     138.7900     101.8900
        3673    54.493900     137.0000     137.8100     101.8600
        3674    54.506100     144.0000     139.7800     101.8300
        3675    54.518400     162.0000     144.1800     101.8000
        3676    54.530600     146.0000     150.0400     101.7700
        3677    54.542900     183.0000     155.0900     101.7500
        3678    54.555100     146.0000     155.9100     101.7200
        3679    54.567400     151.0000     150.8500     101.6900
        3680    54.579600     155.0000     142.1900     101.6600
        3681    54.591900     132.0000     133.6000     101.6400
        3682    54.604100     136.0000     126.9500     101.6100
        3683    54.616400     136.0000     122.3400     101.5800
        3684    54.628600     118.0000     119.2900     101.5600
        3685    54.640900     127.0000     117.2800     101.5300
        3686    54.653100     133.0000     115.9200     101.5000
        3687    54.665400     130.0000     115.0000     101.4700
        3688    54.677600     128.0000     114.3800     101.4500
        3689    54.689900     117.0000     113.9600     101.4200
        3690    54.702100     127.0000     113.6900     101.3900
        3691    54.714400     123.0000     113.5100     101.3700
        3692    54.726600     130.0000     113.3600     101.3400
        3693    54.738900     112.0000     113.1800     101.3100
        3694    54.751100     100.0000     112.9700     101.2900
        3695    54.763400     119.0000     112.7800     101.2600
        3696    54.775600     123.0000     112.6900     101.2300
        3697    54.787900     128.0000     112.7400     101.2100
        3698    54.800100     123.0000     112.9300     101.1800
        3699    54.812400      98.0000     113.3300     101.1600
        3700    54.824600     117.0000     113.9800     101.1300
        3701    54.836900     117.0000     114.9900     101.1000
        3702    54.849100     105.0000     116.5400     101.0800
        3703    54.861400     134.0000     118.9300     101.0500
        3704    54.873600     112.0000     122.6200     101.0300
        3705    54.885900     135.0000     128.2500     101.0000
        3706    54.898100     130.0000     136.4300     100.9700
        3707    54.910400     137.0000     147.4500     100.9500
        3708    54.922600     160.0000     160.5600     100.9200
        3709    54.934900     152.0000     172.6500     100.9000
        3710    54.947100     153.0000     177.7000     100.8700
        3711    54.959400     173.0000     171.6100     100.8500
        3712    54.971600     143.0000     158.0300     100.8200
        3713    54.983900     120.0000     144.2800     100.8000
        3714    54.996100     149.0000     134.2700     100.7700
        3715    55.008400     126.0000     128.3200     100.7500
        3716    55.020600     124.0000     125.6000     100.7200
        3717    55.032900     122.0000     125.4300     100.7000
        3718    55.045100     115.0000     127.4600     100.6700
        3719    55.057400     145.0000     131.4300     100.6500
        3720    55.069600     144.0000     136.7700     100.6200
        3721    55.081900     162.0000     141.9600     100.6000
        3722    55.094100     145.0000     144.2700     100.5700
        3723    55.106400     162.0000     141.5500     100.5500
        3724    55.118700     144.0000     134.8500     100.5300
        3725    55.130900     134.0000     127.4200     100.5000
        3726    55.143200     105.0000     121.4500     100.4800
        3727    55.155400     112.0000     117.3300     100.4500
        3728    55.167700     106.0000     114.6200     100.4300
        3729    55.179900     130.0000     112.8300     100.4100
        3730    55.192200     113.0000     111.6100     100.3800
        3731    55.204400     111.0000     110.7600     100.3600
        3732    55.216700     112.0000     110.1300     100.3300
        3733    55.228900     101.0000     109.6600     100.3100
        3734    55.241200      94.0000     109.3000     100.2900
        3735    55.253400      91.0000     109.0200     100.2600
        3736    55.265700     112.0000     108.8000     100.2400
        3737    55.277900      99.0000     108.6100     100.2200
        3738    55.290200     112.0000     108.4600     100.2000
        3739    55.302400     100.0000     108.3400     100.1700
        3740    55.314700     102.0000     108.2400     100.1500
        3741    55.326900     117.0000     108.1600     100.1300
        3742    55.339200     100.0000     108.1000     100.1000
        3743    55.351400     114.0000     108.0600     100.0800
        3744    55.363700     122.0000     108.0300     100.0600
        3745    55.375900     122.0000     108.0200     100.0400
        3746    55.388200     126.0000     108.0300     100.0200
        3747    55.400400     104.0000     108.0700      99.9900
        3748    55.412700     113.0000     108.1600      99.9700
        3749    55.424900     106.0000     108.3000      99.9500
        3750    55.437200      96.0000     108.5200      99.9300
        3751    55.449400     112.0000     108.8300      99.9100
        3752    55.461700     133.0000     109.1900      99.8900
        3753    55.473900     115.0000     109.5100      99.8600
        3754    55.486200     117.0000     109.6400      99.8400
        3755    55.498400     125.0000     109.4600      99.8200
        3756    55.510700     112.0000     109.0800      99.8000
        3757    55.522900     106.0000     108.7100      99.7800
        3758    55.535200      99.0000     108.4500      99.7600
        3759    55.547400     105.0000     108.3000      99.7400
        3760    55.559700     106.0000     108.2400      99.7200
        3761    55.571900     115.0000     108.2600      99.7000
        3762    55.584200     101.0000     108.3400      99.6800
        3763    55.596400     112.0000     108.4800      99.6600
        3764    55.608700      97.0000     108.6700      99.6400
        3765    55.620900     110.0000     108.8700      99.6200
        3766    55.633200     116.0000     109.0000      99.6000
        3767    55.645400     109.0000     109.0100      99.5800
        3768    55.657700     128.0000     108.9100      99.5600
        3769    55.669900     103.0000     108.7900      99.5400
        3770    55.682200     115.0000     108.7300      99.5200
        3771    55.694400     112.0000     108.7400      99.5000
        3772    55.706700     129.0000     108.8100      99.4800
        3773    55.718900     110.0000     108.9200      99.4600
        3774    55.731200     116.0000     109.0500      99.4400
        3775    55.743400     111.0000     109.2100      99.4200
        3776    55.755700     122.0000     109.3700      99.4000
        3777    55.768000     122.0000     109.5300      99.3800
        3778    55.780200     105.0000     109.6900      99.3700
        3779    55.792500     123.0000     109.8600      99.3500
        3780    55.804700      99.0000     110.0300      99.3300
        3781    55.817000     122.0000     110.2400      99.3100
        3782    55.829200     109.0000     110.5000      99.2900
        3783    55.841500     105.0000     110.8500      99.2800
        3784    55.853700     120.0000     111.3300      99.2600
        3785    55.866000     103.0000     111.9900      99.2400
        3786    55.878200     123.0000     112.8900      99.2200
        3787    55.890500     115.0000     114.1500      99.2100
        3788    55.902700     123.0000     115.9300      99.1900
        3789    55.915000     125.0000     118.5200      99.1700
        3790    55.927200     105.0000     122.3500      99.1500
        3791    55.939500     131.0000     128.1400      99.1400
        3792    55.951700     142.0000     136.7800      99.1200
        3793    55.964000     165.0000     149.1600      99.1000
        3794    55.976200     169.0000     165.6100      99.0900
        3795    55.988500     170.0000     184.9500      99.0700
        3796    56.000700     192.0000     202.5000      99.0600
        3797    56.013000     214.0000     209.6800      99.0400
        3798    56.025200     200.0000     200.8800      99.0200
        3799    56.037500     178.0000     181.3400      99.0100
        3800    56.049700     160.0000     161.4100      98.9900
        3801    56.062000     142.0000     146.7300      98.9800
        3802    56.074200     155.0000     137.8500      98.9600
        3803    56.086500     150.0000     133.6300      98.9500
        3804    56.098700     118.0000     133.0700      98.9300
        3805    56.111000     127.0000     135.6700      98.9200
        3806    56.123200     137.0000     141.1200      98.9000
        3807    56.135500     142.0000     148.7700      98.8900
        3808    56.147700     185.0000     156.8700      98.8700
        3809    56.160000     168.0000     161.8700      98.8600
        3810    56.172200     137.0000     160.1400      98.8500
        3811    56.184500     161.0000     151.8500      98.8300
        3812    56.196700     143.0000     141.2100      98.8200
        3813    56.209000     139.0000     132.0900      98.8100
        3814    56.221200     114.0000     125.7200      98.7900
        3815    56.233500     122.0000     121.7500      98.7800
        3816    56.245700     124.0000     119.5000      98.7700
        3817    56.258000     108.0000     118.5100      98.7500
        3818    56.270200      93.0000     118.5500      98.7400
        3819    56.282500     120.0000     119.6500      98.7300
        3820    56.294700     112.0000     122.0100      98.7100
        3821    56.307000     120.0000     125.8900      98.7000
        3822    56.319200     121.0000     131.4700      98.6900
        3823    56.331500     147.0000     138.4800      98.6800
        3824    56.343700     158.0000     145.5400      98.6700
        3825    56.356000     157.0000     149.6200      98.6500
        3826    56.368200     133.0000     147.8700      98.6400
        3827    56.380500     140.0000     141.2600      98.6300
        3828    56.392800     120.0000     133.7800      98.6200
        3829    56.405000     142.0000     128.2500      98.6100
        3830    56.417300     124.0000     125.2900      98.6000
        3831    56.429500     127.0000     124.5800      98.5900
        3832    56.441800     138.0000     126.0000      98.5800
        3833    56.454000     114.0000     129.6500      98.5700
        3834    56.466300     152.0000     135.9700      98.5600
        3835    56.478500     149.0000     145.5400      98.5500
        3836    56.490800     138.0000     158.6400      98.5400
        3837    56.503000     186.0000     174.4400      98.5300
        3838    56.515300     182.0000     190.4500      98.5200
        3839    56.527500     202.0000     202.3500      98.5100
        3840    56.539800     205.0000     204.5200      98.5000
        3841    56.552000     196.0000     193.9300      98.4900
        3842    56.564300     156.0000     175.3400      98.4800
        3843    56.576500     151.0000     157.1200      98.4700
        3844    56.588800     147.0000     143.7200      98.4600
        3845    56.601000     141.0000     135.4200      98.4600
        3846    56.613300     133.0000     131.1500      98.4500
        3847    56.625500     135.0000     129.9900      98.4400
        3848    56.637800     141.0000     131.4700      98.4300
        3849    56.650000     146.0000     135.3700      98.4300
        3850    56.662300     139.0000     141.2400      98.4200
        3851    56.674500     157.0000     147.8600      98.4100
        3852    56.686800     137.0000     152.5500      98.4000
        3853    56.699000     161.0000     152.1200      98.4000
        3854    56.711300     132.0000     146.0000      98.3900
        3855    56.723500     140.0000     137.2300      98.3800
        3856    56.735800     143.0000     129.2100      98.3800
        3857    56.748000     111.0000     123.3200      98.3700
        3858    56.760300     125.0000     119.3700      98.3700
        3859    56.772500     117.0000     116.7900      98.3600
        3860    56.784800     134.0000     115.0800      98.3600
        3861    56.797000     112.0000     113.9300      98.3500
        3862    56.809300     112.0000     113.1400      98.3400
        3863    56.821500     128.0000     112.6000      98.3400
        3864    56.833800     120.0000     112.2200      98.3300
        3865    56.846000      99.0000     111.9700      98.3300
        3866    56.858300     130.0000     111.7900      98.3300
        3867    56.870500     113.0000     111.6600      98.3200
        3868    56.882800     115.0000     111.5600      98.3200
        3869    56.895000     131.0000     111.5100      98.3100
        3870    56.907300     123.0000     111.5000      98.3100
        3871    56.919500     113.0000     111.5300      98.3100
        3872    56.931800     103.0000     111.6000      98.3000
        3873    56.944000     106.0000     111.7000      98.3000
        3874    56.956300     104.0000     111.8200      98.3000
        3875    56.968500      91.0000     111.9500      98.3000
        3876    56.980800     117.0000     112.0800      98.2900
        3877    56.993000     104.0000     112.2300      98.2900
        3878    57.005300     124.0000     112.3700      98.2900
        3879    57.017500     110.0000     112.5400      98.2900
        3880    57.029800     101.0000     112.7300      98.2900
        3881    57.042100     113.0000     112.9600      98.2900
        3882    57.054300     116.0000     113.2500      98.2900
        3883    57.066600     118.0000     113.6300      98.2800
        3884    57.078800      96.0000     114.1200      98.2800
        3885    57.091100     107.0000     114.7600      98.2800
        3886    57.103300     127.0000     115.6100      98.2800
        3887    57.115600     120.0000     116.7700      98.2800
        3888    57.127800     102.0000     118.3700      98.2800
        3889    57.140100     122.0000     120.6700      98.2800
        3890    57.152300     114.0000     124.0600      98.2800
        3891    57.164600     113.0000     129.1300      98.2900
        3892    57.176800     142.0000     136.5400      98.2900
        3893    57.189100     154.0000     146.7600      98.2900
        3894    57.201300     152.0000     159.5600      98.2900
        3895    57.213600     187.0000     172.7800      98.2900
        3896    57.225800     193.0000     181.3200      98.2900
        3897    57.238100     176.0000     179.7100      98.3000
        3898    57.250300     167.0000     168.6700      98.3000
        3899    57.262600     173.0000     154.9900      98.3000
        3900    57.274800     160.0000     144.1400      98.3000
        3901    57.287100     135.0000     137.6400      98.3100
        3902    57.299300     146.0000     135.0900      98.3100
        3903    57.311600     138.0000     135.9900      98.3100
        3904    57.323800     160.0000     140.3600      98.3200
        3905    57.336100     176.0000     148.7100      98.3200
        3906    57.348300     159.0000     161.6600      98.3300
        3907    57.360600     186.0000     179.2100      98.3300
        3908    57.372800     199.0000     199.4300      98.3400
        3909    57.385100     219.0000     217.0100      98.3400
        3910    57.397300     240.0000     223.8300      98.3500
        3911    57.409600     236.0000     214.6200      98.3500
        3912    57.421800     175.0000     193.5300      98.3600
        3913    57.434100     179.0000     170.7000      98.3600
        3914    57.446300     148.0000     152.8200      98.3700
        3915    57.458600     120.0000     141.0700      98.3800
        3916    57.470800     128.0000     134.2600      98.3800
        3917    57.483100     136.0000     131.1000      98.3900
        3918    57.495300     157.0000     130.8300      98.4000
        3919    57.507600     131.0000     133.1200      98.4100
        3920    57.519800     149.0000     137.6900      98.4100
        3921    57.532100     157.0000     143.8600      98.4200
        3922    57.544300     112.0000     149.7700      98.4300
        3923    57.556600     139.0000     152.2400      98.4400
        3924    57.568800     158.0000     148.8800      98.4500
        3925    57.581100     144.0000     140.9800      98.4600
        3926    57.593300     141.0000     132.1900      98.4600
        3927    57.605600     128.0000     125.0400      98.4700
        3928    57.617800     113.0000     120.0400      98.4800
        3929    57.630100     118.0000     116.7200      98.4900
        3930    57.642300     119.0000     114.5000      98.5000
        3931    57.654600     104.0000     112.9800      98.5100
        3932    57.666800     113.0000     111.9000      98.5300
        3933    57.679100     105.0000     111.1000      98.5400
        3934    57.691400     112.0000     110.5000      98.5500
        3935    57.703600     107.0000     110.0300      98.5600
        3936    57.715900     108.0000     109.6500      98.5700
        3937    57.728100     100.0000     109.3500      98.5800
        3938    57.740400     112.0000     109.1100      98.6000
        3939    57.752600     100.0000     108.9300      98.6100
        3940    57.764900     100.0000     108.8000      98.6200
        3941    57.777100     128.0000     108.7300      98.6300
        3942    57.789400     119.0000     108.7300      98.6500
        3943    57.801600     100.0000     108.8000      98.6600
        3944    57.813900     111.0000     108.9800      98.6800
        3945    57.826100     102.0000     109.3000      98.6900
        3946    57.838400     110.0000     109.8400      98.7000
        3947    57.850600     110.0000     110.7100      98.7200
        3948    57.862900     128.0000     112.0600      98.7300
        3949    57.875100      97.0000     114.0700      98.7500
        3950    57.887400     119.0000     116.8500      98.7600
        3951    57.899600     119.0000     120.2800      98.7800
        3952    57.911900     119.0000     123.7700      98.8000
        3953    57.924100     101.0000     126.0900      98.8100
        3954    57.936400     112.0000     126.0100      98.8300
        3955    57.948600     103.0000     123.3600      98.8500
        3956    57.960900      94.0000     119.4600      98.8600
        3957    57.973100      98.0000     115.8800      98.8800
        3958    57.985400     117.0000     113.3300      98.9000
        3959    57.997600     111.0000     111.8000      98.9200
        3960    58.009900     101.0000     111.0700      98.9400
        3961    58.022100     106.0000     111.0000      98.9500
        3962    58.034400     119.0000     111.5100      98.9700
        3963    58.046600     109.0000     112.5400      98.9900
        3964    58.058900     127.0000     113.9400      99.0100
        3965    58.071100     108.0000     115.3500      99.0300
        3966    58.083400     108.0000     116.1700      99.0500
        3967    58.095600     105.0000     115.8800      99.0700
        3968    58.107900     115.0000     114.3800      99.0900
        3969    58.120100     110.0000     112.3100      99.1200
        3970    58.132400     103.0000     110.3900      99.1400
        3971    58.144600      93.0000     108.9300      99.1600
        3972    58.156900     118.0000     107.9100      99.1800
        3973    58.169100     113.0000     107.2200      99.2000
        3974    58.181400      97.0000     106.7300      99.2200
        3975    58.193600     105.0000     106.3800      99.2500
        3976    58.205900      94.0000     106.1200      99.2700
        3977    58.218100     104.0000     105.9100      99.2900
        3978    58.230400      91.0000     105.7400      99.3200
        3979    58.242600      94.0000     105.6000      99.3400
        3980    58.254900     105.0000     105.4800      99.3700
        3981    58.267100      80.0000     105.3800      99.3900
        3982    58.279400     113.0000     105.2900      99.4200
        3983    58.291600      96.0000     105.2100      99.4400
        3984    58.303900      94.0000     105.1400      99.4700
        3985    58.316200     100.0000     105.0700      99.4900
        3986    58.328400     105.0000     105.0100      99.5200
        3987    58.340700     116.0000     104.9600      99.5500
        3988    58.352900     113.0000     104.9100      99.5700
        3989    58.365200     108.0000     104.8600      99.6000
        3990    58.377400     102.0000     104.8200      99.6300
        3991    58.389700      78.0000     104.7800      99.6600
        3992    58.401900     123.0000     104.7500      99.6800
        3993    58.414200      93.0000     104.7100      99.7100
        3994    58.426400     106.0000     104.6800      99.7400
        3995    58.438700      98.0000     104.6600      99.7700
        3996    58.450900     106.0000     104.6300      99.8000
        3997    58.463200      98.0000     104.6100      99.8300
        3998    58.475400     122.0000     104.6000      99.8600
        3999    58.487700     111.0000     104.5800      99.8900
        4000    58.499900     107.0000     104.5700      99.9200
        4001    58.512200     107.0000     104.5600      99.9500
        4002    58.524400     123.0000     104.5600      99.9800
        4003    58.536700     102.0000     104.5500     100.0200
        4004    58.548900      99.0000     104.5600     100.0500
        4005    58.561200     109.0000     104.5600     100.0800
        4006    58.573400     117.0000     104.5700     100.1100
        4007    58.585700      97.0000     104.5800     100.1500
        4008    58.597900      94.0000     104.5900     100.1800
        4009    58.610200     118.0000     104.6100     100.2100
        4010    58.622400     122.0000     104.6300     100.2500
        4011    58.634700     104.0000     104.6600     100.2800
        4012    58.646900     106.0000     104.6900     100.3200
        4013    58.659200      85.0000     104.7200     100.3500
        4014    58.671400     106.0000     104.7600     100.3900
        4015    58.683700      88.0000     104.8000     100.4200
        4016    58.695900     121.0000     104.8500     100.4600
        4017    58.708200     106.0000     104.9000     100.5000
        4018    58.720400      99.0000     104.9600     100.5300
        4019    58.732700     117.0000     105.0300     100.5700
        4020    58.744900      97.0000     105.1000     100.6100
        4021    58.757200     120.0000     105.1800     100.6400
        4022    58.769400     139.0000     105.2700     100.6800
        4023    58.781700     110.0000     105.3600     100.7200
        4024    58.793900     109.0000     105.4700     100.7600
        4025    58.806200     105.0000     105.5800     100.8000
        4026    58.818400     118.0000     105.7100     100.8400
        4027    58.830700     120.0000     105.8500     100.8800
        4028    58.842900      92.0000     106.0000     100.9200
        4029    58.855200     102.0000     106.1700     100.9600
        4030    58.867400     107.0000     106.3600     101.0000
        4031    58.879700     121.0000     106.5700     101.0400
        4032    58.891900     111.0000     106.8000     101.0900
        4033    58.904200     122.0000     107.0500     101.1300
        4034    58.916400     113.0000     107.3400     101.1700
        4035    58.928700     103.0000     107.6600     101.2100
        4036    58.940900     109.0000     108.0100     101.2600
        4037    58.953200     106.0000     108.4100     101.3000
        4038    58.965500     113.0000     108.8400     101.3500
        4039    58.977700     127.0000     109.3100     101.3900
        4040    58.990000     117.0000     109.8000     101.4300
        4041    59.002200     106.0000     110.3200     101.4800
        4042    59.014500     101.0000     110.8500     101.5200
        4043    59.026700     116.0000     111.3800     101.5700
        4044    59.039000     122.0000     111.9100     101.6200
        4045    59.051200     139.0000     112.4300     101.6600
        4046    59.063500     107.0000     112.9700     101.7100
        4047    59.075700     113.0000     113.5600     101.7600
        4048    59.088000     103.0000     114.2300     101.8100
        4049    59.100200     123.0000     115.0300     101.8500
        4050    59.112500     126.0000     116.0300     101.9000
        4051    59.124700     131.0000     117.2800     101.9500
        4052    59.137000     128.0000     118.8700     102.0000
        4053    59.149200     106.0000     120.9200     102.0500
        4054    59.161500     108.0000     123.6100     102.1000
        4055    59.173700     120.0000     127.2000     102.1500
        4056    59.186000     139.0000     132.1200     102.2000
        4057    59.198200     140.0000     139.1000     102.2500
        4058    59.210500     191.0000     149.2900     102.3100
        4059    59.222700     159.0000     164.3600     102.3600
        4060    59.235000     202.0000     186.4200     102.4100
        4061    59.247200     221.0000     217.1800     102.4600
        4062    59.259500     325.0000     256.4500     102.5200
        4063    59.271700     340.0000     298.8900     102.5700
        4064    59.284000     369.0000     330.5700     102.6300
        4065    59.296200     405.0000     334.3300     102.6800
        4066    59.308500     366.0000     307.2700     102.7300
        4067    59.320700     289.0000     265.7300     102.7900
        4068    59.333000     256.0000     227.6900     102.8500
        4069    59.345200     230.0000     201.2100     102.9000
        4070    59.357500     195.0000     186.7000     102.9600
        4071    59.369700     173.0000     182.4100     103.0200
        4072    59.382000     193.0000     187.2900     103.0700
        4073    59.394200     203.0000     201.7100     103.1300
        4074    59.406500     242.0000     226.9700     103.1900
        4075    59.418700     279.0000     263.9100     103.2500
        4076    59.431000     319.0000     310.5200     103.3100
        4077    59.443200     372.0000     358.1800     103.3700
        4078    59.455500     410.0000     389.5900     103.4300
        4079    59.467700     407.0000     386.7000     103.4900
        4080    59.480000     362.0000     347.9800     103.5500
        4081    59.492200     299.0000     292.9900     103.6100
        4082    59.504500     225.0000     242.9700     103.6700
        4083    59.516700     179.0000     206.6100     103.7300
        4084    59.529000     153.0000     183.3000     103.7900
        4085    59.541200     148.0000     169.8900     103.8600
        4086    59.553500     174.0000     163.8600     103.9200
        4087    59.565700     153.0000     163.9000     103.9800
        4088    59.578000     180.0000     169.5100     104.0500
        4089    59.590200     156.0000     180.3100     104.1100
        4090    59.602500     178.0000     194.8700     104.1800
        4091    59.614800     213.0000     209.1900     104.2400
        4092    59.627000     219.0000     216.1900     104.3100
        4093    59.639300     198.0000     210.0800     104.3800
        4094    59.651500     192.0000     192.8000     104.4400
        4095    59.663800     161.0000     172.3500     104.5100
        4096    59.676000     161.0000     155.0200     104.5800
        4097    59.688300     147.0000     142.5500     104.6400
        4098    59.700500     146.0000     134.1700     104.7100
        4099    59.712800     123.0000     128.6400     104.7800
        4100    59.725000     134.0000     125.0300     104.8500
        4101    59.737300     117.0000     122.7400     104.9200
        4102    59.749500      98.0000     121.4300     104.9900
        4103    59.761800     127.0000     120.8500     105.0600
        4104    59.774000     128.0000     120.7700     105.1300
        4105    59.786300     132.0000     120.8000     105.2100
        4106    59.798500     135.0000     120.4600     105.2800
        4107    59.810800     133.0000     119.3500     105.3500
        4108    59.823000     115.0000     117.7300     105.4200
        4109    59.835300     128.0000     116.0700     105.5000
        4110    59.847500      76.0000     114.7100     105.5700
        4111    59.859800     105.0000     113.7000     105.6400
        4112    59.872000     128.0000     112.9700     105.7200
        4113    59.884300     132.0000     112.4400     105.7900
        4114    59.896500     107.0000     112.0300     105.8700
        4115    59.908800     109.0000     111.7200     105.9500
        4116    59.921000     120.0000     111.4700     106.0200
        4117    59.933300     127.0000     111.2700     106.1000
        4118    59.945500      97.0000     111.1100     106.1800
        4119    59.957800     125.0000     110.9800     106.2600
        4120    59.970000     110.0000     110.8700     106.3400
        4121    59.982300     113.0000     110.7700     106.4100
        4122    59.994500     118.0000     110.7000     106.4900

# The following lines are used to test the character set of files sent by
# network email or other means. They are not part of the CIF data set.
# abcdefghijklmnopqrstuvwxyzABCDEFGHIJKLMNOPQRSTUVWXYZ0123456789
# !@#$%^&*()_+{}:"~<>?|\-=[];'`,./ 
