# Supplementary material for: Hydrogen-substituted β-tricalcium phosphate synthesized in organic media
Source: Acta Crystallogr B Struct Sci Cryst Eng Mater. 2016 Dec 1;72(Pt 6):875–84. doi: 10.1107/S2052520616015675 (PMC5134762; doi:10.1107/S2052520616015675)
Supplement: Supplementary file 12 [file b-72-00875-150306-01-betaTCPsup12.rtv]

###############################################################################
# Rietveld refinement results for sample 150306-01
# Created with Profex 3.10.0
# Export date: Juli 27, 2016 - 16:29
###############################################################################

data_150306-01
_pd_block_id 150306-01

loop_
    _pd_proc_point_id
    _pd_proc_2theta_corrected
    _pd_proc_intensity_total
    _pd_calc_intensity_total
    _pd_proc_intensity_bkg_calc
           1     9.508400     452.0000     418.0500     417.6800
           2     9.520600     440.0000     418.5100     418.1400
           3     9.532900     442.0000     418.9500     418.5700
           4     9.545100     417.0000     419.3600     418.9800
           5     9.557400     420.0000     419.7600     419.3600
           6     9.569600     412.0000     420.1300     419.7300
           7     9.581900     428.0000     420.4800     420.0700
           8     9.594100     411.0000     420.8100     420.3900
           9     9.606400     415.0000     421.1200     420.6900
          10     9.618600     427.0000     421.4000     420.9700
          11     9.630900     435.0000     421.6700     421.2400
          12     9.643100     423.0000     421.9200     421.4800
          13     9.655400     462.0000     422.1500     421.7000
          14     9.667600     434.0000     422.3700     421.9100
          15     9.679900     410.0000     422.5700     422.1000
          16     9.692100     426.0000     422.7500     422.2700
          17     9.704400     435.0000     422.9100     422.4200
          18     9.716600     418.0000     423.0600     422.5600
          19     9.728900     406.0000     423.1900     422.6800
          20     9.741100     400.0000     423.3100     422.7900
          21     9.753400     439.0000     423.4100     422.8800
          22     9.765600     473.0000     423.5000     422.9600
          23     9.777900     416.0000     423.5800     423.0200
          24     9.790100     416.0000     423.6400     423.0700
          25     9.802400     411.0000     423.6900     423.1100
          26     9.814600     412.0000     423.7200     423.1300
          27     9.826900     434.0000     423.7500     423.1400
          28     9.839100     383.0000     423.7600     423.1400
          29     9.851400     425.0000     423.7600     423.1200
          30     9.863600     417.0000     423.7500     423.1000
          31     9.875900     448.0000     423.7300     423.0600
          32     9.888100     427.0000     423.7000     423.0100
          33     9.900400     390.0000     423.6600     422.9500
          34     9.912600     470.0000     423.6000     422.8800
          35     9.924900     435.0000     423.5400     422.8000
          36     9.937100     437.0000     423.4700     422.7100
          37     9.949400     420.0000     423.3900     422.6100
          38     9.961600     404.0000     423.3100     422.5100
          39     9.973900     400.0000     423.2100     422.3900
          40     9.986100     410.0000     423.1100     422.2600
          41     9.998400     404.0000     423.0000     422.1300
          42    10.010600     447.0000     422.8800     421.9900
          43    10.022900     407.0000     422.7600     421.8300
          44    10.035100     421.0000     422.6300     421.6800
          45    10.047400     425.0000     422.5000     421.5100
          46    10.059600     420.0000     422.3600     421.3400
          47    10.071900     428.0000     422.2100     421.1600
          48    10.084100     450.0000     422.0600     420.9700
          49    10.096400     396.0000     421.9100     420.7800
          50    10.108600     413.0000     421.7500     420.5800
          51    10.120900     419.0000     421.5900     420.3700
          52    10.133100     422.0000     421.4200     420.1600
          53    10.145400     401.0000     421.2500     419.9500
          54    10.157700     421.0000     421.0800     419.7200
          55    10.169900     385.0000     420.9000     419.5000
          56    10.182200     387.0000     420.7300     419.2600
          57    10.194400     446.0000     420.5500     419.0200
          58    10.206700     433.0000     420.3700     418.7800
          59    10.218900     435.0000     420.1900     418.5400
          60    10.231200     387.0000     420.0200     418.2800
          61    10.243400     413.0000     419.8400     418.0300
          62    10.255700     431.0000     419.6700     417.7700
          63    10.267900     377.0000     419.4900     417.5000
          64    10.280200     412.0000     419.3200     417.2400
          65    10.292400     454.0000     419.1600     416.9700
          66    10.304700     386.0000     419.0000     416.6900
          67    10.316900     408.0000     418.8400     416.4100
          68    10.329200     388.0000     418.7000     416.1300
          69    10.341400     414.0000     418.5600     415.8500
          70    10.353700     398.0000     418.4300     415.5600
          71    10.365900     397.0000     418.3200     415.2700
          72    10.378200     421.0000     418.2200     414.9800
          73    10.390400     421.0000     418.1300     414.6900
          74    10.402700     425.0000     418.0600     414.3900
          75    10.414900     410.0000     418.0100     414.0900
          76    10.427200     419.0000     417.9900     413.7900
          77    10.439400     406.0000     417.9800     413.4900
          78    10.451700     389.0000     418.0100     413.1800
          79    10.463900     382.0000     418.0700     412.8700
          80    10.476200     422.0000     418.1700     412.5700
          81    10.488400     410.0000     418.3000     412.2500
          82    10.500700     395.0000     418.4900     411.9400
          83    10.512900     422.0000     418.7200     411.6300
          84    10.525200     419.0000     419.0100     411.3100
          85    10.537400     418.0000     419.3700     411.0000
          86    10.549700     400.0000     419.8000     410.6800
          87    10.561900     419.0000     420.3300     410.3600
          88    10.574200     433.0000     420.9500     410.0500
          89    10.586400     410.0000     421.6900     409.7300
          90    10.598700     431.0000     422.5900     409.4000
          91    10.610900     446.0000     423.6600     409.0800
          92    10.623200     445.0000     424.5700     408.7600
          93    10.635400     491.0000     426.0700     408.4400
          94    10.647700     442.0000     427.9300     408.1200
          95    10.659900     412.0000     430.2700     407.7900
          96    10.672200     492.0000     433.2200     407.4700
          97    10.684400     429.0000     436.9700     407.1400
          98    10.696700     448.0000     441.7500     406.8200
          99    10.708900     449.0000     447.8400     406.4900
         100    10.721200     441.0000     455.6100     406.1700
         101    10.733400     482.0000     465.5800     405.8400
         102    10.745700     438.0000     478.5500     405.5200
         103    10.757900     518.0000     495.5200     405.1900
         104    10.770200     510.0000     517.6700     404.8700
         105    10.782400     629.0000     546.4700     404.5500
         106    10.794700     640.0000     583.2200     404.2200
         107    10.807000     578.0000     626.9400     403.9000
         108    10.819200     642.0000     670.8700     403.5700
         109    10.831500     709.0000     705.5000     403.2500
         110    10.843700     755.0000     728.1600     402.9300
         111    10.856000     819.0000     738.0400     402.6000
         112    10.868200     753.0000     729.2800     402.2800
         113    10.880500     730.0000     694.9800     401.9600
         114    10.892700     666.0000     639.9700     401.6400
         115    10.905000     559.0000     580.3600     401.3200
         116    10.917200     534.0000     526.5500     401.0000
         117    10.929500     471.0000     485.2200     400.6800
         118    10.941700     495.0000     458.2000     400.3600
         119    10.954000     438.0000     441.5800     400.0400
         120    10.966200     456.0000     431.0900     399.7200
         121    10.978500     428.0000     424.0900     399.4100
         122    10.990700     402.0000     419.2300     399.0900
         123    11.003000     413.0000     415.5300     398.7700
         124    11.015200     443.0000     412.6700     398.4600
         125    11.027500     402.0000     410.3900     398.1500
         126    11.039700     430.0000     408.5100     397.8300
         127    11.052000     416.0000     406.9400     397.5200
         128    11.064200     410.0000     405.6000     397.2100
         129    11.076500     390.0000     404.4200     396.9000
         130    11.088700     407.0000     403.3900     396.5900
         131    11.101000     420.0000     402.4600     396.2900
         132    11.113200     374.0000     401.6200     395.9800
         133    11.125500     398.0000     400.8500     395.6700
         134    11.137700     411.0000     400.1400     395.3700
         135    11.150000     393.0000     399.4800     395.0600
         136    11.162200     398.0000     398.8600     394.7600
         137    11.174500     390.0000     398.2700     394.4600
         138    11.186700     413.0000     397.7200     394.1600
         139    11.199000     401.0000     397.2000     393.8600
         140    11.211200     388.0000     396.7000     393.5600
         141    11.223500     427.0000     396.2200     393.2600
         142    11.235700     381.0000     395.7500     392.9700
         143    11.248000     366.0000     395.3100     392.6700
         144    11.260200     429.0000     394.8700     392.3800
         145    11.272500     385.0000     394.4500     392.0900
         146    11.284700     432.0000     394.0500     391.8000
         147    11.297000     395.0000     393.6500     391.5100
         148    11.309200     402.0000     393.2600     391.2200
         149    11.321500     358.0000     392.8800     390.9300
         150    11.333700     359.0000     392.5100     390.6400
         151    11.346000     387.0000     392.1400     390.3600
         152    11.358200     391.0000     391.7900     390.0700
         153    11.370500     376.0000     391.4400     389.7900
         154    11.382700     392.0000     391.1000     389.5100
         155    11.395000     407.0000     390.7600     389.2300
         156    11.407200     374.0000     390.4200     388.9500
         157    11.419500     416.0000     390.0900     388.6700
         158    11.431800     364.0000     389.7700     388.3900
         159    11.444000     399.0000     389.4400     388.1200
         160    11.456300     413.0000     389.1300     387.8400
         161    11.468500     402.0000     388.8100     387.5700
         162    11.480800     397.0000     388.5000     387.3000
         163    11.493000     398.0000     388.1900     387.0300
         164    11.505300     400.0000     387.8900     386.7600
         165    11.517500     415.0000     387.5900     386.4900
         166    11.529800     395.0000     387.2900     386.2200
         167    11.542000     411.0000     386.9900     385.9600
         168    11.554300     408.0000     386.7000     385.6900
         169    11.566500     394.0000     386.4100     385.4300
         170    11.578800     368.0000     386.1200     385.1600
         171    11.591000     410.0000     385.8400     384.9000
         172    11.603300     378.0000     385.5500     384.6400
         173    11.615500     378.0000     385.2700     384.3900
         174    11.627800     431.0000     384.9900     384.1300
         175    11.640000     381.0000     384.7200     383.8700
         176    11.652300     374.0000     384.4400     383.6200
         177    11.664500     404.0000     384.1700     383.3600
         178    11.676800     386.0000     383.9000     383.1100
         179    11.689000     377.0000     383.6300     382.8600
         180    11.701300     383.0000     383.3700     382.6100
         181    11.713500     380.0000     383.1000     382.3600
         182    11.725800     384.0000     382.8400     382.1100
         183    11.738000     398.0000     382.5800     381.8600
         184    11.750300     373.0000     382.3200     381.6200
         185    11.762500     434.0000     382.0600     381.3700
         186    11.774800     343.0000     381.8100     381.1300
         187    11.787000     360.0000     381.5500     380.8900
         188    11.799300     369.0000     381.3000     380.6500
         189    11.811500     391.0000     381.0500     380.4000
         190    11.823800     398.0000     380.8000     380.1700
         191    11.836000     390.0000     380.5600     379.9300
         192    11.848300     369.0000     380.3100     379.6900
         193    11.860500     353.0000     380.0600     379.4600
         194    11.872800     412.0000     379.8200     379.2200
         195    11.885000     379.0000     379.5800     378.9900
         196    11.897300     365.0000     379.3400     378.7500
         197    11.909500     378.0000     379.1000     378.5200
         198    11.921800     416.0000     378.8600     378.2900
         199    11.934000     400.0000     378.6300     378.0600
         200    11.946300     392.0000     378.3900     377.8300
         201    11.958500     384.0000     378.1600     377.6100
         202    11.970800     374.0000     377.9300     377.3800
         203    11.983000     376.0000     377.7000     377.1500
         204    11.995300     360.0000     377.4700     376.9300
         205    12.007500     404.0000     377.2400     376.7100
         206    12.019800     414.0000     377.0100     376.4800
         207    12.032000     341.0000     376.7900     376.2600
         208    12.044300     390.0000     376.5600     376.0400
         209    12.056500     361.0000     376.3400     375.8200
         210    12.068800     414.0000     376.1100     375.6000
         211    12.081100     383.0000     375.8900     375.3900
         212    12.093300     388.0000     375.6700     375.1700
         213    12.105600     356.0000     375.4500     374.9500
         214    12.117800     372.0000     375.2400     374.7400
         215    12.130100     351.0000     375.0200     374.5300
         216    12.142300     377.0000     374.8000     374.3100
         217    12.154600     398.0000     374.5900     374.1000
         218    12.166800     387.0000     374.3800     373.8900
         219    12.179100     357.0000     374.1600     373.6800
         220    12.191300     382.0000     373.9500     373.4700
         221    12.203600     386.0000     373.7400     373.2600
         222    12.215800     380.0000     373.5300     373.0500
         223    12.228100     409.0000     373.3200     372.8400
         224    12.240300     332.0000     373.1200     372.6400
         225    12.252600     370.0000     372.9100     372.4300
         226    12.264800     345.0000     372.7100     372.2300
         227    12.277100     369.0000     372.5000     372.0200
         228    12.289300     386.0000     372.3000     371.8200
         229    12.301600     359.0000     372.1000     371.6200
         230    12.313800     385.0000     371.8900     371.4200
         231    12.326100     365.0000     371.6900     371.2200
         232    12.338300     384.0000     371.4900     371.0200
         233    12.350600     362.0000     371.3000     370.8200
         234    12.362800     371.0000     371.1000     370.6200
         235    12.375100     390.0000     370.9000     370.4200
         236    12.387300     378.0000     370.7100     370.2300
         237    12.399600     375.0000     370.5100     370.0300
         238    12.411800     363.0000     370.3200     369.8300
         239    12.424100     358.0000     370.1200     369.6400
         240    12.436300     388.0000     369.9300     369.4400
         241    12.448600     374.0000     369.7400     369.2500
         242    12.460800     362.0000     369.5500     369.0600
         243    12.473100     377.0000     369.3600     368.8700
         244    12.485300     344.0000     369.1700     368.6800
         245    12.497600     361.0000     368.9800     368.4800
         246    12.509800     381.0000     368.8000     368.2900
         247    12.522100     379.0000     368.6100     368.1100
         248    12.534300     337.0000     368.4300     367.9200
         249    12.546600     376.0000     368.2400     367.7300
         250    12.558800     392.0000     368.0600     367.5400
         251    12.571100     368.0000     367.8800     367.3500
         252    12.583300     359.0000     367.6900     367.1700
         253    12.595600     355.0000     367.5100     366.9800
         254    12.607800     381.0000     367.3300     366.8000
         255    12.620100     350.0000     367.1500     366.6100
         256    12.632300     365.0000     366.9800     366.4300
         257    12.644600     342.0000     366.8000     366.2400
         258    12.656800     397.0000     366.6200     366.0600
         259    12.669100     354.0000     366.4500     365.8800
         260    12.681300     350.0000     366.2700     365.7000
         261    12.693600     376.0000     366.1000     365.5200
         262    12.705900     352.0000     365.9300     365.3400
         263    12.718100     371.0000     365.7600     365.1600
         264    12.730400     363.0000     365.5900     364.9800
         265    12.742600     382.0000     365.4200     364.8000
         266    12.754900     366.0000     365.2500     364.6200
         267    12.767100     358.0000     365.0900     364.4400
         268    12.779400     368.0000     364.9200     364.2600
         269    12.791600     379.0000     364.7600     364.0900
         270    12.803900     348.0000     364.6000     363.9100
         271    12.816100     415.0000     364.4500     363.7300
         272    12.828400     368.0000     364.3000     363.5600
         273    12.840600     393.0000     364.1600     363.3800
         274    12.852900     388.0000     364.0300     363.2100
         275    12.865100     354.0000     363.9200     363.0300
         276    12.877400     373.0000     363.8200     362.8600
         277    12.889600     365.0000     363.7500     362.6900
         278    12.901900     395.0000     363.7400     362.5100
         279    12.914100     354.0000     363.7500     362.3400
         280    12.926400     389.0000     363.8700     362.1700
         281    12.938600     367.0000     364.1700     362.0000
         282    12.950900     349.0000     364.9000     361.8300
         283    12.963100     366.0000     364.9100     361.6600
         284    12.975400     374.0000     364.9000     361.4900
         285    12.987600     347.0000     365.3200     361.3200
         286    12.999900     366.0000     365.4600     361.1500
         287    13.012100     380.0000     365.2200     360.9800
         288    13.024400     354.0000     363.4200     360.8100
         289    13.036600     357.0000     363.1600     360.6400
         290    13.048900     349.0000     362.5200     360.4700
         291    13.061100     355.0000     361.6300     360.3100
         292    13.073400     332.0000     361.4200     360.1400
         293    13.085600     349.0000     361.2700     359.9700
         294    13.097900     368.0000     361.1500     359.8100
         295    13.110100     358.0000     361.0300     359.6400
         296    13.122400     294.0000     360.9200     359.4800
         297    13.134600     365.0000     360.8200     359.3100
         298    13.146900     370.0000     360.7200     359.1400
         299    13.159100     366.0000     360.6300     358.9800
         300    13.171400     350.0000     360.5500     358.8200
         301    13.183600     351.0000     360.4800     358.6500
         302    13.195900     349.0000     360.4100     358.4900
         303    13.208100     367.0000     360.3600     358.3300
         304    13.220400     323.0000     360.3200     358.1600
         305    13.232600     362.0000     360.2900     358.0000
         306    13.244900     375.0000     360.2800     357.8400
         307    13.257100     394.0000     360.2900     357.6800
         308    13.269400     346.0000     360.3200     357.5200
         309    13.281600     371.0000     360.3700     357.3500
         310    13.293900     367.0000     360.4600     357.1900
         311    13.306100     332.0000     360.5800     357.0300
         312    13.318400     365.0000     360.7400     356.8700
         313    13.330600     382.0000     360.9500     356.7100
         314    13.342900     352.0000     361.2300     356.5500
         315    13.355100     391.0000     361.5900     356.3900
         316    13.367400     378.0000     362.0600     356.2300
         317    13.379700     340.0000     362.6500     356.0800
         318    13.391900     349.0000     363.4200     355.9200
         319    13.404200     376.0000     364.4200     355.7600
         320    13.416400     382.0000     365.7300     355.6000
         321    13.428700     301.0000     367.4500     355.4400
         322    13.440900     358.0000     369.7500     355.2900
         323    13.453200     375.0000     372.8500     355.1300
         324    13.465400     370.0000     377.0100     354.9700
         325    13.477700     365.0000     381.6700     354.8200
         326    13.489900     381.0000     388.8800     354.6600
         327    13.502200     382.0000     398.5100     354.5000
         328    13.514400     434.0000     411.3300     354.3500
         329    13.526700     430.0000     428.3600     354.1900
         330    13.538900     453.0000     450.8300     354.0400
         331    13.551200     444.0000     479.9500     353.8800
         332    13.563400     500.0000     515.6500     353.7300
         333    13.575700     502.0000     554.1000     353.5800
         334    13.587900     524.0000     588.6700     353.4200
         335    13.600200     597.0000     616.3900     353.2700
         336    13.612400     609.0000     636.2700     353.1200
         337    13.624700     691.0000     641.6100     352.9600
         338    13.636900     618.0000     623.8800     352.8100
         339    13.649200     602.0000     585.1500     352.6600
         340    13.661400     534.0000     539.1000     352.5000
         341    13.673700     497.0000     494.3300     352.3500
         342    13.685900     472.0000     453.6200     352.2000
         343    13.698200     457.0000     421.6500     352.0500
         344    13.710400     371.0000     400.1400     351.9000
         345    13.722700     391.0000     386.5100     351.7500
         346    13.734900     380.0000     377.7700     351.6000
         347    13.747200     356.0000     371.9100     351.4500
         348    13.759400     364.0000     367.7900     351.3000
         349    13.771700     377.0000     364.7700     351.1500
         350    13.783900     366.0000     362.4700     351.0000
         351    13.796200     343.0000     360.6700     350.8500
         352    13.808400     359.0000     359.2100     350.7000
         353    13.820700     371.0000     358.0200     350.5500
         354    13.832900     356.0000     357.0200     350.4000
         355    13.845200     381.0000     356.1700     350.2500
         356    13.857400     350.0000     355.4400     350.1000
         357    13.869700     360.0000     354.7900     349.9600
         358    13.881900     344.0000     354.2200     349.8100
         359    13.894200     377.0000     353.7200     349.6600
         360    13.906400     349.0000     353.2600     349.5100
         361    13.918700     359.0000     352.8400     349.3700
         362    13.930900     331.0000     352.4600     349.2200
         363    13.943200     376.0000     352.1200     349.0700
         364    13.955400     337.0000     351.7900     348.9300
         365    13.967700     363.0000     351.4900     348.7800
         366    13.979900     346.0000     351.2200     348.6400
         367    13.992200     349.0000     350.9600     348.4900
         368    14.004500     352.0000     350.7300     348.3500
         369    14.016700     365.0000     350.5100     348.2000
         370    14.029000     373.0000     350.3200     348.0600
         371    14.041200     370.0000     350.1500     347.9100
         372    14.053500     332.0000     350.0200     347.7700
         373    14.065700     366.0000     349.9200     347.6200
         374    14.078000     345.0000     349.8700     347.4800
         375    14.090200     374.0000     349.8700     347.3400
         376    14.102500     361.0000     349.9500     347.2000
         377    14.114700     365.0000     350.1300     347.0500
         378    14.127000     346.0000     350.4400     346.9100
         379    14.139200     323.0000     350.9100     346.7700
         380    14.151500     361.0000     351.5800     346.6300
         381    14.163700     342.0000     352.4700     346.4800
         382    14.176000     339.0000     353.5600     346.3400
         383    14.188200     367.0000     354.6700     346.2000
         384    14.200500     355.0000     355.6300     346.0600
         385    14.212700     366.0000     356.3700     345.9200
         386    14.225000     360.0000     356.7700     345.7800
         387    14.237200     383.0000     356.6000     345.6400
         388    14.249500     377.0000     355.6500     345.5000
         389    14.261700     365.0000     354.1200     345.3600
         390    14.274000     330.0000     352.4400     345.2200
         391    14.286200     343.0000     350.8000     345.0800
         392    14.298500     382.0000     349.3000     344.9500
         393    14.310700     357.0000     348.1000     344.8100
         394    14.323000     353.0000     347.2200     344.6700
         395    14.335200     335.0000     346.5900     344.5300
         396    14.347500     352.0000     346.1300     344.3900
         397    14.359700     366.0000     345.7700     344.2600
         398    14.372000     353.0000     345.4700     344.1200
         399    14.384200     347.0000     345.2100     343.9800
         400    14.396500     328.0000     344.9800     343.8500
         401    14.408700     355.0000     344.7600     343.7100
         402    14.421000     336.0000     344.5700     343.5800
         403    14.433200     354.0000     344.3800     343.4400
         404    14.445500     385.0000     344.2000     343.3100
         405    14.457700     368.0000     344.0300     343.1700
         406    14.470000     328.0000     343.8600     343.0400
         407    14.482200     318.0000     343.7000     342.9000
         408    14.494500     311.0000     343.5400     342.7700
         409    14.506700     339.0000     343.3800     342.6400
         410    14.519000     350.0000     343.2300     342.5000
         411    14.531200     337.0000     343.0700     342.3700
         412    14.543500     395.0000     342.9200     342.2400
         413    14.555700     356.0000     342.7800     342.1000
         414    14.568000     345.0000     342.6300     341.9700
         415    14.580200     294.0000     342.4800     341.8400
         416    14.592500     354.0000     342.3400     341.7100
         417    14.604700     338.0000     342.2000     341.5800
         418    14.617000     335.0000     342.0600     341.4500
         419    14.629200     328.0000     341.9200     341.3200
         420    14.641500     346.0000     341.7800     341.1900
         421    14.653800     344.0000     341.6400     341.0600
         422    14.666000     329.0000     341.5000     340.9300
         423    14.678300     328.0000     341.3700     340.8000
         424    14.690500     361.0000     341.2300     340.6700
         425    14.702800     358.0000     341.0900     340.5400
         426    14.715000     313.0000     340.9600     340.4200
         427    14.727300     352.0000     340.8300     340.2900
         428    14.739500     346.0000     340.6900     340.1600
         429    14.751800     350.0000     340.5600     340.0300
         430    14.764000     337.0000     340.4300     339.9100
         431    14.776300     323.0000     340.3000     339.7800
         432    14.788500     343.0000     340.1700     339.6500
         433    14.800800     321.0000     340.0400     339.5300
         434    14.813000     345.0000     339.9100     339.4000
         435    14.825300     336.0000     339.7800     339.2800
         436    14.837500     340.0000     339.6600     339.1500
         437    14.849800     307.0000     339.5300     339.0300
         438    14.862000     317.0000     339.4000     338.9100
         439    14.874300     347.0000     339.2800     338.7800
         440    14.886500     366.0000     339.1500     338.6600
         441    14.898800     333.0000     339.0300     338.5400
         442    14.911000     350.0000     338.9000     338.4200
         443    14.923300     323.0000     338.7800     338.2900
         444    14.935500     321.0000     338.6500     338.1700
         445    14.947800     359.0000     338.5300     338.0500
         446    14.960000     367.0000     338.4100     337.9300
         447    14.972300     315.0000     338.2900     337.8100
         448    14.984500     343.0000     338.1700     337.6900
         449    14.996800     332.0000     338.0500     337.5700
         450    15.009000     314.0000     337.9300     337.4500
         451    15.021300     320.0000     337.8100     337.3300
         452    15.033500     303.0000     337.6900     337.2100
         453    15.045800     329.0000     337.5700     337.1000
         454    15.058000     358.0000     337.4500     336.9800
         455    15.070300     317.0000     337.3300     336.8600
         456    15.082500     332.0000     337.2200     336.7400
         457    15.094800     358.0000     337.1000     336.6300
         458    15.107000     293.0000     336.9900     336.5100
         459    15.119300     311.0000     336.8700     336.4000
         460    15.131500     336.0000     336.7600     336.2800
         461    15.143800     348.0000     336.6400     336.1700
         462    15.156000     319.0000     336.5300     336.0500
         463    15.168300     350.0000     336.4200     335.9400
         464    15.180500     299.0000     336.3000     335.8200
         465    15.192800     322.0000     336.1900     335.7100
         466    15.205000     320.0000     336.0800     335.6000
         467    15.217300     327.0000     335.9700     335.4800
         468    15.229500     328.0000     335.8600     335.3700
         469    15.241800     338.0000     335.7500     335.2600
         470    15.254000     322.0000     335.6400     335.1500
         471    15.266300     341.0000     335.5300     335.0400
         472    15.278600     306.0000     335.4200     334.9300
         473    15.290800     372.0000     335.3100     334.8200
         474    15.303100     340.0000     335.2100     334.7100
         475    15.315300     355.0000     335.1000     334.6000
         476    15.327600     331.0000     335.0000     334.4900
         477    15.339800     344.0000     334.8900     334.3800
         478    15.352100     343.0000     334.7900     334.2800
         479    15.364300     322.0000     334.6800     334.1700
         480    15.376600     369.0000     334.5800     334.0600
         481    15.388800     339.0000     334.4800     333.9600
         482    15.401100     330.0000     334.3700     333.8500
         483    15.413300     369.0000     334.2700     333.7500
         484    15.425600     325.0000     334.1700     333.6400
         485    15.437800     356.0000     334.0700     333.5400
         486    15.450100     308.0000     333.9700     333.4300
         487    15.462300     310.0000     333.8700     333.3300
         488    15.474600     346.0000     333.7700     333.2300
         489    15.486800     344.0000     333.6700     333.1200
         490    15.499100     290.0000     333.5800     333.0200
         491    15.511300     308.0000     333.4800     332.9200
         492    15.523600     336.0000     333.3800     332.8200
         493    15.535800     343.0000     333.2900     332.7200
         494    15.548100     322.0000     333.1900     332.6200
         495    15.560300     348.0000     333.1000     332.5200
         496    15.572600     323.0000     333.0100     332.4200
         497    15.584800     345.0000     332.9200     332.3200
         498    15.597100     352.0000     332.8200     332.2200
         499    15.609300     311.0000     332.7300     332.1200
         500    15.621600     350.0000     332.6400     332.0300
         501    15.633800     339.0000     332.5500     331.9300
         502    15.646100     337.0000     332.4600     331.8300
         503    15.658300     334.0000     332.3800     331.7400
         504    15.670600     339.0000     332.2900     331.6400
         505    15.682800     327.0000     332.2000     331.5500
         506    15.695100     360.0000     332.1200     331.4500
         507    15.707300     358.0000     332.0300     331.3600
         508    15.719600     369.0000     331.9500     331.2600
         509    15.731800     313.0000     331.8600     331.1700
         510    15.744100     291.0000     331.7800     331.0800
         511    15.756300     317.0000     331.7000     330.9900
         512    15.768600     333.0000     331.6200     330.8900
         513    15.780800     317.0000     331.5400     330.8000
         514    15.793100     340.0000     331.4600     330.7100
         515    15.805300     323.0000     331.3800     330.6200
         516    15.817600     332.0000     331.3100     330.5300
         517    15.829800     345.0000     331.2300     330.4400
         518    15.842100     303.0000     331.1600     330.3600
         519    15.854300     368.0000     331.0800     330.2700
         520    15.866600     346.0000     331.0100     330.1800
         521    15.878800     341.0000     330.9400     330.0900
         522    15.891100     361.0000     330.8700     330.0100
         523    15.903300     341.0000     330.8000     329.9200
         524    15.915600     335.0000     330.7300     329.8400
         525    15.927900     333.0000     330.6600     329.7500
         526    15.940100     341.0000     330.6000     329.6700
         527    15.952400     311.0000     330.5300     329.5800
         528    15.964600     353.0000     330.4700     329.5000
         529    15.976900     310.0000     330.4100     329.4200
         530    15.989100     336.0000     330.3500     329.3400
         531    16.001400     321.0000     330.2900     329.2500
         532    16.013600     307.0000     330.2300     329.1700
         533    16.025900     331.0000     330.1800     329.0900
         534    16.038100     355.0000     330.1200     329.0100
         535    16.050400     308.0000     330.0700     328.9300
         536    16.062600     328.0000     330.0200     328.8500
         537    16.074900     318.0000     329.9800     328.7800
         538    16.087100     310.0000     329.9300     328.7000
         539    16.099400     339.0000     329.8900     328.6200
         540    16.111600     327.0000     329.8500     328.5400
         541    16.123900     326.0000     329.8200     328.4700
         542    16.136100     333.0000     329.7900     328.3900
         543    16.148400     331.0000     329.7700     328.3200
         544    16.160600     335.0000     329.7600     328.2400
         545    16.172900     316.0000     329.7600     328.1700
         546    16.185100     329.0000     329.8100     328.0900
         547    16.197400     338.0000     329.8100     328.0200
         548    16.209600     362.0000     329.8000     327.9500
         549    16.221900     295.0000     329.8400     327.8800
         550    16.234100     332.0000     329.9000     327.8000
         551    16.246400     331.0000     329.8900     327.7300
         552    16.258600     325.0000     329.7200     327.6600
         553    16.270900     333.0000     329.7000     327.5900
         554    16.283100     354.0000     329.7200     327.5200
         555    16.295400     340.0000     329.6600     327.4600
         556    16.307600     326.0000     329.6300     327.3900
         557    16.319900     345.0000     329.6500     327.3200
         558    16.332100     304.0000     329.6800     327.2500
         559    16.344400     317.0000     329.7200     327.1900
         560    16.356600     349.0000     329.7700     327.1200
         561    16.368900     347.0000     329.8300     327.0600
         562    16.381100     334.0000     329.9000     326.9900
         563    16.393400     322.0000     329.9800     326.9300
         564    16.405600     360.0000     330.0700     326.8600
         565    16.417900     347.0000     330.1800     326.8000
         566    16.430100     332.0000     330.3000     326.7400
         567    16.442400     333.0000     330.4400     326.6800
         568    16.454600     338.0000     330.6000     326.6100
         569    16.466900     335.0000     330.7800     326.5500
         570    16.479100     340.0000     330.9800     326.4900
         571    16.491400     316.0000     331.2100     326.4300
         572    16.503600     338.0000     331.4700     326.3700
         573    16.515900     355.0000     331.7200     326.3200
         574    16.528100     308.0000     332.0400     326.2600
         575    16.540400     331.0000     332.4100     326.2000
         576    16.552600     358.0000     332.8200     326.1400
         577    16.564900     327.0000     333.2800     326.0900
         578    16.577200     362.0000     333.8000     326.0300
         579    16.589400     349.0000     334.3900     325.9800
         580    16.601700     326.0000     335.0500     325.9200
         581    16.613900     343.0000     335.8000     325.8700
         582    16.626200     358.0000     336.6400     325.8200
         583    16.638400     315.0000     337.5800     325.7600
         584    16.650700     348.0000     338.6400     325.7100
         585    16.662900     342.0000     339.8500     325.6600
         586    16.675200     363.0000     341.2000     325.6100
         587    16.687400     346.0000     342.7400     325.5600
         588    16.699700     398.0000     344.4900     325.5100
         589    16.711900     325.0000     346.4900     325.4600
         590    16.724200     382.0000     348.8100     325.4100
         591    16.736400     356.0000     351.5200     325.3600
         592    16.748700     365.0000     354.7600     325.3100
         593    16.760900     352.0000     358.7100     325.2700
         594    16.773200     369.0000     363.6600     325.2200
         595    16.785400     376.0000     370.0800     325.1700
         596    16.797700     351.0000     378.6400     325.1300
         597    16.809900     379.0000     390.4000     325.0800
         598    16.822200     388.0000     406.7400     325.0400
         599    16.834400     402.0000     429.4600     324.9900
         600    16.846700     451.0000     461.0100     324.9500
         601    16.858900     517.0000     505.8500     324.9100
         602    16.871200     579.0000     571.6800     324.8700
         603    16.883400     661.0000     667.7200     324.8300
         604    16.895700     754.0000     795.7200     324.7900
         605    16.907900     904.0000     924.9200     324.7500
         606    16.920200    1087.0000    1024.4900     324.7100
         607    16.932400    1170.0000    1125.4600     324.6700
         608    16.944700    1224.0000    1232.3100     324.6300
         609    16.956900    1227.0000    1261.9100     324.5900
         610    16.969200    1144.0000    1136.4300     324.5500
         611    16.981400     949.0000     955.8000     324.5200
         612    16.993700     862.0000     836.5400     324.4800
         613    17.005900     697.0000     728.2400     324.4400
         614    17.018200     541.0000     592.2800     324.4100
         615    17.030400     513.0000     484.5900     324.3700
         616    17.042700     412.0000     425.4800     324.3400
         617    17.054900     369.0000     394.3700     324.3100
         618    17.067200     367.0000     376.4300     324.2700
         619    17.079400     371.0000     365.0400     324.2400
         620    17.091700     387.0000     357.5000     324.2100
         621    17.103900     352.0000     351.8300     324.1800
         622    17.116200     336.0000     347.5800     324.1500
         623    17.128400     349.0000     344.2800     324.1200
         624    17.140700     336.0000     341.6600     324.0900
         625    17.152900     332.0000     339.5300     324.0600
         626    17.165200     356.0000     337.7800     324.0300
         627    17.177400     349.0000     336.3100     324.0100
         628    17.189700     341.0000     335.0700     323.9800
         629    17.201900     346.0000     334.0100     323.9500
         630    17.214200     347.0000     333.0900     323.9300
         631    17.226500     315.0000     332.2900     323.9000
         632    17.238700     344.0000     331.5900     323.8800
         633    17.251000     350.0000     330.9700     323.8500
         634    17.263200     361.0000     330.4200     323.8300
         635    17.275500     339.0000     329.9300     323.8000
         636    17.287700     341.0000     329.5000     323.7800
         637    17.300000     308.0000     329.1000     323.7600
         638    17.312200     342.0000     328.7400     323.7400
         639    17.324500     347.0000     328.4200     323.7200
         640    17.336700     301.0000     328.1200     323.7000
         641    17.349000     315.0000     327.8500     323.6800
         642    17.361200     358.0000     327.6100     323.6600
         643    17.373500     382.0000     327.3800     323.6400
         644    17.385700     305.0000     327.1700     323.6200
         645    17.398000     334.0000     326.9800     323.6000
         646    17.410200     346.0000     326.8000     323.5900
         647    17.422500     315.0000     326.6300     323.5700
         648    17.434700     337.0000     326.4800     323.5600
         649    17.447000     321.0000     326.3400     323.5400
         650    17.459200     327.0000     326.2100     323.5300
         651    17.471500     349.0000     326.0800     323.5100
         652    17.483700     319.0000     325.9700     323.5000
         653    17.496000     357.0000     325.8600     323.4800
         654    17.508200     358.0000     325.7600     323.4700
         655    17.520500     327.0000     325.6600     323.4600
         656    17.532700     342.0000     325.5700     323.4500
         657    17.545000     351.0000     325.4900     323.4400
         658    17.557200     359.0000     325.4100     323.4300
         659    17.569500     329.0000     325.3300     323.4200
         660    17.581700     321.0000     325.2600     323.4100
         661    17.594000     367.0000     325.1900     323.4000
         662    17.606200     325.0000     325.1300     323.3900
         663    17.618500     345.0000     325.0700     323.3800
         664    17.630700     340.0000     325.0100     323.3800
         665    17.643000     330.0000     324.9500     323.3700
         666    17.655200     320.0000     324.9000     323.3700
         667    17.667500     319.0000     324.8500     323.3600
         668    17.679700     311.0000     324.8100     323.3500
         669    17.692000     317.0000     324.7700     323.3500
         670    17.704200     316.0000     324.7300     323.3500
         671    17.716500     307.0000     324.7000     323.3400
         672    17.728700     319.0000     324.6700     323.3400
         673    17.741000     352.0000     324.6400     323.3400
         674    17.753200     335.0000     324.6200     323.3400
         675    17.765500     301.0000     324.6100     323.3400
         676    17.777700     349.0000     324.6100     323.3300
         677    17.790000     322.0000     324.6400     323.3300
         678    17.802200     314.0000     324.7000     323.3300
         679    17.814500     315.0000     324.8800     323.3400
         680    17.826700     319.0000     324.9900     323.3400
         681    17.839000     301.0000     324.9800     323.3400
         682    17.851300     311.0000     325.0900     323.3400
         683    17.863500     341.0000     325.3400     323.3400
         684    17.875800     349.0000     325.4500     323.3500
         685    17.888000     331.0000     324.9000     323.3500
         686    17.900300     372.0000     324.7100     323.3600
         687    17.912500     306.0000     324.7500     323.3600
         688    17.924800     331.0000     324.6900     323.3700
         689    17.937000     348.0000     324.4000     323.3700
         690    17.949300     326.0000     324.3300     323.3800
         691    17.961500     306.0000     324.3100     323.3900
         692    17.973800     327.0000     324.3000     323.3900
         693    17.986000     324.0000     324.2900     323.4000
         694    17.998300     314.0000     324.2900     323.4100
         695    18.010500     342.0000     324.2900     323.4200
         696    18.022800     308.0000     324.2900     323.4300
         697    18.035000     310.0000     324.2900     323.4400
         698    18.047300     327.0000     324.2900     323.4500
         699    18.059500     323.0000     324.3000     323.4600
         700    18.071800     311.0000     324.3100     323.4700
         701    18.084000     317.0000     324.3100     323.4900
         702    18.096300     300.0000     324.3200     323.5000
         703    18.108500     311.0000     324.3400     323.5100
         704    18.120800     326.0000     324.3500     323.5200
         705    18.133000     328.0000     324.3700     323.5400
         706    18.145300     346.0000     324.3900     323.5500
         707    18.157500     302.0000     324.4100     323.5700
         708    18.169800     325.0000     324.4400     323.5800
         709    18.182000     330.0000     324.4700     323.6000
         710    18.194300     315.0000     324.5100     323.6200
         711    18.206500     310.0000     324.5600     323.6300
         712    18.218800     345.0000     324.6200     323.6500
         713    18.231000     323.0000     324.7000     323.6700
         714    18.243300     348.0000     324.8000     323.6900
         715    18.255500     316.0000     324.9300     323.7100
         716    18.267800     304.0000     325.1000     323.7200
         717    18.280000     322.0000     325.3000     323.7400
         718    18.292300     342.0000     325.6100     323.7600
         719    18.304500     342.0000     326.0400     323.7800
         720    18.316800     312.0000     326.6300     323.8100
         721    18.329000     328.0000     327.4100     323.8300
         722    18.341300     347.0000     328.3400     323.8500
         723    18.353500     341.0000     329.3000     323.8700
         724    18.365800     322.0000     330.1800     323.8900
         725    18.378000     363.0000     330.9900     323.9200
         726    18.390300     306.0000     331.6300     323.9400
         727    18.402500     312.0000     331.7200     323.9700
         728    18.414800     348.0000     331.0700     323.9900
         729    18.427000     336.0000     330.0700     324.0200
         730    18.439300     304.0000     329.1800     324.0400
         731    18.451500     334.0000     328.3600     324.0700
         732    18.463800     350.0000     327.4700     324.0900
         733    18.476000     312.0000     326.6600     324.1200
         734    18.488300     323.0000     326.0800     324.1500
         735    18.500600     364.0000     325.7300     324.1800
         736    18.512800     324.0000     325.5200     324.2000
         737    18.525100     319.0000     325.4000     324.2300
         738    18.537300     338.0000     325.3300     324.2600
         739    18.549600     321.0000     325.2800     324.2900
         740    18.561800     301.0000     325.2600     324.3200
         741    18.574100     318.0000     325.2400     324.3500
         742    18.586300     342.0000     325.2400     324.3800
         743    18.598600     336.0000     325.2400     324.4100
         744    18.610800     328.0000     325.2500     324.4500
         745    18.623100     356.0000     325.2600     324.4800
         746    18.635300     327.0000     325.2800     324.5100
         747    18.647600     363.0000     325.2900     324.5400
         748    18.659800     356.0000     325.3100     324.5800
         749    18.672100     302.0000     325.3300     324.6100
         750    18.684300     312.0000     325.3500     324.6400
         751    18.696600     341.0000     325.3700     324.6800
         752    18.708800     340.0000     325.3900     324.7100
         753    18.721100     296.0000     325.4100     324.7500
         754    18.733300     333.0000     325.4400     324.7800
         755    18.745600     334.0000     325.4600     324.8200
         756    18.757800     292.0000     325.4900     324.8600
         757    18.770100     325.0000     325.5100     324.8900
         758    18.782300     357.0000     325.5400     324.9300
         759    18.794600     317.0000     325.5700     324.9700
         760    18.806800     322.0000     325.6000     325.0100
         761    18.819100     334.0000     325.6300     325.0400
         762    18.831300     341.0000     325.6600     325.0800
         763    18.843600     340.0000     325.6900     325.1200
         764    18.855800     326.0000     325.7300     325.1600
         765    18.868100     353.0000     325.7600     325.2000
         766    18.880300     345.0000     325.8000     325.2400
         767    18.892600     337.0000     325.8400     325.2800
         768    18.904800     326.0000     325.8800     325.3200
         769    18.917100     318.0000     325.9300     325.3600
         770    18.929300     348.0000     325.9700     325.4000
         771    18.941600     317.0000     326.0100     325.4500
         772    18.953800     338.0000     326.0600     325.4900
         773    18.966100     293.0000     326.1200     325.5300
         774    18.978300     335.0000     326.1700     325.5700
         775    18.990600     321.0000     326.1800     325.6200
         776    19.002800     316.0000     326.2100     325.6600
         777    19.015100     320.0000     326.2500     325.7100
         778    19.027300     287.0000     326.3000     325.7500
         779    19.039600     340.0000     326.3200     325.8000
         780    19.051800     355.0000     326.3600     325.8400
         781    19.064100     347.0000     326.4000     325.8900
         782    19.076300     361.0000     326.4500     325.9300
         783    19.088600     292.0000     326.4900     325.9800
         784    19.100800     328.0000     326.5400     326.0200
         785    19.113100     327.0000     326.5800     326.0700
         786    19.125300     315.0000     326.6300     326.1200
         787    19.137600     341.0000     326.6800     326.1700
         788    19.149900     304.0000     326.7300     326.2100
         789    19.162100     370.0000     326.7800     326.2600
         790    19.174400     327.0000     326.8300     326.3100
         791    19.186600     330.0000     326.8800     326.3600
         792    19.198900     333.0000     326.9300     326.4100
         793    19.211100     286.0000     326.9800     326.4600
         794    19.223400     355.0000     327.0300     326.5100
         795    19.235600     323.0000     327.0800     326.5600
         796    19.247900     303.0000     327.1300     326.6100
         797    19.260100     319.0000     327.1800     326.6600
         798    19.272400     325.0000     327.2400     326.7100
         799    19.284600     305.0000     327.2900     326.7600
         800    19.296900     306.0000     327.3500     326.8100
         801    19.309100     328.0000     327.4000     326.8600
         802    19.321400     344.0000     327.4600     326.9100
         803    19.333600     279.0000     327.5100     326.9700
         804    19.345900     326.0000     327.5700     327.0200
         805    19.358100     352.0000     327.6200     327.0700
         806    19.370400     336.0000     327.6800     327.1200
         807    19.382600     325.0000     327.7400     327.1800
         808    19.394900     346.0000     327.8000     327.2300
         809    19.407100     325.0000     327.8600     327.2800
         810    19.419400     366.0000     327.9200     327.3400
         811    19.431600     330.0000     327.9800     327.3900
         812    19.443900     318.0000     328.0400     327.4500
         813    19.456100     328.0000     328.1100     327.5000
         814    19.468400     345.0000     328.1800     327.5600
         815    19.480600     349.0000     328.2500     327.6100
         816    19.492900     332.0000     328.3300     327.6700
         817    19.505100     367.0000     328.4200     327.7200
         818    19.517400     324.0000     328.5500     327.7800
         819    19.529600     322.0000     328.6700     327.8400
         820    19.541900     337.0000     328.7400     327.8900
         821    19.554100     328.0000     328.8500     327.9500
         822    19.566400     354.0000     329.0100     328.0100
         823    19.578600     367.0000     329.1700     328.0700
         824    19.590900     327.0000     329.0600     328.1200
         825    19.603100     357.0000     329.0200     328.1800
         826    19.615400     320.0000     329.1100     328.2400
         827    19.627600     308.0000     329.2000     328.3000
         828    19.639900     370.0000     329.1900     328.3600
         829    19.652100     304.0000     329.2000     328.4100
         830    19.664400     359.0000     329.2700     328.4700
         831    19.676600     361.0000     329.3400     328.5300
         832    19.688900     327.0000     329.4200     328.5900
         833    19.701100     349.0000     329.5000     328.6500
         834    19.713400     331.0000     329.5900     328.7100
         835    19.725600     320.0000     329.6700     328.7700
         836    19.737900     327.0000     329.7600     328.8300
         837    19.750100     311.0000     329.8500     328.8900
         838    19.762400     347.0000     329.9500     328.9500
         839    19.774700     286.0000     330.0500     329.0100
         840    19.786900     321.0000     330.1500     329.0700
         841    19.799200     339.0000     330.2600     329.1400
         842    19.811400     325.0000     330.3800     329.2000
         843    19.823700     350.0000     330.5000     329.2600
         844    19.835900     347.0000     330.6300     329.3200
         845    19.848200     326.0000     330.7600     329.3800
         846    19.860400     360.0000     330.9100     329.4500
         847    19.872700     345.0000     331.0700     329.5100
         848    19.884900     338.0000     331.2500     329.5700
         849    19.897200     322.0000     331.4400     329.6300
         850    19.909400     339.0000     331.6600     329.7000
         851    19.921700     339.0000     331.9000     329.7600
         852    19.933900     314.0000     332.1800     329.8200
         853    19.946200     319.0000     332.5100     329.8900
         854    19.958400     339.0000     332.9000     329.9500
         855    19.970700     319.0000     333.3800     330.0100
         856    19.982900     322.0000     333.9600     330.0800
         857    19.995200     347.0000     334.6900     330.1400
         858    20.007400     317.0000     335.6300     330.2000
         859    20.019700     360.0000     336.8500     330.2700
         860    20.031900     357.0000     338.4700     330.3300
         861    20.044200     341.0000     340.6800     330.4000
         862    20.056400     322.0000     343.7500     330.4600
         863    20.068700     356.0000     348.0700     330.5300
         864    20.080900     352.0000     354.1500     330.5900
         865    20.093200     331.0000     362.5300     330.6600
         866    20.105400     370.0000     373.3200     330.7200
         867    20.117700     392.0000     385.4400     330.7900
         868    20.129900     424.0000     397.0600     330.8500
         869    20.142200     410.0000     407.8900     330.9200
         870    20.154400     433.0000     417.7700     330.9800
         871    20.166700     414.0000     423.2200     331.0500
         872    20.178900     469.0000     419.2600     331.1200
         873    20.191200     400.0000     407.4100     331.1800
         874    20.203400     400.0000     395.2800     331.2500
         875    20.215700     384.0000     385.6900     331.3200
         876    20.227900     405.0000     376.4000     331.3800
         877    20.240200     370.0000     365.0000     331.4500
         878    20.252400     339.0000     354.7500     331.5200
         879    20.264700     366.0000     347.6600     331.5800
         880    20.276900     327.0000     343.3300     331.6500
         881    20.289200     321.0000     340.7500     331.7200
         882    20.301400     324.0000     339.0200     331.7800
         883    20.313700     338.0000     337.9000     331.8500
         884    20.325900     335.0000     337.2500     331.9200
         885    20.338200     298.0000     336.9000     331.9800
         886    20.350400     322.0000     336.2600     332.0500
         887    20.362700     333.0000     335.5500     332.1200
         888    20.374900     336.0000     335.2900     332.1900
         889    20.387200     309.0000     335.1700     332.2500
         890    20.399400     327.0000     334.9700     332.3200
         891    20.411700     331.0000     334.6300     332.3900
         892    20.424000     346.0000     334.5000     332.4600
         893    20.436200     328.0000     334.4400     332.5300
         894    20.448500     319.0000     334.3900     332.5900
         895    20.460700     327.0000     334.3700     332.6600
         896    20.473000     354.0000     334.3600     332.7300
         897    20.485200     294.0000     334.3600     332.8000
         898    20.497500     306.0000     334.3700     332.8700
         899    20.509700     325.0000     334.3900     332.9300
         900    20.522000     329.0000     334.4100     333.0000
         901    20.534200     345.0000     334.4400     333.0700
         902    20.546500     333.0000     334.4800     333.1400
         903    20.558700     323.0000     334.5200     333.2100
         904    20.571000     315.0000     334.5600     333.2800
         905    20.583200     317.0000     334.6100     333.3400
         906    20.595500     333.0000     334.6600     333.4100
         907    20.607700     330.0000     334.7100     333.4800
         908    20.620000     380.0000     334.7700     333.5500
         909    20.632200     315.0000     334.8300     333.6200
         910    20.644500     360.0000     334.8900     333.6900
         911    20.656700     318.0000     334.9600     333.7600
         912    20.669000     344.0000     335.0300     333.8200
         913    20.681200     311.0000     335.1000     333.8900
         914    20.693500     332.0000     335.1700     333.9600
         915    20.705700     353.0000     335.2500     334.0300
         916    20.718000     315.0000     335.3300     334.1000
         917    20.730200     310.0000     335.4200     334.1700
         918    20.742500     364.0000     335.5200     334.2400
         919    20.754700     359.0000     335.6400     334.3100
         920    20.767000     354.0000     335.8000     334.3700
         921    20.779200     323.0000     336.0600     334.4400
         922    20.791500     311.0000     336.2900     334.5100
         923    20.803700     343.0000     336.4000     334.5800
         924    20.816000     347.0000     336.6100     334.6500
         925    20.828200     363.0000     336.9500     334.7200
         926    20.840500     343.0000     337.2700     334.7900
         927    20.852700     346.0000     336.8300     334.8600
         928    20.865000     344.0000     336.6600     334.9200
         929    20.877200     348.0000     336.7900     334.9900
         930    20.889500     307.0000     336.9600     335.0600
         931    20.901700     337.0000     336.8900     335.1300
         932    20.914000     337.0000     336.7500     335.2000
         933    20.926200     337.0000     336.8100     335.2700
         934    20.938500     325.0000     336.9000     335.3400
         935    20.950700     367.0000     337.0100     335.4000
         936    20.963000     367.0000     337.1200     335.4700
         937    20.975200     337.0000     337.2300     335.5400
         938    20.987500     310.0000     337.3500     335.6100
         939    20.999700     328.0000     337.4700     335.6800
         940    21.012000     338.0000     337.6000     335.7500
         941    21.024200     355.0000     337.7300     335.8100
         942    21.036500     311.0000     337.8800     335.8800
         943    21.048700     349.0000     338.0200     335.9500
         944    21.061000     339.0000     338.1800     336.0200
         945    21.073300     354.0000     338.3400     336.0900
         946    21.085500     313.0000     338.5200     336.1600
         947    21.097800     338.0000     338.7100     336.2200
         948    21.110000     347.0000     338.9100     336.2900
         949    21.122300     347.0000     339.1300     336.3600
         950    21.134500     336.0000     339.3700     336.4300
         951    21.146800     326.0000     339.6400     336.4900
         952    21.159000     341.0000     339.9300     336.5600
         953    21.171300     334.0000     340.2700     336.6300
         954    21.183500     349.0000     340.6500     336.7000
         955    21.195800     346.0000     341.1000     336.7600
         956    21.208000     318.0000     341.6300     336.8300
         957    21.220300     358.0000     342.2700     336.9000
         958    21.232500     336.0000     343.0400     336.9700
         959    21.244800     345.0000     344.0100     337.0300
         960    21.257000     330.0000     345.2400     337.1000
         961    21.269300     363.0000     346.8200     337.1700
         962    21.281500     342.0000     348.9100     337.2300
         963    21.293800     356.0000     351.7200     337.3000
         964    21.306000     378.0000     355.5800     337.3700
         965    21.318300     366.0000     360.8400     337.4300
         966    21.330500     375.0000     367.8700     337.5000
         967    21.342800     386.0000     376.7100     337.5700
         968    21.355000     388.0000     386.7100     337.6300
         969    21.367300     342.0000     396.7900     337.7000
         970    21.379500     410.0000     406.2800     337.7600
         971    21.391800     418.0000     414.5000     337.8300
         972    21.404000     422.0000     419.1900     337.9000
         973    21.416300     405.0000     417.5500     337.9600
         974    21.428500     351.0000     410.1500     338.0300
         975    21.440800     384.0000     401.2000     338.0900
         976    21.453000     408.0000     393.3600     338.1600
         977    21.465300     374.0000     385.8000     338.2200
         978    21.477500     399.0000     377.3900     338.2900
         979    21.489800     392.0000     369.0700     338.3500
         980    21.502000     368.0000     362.5000     338.4200
         981    21.514300     339.0000     358.1400     338.4800
         982    21.526500     351.0000     355.5500     338.5500
         983    21.538800     372.0000     354.1600     338.6100
         984    21.551000     309.0000     353.5900     338.6800
         985    21.563300     369.0000     353.6200     338.7400
         986    21.575500     341.0000     354.1600     338.8000
         987    21.587800     374.0000     355.1700     338.8700
         988    21.600000     376.0000     356.6800     338.9300
         989    21.612300     355.0000     358.7800     338.9900
         990    21.624500     358.0000     361.6200     339.0600
         991    21.636800     316.0000     364.9900     339.1200
         992    21.649000     353.0000     369.9200     339.1800
         993    21.661300     337.0000     376.5300     339.2500
         994    21.673500     392.0000     385.5500     339.3100
         995    21.685800     368.0000     398.0700     339.3700
         996    21.698100     411.0000     415.7300     339.4300
         997    21.710300     425.0000     440.8200     339.5000
         998    21.722600     458.0000     476.1400     339.5600
         999    21.734800     493.0000     523.3800     339.6200
        1000    21.747100     552.0000     579.6800     339.6800
        1001    21.759300     597.0000     637.5200     339.7400
        1002    21.771600     690.0000     692.9100     339.8000
        1003    21.783800     727.0000     745.0600     339.8700
        1004    21.796100     807.0000     781.7000     339.9300
        1005    21.808300     805.0000     778.7200     339.9900
        1006    21.820600     694.0000     731.8500     340.0500
        1007    21.832800     660.0000     673.1200     340.1100
        1008    21.845100     617.0000     627.3300     340.1700
        1009    21.857300     557.0000     587.4200     340.2300
        1010    21.869600     534.0000     538.8000     340.2900
        1011    21.881800     472.0000     485.1800     340.3500
        1012    21.894100     441.0000     440.9600     340.4100
        1013    21.906300     397.0000     411.2200     340.4700
        1014    21.918600     394.0000     391.8400     340.5300
        1015    21.930800     350.0000     379.5000     340.5900
        1016    21.943100     347.0000     371.5300     340.6400
        1017    21.955300     406.0000     366.0700     340.7000
        1018    21.967600     352.0000     362.0100     340.7600
        1019    21.979800     383.0000     358.7400     340.8200
        1020    21.992100     374.0000     356.4200     340.8800
        1021    22.004300     357.0000     354.6600     340.9300
        1022    22.016600     382.0000     353.3100     340.9900
        1023    22.028800     385.0000     352.2700     341.0500
        1024    22.041100     357.0000     351.4800     341.1100
        1025    22.053300     334.0000     350.9200     341.1600
        1026    22.065600     361.0000     350.5800     341.2200
        1027    22.077800     317.0000     350.4700     341.2800
        1028    22.090100     338.0000     350.6300     341.3300
        1029    22.102300     361.0000     351.1300     341.3900
        1030    22.114600     326.0000     352.0400     341.4400
        1031    22.126800     349.0000     353.4000     341.5000
        1032    22.139100     365.0000     355.0700     341.5500
        1033    22.151300     381.0000     356.8200     341.6100
        1034    22.163600     356.0000     358.5100     341.6600
        1035    22.175800     348.0000     360.0600     341.7200
        1036    22.188100     339.0000     361.0200     341.7700
        1037    22.200300     378.0000     360.6700     341.8300
        1038    22.212600     365.0000     359.0000     341.8800
        1039    22.224800     364.0000     357.0000     341.9400
        1040    22.237100     309.0000     355.3800     341.9900
        1041    22.249300     361.0000     353.9300     342.0400
        1042    22.261600     351.0000     352.2400     342.0900
        1043    22.273800     376.0000     350.4100     342.1500
        1044    22.286100     314.0000     348.8600     342.2000
        1045    22.298300     341.0000     347.7900     342.2500
        1046    22.310600     372.0000     347.1100     342.3000
        1047    22.322800     345.0000     346.6800     342.3600
        1048    22.335100     337.0000     346.4000     342.4100
        1049    22.347400     346.0000     346.2200     342.4600
        1050    22.359600     342.0000     346.1100     342.5100
        1051    22.371900     348.0000     346.0500     342.5600
        1052    22.384100     381.0000     346.0200     342.6100
        1053    22.396400     340.0000     346.0100     342.6600
        1054    22.408600     336.0000     346.0300     342.7100
        1055    22.420900     342.0000     346.0600     342.7600
        1056    22.433100     345.0000     346.1200     342.8100
        1057    22.445400     354.0000     346.1900     342.8600
        1058    22.457600     340.0000     346.2700     342.9100
        1059    22.469900     337.0000     346.3700     342.9500
        1060    22.482100     351.0000     346.4800     343.0000
        1061    22.494400     330.0000     346.6000     343.0500
        1062    22.506600     348.0000     346.7400     343.1000
        1063    22.518900     352.0000     346.8900     343.1400
        1064    22.531100     341.0000     347.0500     343.1900
        1065    22.543400     345.0000     347.2200     343.2400
        1066    22.555600     378.0000     347.3900     343.2800
        1067    22.567900     368.0000     347.5800     343.3300
        1068    22.580100     388.0000     347.7800     343.3800
        1069    22.592400     369.0000     347.9700     343.4200
        1070    22.604600     349.0000     348.1700     343.4700
        1071    22.616900     394.0000     348.3700     343.5100
        1072    22.629100     349.0000     348.5700     343.5600
        1073    22.641400     353.0000     348.7600     343.6000
        1074    22.653600     341.0000     348.9400     343.6500
        1075    22.665900     318.0000     349.1000     343.6900
        1076    22.678100     375.0000     349.2500     343.7300
        1077    22.690400     330.0000     349.3800     343.7800
        1078    22.702600     358.0000     349.4800     343.8200
        1079    22.714900     355.0000     349.5600     343.8600
        1080    22.727100     340.0000     349.6100     343.9000
        1081    22.739400     384.0000     349.6400     343.9500
        1082    22.751600     323.0000     349.6300     343.9900
        1083    22.763900     363.0000     349.6000     344.0300
        1084    22.776100     342.0000     349.5400     344.0700
        1085    22.788400     368.0000     349.4600     344.1100
        1086    22.800600     357.0000     349.3600     344.1500
        1087    22.812900     355.0000     349.2400     344.1900
        1088    22.825100     339.0000     349.1100     344.2300
        1089    22.837400     322.0000     348.9700     344.2700
        1090    22.849600     320.0000     348.8200     344.3100
        1091    22.861900     347.0000     348.6700     344.3500
        1092    22.874100     347.0000     348.5100     344.3900
        1093    22.886400     351.0000     348.3600     344.4300
        1094    22.898600     353.0000     348.2100     344.4600
        1095    22.910900     346.0000     348.0600     344.5000
        1096    22.923100     383.0000     347.9200     344.5400
        1097    22.935400     360.0000     347.7900     344.5800
        1098    22.947600     381.0000     347.6700     344.6100
        1099    22.959900     388.0000     347.5500     344.6500
        1100    22.972100     344.0000     347.4500     344.6800
        1101    22.984400     332.0000     347.3500     344.7200
        1102    22.996700     333.0000     347.2600     344.7600
        1103    23.008900     329.0000     347.1800     344.7900
        1104    23.021200     382.0000     347.1100     344.8300
        1105    23.033400     347.0000     347.0400     344.8600
        1106    23.045700     357.0000     346.9800     344.8900
        1107    23.057900     359.0000     346.9300     344.9300
        1108    23.070200     345.0000     346.8900     344.9600
        1109    23.082400     341.0000     346.8500     344.9900
        1110    23.094700     349.0000     346.8100     345.0300
        1111    23.106900     362.0000     346.7800     345.0600
        1112    23.119200     386.0000     346.7600     345.0900
        1113    23.131400     316.0000     346.7400     345.1200
        1114    23.143700     375.0000     346.7200     345.1500
        1115    23.155900     342.0000     346.7100     345.1800
        1116    23.168200     344.0000     346.7000     345.2100
        1117    23.180400     399.0000     346.6900     345.2400
        1118    23.192700     354.0000     346.6800     345.2700
        1119    23.204900     323.0000     346.6800     345.3000
        1120    23.217200     348.0000     346.6800     345.3300
        1121    23.229400     337.0000     346.6800     345.3600
        1122    23.241700     312.0000     346.6800     345.3900
        1123    23.253900     359.0000     346.6800     345.4200
        1124    23.266200     338.0000     346.6900     345.4400
        1125    23.278400     384.0000     346.7000     345.4700
        1126    23.290700     332.0000     346.7000     345.5000
        1127    23.302900     365.0000     346.7100     345.5300
        1128    23.315200     358.0000     346.7200     345.5500
        1129    23.327400     329.0000     346.7300     345.5800
        1130    23.339700     344.0000     346.7400     345.6000
        1131    23.351900     330.0000     346.7500     345.6300
        1132    23.364200     374.0000     346.7700     345.6500
        1133    23.376400     347.0000     346.7800     345.6800
        1134    23.388700     385.0000     346.7900     345.7000
        1135    23.400900     369.0000     346.8100     345.7200
        1136    23.413200     348.0000     346.8200     345.7500
        1137    23.425400     374.0000     346.8300     345.7700
        1138    23.437700     369.0000     346.8500     345.7900
        1139    23.449900     319.0000     346.8600     345.8100
        1140    23.462200     360.0000     346.8800     345.8400
        1141    23.474400     325.0000     346.8900     345.8600
        1142    23.486700     341.0000     346.9100     345.8800
        1143    23.498900     372.0000     346.9300     345.9000
        1144    23.511200     377.0000     346.9400     345.9200
        1145    23.523400     327.0000     346.9600     345.9400
        1146    23.535700     333.0000     346.9700     345.9600
        1147    23.547900     344.0000     346.9900     345.9800
        1148    23.560200     338.0000     347.0000     346.0000
        1149    23.572400     335.0000     347.0200     346.0100
        1150    23.584700     344.0000     347.0300     346.0300
        1151    23.596900     380.0000     347.0500     346.0500
        1152    23.609200     333.0000     347.0700     346.0700
        1153    23.621400     340.0000     347.0800     346.0800
        1154    23.633700     352.0000     347.1000     346.1000
        1155    23.646000     353.0000     347.1100     346.1200
        1156    23.658200     360.0000     347.1300     346.1300
        1157    23.670500     349.0000     347.1400     346.1500
        1158    23.682700     332.0000     347.1600     346.1600
        1159    23.695000     388.0000     347.1700     346.1800
        1160    23.707200     368.0000     347.1900     346.1900
        1161    23.719500     360.0000     347.2000     346.2000
        1162    23.731700     321.0000     347.2200     346.2200
        1163    23.744000     345.0000     347.2300     346.2300
        1164    23.756200     364.0000     347.2400     346.2400
        1165    23.768500     332.0000     347.2600     346.2500
        1166    23.780700     346.0000     347.2700     346.2700
        1167    23.793000     376.0000     347.2900     346.2800
        1168    23.805200     359.0000     347.3000     346.2900
        1169    23.817500     337.0000     347.3100     346.3000
        1170    23.829700     349.0000     347.3300     346.3100
        1171    23.842000     338.0000     347.3400     346.3200
        1172    23.854200     338.0000     347.3500     346.3300
        1173    23.866500     344.0000     347.3600     346.3400
        1174    23.878700     361.0000     347.3800     346.3400
        1175    23.891000     331.0000     347.3900     346.3500
        1176    23.903200     316.0000     347.4000     346.3600
        1177    23.915500     338.0000     347.4100     346.3700
        1178    23.927700     349.0000     347.4200     346.3700
        1179    23.940000     313.0000     347.4400     346.3800
        1180    23.952200     354.0000     347.4500     346.3900
        1181    23.964500     375.0000     347.4600     346.3900
        1182    23.976700     337.0000     347.4700     346.4000
        1183    23.989000     343.0000     347.4800     346.4000
        1184    24.001200     357.0000     347.4900     346.4100
        1185    24.013500     357.0000     347.5000     346.4100
        1186    24.025700     336.0000     347.5100     346.4100
        1187    24.038000     374.0000     347.5200     346.4200
        1188    24.050200     361.0000     347.5400     346.4200
        1189    24.062500     324.0000     347.5500     346.4200
        1190    24.074700     340.0000     347.5600     346.4200
        1191    24.087000     357.0000     347.5700     346.4200
        1192    24.099200     368.0000     347.5800     346.4200
        1193    24.111500     370.0000     347.5900     346.4300
        1194    24.123700     352.0000     347.6000     346.4300
        1195    24.136000     371.0000     347.6200     346.4300
        1196    24.148200     317.0000     347.6400     346.4200
        1197    24.160500     344.0000     347.6700     346.4200
        1198    24.172700     384.0000     347.7300     346.4200
        1199    24.185000     362.0000     347.8200     346.4200
        1200    24.197200     370.0000     347.8600     346.4200
        1201    24.209500     340.0000     347.9000     346.4100
        1202    24.221700     348.0000     348.0000     346.4100
        1203    24.234000     329.0000     348.1500     346.4100
        1204    24.246200     350.0000     348.0800     346.4000
        1205    24.258500     351.0000     347.8600     346.4000
        1206    24.270700     388.0000     347.8400     346.3900
        1207    24.283000     340.0000     347.8800     346.3900
        1208    24.295300     353.0000     347.9400     346.3800
        1209    24.307500     359.0000     347.8900     346.3800
        1210    24.319800     369.0000     347.7700     346.3700
        1211    24.332000     346.0000     347.7600     346.3600
        1212    24.344300     359.0000     347.7600     346.3600
        1213    24.356500     353.0000     347.7600     346.3500
        1214    24.368800     364.0000     347.7700     346.3400
        1215    24.381000     335.0000     347.7800     346.3300
        1216    24.393300     365.0000     347.7900     346.3200
        1217    24.405500     352.0000     347.8000     346.3100
        1218    24.417800     358.0000     347.8100     346.3000
        1219    24.430000     330.0000     347.8200     346.2900
        1220    24.442300     339.0000     347.8300     346.2800
        1221    24.454500     351.0000     347.8500     346.2700
        1222    24.466800     330.0000     347.8600     346.2600
        1223    24.479000     384.0000     347.8700     346.2500
        1224    24.491300     377.0000     347.8800     346.2300
        1225    24.503500     347.0000     347.9000     346.2200
        1226    24.515800     367.0000     347.9100     346.2100
        1227    24.528000     388.0000     347.9300     346.1900
        1228    24.540300     371.0000     347.9500     346.1800
        1229    24.552500     359.0000     347.9600     346.1600
        1230    24.564800     319.0000     347.9800     346.1500
        1231    24.577000     354.0000     348.0000     346.1300
        1232    24.589300     369.0000     348.0200     346.1200
        1233    24.601500     342.0000     348.0400     346.1000
        1234    24.613800     356.0000     348.0700     346.0800
        1235    24.626000     332.0000     348.0900     346.0700
        1236    24.638300     353.0000     348.1200     346.0500
        1237    24.650500     325.0000     348.1500     346.0300
        1238    24.662800     378.0000     348.1800     346.0100
        1239    24.675000     312.0000     348.2100     345.9900
        1240    24.687300     335.0000     348.2500     345.9700
        1241    24.699500     337.0000     348.2900     345.9500
        1242    24.711800     334.0000     348.3300     345.9300
        1243    24.724000     371.0000     348.3700     345.9100
        1244    24.736300     348.0000     348.4200     345.8900
        1245    24.748500     317.0000     348.4700     345.8700
        1246    24.760800     403.0000     348.5200     345.8400
        1247    24.773000     358.0000     348.5800     345.8200
        1248    24.785300     341.0000     348.6500     345.8000
        1249    24.797500     366.0000     348.7200     345.7800
        1250    24.809800     343.0000     348.7900     345.7500
        1251    24.822000     343.0000     348.8700     345.7300
        1252    24.834300     348.0000     348.9600     345.7000
        1253    24.846500     340.0000     349.0500     345.6800
        1254    24.858800     337.0000     349.1500     345.6500
        1255    24.871000     343.0000     349.2600     345.6200
        1256    24.883300     344.0000     349.3800     345.6000
        1257    24.895500     328.0000     349.5000     345.5700
        1258    24.907800     339.0000     349.6300     345.5400
        1259    24.920100     343.0000     349.7800     345.5200
        1260    24.932300     346.0000     349.9300     345.4900
        1261    24.944600     337.0000     350.0900     345.4600
        1262    24.956800     392.0000     350.2700     345.4300
        1263    24.969100     349.0000     350.4500     345.4000
        1264    24.981300     338.0000     350.6400     345.3700
        1265    24.993600     355.0000     350.8400     345.3400
        1266    25.005800     361.0000     351.0500     345.3100
        1267    25.018100     317.0000     351.2700     345.2800
        1268    25.030300     328.0000     351.4900     345.2400
        1269    25.042600     353.0000     351.7200     345.2100
        1270    25.054800     353.0000     351.9600     345.1800
        1271    25.067100     387.0000     352.1900     345.1500
        1272    25.079300     355.0000     352.4200     345.1100
        1273    25.091600     352.0000     352.6500     345.0800
        1274    25.103800     364.0000     352.8800     345.0400
        1275    25.116100     348.0000     353.0900     345.0100
        1276    25.128300     365.0000     353.2900     344.9700
        1277    25.140600     317.0000     353.4800     344.9400
        1278    25.152800     366.0000     353.6600     344.9000
        1279    25.165100     351.0000     353.8100     344.8600
        1280    25.177300     382.0000     353.9500     344.8300
        1281    25.189600     366.0000     354.0700     344.7900
        1282    25.201800     355.0000     354.1700     344.7500
        1283    25.214100     346.0000     354.2500     344.7100
        1284    25.226300     313.0000     354.3200     344.6700
        1285    25.238600     355.0000     354.3800     344.6300
        1286    25.250800     396.0000     354.4300     344.5900
        1287    25.263100     361.0000     354.4700     344.5500
        1288    25.275300     357.0000     354.5100     344.5100
        1289    25.287600     385.0000     354.5600     344.4700
        1290    25.299800     375.0000     354.6100     344.4300
        1291    25.312100     331.0000     354.6800     344.3900
        1292    25.324300     405.0000     354.7600     344.3400
        1293    25.336600     390.0000     354.8700     344.3000
        1294    25.348800     376.0000     355.0200     344.2600
        1295    25.361100     335.0000     355.1900     344.2100
        1296    25.373300     365.0000     355.4200     344.1700
        1297    25.385600     317.0000     355.6900     344.1200
        1298    25.397800     340.0000     356.0300     344.0800
        1299    25.410100     343.0000     356.4700     344.0300
        1300    25.422300     345.0000     357.0300     343.9900
        1301    25.434600     388.0000     357.8500     343.9400
        1302    25.446800     386.0000     358.9600     343.8900
        1303    25.459100     353.0000     359.8300     343.8500
        1304    25.471300     347.0000     360.9300     343.8000
        1305    25.483600     371.0000     362.4900     343.7500
        1306    25.495800     350.0000     364.4500     343.7000
        1307    25.508100     348.0000     365.2600     343.6500
        1308    25.520300     378.0000     365.5700     343.6000
        1309    25.532600     337.0000     367.3000     343.5500
        1310    25.544800     371.0000     369.7600     343.5000
        1311    25.557100     375.0000     372.6400     343.4500
        1312    25.569400     341.0000     375.8700     343.4000
        1313    25.581600     389.0000     379.1000     343.3500
        1314    25.593900     392.0000     383.8700     343.2900
        1315    25.606100     386.0000     390.0500     343.2400
        1316    25.618400     384.0000     397.8100     343.1900
        1317    25.630600     371.0000     407.5900     343.1300
        1318    25.642900     432.0000     420.0800     343.0800
        1319    25.655100     411.0000     436.3500     343.0300
        1320    25.667400     445.0000     458.1100     342.9700
        1321    25.679600     499.0000     488.0000     342.9200
        1322    25.691900     514.0000     529.7800     342.8600
        1323    25.704100     566.0000     588.1600     342.8000
        1324    25.716400     659.0000     667.2600     342.7500
        1325    25.728600     762.0000     766.9700     342.6900
        1326    25.740900     825.0000     880.1800     342.6300
        1327    25.753100     957.0000     996.7000     342.5700
        1328    25.765400    1059.0000    1107.6300     342.5200
        1329    25.777600    1138.0000    1195.9600     342.4600
        1330    25.789900    1154.0000    1230.4700     342.4000
        1331    25.802100    1169.0000    1191.0200     342.3400
        1332    25.814400    1088.0000    1102.5600     342.2800
        1333    25.826600    1047.0000    1013.8700     342.2200
        1334    25.838900     905.0000     946.6300     342.1500
        1335    25.851100     886.0000     886.5600     342.0900
        1336    25.863400     740.0000     810.8600     342.0300
        1337    25.875600     639.0000     717.7300     341.9700
        1338    25.887900     647.0000     627.4100     341.9100
        1339    25.900100     530.0000     557.0500     341.8400
        1340    25.912400     467.0000     508.9200     341.7800
        1341    25.924600     460.0000     477.7600     341.7100
        1342    25.936900     469.0000     457.8700     341.6500
        1343    25.949100     508.0000     445.2300     341.5900
        1344    25.961400     451.0000     437.3100     341.5200
        1345    25.973600     416.0000     432.5400     341.4500
        1346    25.985900     457.0000     429.9400     341.3900
        1347    25.998100     469.0000     428.9300     341.3200
        1348    26.010400     467.0000     429.2000     341.2500
        1349    26.022600     477.0000     430.7300     341.1900
        1350    26.034900     453.0000     433.7100     341.1200
        1351    26.047100     449.0000     438.4900     341.0500
        1352    26.059400     487.0000     445.1400     340.9800
        1353    26.071600     433.0000     453.2400     340.9100
        1354    26.083900     445.0000     462.9400     340.8400
        1355    26.096100     451.0000     471.2700     340.7700
        1356    26.108400     477.0000     476.7600     340.7000
        1357    26.120600     437.0000     478.9300     340.6300
        1358    26.132900     463.0000     475.7500     340.5600
        1359    26.145100     455.0000     465.4000     340.4900
        1360    26.157400     439.0000     443.5900     340.4100
        1361    26.169600     430.0000     432.1100     340.3400
        1362    26.181900     421.0000     425.5400     340.2700
        1363    26.194200     417.0000     418.5800     340.1900
        1364    26.206400     409.0000     409.7800     340.1200
        1365    26.218700     393.0000     395.5600     340.0400
        1366    26.230900     372.0000     383.6400     339.9700
        1367    26.243200     383.0000     377.5700     339.8900
        1368    26.255400     381.0000     373.8100     339.8200
        1369    26.267700     376.0000     371.4400     339.7400
        1370    26.279900     383.0000     370.1700     339.6700
        1371    26.292200     363.0000     369.5000     339.5900
        1372    26.304400     416.0000     369.6300     339.5100
        1373    26.316700     362.0000     370.8500     339.4300
        1374    26.328900     372.0000     373.3900     339.3500
        1375    26.341200     374.0000     376.8000     339.2800
        1376    26.353400     368.0000     381.7200     339.2000
        1377    26.365700     356.0000     390.8300     339.1200
        1378    26.377900     394.0000     404.6500     339.0400
        1379    26.390200     407.0000     422.9800     338.9600
        1380    26.402400     406.0000     443.5500     338.8800
        1381    26.414700     438.0000     463.7400     338.7900
        1382    26.426900     432.0000     483.7200     338.7100
        1383    26.439200     434.0000     500.7500     338.6300
        1384    26.451400     409.0000     504.8700     338.5500
        1385    26.463700     425.0000     491.0700     338.4600
        1386    26.475900     403.0000     469.1800     338.3800
        1387    26.488200     430.0000     452.3900     338.3000
        1388    26.500400     406.0000     443.0300     338.2100
        1389    26.512700     387.0000     434.9700     338.1300
        1390    26.524900     376.0000     421.3000     338.0400
        1391    26.537200     372.0000     402.1900     337.9600
        1392    26.549400     356.0000     384.2100     337.8700
        1393    26.561700     349.0000     371.3200     337.7900
        1394    26.573900     331.0000     363.0400     337.7000
        1395    26.586200     340.0000     357.7500     337.6100
        1396    26.598400     350.0000     354.2200     337.5200
        1397    26.610700     346.0000     351.7600     337.4400
        1398    26.622900     355.0000     349.9500     337.3500
        1399    26.635200     354.0000     348.5800     337.2600
        1400    26.647400     335.0000     347.5000     337.1700
        1401    26.659700     359.0000     346.6400     337.0800
        1402    26.671900     330.0000     345.9400     336.9900
        1403    26.684200     370.0000     345.3500     336.9000
        1404    26.696400     305.0000     344.8700     336.8100
        1405    26.708700     348.0000     344.4700     336.7200
        1406    26.720900     334.0000     344.1300     336.6300
        1407    26.733200     323.0000     343.8500     336.5400
        1408    26.745400     368.0000     343.6300     336.4400
        1409    26.757700     341.0000     343.4500     336.3500
        1410    26.769900     369.0000     343.3400     336.2600
        1411    26.782200     369.0000     343.3300     336.1600
        1412    26.794400     331.0000     343.5400     336.0700
        1413    26.806700     356.0000     344.1800     335.9700
        1414    26.818900     344.0000     345.9100     335.8800
        1415    26.831200     340.0000     349.6300     335.7800
        1416    26.843500     335.0000     351.7400     335.6900
        1417    26.855700     377.0000     353.5000     335.5900
        1418    26.868000     335.0000     357.7300     335.5000
        1419    26.880200     388.0000     364.3200     335.4000
        1420    26.892500     378.0000     363.5300     335.3000
        1421    26.904700     321.0000     351.5000     335.2000
        1422    26.917000     365.0000     348.1000     335.1100
        1423    26.929200     350.0000     348.5100     335.0100
        1424    26.941500     350.0000     350.7300     334.9100
        1425    26.953700     358.0000     352.8300     334.8100
        1426    26.966000     350.0000     347.8600     334.7100
        1427    26.978200     349.0000     342.7900     334.6100
        1428    26.990500     360.0000     341.6800     334.5100
        1429    27.002700     361.0000     341.4500     334.4100
        1430    27.015000     340.0000     341.5800     334.3100
        1431    27.027200     340.0000     341.8000     334.2100
        1432    27.039500     332.0000     341.8800     334.1000
        1433    27.051700     395.0000     342.1700     334.0000
        1434    27.064000     358.0000     342.7100     333.9000
        1435    27.076200     363.0000     343.1700     333.8000
        1436    27.088500     386.0000     342.2700     333.6900
        1437    27.100700     342.0000     341.8300     333.5900
        1438    27.113000     342.0000     341.9100     333.4800
        1439    27.125200     343.0000     342.1900     333.3800
        1440    27.137500     356.0000     342.5900     333.2800
        1441    27.149700     359.0000     342.6900     333.1700
        1442    27.162000     347.0000     342.3300     333.0600
        1443    27.174200     351.0000     342.4300     332.9600
        1444    27.186500     346.0000     342.7200     332.8500
        1445    27.198700     382.0000     343.0900     332.7400
        1446    27.211000     340.0000     343.5500     332.6400
        1447    27.223200     385.0000     344.0900     332.5300
        1448    27.235500     321.0000     344.7400     332.4200
        1449    27.247700     353.0000     345.5200     332.3100
        1450    27.260000     334.0000     346.4600     332.2000
        1451    27.272200     350.0000     347.6100     332.0900
        1452    27.284500     341.0000     349.0400     331.9800
        1453    27.296700     335.0000     350.8600     331.8800
        1454    27.309000     357.0000     353.0700     331.7600
        1455    27.321200     357.0000     356.2900     331.6500
        1456    27.333500     326.0000     360.7500     331.5400
        1457    27.345700     367.0000     366.7900     331.4300
        1458    27.358000     377.0000     374.5200     331.3200
        1459    27.370200     379.0000     383.4800     331.2100
        1460    27.382500     381.0000     392.9400     331.0900
        1461    27.394700     367.0000     402.3100     330.9800
        1462    27.407000     378.0000     410.2800     330.8700
        1463    27.419200     379.0000     414.3100     330.7500
        1464    27.431500     375.0000     412.7500     330.6400
        1465    27.443700     368.0000     407.8100     330.5300
        1466    27.456000     381.0000     403.6100     330.4100
        1467    27.468200     367.0000     402.0200     330.3000
        1468    27.480500     347.0000     402.0300     330.1800
        1469    27.492800     452.0000     401.5800     330.0700
        1470    27.505000     380.0000     399.9500     329.9500
        1471    27.517300     389.0000     398.7100     329.8300
        1472    27.529500     370.0000     399.9100     329.7200
        1473    27.541800     414.0000     404.4200     329.6000
        1474    27.554000     396.0000     412.3200     329.4800
        1475    27.566300     443.0000     423.6200     329.3600
        1476    27.578500     451.0000     438.7300     329.2400
        1477    27.590800     432.0000     458.6000     329.1300
        1478    27.603000     471.0000     485.1500     329.0100
        1479    27.615300     492.0000     521.7600     328.8900
        1480    27.627500     550.0000     574.1100     328.7700
        1481    27.639800     612.0000     651.0200     328.6500
        1482    27.652000     766.0000     764.0400     328.5300
        1483    27.664300     844.0000     922.7100     328.4100
        1484    27.676500    1157.0000    1123.3100     328.2800
        1485    27.688800    1355.0000    1345.4300     328.1600
        1486    27.701000    1621.0000    1572.0800     328.0400
        1487    27.713300    1863.0000    1788.7500     327.9200
        1488    27.725500    2005.0000    1940.4200     327.8000
        1489    27.737800    1973.0000    1936.8400     327.6700
        1490    27.750000    1800.0000    1767.6800     327.5500
        1491    27.762300    1569.0000    1555.7000     327.4300
        1492    27.774500    1378.0000    1409.9400     327.3000
        1493    27.786800    1342.0000    1333.7500     327.1800
        1494    27.799000    1271.0000    1263.6100     327.0500
        1495    27.811300    1119.0000    1133.7700     326.9300
        1496    27.823500     966.0000     945.9800     326.8000
        1497    27.835800     726.0000     764.2000     326.6800
        1498    27.848000     603.0000     630.8300     326.5500
        1499    27.860300     544.0000     544.2900     326.4300
        1500    27.872500     490.0000     489.0600     326.3000
        1501    27.884800     440.0000     452.7100     326.1700
        1502    27.897000     417.0000     427.7300     326.0400
        1503    27.909300     367.0000     409.8200     325.9200
        1504    27.921500     377.0000     396.5200     325.7900
        1505    27.933800     374.0000     386.3300     325.6600
        1506    27.946000     396.0000     378.3300     325.5300
        1507    27.958300     384.0000     371.9100     325.4000
        1508    27.970500     370.0000     366.6700     325.2700
        1509    27.982800     357.0000     362.3300     325.1400
        1510    27.995000     381.0000     358.6800     325.0100
        1511    28.007300     367.0000     355.5900     324.8800
        1512    28.019500     388.0000     352.9400     324.7500
        1513    28.031800     352.0000     350.6500     324.6200
        1514    28.044000     372.0000     348.6600     324.4900
        1515    28.056300     352.0000     346.9200     324.3600
        1516    28.068500     327.0000     345.3800     324.2300
        1517    28.080800     332.0000     344.0200     324.1000
        1518    28.093000     324.0000     342.8100     323.9600
        1519    28.105300     324.0000     341.7400     323.8300
        1520    28.117500     332.0000     340.7700     323.7000
        1521    28.129800     341.0000     339.9000     323.5600
        1522    28.142100     367.0000     339.1300     323.4300
        1523    28.154300     369.0000     338.4200     323.3000
        1524    28.166600     384.0000     337.7900     323.1600
        1525    28.178800     328.0000     337.2100     323.0300
        1526    28.191100     342.0000     336.6900     322.8900
        1527    28.203300     335.0000     336.2200     322.7600
        1528    28.215600     380.0000     335.7900     322.6200
        1529    28.227800     357.0000     335.4100     322.4800
        1530    28.240100     317.0000     335.0600     322.3500
        1531    28.252300     359.0000     334.7400     322.2100
        1532    28.264600     337.0000     334.4600     322.0700
        1533    28.276800     357.0000     334.2100     321.9400
        1534    28.289100     342.0000     333.9900     321.8000
        1535    28.301300     372.0000     333.8000     321.6600
        1536    28.313600     354.0000     333.6500     321.5200
        1537    28.325800     346.0000     333.5200     321.3800
        1538    28.338100     362.0000     333.4200     321.2500
        1539    28.350300     318.0000     333.3600     321.1100
        1540    28.362600     310.0000     333.3400     320.9700
        1541    28.374800     352.0000     333.3100     320.8300
        1542    28.387100     345.0000     333.2500     320.6900
        1543    28.399300     346.0000     333.2500     320.5500
        1544    28.411600     338.0000     333.3100     320.4100
        1545    28.423800     337.0000     333.4000     320.2700
        1546    28.436100     335.0000     333.5500     320.1300
        1547    28.448300     343.0000     333.7900     319.9800
        1548    28.460600     345.0000     334.2100     319.8400
        1549    28.472800     330.0000     335.1500     319.7000
        1550    28.485100     335.0000     336.0200     319.5600
        1551    28.497300     330.0000     336.6200     319.4200
        1552    28.509600     336.0000     337.7800     319.2700
        1553    28.521800     362.0000     339.6600     319.1300
        1554    28.534100     330.0000     340.6600     318.9900
        1555    28.546300     342.0000     338.0300     318.8400
        1556    28.558600     358.0000     337.6700     318.7000
        1557    28.570800     339.0000     338.6200     318.5500
        1558    28.583100     350.0000     340.4600     318.4100
        1559    28.595300     365.0000     343.1300     318.2600
        1560    28.607600     379.0000     345.5700     318.1200
        1561    28.619800     350.0000     346.5800     317.9700
        1562    28.632100     358.0000     348.6400     317.8300
        1563    28.644300     336.0000     350.9200     317.6800
        1564    28.656600     371.0000     352.3200     317.5400
        1565    28.668800     362.0000     351.9900     317.3900
        1566    28.681100     349.0000     349.8900     317.2400
        1567    28.693300     343.0000     347.1200     317.1000
        1568    28.705600     356.0000     344.7400     316.9500
        1569    28.717800     334.0000     343.0100     316.8000
        1570    28.730100     333.0000     341.4200     316.6500
        1571    28.742300     344.0000     339.3700     316.5100
        1572    28.754600     361.0000     336.6900     316.3600
        1573    28.766800     343.0000     333.8600     316.2100
        1574    28.779100     319.0000     331.4200     316.0600
        1575    28.791400     329.0000     329.5200     315.9100
        1576    28.803600     351.0000     328.1000     315.7600
        1577    28.815900     355.0000     327.0000     315.6100
        1578    28.828100     323.0000     326.1200     315.4600
        1579    28.840400     324.0000     325.3900     315.3100
        1580    28.852600     343.0000     324.7600     315.1600
        1581    28.864900     312.0000     324.2000     315.0100
        1582    28.877100     338.0000     323.7000     314.8600
        1583    28.889400     341.0000     323.2400     314.7100
        1584    28.901600     327.0000     322.8200     314.5600
        1585    28.913900     309.0000     322.4400     314.4000
        1586    28.926100     351.0000     322.0800     314.2500
        1587    28.938400     327.0000     321.7600     314.1000
        1588    28.950600     318.0000     321.4900     313.9500
        1589    28.962900     329.0000     321.3100     313.7900
        1590    28.975100     337.0000     321.1500     313.6400
        1591    28.987400     311.0000     320.9500     313.4900
        1592    28.999600     323.0000     320.8300     313.3300
        1593    29.011900     328.0000     320.8500     313.1800
        1594    29.024100     317.0000     320.7800     313.0300
        1595    29.036400     309.0000     320.0900     312.8700
        1596    29.048600     325.0000     319.6800     312.7200
        1597    29.060900     284.0000     319.4700     312.5600
        1598    29.073100     331.0000     319.3600     312.4100
        1599    29.085400     306.0000     319.3100     312.2500
        1600    29.097600     328.0000     319.2200     312.1000
        1601    29.109900     353.0000     318.8400     311.9400
        1602    29.122100     316.0000     318.5700     311.7900
        1603    29.134400     319.0000     318.4400     311.6300
        1604    29.146600     298.0000     318.3500     311.4700
        1605    29.158900     346.0000     318.2900     311.3200
        1606    29.171100     318.0000     318.2300     311.1600
        1607    29.183400     328.0000     318.2100     311.0000
        1608    29.195600     317.0000     318.2100     310.8400
        1609    29.207900     347.0000     318.2400     310.6900
        1610    29.220100     306.0000     318.2900     310.5300
        1611    29.232400     326.0000     318.3900     310.3700
        1612    29.244600     324.0000     318.5200     310.2100
        1613    29.256900     351.0000     318.7100     310.0500
        1614    29.269100     328.0000     318.9500     309.9000
        1615    29.281400     361.0000     319.2600     309.7400
        1616    29.293600     338.0000     319.6600     309.5800
        1617    29.305900     324.0000     320.1600     309.4200
        1618    29.318100     327.0000     320.8000     309.2600
        1619    29.330400     348.0000     321.6000     309.1000
        1620    29.342600     315.0000     322.6000     308.9400
        1621    29.354900     328.0000     323.8600     308.7800
        1622    29.367100     319.0000     325.4200     308.6200
        1623    29.379400     316.0000     327.3500     308.4600
        1624    29.391600     312.0000     329.7300     308.3000
        1625    29.403900     353.0000     332.6700     308.1400
        1626    29.416200     351.0000     336.3600     307.9700
        1627    29.428400     341.0000     341.1400     307.8100
        1628    29.440700     341.0000     347.6400     307.6500
        1629    29.452900     345.0000     356.9800     307.4900
        1630    29.465200     385.0000     370.9200     307.3300
        1631    29.477400     353.0000     391.9300     307.1600
        1632    29.489700     425.0000     422.3900     307.0000
        1633    29.501900     428.0000     462.4800     306.8400
        1634    29.514200     520.0000     508.6500     306.6800
        1635    29.526400     549.0000     557.0900     306.5100
        1636    29.538700     584.0000     604.8600     306.3500
        1637    29.550900     589.0000     640.9200     306.1900
        1638    29.563200     611.0000     644.6500     306.0200
        1639    29.575400     580.0000     609.9900     305.8600
        1640    29.587700     527.0000     562.8600     305.6900
        1641    29.599900     508.0000     530.0200     305.5300
        1642    29.612200     515.0000     515.4900     305.3700
        1643    29.624400     500.0000     508.3700     305.2000
        1644    29.636700     527.0000     492.5900     305.0400
        1645    29.648900     460.0000     459.6400     304.8700
        1646    29.661200     396.0000     418.9700     304.7000
        1647    29.673400     368.0000     384.9800     304.5400
        1648    29.685700     335.0000     361.9400     304.3700
        1649    29.697900     346.0000     347.3200     304.2100
        1650    29.710200     321.0000     337.9000     304.0400
        1651    29.722400     336.0000     331.5700     303.8800
        1652    29.734700     304.0000     327.1100     303.7100
        1653    29.746900     313.0000     323.8500     303.5400
        1654    29.759200     325.0000     321.3600     303.3800
        1655    29.771400     333.0000     319.4200     303.2100
        1656    29.783700     293.0000     317.8600     303.0400
        1657    29.795900     320.0000     316.5800     302.8700
        1658    29.808200     329.0000     315.5200     302.7100
        1659    29.820400     329.0000     314.6200     302.5400
        1660    29.832700     287.0000     313.8500     302.3700
        1661    29.844900     329.0000     313.1800     302.2000
        1662    29.857200     313.0000     312.6000     302.0300
        1663    29.869400     335.0000     312.0800     301.8700
        1664    29.881700     347.0000     311.6300     301.7000
        1665    29.893900     290.0000     311.2200     301.5300
        1666    29.906200     328.0000     310.8500     301.3600
        1667    29.918400     326.0000     310.5200     301.1900
        1668    29.930700     317.0000     310.2100     301.0200
        1669    29.942900     322.0000     309.9400     300.8500
        1670    29.955200     327.0000     309.6900     300.6800
        1671    29.967400     297.0000     309.4600     300.5100
        1672    29.979700     323.0000     309.2500     300.3400
        1673    29.991900     316.0000     309.0700     300.1700
        1674    30.004200     328.0000     308.8900     300.0000
        1675    30.016400     312.0000     308.7400     299.8300
        1676    30.028700     325.0000     308.6000     299.6600
        1677    30.041000     324.0000     308.4800     299.4900
        1678    30.053200     299.0000     308.3800     299.3200
        1679    30.065500     318.0000     308.3100     299.1500
        1680    30.077700     300.0000     308.2900     298.9800
        1681    30.090000     320.0000     308.2700     298.8100
        1682    30.102200     319.0000     308.2600     298.6300
        1683    30.114500     290.0000     308.3000     298.4600
        1684    30.126700     335.0000     308.4000     298.2900
        1685    30.139000     275.0000     308.4600     298.1200
        1686    30.151200     338.0000     308.3600     297.9500
        1687    30.163500     337.0000     308.4500     297.7800
        1688    30.175700     350.0000     308.7600     297.6000
        1689    30.188000     326.0000     309.4400     297.4300
        1690    30.200200     307.0000     310.9100     297.2600
        1691    30.212500     317.0000     312.7900     297.0800
        1692    30.224700     327.0000     313.7100     296.9100
        1693    30.237000     301.0000     315.6400     296.7400
        1694    30.249200     314.0000     319.4900     296.5700
        1695    30.261500     351.0000     324.0700     296.3900
        1696    30.273700     309.0000     321.1000     296.2200
        1697    30.286000     342.0000     318.2000     296.0500
        1698    30.298200     318.0000     319.3500     295.8700
        1699    30.310500     329.0000     323.1800     295.7000
        1700    30.322700     330.0000     329.2800     295.5200
        1701    30.335000     295.0000     328.7700     295.3500
        1702    30.347200     319.0000     319.4300     295.1700
        1703    30.359500     297.0000     314.6400     295.0000
        1704    30.371700     334.0000     313.9200     294.8300
        1705    30.384000     316.0000     315.0300     294.6500
        1706    30.396200     321.0000     317.2100     294.4800
        1707    30.408500     297.0000     317.8200     294.3000
        1708    30.420700     342.0000     313.4800     294.1300
        1709    30.433000     333.0000     311.6300     293.9500
        1710    30.445200     314.0000     311.5100     293.7800
        1711    30.457500     322.0000     311.7600     293.6000
        1712    30.469700     358.0000     312.1500     293.4200
        1713    30.482000     320.0000     312.6300     293.2500
        1714    30.494200     331.0000     313.1800     293.0700
        1715    30.506500     300.0000     313.8300     292.9000
        1716    30.518700     295.0000     314.6000     292.7200
        1717    30.531000     294.0000     315.6000     292.5500
        1718    30.543200     374.0000     316.8600     292.3700
        1719    30.555500     320.0000     318.3100     292.1900
        1720    30.567700     325.0000     320.6100     292.0200
        1721    30.580000     349.0000     323.5600     291.8400
        1722    30.592200     310.0000     325.8600     291.6600
        1723    30.604500     354.0000     327.6100     291.4900
        1724    30.616700     328.0000     331.0500     291.3100
        1725    30.629000     341.0000     334.5900     291.1300
        1726    30.641200     308.0000     331.7400     290.9600
        1727    30.653500     361.0000     331.3200     290.7800
        1728    30.665700     344.0000     333.5900     290.6000
        1729    30.678000     341.0000     336.3000     290.4200
        1730    30.690300     342.0000     339.7600     290.2500
        1731    30.702500     318.0000     344.2200     290.0700
        1732    30.714800     359.0000     347.0000     289.8900
        1733    30.727000     380.0000     349.1300     289.7100
        1734    30.739300     359.0000     353.8400     289.5300
        1735    30.751500     363.0000     359.5400     289.3600
        1736    30.763800     329.0000     366.3200     289.1800
        1737    30.776000     394.0000     374.7800     289.0000
        1738    30.788300     384.0000     384.3900     288.8200
        1739    30.800500     388.0000     396.2900     288.6400
        1740    30.812800     380.0000     410.8500     288.4600
        1741    30.825000     413.0000     428.2500     288.2900
        1742    30.837300     420.0000     448.9000     288.1100
        1743    30.849500     500.0000     474.0600     287.9300
        1744    30.861800     526.0000     504.8700     287.7500
        1745    30.874000     527.0000     543.7300     287.5700
        1746    30.886300     568.0000     595.1000     287.3900
        1747    30.898500     636.0000     665.9500     287.2100
        1748    30.910800     773.0000     767.2700     287.0300
        1749    30.923000     941.0000     913.9200     286.8500
        1750    30.935300    1133.0000    1121.5900     286.6700
        1751    30.947500    1428.0000    1397.9400     286.5000
        1752    30.959800    1725.0000    1731.6300     286.3200
        1753    30.972000    2198.0000    2095.7600     286.1400
        1754    30.984300    2456.0000    2457.7700     285.9600
        1755    30.996500    2733.0000    2759.5800     285.7800
        1756    31.008800    2838.0000    2897.3300     285.6000
        1757    31.021000    2832.0000    2793.1800     285.4200
        1758    31.033300    2492.0000    2515.4800     285.2400
        1759    31.045500    2250.0000    2233.2300     285.0600
        1760    31.057800    1978.0000    2049.3400     284.8800
        1761    31.070000    1934.0000    1954.8900     284.7000
        1762    31.082300    1751.0000    1875.1800     284.5200
        1763    31.094500    1616.0000    1725.6100     284.3400
        1764    31.106800    1481.0000    1481.1800     284.1600
        1765    31.119000    1194.0000    1201.7900     283.9800
        1766    31.131300     958.0000     961.6600     283.8000
        1767    31.143500     770.0000     787.7200     283.6100
        1768    31.155800     706.0000     672.9300     283.4300
        1769    31.168000     580.0000     594.1200     283.2500
        1770    31.180300     527.0000     540.7900     283.0700
        1771    31.192500     479.0000     503.7900     282.8900
        1772    31.204800     465.0000     477.4300     282.7100
        1773    31.217000     492.0000     458.0700     282.5300
        1774    31.229300     452.0000     443.8900     282.3500
        1775    31.241500     487.0000     433.4500     282.1700
        1776    31.253800     387.0000     425.7400     281.9900
        1777    31.266000     444.0000     420.1300     281.8100
        1778    31.278300     389.0000     416.1200     281.6200
        1779    31.290500     427.0000     413.3000     281.4400
        1780    31.302800     406.0000     411.4300     281.2600
        1781    31.315000     438.0000     410.4400     281.0800
        1782    31.327300     421.0000     410.1000     280.9000
        1783    31.339600     425.0000     410.2800     280.7200
        1784    31.351800     428.0000     410.8400     280.5400
        1785    31.364100     393.0000     411.6800     280.3500
        1786    31.376300     400.0000     412.7300     280.1700
        1787    31.388600     413.0000     413.8800     279.9900
        1788    31.400800     382.0000     415.0600     279.8100
        1789    31.413100     421.0000     416.2100     279.6300
        1790    31.425300     395.0000     417.2500     279.4500
        1791    31.437600     398.0000     418.1300     279.2600
        1792    31.449800     419.0000     418.8000     279.0800
        1793    31.462100     429.0000     419.2200     278.9000
        1794    31.474300     453.0000     419.3500     278.7200
        1795    31.486600     416.0000     419.1500     278.5400
        1796    31.498800     384.0000     418.6200     278.3600
        1797    31.511100     407.0000     417.7400     278.1700
        1798    31.523300     428.0000     416.5100     277.9900
        1799    31.535600     455.0000     414.9300     277.8100
        1800    31.547800     428.0000     413.0400     277.6300
        1801    31.560100     419.0000     410.8300     277.4500
        1802    31.572300     395.0000     408.3500     277.2600
        1803    31.584600     413.0000     405.6300     277.0800
        1804    31.596800     403.0000     402.7100     276.9000
        1805    31.609100     385.0000     399.6100     276.7200
        1806    31.621300     410.0000     396.3900     276.5300
        1807    31.633600     373.0000     393.0900     276.3500
        1808    31.645800     361.0000     389.7500     276.1700
        1809    31.658100     441.0000     386.4000     275.9900
        1810    31.670300     362.0000     383.0800     275.8100
        1811    31.682600     367.0000     379.8300     275.6200
        1812    31.694800     396.0000     376.6800     275.4400
        1813    31.707100     423.0000     373.6600     275.2600
        1814    31.719300     337.0000     370.7900     275.0800
        1815    31.731600     393.0000     368.1000     274.8900
        1816    31.743800     377.0000     365.6100     274.7100
        1817    31.756100     351.0000     363.3200     274.5300
        1818    31.768300     395.0000     361.2700     274.3500
        1819    31.780600     382.0000     359.4500     274.1600
        1820    31.792800     350.0000     357.8800     273.9800
        1821    31.805100     391.0000     356.5700     273.8000
        1822    31.817300     354.0000     355.5200     273.6200
        1823    31.829600     344.0000     354.7500     273.4300
        1824    31.841800     383.0000     354.2400     273.2500
        1825    31.854100     340.0000     354.0200     273.0700
        1826    31.866300     396.0000     354.0900     272.8900
        1827    31.878600     375.0000     354.4500     272.7000
        1828    31.890800     377.0000     355.1000     272.5200
        1829    31.903100     341.0000     356.0600     272.3400
        1830    31.915300     383.0000     357.3200     272.1600
        1831    31.927600     372.0000     358.8800     271.9700
        1832    31.939800     393.0000     360.7400     271.7900
        1833    31.952100     375.0000     362.9100     271.6100
        1834    31.964400     339.0000     365.3800     271.4300
        1835    31.976600     378.0000     368.1400     271.2400
        1836    31.988900     396.0000     371.1900     271.0600
        1837    32.001100     385.0000     374.5100     270.8800
        1838    32.013400     407.0000     378.0900     270.7000
        1839    32.025600     367.0000     381.9000     270.5100
        1840    32.037900     378.0000     385.9200     270.3300
        1841    32.050100     392.0000     390.1200     270.1500
        1842    32.062400     388.0000     394.4700     269.9700
        1843    32.074600     436.0000     398.9300     269.7800
        1844    32.086900     412.0000     403.4600     269.6000
        1845    32.099100     463.0000     408.0200     269.4200
        1846    32.111400     401.0000     412.5600     269.2400
        1847    32.123600     362.0000     417.0500     269.0500
        1848    32.135900     425.0000     421.4500     268.8700
        1849    32.148100     429.0000     425.7400     268.6900
        1850    32.160400     444.0000     429.9100     268.5100
        1851    32.172600     427.0000     433.9600     268.3200
        1852    32.184900     413.0000     437.7300     268.1400
        1853    32.197100     436.0000     441.6000     267.9600
        1854    32.209400     439.0000     445.4600     267.7800
        1855    32.221600     431.0000     449.4200     267.6000
        1856    32.233900     432.0000     453.6600     267.4100
        1857    32.246100     457.0000     458.5000     267.2300
        1858    32.258400     452.0000     463.8700     267.0500
        1859    32.270600     468.0000     470.4600     266.8700
        1860    32.282900     485.0000     479.7200     266.6800
        1861    32.295100     516.0000     493.3000     266.5000
        1862    32.307400     534.0000     511.7100     266.3200
        1863    32.319600     516.0000     537.6900     266.1400
        1864    32.331900     573.0000     577.3100     265.9600
        1865    32.344100     630.0000     628.9800     265.7700
        1866    32.356400     649.0000     688.8100     265.5900
        1867    32.368600     783.0000     751.8300     265.4100
        1868    32.380900     823.0000     809.4500     265.2300
        1869    32.393100     922.0000     842.2700     265.0500
        1870    32.405400     885.0000     830.6600     264.8700
        1871    32.417600     858.0000     779.8900     264.6800
        1872    32.429900     775.0000     721.6600     264.5000
        1873    32.442100     702.0000     681.7300     264.3200
        1874    32.454400     692.0000     663.1600     264.1400
        1875    32.466600     624.0000     655.0400     263.9600
        1876    32.478900     648.0000     640.7300     263.7800
        1877    32.491100     597.0000     607.2800     263.5900
        1878    32.503400     590.0000     557.8500     263.4100
        1879    32.515600     525.0000     508.0300     263.2300
        1880    32.527900     447.0000     468.6900     263.0500
        1881    32.540100     469.0000     440.8600     262.8700
        1882    32.552400     417.0000     421.4500     262.6900
        1883    32.564600     413.0000     407.4300     262.5100
        1884    32.576900     353.0000     396.7600     262.3200
        1885    32.589100     373.0000     388.2000     262.1400
        1886    32.601400     358.0000     381.0200     261.9600
        1887    32.613600     361.0000     374.7700     261.7800
        1888    32.625900     362.0000     369.1700     261.6000
        1889    32.638200     347.0000     364.0600     261.4200
        1890    32.650400     374.0000     359.3300     261.2400
        1891    32.662700     353.0000     354.9400     261.0600
        1892    32.674900     352.0000     350.9100     260.8800
        1893    32.687200     331.0000     347.3800     260.7000
        1894    32.699400     338.0000     344.6600     260.5200
        1895    32.711700     341.0000     343.2800     260.3400
        1896    32.723900     356.0000     342.6300     260.1500
        1897    32.736200     303.0000     341.7300     259.9700
        1898    32.748400     371.0000     342.3600     259.7900
        1899    32.760700     335.0000     345.1800     259.6100
        1900    32.772900     338.0000     344.8600     259.4300
        1901    32.785200     358.0000     335.5300     259.2500
        1902    32.797400     335.0000     327.8800     259.0700
        1903    32.809700     326.0000     326.4800     258.8900
        1904    32.821900     286.0000     327.0700     258.7100
        1905    32.834200     326.0000     329.9500     258.5300
        1906    32.846400     344.0000     335.5400     258.3500
        1907    32.858700     327.0000     341.6000     258.1700
        1908    32.870900     332.0000     346.9300     257.9900
        1909    32.883200     356.0000     357.0000     257.8100
        1910    32.895400     328.0000     372.0500     257.6300
        1911    32.907700     386.0000     388.8700     257.4500
        1912    32.919900     391.0000     404.8300     257.2700
        1913    32.932200     378.0000     414.5800     257.1000
        1914    32.944400     394.0000     411.3500     256.9200
        1915    32.956700     331.0000     395.5200     256.7400
        1916    32.968900     370.0000     377.0000     256.5600
        1917    32.981200     357.0000     364.2600     256.3800
        1918    32.993400     358.0000     358.4300     256.2000
        1919    33.005700     338.0000     356.4500     256.0200
        1920    33.017900     349.0000     353.4700     255.8400
        1921    33.030200     339.0000     344.9700     255.6600
        1922    33.042400     321.0000     330.8800     255.4800
        1923    33.054700     316.0000     315.8600     255.3000
        1924    33.066900     289.0000     303.8300     255.1300
        1925    33.079200     333.0000     295.4100     254.9500
        1926    33.091400     294.0000     289.6900     254.7700
        1927    33.103700     296.0000     285.7000     254.5900
        1928    33.115900     327.0000     282.8000     254.4100
        1929    33.128200     337.0000     280.6000     254.2300
        1930    33.140400     291.0000     278.8600     254.0600
        1931    33.152700     303.0000     277.4500     253.8800
        1932    33.164900     293.0000     276.2900     253.7000
        1933    33.177200     303.0000     275.3200     253.5200
        1934    33.189400     267.0000     274.5200     253.3500
        1935    33.201700     282.0000     273.8400     253.1700
        1936    33.213900     279.0000     273.3000     252.9900
        1937    33.226200     259.0000     272.8800     252.8100
        1938    33.238400     277.0000     272.5800     252.6400
        1939    33.250700     297.0000     272.3900     252.4600
        1940    33.262900     267.0000     272.3400     252.2800
        1941    33.275200     296.0000     272.4300     252.1000
        1942    33.287500     288.0000     272.6800     251.9300
        1943    33.299700     272.0000     273.1100     251.7500
        1944    33.312000     317.0000     273.7300     251.5700
        1945    33.324200     265.0000     274.6200     251.4000
        1946    33.336500     288.0000     275.8500     251.2200
        1947    33.348700     288.0000     277.6200     251.0400
        1948    33.361000     287.0000     280.2000     250.8700
        1949    33.373200     309.0000     284.0700     250.6900
        1950    33.385500     311.0000     289.8300     250.5100
        1951    33.397700     319.0000     298.1800     250.3400
        1952    33.410000     349.0000     309.6400     250.1600
        1953    33.422200     361.0000     324.0400     249.9900
        1954    33.434500     355.0000     340.4400     249.8100
        1955    33.446700     389.0000     357.3200     249.6400
        1956    33.459000     390.0000     371.9300     249.4600
        1957    33.471200     418.0000     379.7000     249.2800
        1958    33.483500     419.0000     376.7000     249.1100
        1959    33.495700     405.0000     364.7500     248.9300
        1960    33.508000     409.0000     351.0000     248.7600
        1961    33.520200     375.0000     341.2400     248.5800
        1962    33.532500     336.0000     336.4200     248.4100
        1963    33.544700     340.0000     334.2700     248.2300
        1964    33.557000     329.0000     331.0500     248.0600
        1965    33.569200     334.0000     323.7100     247.8800
        1966    33.581500     292.0000     312.3300     247.7100
        1967    33.593700     326.0000     300.0200     247.5400
        1968    33.606000     287.0000     289.6600     247.3600
        1969    33.618200     285.0000     282.1300     247.1900
        1970    33.630500     271.0000     276.9900     247.0100
        1971    33.642700     285.0000     273.5300     246.8400
        1972    33.655000     287.0000     271.1900     246.6700
        1973    33.667200     283.0000     269.5800     246.4900
        1974    33.679500     280.0000     268.4800     246.3200
        1975    33.691700     309.0000     267.7400     246.1500
        1976    33.704000     283.0000     267.2600     245.9700
        1977    33.716200     269.0000     266.9900     245.8000
        1978    33.728500     284.0000     266.8800     245.6300
        1979    33.740700     331.0000     266.9000     245.4500
        1980    33.753000     277.0000     267.0500     245.2800
        1981    33.765200     265.0000     267.3000     245.1100
        1982    33.777500     290.0000     267.6500     244.9400
        1983    33.789700     251.0000     268.0900     244.7600
        1984    33.802000     280.0000     268.6200     244.5900
        1985    33.814200     290.0000     269.2300     244.4200
        1986    33.826500     280.0000     269.9400     244.2500
        1987    33.838700     307.0000     270.7300     244.0700
        1988    33.851000     331.0000     271.6100     243.9000
        1989    33.863200     301.0000     272.5800     243.7300
        1990    33.875500     301.0000     273.6500     243.5600
        1991    33.887700     301.0000     274.8300     243.3900
        1992    33.900000     300.0000     276.1100     243.2200
        1993    33.912300     299.0000     277.5200     243.0500
        1994    33.924500     264.0000     279.0800     242.8700
        1995    33.936800     280.0000     280.8000     242.7000
        1996    33.949000     287.0000     282.7300     242.5300
        1997    33.961300     308.0000     284.8900     242.3600
        1998    33.973500     301.0000     287.3600     242.1900
        1999    33.985800     304.0000     290.2000     242.0200
        2000    33.998000     286.0000     293.5200     241.8500
        2001    34.010300     322.0000     297.4600     241.6800
        2002    34.022500     289.0000     302.1600     241.5100
        2003    34.034800     295.0000     307.8100     241.3400
        2004    34.047000     326.0000     314.5600     241.1700
        2005    34.059300     316.0000     322.5500     241.0000
        2006    34.071500     319.0000     331.8500     240.8300
        2007    34.083800     354.0000     342.5100     240.6600
        2008    34.096000     355.0000     354.6100     240.5000
        2009    34.108300     340.0000     368.5000     240.3300
        2010    34.120500     408.0000     385.1700     240.1600
        2011    34.132800     411.0000     407.0500     239.9900
        2012    34.145000     455.0000     439.2400     239.8200
        2013    34.157300     492.0000     490.9500     239.6500
        2014    34.169500     635.0000     577.6300     239.4800
        2015    34.181800     789.0000     721.9000     239.3200
        2016    34.194000     962.0000     946.1200     239.1500
        2017    34.206300    1220.0000    1244.8000     238.9800
        2018    34.218500    1600.0000    1584.0000     238.8100
        2019    34.230800    2004.0000    1961.0900     238.6400
        2020    34.243000    2295.0000    2346.7400     238.4800
        2021    34.255300    2484.0000    2544.5900     238.3100
        2022    34.267500    2358.0000    2307.6000     238.1400
        2023    34.279800    1903.0000    1807.1400     237.9800
        2024    34.292000    1421.0000    1447.9100     237.8100
        2025    34.304300    1298.0000    1320.2600     237.6400
        2026    34.316500    1320.0000    1342.9800     237.4800
        2027    34.328800    1374.0000    1437.7600     237.3100
        2028    34.341000    1417.0000    1487.3700     237.1400
        2029    34.353300    1290.0000    1358.1800     236.9800
        2030    34.365500    1007.0000    1043.6200     236.8100
        2031    34.377800     824.0000     750.2700     236.6500
        2032    34.390000     539.0000     565.2500     236.4800
        2033    34.402300     449.0000     460.9100     236.3200
        2034    34.414500     403.0000     400.2900     236.1500
        2035    34.426800     344.0000     362.5600     235.9900
        2036    34.439000     335.0000     337.4200     235.8200
        2037    34.451300     327.0000     319.7200     235.6600
        2038    34.463500     262.0000     306.6900     235.4900
        2039    34.475800     275.0000     296.7400     235.3300
        2040    34.488000     289.0000     288.9400     235.1600
        2041    34.500300     265.0000     282.6800     235.0000
        2042    34.512500     300.0000     277.5500     234.8400
        2043    34.524800     286.0000     273.2900     234.6700
        2044    34.537000     242.0000     269.6900     234.5100
        2045    34.549300     276.0000     266.6300     234.3400
        2046    34.561600     260.0000     263.9900     234.1800
        2047    34.573800     263.0000     261.7000     234.0200
        2048    34.586100     256.0000     259.7000     233.8600
        2049    34.598300     263.0000     257.9300     233.6900
        2050    34.610600     256.0000     256.3600     233.5300
        2051    34.622800     258.0000     254.9800     233.3700
        2052    34.635100     272.0000     253.7500     233.2100
        2053    34.647300     246.0000     252.6500     233.0400
        2054    34.659600     277.0000     251.6700     232.8800
        2055    34.671800     243.0000     250.8000     232.7200
        2056    34.684100     227.0000     250.0200     232.5600
        2057    34.696300     260.0000     249.3200     232.4000
        2058    34.708600     262.0000     248.7200     232.2400
        2059    34.720800     256.0000     248.2000     232.0800
        2060    34.733100     214.0000     247.7600     231.9100
        2061    34.745300     230.0000     247.4000     231.7500
        2062    34.757600     254.0000     247.1300     231.5900
        2063    34.769800     240.0000     246.9500     231.4300
        2064    34.782100     247.0000     246.8600     231.2700
        2065    34.794300     253.0000     246.8800     231.1100
        2066    34.806600     269.0000     247.0200     230.9500
        2067    34.818800     238.0000     247.2900     230.7900
        2068    34.831100     272.0000     247.6900     230.6300
        2069    34.843300     248.0000     248.2600     230.4700
        2070    34.855600     242.0000     248.9900     230.3200
        2071    34.867800     263.0000     249.9300     230.1600
        2072    34.880100     250.0000     251.1400     230.0000
        2073    34.892300     214.0000     252.7300     229.8400
        2074    34.904600     262.0000     254.9200     229.6800
        2075    34.916800     285.0000     258.0700     229.5200
        2076    34.929100     275.0000     262.7400     229.3600
        2077    34.941300     264.0000     269.7500     229.2100
        2078    34.953600     283.0000     280.0300     229.0500
        2079    34.965800     273.0000     294.2700     228.8900
        2080    34.978100     334.0000     312.2500     228.7300
        2081    34.990300     347.0000     332.8500     228.5800
        2082    35.002600     340.0000     354.2800     228.4200
        2083    35.014800     365.0000     372.8300     228.2600
        2084    35.027100     377.0000     381.6800     228.1100
        2085    35.039300     390.0000     375.5500     227.9500
        2086    35.051600     365.0000     358.5100     227.7900
        2087    35.063800     328.0000     340.9600     227.6400
        2088    35.076100     330.0000     329.5800     227.4800
        2089    35.088300     310.0000     324.9900     227.3300
        2090    35.100600     312.0000     324.3600     227.1700
        2091    35.112800     314.0000     322.9200     227.0200
        2092    35.125100     326.0000     315.8200     226.8600
        2093    35.137300     321.0000     302.6400     226.7100
        2094    35.149600     299.0000     287.2400     226.5500
        2095    35.161800     300.0000     273.7500     226.4000
        2096    35.174100     280.0000     263.7200     226.2400
        2097    35.186300     262.0000     256.7700     226.0900
        2098    35.198600     272.0000     252.0300     225.9300
        2099    35.210900     223.0000     248.6400     225.7800
        2100    35.223100     208.0000     246.2100     225.6300
        2101    35.235400     230.0000     244.5100     225.4700
        2102    35.247600     226.0000     243.3100     225.3200
        2103    35.259900     231.0000     242.5200     225.1700
        2104    35.272100     260.0000     242.0400     225.0100
        2105    35.284400     248.0000     241.7700     224.8600
        2106    35.296600     251.0000     241.7700     224.7100
        2107    35.308900     227.0000     242.1100     224.5600
        2108    35.321100     256.0000     242.6100     224.4000
        2109    35.333400     242.0000     242.6400     224.2500
        2110    35.345600     238.0000     243.0200     224.1000
        2111    35.357900     233.0000     243.9600     223.9500
        2112    35.370100     261.0000     245.2500     223.8000
        2113    35.382400     221.0000     246.9100     223.6500
        2114    35.394600     237.0000     249.1500     223.5000
        2115    35.406900     243.0000     252.2200     223.3500
        2116    35.419100     240.0000     256.3600     223.2000
        2117    35.431400     271.0000     262.3700     223.0500
        2118    35.443600     278.0000     271.6900     222.9000
        2119    35.455900     304.0000     285.5900     222.7500
        2120    35.468100     269.0000     305.2100     222.6000
        2121    35.480400     333.0000     329.2300     222.4500
        2122    35.492600     366.0000     359.2900     222.3000
        2123    35.504900     401.0000     391.6400     222.1500
        2124    35.517100     435.0000     421.6200     222.0000
        2125    35.529400     419.0000     440.1800     221.8500
        2126    35.541600     446.0000     437.4400     221.7000
        2127    35.553900     388.0000     414.3300     221.5500
        2128    35.566100     432.0000     385.3500     221.4100
        2129    35.578400     405.0000     364.2300     221.2600
        2130    35.590600     406.0000     354.5700     221.1100
        2131    35.602900     368.0000     352.9900     220.9600
        2132    35.615100     348.0000     353.0900     220.8200
        2133    35.627400     355.0000     347.3700     220.6700
        2134    35.639600     366.0000     331.5800     220.5200
        2135    35.651900     320.0000     309.0300     220.3700
        2136    35.664100     277.0000     287.0400     220.2300
        2137    35.676400     261.0000     270.0300     220.0800
        2138    35.688600     265.0000     258.3800     219.9400
        2139    35.700900     264.0000     250.8600     219.7900
        2140    35.713100     276.0000     246.2400     219.6400
        2141    35.725400     243.0000     243.6500     219.5000
        2142    35.737600     240.0000     242.4500     219.3500
        2143    35.749900     255.0000     242.1700     219.2100
        2144    35.762100     252.0000     242.3800     219.0600
        2145    35.774400     234.0000     242.4200     218.9200
        2146    35.786600     259.0000     241.3500     218.7800
        2147    35.798900     239.0000     238.8800     218.6300
        2148    35.811100     263.0000     236.0400     218.4900
        2149    35.823400     261.0000     233.9000     218.3400
        2150    35.835700     255.0000     232.7100     218.2000
        2151    35.847900     256.0000     232.2000     218.0600
        2152    35.860200     219.0000     231.9700     217.9100
        2153    35.872400     212.0000     231.5000     217.7700
        2154    35.884700     231.0000     230.3500     217.6300
        2155    35.896900     221.0000     228.6600     217.4900
        2156    35.909200     254.0000     227.0200     217.3400
        2157    35.921400     228.0000     225.8100     217.2000
        2158    35.933700     209.0000     225.1200     217.0600
        2159    35.945900     222.0000     224.8600     216.9200
        2160    35.958200     194.0000     224.9700     216.7800
        2161    35.970400     241.0000     225.5000     216.6400
        2162    35.982700     196.0000     226.4200     216.4900
        2163    35.994900     219.0000     227.5200     216.3500
        2164    36.007200     216.0000     228.3100     216.2100
        2165    36.019400     195.0000     229.0500     216.0700
        2166    36.031700     200.0000     229.2300     215.9300
        2167    36.043900     222.0000     228.3500     215.7900
        2168    36.056200     227.0000     226.7200     215.6500
        2169    36.068400     215.0000     225.2700     215.5100
        2170    36.080700     217.0000     224.6500     215.3800
        2171    36.092900     236.0000     224.7100     215.2400
        2172    36.105200     211.0000     225.2200     215.1000
        2173    36.117400     198.0000     225.5800     214.9600
        2174    36.129700     236.0000     225.8600     214.8200
        2175    36.141900     207.0000     226.3100     214.6800
        2176    36.154200     214.0000     226.5500     214.5400
        2177    36.166400     223.0000     223.2900     214.4100
        2178    36.178700     228.0000     220.1700     214.2700
        2179    36.190900     217.0000     219.2600     214.1300
        2180    36.203200     186.0000     219.0300     213.9900
        2181    36.215400     181.0000     219.0000     213.8600
        2182    36.227700     210.0000     219.2900     213.7200
        2183    36.239900     195.0000     219.9100     213.5900
        2184    36.252200     196.0000     220.0200     213.4500
        2185    36.264400     197.0000     218.5800     213.3100
        2186    36.276700     213.0000     217.5500     213.1800
        2187    36.288900     193.0000     216.6300     213.0400
        2188    36.301200     229.0000     216.1900     212.9100
        2189    36.313400     241.0000     215.9800     212.7700
        2190    36.325700     216.0000     215.8100     212.6400
        2191    36.337900     238.0000     215.6800     212.5000
        2192    36.350200     212.0000     215.6100     212.3700
        2193    36.362400     221.0000     215.5500     212.2300
        2194    36.374700     214.0000     215.2600     212.1000
        2195    36.386900     196.0000     214.8900     211.9700
        2196    36.399200     235.0000     214.6600     211.8300
        2197    36.411400     208.0000     214.4900     211.7000
        2198    36.423700     200.0000     214.3400     211.5700
        2199    36.435900     214.0000     214.1900     211.4300
        2200    36.448200     212.0000     214.0500     211.3000
        2201    36.460400     238.0000     213.9300     211.1700
        2202    36.472700     223.0000     213.8200     211.0400
        2203    36.485000     251.0000     213.7000     210.9000
        2204    36.497200     223.0000     213.6000     210.7700
        2205    36.509500     198.0000     213.5400     210.6400
        2206    36.521700     193.0000     213.4700     210.5100
        2207    36.534000     203.0000     213.2400     210.3800
        2208    36.546200     186.0000     213.0200     210.2500
        2209    36.558500     220.0000     212.8900     210.1200
        2210    36.570700     220.0000     212.7800     209.9900
        2211    36.583000     176.0000     212.6700     209.8600
        2212    36.595200     214.0000     212.5800     209.7300
        2213    36.607500     189.0000     212.5000     209.6000
        2214    36.619700     230.0000     212.4000     209.4700
        2215    36.632000     196.0000     212.2400     209.3400
        2216    36.644200     219.0000     212.1000     209.2100
        2217    36.656500     189.0000     212.0000     209.0800
        2218    36.668700     231.0000     211.9000     208.9500
        2219    36.681000     210.0000     211.8200     208.8200
        2220    36.693200     204.0000     211.7400     208.7000
        2221    36.705500     186.0000     211.6600     208.5700
        2222    36.717700     242.0000     211.6000     208.4400
        2223    36.730000     222.0000     211.5400     208.3100
        2224    36.742200     232.0000     211.4900     208.1900
        2225    36.754500     181.0000     211.4500     208.0600
        2226    36.766700     209.0000     211.4200     207.9300
        2227    36.779000     203.0000     211.4000     207.8100
        2228    36.791200     188.0000     211.4000     207.6800
        2229    36.803500     216.0000     211.4200     207.5500
        2230    36.815700     231.0000     211.4600     207.4300
        2231    36.828000     212.0000     211.5100     207.3000
        2232    36.840200     171.0000     211.5900     207.1800
        2233    36.852500     179.0000     211.6900     207.0500
        2234    36.864700     193.0000     211.8300     206.9300
        2235    36.877000     224.0000     212.0100     206.8000
        2236    36.889200     186.0000     212.2700     206.6800
        2237    36.901500     238.0000     212.6400     206.5600
        2238    36.913700     201.0000     213.1800     206.4300
        2239    36.926000     214.0000     213.9900     206.3100
        2240    36.938200     219.0000     215.1600     206.1800
        2241    36.950500     207.0000     216.8100     206.0600
        2242    36.962700     246.0000     218.9300     205.9400
        2243    36.975000     224.0000     221.4400     205.8200
        2244    36.987200     221.0000     224.1600     205.6900
        2245    36.999500     212.0000     226.6900     205.5700
        2246    37.011700     187.0000     228.1600     205.4500
        2247    37.024000     211.0000     227.8900     205.3300
        2248    37.036200     205.0000     226.4900     205.2100
        2249    37.048500     209.0000     225.3900     205.0800
        2250    37.060700     211.0000     225.3900     204.9600
        2251    37.073000     216.0000     226.4500     204.8400
        2252    37.085200     223.0000     228.2400     204.7200
        2253    37.097500     248.0000     230.3500     204.6000
        2254    37.109700     230.0000     232.3100     204.4800
        2255    37.122000     246.0000     234.0500     204.3600
        2256    37.134300     219.0000     236.3400     204.2400
        2257    37.146500     222.0000     240.4800     204.1200
        2258    37.158800     237.0000     247.8200     204.0000
        2259    37.171000     264.0000     259.8300     203.8800
        2260    37.183300     269.0000     278.1300     203.7600
        2261    37.195500     275.0000     303.8200     203.6500
        2262    37.207800     341.0000     336.3900     203.5300
        2263    37.220000     355.0000     373.7700     203.4100
        2264    37.232300     390.0000     412.2600     203.2900
        2265    37.244500     445.0000     443.1400     203.1700
        2266    37.256800     446.0000     451.8700     203.0600
        2267    37.269000     423.0000     430.8100     202.9400
        2268    37.281300     384.0000     393.2400     202.8200
        2269    37.293500     345.0000     360.8500     202.7100
        2270    37.305800     344.0000     343.6100     202.5900
        2271    37.318000     312.0000     339.8600     202.4700
        2272    37.330300     310.0000     343.6400     202.3600
        2273    37.342500     303.0000     346.8500     202.2400
        2274    37.354800     329.0000     340.3000     202.1300
        2275    37.367000     319.0000     320.1600     202.0100
        2276    37.379300     288.0000     292.9000     201.9000
        2277    37.391500     266.0000     268.0400     201.7800
        2278    37.403800     240.0000     249.7700     201.6700
        2279    37.416000     212.0000     237.4800     201.5500
        2280    37.428300     205.0000     229.3300     201.4400
        2281    37.440500     202.0000     223.8100     201.3300
        2282    37.452800     215.0000     219.9500     201.2100
        2283    37.465000     222.0000     217.1600     201.1000
        2284    37.477300     201.0000     215.0900     200.9900
        2285    37.489500     188.0000     213.5300     200.8700
        2286    37.501800     195.0000     212.3400     200.7600
        2287    37.514000     192.0000     211.4400     200.6500
        2288    37.526300     248.0000     210.7600     200.5400
        2289    37.538500     201.0000     210.2500     200.4200
        2290    37.550800     193.0000     209.9200     200.3100
        2291    37.563000     222.0000     209.7300     200.2000
        2292    37.575300     212.0000     209.5400     200.0900
        2293    37.587500     212.0000     209.3500     199.9800
        2294    37.599800     231.0000     209.4300     199.8700
        2295    37.612000     196.0000     209.7900     199.7600
        2296    37.624300     227.0000     210.5000     199.6500
        2297    37.636500     210.0000     211.7600     199.5400
        2298    37.648800     216.0000     213.8500     199.4300
        2299    37.661000     214.0000     217.1000     199.3200
        2300    37.673300     204.0000     221.7000     199.2100
        2301    37.685500     217.0000     227.6100     199.1000
        2302    37.697800     231.0000     234.5700     198.9900
        2303    37.710000     218.0000     241.9000     198.8800
        2304    37.722300     250.0000     248.0500     198.7700
        2305    37.734500     244.0000     250.1500     198.6700
        2306    37.746800     260.0000     246.2800     198.5600
        2307    37.759100     263.0000     238.6900     198.4500
        2308    37.771300     265.0000     231.8400     198.3400
        2309    37.783600     258.0000     228.0100     198.2400
        2310    37.795800     232.0000     226.9600     198.1300
        2311    37.808100     262.0000     227.5900     198.0200
        2312    37.820300     208.0000     228.4400     197.9200
        2313    37.832600     236.0000     227.8500     197.8100
        2314    37.844800     226.0000     224.3400     197.7000
        2315    37.857100     226.0000     218.9700     197.6000
        2316    37.869300     227.0000     213.7600     197.4900
        2317    37.881600     224.0000     209.8000     197.3900
        2318    37.893800     197.0000     207.0900     197.2800
        2319    37.906100     203.0000     205.2700     197.1800
        2320    37.918300     191.0000     204.0000     197.0700
        2321    37.930600     201.0000     203.0800     196.9700
        2322    37.942800     205.0000     202.3800     196.8700
        2323    37.955100     201.0000     201.8300     196.7600
        2324    37.967300     195.0000     201.3800     196.6600
        2325    37.979600     200.0000     201.0000     196.5600
        2326    37.991800     189.0000     200.6800     196.4500
        2327    38.004100     185.0000     200.3900     196.3500
        2328    38.016300     231.0000     200.1300     196.2500
        2329    38.028600     184.0000     199.9000     196.1400
        2330    38.040800     196.0000     199.6900     196.0400
        2331    38.053100     214.0000     199.4900     195.9400
        2332    38.065300     193.0000     199.3100     195.8400
        2333    38.077600     220.0000     199.1400     195.7400
        2334    38.089800     197.0000     198.9800     195.6400
        2335    38.102100     207.0000     198.8300     195.5400
        2336    38.114300     169.0000     198.6800     195.4300
        2337    38.126600     202.0000     198.5500     195.3300
        2338    38.138800     195.0000     198.4200     195.2300
        2339    38.151100     169.0000     198.3000     195.1300
        2340    38.163300     190.0000     198.1800     195.0300
        2341    38.175600     185.0000     198.0700     194.9300
        2342    38.187800     205.0000     197.9600     194.8400
        2343    38.200100     226.0000     197.8600     194.7400
        2344    38.212300     176.0000     197.7600     194.6400
        2345    38.224600     183.0000     197.6600     194.5400
        2346    38.236800     176.0000     197.5800     194.4400
        2347    38.249100     190.0000     197.4900     194.3400
        2348    38.261300     179.0000     197.4100     194.2400
        2349    38.273600     200.0000     197.3300     194.1500
        2350    38.285800     170.0000     197.2600     194.0500
        2351    38.298100     175.0000     197.1900     193.9500
        2352    38.310300     190.0000     197.1200     193.8600
        2353    38.322600     171.0000     197.0600     193.7600
        2354    38.334800     219.0000     197.0100     193.6600
        2355    38.347100     182.0000     196.9600     193.5700
        2356    38.359300     188.0000     196.9100     193.4700
        2357    38.371600     184.0000     196.8700     193.3800
        2358    38.383800     186.0000     196.8500     193.2800
        2359    38.396100     209.0000     196.8400     193.1800
        2360    38.408400     207.0000     196.8500     193.0900
        2361    38.420600     197.0000     196.8500     192.9900
        2362    38.432900     212.0000     196.8900     192.9000
        2363    38.445100     191.0000     196.9600     192.8100
        2364    38.457400     187.0000     196.9700     192.7100
        2365    38.469600     174.0000     196.8300     192.6200
        2366    38.481900     162.0000     196.7900     192.5200
        2367    38.494100     202.0000     196.8300     192.4300
        2368    38.506400     181.0000     196.9300     192.3400
        2369    38.518600     215.0000     197.0400     192.2500
        2370    38.530900     197.0000     197.2100     192.1500
        2371    38.543100     208.0000     197.5200     192.0600
        2372    38.555400     199.0000     197.9700     191.9700
        2373    38.567600     192.0000     198.1400     191.8800
        2374    38.579900     197.0000     198.1700     191.7800
        2375    38.592100     205.0000     198.6500     191.6900
        2376    38.604400     189.0000     199.5400     191.6000
        2377    38.616600     200.0000     200.0200     191.5100
        2378    38.628900     178.0000     198.7200     191.4200
        2379    38.641100     198.0000     198.1700     191.3300
        2380    38.653400     167.0000     198.2700     191.2400
        2381    38.665600     206.0000     198.4700     191.1500
        2382    38.677900     190.0000     198.6000     191.0600
        2383    38.690100     209.0000     198.9300     190.9700
        2384    38.702400     193.0000     199.4600     190.8800
        2385    38.714600     204.0000     199.9000     190.7900
        2386    38.726900     215.0000     199.5500     190.7000
        2387    38.739100     184.0000     199.2900     190.6100
        2388    38.751400     194.0000     199.4100     190.5300
        2389    38.763600     205.0000     199.6400     190.4400
        2390    38.775900     207.0000     199.9200     190.3500
        2391    38.788100     194.0000     200.2200     190.2600
        2392    38.800400     190.0000     200.5600     190.1800
        2393    38.812600     208.0000     200.9100     190.0900
        2394    38.824900     188.0000     201.2800     190.0000
        2395    38.837100     189.0000     201.6800     189.9100
        2396    38.849400     193.0000     202.0900     189.8300
        2397    38.861600     178.0000     202.5300     189.7400
        2398    38.873900     193.0000     202.9800     189.6600
        2399    38.886100     187.0000     203.4600     189.5700
        2400    38.898400     198.0000     203.9500     189.4800
        2401    38.910600     197.0000     204.4600     189.4000
        2402    38.922900     189.0000     205.0000     189.3100
        2403    38.935100     212.0000     205.5400     189.2300
        2404    38.947400     231.0000     206.1100     189.1400
        2405    38.959600     185.0000     206.6900     189.0600
        2406    38.971900     189.0000     207.2900     188.9800
        2407    38.984100     205.0000     207.9000     188.8900
        2408    38.996400     234.0000     208.5500     188.8100
        2409    39.008600     191.0000     209.2400     188.7200
        2410    39.020900     245.0000     210.0200     188.6400
        2411    39.033100     208.0000     210.9400     188.5600
        2412    39.045400     206.0000     212.0600     188.4800
        2413    39.057700     212.0000     213.4200     188.3900
        2414    39.069900     220.0000     215.2700     188.3100
        2415    39.082200     231.0000     217.6800     188.2300
        2416    39.094400     203.0000     220.6800     188.1500
        2417    39.106700     269.0000     224.1700     188.0700
        2418    39.118900     195.0000     227.8600     187.9800
        2419    39.131200     217.0000     231.1700     187.9000
        2420    39.143400     251.0000     233.1500     187.8200
        2421    39.155700     222.0000     232.9800     187.7400
        2422    39.167900     243.0000     230.8100     187.6600
        2423    39.180200     213.0000     227.9300     187.5800
        2424    39.192400     214.0000     225.6300     187.5000
        2425    39.204700     221.0000     224.4200     187.4200
        2426    39.216900     243.0000     224.1700     187.3400
        2427    39.229200     227.0000     224.3800     187.2600
        2428    39.241400     232.0000     224.4300     187.1800
        2429    39.253700     237.0000     223.6800     187.1000
        2430    39.265900     190.0000     221.9200     187.0300
        2431    39.278200     188.0000     219.5700     186.9500
        2432    39.290400     248.0000     217.2400     186.8700
        2433    39.302700     216.0000     215.3200     186.7900
        2434    39.314900     198.0000     213.8500     186.7100
        2435    39.327200     203.0000     212.7300     186.6400
        2436    39.339400     222.0000     211.8600     186.5600
        2437    39.351700     235.0000     211.1400     186.4800
        2438    39.363900     215.0000     210.5300     186.4000
        2439    39.376200     240.0000     209.9900     186.3300
        2440    39.388400     218.0000     209.5000     186.2500
        2441    39.400700     223.0000     209.0400     186.1800
        2442    39.412900     220.0000     208.6300     186.1000
        2443    39.425200     214.0000     208.2700     186.0200
        2444    39.437400     222.0000     207.8200     185.9500
        2445    39.449700     216.0000     207.2700     185.8700
        2446    39.461900     207.0000     206.8400     185.8000
        2447    39.474200     194.0000     206.4800     185.7200
        2448    39.486400     214.0000     206.1800     185.6500
        2449    39.498700     218.0000     205.9200     185.5700
        2450    39.510900     214.0000     205.7500     185.5000
        2451    39.523200     203.0000     205.6900     185.4300
        2452    39.535400     210.0000     205.7200     185.3500
        2453    39.547700     206.0000     205.8400     185.2800
        2454    39.559900     191.0000     206.1800     185.2100
        2455    39.572200     200.0000     206.8700     185.1300
        2456    39.584400     215.0000     207.9700     185.0600
        2457    39.596700     196.0000     209.1000     184.9900
        2458    39.608900     195.0000     210.4600     184.9200
        2459    39.621200     200.0000     212.4100     184.8400
        2460    39.633400     211.0000     214.6100     184.7700
        2461    39.645700     180.0000     213.9700     184.7000
        2462    39.657900     196.0000     213.2200     184.6300
        2463    39.670200     216.0000     214.4600     184.5600
        2464    39.682400     199.0000     216.6000     184.4900
        2465    39.694700     238.0000     219.8600     184.4200
        2466    39.707000     217.0000     224.3200     184.3500
        2467    39.719200     219.0000     229.8800     184.2700
        2468    39.731500     211.0000     237.2100     184.2000
        2469    39.743700     241.0000     247.5500     184.1300
        2470    39.756000     257.0000     261.5800     184.0700
        2471    39.768200     287.0000     282.3400     184.0000
        2472    39.780500     329.0000     310.0500     183.9300
        2473    39.792700     334.0000     343.4000     183.8600
        2474    39.805000     392.0000     380.3400     183.7900
        2475    39.817200     400.0000     415.8300     183.7200
        2476    39.829500     429.0000     440.5600     183.6500
        2477    39.841700     481.0000     445.5100     183.5800
        2478    39.854000     441.0000     428.7100     183.5200
        2479    39.866200     422.0000     399.4700     183.4500
        2480    39.878500     418.0000     370.1800     183.3800
        2481    39.890700     349.0000     349.5300     183.3100
        2482    39.903000     348.0000     341.1700     183.2500
        2483    39.915200     360.0000     341.1300     183.1800
        2484    39.927500     341.0000     343.1800     183.1100
        2485    39.939700     333.0000     340.4500     183.0500
        2486    39.952000     330.0000     328.4600     182.9800
        2487    39.964200     339.0000     308.3800     182.9100
        2488    39.976500     315.0000     285.6600     182.8500
        2489    39.988700     317.0000     265.1700     182.7800
        2490    40.001000     290.0000     250.5500     182.7200
        2491    40.013200     271.0000     241.8300     182.6500
        2492    40.025500     251.0000     237.4100     182.5900
        2493    40.037700     230.0000     235.6600     182.5200
        2494    40.050000     204.0000     234.6900     182.4600
        2495    40.062200     206.0000     232.3200     182.3900
        2496    40.074500     218.0000     227.4500     182.3300
        2497    40.086700     236.0000     221.1900     182.2700
        2498    40.099000     188.0000     215.6000     182.2000
        2499    40.111200     204.0000     211.8000     182.1400
        2500    40.123500     215.0000     209.8000     182.0800
        2501    40.135700     199.0000     209.1100     182.0100
        2502    40.148000     198.0000     208.9900     181.9500
        2503    40.160200     240.0000     208.4500     181.8900
        2504    40.172500     203.0000     206.6400     181.8300
        2505    40.184700     216.0000     203.5400     181.7600
        2506    40.197000     209.0000     200.0300     181.7000
        2507    40.209200     213.0000     196.9300     181.6400
        2508    40.221500     216.0000     194.5400     181.5800
        2509    40.233700     207.0000     192.7800     181.5200
        2510    40.246000     182.0000     191.5000     181.4600
        2511    40.258200     177.0000     190.5400     181.4000
        2512    40.270500     187.0000     189.8000     181.3400
        2513    40.282700     190.0000     189.2200     181.2800
        2514    40.295000     212.0000     188.7400     181.2200
        2515    40.307200     169.0000     188.3400     181.1600
        2516    40.319500     204.0000     188.0200     181.1000
        2517    40.331700     202.0000     187.7300     181.0400
        2518    40.344000     177.0000     187.4900     180.9800
        2519    40.356300     199.0000     187.2700     180.9200
        2520    40.368500     205.0000     187.0900     180.8600
        2521    40.380800     197.0000     186.9400     180.8000
        2522    40.393000     180.0000     186.8100     180.7400
        2523    40.405300     198.0000     186.7000     180.6800
        2524    40.417500     183.0000     186.6100     180.6200
        2525    40.429800     204.0000     186.5500     180.5700
        2526    40.442000     209.0000     186.5100     180.5100
        2527    40.454300     193.0000     186.4900     180.4500
        2528    40.466500     183.0000     186.5000     180.3900
        2529    40.478800     205.0000     186.5300     180.3400
        2530    40.491000     194.0000     186.5900     180.2800
        2531    40.503300     202.0000     186.6900     180.2200
        2532    40.515500     200.0000     186.8100     180.1700
        2533    40.527800     209.0000     186.9600     180.1100
        2534    40.540000     197.0000     187.1500     180.0500
        2535    40.552300     210.0000     187.3800     180.0000
        2536    40.564500     224.0000     187.6500     179.9400
        2537    40.576800     222.0000     187.9700     179.8900
        2538    40.589000     193.0000     188.3700     179.8300
        2539    40.601300     166.0000     188.8700     179.7800
        2540    40.613500     209.0000     189.5500     179.7200
        2541    40.625800     189.0000     190.4700     179.6700
        2542    40.638000     177.0000     191.7700     179.6100
        2543    40.650300     200.0000     193.6100     179.5600
        2544    40.662500     191.0000     196.2100     179.5100
        2545    40.674800     204.0000     199.7700     179.4500
        2546    40.687000     199.0000     204.3400     179.4000
        2547    40.699300     192.0000     209.7500     179.3400
        2548    40.711500     231.0000     215.5700     179.2900
        2549    40.723800     211.0000     220.7400     179.2400
        2550    40.736000     228.0000     223.5300     179.1800
        2551    40.748300     201.0000     222.7700     179.1300
        2552    40.760500     224.0000     219.6700     179.0800
        2553    40.772800     229.0000     217.0200     179.0300
        2554    40.785000     213.0000     216.4700     178.9800
        2555    40.797300     213.0000     217.2200     178.9200
        2556    40.809500     214.0000     218.6000     178.8700
        2557    40.821800     231.0000     222.0300     178.8200
        2558    40.834000     217.0000     226.5900     178.7700
        2559    40.846300     229.0000     231.6700     178.7200
        2560    40.858500     215.0000     237.8300     178.6700
        2561    40.870800     246.0000     247.3800     178.6200
        2562    40.883000     250.0000     263.4500     178.5700
        2563    40.895300     317.0000     288.3200     178.5200
        2564    40.907500     313.0000     321.9800     178.4700
        2565    40.919800     375.0000     363.3600     178.4200
        2566    40.932000     428.0000     409.2700     178.3700
        2567    40.944300     421.0000     450.2700     178.3200
        2568    40.956500     504.0000     468.7700     178.2700
        2569    40.968800     436.0000     450.9000     178.2200
        2570    40.981000     399.0000     406.6200     178.1700
        2571    40.993300     378.0000     362.0900     178.1200
        2572    41.005600     317.0000     333.5400     178.0700
        2573    41.017800     327.0000     322.3100     178.0200
        2574    41.030100     315.0000     325.1200     177.9700
        2575    41.042300     333.0000     335.3600     177.9300
        2576    41.054600     346.0000     344.2200     177.8800
        2577    41.066800     354.0000     341.3900     177.8300
        2578    41.079100     300.0000     321.9100     177.7800
        2579    41.091300     295.0000     291.9200     177.7400
        2580    41.103600     279.0000     262.0100     177.6900
        2581    41.115800     260.0000     239.6000     177.6400
        2582    41.128100     217.0000     224.3800     177.6000
        2583    41.140300     215.0000     214.5500     177.5500
        2584    41.152600     195.0000     208.0800     177.5000
        2585    41.164800     209.0000     203.7000     177.4600
        2586    41.177100     212.0000     200.7600     177.4100
        2587    41.189300     198.0000     198.7700     177.3700
        2588    41.201600     208.0000     196.8800     177.3200
        2589    41.213800     191.0000     194.9900     177.2700
        2590    41.226100     192.0000     193.7700     177.2300
        2591    41.238300     217.0000     192.9800     177.1800
        2592    41.250600     216.0000     192.4300     177.1400
        2593    41.262800     182.0000     192.0800     177.0900
        2594    41.275100     197.0000     191.8600     177.0500
        2595    41.287300     194.0000     191.7900     177.0100
        2596    41.299600     210.0000     191.8600     176.9600
        2597    41.311800     183.0000     192.0500     176.9200
        2598    41.324100     191.0000     192.1400     176.8700
        2599    41.336300     187.0000     192.3000     176.8300
        2600    41.348600     175.0000     192.6600     176.7900
        2601    41.360800     222.0000     193.1700     176.7400
        2602    41.373100     167.0000     193.8100     176.7000
        2603    41.385300     192.0000     194.5800     176.6600
        2604    41.397600     190.0000     195.4800     176.6200
        2605    41.409800     195.0000     196.5300     176.5700
        2606    41.422100     193.0000     197.7000     176.5300
        2607    41.434300     206.0000     198.9000     176.4900
        2608    41.446600     194.0000     200.2500     176.4500
        2609    41.458800     231.0000     201.8600     176.4000
        2610    41.471100     200.0000     203.8100     176.3600
        2611    41.483300     217.0000     206.2800     176.3200
        2612    41.495600     205.0000     209.5900     176.2800
        2613    41.507800     213.0000     214.1900     176.2400
        2614    41.520100     226.0000     220.7800     176.2000
        2615    41.532300     231.0000     230.3400     176.1600
        2616    41.544600     259.0000     244.1500     176.1200
        2617    41.556800     252.0000     263.5600     176.0800
        2618    41.569100     313.0000     289.2800     176.0400
        2619    41.581300     305.0000     320.7200     176.0000
        2620    41.593600     353.0000     355.6200     175.9600
        2621    41.605800     398.0000     388.6700     175.9200
        2622    41.618100     411.0000     410.7000     175.8800
        2623    41.630400     410.0000     409.9500     175.8400
        2624    41.642600     376.0000     386.4700     175.8000
        2625    41.654900     346.0000     353.0700     175.7600
        2626    41.667100     370.0000     324.8000     175.7200
        2627    41.679400     298.0000     308.6600     175.6800
        2628    41.691600     289.0000     304.2300     175.6400
        2629    41.703900     289.0000     307.7700     175.6100
        2630    41.716100     317.0000     313.8700     175.5700
        2631    41.728400     289.0000     315.5800     175.5300
        2632    41.740600     284.0000     307.0800     175.4900
        2633    41.752900     305.0000     288.3900     175.4500
        2634    41.765100     244.0000     265.4100     175.4200
        2635    41.777400     245.0000     244.5900     175.3800
        2636    41.789600     251.0000     228.6500     175.3400
        2637    41.801900     216.0000     217.3700     175.3100
        2638    41.814100     218.0000     209.5400     175.2700
        2639    41.826400     222.0000     204.0500     175.2300
        2640    41.838600     218.0000     200.0900     175.2000
        2641    41.850900     202.0000     197.1600     175.1600
        2642    41.863100     194.0000     194.9300     175.1200
        2643    41.875400     205.0000     193.1900     175.0900
        2644    41.887600     198.0000     191.7900     175.0500
        2645    41.899900     184.0000     190.6600     175.0200
        2646    41.912100     207.0000     189.7200     174.9800
        2647    41.924400     205.0000     188.9300     174.9400
        2648    41.936600     219.0000     188.2700     174.9100
        2649    41.948900     213.0000     187.7100     174.8700
        2650    41.961100     173.0000     187.2300     174.8400
        2651    41.973400     199.0000     186.8500     174.8100
        2652    41.985600     182.0000     186.5800     174.7700
        2653    41.997900     212.0000     186.5000     174.7400
        2654    42.010100     178.0000     186.5700     174.7000
        2655    42.022400     181.0000     186.6900     174.6700
        2656    42.034600     194.0000     187.1500     174.6300
        2657    42.046900     179.0000     188.0200     174.6000
        2658    42.059100     211.0000     187.8800     174.5700
        2659    42.071400     183.0000     185.8100     174.5300
        2660    42.083600     181.0000     184.7900     174.5000
        2661    42.095900     206.0000     184.4000     174.4700
        2662    42.108100     181.0000     184.2500     174.4300
        2663    42.120400     207.0000     184.2100     174.4000
        2664    42.132600     203.0000     184.2100     174.3700
        2665    42.144900     191.0000     184.3800     174.3400
        2666    42.157100     190.0000     184.7100     174.3000
        2667    42.169400     175.0000     184.5200     174.2700
        2668    42.181600     193.0000     183.5400     174.2400
        2669    42.193900     181.0000     182.9700     174.2100
        2670    42.206100     160.0000     182.7600     174.1800
        2671    42.218400     213.0000     182.6900     174.1500
        2672    42.230600     213.0000     182.4000     174.1100
        2673    42.242900     198.0000     181.9200     174.0800
        2674    42.255100     169.0000     181.6400     174.0500
        2675    42.267400     175.0000     181.4500     174.0200
        2676    42.279700     195.0000     181.3300     173.9900
        2677    42.291900     169.0000     181.2800     173.9600
        2678    42.304200     167.0000     181.2100     173.9300
        2679    42.316400     180.0000     180.8900     173.9000
        2680    42.328700     198.0000     180.6000     173.8700
        2681    42.340900     157.0000     180.3300     173.8400
        2682    42.353200     216.0000     180.0100     173.8100
        2683    42.365400     175.0000     179.7800     173.7800
        2684    42.377700     176.0000     179.5900     173.7500
        2685    42.389900     202.0000     179.4400     173.7200
        2686    42.402200     172.0000     179.3300     173.6900
        2687    42.414400     199.0000     179.2300     173.6600
        2688    42.426700     169.0000     179.0300     173.6300
        2689    42.438900     174.0000     178.8900     173.6000
        2690    42.451200     169.0000     178.9200     173.5700
        2691    42.463400     185.0000     178.9800     173.5500
        2692    42.475700     175.0000     179.1500     173.5200
        2693    42.487900     187.0000     179.5600     173.4900
        2694    42.500200     190.0000     180.0200     173.4600
        2695    42.512400     169.0000     179.2700     173.4300
        2696    42.524700     152.0000     178.2800     173.4100
        2697    42.536900     176.0000     177.9100     173.3800
        2698    42.549200     204.0000     177.7800     173.3500
        2699    42.561400     167.0000     177.7600     173.3200
        2700    42.573700     182.0000     177.7800     173.3000
        2701    42.585900     195.0000     177.8600     173.2700
        2702    42.598200     162.0000     178.0500     173.2400
        2703    42.610400     184.0000     178.2700     173.2100
        2704    42.622700     186.0000     177.9800     173.1900
        2705    42.634900     180.0000     177.5000     173.1600
        2706    42.647200     178.0000     177.3200     173.1300
        2707    42.659400     190.0000     177.2600     173.1100
        2708    42.671700     180.0000     177.2500     173.0800
        2709    42.683900     161.0000     177.2700     173.0600
        2710    42.696200     173.0000     177.3100     173.0300
        2711    42.708400     180.0000     177.3700     173.0000
        2712    42.720700     202.0000     177.4500     172.9800
        2713    42.732900     173.0000     177.5400     172.9500
        2714    42.745200     173.0000     177.6500     172.9300
        2715    42.757400     194.0000     177.7900     172.9000
        2716    42.769700     218.0000     177.9700     172.8800
        2717    42.781900     177.0000     178.2100     172.8500
        2718    42.794200     188.0000     178.5400     172.8300
        2719    42.806400     169.0000     179.0100     172.8000
        2720    42.818700     198.0000     179.6800     172.7800
        2721    42.830900     192.0000     180.6500     172.7500
        2722    42.843200     204.0000     182.0400     172.7300
        2723    42.855400     185.0000     184.0100     172.7100
        2724    42.867700     211.0000     186.6700     172.6800
        2725    42.879900     200.0000     190.0200     172.6600
        2726    42.892200     196.0000     193.8800     172.6300
        2727    42.904400     197.0000     197.7700     172.6100
        2728    42.916700     203.0000     200.7900     172.5900
        2729    42.929000     215.0000     201.7900     172.5600
        2730    42.941200     184.0000     200.3300     172.5400
        2731    42.953500     197.0000     196.9800     172.5200
        2732    42.965700     240.0000     193.5100     172.4900
        2733    42.978000     236.0000     191.1200     172.4700
        2734    42.990200     168.0000     190.0900     172.4500
        2735    43.002500     175.0000     190.0500     172.4300
        2736    43.014700     178.0000     190.6900     172.4000
        2737    43.027000     190.0000     191.4300     172.3800
        2738    43.039200     188.0000     191.5600     172.3600
        2739    43.051500     192.0000     190.6100     172.3400
        2740    43.063700     193.0000     188.7100     172.3200
        2741    43.076000     159.0000     186.7200     172.2900
        2742    43.088200     181.0000     185.2900     172.2700
        2743    43.100500     182.0000     184.1300     172.2500
        2744    43.112700     196.0000     182.3200     172.2300
        2745    43.125000     194.0000     181.2700     172.2100
        2746    43.137200     205.0000     180.9000     172.1900
        2747    43.149500     204.0000     180.9300     172.1600
        2748    43.161700     189.0000     181.2700     172.1400
        2749    43.174000     189.0000     181.6300     172.1200
        2750    43.186200     173.0000     181.8000     172.1000
        2751    43.198500     189.0000     182.3900     172.0800
        2752    43.210700     189.0000     183.2600     172.0600
        2753    43.223000     203.0000     183.8100     172.0400
        2754    43.235200     206.0000     184.2400     172.0200
        2755    43.247500     199.0000     185.4700     172.0000
        2756    43.259700     206.0000     187.5900     171.9800
        2757    43.272000     196.0000     190.7500     171.9600
        2758    43.284200     200.0000     195.2000     171.9400
        2759    43.296500     207.0000     201.0400     171.9200
        2760    43.308700     201.0000     208.3700     171.9000
        2761    43.321000     234.0000     216.8900     171.8800
        2762    43.333200     215.0000     225.4600     171.8600
        2763    43.345500     271.0000     231.5400     171.8400
        2764    43.357700     234.0000     231.8400     171.8200
        2765    43.370000     244.0000     226.6700     171.8000
        2766    43.382200     211.0000     219.8600     171.7900
        2767    43.394500     217.0000     214.5900     171.7700
        2768    43.406700     213.0000     212.3900     171.7500
        2769    43.419000     222.0000     213.2400     171.7300
        2770    43.431200     228.0000     216.2700     171.7100
        2771    43.443500     259.0000     221.0400     171.6900
        2772    43.455700     209.0000     226.7600     171.6700
        2773    43.468000     214.0000     232.0400     171.6600
        2774    43.480200     228.0000     236.8700     171.6400
        2775    43.492500     264.0000     243.6100     171.6200
        2776    43.504700     288.0000     254.6000     171.6000
        2777    43.517000     263.0000     271.0100     171.5800
        2778    43.529200     291.0000     292.1400     171.5700
        2779    43.541500     303.0000     315.2000     171.5500
        2780    43.553800     304.0000     334.7700     171.5300
        2781    43.566000     339.0000     343.4700     171.5100
        2782    43.578300     347.0000     336.7500     171.5000
        2783    43.590500     289.0000     318.2300     171.4800
        2784    43.602800     321.0000     296.9200     171.4600
        2785    43.615000     274.0000     280.3800     171.4500
        2786    43.627300     282.0000     271.6300     171.4300
        2787    43.639500     254.0000     270.2900     171.4100
        2788    43.651800     274.0000     274.2500     171.4000
        2789    43.664000     277.0000     280.3000     171.3800
        2790    43.676300     262.0000     284.4400     171.3600
        2791    43.688500     263.0000     283.5500     171.3500
        2792    43.700800     258.0000     278.1300     171.3300
        2793    43.713000     307.0000     272.2800     171.3100
        2794    43.725300     302.0000     269.9900     171.3000
        2795    43.737500     278.0000     272.3200     171.2800
        2796    43.749800     277.0000     278.2800     171.2700
        2797    43.762000     316.0000     284.5500     171.2500
        2798    43.774300     285.0000     284.2800     171.2400
        2799    43.786500     307.0000     273.3800     171.2200
        2800    43.798800     271.0000     256.0500     171.2000
        2801    43.811000     244.0000     240.3100     171.1900
        2802    43.823300     228.0000     230.4500     171.1700
        2803    43.835500     241.0000     226.5800     171.1600
        2804    43.847800     253.0000     227.0900     171.1400
        2805    43.860000     231.0000     230.1100     171.1300
        2806    43.872300     229.0000     233.8900     171.1100
        2807    43.884500     236.0000     235.3000     171.1000
        2808    43.896800     235.0000     231.5000     171.0800
        2809    43.909000     218.0000     223.0800     171.0700
        2810    43.921300     226.0000     213.5100     171.0600
        2811    43.933500     198.0000     205.6300     171.0400
        2812    43.945800     216.0000     200.1100     171.0300
        2813    43.958000     194.0000     196.4700     171.0100
        2814    43.970300     196.0000     194.0700     171.0000
        2815    43.982500     195.0000     192.4800     170.9800
        2816    43.994800     187.0000     191.3700     170.9700
        2817    44.007000     167.0000     190.5500     170.9600
        2818    44.019300     192.0000     189.9500     170.9400
        2819    44.031500     211.0000     189.5500     170.9300
        2820    44.043800     177.0000     189.2900     170.9200
        2821    44.056000     168.0000     189.1400     170.9000
        2822    44.068300     181.0000     189.0900     170.8900
        2823    44.080500     200.0000     189.1400     170.8800
        2824    44.092800     176.0000     189.2800     170.8600
        2825    44.105000     188.0000     189.5500     170.8500
        2826    44.117300     200.0000     189.9700     170.8400
        2827    44.129500     185.0000     190.6200     170.8200
        2828    44.141800     213.0000     191.4400     170.8100
        2829    44.154000     212.0000     192.4700     170.8000
        2830    44.166300     223.0000     193.8700     170.7900
        2831    44.178600     209.0000     195.5800     170.7700
        2832    44.190800     184.0000     196.3600     170.7600
        2833    44.203100     222.0000     196.5500     170.7500
        2834    44.215300     189.0000     197.5700     170.7400
        2835    44.227600     179.0000     199.0800     170.7200
        2836    44.239800     220.0000     201.0200     170.7100
        2837    44.252100     198.0000     203.5500     170.7000
        2838    44.264300     212.0000     206.9500     170.6900
        2839    44.276600     221.0000     211.7500     170.6700
        2840    44.288800     221.0000     218.6800     170.6600
        2841    44.301100     252.0000     227.8800     170.6500
        2842    44.313300     237.0000     241.4000     170.6400
        2843    44.325600     291.0000     261.6900     170.6300
        2844    44.337800     318.0000     291.3300     170.6200
        2845    44.350100     370.0000     331.9300     170.6000
        2846    44.362300     398.0000     383.2000     170.5900
        2847    44.374600     460.0000     441.6500     170.5800
        2848    44.386800     542.0000     497.5400     170.5700
        2849    44.399100     566.0000     531.7800     170.5600
        2850    44.411300     566.0000     524.8100     170.5500
        2851    44.423600     515.0000     478.4400     170.5400
        2852    44.435800     454.0000     418.8500     170.5300
        2853    44.448100     396.0000     371.3900     170.5100
        2854    44.460300     344.0000     345.4200     170.5000
        2855    44.472600     335.0000     339.4000     170.4900
        2856    44.484800     379.0000     347.9600     170.4800
        2857    44.497100     404.0000     364.2800     170.4700
        2858    44.509300     419.0000     378.9300     170.4600
        2859    44.521600     375.0000     380.3000     170.4500
        2860    44.533800     409.0000     362.2400     170.4400
        2861    44.546100     329.0000     331.3300     170.4300
        2862    44.558300     285.0000     300.7700     170.4200
        2863    44.570600     277.0000     278.7400     170.4100
        2864    44.582800     256.0000     266.0500     170.4000
        2865    44.595100     238.0000     259.5300     170.3900
        2866    44.607300     243.0000     254.2500     170.3800
        2867    44.619600     220.0000     245.9400     170.3700
        2868    44.631800     214.0000     234.3100     170.3600
        2869    44.644100     208.0000     222.7400     170.3500
        2870    44.656300     213.0000     214.1400     170.3400
        2871    44.668600     183.0000     209.1500     170.3300
        2872    44.680800     213.0000     207.2000     170.3200
        2873    44.693100     203.0000     207.4400     170.3100
        2874    44.705300     223.0000     208.9400     170.3000
        2875    44.717600     197.0000     210.3900     170.2900
        2876    44.729800     197.0000     210.1900     170.2800
        2877    44.742100     234.0000     207.5200     170.2700
        2878    44.754300     220.0000     203.5200     170.2600
        2879    44.766600     199.0000     200.1000     170.2500
        2880    44.778800     188.0000     198.2500     170.2500
        2881    44.791100     203.0000     197.8700     170.2400
        2882    44.803300     184.0000     198.2400     170.2300
        2883    44.815600     204.0000     198.3500     170.2200
        2884    44.827800     223.0000     197.2700     170.2100
        2885    44.840100     212.0000     194.9000     170.2000
        2886    44.852400     190.0000     192.0900     170.1900
        2887    44.864600     205.0000     189.7900     170.1800
        2888    44.876900     190.0000     188.4300     170.1700
        2889    44.889100     201.0000     187.9700     170.1700
        2890    44.901400     193.0000     188.2100     170.1600
        2891    44.913600     185.0000     188.8900     170.1500
        2892    44.925900     205.0000     189.6200     170.1400
        2893    44.938100     213.0000     189.9600     170.1300
        2894    44.950400     174.0000     189.6200     170.1200
        2895    44.962600     183.0000     188.7700     170.1200
        2896    44.974900     191.0000     187.8700     170.1100
        2897    44.987100     173.0000     187.3100     170.1000
        2898    44.999400     183.0000     187.1900     170.0900
        2899    45.011600     206.0000     187.4500     170.0800
        2900    45.023900     186.0000     188.0100     170.0700
        2901    45.036100     200.0000     188.8100     170.0700
        2902    45.048400     231.0000     189.8200     170.0600
        2903    45.060600     180.0000     191.0700     170.0500
        2904    45.072900     208.0000     192.6500     170.0400
        2905    45.085100     216.0000     194.7200     170.0400
        2906    45.097400     223.0000     197.5400     170.0300
        2907    45.109600     200.0000     201.4900     170.0200
        2908    45.121900     210.0000     207.1000     170.0100
        2909    45.134100     221.0000     215.1700     170.0100
        2910    45.146400     246.0000     226.8700     170.0000
        2911    45.158600     244.0000     243.7000     169.9900
        2912    45.170900     281.0000     267.1100     169.9800
        2913    45.183100     293.0000     297.5900     169.9800
        2914    45.195400     291.0000     334.3800     169.9700
        2915    45.207600     343.0000     374.1700     169.9600
        2916    45.219900     391.0000     408.6700     169.9500
        2917    45.232100     405.0000     425.0900     169.9500
        2918    45.244400     419.0000     414.1600     169.9400
        2919    45.256600     404.0000     381.1400     169.9300
        2920    45.268900     330.0000     342.8000     169.9300
        2921    45.281100     328.0000     313.2100     169.9200
        2922    45.293400     301.0000     297.2100     169.9100
        2923    45.305600     287.0000     293.6100     169.9000
        2924    45.317900     287.0000     299.0800     169.9000
        2925    45.330100     292.0000     309.0400     169.8900
        2926    45.342400     324.0000     317.0400     169.8800
        2927    45.354600     286.0000     315.8700     169.8800
        2928    45.366900     275.0000     302.2200     169.8700
        2929    45.379100     255.0000     279.9600     169.8600
        2930    45.391400     272.0000     255.9400     169.8600
        2931    45.403600     220.0000     235.0000     169.8500
        2932    45.415900     211.0000     219.9300     169.8400
        2933    45.428100     201.0000     209.6000     169.8400
        2934    45.440400     179.0000     202.5300     169.8300
        2935    45.452600     200.0000     197.6200     169.8200
        2936    45.464900     210.0000     194.1500     169.8200
        2937    45.477100     152.0000     191.6500     169.8100
        2938    45.489400     181.0000     189.9000     169.8000
        2939    45.501700     207.0000     188.6300     169.8000
        2940    45.513900     175.0000     187.2500     169.7900
        2941    45.526200     204.0000     185.8500     169.7900
        2942    45.538400     185.0000     184.8800     169.7800
        2943    45.550700     183.0000     184.1900     169.7700
        2944    45.562900     193.0000     183.6700     169.7700
        2945    45.575200     183.0000     183.2600     169.7600
        2946    45.587400     190.0000     182.9400     169.7600
        2947    45.599700     192.0000     182.6900     169.7500
        2948    45.611900     181.0000     182.5100     169.7400
        2949    45.624200     178.0000     182.3900     169.7400
        2950    45.636400     167.0000     182.3100     169.7300
        2951    45.648700     175.0000     182.2100     169.7300
        2952    45.660900     206.0000     182.1700     169.7200
        2953    45.673200     176.0000     182.1800     169.7100
        2954    45.685400     181.0000     182.2500     169.7100
        2955    45.697700     167.0000     182.3600     169.7000
        2956    45.709900     178.0000     182.5300     169.7000
        2957    45.722200     198.0000     182.7900     169.6900
        2958    45.734400     197.0000     183.1600     169.6800
        2959    45.746700     169.0000     183.6700     169.6800
        2960    45.758900     187.0000     184.3800     169.6700
        2961    45.771200     182.0000     185.3900     169.6700
        2962    45.783400     206.0000     186.8100     169.6600
        2963    45.795700     194.0000     188.6800     169.6600
        2964    45.807900     203.0000     191.0000     169.6500
        2965    45.820200     189.0000     193.6000     169.6500
        2966    45.832400     195.0000     195.8400     169.6400
        2967    45.844700     192.0000     196.5700     169.6300
        2968    45.856900     177.0000     195.6600     169.6300
        2969    45.869200     202.0000     193.7800     169.6200
        2970    45.881400     204.0000     192.0100     169.6200
        2971    45.893700     192.0000     191.0200     169.6100
        2972    45.905900     185.0000     190.8700     169.6100
        2973    45.918200     174.0000     191.3900     169.6000
        2974    45.930400     195.0000     192.4200     169.6000
        2975    45.942700     201.0000     193.7200     169.5900
        2976    45.954900     196.0000     194.8600     169.5900
        2977    45.967200     179.0000     195.3200     169.5800
        2978    45.979400     190.0000     195.0400     169.5800
        2979    45.991700     181.0000     194.3700     169.5700
        2980    46.003900     192.0000     193.8000     169.5600
        2981    46.016200     186.0000     193.5900     169.5600
        2982    46.028400     183.0000     193.7400     169.5500
        2983    46.040700     186.0000     194.1900     169.5500
        2984    46.052900     185.0000     194.8400     169.5400
        2985    46.065200     190.0000     195.6500     169.5400
        2986    46.077400     209.0000     196.6900     169.5300
        2987    46.089700     210.0000     198.0200     169.5300
        2988    46.101900     204.0000     199.3300     169.5200
        2989    46.114200     217.0000     199.5500     169.5200
        2990    46.126500     213.0000     199.8500     169.5100
        2991    46.138700     192.0000     200.6400     169.5100
        2992    46.151000     203.0000     201.6200     169.5000
        2993    46.163200     190.0000     202.7000     169.5000
        2994    46.175500     212.0000     203.8300     169.4900
        2995    46.187700     220.0000     205.0000     169.4900
        2996    46.200000     220.0000     206.2700     169.4800
        2997    46.212200     196.0000     207.6400     169.4800
        2998    46.224500     188.0000     208.9200     169.4700
        2999    46.236700     189.0000     209.6800     169.4700
        3000    46.249000     191.0000     210.4100     169.4600
        3001    46.261200     199.0000     211.3500     169.4600
        3002    46.273500     207.0000     212.3600     169.4500
        3003    46.285700     217.0000     213.3600     169.4500
        3004    46.298000     199.0000     214.3400     169.4400
        3005    46.310200     228.0000     215.2900     169.4400
        3006    46.322500     212.0000     216.2300     169.4300
        3007    46.334700     225.0000     217.1500     169.4300
        3008    46.347000     211.0000     218.0800     169.4200
        3009    46.359200     216.0000     219.0200     169.4200
        3010    46.371500     231.0000     220.0400     169.4100
        3011    46.383700     226.0000     221.1900     169.4100
        3012    46.396000     221.0000     222.5300     169.4000
        3013    46.408200     204.0000     224.0800     169.4000
        3014    46.420500     207.0000     225.7000     169.3900
        3015    46.432700     218.0000     227.1000     169.3900
        3016    46.445000     231.0000     228.1200     169.3900
        3017    46.457200     245.0000     228.2600     169.3800
        3018    46.469500     201.0000     227.4600     169.3800
        3019    46.481700     229.0000     226.2900     169.3700
        3020    46.494000     226.0000     225.3600     169.3700
        3021    46.506200     219.0000     224.9200     169.3600
        3022    46.518500     176.0000     224.9600     169.3600
        3023    46.530700     222.0000     225.4200     169.3500
        3024    46.543000     203.0000     226.1600     169.3500
        3025    46.555200     191.0000     227.0300     169.3400
        3026    46.567500     225.0000     227.9200     169.3400
        3027    46.579700     215.0000     228.6200     169.3300
        3028    46.592000     221.0000     229.0900     169.3300
        3029    46.604200     191.0000     229.5800     169.3200
        3030    46.616500     223.0000     230.3700     169.3200
        3031    46.628700     210.0000     231.5400     169.3100
        3032    46.641000     217.0000     233.0600     169.3100
        3033    46.653200     231.0000     234.8900     169.3000
        3034    46.665500     220.0000     237.0600     169.3000
        3035    46.677700     233.0000     239.6900     169.2900
        3036    46.690000     237.0000     243.0800     169.2900
        3037    46.702200     244.0000     247.6700     169.2800
        3038    46.714500     248.0000     254.1100     169.2800
        3039    46.726700     270.0000     263.3100     169.2700
        3040    46.739000     307.0000     276.6200     169.2700
        3041    46.751300     322.0000     296.0700     169.2600
        3042    46.763500     341.0000     324.6800     169.2600
        3043    46.775800     408.0000     366.5900     169.2600
        3044    46.788000     467.0000     426.6300     169.2500
        3045    46.800300     537.0000     508.4400     169.2500
        3046    46.812500     682.0000     611.8200     169.2400
        3047    46.824800     741.0000     729.6800     169.2400
        3048    46.837000     861.0000     842.4000     169.2300
        3049    46.849300     895.0000     913.4300     169.2300
        3050    46.861500     920.0000     905.4000     169.2200
        3051    46.873800     845.0000     818.3100     169.2200
        3052    46.886000     795.0000     697.9400     169.2100
        3053    46.898300     650.0000     593.9400     169.2100
        3054    46.910500     531.0000     529.0500     169.2000
        3055    46.922800     537.0000     504.0400     169.2000
        3056    46.935000     506.0000     510.9900     169.1900
        3057    46.947300     565.0000     539.1300     169.1900
        3058    46.959500     580.0000     574.0700     169.1800
        3059    46.971800     561.0000     595.5500     169.1800
        3060    46.984000     602.0000     583.3100     169.1700
        3061    46.996300     547.0000     533.4000     169.1700
        3062    47.008500     448.0000     463.9600     169.1600
        3063    47.020800     406.0000     397.9800     169.1600
        3064    47.033000     358.0000     346.9900     169.1500
        3065    47.045300     338.0000     311.0400     169.1500
        3066    47.057500     266.0000     285.7000     169.1400
        3067    47.069800     260.0000     266.6300     169.1400
        3068    47.082000     255.0000     251.3100     169.1300
        3069    47.094300     222.0000     238.9100     169.1300
        3070    47.106500     229.0000     229.2200     169.1200
        3071    47.118800     237.0000     222.0600     169.1200
        3072    47.131000     229.0000     217.0800     169.1100
        3073    47.143300     192.0000     213.6000     169.1100
        3074    47.155500     196.0000     211.2600     169.1000
        3075    47.167800     205.0000     209.5200     169.1000
        3076    47.180000     207.0000     207.7700     169.0900
        3077    47.192300     217.0000     205.5900     169.0800
        3078    47.204500     191.0000     202.9200     169.0800
        3079    47.216800     220.0000     199.9900     169.0700
        3080    47.229000     195.0000     196.9500     169.0700
        3081    47.241300     182.0000     194.4100     169.0600
        3082    47.253500     202.0000     192.4600     169.0600
        3083    47.265800     185.0000     190.9500     169.0500
        3084    47.278000     197.0000     189.7800     169.0500
        3085    47.290300     190.0000     188.8700     169.0400
        3086    47.302500     197.0000     188.1500     169.0400
        3087    47.314800     189.0000     187.6000     169.0300
        3088    47.327000     187.0000     187.2000     169.0300
        3089    47.339300     191.0000     186.8800     169.0200
        3090    47.351500     172.0000     186.5200     169.0100
        3091    47.363800     190.0000     186.2100     169.0100
        3092    47.376000     191.0000     186.0200     169.0000
        3093    47.388300     205.0000     185.9100     169.0000
        3094    47.400600     201.0000     185.8700     168.9900
        3095    47.412800     188.0000     185.8800     168.9900
        3096    47.425100     229.0000     185.9500     168.9800
        3097    47.437300     211.0000     186.0700     168.9800
        3098    47.449600     178.0000     186.2400     168.9700
        3099    47.461800     199.0000     186.4600     168.9600
        3100    47.474100     179.0000     186.7400     168.9600
        3101    47.486300     183.0000     187.0800     168.9500
        3102    47.498600     197.0000     187.4700     168.9500
        3103    47.510800     197.0000     187.9400     168.9400
        3104    47.523100     201.0000     188.4800     168.9400
        3105    47.535300     197.0000     189.1100     168.9300
        3106    47.547600     184.0000     189.8300     168.9200
        3107    47.559800     189.0000     190.6400     168.9200
        3108    47.572100     193.0000     191.5700     168.9100
        3109    47.584300     199.0000     192.5700     168.9100
        3110    47.596600     184.0000     193.6600     168.9000
        3111    47.608800     176.0000     194.8600     168.8900
        3112    47.621100     179.0000     196.1500     168.8900
        3113    47.633300     190.0000     197.5000     168.8800
        3114    47.645600     212.0000     198.9100     168.8800
        3115    47.657800     201.0000     200.4300     168.8700
        3116    47.670100     205.0000     202.1300     168.8600
        3117    47.682300     203.0000     204.1400     168.8600
        3118    47.694600     204.0000     206.6500     168.8500
        3119    47.706800     188.0000     209.9300     168.8400
        3120    47.719100     229.0000     214.3600     168.8400
        3121    47.731300     234.0000     220.5200     168.8300
        3122    47.743600     249.0000     229.2800     168.8300
        3123    47.755800     289.0000     241.9400     168.8200
        3124    47.768100     262.0000     260.3300     168.8100
        3125    47.780300     294.0000     286.6000     168.8100
        3126    47.792600     316.0000     322.5000     168.8000
        3127    47.804800     375.0000     368.1700     168.7900
        3128    47.817100     430.0000     420.6300     168.7900
        3129    47.829300     478.0000     470.5700     168.7800
        3130    47.841600     552.0000     501.2000     168.7700
        3131    47.853800     554.0000     496.2900     168.7700
        3132    47.866100     502.0000     456.8400     168.7600
        3133    47.878300     427.0000     401.1900     168.7500
        3134    47.890600     387.0000     354.6000     168.7500
        3135    47.902800     345.0000     326.9400     168.7400
        3136    47.915100     343.0000     316.7500     168.7300
        3137    47.927300     350.0000     320.4100     168.7300
        3138    47.939600     320.0000     333.7300     168.7200
        3139    47.951800     341.0000     351.0600     168.7100
        3140    47.964100     353.0000     363.9300     168.7100
        3141    47.976300     366.0000     362.9800     168.7000
        3142    47.988600     360.0000     344.6600     168.6900
        3143    48.000800     305.0000     314.6500     168.6900
        3144    48.013100     291.0000     284.0500     168.6800
        3145    48.025400     274.0000     260.4500     168.6700
        3146    48.037600     224.0000     244.1800     168.6600
        3147    48.049900     229.0000     233.3600     168.6600
        3148    48.062100     223.0000     226.3000     168.6500
        3149    48.074400     195.0000     221.8700     168.6400
        3150    48.086600     237.0000     219.5000     168.6300
        3151    48.098900     218.0000     218.9400     168.6300
        3152    48.111100     199.0000     220.2100     168.6200
        3153    48.123400     221.0000     223.6400     168.6100
        3154    48.135600     242.0000     229.8900     168.6100
        3155    48.147900     247.0000     240.0600     168.6000
        3156    48.160100     264.0000     255.8400     168.5900
        3157    48.172400     281.0000     279.2300     168.5800
        3158    48.184600     325.0000     311.8600     168.5700
        3159    48.196900     360.0000     353.8300     168.5700
        3160    48.209100     405.0000     402.2700     168.5600
        3161    48.221400     518.0000     448.4900     168.5500
        3162    48.233600     468.0000     475.6200     168.5400
        3163    48.245900     485.0000     467.2900     168.5400
        3164    48.258100     484.0000     425.9600     168.5300
        3165    48.270400     430.0000     373.7500     168.5200
        3166    48.282600     337.0000     331.0100     168.5100
        3167    48.294900     288.0000     305.1900     168.5000
        3168    48.307100     281.0000     295.4400     168.5000
        3169    48.319400     294.0000     298.5100     168.4900
        3170    48.331600     308.0000     310.6000     168.4800
        3171    48.343900     341.0000     326.7300     168.4700
        3172    48.356100     369.0000     339.0900     168.4600
        3173    48.368400     349.0000     338.2000     168.4600
        3174    48.380600     325.0000     320.0200     168.4500
        3175    48.392900     315.0000     291.0300     168.4400
        3176    48.405100     297.0000     261.9200     168.4300
        3177    48.417400     248.0000     238.8200     168.4200
        3178    48.429600     220.0000     222.4600     168.4100
        3179    48.441900     203.0000     211.2600     168.4000
        3180    48.454100     194.0000     203.5200     168.4000
        3181    48.466400     194.0000     198.0700     168.3900
        3182    48.478600     176.0000     194.1200     168.3800
        3183    48.490900     208.0000     191.1600     168.3700
        3184    48.503100     191.0000     188.9000     168.3600
        3185    48.515400     196.0000     187.1500     168.3500
        3186    48.527600     187.0000     185.7700     168.3400
        3187    48.539900     164.0000     184.6700     168.3300
        3188    48.552100     186.0000     183.8300     168.3300
        3189    48.564400     159.0000     183.1900     168.3200
        3190    48.576600     158.0000     182.4600     168.3100
        3191    48.588900     184.0000     181.6400     168.3000
        3192    48.601100     170.0000     181.0500     168.2900
        3193    48.613400     171.0000     180.6100     168.2800
        3194    48.625600     202.0000     180.2500     168.2700
        3195    48.637900     184.0000     179.9200     168.2600
        3196    48.650100     180.0000     179.6700     168.2500
        3197    48.662400     187.0000     179.4700     168.2400
        3198    48.674700     168.0000     179.3300     168.2300
        3199    48.686900     196.0000     179.2600     168.2200
        3200    48.699100     192.0000     179.1900     168.2100
        3201    48.711400     159.0000     179.0200     168.2000
        3202    48.723700     179.0000     178.8900     168.1900
        3203    48.735900     160.0000     178.8600     168.1900
        3204    48.748200     184.0000     178.9300     168.1800
        3205    48.760400     188.0000     179.1200     168.1700
        3206    48.772700     188.0000     179.3700     168.1600
        3207    48.784900     184.0000     179.8100     168.1500
        3208    48.797200     170.0000     180.5500     168.1400
        3209    48.809400     173.0000     181.1400     168.1300
        3210    48.821700     170.0000     180.3400     168.1200
        3211    48.833900     206.0000     179.6800     168.1100
        3212    48.846200     194.0000     179.5500     168.1000
        3213    48.858400     192.0000     179.6300     168.0900
        3214    48.870700     164.0000     179.8100     168.0800
        3215    48.882900     174.0000     180.0600     168.0600
        3216    48.895200     193.0000     180.3900     168.0500
        3217    48.907400     148.0000     180.7900     168.0400
        3218    48.919700     171.0000     181.3100     168.0300
        3219    48.931900     161.0000     181.9300     168.0200
        3220    48.944200     186.0000     182.2100     168.0100
        3221    48.956400     170.0000     182.0700     168.0000
        3222    48.968700     177.0000     182.1500     167.9900
        3223    48.980900     212.0000     182.4500     167.9800
        3224    48.993200     175.0000     182.8300     167.9700
        3225    49.005400     170.0000     183.2600     167.9600
        3226    49.017700     175.0000     183.7200     167.9500
        3227    49.029900     146.0000     184.2200     167.9400
        3228    49.042200     189.0000     184.7500     167.9300
        3229    49.054400     194.0000     185.3100     167.9100
        3230    49.066700     180.0000     185.9000     167.9000
        3231    49.078900     192.0000     186.5300     167.8900
        3232    49.091200     212.0000     187.1800     167.8800
        3233    49.103400     185.0000     187.8800     167.8700
        3234    49.115700     172.0000     188.6100     167.8600
        3235    49.127900     163.0000     189.3700     167.8500
        3236    49.140200     193.0000     190.1800     167.8400
        3237    49.152400     183.0000     191.0300     167.8200
        3238    49.164700     204.0000     191.9100     167.8100
        3239    49.176900     197.0000     192.8400     167.8000
        3240    49.189200     186.0000     193.7900     167.7900
        3241    49.201400     207.0000     194.7700     167.7800
        3242    49.213700     202.0000     195.7400     167.7700
        3243    49.225900     197.0000     196.7000     167.7500
        3244    49.238200     179.0000     197.6600     167.7400
        3245    49.250400     177.0000     198.6300     167.7300
        3246    49.262700     210.0000     199.6100     167.7200
        3247    49.274900     192.0000     200.6200     167.7100
        3248    49.287200     214.0000     201.6600     167.6900
        3249    49.299400     208.0000     202.7000     167.6800
        3250    49.311700     189.0000     203.7600     167.6700
        3251    49.324000     180.0000     204.8100     167.6600
        3252    49.336200     179.0000     205.8400     167.6400
        3253    49.348500     203.0000     206.8400     167.6300
        3254    49.360700     191.0000     207.8000     167.6200
        3255    49.373000     210.0000     208.7300     167.6100
        3256    49.385200     206.0000     209.6200     167.5900
        3257    49.397500     223.0000     210.4800     167.5800
        3258    49.409700     206.0000     211.3200     167.5700
        3259    49.422000     222.0000     212.1200     167.5600
        3260    49.434200     211.0000     212.9100     167.5400
        3261    49.446500     238.0000     213.6700     167.5300
        3262    49.458700     228.0000     214.3100     167.5200
        3263    49.471000     237.0000     214.7700     167.5000
        3264    49.483200     208.0000     215.2500     167.4900
        3265    49.495500     214.0000     215.7200     167.4800
        3266    49.507700     198.0000     216.1800     167.4600
        3267    49.520000     213.0000     216.6200     167.4500
        3268    49.532200     208.0000     217.0700     167.4400
        3269    49.544500     200.0000     217.5800     167.4200
        3270    49.556700     233.0000     218.1900     167.4100
        3271    49.569000     238.0000     218.6900     167.4000
        3272    49.581200     217.0000     219.2600     167.3800
        3273    49.593500     245.0000     220.1500     167.3700
        3274    49.605700     238.0000     220.6900     167.3600
        3275    49.618000     229.0000     219.8900     167.3400
        3276    49.630200     210.0000     219.7400     167.3300
        3277    49.642500     199.0000     220.5200     167.3100
        3278    49.654700     217.0000     221.8900     167.3000
        3279    49.667000     208.0000     224.1600     167.2900
        3280    49.679200     233.0000     227.8400     167.2700
        3281    49.691500     257.0000     232.0000     167.2600
        3282    49.703700     242.0000     233.3700     167.2400
        3283    49.716000     247.0000     236.5200     167.2300
        3284    49.728200     259.0000     243.2200     167.2200
        3285    49.740500     266.0000     252.2500     167.2000
        3286    49.752700     261.0000     262.7600     167.1900
        3287    49.765000     304.0000     274.1600     167.1700
        3288    49.777200     301.0000     284.0000     167.1600
        3289    49.789500     287.0000     288.9300     167.1400
        3290    49.801700     315.0000     286.9500     167.1300
        3291    49.814000     306.0000     279.1400     167.1100
        3292    49.826200     264.0000     268.2200     167.1000
        3293    49.838500     267.0000     256.8000     167.0800
        3294    49.850700     249.0000     248.6700     167.0700
        3295    49.863000     237.0000     244.6700     167.0500
        3296    49.875200     239.0000     244.0700     167.0400
        3297    49.887500     247.0000     245.8700     167.0200
        3298    49.899700     287.0000     248.8300     167.0100
        3299    49.912000     233.0000     251.3300     166.9900
        3300    49.924200     255.0000     251.6500     166.9800
        3301    49.936500     241.0000     248.7900     166.9600
        3302    49.948700     255.0000     243.4500     166.9500
        3303    49.961000     250.0000     237.4400     166.9300
        3304    49.973300     241.0000     231.8100     166.9200
        3305    49.985500     209.0000     225.8500     166.9000
        3306    49.997800     174.0000     221.4100     166.8800
        3307    50.010000     201.0000     218.9600     166.8700
        3308    50.022300     198.0000     218.0000     166.8500
        3309    50.034500     227.0000     218.3700     166.8400
        3310    50.046800     208.0000     220.1400     166.8200
        3311    50.059000     248.0000     223.3000     166.8000
        3312    50.071300     234.0000     228.3800     166.7900
        3313    50.083500     240.0000     236.7200     166.7700
        3314    50.095800     260.0000     248.8300     166.7600
        3315    50.108000     265.0000     266.4000     166.7400
        3316    50.120300     283.0000     289.1300     166.7200
        3317    50.132500     308.0000     316.9400     166.7100
        3318    50.144800     336.0000     346.4100     166.6900
        3319    50.157000     389.0000     369.4800     166.6700
        3320    50.169300     360.0000     375.6900     166.6600
        3321    50.181500     351.0000     360.5400     166.6400
        3322    50.193800     301.0000     331.4600     166.6200
        3323    50.206000     289.0000     301.4100     166.6100
        3324    50.218300     292.0000     278.9000     166.5900
        3325    50.230500     287.0000     266.0600     166.5700
        3326    50.242800     233.0000     262.0000     166.5600
        3327    50.255000     259.0000     265.0100     166.5400
        3328    50.267300     284.0000     273.0300     166.5200
        3329    50.279500     252.0000     283.0000     166.5000
        3330    50.291800     277.0000     290.2500     166.4900
        3331    50.304000     292.0000     289.6000     166.4700
        3332    50.316300     265.0000     279.1200     166.4500
        3333    50.328500     254.0000     262.3700     166.4300
        3334    50.340800     255.0000     245.1100     166.4200
        3335    50.353000     239.0000     230.9800     166.4000
        3336    50.365300     217.0000     220.7300     166.3800
        3337    50.377500     187.0000     213.7000     166.3600
        3338    50.389800     191.0000     209.0200     166.3500
        3339    50.402000     210.0000     206.0100     166.3300
        3340    50.414300     185.0000     204.2500     166.3100
        3341    50.426500     176.0000     203.5300     166.2900
        3342    50.438800     180.0000     203.8300     166.2700
        3343    50.451000     204.0000     205.2800     166.2600
        3344    50.463300     191.0000     208.2000     166.2400
        3345    50.475500     199.0000     213.0800     166.2200
        3346    50.487800     175.0000     220.4300     166.2000
        3347    50.500000     204.0000     230.4600     166.1800
        3348    50.512300     268.0000     242.7400     166.1600
        3349    50.524500     263.0000     255.4300     166.1500
        3350    50.536800     320.0000     264.4200     166.1300
        3351    50.549000     331.0000     264.7200     166.1100
        3352    50.561300     285.0000     255.3800     166.0900
        3353    50.573500     215.0000     241.4100     166.0700
        3354    50.585800     231.0000     228.7600     166.0500
        3355    50.598000     229.0000     220.1400     166.0300
        3356    50.610300     206.0000     215.6900     166.0100
        3357    50.622600     207.0000     214.7800     166.0000
        3358    50.634800     220.0000     216.6600     165.9800
        3359    50.647100     220.0000     220.5200     165.9600
        3360    50.659300     217.0000     225.0400     165.9400
        3361    50.671600     222.0000     228.0300     165.9200
        3362    50.683800     230.0000     227.0700     165.9000
        3363    50.696100     223.0000     221.5800     165.8800
        3364    50.708300     210.0000     213.7200     165.8600
        3365    50.720600     206.0000     206.2000     165.8400
        3366    50.732800     213.0000     200.3500     165.8200
        3367    50.745100     182.0000     196.2100     165.8000
        3368    50.757300     186.0000     193.3500     165.7800
        3369    50.769600     199.0000     191.3900     165.7600
        3370    50.781800     168.0000     190.0600     165.7400
        3371    50.794100     189.0000     188.8900     165.7200
        3372    50.806300     181.0000     187.7000     165.7000
        3373    50.818600     192.0000     186.8400     165.6800
        3374    50.830800     173.0000     186.2000     165.6600
        3375    50.843100     162.0000     185.7100     165.6400
        3376    50.855300     195.0000     185.3100     165.6200
        3377    50.867600     199.0000     185.0000     165.6000
        3378    50.879800     190.0000     184.7800     165.5800
        3379    50.892100     204.0000     184.6300     165.5600
        3380    50.904300     200.0000     184.5500     165.5400
        3381    50.916600     187.0000     184.5400     165.5200
        3382    50.928800     182.0000     184.5900     165.5000
        3383    50.941100     183.0000     184.6700     165.4800
        3384    50.953300     199.0000     184.9600     165.4600
        3385    50.965600     201.0000     185.6100     165.4400
        3386    50.977800     195.0000     186.5900     165.4100
        3387    50.990100     208.0000     187.1500     165.3900
        3388    51.002300     202.0000     187.3400     165.3700
        3389    51.014600     199.0000     188.3700     165.3500
        3390    51.026800     162.0000     190.2100     165.3300
        3391    51.039100     223.0000     192.9000     165.3100
        3392    51.051300     188.0000     196.5900     165.2900
        3393    51.063600     195.0000     201.4000     165.2700
        3394    51.075800     211.0000     207.1900     165.2400
        3395    51.088100     212.0000     213.3100     165.2200
        3396    51.100300     232.0000     218.3800     165.2000
        3397    51.112600     233.0000     220.5700     165.1800
        3398    51.124800     242.0000     218.8400     165.1600
        3399    51.137100     239.0000     214.5900     165.1400
        3400    51.149300     234.0000     210.7000     165.1100
        3401    51.161600     236.0000     208.9600     165.0900
        3402    51.173800     221.0000     210.0000     165.0700
        3403    51.186100     206.0000     214.0800     165.0500
        3404    51.198300     232.0000     221.6100     165.0300
        3405    51.210600     221.0000     233.3500     165.0000
        3406    51.222800     265.0000     250.3500     164.9800
        3407    51.235100     273.0000     273.5600     164.9600
        3408    51.247300     311.0000     303.2200     164.9400
        3409    51.259600     353.0000     338.4700     164.9100
        3410    51.271900     391.0000     376.0800     164.8900
        3411    51.284100     423.0000     407.3900     164.8700
        3412    51.296400     482.0000     418.0100     164.8500
        3413    51.308600     459.0000     398.9500     164.8200
        3414    51.320900     441.0000     359.0900     164.8000
        3415    51.333100     341.0000     317.2000     164.7800
        3416    51.345400     297.0000     285.6700     164.7600
        3417    51.357600     253.0000     267.2800     164.7300
        3418    51.369900     240.0000     260.6500     164.7100
        3419    51.382100     254.0000     263.6300     164.6900
        3420    51.394400     286.0000     273.8800     164.6600
        3421    51.406600     277.0000     287.9800     164.6400
        3422    51.418900     320.0000     301.7100     164.6200
        3423    51.431100     315.0000     307.8800     164.5900
        3424    51.443400     329.0000     300.7300     164.5700
        3425    51.455600     294.0000     282.0900     164.5500
        3426    51.467900     228.0000     259.7100     164.5200
        3427    51.480100     216.0000     240.0400     164.5000
        3428    51.492400     209.0000     225.0300     164.4800
        3429    51.504600     220.0000     213.9200     164.4500
        3430    51.516900     208.0000     205.8000     164.4300
        3431    51.529100     202.0000     199.9500     164.4100
        3432    51.541400     170.0000     195.6700     164.3800
        3433    51.553600     198.0000     192.7200     164.3600
        3434    51.565900     185.0000     190.9000     164.3300
        3435    51.578100     198.0000     190.0500     164.3100
        3436    51.590400     204.0000     189.9500     164.2900
        3437    51.602600     209.0000     189.6900     164.2600
        3438    51.614900     198.0000     188.2400     164.2400
        3439    51.627100     207.0000     186.9900     164.2100
        3440    51.639400     184.0000     185.7800     164.1900
        3441    51.651600     175.0000     184.5600     164.1700
        3442    51.663900     164.0000     183.4300     164.1400
        3443    51.676100     168.0000     182.5200     164.1200
        3444    51.688400     192.0000     181.8400     164.0900
        3445    51.700600     161.0000     181.3500     164.0700
        3446    51.712900     186.0000     181.0500     164.0400
        3447    51.725100     166.0000     180.9300     164.0200
        3448    51.737400     165.0000     180.7800     163.9900
        3449    51.749600     179.0000     180.1700     163.9700
        3450    51.761900     174.0000     179.5300     163.9400
        3451    51.774100     152.0000     179.1100     163.9200
        3452    51.786400     181.0000     178.8100     163.8900
        3453    51.798600     156.0000     178.5400     163.8700
        3454    51.810900     169.0000     178.3000     163.8400
        3455    51.823100     163.0000     178.0700     163.8200
        3456    51.835400     172.0000     177.8500     163.7900
        3457    51.847600     179.0000     177.6300     163.7700
        3458    51.859900     174.0000     177.4200     163.7400
        3459    51.872100     177.0000     177.2100     163.7200
        3460    51.884400     169.0000     177.0100     163.6900
        3461    51.896700     182.0000     176.8100     163.6700
        3462    51.908900     172.0000     176.6200     163.6400
        3463    51.921200     164.0000     176.4300     163.6100
        3464    51.933400     176.0000     176.2600     163.5900
        3465    51.945700     170.0000     176.1100     163.5600
        3466    51.957900     191.0000     176.0100     163.5400
        3467    51.970200     168.0000     175.9500     163.5100
        3468    51.982400     172.0000     175.9700     163.4900
        3469    51.994700     189.0000     176.1400     163.4600
        3470    52.006900     154.0000     176.2800     163.4300
        3471    52.019200     167.0000     175.7600     163.4100
        3472    52.031400     164.0000     175.1800     163.3800
        3473    52.043700     152.0000     174.8700     163.3600
        3474    52.055900     168.0000     174.6800     163.3300
        3475    52.068200     181.0000     174.5400     163.3000
        3476    52.080400     160.0000     174.4400     163.2800
        3477    52.092700     161.0000     174.3700     163.2500
        3478    52.104900     195.0000     174.3300     163.2200
        3479    52.117200     141.0000     174.3400     163.2000
        3480    52.129400     180.0000     174.4100     163.1700
        3481    52.141700     184.0000     174.5300     163.1400
        3482    52.153900     173.0000     174.4600     163.1200
        3483    52.166200     191.0000     174.2000     163.0900
        3484    52.178400     181.0000     174.0400     163.0600
        3485    52.190700     142.0000     173.9800     163.0400
        3486    52.202900     195.0000     173.9500     163.0100
        3487    52.215200     170.0000     173.9400     162.9800
        3488    52.227400     167.0000     173.9500     162.9600
        3489    52.239700     193.0000     174.0000     162.9300
        3490    52.251900     172.0000     174.1000     162.9000
        3491    52.264200     172.0000     174.2600     162.8800
        3492    52.276400     191.0000     174.5200     162.8500
        3493    52.288700     160.0000     174.9000     162.8200
        3494    52.300900     181.0000     175.4700     162.7900
        3495    52.313200     196.0000     176.3500     162.7700
        3496    52.325400     177.0000     177.6900     162.7400
        3497    52.337700     202.0000     179.7500     162.7100
        3498    52.349900     180.0000     182.8600     162.6800
        3499    52.362200     207.0000     187.4700     162.6600
        3500    52.374400     198.0000     193.6800     162.6300
        3501    52.386700     212.0000     201.1400     162.6000
        3502    52.398900     224.0000     208.0000     162.5700
        3503    52.411200     222.0000     210.3600     162.5500
        3504    52.423400     231.0000     205.8700     162.5200
        3505    52.435700     212.0000     197.7500     162.4900
        3506    52.447900     192.0000     190.6800     162.4600
        3507    52.460200     192.0000     186.3100     162.4400
        3508    52.472400     172.0000     184.3000     162.4100
        3509    52.484700     182.0000     184.0300     162.3800
        3510    52.496900     159.0000     185.1800     162.3500
        3511    52.509200     194.0000     187.5700     162.3200
        3512    52.521400     190.0000     190.9700     162.3000
        3513    52.533700     163.0000     194.7800     162.2700
        3514    52.546000     180.0000     197.5200     162.2400
        3515    52.558200     199.0000     197.5100     162.2100
        3516    52.570500     218.0000     195.0100     162.1800
        3517    52.582700     190.0000     192.2400     162.1500
        3518    52.595000     176.0000     190.4300     162.1300
        3519    52.607200     168.0000     188.7600     162.1000
        3520    52.619500     178.0000     188.0800     162.0700
        3521    52.631700     181.0000     188.5300     162.0400
        3522    52.644000     200.0000     189.6500     162.0100
        3523    52.656200     166.0000     191.2500     161.9800
        3524    52.668500     181.0000     193.2200     161.9600
        3525    52.680700     190.0000     195.5400     161.9300
        3526    52.693000     182.0000     198.1900     161.9000
        3527    52.705200     183.0000     201.1400     161.8700
        3528    52.717500     186.0000     204.4000     161.8400
        3529    52.729700     207.0000     207.9400     161.8100
        3530    52.742000     167.0000     211.3900     161.7800
        3531    52.754200     177.0000     214.7800     161.7500
        3532    52.766500     206.0000     218.7500     161.7300
        3533    52.778700     196.0000     223.5700     161.7000
        3534    52.791000     230.0000     229.5100     161.6700
        3535    52.803200     238.0000     237.0200     161.6400
        3536    52.815500     242.0000     246.7300     161.6100
        3537    52.827700     250.0000     259.5500     161.5800
        3538    52.840000     285.0000     276.6900     161.5500
        3539    52.852200     307.0000     299.9300     161.5200
        3540    52.864500     390.0000     331.7300     161.4900
        3541    52.876700     363.0000     375.4800     161.4600
        3542    52.889000     473.0000     435.3500     161.4300
        3543    52.901200     523.0000     515.7400     161.4000
        3544    52.913500     594.0000     619.5400     161.3800
        3545    52.925700     820.0000     744.9400     161.3500
        3546    52.938000     893.0000     881.4200     161.3200
        3547    52.950200    1108.0000    1006.3200     161.2900
        3548    52.962500    1111.0000    1086.6900     161.2600
        3549    52.974700    1131.0000    1091.9600     161.2300
        3550    52.987000    1130.0000    1018.1000     161.2000
        3551    52.999200     916.0000     899.1000     161.1700
        3552    53.011500     826.0000     775.7200     161.1400
        3553    53.023700     700.0000     676.4700     161.1100
        3554    53.036000     636.0000     612.9400     161.0800
        3555    53.048200     609.0000     585.5600     161.0500
        3556    53.060500     586.0000     589.4300     161.0200
        3557    53.072700     557.0000     616.3700     160.9900
        3558    53.085000     675.0000     654.3600     160.9600
        3559    53.097200     678.0000     686.8800     160.9300
        3560    53.109500     710.0000     695.4300     160.9000
        3561    53.121700     698.0000     667.1700     160.8700
        3562    53.134000     574.0000     605.9400     160.8400
        3563    53.146200     588.0000     529.5500     160.8100
        3564    53.158500     510.0000     455.2000     160.7800
        3565    53.170700     394.0000     392.5700     160.7500
        3566    53.183000     330.0000     344.0800     160.7200
        3567    53.195200     280.0000     308.4100     160.6900
        3568    53.207500     260.0000     282.0800     160.6600
        3569    53.219800     250.0000     262.8700     160.6300
        3570    53.232000     239.0000     248.7700     160.6000
        3571    53.244300     262.0000     238.3400     160.5700
        3572    53.256500     257.0000     230.5400     160.5400
        3573    53.268800     226.0000     224.4900     160.5100
        3574    53.281000     216.0000     219.7500     160.4800
        3575    53.293300     205.0000     216.1700     160.4500
        3576    53.305500     227.0000     213.5400     160.4200
        3577    53.317800     230.0000     211.6700     160.3900
        3578    53.330000     178.0000     210.4800     160.3600
        3579    53.342300     201.0000     209.9300     160.3300
        3580    53.354500     201.0000     210.0600     160.3000
        3581    53.366800     189.0000     210.9400     160.2700
        3582    53.379000     206.0000     212.7400     160.2400
        3583    53.391300     237.0000     215.6800     160.2100
        3584    53.403500     198.0000     220.1400     160.1800
        3585    53.415800     242.0000     226.6700     160.1500
        3586    53.428000     226.0000     236.0300     160.1200
        3587    53.440300     259.0000     249.1500     160.0900
        3588    53.452500     273.0000     266.8800     160.0500
        3589    53.464800     279.0000     289.5400     160.0200
        3590    53.477000     331.0000     316.0800     159.9900
        3591    53.489300     319.0000     343.1000     159.9600
        3592    53.501500     364.0000     364.3100     159.9300
        3593    53.513800     414.0000     372.3700     159.9000
        3594    53.526000     370.0000     363.7300     159.8700
        3595    53.538300     342.0000     342.2600     159.8400
        3596    53.550500     326.0000     316.7900     159.8100
        3597    53.562800     294.0000     294.8500     159.7800
        3598    53.575000     295.0000     279.0400     159.7500
        3599    53.587300     249.0000     269.6500     159.7200
        3600    53.599500     280.0000     267.9000     159.6900
        3601    53.611800     282.0000     272.3600     159.6600
        3602    53.624000     301.0000     281.2000     159.6300
        3603    53.636300     302.0000     291.7600     159.5900
        3604    53.648500     292.0000     299.7500     159.5600
        3605    53.660800     286.0000     300.0900     159.5300
        3606    53.673000     256.0000     292.7600     159.5000
        3607    53.685300     259.0000     279.7900     159.4700
        3608    53.697500     291.0000     264.1300     159.4400
        3609    53.709800     227.0000     248.5800     159.4100
        3610    53.722000     234.0000     234.4600     159.3800
        3611    53.734300     236.0000     222.6800     159.3500
        3612    53.746500     210.0000     213.7100     159.3200
        3613    53.758800     198.0000     207.3600     159.2900
        3614    53.771000     190.0000     203.1000     159.2500
        3615    53.783300     197.0000     200.4500     159.2200
        3616    53.795500     219.0000     198.6600     159.1900
        3617    53.807800     209.0000     197.0400     159.1600
        3618    53.820000     194.0000     195.8100     159.1300
        3619    53.832300     186.0000     194.6400     159.1000
        3620    53.844600     181.0000     193.0200     159.0700
        3621    53.856800     151.0000     190.8900     159.0400
        3622    53.869100     209.0000     188.5300     159.0100
        3623    53.881300     184.0000     186.2500     158.9800
        3624    53.893600     172.0000     184.2500     158.9500
        3625    53.905800     197.0000     182.6800     158.9100
        3626    53.918100     181.0000     181.4900     158.8800
        3627    53.930300     171.0000     180.6100     158.8500
        3628    53.942600     169.0000     179.9700     158.8200
        3629    53.954800     170.0000     179.5100     158.7900
        3630    53.967100     201.0000     179.2000     158.7600
        3631    53.979300     155.0000     179.0000     158.7300
        3632    53.991600     180.0000     178.9000     158.7000
        3633    54.003800     185.0000     178.8700     158.6700
        3634    54.016100     181.0000     178.9400     158.6400
        3635    54.028300     161.0000     179.1100     158.6000
        3636    54.040600     186.0000     179.4300     158.5700
        3637    54.052800     179.0000     179.9800     158.5400
        3638    54.065100     176.0000     180.8400     158.5100
        3639    54.077300     174.0000     182.1600     158.4800
        3640    54.089600     188.0000     184.1200     158.4500
        3641    54.101800     173.0000     186.9400     158.4200
        3642    54.114100     177.0000     191.0600     158.3900
        3643    54.126300     198.0000     196.9700     158.3600
        3644    54.138600     215.0000     204.4800     158.3300
        3645    54.150800     206.0000     214.1000     158.2900
        3646    54.163100     234.0000     228.2700     158.2600
        3647    54.175300     249.0000     248.4100     158.2300
        3648    54.187600     263.0000     275.0100     158.2000
        3649    54.199800     282.0000     306.3000     158.1700
        3650    54.212100     317.0000     336.9100     158.1400
        3651    54.224300     325.0000     356.8500     158.1100
        3652    54.236600     366.0000     356.1500     158.0800
        3653    54.248800     335.0000     334.5700     158.0500
        3654    54.261100     312.0000     303.4100     158.0200
        3655    54.273300     250.0000     274.9800     157.9900
        3656    54.285600     291.0000     254.9500     157.9600
        3657    54.297800     252.0000     244.1400     157.9200
        3658    54.310100     252.0000     242.0900     157.8900
        3659    54.322300     211.0000     248.0000     157.8600
        3660    54.334600     276.0000     261.1800     157.8300
        3661    54.346800     273.0000     280.4500     157.8000
        3662    54.359100     312.0000     302.9100     157.7700
        3663    54.371300     320.0000     323.3300     157.7400
        3664    54.383600     347.0000     335.7500     157.7100
        3665    54.395800     349.0000     336.5700     157.6800
        3666    54.408100     350.0000     325.1100     157.6500
        3667    54.420300     335.0000     303.2000     157.6200
        3668    54.432600     322.0000     276.3100     157.5900
        3669    54.444800     247.0000     251.0600     157.5600
        3670    54.457100     256.0000     230.5300     157.5200
        3671    54.469400     234.0000     216.4900     157.4900
        3672    54.481600     214.0000     208.4700     157.4600
        3673    54.493900     199.0000     205.1500     157.4300
        3674    54.506100     204.0000     205.5500     157.4000
        3675    54.518400     217.0000     208.8300     157.3700
        3676    54.530600     216.0000     213.7700     157.3400
        3677    54.542900     227.0000     218.3000     157.3100
        3678    54.555100     209.0000     219.5600     157.2800
        3679    54.567400     254.0000     215.7800     157.2500
        3680    54.579600     207.0000     208.0000     157.2200
        3681    54.591900     181.0000     198.9900     157.1900
        3682    54.604100     200.0000     190.6600     157.1600
        3683    54.616400     193.0000     184.2000     157.1300
        3684    54.628600     184.0000     179.7000     157.1000
        3685    54.640900     157.0000     176.6100     157.0700
        3686    54.653100     154.0000     174.4400     157.0400
        3687    54.665400     194.0000     172.9300     157.0100
        3688    54.677600     176.0000     171.8800     156.9800
        3689    54.689900     179.0000     171.1500     156.9500
        3690    54.702100     164.0000     170.6400     156.9200
        3691    54.714400     164.0000     170.2900     156.8900
        3692    54.726600     178.0000     170.0400     156.8600
        3693    54.738900     175.0000     169.8500     156.8300
        3694    54.751100     160.0000     169.7100     156.8000
        3695    54.763400     170.0000     169.6500     156.7700
        3696    54.775600     140.0000     169.7100     156.7400
        3697    54.787900     181.0000     169.9400     156.7100
        3698    54.800100     188.0000     170.3400     156.6800
        3699    54.812400     165.0000     171.0700     156.6500
        3700    54.824600     194.0000     172.2400     156.6200
        3701    54.836900     172.0000     173.9800     156.5900
        3702    54.849100     176.0000     176.5600     156.5600
        3703    54.861400     174.0000     180.4000     156.5300
        3704    54.873600     177.0000     185.4300     156.5000
        3705    54.885900     197.0000     191.0800     156.4700
        3706    54.898100     192.0000     199.0200     156.4400
        3707    54.910400     182.0000     209.4000     156.4100
        3708    54.922600     202.0000     220.8400     156.3800
        3709    54.934900     224.0000     230.5800     156.3500
        3710    54.947100     210.0000     234.9000     156.3200
        3711    54.959400     226.0000     231.5100     156.2900
        3712    54.971600     238.0000     221.9700     156.2600
        3713    54.983900     224.0000     210.5100     156.2300
        3714    54.996100     192.0000     200.6800     156.2100
        3715    55.008400     207.0000     194.0000     156.1800
        3716    55.020600     196.0000     190.3700     156.1500
        3717    55.032900     193.0000     189.0300     156.1200
        3718    55.045100     180.0000     189.9500     156.0900
        3719    55.057400     188.0000     192.9500     156.0600
        3720    55.069600     183.0000     197.0400     156.0300
        3721    55.081900     181.0000     200.5800     156.0000
        3722    55.094100     184.0000     201.9500     155.9700
        3723    55.106400     193.0000     199.9200     155.9400
        3724    55.118700     206.0000     194.8200     155.9200
        3725    55.130900     208.0000     188.4300     155.8900
        3726    55.143200     180.0000     182.4800     155.8600
        3727    55.155400     163.0000     177.8400     155.8300
        3728    55.167700     159.0000     174.5600     155.8000
        3729    55.179900     196.0000     172.0100     155.7700
        3730    55.192200     172.0000     169.8800     155.7400
        3731    55.204400     146.0000     168.4600     155.7200
        3732    55.216700     165.0000     167.4700     155.6900
        3733    55.228900     169.0000     166.6800     155.6600
        3734    55.241200     161.0000     166.0700     155.6300
        3735    55.253400     154.0000     165.6200     155.6000
        3736    55.265700     143.0000     165.3100     155.5800
        3737    55.277900     166.0000     165.1100     155.5500
        3738    55.290200     143.0000     165.0200     155.5200
        3739    55.302400     154.0000     165.0700     155.4900
        3740    55.314700     172.0000     165.2600     155.4600
        3741    55.326900     179.0000     165.2400     155.4400
        3742    55.339200     172.0000     165.0200     155.4100
        3743    55.351400     167.0000     165.1500     155.3800
        3744    55.363700     172.0000     165.6100     155.3500
        3745    55.375900     151.0000     165.6200     155.3300
        3746    55.388200     180.0000     164.9400     155.3000
        3747    55.400400     169.0000     164.7900     155.2700
        3748    55.412700     164.0000     165.1300     155.2400
        3749    55.424900     164.0000     165.9300     155.2200
        3750    55.437200     138.0000     166.7500     155.1900
        3751    55.449400     168.0000     166.5500     155.1600
        3752    55.461700     175.0000     165.8600     155.1300
        3753    55.473900     165.0000     165.1100     155.1100
        3754    55.486200     184.0000     164.7400     155.0800
        3755    55.498400     166.0000     164.6000     155.0500
        3756    55.510700     164.0000     164.5900     155.0300
        3757    55.522900     161.0000     164.4800     155.0000
        3758    55.535200     163.0000     164.0600     154.9700
        3759    55.547400     170.0000     163.7900     154.9500
        3760    55.559700     158.0000     163.8100     154.9200
        3761    55.571900     186.0000     164.0800     154.8900
        3762    55.584200     172.0000     164.4000     154.8700
        3763    55.596400     166.0000     164.3400     154.8400
        3764    55.608700     167.0000     163.9800     154.8200
        3765    55.620900     184.0000     163.5500     154.7900
        3766    55.633200     169.0000     163.3100     154.7600
        3767    55.645400     181.0000     163.1900     154.7400
        3768    55.657700     173.0000     163.1200     154.7100
        3769    55.669900     158.0000     163.0700     154.6900
        3770    55.682200     134.0000     163.0700     154.6600
        3771    55.694400     163.0000     163.1200     154.6400
        3772    55.706700     176.0000     163.2300     154.6100
        3773    55.718900     161.0000     163.4100     154.5800
        3774    55.731200     162.0000     163.6900     154.5600
        3775    55.743400     148.0000     164.0700     154.5300
        3776    55.755700     161.0000     164.6000     154.5100
        3777    55.768000     162.0000     165.4400     154.4800
        3778    55.780200     167.0000     166.3200     154.4600
        3779    55.792500     167.0000     166.1200     154.4300
        3780    55.804700     150.0000     165.4300     154.4100
        3781    55.817000     161.0000     165.3500     154.3900
        3782    55.829200     172.0000     165.6400     154.3600
        3783    55.841500     175.0000     166.1900     154.3400
        3784    55.853700     177.0000     167.0100     154.3100
        3785    55.866000     158.0000     168.1400     154.2900
        3786    55.878200     195.0000     169.6900     154.2600
        3787    55.890500     188.0000     171.8700     154.2400
        3788    55.902700     178.0000     174.9600     154.2200
        3789    55.915000     182.0000     179.2300     154.1900
        3790    55.927200     185.0000     184.9200     154.1700
        3791    55.939500     193.0000     192.5200     154.1400
        3792    55.951700     206.0000     202.5500     154.1200
        3793    55.964000     203.0000     215.8000     154.1000
        3794    55.976200     246.0000     231.8300     154.0700
        3795    55.988500     274.0000     248.5300     154.0500
        3796    56.000700     288.0000     261.8800     154.0300
        3797    56.013000     293.0000     266.9600     154.0000
        3798    56.025200     264.0000     261.3600     153.9800
        3799    56.037500     246.0000     247.6200     153.9600
        3800    56.049700     237.0000     231.3300     153.9300
        3801    56.062000     231.0000     217.0800     153.9100
        3802    56.074200     208.0000     206.8700     153.8900
        3803    56.086500     173.0000     201.0100     153.8700
        3804    56.098700     185.0000     199.1400     153.8400
        3805    56.111000     189.0000     200.7100     153.8200
        3806    56.123200     198.0000     204.9800     153.8000
        3807    56.135500     208.0000     210.8300     153.7800
        3808    56.147700     223.0000     216.4000     153.7600
        3809    56.160000     216.0000     219.2600     153.7300
        3810    56.172200     229.0000     217.5200     153.7100
        3811    56.184500     190.0000     211.2900     153.6900
        3812    56.196700     216.0000     202.6800     153.6700
        3813    56.209000     220.0000     194.2400     153.6500
        3814    56.221200     209.0000     187.2700     153.6300
        3815    56.233500     204.0000     181.7000     153.6100
        3816    56.245700     185.0000     177.8500     153.5900
        3817    56.258000     182.0000     175.6100     153.5600
        3818    56.270200     197.0000     174.6500     153.5400
        3819    56.282500     165.0000     174.8000     153.5200
        3820    56.294700     195.0000     176.0400     153.5000
        3821    56.307000     188.0000     178.4300     153.4800
        3822    56.319200     178.0000     181.9100     153.4600
        3823    56.331500     180.0000     186.1800     153.4400
        3824    56.343700     216.0000     190.3900     153.4200
        3825    56.356000     194.0000     193.1200     153.4000
        3826    56.368200     179.0000     193.1000     153.3800
        3827    56.380500     198.0000     190.3100     153.3600
        3828    56.392800     208.0000     186.3500     153.3400
        3829    56.405000     203.0000     183.1100     153.3200
        3830    56.417300     218.0000     181.5200     153.3000
        3831    56.429500     194.0000     181.7400     153.2800
        3832    56.441800     172.0000     184.0100     153.2700
        3833    56.454000     182.0000     188.5000     153.2500
        3834    56.466300     191.0000     195.5000     153.2300
        3835    56.478500     229.0000     205.3200     153.2100
        3836    56.490800     228.0000     217.8300     153.1900
        3837    56.503000     236.0000     232.0000     153.1700
        3838    56.515300     232.0000     245.5100     153.1600
        3839    56.527500     221.0000     254.9100     153.1400
        3840    56.539800     247.0000     256.8400     153.1200
        3841    56.552000     246.0000     250.2400     153.1000
        3842    56.564300     246.0000     237.4900     153.0800
        3843    56.576500     206.0000     222.9400     153.0700
        3844    56.588800     214.0000     210.3200     153.0500
        3845    56.601000     214.0000     201.2200     153.0300
        3846    56.613300     209.0000     195.8000     153.0100
        3847    56.625500     194.0000     193.6600     153.0000
        3848    56.637800     199.0000     194.3400     152.9800
        3849    56.650000     198.0000     197.2800     152.9600
        3850    56.662300     214.0000     201.6600     152.9500
        3851    56.674500     200.0000     206.0700     152.9300
        3852    56.686800     224.0000     208.6400     152.9200
        3853    56.699000     201.0000     207.7700     152.9000
        3854    56.711300     210.0000     203.2300     152.8800
        3855    56.723500     207.0000     196.3800     152.8700
        3856    56.735800     200.0000     189.1800     152.8500
        3857    56.748000     192.0000     182.9600     152.8400
        3858    56.760300     163.0000     178.1500     152.8200
        3859    56.772500     168.0000     174.6300     152.8100
        3860    56.784800     181.0000     172.1100     152.7900
        3861    56.797000     162.0000     170.3100     152.7800
        3862    56.809300     171.0000     169.0300     152.7600
        3863    56.821500     178.0000     168.1000     152.7500
        3864    56.833800     166.0000     167.4400     152.7300
        3865    56.846000     197.0000     166.9600     152.7200
        3866    56.858300     172.0000     166.6200     152.7100
        3867    56.870500     159.0000     166.3900     152.6900
        3868    56.882800     162.0000     166.2400     152.6800
        3869    56.895000     188.0000     166.1700     152.6700
        3870    56.907300     157.0000     166.1700     152.6500
        3871    56.919500     167.0000     166.2700     152.6400
        3872    56.931800     176.0000     166.4600     152.6300
        3873    56.944000     163.0000     166.8100     152.6100
        3874    56.956300     178.0000     167.3600     152.6000
        3875    56.968500     181.0000     167.7500     152.5900
        3876    56.980800     151.0000     167.9700     152.5700
        3877    56.993000     184.0000     168.6100     152.5600
        3878    57.005300     160.0000     168.9400     152.5500
        3879    57.017500     184.0000     168.2300     152.5400
        3880    57.029800     167.0000     167.7100     152.5300
        3881    57.042100     165.0000     167.6700     152.5200
        3882    57.054300     180.0000     167.8900     152.5000
        3883    57.066600     176.0000     168.3000     152.4900
        3884    57.078800     174.0000     168.9000     152.4800
        3885    57.091100     185.0000     169.7500     152.4700
        3886    57.103300     175.0000     170.9500     152.4600
        3887    57.115600     195.0000     172.5800     152.4500
        3888    57.127800     186.0000     174.6400     152.4400
        3889    57.140100     164.0000     177.5400     152.4300
        3890    57.152300     192.0000     181.6900     152.4200
        3891    57.164600     183.0000     186.8700     152.4100
        3892    57.176800     196.0000     193.5700     152.4000
        3893    57.189100     203.0000     202.7200     152.3900
        3894    57.201300     223.0000     213.8100     152.3800
        3895    57.213600     197.0000     224.7700     152.3800
        3896    57.225800     225.0000     232.1700     152.3700
        3897    57.238100     225.0000     232.5700     152.3600
        3898    57.250300     231.0000     225.7000     152.3500
        3899    57.262600     250.0000     215.2100     152.3400
        3900    57.274800     237.0000     205.3800     152.3300
        3901    57.287100     215.0000     198.5000     152.3300
        3902    57.299300     189.0000     195.1600     152.3200
        3903    57.311600     209.0000     195.3200     152.3100
        3904    57.323800     212.0000     198.8700     152.3000
        3905    57.336100     206.0000     206.1000     152.3000
        3906    57.348300     224.0000     217.3100     152.2900
        3907    57.360600     224.0000     232.0900     152.2800
        3908    57.372800     244.0000     248.6900     152.2800
        3909    57.385100     252.0000     263.3300     152.2700
        3910    57.397300     290.0000     270.5000     152.2700
        3911    57.409600     278.0000     266.1200     152.2600
        3912    57.421800     239.0000     251.3800     152.2500
        3913    57.434100     264.0000     232.4100     152.2500
        3914    57.446300     204.0000     215.1500     152.2400
        3915    57.458600     207.0000     202.3000     152.2400
        3916    57.470800     176.0000     193.9600     152.2300
        3917    57.483100     212.0000     189.3800     152.2300
        3918    57.495300     177.0000     187.8500     152.2300
        3919    57.507600     183.0000     188.9200     152.2200
        3920    57.519800     186.0000     192.1600     152.2200
        3921    57.532100     219.0000     196.9100     152.2100
        3922    57.544300     200.0000     201.7700     152.2100
        3923    57.556600     205.0000     204.0800     152.2100
        3924    57.568800     192.0000     201.8300     152.2000
        3925    57.581100     194.0000     195.9200     152.2000
        3926    57.593300     176.0000     188.4500     152.2000
        3927    57.605600     172.0000     181.5200     152.2000
        3928    57.617800     187.0000     176.1200     152.1900
        3929    57.630100     173.0000     172.2400     152.1900
        3930    57.642300     175.0000     169.5300     152.1900
        3931    57.654600     172.0000     167.6500     152.1900
        3932    57.666800     167.0000     166.3200     152.1900
        3933    57.679100     165.0000     165.3600     152.1900
        3934    57.691400     187.0000     164.7100     152.1900
        3935    57.703600     171.0000     164.2600     152.1900
        3936    57.715900     166.0000     163.7600     152.1900
        3937    57.728100     152.0000     163.2000     152.1900
        3938    57.740400     168.0000     162.8000     152.1900
        3939    57.752600     157.0000     162.5400     152.1900
        3940    57.764900     163.0000     162.3700     152.1900
        3941    57.777100     157.0000     162.2700     152.1900
        3942    57.789400     173.0000     162.2500     152.1900
        3943    57.801600     152.0000     162.3200     152.1900
        3944    57.813900     151.0000     162.5000     152.1900
        3945    57.826100     175.0000     162.8000     152.1900
        3946    57.838400     164.0000     163.2800     152.2000
        3947    57.850600     182.0000     164.0100     152.2000
        3948    57.862900     144.0000     165.0600     152.2000
        3949    57.875100     158.0000     166.4900     152.2000
        3950    57.887400     177.0000     168.2700     152.2100
        3951    57.899600     170.0000     170.2300     152.2100
        3952    57.911900     155.0000     171.9800     152.2100
        3953    57.924100     158.0000     172.9700     152.2200
        3954    57.936400     160.0000     172.7800     152.2200
        3955    57.948600     149.0000     171.3900     152.2300
        3956    57.960900     155.0000     169.4100     152.2300
        3957    57.973100     198.0000     167.4600     152.2400
        3958    57.985400     162.0000     165.8600     152.2400
        3959    57.997600     157.0000     164.7200     152.2500
        3960    58.009900     152.0000     164.0600     152.2500
        3961    58.022100     172.0000     163.8300     152.2600
        3962    58.034400     173.0000     163.9800     152.2600
        3963    58.046600     171.0000     164.4300     152.2700
        3964    58.058900     184.0000     165.0400     152.2800
        3965    58.071100     152.0000     165.5800     152.2800
        3966    58.083400     147.0000     165.7700     152.2900
        3967    58.095600     163.0000     165.4400     152.3000
        3968    58.107900     162.0000     164.5400     152.3100
        3969    58.120100     163.0000     163.3700     152.3100
        3970    58.132400     156.0000     162.2100     152.3200
        3971    58.144600     166.0000     161.2000     152.3300
        3972    58.156900     182.0000     160.3900     152.3400
        3973    58.169100     150.0000     159.7500     152.3500
        3974    58.181400     179.0000     159.2600     152.3600
        3975    58.193600     164.0000     158.8900     152.3700
        3976    58.205900     176.0000     158.5800     152.3800
        3977    58.218100     155.0000     158.3400     152.3900
        3978    58.230400     152.0000     158.1500     152.4000
        3979    58.242600     162.0000     157.9800     152.4100
        3980    58.254900     147.0000     157.8400     152.4200
        3981    58.267100     172.0000     157.7200     152.4300
        3982    58.279400     165.0000     157.6200     152.4400
        3983    58.291600     182.0000     157.5200     152.4500
        3984    58.303900     163.0000     157.4400     152.4700
        3985    58.316200     143.0000     157.3700     152.4800
        3986    58.328400     161.0000     157.3100     152.4900
        3987    58.340700     155.0000     157.2500     152.5000
        3988    58.352900     174.0000     157.2100     152.5200
        3989    58.365200     152.0000     157.1600     152.5300
        3990    58.377400     137.0000     157.1300     152.5400
        3991    58.389700     183.0000     157.1000     152.5600
        3992    58.401900     176.0000     157.0700     152.5700
        3993    58.414200     171.0000     157.0500     152.5900
        3994    58.426400     166.0000     157.0300     152.6000
        3995    58.438700     174.0000     157.0200     152.6200
        3996    58.450900     162.0000     157.0100     152.6300
        3997    58.463200     176.0000     157.0100     152.6500
        3998    58.475400     180.0000     157.0100     152.6600
        3999    58.487700     170.0000     157.0200     152.6800
        4000    58.499900     171.0000     157.0400     152.7000
        4001    58.512200     152.0000     157.0600     152.7200
        4002    58.524400     158.0000     157.0900     152.7300
        4003    58.536700     178.0000     157.1300     152.7500
        4004    58.548900     129.0000     157.1800     152.7700
        4005    58.561200     143.0000     157.2600     152.7900
        4006    58.573400     142.0000     157.3900     152.8000
        4007    58.585700     172.0000     157.6100     152.8200
        4008    58.597900     173.0000     157.9700     152.8400
        4009    58.610200     175.0000     158.5200     152.8600
        4010    58.622400     151.0000     159.2400     152.8800
        4011    58.634700     157.0000     159.8200     152.9000
        4012    58.646900     178.0000     159.5000     152.9200
        4013    58.659200     175.0000     158.5600     152.9400
        4014    58.671400     169.0000     158.1700     152.9600
        4015    58.683700     149.0000     158.0600     152.9900
        4016    58.695900     166.0000     158.0800     153.0100
        4017    58.708200     151.0000     158.1700     153.0300
        4018    58.720400     188.0000     158.2900     153.0500
        4019    58.732700     189.0000     158.4500     153.0700
        4020    58.744900     157.0000     158.6800     153.1000
        4021    58.757200     181.0000     159.0000     153.1200
        4022    58.769400     147.0000     159.4500     153.1400
        4023    58.781700     170.0000     160.0100     153.1700
        4024    58.793900     153.0000     160.6000     153.1900
        4025    58.806200     174.0000     160.9000     153.2200
        4026    58.818400     182.0000     160.6400     153.2400
        4027    58.830700     158.0000     160.2500     153.2700
        4028    58.842900     157.0000     160.2000     153.2900
        4029    58.855200     149.0000     160.3400     153.3200
        4030    58.867400     175.0000     160.5600     153.3400
        4031    58.879700     177.0000     160.8400     153.3700
        4032    58.891900     168.0000     161.1700     153.4000
        4033    58.904200     149.0000     161.5400     153.4300
        4034    58.916400     156.0000     161.9700     153.4500
        4035    58.928700     163.0000     162.4700     153.4800
        4036    58.940900     184.0000     163.0700     153.5100
        4037    58.953200     177.0000     163.8100     153.5400
        4038    58.965500     163.0000     164.6900     153.5700
        4039    58.977700     174.0000     165.5000     153.6000
        4040    58.990000     172.0000     166.1300     153.6300
        4041    59.002200     204.0000     166.6800     153.6600
        4042    59.014500     170.0000     166.9100     153.6900
        4043    59.026700     180.0000     167.3300     153.7200
        4044    59.039000     147.0000     167.9400     153.7500
        4045    59.051200     172.0000     168.6500     153.7800
        4046    59.063500     192.0000     169.4500     153.8100
        4047    59.075700     184.0000     170.3800     153.8400
        4048    59.088000     171.0000     171.4400     153.8800
        4049    59.100200     151.0000     172.5600     153.9100
        4050    59.112500     180.0000     173.9400     153.9400
        4051    59.124700     184.0000     175.7300     153.9800
        4052    59.137000     169.0000     178.0000     154.0100
        4053    59.149200     196.0000     180.8400     154.0500
        4054    59.161500     176.0000     184.4600     154.0800
        4055    59.173700     179.0000     189.0300     154.1200
        4056    59.186000     199.0000     195.1400     154.1500
        4057    59.198200     215.0000     203.6700     154.1900
        4058    59.210500     225.0000     215.6300     154.2200
        4059    59.222700     246.0000     232.2900     154.2600
        4060    59.235000     256.0000     254.9900     154.3000
        4061    59.247200     305.0000     284.3200     154.3300
        4062    59.259500     350.0000     318.8900     154.3700
        4063    59.271700     370.0000     353.5900     154.4100
        4064    59.284000     380.0000     378.8300     154.4500
        4065    59.296200     407.0000     384.4000     154.4900
        4066    59.308500     349.0000     367.9500     154.5200
        4067    59.320700     314.0000     338.1200     154.5700
        4068    59.333000     273.0000     307.0800     154.6100
        4069    59.345200     282.0000     282.7700     154.6500
        4070    59.357500     254.0000     267.9900     154.6900
        4071    59.369700     258.0000     262.9300     154.7300
        4072    59.382000     272.0000     267.2800     154.7700
        4073    59.394200     241.0000     281.0200     154.8100
        4074    59.406500     327.0000     304.1300     154.8500
        4075    59.418700     300.0000     335.6300     154.9000
        4076    59.431000     346.0000     371.8600     154.9400
        4077    59.443200     394.0000     405.0400     154.9800
        4078    59.455500     414.0000     424.1300     155.0300
        4079    59.467700     354.0000     420.5100     155.0700
        4080    59.480000     362.0000     394.6900     155.1200
        4081    59.492200     308.0000     356.3400     155.1600
        4082    59.504500     310.0000     317.0400     155.2100
        4083    59.516700     239.0000     284.2000     155.2500
        4084    59.529000     215.0000     260.2100     155.3000
        4085    59.541200     216.0000     244.6500     155.3500
        4086    59.553500     232.0000     236.3000     155.3900
        4087    59.565700     202.0000     234.0000     155.4400
        4088    59.578000     221.0000     236.7600     155.4900
        4089    59.590200     239.0000     243.3700     155.5400
        4090    59.602500     226.0000     251.8200     155.5900
        4091    59.614800     237.0000     258.9800     155.6400
        4092    59.627000     227.0000     261.2100     155.6800
        4093    59.639300     234.0000     256.2300     155.7300
        4094    59.651500     250.0000     244.8600     155.7800
        4095    59.663800     195.0000     230.3700     155.8400
        4096    59.676000     195.0000     216.3600     155.8900
        4097    59.688300     214.0000     204.7400     155.9400
        4098    59.700500     192.0000     195.6200     155.9900
        4099    59.712800     178.0000     188.7300     156.0400
        4100    59.725000     203.0000     183.9200     156.1000
        4101    59.737300     173.0000     180.6300     156.1500
        4102    59.749500     177.0000     178.4600     156.2000
        4103    59.761800     181.0000     177.1000     156.2600
        4104    59.774000     174.0000     176.2700     156.3100
        4105    59.786300     179.0000     175.6700     156.3700
        4106    59.798500     187.0000     174.9400     156.4300
        4107    59.810800     171.0000     173.5800     156.4800
        4108    59.823000     180.0000     171.9800     156.5400
        4109    59.835300     164.0000     170.4400     156.5900
        4110    59.847500     181.0000     169.1300     156.6500
        4111    59.859800     174.0000     168.0100     156.7100
        4112    59.872000     167.0000     166.9900     156.7700
        4113    59.884300     147.0000     166.2100     156.8200
        4114    59.896500     159.0000     165.6400     156.8800
        4115    59.908800     192.0000     165.1000     156.9400
        4116    59.921000     175.0000     164.6000     157.0000
        4117    59.933300     172.0000     164.2400     157.0600
        4118    59.945500     163.0000     163.9900     157.1200
        4119    59.957800     162.0000     163.7900     157.1900
        4120    59.970000     160.0000     163.5300     157.2500
        4121    59.982300     155.0000     163.2300     157.3100
        4122    59.994500     168.0000     162.9800     157.3700

# The following lines are used to test the character set of files sent by
# network email or other means. They are not part of the CIF data set.
# abcdefghijklmnopqrstuvwxyzABCDEFGHIJKLMNOPQRSTUVWXYZ0123456789
# !@#$%^&*()_+{}:"~<>?|\-=[];'`,./ 
