# Supplementary material for: Hydrogen-substituted β-tricalcium phosphate synthesized in organic media
Source: Acta Crystallogr B Struct Sci Cryst Eng Mater. 2016 Dec 1;72(Pt 6):875–84. doi: 10.1107/S2052520616015675 (PMC5134762; doi:10.1107/S2052520616015675)
Supplement: Supplementary file 13 [file b-72-00875-150306-02-betaTCPsup13.rtv]

###############################################################################
# Rietveld refinement results for sample 150306-02
# Created with Profex 3.10.0
# Export date: Juli 27, 2016 - 16:29
###############################################################################

data_150306-02
_pd_block_id 150306-02

loop_
    _pd_proc_point_id
    _pd_proc_2theta_corrected
    _pd_proc_intensity_total
    _pd_calc_intensity_total
    _pd_proc_intensity_bkg_calc
           1     9.508400     448.0000     436.1900     436.0500
           2     9.520600     451.0000     435.7800     435.6400
           3     9.532900     395.0000     435.3600     435.2200
           4     9.545100     470.0000     434.9400     434.8000
           5     9.557400     450.0000     434.5200     434.3700
           6     9.569600     451.0000     434.0900     433.9500
           7     9.581900     486.0000     433.6700     433.5200
           8     9.594100     441.0000     433.2400     433.0800
           9     9.606400     408.0000     432.8000     432.6500
          10     9.618600     411.0000     432.3700     432.2100
          11     9.630900     407.0000     431.9300     431.7700
          12     9.643100     440.0000     431.4900     431.3200
          13     9.655400     428.0000     431.0400     430.8800
          14     9.667600     437.0000     430.6000     430.4300
          15     9.679900     433.0000     430.1600     429.9800
          16     9.692100     439.0000     429.7100     429.5300
          17     9.704400     401.0000     429.2600     429.0800
          18     9.716600     447.0000     428.8100     428.6300
          19     9.728900     462.0000     428.3600     428.1700
          20     9.741100     437.0000     427.9100     427.7200
          21     9.753400     401.0000     427.4600     427.2600
          22     9.765600     427.0000     427.0000     426.8100
          23     9.777900     423.0000     426.5500     426.3500
          24     9.790100     424.0000     426.1000     425.8900
          25     9.802400     408.0000     425.6400     425.4300
          26     9.814600     452.0000     425.1900     424.9700
          27     9.826900     437.0000     424.7300     424.5200
          28     9.839100     370.0000     424.2800     424.0600
          29     9.851400     434.0000     423.8300     423.6000
          30     9.863600     418.0000     423.3700     423.1400
          31     9.875900     419.0000     422.9200     422.6800
          32     9.888100     418.0000     422.4600     422.2200
          33     9.900400     391.0000     422.0100     421.7600
          34     9.912600     432.0000     421.5600     421.3000
          35     9.924900     441.0000     421.1100     420.8500
          36     9.937100     428.0000     420.6600     420.3900
          37     9.949400     421.0000     420.2100     419.9300
          38     9.961600     439.0000     419.7600     419.4800
          39     9.973900     402.0000     419.3100     419.0200
          40     9.986100     398.0000     418.8600     418.5700
          41     9.998400     422.0000     418.4200     418.1200
          42    10.010600     447.0000     417.9800     417.6600
          43    10.022900     446.0000     417.5300     417.2100
          44    10.035100     428.0000     417.0900     416.7600
          45    10.047400     427.0000     416.6500     416.3100
          46    10.059600     413.0000     416.2100     415.8700
          47    10.071900     450.0000     415.7800     415.4200
          48    10.084100     412.0000     415.3500     414.9700
          49    10.096400     392.0000     414.9100     414.5300
          50    10.108600     373.0000     414.4800     414.0900
          51    10.120900     391.0000     414.0500     413.6500
          52    10.133100     376.0000     413.6300     413.2100
          53    10.145400     390.0000     413.2000     412.7700
          54    10.157700     404.0000     412.7800     412.3300
          55    10.169900     409.0000     412.3600     411.9000
          56    10.182200     422.0000     411.9500     411.4700
          57    10.194400     463.0000     411.5300     411.0300
          58    10.206700     415.0000     411.1200     410.6000
          59    10.218900     417.0000     410.7100     410.1800
          60    10.231200     409.0000     410.3100     409.7500
          61    10.243400     398.0000     409.9000     409.3200
          62    10.255700     428.0000     409.5100     408.9000
          63    10.267900     382.0000     409.1100     408.4800
          64    10.280200     431.0000     408.7200     408.0600
          65    10.292400     389.0000     408.3300     407.6400
          66    10.304700     378.0000     407.9500     407.2300
          67    10.316900     417.0000     407.5700     406.8200
          68    10.329200     406.0000     407.2000     406.4000
          69    10.341400     385.0000     406.8300     406.0000
          70    10.353700     427.0000     406.4700     405.5900
          71    10.365900     375.0000     406.1100     405.1800
          72    10.378200     373.0000     405.7600     404.7800
          73    10.390400     418.0000     405.4200     404.3800
          74    10.402700     412.0000     405.0900     403.9800
          75    10.414900     420.0000     404.7700     403.5800
          76    10.427200     396.0000     404.4500     403.1900
          77    10.439400     412.0000     404.1500     402.7900
          78    10.451700     400.0000     403.8700     402.4000
          79    10.463900     408.0000     403.6000     402.0100
          80    10.476200     398.0000     403.3500     401.6300
          81    10.488400     416.0000     403.1300     401.2400
          82    10.500700     424.0000     402.9300     400.8600
          83    10.512900     391.0000     402.7700     400.4800
          84    10.525200     373.0000     402.6400     400.1000
          85    10.537400     417.0000     402.5600     399.7200
          86    10.549700     400.0000     402.5500     399.3500
          87    10.561900     415.0000     402.6000     398.9800
          88    10.574200     414.0000     402.7500     398.6100
          89    10.586400     404.0000     403.0000     398.2400
          90    10.598700     412.0000     403.4000     397.8700
          91    10.610900     402.0000     403.9600     397.5100
          92    10.623200     442.0000     404.4100     397.1500
          93    10.635400     389.0000     405.3800     396.7900
          94    10.647700     414.0000     406.6700     396.4300
          95    10.659900     397.0000     408.3800     396.0800
          96    10.672200     397.0000     410.6600     395.7200
          97    10.684400     404.0000     413.6700     395.3700
          98    10.696700     397.0000     417.6300     395.0200
          99    10.708900     453.0000     422.8100     394.6800
         100    10.721200     420.0000     429.5400     394.3300
         101    10.733400     433.0000     438.3800     393.9900
         102    10.745700     506.0000     450.2800     393.6500
         103    10.757900     464.0000     466.4600     393.3100
         104    10.770200     485.0000     488.3400     392.9700
         105    10.782400     521.0000     518.0600     392.6400
         106    10.794700     589.0000     558.9200     392.3100
         107    10.807000     557.0000     612.6700     391.9800
         108    10.819200     641.0000     668.5300     391.6500
         109    10.831500     715.0000     706.5100     391.3200
         110    10.843700     752.0000     731.5900     391.0000
         111    10.856000     811.0000     746.9600     390.6700
         112    10.868200     761.0000     742.0600     390.3500
         113    10.880500     712.0000     697.6600     390.0400
         114    10.892700     632.0000     622.2200     389.7200
         115    10.905000     539.0000     551.2300     389.4000
         116    10.917200     455.0000     488.7600     389.0900
         117    10.929500     434.0000     446.0400     388.7800
         118    10.941700     440.0000     423.7900     388.4700
         119    10.954000     417.0000     412.2100     388.1700
         120    10.966200     371.0000     405.4900     387.8600
         121    10.978500     431.0000     401.1500     387.5600
         122    10.990700     423.0000     398.1400     387.2600
         123    11.003000     396.0000     395.8900     386.9600
         124    11.015200     416.0000     394.1400     386.6600
         125    11.027500     403.0000     392.7300     386.3600
         126    11.039700     387.0000     391.5700     386.0700
         127    11.052000     393.0000     390.5800     385.7800
         128    11.064200     410.0000     389.7200     385.4900
         129    11.076500     389.0000     388.9600     385.2000
         130    11.088700     405.0000     388.2900     384.9100
         131    11.101000     398.0000     387.6700     384.6300
         132    11.113200     359.0000     387.1000     384.3400
         133    11.125500     385.0000     386.5800     384.0600
         134    11.137700     375.0000     386.0800     383.7800
         135    11.150000     417.0000     385.6200     383.5000
         136    11.162200     390.0000     385.1800     383.2300
         137    11.174500     356.0000     384.7600     382.9500
         138    11.186700     394.0000     384.3600     382.6800
         139    11.199000     391.0000     383.9800     382.4100
         140    11.211200     418.0000     383.6100     382.1400
         141    11.223500     412.0000     383.2500     381.8700
         142    11.235700     352.0000     382.9000     381.6000
         143    11.248000     370.0000     382.5600     381.3400
         144    11.260200     432.0000     382.2200     381.0700
         145    11.272500     389.0000     381.9000     380.8100
         146    11.284700     386.0000     381.5800     380.5500
         147    11.297000     398.0000     381.2700     380.2900
         148    11.309200     386.0000     380.9700     380.0300
         149    11.321500     421.0000     380.6700     379.7800
         150    11.333700     352.0000     380.3700     379.5200
         151    11.346000     386.0000     380.0800     379.2700
         152    11.358200     402.0000     379.7900     379.0100
         153    11.370500     417.0000     379.5100     378.7600
         154    11.382700     356.0000     379.2400     378.5200
         155    11.395000     373.0000     378.9600     378.2700
         156    11.407200     367.0000     378.6900     378.0200
         157    11.419500     371.0000     378.4200     377.7800
         158    11.431800     349.0000     378.1500     377.5300
         159    11.444000     402.0000     377.8900     377.2900
         160    11.456300     385.0000     377.6300     377.0500
         161    11.468500     333.0000     377.3700     376.8100
         162    11.480800     380.0000     377.1200     376.5700
         163    11.493000     378.0000     376.8600     376.3300
         164    11.505300     374.0000     376.6100     376.0900
         165    11.517500     376.0000     376.3600     375.8600
         166    11.529800     405.0000     376.1100     375.6300
         167    11.542000     348.0000     375.8600     375.3900
         168    11.554300     395.0000     375.6200     375.1600
         169    11.566500     401.0000     375.3800     374.9300
         170    11.578800     348.0000     375.1400     374.7000
         171    11.591000     409.0000     374.9000     374.4800
         172    11.603300     377.0000     374.6600     374.2500
         173    11.615500     355.0000     374.4300     374.0200
         174    11.627800     389.0000     374.1900     373.8000
         175    11.640000     400.0000     373.9600     373.5700
         176    11.652300     387.0000     373.7300     373.3500
         177    11.664500     366.0000     373.5000     373.1300
         178    11.676800     382.0000     373.2700     372.9100
         179    11.689000     382.0000     373.0400     372.6900
         180    11.701300     351.0000     372.8200     372.4700
         181    11.713500     395.0000     372.6000     372.2600
         182    11.725800     362.0000     372.3700     372.0400
         183    11.738000     361.0000     372.1500     371.8200
         184    11.750300     369.0000     371.9300     371.6100
         185    11.762500     362.0000     371.7100     371.4000
         186    11.774800     359.0000     371.5000     371.1800
         187    11.787000     378.0000     371.2800     370.9700
         188    11.799300     338.0000     371.0600     370.7600
         189    11.811500     388.0000     370.8500     370.5500
         190    11.823800     399.0000     370.6400     370.3400
         191    11.836000     407.0000     370.4300     370.1300
         192    11.848300     403.0000     370.2100     369.9300
         193    11.860500     342.0000     370.0000     369.7200
         194    11.872800     400.0000     369.8000     369.5100
         195    11.885000     388.0000     369.5900     369.3100
         196    11.897300     410.0000     369.3800     369.1100
         197    11.909500     353.0000     369.1800     368.9000
         198    11.921800     391.0000     368.9700     368.7000
         199    11.934000     316.0000     368.7700     368.5000
         200    11.946300     360.0000     368.5600     368.3000
         201    11.958500     380.0000     368.3600     368.1000
         202    11.970800     374.0000     368.1600     367.9000
         203    11.983000     346.0000     367.9600     367.7000
         204    11.995300     362.0000     367.7600     367.5000
         205    12.007500     379.0000     367.5600     367.3100
         206    12.019800     391.0000     367.3600     367.1100
         207    12.032000     390.0000     367.1700     366.9100
         208    12.044300     372.0000     366.9700     366.7200
         209    12.056500     382.0000     366.7800     366.5300
         210    12.068800     349.0000     366.5800     366.3300
         211    12.081100     332.0000     366.3900     366.1400
         212    12.093300     388.0000     366.1900     365.9500
         213    12.105600     347.0000     366.0000     365.7500
         214    12.117800     358.0000     365.8100     365.5600
         215    12.130100     384.0000     365.6200     365.3700
         216    12.142300     363.0000     365.4300     365.1800
         217    12.154600     360.0000     365.2400     364.9900
         218    12.166800     313.0000     365.0500     364.8100
         219    12.179100     356.0000     364.8600     364.6200
         220    12.191300     334.0000     364.6800     364.4300
         221    12.203600     375.0000     364.4900     364.2400
         222    12.215800     393.0000     364.3000     364.0600
         223    12.228100     361.0000     364.1200     363.8700
         224    12.240300     404.0000     363.9300     363.6900
         225    12.252600     392.0000     363.7500     363.5000
         226    12.264800     353.0000     363.5700     363.3200
         227    12.277100     385.0000     363.3800     363.1300
         228    12.289300     368.0000     363.2000     362.9500
         229    12.301600     371.0000     363.0200     362.7700
         230    12.313800     360.0000     362.8400     362.5800
         231    12.326100     378.0000     362.6600     362.4000
         232    12.338300     356.0000     362.4800     362.2200
         233    12.350600     308.0000     362.3000     362.0400
         234    12.362800     366.0000     362.1200     361.8600
         235    12.375100     356.0000     361.9400     361.6800
         236    12.387300     357.0000     361.7600     361.5000
         237    12.399600     371.0000     361.5900     361.3200
         238    12.411800     359.0000     361.4100     361.1400
         239    12.424100     348.0000     361.2400     360.9600
         240    12.436300     340.0000     361.0600     360.7900
         241    12.448600     378.0000     360.8900     360.6100
         242    12.460800     340.0000     360.7100     360.4300
         243    12.473100     367.0000     360.5400     360.2600
         244    12.485300     349.0000     360.3700     360.0800
         245    12.497600     382.0000     360.2000     359.9000
         246    12.509800     356.0000     360.0200     359.7300
         247    12.522100     348.0000     359.8500     359.5500
         248    12.534300     339.0000     359.6800     359.3800
         249    12.546600     389.0000     359.5100     359.2000
         250    12.558800     358.0000     359.3500     359.0300
         251    12.571100     335.0000     359.1800     358.8600
         252    12.583300     338.0000     359.0100     358.6800
         253    12.595600     362.0000     358.8400     358.5100
         254    12.607800     353.0000     358.6800     358.3400
         255    12.620100     370.0000     358.5100     358.1700
         256    12.632300     321.0000     358.3500     357.9900
         257    12.644600     373.0000     358.1800     357.8200
         258    12.656800     358.0000     358.0200     357.6500
         259    12.669100     345.0000     357.8600     357.4800
         260    12.681300     377.0000     357.7000     357.3100
         261    12.693600     349.0000     357.5400     357.1400
         262    12.705900     337.0000     357.3800     356.9700
         263    12.718100     402.0000     357.2300     356.8000
         264    12.730400     360.0000     357.0700     356.6300
         265    12.742600     354.0000     356.9200     356.4600
         266    12.754900     336.0000     356.7600     356.2900
         267    12.767100     348.0000     356.6200     356.1200
         268    12.779400     343.0000     356.4700     355.9600
         269    12.791600     361.0000     356.3200     355.7900
         270    12.803900     348.0000     356.1800     355.6200
         271    12.816100     349.0000     356.0500     355.4500
         272    12.828400     333.0000     355.9200     355.2900
         273    12.840600     352.0000     355.7900     355.1200
         274    12.852900     359.0000     355.6700     354.9500
         275    12.865100     418.0000     355.5700     354.7900
         276    12.877400     336.0000     355.4800     354.6200
         277    12.889600     358.0000     355.4000     354.4500
         278    12.901900     328.0000     355.3600     354.2900
         279    12.914100     327.0000     355.3400     354.1200
         280    12.926400     358.0000     355.3800     353.9600
         281    12.938600     324.0000     355.4700     353.7900
         282    12.950900     346.0000     355.6400     353.6300
         283    12.963100     370.0000     355.9100     353.4600
         284    12.975400     378.0000     356.3100     353.3000
         285    12.987600     376.0000     356.8800     353.1400
         286    12.999900     366.0000     357.6700     352.9700
         287    13.012100     346.0000     358.7300     352.8100
         288    13.024400     349.0000     360.0100     352.6500
         289    13.036600     379.0000     361.4100     352.4800
         290    13.048900     364.0000     362.5200     352.3200
         291    13.061100     414.0000     363.3400     352.1600
         292    13.073400     367.0000     363.9000     352.0000
         293    13.085600     391.0000     363.7900     351.8300
         294    13.097900     351.0000     362.6200     351.6700
         295    13.110100     361.0000     360.6500     351.5100
         296    13.122400     374.0000     358.6800     351.3500
         297    13.134600     390.0000     356.8300     351.1900
         298    13.146900     342.0000     355.2000     351.0300
         299    13.159100     359.0000     354.0500     350.8700
         300    13.171400     370.0000     353.3100     350.7100
         301    13.183600     342.0000     352.8200     350.5500
         302    13.195900     347.0000     352.4600     350.3900
         303    13.208100     394.0000     352.1900     350.2300
         304    13.220400     357.0000     351.9800     350.0700
         305    13.232600     345.0000     351.8100     349.9100
         306    13.244900     347.0000     351.6700     349.7500
         307    13.257100     365.0000     351.5600     349.5900
         308    13.269400     339.0000     351.4700     349.4300
         309    13.281600     368.0000     351.4100     349.2700
         310    13.293900     329.0000     351.3800     349.1200
         311    13.306100     369.0000     351.3700     348.9600
         312    13.318400     375.0000     351.4000     348.8000
         313    13.330600     344.0000     351.4700     348.6400
         314    13.342900     335.0000     351.5800     348.4900
         315    13.355100     321.0000     351.7500     348.3300
         316    13.367400     355.0000     352.0000     348.1700
         317    13.379700     352.0000     352.3400     348.0200
         318    13.391900     352.0000     352.8100     347.8600
         319    13.404200     348.0000     353.4500     347.7000
         320    13.416400     368.0000     354.3300     347.5500
         321    13.428700     335.0000     355.5500     347.3900
         322    13.440900     352.0000     357.2500     347.2400
         323    13.453200     327.0000     359.6500     347.0800
         324    13.465400     389.0000     363.0400     346.9200
         325    13.477700     349.0000     366.9100     346.7700
         326    13.489900     361.0000     373.2300     346.6200
         327    13.502200     399.0000     381.9300     346.4600
         328    13.514400     423.0000     393.9500     346.3100
         329    13.526700     401.0000     410.5400     346.1500
         330    13.538900     419.0000     433.4400     346.0000
         331    13.551200     442.0000     465.5100     345.8500
         332    13.563400     505.0000     509.6000     345.6900
         333    13.575700     529.0000     560.9600     345.5400
         334    13.587900     532.0000     602.9900     345.3900
         335    13.600200     626.0000     634.7000     345.2300
         336    13.612400     659.0000     665.3400     345.0800
         337    13.624700     643.0000     681.3900     344.9300
         338    13.636900     700.0000     658.6500     344.7800
         339    13.649200     568.0000     596.6700     344.6300
         340    13.661400     543.0000     535.8100     344.4700
         341    13.673700     523.0000     483.4400     344.3200
         342    13.685900     442.0000     431.7900     344.1700
         343    13.698200     401.0000     395.5100     344.0200
         344    13.710400     369.0000     376.1700     343.8700
         345    13.722700     337.0000     365.9300     343.7200
         346    13.734900     329.0000     359.9400     343.5700
         347    13.747200     379.0000     356.1000     343.4200
         348    13.759400     361.0000     353.4500     343.2700
         349    13.771700     369.0000     351.5000     343.1200
         350    13.783900     380.0000     350.0200     342.9700
         351    13.796200     353.0000     348.8500     342.8200
         352    13.808400     314.0000     347.9000     342.6800
         353    13.820700     335.0000     347.1000     342.5300
         354    13.832900     339.0000     346.4300     342.3800
         355    13.845200     354.0000     345.8500     342.2300
         356    13.857400     373.0000     345.3400     342.0800
         357    13.869700     329.0000     344.8800     341.9400
         358    13.881900     332.0000     344.4700     341.7900
         359    13.894200     335.0000     344.1000     341.6400
         360    13.906400     349.0000     343.7600     341.5000
         361    13.918700     327.0000     343.4500     341.3500
         362    13.930900     332.0000     343.1500     341.2100
         363    13.943200     380.0000     342.8800     341.0600
         364    13.955400     330.0000     342.6200     340.9100
         365    13.967700     349.0000     342.3800     340.7700
         366    13.979900     349.0000     342.1400     340.6200
         367    13.992200     326.0000     341.9300     340.4800
         368    14.004500     324.0000     341.7200     340.3400
         369    14.016700     354.0000     341.5200     340.1900
         370    14.029000     336.0000     341.3300     340.0500
         371    14.041200     340.0000     341.1600     339.9100
         372    14.053500     311.0000     341.0100     339.7600
         373    14.065700     333.0000     340.8700     339.6200
         374    14.078000     359.0000     340.7600     339.4800
         375    14.090200     341.0000     340.6800     339.3400
         376    14.102500     346.0000     340.6500     339.1900
         377    14.114700     348.0000     340.6800     339.0500
         378    14.127000     372.0000     340.7800     338.9100
         379    14.139200     329.0000     340.9900     338.7700
         380    14.151500     361.0000     341.3600     338.6300
         381    14.163700     357.0000     341.9400     338.4900
         382    14.176000     343.0000     342.7800     338.3500
         383    14.188200     329.0000     343.7400     338.2100
         384    14.200500     353.0000     344.4800     338.0700
         385    14.212700     336.0000     345.0500     337.9300
         386    14.225000     344.0000     345.6000     337.7900
         387    14.237200     352.0000     345.7400     337.6500
         388    14.249500     332.0000     344.9600     337.5200
         389    14.261700     346.0000     343.4100     337.3800
         390    14.274000     378.0000     341.9800     337.2400
         391    14.286200     329.0000     340.7100     337.1000
         392    14.298500     355.0000     339.4300     336.9700
         393    14.310700     342.0000     338.4900     336.8300
         394    14.323000     353.0000     337.9000     336.7000
         395    14.335200     340.0000     337.5200     336.5600
         396    14.347500     323.0000     337.2400     336.4200
         397    14.359700     342.0000     337.0100     336.2900
         398    14.372000     339.0000     336.8100     336.1600
         399    14.384200     334.0000     336.6300     336.0200
         400    14.396500     359.0000     336.4500     335.8900
         401    14.408700     320.0000     336.2900     335.7500
         402    14.421000     322.0000     336.1300     335.6200
         403    14.433200     328.0000     335.9700     335.4900
         404    14.445500     340.0000     335.8200     335.3600
         405    14.457700     337.0000     335.6700     335.2200
         406    14.470000     308.0000     335.5200     335.0900
         407    14.482200     353.0000     335.3800     334.9600
         408    14.494500     332.0000     335.2300     334.8300
         409    14.506700     348.0000     335.0900     334.7000
         410    14.519000     362.0000     334.9500     334.5700
         411    14.531200     359.0000     334.8100     334.4400
         412    14.543500     336.0000     334.6700     334.3100
         413    14.555700     312.0000     334.5400     334.1800
         414    14.568000     320.0000     334.4000     334.0500
         415    14.580200     323.0000     334.2700     333.9200
         416    14.592500     333.0000     334.1300     333.8000
         417    14.604700     355.0000     334.0000     333.6700
         418    14.617000     347.0000     333.8700     333.5400
         419    14.629200     334.0000     333.7300     333.4200
         420    14.641500     326.0000     333.6000     333.2900
         421    14.653800     335.0000     333.4700     333.1600
         422    14.666000     376.0000     333.3400     333.0400
         423    14.678300     322.0000     333.2100     332.9100
         424    14.690500     333.0000     333.0900     332.7900
         425    14.702800     310.0000     332.9600     332.6600
         426    14.715000     313.0000     332.8300     332.5400
         427    14.727300     331.0000     332.7000     332.4200
         428    14.739500     352.0000     332.5800     332.2900
         429    14.751800     318.0000     332.4500     332.1700
         430    14.764000     339.0000     332.3300     332.0500
         431    14.776300     371.0000     332.2000     331.9300
         432    14.788500     333.0000     332.0800     331.8100
         433    14.800800     346.0000     331.9600     331.6900
         434    14.813000     346.0000     331.8300     331.5700
         435    14.825300     322.0000     331.7100     331.4500
         436    14.837500     327.0000     331.5900     331.3300
         437    14.849800     326.0000     331.4700     331.2100
         438    14.862000     302.0000     331.3500     331.0900
         439    14.874300     351.0000     331.2300     330.9700
         440    14.886500     349.0000     331.1100     330.8500
         441    14.898800     362.0000     330.9900     330.7400
         442    14.911000     330.0000     330.8700     330.6200
         443    14.923300     343.0000     330.7600     330.5000
         444    14.935500     324.0000     330.6400     330.3900
         445    14.947800     338.0000     330.5200     330.2700
         446    14.960000     356.0000     330.4100     330.1600
         447    14.972300     314.0000     330.2900     330.0400
         448    14.984500     346.0000     330.1800     329.9300
         449    14.996800     346.0000     330.0600     329.8200
         450    15.009000     366.0000     329.9500     329.7000
         451    15.021300     317.0000     329.8400     329.5900
         452    15.033500     330.0000     329.7200     329.4800
         453    15.045800     352.0000     329.6100     329.3700
         454    15.058000     315.0000     329.5000     329.2600
         455    15.070300     364.0000     329.3900     329.1500
         456    15.082500     335.0000     329.2800     329.0400
         457    15.094800     328.0000     329.1700     328.9300
         458    15.107000     339.0000     329.0600     328.8200
         459    15.119300     339.0000     328.9500     328.7100
         460    15.131500     341.0000     328.8400     328.6000
         461    15.143800     329.0000     328.7400     328.4900
         462    15.156000     321.0000     328.6300     328.3900
         463    15.168300     363.0000     328.5200     328.2800
         464    15.180500     321.0000     328.4200     328.1700
         465    15.192800     297.0000     328.3100     328.0700
         466    15.205000     339.0000     328.2100     327.9600
         467    15.217300     322.0000     328.1000     327.8600
         468    15.229500     320.0000     328.0000     327.7500
         469    15.241800     333.0000     327.9000     327.6500
         470    15.254000     313.0000     327.7900     327.5500
         471    15.266300     328.0000     327.6900     327.4500
         472    15.278600     328.0000     327.5900     327.3400
         473    15.290800     334.0000     327.4900     327.2400
         474    15.303100     313.0000     327.3900     327.1400
         475    15.315300     310.0000     327.2900     327.0400
         476    15.327600     285.0000     327.1900     326.9400
         477    15.339800     315.0000     327.0900     326.8400
         478    15.352100     296.0000     327.0000     326.7400
         479    15.364300     321.0000     326.9000     326.6400
         480    15.376600     341.0000     326.8000     326.5500
         481    15.388800     281.0000     326.7100     326.4500
         482    15.401100     332.0000     326.6100     326.3500
         483    15.413300     341.0000     326.5200     326.2600
         484    15.425600     301.0000     326.4200     326.1600
         485    15.437800     327.0000     326.3300     326.0600
         486    15.450100     358.0000     326.2400     325.9700
         487    15.462300     316.0000     326.1400     325.8800
         488    15.474600     312.0000     326.0500     325.7800
         489    15.486800     332.0000     325.9600     325.6900
         490    15.499100     311.0000     325.8700     325.6000
         491    15.511300     335.0000     325.7800     325.5000
         492    15.523600     316.0000     325.6900     325.4100
         493    15.535800     293.0000     325.6000     325.3200
         494    15.548100     331.0000     325.5200     325.2300
         495    15.560300     332.0000     325.4300     325.1400
         496    15.572600     324.0000     325.3400     325.0500
         497    15.584800     317.0000     325.2600     324.9600
         498    15.597100     315.0000     325.1700     324.8800
         499    15.609300     285.0000     325.0900     324.7900
         500    15.621600     305.0000     325.0000     324.7000
         501    15.633800     337.0000     324.9200     324.6200
         502    15.646100     328.0000     324.8400     324.5300
         503    15.658300     312.0000     324.7600     324.4400
         504    15.670600     327.0000     324.6800     324.3600
         505    15.682800     336.0000     324.6000     324.2800
         506    15.695100     302.0000     324.5200     324.1900
         507    15.707300     367.0000     324.4400     324.1100
         508    15.719600     290.0000     324.3600     324.0300
         509    15.731800     339.0000     324.2800     323.9400
         510    15.744100     347.0000     324.2000     323.8600
         511    15.756300     325.0000     324.1300     323.7800
         512    15.768600     334.0000     324.0500     323.7000
         513    15.780800     313.0000     323.9800     323.6200
         514    15.793100     336.0000     323.9100     323.5400
         515    15.805300     319.0000     323.8300     323.4700
         516    15.817600     366.0000     323.7600     323.3900
         517    15.829800     328.0000     323.6900     323.3100
         518    15.842100     332.0000     323.6200     323.2300
         519    15.854300     314.0000     323.5500     323.1600
         520    15.866600     311.0000     323.4800     323.0800
         521    15.878800     300.0000     323.4100     323.0100
         522    15.891100     361.0000     323.3500     322.9300
         523    15.903300     334.0000     323.2800     322.8600
         524    15.915600     329.0000     323.2200     322.7900
         525    15.927900     346.0000     323.1500     322.7100
         526    15.940100     313.0000     323.0900     322.6400
         527    15.952400     334.0000     323.0300     322.5700
         528    15.964600     320.0000     322.9700     322.5000
         529    15.976900     358.0000     322.9100     322.4300
         530    15.989100     361.0000     322.8500     322.3600
         531    16.001400     301.0000     322.7900     322.2900
         532    16.013600     323.0000     322.7400     322.2200
         533    16.025900     355.0000     322.6900     322.1500
         534    16.038100     342.0000     322.6400     322.0800
         535    16.050400     316.0000     322.5900     322.0200
         536    16.062600     294.0000     322.5400     321.9500
         537    16.074900     295.0000     322.5000     321.8900
         538    16.087100     340.0000     322.4700     321.8200
         539    16.099400     309.0000     322.4400     321.7600
         540    16.111600     317.0000     322.4200     321.6900
         541    16.123900     319.0000     322.4100     321.6300
         542    16.136100     319.0000     322.4200     321.5700
         543    16.148400     328.0000     322.4500     321.5000
         544    16.160600     328.0000     322.5000     321.4400
         545    16.172900     344.0000     322.5900     321.3800
         546    16.185100     310.0000     322.6800     321.3200
         547    16.197400     329.0000     322.7700     321.2600
         548    16.209600     335.0000     322.8300     321.2000
         549    16.221900     306.0000     322.8900     321.1400
         550    16.234100     347.0000     322.9100     321.0900
         551    16.246400     338.0000     322.8100     321.0300
         552    16.258600     354.0000     322.6300     320.9700
         553    16.270900     307.0000     322.4500     320.9200
         554    16.283100     316.0000     322.2900     320.8600
         555    16.295400     323.0000     322.1300     320.8100
         556    16.307600     313.0000     321.9900     320.7500
         557    16.319900     296.0000     321.8900     320.7000
         558    16.332100     335.0000     321.8200     320.6400
         559    16.344400     322.0000     321.7800     320.5900
         560    16.356600     357.0000     321.7400     320.5400
         561    16.368900     325.0000     321.7200     320.4900
         562    16.381100     322.0000     321.7100     320.4400
         563    16.393400     308.0000     321.7100     320.3900
         564    16.405600     323.0000     321.7100     320.3400
         565    16.417900     325.0000     321.7100     320.2900
         566    16.430100     320.0000     321.7300     320.2400
         567    16.442400     332.0000     321.7500     320.1900
         568    16.454600     328.0000     321.7800     320.1500
         569    16.466900     293.0000     321.8100     320.1000
         570    16.479100     347.0000     321.8600     320.0500
         571    16.491400     345.0000     321.9100     320.0100
         572    16.503600     295.0000     321.9800     319.9600
         573    16.515900     318.0000     322.0400     319.9200
         574    16.528100     322.0000     322.1300     319.8700
         575    16.540400     332.0000     322.2400     319.8300
         576    16.552600     322.0000     322.3600     319.7900
         577    16.564900     345.0000     322.5000     319.7500
         578    16.577200     295.0000     322.6700     319.7100
         579    16.589400     326.0000     322.8600     319.6700
         580    16.601700     308.0000     323.0900     319.6300
         581    16.613900     328.0000     323.3500     319.5900
         582    16.626200     294.0000     323.6600     319.5500
         583    16.638400     327.0000     324.0200     319.5100
         584    16.650700     365.0000     324.4400     319.4700
         585    16.662900     359.0000     324.9500     319.4300
         586    16.675200     303.0000     325.5500     319.4000
         587    16.687400     362.0000     326.2600     319.3600
         588    16.699700     356.0000     327.1300     319.3300
         589    16.711900     316.0000     328.1800     319.2900
         590    16.724200     337.0000     329.4800     319.2600
         591    16.736400     330.0000     331.1100     319.2200
         592    16.748700     346.0000     333.1800     319.1900
         593    16.760900     324.0000     335.8800     319.1600
         594    16.773200     344.0000     339.4700     319.1300
         595    16.785400     337.0000     344.4200     319.1000
         596    16.797700     323.0000     351.4300     319.0700
         597    16.809900     364.0000     361.5800     319.0400
         598    16.822200     389.0000     376.3400     319.0100
         599    16.834400     429.0000     397.4300     318.9800
         600    16.846700     436.0000     427.1500     318.9500
         601    16.858900     529.0000     470.6100     318.9200
         602    16.871200     558.0000     538.0000     318.8900
         603    16.883400     678.0000     643.0200     318.8700
         604    16.895700     772.0000     793.3600     318.8400
         605    16.907900     926.0000     930.4100     318.8200
         606    16.920200     978.0000    1015.5100     318.7900
         607    16.932400    1152.0000    1130.2200     318.7700
         608    16.944700    1224.0000    1274.5300     318.7400
         609    16.956900    1323.0000    1302.0100     318.7200
         610    16.969200    1107.0000    1092.1900     318.7000
         611    16.981400     857.0000     879.6100     318.6800
         612    16.993700     726.0000     793.9800     318.6500
         613    17.005900     657.0000     685.2400     318.6300
         614    17.018200     494.0000     521.7100     318.6100
         615    17.030400     447.0000     422.0000     318.5900
         616    17.042700     371.0000     379.9800     318.5700
         617    17.054900     348.0000     360.1900     318.5600
         618    17.067200     353.0000     349.1600     318.5400
         619    17.079400     349.0000     342.2500     318.5200
         620    17.091700     361.0000     337.7000     318.5000
         621    17.103900     337.0000     334.3100     318.4900
         622    17.116200     333.0000     331.7700     318.4700
         623    17.128400     364.0000     329.8200     318.4600
         624    17.140700     343.0000     328.2800     318.4400
         625    17.152900     315.0000     327.0400     318.4300
         626    17.165200     311.0000     326.0300     318.4100
         627    17.177400     372.0000     325.1900     318.4000
         628    17.189700     322.0000     324.4800     318.3900
         629    17.201900     301.0000     323.8800     318.3800
         630    17.214200     299.0000     323.3600     318.3700
         631    17.226500     341.0000     322.9200     318.3600
         632    17.238700     334.0000     322.5300     318.3500
         633    17.251000     323.0000     322.1900     318.3400
         634    17.263200     339.0000     321.8900     318.3300
         635    17.275500     333.0000     321.6200     318.3200
         636    17.287700     295.0000     321.3800     318.3100
         637    17.300000     327.0000     321.1700     318.3000
         638    17.312200     312.0000     320.9800     318.3000
         639    17.324500     322.0000     320.8100     318.2900
         640    17.336700     324.0000     320.6600     318.2800
         641    17.349000     318.0000     320.5200     318.2800
         642    17.361200     334.0000     320.3900     318.2700
         643    17.373500     330.0000     320.2700     318.2700
         644    17.385700     299.0000     320.1700     318.2700
         645    17.398000     316.0000     320.0700     318.2600
         646    17.410200     311.0000     319.9900     318.2600
         647    17.422500     317.0000     319.9100     318.2600
         648    17.434700     301.0000     319.8300     318.2600
         649    17.447000     324.0000     319.7700     318.2600
         650    17.459200     306.0000     319.7100     318.2600
         651    17.471500     338.0000     319.6600     318.2600
         652    17.483700     343.0000     319.6100     318.2600
         653    17.496000     345.0000     319.5600     318.2600
         654    17.508200     330.0000     319.5200     318.2600
         655    17.520500     316.0000     319.4900     318.2600
         656    17.532700     344.0000     319.4600     318.2700
         657    17.545000     314.0000     319.4300     318.2700
         658    17.557200     366.0000     319.4100     318.2700
         659    17.569500     325.0000     319.3900     318.2800
         660    17.581700     317.0000     319.3800     318.2800
         661    17.594000     314.0000     319.3700     318.2900
         662    17.606200     308.0000     319.3700     318.2900
         663    17.618500     303.0000     319.3800     318.3000
         664    17.630700     332.0000     319.4000     318.3100
         665    17.643000     329.0000     319.4300     318.3100
         666    17.655200     322.0000     319.4900     318.3200
         667    17.667500     315.0000     319.5800     318.3300
         668    17.679700     340.0000     319.6900     318.3400
         669    17.692000     343.0000     319.8600     318.3500
         670    17.704200     344.0000     320.1000     318.3600
         671    17.716500     294.0000     320.4400     318.3700
         672    17.728700     337.0000     320.8500     318.3800
         673    17.741000     321.0000     321.2700     318.3900
         674    17.753200     320.0000     321.6300     318.4000
         675    17.765500     331.0000     321.9700     318.4100
         676    17.777700     337.0000     322.2600     318.4300
         677    17.790000     315.0000     322.2900     318.4400
         678    17.802200     335.0000     321.9300     318.4500
         679    17.814500     298.0000     321.4400     318.4700
         680    17.826700     335.0000     321.0400     318.4800
         681    17.839000     382.0000     320.6700     318.5000
         682    17.851300     330.0000     320.2500     318.5100
         683    17.863500     330.0000     319.8800     318.5300
         684    17.875800     318.0000     319.6500     318.5500
         685    17.888000     316.0000     319.5000     318.5600
         686    17.900300     332.0000     319.4200     318.5800
         687    17.912500     340.0000     319.3600     318.6000
         688    17.924800     317.0000     319.3300     318.6200
         689    17.937000     315.0000     319.3100     318.6400
         690    17.949300     333.0000     319.3000     318.6600
         691    17.961500     334.0000     319.2900     318.6800
         692    17.973800     306.0000     319.2900     318.7000
         693    17.986000     313.0000     319.3000     318.7200
         694    17.998300     287.0000     319.3100     318.7400
         695    18.010500     337.0000     319.3200     318.7600
         696    18.022800     338.0000     319.3300     318.7800
         697    18.035000     307.0000     319.3500     318.8000
         698    18.047300     331.0000     319.3700     318.8300
         699    18.059500     316.0000     319.3900     318.8500
         700    18.071800     306.0000     319.4100     318.8700
         701    18.084000     314.0000     319.4300     318.9000
         702    18.096300     303.0000     319.4600     318.9200
         703    18.108500     312.0000     319.4900     318.9500
         704    18.120800     306.0000     319.5300     318.9700
         705    18.133000     318.0000     319.5600     319.0000
         706    18.145300     324.0000     319.6100     319.0300
         707    18.157500     329.0000     319.6500     319.0500
         708    18.169800     311.0000     319.7100     319.0800
         709    18.182000     302.0000     319.7700     319.1100
         710    18.194300     313.0000     319.8400     319.1400
         711    18.206500     351.0000     319.9300     319.1700
         712    18.218800     335.0000     320.0400     319.2000
         713    18.231000     353.0000     320.1900     319.2200
         714    18.243300     344.0000     320.3800     319.2500
         715    18.255500     297.0000     320.6300     319.2800
         716    18.267800     331.0000     320.9800     319.3200
         717    18.280000     341.0000     321.3800     319.3500
         718    18.292300     334.0000     322.0500     319.3800
         719    18.304500     344.0000     323.0200     319.4100
         720    18.316800     327.0000     324.4500     319.4400
         721    18.329000     330.0000     326.5200     319.4700
         722    18.341300     323.0000     329.2100     319.5100
         723    18.353500     319.0000     331.7900     319.5400
         724    18.365800     346.0000     333.9200     319.5700
         725    18.378000     315.0000     336.2700     319.6100
         726    18.390300     315.0000     338.5800     319.6400
         727    18.402500     311.0000     338.8200     319.6800
         728    18.414800     343.0000     335.8100     319.7100
         729    18.427000     319.0000     332.3800     319.7500
         730    18.439300     337.0000     330.3800     319.7900
         731    18.451500     312.0000     328.4600     319.8200
         732    18.463800     331.0000     325.7900     319.8600
         733    18.476000     341.0000     323.5400     319.9000
         734    18.488300     357.0000     322.2800     319.9300
         735    18.500600     329.0000     321.6400     319.9700
         736    18.512800     322.0000     321.3000     320.0100
         737    18.525100     319.0000     321.1100     320.0500
         738    18.537300     341.0000     320.9900     320.0900
         739    18.549600     313.0000     320.9200     320.1300
         740    18.561800     342.0000     320.8800     320.1700
         741    18.574100     326.0000     320.8600     320.2100
         742    18.586300     305.0000     320.8500     320.2500
         743    18.598600     351.0000     320.8500     320.2900
         744    18.610800     249.0000     320.8500     320.3300
         745    18.623100     309.0000     320.8700     320.3700
         746    18.635300     358.0000     320.8800     320.4100
         747    18.647600     302.0000     320.9000     320.4500
         748    18.659800     344.0000     320.9300     320.5000
         749    18.672100     268.0000     320.9600     320.5400
         750    18.684300     309.0000     320.9900     320.5800
         751    18.696600     308.0000     321.0200     320.6300
         752    18.708800     308.0000     321.0500     320.6700
         753    18.721100     317.0000     321.0900     320.7100
         754    18.733300     311.0000     321.1300     320.7600
         755    18.745600     314.0000     321.1700     320.8000
         756    18.757800     311.0000     321.2200     320.8500
         757    18.770100     348.0000     321.2700     320.8900
         758    18.782300     303.0000     321.3300     320.9400
         759    18.794600     323.0000     321.3900     320.9900
         760    18.806800     304.0000     321.4500     321.0300
         761    18.819100     334.0000     321.5200     321.0800
         762    18.831300     321.0000     321.5900     321.1300
         763    18.843600     315.0000     321.6600     321.1700
         764    18.855800     332.0000     321.7200     321.2200
         765    18.868100     302.0000     321.7700     321.2700
         766    18.880300     328.0000     321.8000     321.3200
         767    18.892600     318.0000     321.8200     321.3600
         768    18.904800     338.0000     321.8400     321.4100
         769    18.917100     318.0000     321.8700     321.4600
         770    18.929300     303.0000     321.8900     321.5100
         771    18.941600     311.0000     321.9100     321.5600
         772    18.953800     285.0000     321.9400     321.6100
         773    18.966100     319.0000     321.9800     321.6600
         774    18.978300     302.0000     322.0200     321.7100
         775    18.990600     317.0000     322.0600     321.7600
         776    19.002800     335.0000     322.1100     321.8100
         777    19.015100     320.0000     322.1600     321.8600
         778    19.027300     315.0000     322.2100     321.9100
         779    19.039600     294.0000     322.2600     321.9700
         780    19.051800     324.0000     322.3100     322.0200
         781    19.064100     328.0000     322.3600     322.0700
         782    19.076300     361.0000     322.4100     322.1200
         783    19.088600     361.0000     322.4600     322.1800
         784    19.100800     324.0000     322.5100     322.2300
         785    19.113100     295.0000     322.5700     322.2800
         786    19.125300     334.0000     322.6200     322.3400
         787    19.137600     325.0000     322.6700     322.3900
         788    19.149900     310.0000     322.7300     322.4400
         789    19.162100     288.0000     322.7800     322.5000
         790    19.174400     367.0000     322.8400     322.5500
         791    19.186600     326.0000     322.8900     322.6100
         792    19.198900     334.0000     322.9500     322.6600
         793    19.211100     323.0000     323.0100     322.7200
         794    19.223400     323.0000     323.0600     322.7700
         795    19.235600     329.0000     323.1200     322.8300
         796    19.247900     349.0000     323.1800     322.8800
         797    19.260100     333.0000     323.2300     322.9400
         798    19.272400     288.0000     323.2900     322.9900
         799    19.284600     316.0000     323.3500     323.0500
         800    19.296900     301.0000     323.4100     323.1100
         801    19.309100     323.0000     323.4700     323.1600
         802    19.321400     340.0000     323.5300     323.2200
         803    19.333600     312.0000     323.5900     323.2800
         804    19.345900     330.0000     323.6500     323.3400
         805    19.358100     329.0000     323.7100     323.3900
         806    19.370400     338.0000     323.7700     323.4500
         807    19.382600     347.0000     323.8300     323.5100
         808    19.394900     308.0000     323.8900     323.5700
         809    19.407100     345.0000     323.9600     323.6300
         810    19.419400     336.0000     324.0200     323.6800
         811    19.431600     303.0000     324.0800     323.7400
         812    19.443900     326.0000     324.1500     323.8000
         813    19.456100     344.0000     324.2100     323.8600
         814    19.468400     268.0000     324.2800     323.9200
         815    19.480600     304.0000     324.3400     323.9800
         816    19.492900     321.0000     324.4100     324.0400
         817    19.505100     327.0000     324.4800     324.1000
         818    19.517400     313.0000     324.5500     324.1600
         819    19.529600     309.0000     324.6200     324.2200
         820    19.541900     327.0000     324.6900     324.2800
         821    19.554100     319.0000     324.7700     324.3400
         822    19.566400     290.0000     324.8500     324.4000
         823    19.578600     296.0000     324.9300     324.4600
         824    19.590900     327.0000     325.0100     324.5200
         825    19.603100     302.0000     325.1100     324.5800
         826    19.615400     322.0000     325.2200     324.6400
         827    19.627600     340.0000     325.3400     324.7000
         828    19.639900     288.0000     325.4800     324.7700
         829    19.652100     358.0000     325.6500     324.8300
         830    19.664400     319.0000     325.8500     324.8900
         831    19.676600     325.0000     326.0800     324.9500
         832    19.688900     312.0000     326.3000     325.0100
         833    19.701100     333.0000     326.5000     325.0700
         834    19.713400     333.0000     326.7100     325.1400
         835    19.725600     351.0000     326.8800     325.2000
         836    19.737900     331.0000     326.9300     325.2600
         837    19.750100     346.0000     326.8600     325.3200
         838    19.762400     323.0000     326.7800     325.3900
         839    19.774700     341.0000     326.7500     325.4500
         840    19.786900     328.0000     326.7300     325.5100
         841    19.799200     341.0000     326.6700     325.5800
         842    19.811400     320.0000     326.6400     325.6400
         843    19.823700     343.0000     326.6500     325.7000
         844    19.835900     328.0000     326.7000     325.7700
         845    19.848200     344.0000     326.7800     325.8300
         846    19.860400     324.0000     326.8700     325.8900
         847    19.872700     330.0000     326.9800     325.9600
         848    19.884900     327.0000     327.1100     326.0200
         849    19.897200     320.0000     327.2500     326.0800
         850    19.909400     349.0000     327.4100     326.1500
         851    19.921700     336.0000     327.5900     326.2100
         852    19.933900     346.0000     327.7900     326.2800
         853    19.946200     314.0000     328.0400     326.3400
         854    19.958400     322.0000     328.3200     326.4000
         855    19.970700     319.0000     328.6700     326.4700
         856    19.982900     321.0000     329.1100     326.5300
         857    19.995200     325.0000     329.6600     326.6000
         858    20.007400     341.0000     330.3800     326.6600
         859    20.019700     349.0000     331.3200     326.7300
         860    20.031900     349.0000     332.6100     326.7900
         861    20.044200     368.0000     334.4100     326.8500
         862    20.056400     323.0000     337.0100     326.9200
         863    20.068700     360.0000     340.8800     326.9800
         864    20.080900     310.0000     346.6800     327.0500
         865    20.093200     335.0000     355.2900     327.1100
         866    20.105400     354.0000     367.3400     327.1800
         867    20.117700     380.0000     380.8000     327.2400
         868    20.129900     406.0000     392.2900     327.3100
         869    20.142200     428.0000     403.6500     327.3700
         870    20.154400     427.0000     416.5500     327.4400
         871    20.166700     459.0000     424.4400     327.5000
         872    20.178900     421.0000     416.1600     327.5700
         873    20.191200     447.0000     397.8900     327.6300
         874    20.203400     398.0000     385.8000     327.7000
         875    20.215700     428.0000     379.1500     327.7700
         876    20.227900     356.0000     369.8700     327.8300
         877    20.240200     361.0000     355.8500     327.9000
         878    20.252400     335.0000     345.1000     327.9600
         879    20.264700     317.0000     339.2400     328.0300
         880    20.276900     356.0000     336.0400     328.0900
         881    20.289200     360.0000     334.0700     328.1600
         882    20.301400     340.0000     332.7800     328.2200
         883    20.313700     317.0000     331.9400     328.2900
         884    20.325900     330.0000     331.3700     328.3500
         885    20.338200     347.0000     330.9900     328.4200
         886    20.350400     319.0000     330.7200     328.4800
         887    20.362700     311.0000     330.5200     328.5500
         888    20.374900     316.0000     330.3800     328.6100
         889    20.387200     335.0000     330.2800     328.6800
         890    20.399400     336.0000     330.2100     328.7500
         891    20.411700     342.0000     330.1700     328.8100
         892    20.424000     310.0000     330.1400     328.8800
         893    20.436200     335.0000     330.1300     328.9400
         894    20.448500     310.0000     330.1300     329.0100
         895    20.460700     316.0000     330.1400     329.0700
         896    20.473000     336.0000     330.1600     329.1400
         897    20.485200     336.0000     330.1900     329.2000
         898    20.497500     312.0000     330.2200     329.2700
         899    20.509700     322.0000     330.2600     329.3300
         900    20.522000     355.0000     330.3000     329.4000
         901    20.534200     306.0000     330.3500     329.4600
         902    20.546500     374.0000     330.4100     329.5300
         903    20.558700     352.0000     330.4700     329.5900
         904    20.571000     357.0000     330.5400     329.6600
         905    20.583200     321.0000     330.6100     329.7200
         906    20.595500     375.0000     330.6900     329.7900
         907    20.607700     328.0000     330.7800     329.8500
         908    20.620000     310.0000     330.8900     329.9200
         909    20.632200     351.0000     331.0100     329.9800
         910    20.644500     354.0000     331.1500     330.0500
         911    20.656700     361.0000     331.3300     330.1100
         912    20.669000     353.0000     331.5600     330.1800
         913    20.681200     321.0000     331.8600     330.2400
         914    20.693500     326.0000     332.2400     330.3100
         915    20.705700     328.0000     332.7200     330.3700
         916    20.718000     333.0000     333.2100     330.4300
         917    20.730200     314.0000     333.6700     330.5000
         918    20.742500     332.0000     334.1100     330.5600
         919    20.754700     335.0000     334.5200     330.6300
         920    20.767000     339.0000     334.7100     330.6900
         921    20.779200     363.0000     334.4800     330.7600
         922    20.791500     310.0000     334.0600     330.8200
         923    20.803700     341.0000     333.7500     330.8800
         924    20.816000     326.0000     333.5400     330.9500
         925    20.828200     336.0000     333.2600     331.0100
         926    20.840500     332.0000     332.9200     331.0700
         927    20.852700     374.0000     332.6500     331.1400
         928    20.865000     308.0000     332.5100     331.2000
         929    20.877200     355.0000     332.4500     331.2600
         930    20.889500     339.0000     332.4400     331.3300
         931    20.901700     354.0000     332.4700     331.3900
         932    20.914000     308.0000     332.5100     331.4500
         933    20.926200     324.0000     332.5600     331.5200
         934    20.938500     339.0000     332.6200     331.5800
         935    20.950700     344.0000     332.6900     331.6400
         936    20.963000     344.0000     332.7600     331.7100
         937    20.975200     339.0000     332.8400     331.7700
         938    20.987500     349.0000     332.9200     331.8300
         939    20.999700     346.0000     333.0100     331.8900
         940    21.012000     338.0000     333.1000     331.9500
         941    21.024200     356.0000     333.2000     332.0200
         942    21.036500     354.0000     333.3000     332.0800
         943    21.048700     342.0000     333.4100     332.1400
         944    21.061000     341.0000     333.5200     332.2000
         945    21.073300     351.0000     333.6400     332.2600
         946    21.085500     325.0000     333.7600     332.3200
         947    21.097800     356.0000     333.8900     332.3900
         948    21.110000     333.0000     334.0400     332.4500
         949    21.122300     316.0000     334.1900     332.5100
         950    21.134500     341.0000     334.3600     332.5700
         951    21.146800     320.0000     334.5500     332.6300
         952    21.159000     330.0000     334.7500     332.6900
         953    21.171300     339.0000     334.9800     332.7500
         954    21.183500     363.0000     335.2500     332.8100
         955    21.195800     356.0000     335.5600     332.8700
         956    21.208000     328.0000     335.9300     332.9300
         957    21.220300     310.0000     336.3800     332.9900
         958    21.232500     324.0000     336.9400     333.0500
         959    21.244800     355.0000     337.6500     333.1100
         960    21.257000     305.0000     338.5600     333.1700
         961    21.269300     316.0000     339.7500     333.2300
         962    21.281500     338.0000     341.3600     333.2900
         963    21.293800     347.0000     343.6300     333.3500
         964    21.306000     361.0000     346.9600     333.4100
         965    21.318300     317.0000     351.9200     333.4600
         966    21.330500     336.0000     359.3300     333.5200
         967    21.342800     352.0000     370.0900     333.5800
         968    21.355000     362.0000     383.5900     333.6400
         969    21.367300     404.0000     396.5800     333.7000
         970    21.379500     404.0000     408.4200     333.7500
         971    21.391800     428.0000     421.5300     333.8100
         972    21.404000     403.0000     433.0500     333.8700
         973    21.416300     402.0000     432.3600     333.9300
         974    21.428500     394.0000     416.2400     333.9800
         975    21.440800     383.0000     400.1900     334.0400
         976    21.453000     381.0000     392.1200     334.1000
         977    21.465300     399.0000     385.7100     334.1500
         978    21.477500     338.0000     374.3500     334.2100
         979    21.489800     366.0000     361.2400     334.2700
         980    21.502000     337.0000     352.4100     334.3200
         981    21.514300     357.0000     347.8000     334.3800
         982    21.526500     322.0000     345.5000     334.4300
         983    21.538800     379.0000     344.4000     334.4900
         984    21.551000     406.0000     343.9700     334.5400
         985    21.563300     302.0000     344.0000     334.6000
         986    21.575500     337.0000     344.3900     334.6500
         987    21.587800     321.0000     345.1200     334.7100
         988    21.600000     360.0000     346.2200     334.7600
         989    21.612300     360.0000     347.7700     334.8200
         990    21.624500     370.0000     349.8900     334.8700
         991    21.636800     350.0000     352.4100     334.9200
         992    21.649000     349.0000     356.2000     334.9800
         993    21.661300     359.0000     361.3700     335.0300
         994    21.673500     354.0000     368.5800     335.0800
         995    21.685800     378.0000     378.9600     335.1400
         996    21.698100     382.0000     394.3300     335.1900
         997    21.710300     445.0000     417.6300     335.2400
         998    21.722600     438.0000     453.5400     335.2900
         999    21.734800     478.0000     506.7900     335.3400
        1000    21.747100     547.0000     573.3600     335.4000
        1001    21.759300     624.0000     636.1400     335.4500
        1002    21.771600     693.0000     694.6700     335.5000
        1003    21.783800     735.0000     761.7200     335.5500
        1004    21.796100     799.0000     818.9600     335.6000
        1005    21.808300     781.0000     807.7000     335.6500
        1006    21.820600     702.0000     718.7000     335.7000
        1007    21.832800     619.0000     639.9300     335.7500
        1008    21.845100     602.0000     604.7100     335.8000
        1009    21.857300     577.0000     575.6500     335.8500
        1010    21.869600     520.0000     517.6000     335.9000
        1011    21.881800     434.0000     449.7000     335.9500
        1012    21.894100     374.0000     404.5700     336.0000
        1013    21.906300     359.0000     380.8400     336.0500
        1014    21.918600     352.0000     368.2500     336.0900
        1015    21.930800     346.0000     361.0400     336.1400
        1016    21.943100     377.0000     356.5500     336.1900
        1017    21.955300     369.0000     353.5900     336.2400
        1018    21.967600     377.0000     351.5800     336.2800
        1019    21.979800     334.0000     350.0700     336.3300
        1020    21.992100     338.0000     348.6500     336.3800
        1021    22.004300     320.0000     347.2100     336.4300
        1022    22.016600     363.0000     346.0100     336.4700
        1023    22.028800     327.0000     345.1500     336.5200
        1024    22.041100     384.0000     344.4700     336.5600
        1025    22.053300     349.0000     343.8300     336.6100
        1026    22.065600     320.0000     343.3100     336.6500
        1027    22.077800     383.0000     343.0800     336.7000
        1028    22.090100     370.0000     343.1800     336.7400
        1029    22.102300     371.0000     343.7000     336.7900
        1030    22.114600     339.0000     344.7500     336.8300
        1031    22.126800     326.0000     346.5000     336.8800
        1032    22.139100     352.0000     348.7900     336.9200
        1033    22.151300     314.0000     351.0000     336.9600
        1034    22.163600     338.0000     353.0500     337.0100
        1035    22.175800     325.0000     355.4100     337.0500
        1036    22.188100     333.0000     357.4300     337.0900
        1037    22.200300     355.0000     357.0000     337.1300
        1038    22.212600     354.0000     353.7100     337.1700
        1039    22.224800     390.0000     350.6700     337.2200
        1040    22.237100     298.0000     349.2400     337.2600
        1041    22.249300     320.0000     348.1800     337.3000
        1042    22.261600     331.0000     346.1100     337.3400
        1043    22.273800     347.0000     343.5100     337.3800
        1044    22.286100     341.0000     341.6800     337.4200
        1045    22.298300     370.0000     340.6700     337.4600
        1046    22.310600     344.0000     340.1300     337.5000
        1047    22.322800     375.0000     339.8100     337.5400
        1048    22.335100     357.0000     339.6000     337.5800
        1049    22.347400     354.0000     339.4600     337.6100
        1050    22.359600     363.0000     339.3600     337.6500
        1051    22.371900     372.0000     339.3000     337.6900
        1052    22.384100     325.0000     339.2500     337.7300
        1053    22.396400     344.0000     339.2100     337.7700
        1054    22.408600     333.0000     339.1900     337.8000
        1055    22.420900     369.0000     339.1700     337.8400
        1056    22.433100     381.0000     339.1600     337.8800
        1057    22.445400     379.0000     339.1600     337.9100
        1058    22.457600     345.0000     339.1700     337.9500
        1059    22.469900     342.0000     339.1800     337.9800
        1060    22.482100     345.0000     339.1900     338.0200
        1061    22.494400     297.0000     339.2100     338.0500
        1062    22.506600     344.0000     339.2300     338.0900
        1063    22.518900     352.0000     339.2600     338.1200
        1064    22.531100     333.0000     339.2900     338.1600
        1065    22.543400     350.0000     339.3300     338.1900
        1066    22.555600     336.0000     339.3800     338.2200
        1067    22.567900     347.0000     339.4200     338.2600
        1068    22.580100     341.0000     339.4700     338.2900
        1069    22.592400     354.0000     339.5200     338.3200
        1070    22.604600     329.0000     339.5800     338.3500
        1071    22.616900     338.0000     339.6300     338.3900
        1072    22.629100     356.0000     339.6900     338.4200
        1073    22.641400     317.0000     339.7400     338.4500
        1074    22.653600     377.0000     339.7900     338.4800
        1075    22.665900     331.0000     339.8300     338.5100
        1076    22.678100     354.0000     339.8600     338.5400
        1077    22.690400     336.0000     339.8900     338.5700
        1078    22.702600     323.0000     339.9000     338.6000
        1079    22.714900     298.0000     339.9100     338.6300
        1080    22.727100     366.0000     339.9100     338.6600
        1081    22.739400     324.0000     339.9000     338.6800
        1082    22.751600     347.0000     339.8800     338.7100
        1083    22.763900     345.0000     339.8600     338.7400
        1084    22.776100     343.0000     339.8400     338.7700
        1085    22.788400     327.0000     339.8200     338.7900
        1086    22.800600     333.0000     339.8000     338.8200
        1087    22.812900     367.0000     339.7800     338.8500
        1088    22.825100     350.0000     339.7600     338.8700
        1089    22.837400     349.0000     339.7400     338.9000
        1090    22.849600     331.0000     339.7300     338.9200
        1091    22.861900     354.0000     339.7200     338.9500
        1092    22.874100     358.0000     339.7100     338.9700
        1093    22.886400     318.0000     339.7100     339.0000
        1094    22.898600     340.0000     339.7100     339.0200
        1095    22.910900     308.0000     339.7100     339.0400
        1096    22.923100     314.0000     339.7100     339.0700
        1097    22.935400     345.0000     339.7100     339.0900
        1098    22.947600     336.0000     339.7200     339.1100
        1099    22.959900     314.0000     339.7300     339.1300
        1100    22.972100     348.0000     339.7400     339.1600
        1101    22.984400     347.0000     339.7500     339.1800
        1102    22.996700     358.0000     339.7600     339.2000
        1103    23.008900     319.0000     339.7700     339.2200
        1104    23.021200     341.0000     339.7800     339.2400
        1105    23.033400     352.0000     339.8000     339.2600
        1106    23.045700     350.0000     339.8100     339.2800
        1107    23.057900     353.0000     339.8200     339.3000
        1108    23.070200     364.0000     339.8300     339.3200
        1109    23.082400     308.0000     339.8500     339.3300
        1110    23.094700     323.0000     339.8600     339.3500
        1111    23.106900     370.0000     339.8700     339.3700
        1112    23.119200     319.0000     339.8900     339.3900
        1113    23.131400     336.0000     339.9000     339.4000
        1114    23.143700     316.0000     339.9200     339.4200
        1115    23.155900     340.0000     339.9300     339.4400
        1116    23.168200     342.0000     339.9400     339.4500
        1117    23.180400     351.0000     339.9500     339.4700
        1118    23.192700     346.0000     339.9700     339.4800
        1119    23.204900     332.0000     339.9800     339.5000
        1120    23.217200     352.0000     339.9900     339.5100
        1121    23.229400     351.0000     340.0000     339.5300
        1122    23.241700     322.0000     340.0200     339.5400
        1123    23.253900     360.0000     340.0300     339.5500
        1124    23.266200     338.0000     340.0400     339.5700
        1125    23.278400     350.0000     340.0500     339.5800
        1126    23.290700     339.0000     340.0600     339.5900
        1127    23.302900     307.0000     340.0700     339.6000
        1128    23.315200     353.0000     340.0800     339.6100
        1129    23.327400     342.0000     340.0900     339.6200
        1130    23.339700     344.0000     340.1000     339.6400
        1131    23.351900     346.0000     340.1100     339.6500
        1132    23.364200     338.0000     340.1200     339.6600
        1133    23.376400     341.0000     340.1300     339.6600
        1134    23.388700     339.0000     340.1400     339.6700
        1135    23.400900     352.0000     340.1500     339.6800
        1136    23.413200     300.0000     340.1600     339.6900
        1137    23.425400     333.0000     340.1700     339.7000
        1138    23.437700     304.0000     340.1700     339.7100
        1139    23.449900     340.0000     340.1800     339.7100
        1140    23.462200     348.0000     340.1900     339.7200
        1141    23.474400     338.0000     340.1900     339.7300
        1142    23.486700     375.0000     340.2000     339.7300
        1143    23.498900     332.0000     340.2100     339.7400
        1144    23.511200     357.0000     340.2100     339.7400
        1145    23.523400     356.0000     340.2200     339.7500
        1146    23.535700     322.0000     340.2200     339.7500
        1147    23.547900     338.0000     340.2300     339.7500
        1148    23.560200     341.0000     340.2300     339.7600
        1149    23.572400     355.0000     340.2400     339.7600
        1150    23.584700     327.0000     340.2400     339.7600
        1151    23.596900     349.0000     340.2500     339.7700
        1152    23.609200     355.0000     340.2500     339.7700
        1153    23.621400     354.0000     340.2500     339.7700
        1154    23.633700     315.0000     340.2600     339.7700
        1155    23.646000     348.0000     340.2600     339.7700
        1156    23.658200     337.0000     340.2600     339.7700
        1157    23.670500     371.0000     340.2600     339.7700
        1158    23.682700     339.0000     340.2700     339.7700
        1159    23.695000     333.0000     340.2700     339.7700
        1160    23.707200     318.0000     340.2700     339.7700
        1161    23.719500     346.0000     340.2700     339.7700
        1162    23.731700     332.0000     340.2700     339.7700
        1163    23.744000     298.0000     340.2700     339.7600
        1164    23.756200     344.0000     340.2700     339.7600
        1165    23.768500     355.0000     340.2700     339.7600
        1166    23.780700     351.0000     340.2700     339.7500
        1167    23.793000     376.0000     340.2700     339.7500
        1168    23.805200     348.0000     340.2800     339.7400
        1169    23.817500     344.0000     340.2800     339.7400
        1170    23.829700     341.0000     340.2800     339.7300
        1171    23.842000     329.0000     340.2800     339.7300
        1172    23.854200     311.0000     340.2800     339.7200
        1173    23.866500     319.0000     340.2900     339.7200
        1174    23.878700     339.0000     340.2900     339.7100
        1175    23.891000     358.0000     340.3000     339.7000
        1176    23.903200     331.0000     340.3100     339.6900
        1177    23.915500     371.0000     340.3200     339.6900
        1178    23.927700     352.0000     340.3400     339.6800
        1179    23.940000     351.0000     340.3700     339.6700
        1180    23.952200     335.0000     340.4100     339.6600
        1181    23.964500     366.0000     340.4800     339.6500
        1182    23.976700     344.0000     340.5700     339.6400
        1183    23.989000     325.0000     340.7000     339.6300
        1184    24.001200     303.0000     340.8700     339.6200
        1185    24.013500     334.0000     341.0400     339.6000
        1186    24.025700     362.0000     341.2100     339.5900
        1187    24.038000     358.0000     341.3900     339.5800
        1188    24.050200     335.0000     341.5300     339.5700
        1189    24.062500     345.0000     341.5400     339.5500
        1190    24.074700     350.0000     341.3800     339.5400
        1191    24.087000     332.0000     341.1600     339.5300
        1192    24.099200     355.0000     341.0200     339.5100
        1193    24.111500     355.0000     340.9300     339.5000
        1194    24.123700     341.0000     340.8100     339.4800
        1195    24.136000     355.0000     340.6300     339.4700
        1196    24.148200     346.0000     340.4500     339.4500
        1197    24.160500     361.0000     340.3200     339.4300
        1198    24.172700     318.0000     340.2300     339.4200
        1199    24.185000     319.0000     340.1700     339.4000
        1200    24.197200     375.0000     340.1200     339.3800
        1201    24.209500     340.0000     340.0900     339.3600
        1202    24.221700     323.0000     340.0600     339.3500
        1203    24.234000     378.0000     340.0300     339.3300
        1204    24.246200     340.0000     340.0100     339.3100
        1205    24.258500     352.0000     339.9900     339.2900
        1206    24.270700     326.0000     339.9700     339.2700
        1207    24.283000     337.0000     339.9500     339.2500
        1208    24.295300     327.0000     339.9300     339.2300
        1209    24.307500     314.0000     339.9100     339.2000
        1210    24.319800     351.0000     339.9000     339.1800
        1211    24.332000     306.0000     339.8800     339.1600
        1212    24.344300     331.0000     339.8600     339.1400
        1213    24.356500     344.0000     339.8400     339.1100
        1214    24.368800     371.0000     339.8300     339.0900
        1215    24.381000     327.0000     339.8100     339.0700
        1216    24.393300     351.0000     339.7900     339.0400
        1217    24.405500     361.0000     339.7700     339.0200
        1218    24.417800     334.0000     339.7600     338.9900
        1219    24.430000     355.0000     339.7400     338.9700
        1220    24.442300     345.0000     339.7200     338.9400
        1221    24.454500     339.0000     339.7000     338.9100
        1222    24.466800     389.0000     339.6900     338.8900
        1223    24.479000     346.0000     339.6700     338.8600
        1224    24.491300     321.0000     339.6500     338.8300
        1225    24.503500     334.0000     339.6300     338.8000
        1226    24.515800     338.0000     339.6100     338.7700
        1227    24.528000     345.0000     339.6000     338.7400
        1228    24.540300     332.0000     339.5800     338.7100
        1229    24.552500     316.0000     339.5600     338.6800
        1230    24.564800     333.0000     339.5400     338.6500
        1231    24.577000     356.0000     339.5200     338.6200
        1232    24.589300     345.0000     339.5000     338.5900
        1233    24.601500     329.0000     339.4900     338.5600
        1234    24.613800     351.0000     339.4700     338.5300
        1235    24.626000     346.0000     339.4500     338.5000
        1236    24.638300     313.0000     339.4300     338.4600
        1237    24.650500     342.0000     339.4100     338.4300
        1238    24.662800     324.0000     339.4000     338.4000
        1239    24.675000     312.0000     339.3800     338.3600
        1240    24.687300     343.0000     339.3600     338.3300
        1241    24.699500     312.0000     339.3500     338.2900
        1242    24.711800     322.0000     339.3300     338.2600
        1243    24.724000     320.0000     339.3100     338.2200
        1244    24.736300     346.0000     339.3000     338.1800
        1245    24.748500     340.0000     339.2800     338.1500
        1246    24.760800     336.0000     339.2700     338.1100
        1247    24.773000     321.0000     339.2500     338.0700
        1248    24.785300     341.0000     339.2400     338.0300
        1249    24.797500     344.0000     339.2300     338.0000
        1250    24.809800     313.0000     339.2200     337.9600
        1251    24.822000     336.0000     339.2100     337.9200
        1252    24.834300     326.0000     339.2000     337.8800
        1253    24.846500     315.0000     339.1900     337.8400
        1254    24.858800     379.0000     339.1900     337.8000
        1255    24.871000     356.0000     339.1800     337.7600
        1256    24.883300     386.0000     339.1800     337.7100
        1257    24.895500     358.0000     339.1800     337.6700
        1258    24.907800     350.0000     339.1800     337.6300
        1259    24.920100     365.0000     339.1900     337.5900
        1260    24.932300     324.0000     339.2000     337.5400
        1261    24.944600     362.0000     339.2100     337.5000
        1262    24.956800     341.0000     339.2300     337.4600
        1263    24.969100     332.0000     339.2500     337.4100
        1264    24.981300     338.0000     339.2700     337.3700
        1265    24.993600     342.0000     339.3000     337.3200
        1266    25.005800     380.0000     339.3400     337.2800
        1267    25.018100     337.0000     339.3700     337.2300
        1268    25.030300     340.0000     339.4100     337.1800
        1269    25.042600     345.0000     339.4600     337.1400
        1270    25.054800     322.0000     339.5000     337.0900
        1271    25.067100     351.0000     339.5500     337.0400
        1272    25.079300     374.0000     339.6000     336.9900
        1273    25.091600     368.0000     339.6400     336.9400
        1274    25.103800     354.0000     339.6800     336.9000
        1275    25.116100     363.0000     339.7200     336.8500
        1276    25.128300     346.0000     339.7600     336.8000
        1277    25.140600     356.0000     339.7900     336.7500
        1278    25.152800     355.0000     339.8100     336.7000
        1279    25.165100     343.0000     339.8300     336.6400
        1280    25.177300     313.0000     339.8500     336.5900
        1281    25.189600     368.0000     339.8700     336.5400
        1282    25.201800     336.0000     339.8800     336.4900
        1283    25.214100     329.0000     339.9000     336.4400
        1284    25.226300     338.0000     339.9300     336.3800
        1285    25.238600     342.0000     339.9500     336.3300
        1286    25.250800     353.0000     339.9900     336.2700
        1287    25.263100     342.0000     340.0400     336.2200
        1288    25.275300     328.0000     340.1000     336.1600
        1289    25.287600     326.0000     340.1800     336.1100
        1290    25.299800     317.0000     340.2700     336.0500
        1291    25.312100     354.0000     340.3900     336.0000
        1292    25.324300     329.0000     340.5300     335.9400
        1293    25.336600     318.0000     340.7000     335.8800
        1294    25.348800     345.0000     340.9000     335.8300
        1295    25.361100     312.0000     341.1400     335.7700
        1296    25.373300     350.0000     341.4200     335.7100
        1297    25.385600     326.0000     341.7600     335.6500
        1298    25.397800     345.0000     342.1700     335.5900
        1299    25.410100     363.0000     342.6800     335.5300
        1300    25.422300     352.0000     343.3300     335.4700
        1301    25.434600     344.0000     344.1700     335.4100
        1302    25.446800     325.0000     345.2800     335.3500
        1303    25.459100     321.0000     346.6800     335.2900
        1304    25.471300     362.0000     348.3100     335.2300
        1305    25.483600     362.0000     350.0200     335.1700
        1306    25.495800     382.0000     351.8100     335.1000
        1307    25.508100     374.0000     353.6800     335.0400
        1308    25.520300     367.0000     355.2300     334.9800
        1309    25.532600     343.0000     355.9300     334.9100
        1310    25.544800     392.0000     356.1700     334.8500
        1311    25.557100     341.0000     356.8000     334.7900
        1312    25.569400     369.0000     358.4000     334.7200
        1313    25.581600     410.0000     360.6600     334.6500
        1314    25.593900     356.0000     363.2900     334.5900
        1315    25.606100     369.0000     366.4200     334.5200
        1316    25.618400     390.0000     370.7200     334.4600
        1317    25.630600     373.0000     376.7000     334.3900
        1318    25.642900     408.0000     384.7000     334.3200
        1319    25.655100     398.0000     395.3200     334.2500
        1320    25.667400     398.0000     409.8300     334.1900
        1321    25.679600     407.0000     430.5800     334.1200
        1322    25.691900     482.0000     461.8300     334.0500
        1323    25.704100     499.0000     510.6800     333.9800
        1324    25.716400     594.0000     587.6800     333.9100
        1325    25.728600     707.0000     702.2300     333.8400
        1326    25.740900     829.0000     844.3600     333.7700
        1327    25.753100     969.0000     986.5400     333.7000
        1328    25.765400    1075.0000    1131.8800     333.6200
        1329    25.777600    1219.0000    1288.4100     333.5500
        1330    25.789900    1353.0000    1393.6000     333.4800
        1331    25.802100    1238.0000    1334.3400     333.4100
        1332    25.814400    1121.0000    1142.0700     333.3300
        1333    25.826600     967.0000     988.6900     333.2600
        1334    25.838900     867.0000     930.0600     333.1900
        1335    25.851100     930.0000     910.5000     333.1100
        1336    25.863400     820.0000     845.4400     333.0400
        1337    25.875600     709.0000     707.2000     332.9600
        1338    25.887900     541.0000     569.2700     332.8900
        1339    25.900100     453.0000     481.7900     332.8100
        1340    25.912400     405.0000     433.9500     332.7300
        1341    25.924600     391.0000     407.1400     332.6600
        1342    25.936900     401.0000     391.0400     332.5800
        1343    25.949100     380.0000     380.7700     332.5000
        1344    25.961400     357.0000     373.9400     332.4200
        1345    25.973600     386.0000     369.3300     332.3500
        1346    25.985900     395.0000     366.3000     332.2700
        1347    25.998100     341.0000     364.5700     332.1900
        1348    26.010400     348.0000     364.1100     332.1100
        1349    26.022600     375.0000     365.1900     332.0300
        1350    26.034900     336.0000     368.4200     331.9500
        1351    26.047100     373.0000     374.6500     331.8700
        1352    26.059400     388.0000     383.9400     331.7900
        1353    26.071600     417.0000     394.1200     331.7000
        1354    26.083900     378.0000     404.0700     331.6200
        1355    26.096100     438.0000     415.3800     331.5400
        1356    26.108400     376.0000     426.0600     331.4600
        1357    26.120600     448.0000     427.1700     331.3700
        1358    26.132900     427.0000     413.9900     331.2900
        1359    26.145100     422.0000     398.9700     331.2100
        1360    26.157400     403.0000     391.9300     331.1200
        1361    26.169600     371.0000     390.8900     331.0400
        1362    26.181900     412.0000     389.5300     330.9500
        1363    26.194200     385.0000     382.3100     330.8700
        1364    26.206400     381.0000     372.2500     330.7800
        1365    26.218700     364.0000     366.2900     330.6900
        1366    26.230900     354.0000     365.6400     330.6100
        1367    26.243200     336.0000     369.0600     330.5200
        1368    26.255400     376.0000     375.3800     330.4300
        1369    26.267700     344.0000     383.0300     330.3500
        1370    26.279900     317.0000     391.1100     330.2600
        1371    26.292200     403.0000     399.7700     330.1700
        1372    26.304400     387.0000     407.5000     330.0800
        1373    26.316700     378.0000     410.2100     329.9900
        1374    26.328900     365.0000     406.6400     329.9000
        1375    26.341200     363.0000     403.2200     329.8100
        1376    26.353400     348.0000     406.0900     329.7200
        1377    26.365700     399.0000     416.8100     329.6300
        1378    26.377900     426.0000     434.8900     329.5400
        1379    26.390200     448.0000     457.6800     329.4500
        1380    26.402400     527.0000     480.4100     329.3500
        1381    26.414700     485.0000     503.8600     329.2600
        1382    26.426900     509.0000     533.2200     329.1700
        1383    26.439200     531.0000     561.9500     329.0800
        1384    26.451400     504.0000     563.2400     328.9800
        1385    26.463700     489.0000     526.6300     328.8900
        1386    26.475900     488.0000     487.6400     328.7900
        1387    26.488200     435.0000     470.5000     328.7000
        1388    26.500400     442.0000     468.6800     328.6000
        1389    26.512700     445.0000     465.4600     328.5100
        1390    26.524900     390.0000     446.2700     328.4100
        1391    26.537200     403.0000     419.0500     328.3200
        1392    26.549400     426.0000     401.4300     328.2200
        1393    26.561700     380.0000     394.5700     328.1200
        1394    26.573900     398.0000     393.6700     328.0200
        1395    26.586200     460.0000     395.7200     327.9300
        1396    26.598400     406.0000     396.9600     327.8300
        1397    26.610700     377.0000     393.1200     327.7300
        1398    26.622900     380.0000     385.4000     327.6300
        1399    26.635200     407.0000     379.6100     327.5300
        1400    26.647400     362.0000     377.7700     327.4300
        1401    26.659700     343.0000     377.8500     327.3300
        1402    26.671900     395.0000     376.7200     327.2300
        1403    26.684200     385.0000     372.9900     327.1300
        1404    26.696400     372.0000     368.2700     327.0300
        1405    26.708700     385.0000     363.3100     326.9300
        1406    26.720900     372.0000     357.6100     326.8300
        1407    26.733200     323.0000     352.5000     326.7300
        1408    26.745400     350.0000     349.1600     326.6200
        1409    26.757700     351.0000     347.2100     326.5200
        1410    26.769900     339.0000     345.5100     326.4200
        1411    26.782200     365.0000     343.0000     326.3100
        1412    26.794400     368.0000     339.9100     326.2100
        1413    26.806700     325.0000     337.2800     326.1100
        1414    26.818900     326.0000     335.4500     326.0000
        1415    26.831200     343.0000     334.2200     325.9000
        1416    26.843500     348.0000     333.3600     325.7900
        1417    26.855700     363.0000     332.7400     325.6800
        1418    26.868000     328.0000     332.2700     325.5800
        1419    26.880200     358.0000     331.9100     325.4700
        1420    26.892500     330.0000     331.6500     325.3600
        1421    26.904700     347.0000     331.4800     325.2600
        1422    26.917000     314.0000     331.4000     325.1500
        1423    26.929200     332.0000     331.4400     325.0400
        1424    26.941500     334.0000     331.6400     324.9300
        1425    26.953700     333.0000     332.0300     324.8300
        1426    26.966000     342.0000     332.6000     324.7200
        1427    26.978200     352.0000     333.2500     324.6100
        1428    26.990500     326.0000     333.9200     324.5000
        1429    27.002700     338.0000     334.6100     324.3900
        1430    27.015000     331.0000     335.1500     324.2800
        1431    27.027200     336.0000     335.1300     324.1700
        1432    27.039500     351.0000     334.3800     324.0600
        1433    27.051700     355.0000     333.4800     323.9400
        1434    27.064000     350.0000     332.9100     323.8300
        1435    27.076200     328.0000     332.6500     323.7200
        1436    27.088500     346.0000     332.4200     323.6100
        1437    27.100700     340.0000     331.9200     323.5000
        1438    27.113000     353.0000     331.2000     323.3800
        1439    27.125200     314.0000     330.6000     323.2700
        1440    27.137500     348.0000     330.2300     323.1600
        1441    27.149700     346.0000     330.0600     323.0400
        1442    27.162000     345.0000     330.0100     322.9300
        1443    27.174200     313.0000     330.0600     322.8100
        1444    27.186500     348.0000     330.1900     322.7000
        1445    27.198700     354.0000     330.4000     322.5800
        1446    27.211000     340.0000     330.7000     322.4700
        1447    27.223200     340.0000     331.0900     322.3500
        1448    27.235500     339.0000     331.6000     322.2300
        1449    27.247700     353.0000     332.2300     322.1200
        1450    27.260000     345.0000     333.0200     322.0000
        1451    27.272200     366.0000     334.0000     321.8800
        1452    27.284500     378.0000     335.2400     321.7600
        1453    27.296700     319.0000     336.8800     321.6500
        1454    27.309000     311.0000     338.9300     321.5300
        1455    27.321200     385.0000     342.2200     321.4100
        1456    27.333500     383.0000     347.3200     321.2900
        1457    27.345700     416.0000     355.3800     321.1700
        1458    27.358000     371.0000     367.2400     321.0500
        1459    27.370200     377.0000     381.7600     320.9300
        1460    27.382500     386.0000     396.5800     320.8100
        1461    27.394700     382.0000     412.3600     320.6900
        1462    27.407000     415.0000     428.9500     320.5700
        1463    27.419200     414.0000     438.4300     320.4500
        1464    27.431500     431.0000     430.3300     320.3300
        1465    27.443700     382.0000     411.9100     320.2000
        1466    27.456000     407.0000     399.8100     320.0800
        1467    27.468200     383.0000     397.4200     319.9600
        1468    27.480500     431.0000     399.5700     319.8400
        1469    27.492800     407.0000     398.3500     319.7100
        1470    27.505000     384.0000     389.4800     319.5900
        1471    27.517300     394.0000     379.5100     319.4600
        1472    27.529500     358.0000     375.2600     319.3400
        1473    27.541800     373.0000     376.7400     319.2200
        1474    27.554000     384.0000     382.3100     319.0900
        1475    27.566300     392.0000     391.0800     318.9700
        1476    27.578500     390.0000     403.0000     318.8400
        1477    27.590800     391.0000     418.7000     318.7100
        1478    27.603000     446.0000     439.8500     318.5900
        1479    27.615300     467.0000     469.8500     318.4600
        1480    27.627500     490.0000     515.2400     318.3400
        1481    27.639800     577.0000     587.8500     318.2100
        1482    27.652000     700.0000     706.5100     318.0800
        1483    27.664300     935.0000     891.5900     317.9500
        1484    27.676500    1096.0000    1135.9200     317.8300
        1485    27.688800    1422.0000    1392.1300     317.7000
        1486    27.701000    1712.0000    1654.8200     317.5700
        1487    27.713300    1987.0000    1945.0300     317.4400
        1488    27.725500    2203.0000    2165.7800     317.3100
        1489    27.737800    2138.0000    2096.3100     317.1800
        1490    27.750000    1738.0000    1747.2600     317.0500
        1491    27.762300    1448.0000    1443.8300     316.9200
        1492    27.774500    1273.0000    1324.0000     316.7900
        1493    27.786800    1300.0000    1320.0100     316.6600
        1494    27.799000    1214.0000    1296.5200     316.5300
        1495    27.811300    1132.0000    1123.6700     316.4000
        1496    27.823500     856.0000     852.7500     316.2700
        1497    27.835800     626.0000     641.4300     316.1400
        1498    27.848000     509.0000     521.7100     316.0000
        1499    27.860300     442.0000     456.8700     315.8700
        1500    27.872500     396.0000     419.3100     315.7400
        1501    27.884800     368.0000     395.6700     315.6100
        1502    27.897000     377.0000     379.7200     315.4700
        1503    27.909300     355.0000     368.3500     315.3400
        1504    27.921500     375.0000     359.8900     315.2100
        1505    27.933800     339.0000     353.3900     315.0700
        1506    27.946000     346.0000     348.2600     314.9400
        1507    27.958300     341.0000     344.1200     314.8000
        1508    27.970500     373.0000     340.7100     314.6700
        1509    27.982800     355.0000     337.8600     314.5300
        1510    27.995000     334.0000     335.4500     314.4000
        1511    28.007300     348.0000     333.3900     314.2600
        1512    28.019500     335.0000     331.6100     314.1300
        1513    28.031800     301.0000     330.0500     313.9900
        1514    28.044000     331.0000     328.6800     313.8500
        1515    28.056300     316.0000     327.4600     313.7200
        1516    28.068500     334.0000     326.3800     313.5800
        1517    28.080800     350.0000     325.4000     313.4400
        1518    28.093000     338.0000     324.5200     313.3000
        1519    28.105300     337.0000     323.7300     313.1700
        1520    28.117500     307.0000     323.0000     313.0300
        1521    28.129800     301.0000     322.3400     312.8900
        1522    28.142100     310.0000     321.7300     312.7500
        1523    28.154300     318.0000     321.1600     312.6100
        1524    28.166600     324.0000     320.6500     312.4700
        1525    28.178800     329.0000     320.1700     312.3300
        1526    28.191100     341.0000     319.7300     312.1900
        1527    28.203300     355.0000     319.3200     312.0500
        1528    28.215600     324.0000     318.9400     311.9100
        1529    28.227800     327.0000     318.6000     311.7700
        1530    28.240100     321.0000     318.2800     311.6300
        1531    28.252300     316.0000     317.9900     311.4900
        1532    28.264600     316.0000     317.7300     311.3500
        1533    28.276800     305.0000     317.5100     311.2100
        1534    28.289100     316.0000     317.3300     311.0600
        1535    28.301300     303.0000     317.1900     310.9200
        1536    28.313600     305.0000     317.0800     310.7800
        1537    28.325800     333.0000     317.0100     310.6400
        1538    28.338100     356.0000     316.9700     310.4900
        1539    28.350300     316.0000     316.9700     310.3500
        1540    28.362600     340.0000     316.9800     310.2100
        1541    28.374800     321.0000     317.0400     310.0600
        1542    28.387100     321.0000     317.2000     309.9200
        1543    28.399300     334.0000     317.5300     309.7800
        1544    28.411600     345.0000     318.1100     309.6300
        1545    28.423800     309.0000     319.0300     309.4900
        1546    28.436100     345.0000     320.4100     309.3400
        1547    28.448300     332.0000     322.2700     309.2000
        1548    28.460600     360.0000     324.4100     309.0500
        1549    28.472800     341.0000     326.6300     308.9000
        1550    28.485100     338.0000     328.9100     308.7600
        1551    28.497300     309.0000     330.8100     308.6100
        1552    28.509600     356.0000     331.1200     308.4700
        1553    28.521800     321.0000     329.3400     308.3200
        1554    28.534100     293.0000     327.0600     308.1700
        1555    28.546300     346.0000     325.8000     308.0300
        1556    28.558600     322.0000     325.6800     307.8800
        1557    28.570800     328.0000     326.2000     307.7300
        1558    28.583100     307.0000     326.7600     307.5800
        1559    28.595300     333.0000     327.4400     307.4300
        1560    28.607600     295.0000     329.3000     307.2900
        1561    28.619800     388.0000     332.6100     307.1400
        1562    28.632100     341.0000     336.6400     306.9900
        1563    28.644300     338.0000     341.3600     306.8400
        1564    28.656600     370.0000     346.2500     306.6900
        1565    28.668800     357.0000     348.2100     306.5400
        1566    28.681100     336.0000     343.9700     306.3900
        1567    28.693300     332.0000     336.6200     306.2400
        1568    28.705600     354.0000     331.6200     306.0900
        1569    28.717800     338.0000     329.8900     305.9400
        1570    28.730100     344.0000     329.7700     305.7900
        1571    28.742300     316.0000     328.6900     305.6400
        1572    28.754600     315.0000     324.7300     305.4900
        1573    28.766800     345.0000     319.4400     305.3400
        1574    28.779100     298.0000     315.5100     305.1900
        1575    28.791400     343.0000     313.3300     305.0300
        1576    28.803600     333.0000     312.2100     304.8800
        1577    28.815900     321.0000     311.6300     304.7300
        1578    28.828100     347.0000     311.3400     304.5800
        1579    28.840400     346.0000     311.1600     304.4300
        1580    28.852600     319.0000     310.8900     304.2700
        1581    28.864900     329.0000     310.3000     304.1200
        1582    28.877100     279.0000     309.5800     303.9700
        1583    28.889400     333.0000     309.0000     303.8100
        1584    28.901600     301.0000     308.6200     303.6600
        1585    28.913900     301.0000     308.3400     303.5100
        1586    28.926100     325.0000     308.0200     303.3500
        1587    28.938400     352.0000     307.5500     303.2000
        1588    28.950600     305.0000     307.0100     303.0400
        1589    28.962900     350.0000     306.5500     302.8900
        1590    28.975100     331.0000     306.1900     302.7300
        1591    28.987400     312.0000     305.9100     302.5800
        1592    28.999600     324.0000     305.6700     302.4200
        1593    29.011900     323.0000     305.4600     302.2700
        1594    29.024100     281.0000     305.2800     302.1100
        1595    29.036400     296.0000     305.1100     301.9600
        1596    29.048600     320.0000     304.9600     301.8000
        1597    29.060900     315.0000     304.8100     301.6500
        1598    29.073100     317.0000     304.6800     301.4900
        1599    29.085400     321.0000     304.5500     301.3300
        1600    29.097600     298.0000     304.4300     301.1800
        1601    29.109900     308.0000     304.3200     301.0200
        1602    29.122100     317.0000     304.2300     300.8600
        1603    29.134400     313.0000     304.1400     300.7000
        1604    29.146600     309.0000     304.0600     300.5500
        1605    29.158900     296.0000     303.9900     300.3900
        1606    29.171100     320.0000     303.9300     300.2300
        1607    29.183400     309.0000     303.8900     300.0700
        1608    29.195600     317.0000     303.8700     299.9100
        1609    29.207900     288.0000     303.8600     299.7600
        1610    29.220100     345.0000     303.8800     299.6000
        1611    29.232400     305.0000     303.9200     299.4400
        1612    29.244600     295.0000     304.0000     299.2800
        1613    29.256900     311.0000     304.1100     299.1200
        1614    29.269100     291.0000     304.2700     298.9600
        1615    29.281400     295.0000     304.4800     298.8000
        1616    29.293600     293.0000     304.7700     298.6400
        1617    29.305900     345.0000     305.1400     298.4800
        1618    29.318100     305.0000     305.6200     298.3200
        1619    29.330400     312.0000     306.2400     298.1600
        1620    29.342600     301.0000     307.0200     298.0000
        1621    29.354900     335.0000     308.0200     297.8400
        1622    29.367100     295.0000     309.2700     297.6800
        1623    29.379400     334.0000     310.8400     297.5200
        1624    29.391600     327.0000     312.7700     297.3600
        1625    29.403900     294.0000     315.1300     297.2000
        1626    29.416200     309.0000     318.0600     297.0300
        1627    29.428400     328.0000     321.8400     296.8700
        1628    29.440700     310.0000     327.1200     296.7100
        1629    29.452900     356.0000     335.2000     296.5500
        1630    29.465200     337.0000     348.4800     296.3900
        1631    29.477400     365.0000     370.6600     296.2200
        1632    29.489700     397.0000     405.9700     296.0600
        1633    29.501900     442.0000     454.1000     295.9000
        1634    29.514200     484.0000     506.8300     295.7400
        1635    29.526400     541.0000     562.1200     295.5700
        1636    29.538700     580.0000     623.1400     295.4100
        1637    29.550900     651.0000     670.1200     295.2500
        1638    29.563200     658.0000     657.2900     295.0800
        1639    29.575400     583.0000     585.0600     294.9200
        1640    29.587700     495.0000     520.7300     294.7600
        1641    29.599900     466.0000     494.0200     294.5900
        1642    29.612200     474.0000     494.2000     294.4300
        1643    29.624400     465.0000     499.8100     294.2600
        1644    29.636700     430.0000     482.0000     294.1000
        1645    29.648900     420.0000     432.1700     293.9400
        1646    29.661200     378.0000     380.7300     293.7700
        1647    29.673400     329.0000     348.0300     293.6100
        1648    29.685700     334.0000     330.1800     293.4400
        1649    29.697900     312.0000     320.1500     293.2800
        1650    29.710200     310.0000     314.0500     293.1100
        1651    29.722400     322.0000     310.0500     292.9500
        1652    29.734700     327.0000     307.2500     292.7800
        1653    29.746900     354.0000     305.2000     292.6100
        1654    29.759200     301.0000     303.6400     292.4500
        1655    29.771400     296.0000     302.4400     292.2800
        1656    29.783700     322.0000     301.4800     292.1200
        1657    29.795900     319.0000     300.7300     291.9500
        1658    29.808200     307.0000     300.1400     291.7800
        1659    29.820400     346.0000     299.7000     291.6200
        1660    29.832700     339.0000     299.3700     291.4500
        1661    29.844900     299.0000     299.1400     291.2800
        1662    29.857200     283.0000     299.0100     291.1200
        1663    29.869400     337.0000     298.9300     290.9500
        1664    29.881700     276.0000     298.8200     290.7800
        1665    29.893900     280.0000     298.6500     290.6200
        1666    29.906200     312.0000     298.4900     290.4500
        1667    29.918400     307.0000     298.3700     290.2800
        1668    29.930700     318.0000     298.2300     290.1100
        1669    29.942900     310.0000     298.0600     289.9500
        1670    29.955200     310.0000     297.9400     289.7800
        1671    29.967400     315.0000     297.8900     289.6100
        1672    29.979700     320.0000     297.9400     289.4400
        1673    29.991900     319.0000     298.1200     289.2700
        1674    30.004200     292.0000     298.3900     289.1100
        1675    30.016400     316.0000     298.7500     288.9400
        1676    30.028700     304.0000     299.2900     288.7700
        1677    30.041000     317.0000     300.1000     288.6000
        1678    30.053200     281.0000     301.3000     288.4300
        1679    30.065500     345.0000     303.0700     288.2600
        1680    30.077700     311.0000     305.6900     288.0900
        1681    30.090000     325.0000     309.5400     287.9200
        1682    30.102200     328.0000     314.9200     287.7500
        1683    30.114500     308.0000     321.7400     287.5800
        1684    30.126700     322.0000     329.7600     287.4200
        1685    30.139000     295.0000     339.2100     287.2500
        1686    30.151200     364.0000     349.2100     287.0800
        1687    30.163500     368.0000     357.2300     286.9100
        1688    30.175700     370.0000     360.3400     286.7400
        1689    30.188000     365.0000     361.1100     286.5700
        1690    30.200200     388.0000     361.9000     286.4000
        1691    30.212500     336.0000     359.9000     286.2300
        1692    30.224700     347.0000     353.5500     286.0600
        1693    30.237000     339.0000     346.1700     285.8800
        1694    30.249200     370.0000     339.5100     285.7100
        1695    30.261500     388.0000     333.7500     285.5400
        1696    30.273700     323.0000     329.3800     285.3700
        1697    30.286000     318.0000     324.9600     285.2000
        1698    30.298200     326.0000     318.7900     285.0300
        1699    30.310500     343.0000     312.2500     284.8600
        1700    30.322700     351.0000     307.4400     284.6900
        1701    30.335000     302.0000     304.6900     284.5200
        1702    30.347200     311.0000     303.5700     284.3500
        1703    30.359500     322.0000     303.8000     284.1700
        1704    30.371700     306.0000     305.2900     284.0000
        1705    30.384000     370.0000     307.8800     283.8300
        1706    30.396200     302.0000     311.1000     283.6600
        1707    30.408500     293.0000     314.6300     283.4900
        1708    30.420700     336.0000     318.2900     283.3200
        1709    30.433000     322.0000     320.9800     283.1400
        1710    30.445200     340.0000     320.5500     282.9700
        1711    30.457500     315.0000     316.8100     282.8000
        1712    30.469700     324.0000     312.8600     282.6300
        1713    30.482000     311.0000     310.7000     282.4600
        1714    30.494200     299.0000     310.1200     282.2800
        1715    30.506500     287.0000     310.1600     282.1100
        1716    30.518700     297.0000     309.4000     281.9400
        1717    30.531000     300.0000     307.0000     281.7700
        1718    30.543200     301.0000     303.9800     281.5900
        1719    30.555500     307.0000     301.7900     281.4200
        1720    30.567700     314.0000     300.6900     281.2500
        1721    30.580000     336.0000     300.3900     281.0700
        1722    30.592200     283.0000     300.5900     280.9000
        1723    30.604500     312.0000     301.1200     280.7300
        1724    30.616700     304.0000     301.8900     280.5600
        1725    30.629000     297.0000     302.7400     280.3800
        1726    30.641200     303.0000     303.4400     280.2100
        1727    30.653500     303.0000     304.0600     280.0400
        1728    30.665700     326.0000     304.9000     279.8600
        1729    30.678000     301.0000     306.1400     279.6900
        1730    30.690300     301.0000     307.7800     279.5200
        1731    30.702500     333.0000     309.7600     279.3400
        1732    30.714800     328.0000     312.0000     279.1700
        1733    30.727000     291.0000     314.5200     278.9900
        1734    30.739300     319.0000     317.5300     278.8200
        1735    30.751500     338.0000     321.3100     278.6500
        1736    30.763800     319.0000     326.0300     278.4700
        1737    30.776000     318.0000     331.9100     278.3000
        1738    30.788300     302.0000     339.2500     278.1300
        1739    30.800500     332.0000     348.3700     277.9500
        1740    30.812800     347.0000     359.6600     277.7800
        1741    30.825000     355.0000     373.4100     277.6000
        1742    30.837300     373.0000     389.8500     277.4300
        1743    30.849500     401.0000     409.2500     277.2500
        1744    30.861800     390.0000     432.2200     277.0800
        1745    30.874000     421.0000     459.8400     276.9100
        1746    30.886300     477.0000     494.6000     276.7300
        1747    30.898500     511.0000     542.8400     276.5600
        1748    30.910800     621.0000     617.8800     276.3800
        1749    30.923000     791.0000     742.0400     276.2100
        1750    30.935300     964.0000     947.4500     276.0300
        1751    30.947500    1270.0000    1266.2800     275.8600
        1752    30.959800    1579.0000    1688.7300     275.6800
        1753    30.972000    2152.0000    2152.7400     275.5100
        1754    30.984300    2701.0000    2648.3700     275.3300
        1755    30.996500    3170.0000    3171.7000     275.1600
        1756    31.008800    3557.0000    3510.8100     274.9800
        1757    31.021000    3273.0000    3308.2700     274.8100
        1758    31.033300    2724.0000    2675.9600     274.6300
        1759    31.045500    2163.0000    2163.1500     274.4600
        1760    31.057800    1834.0000    1958.3100     274.2800
        1761    31.070000    1859.0000    1968.1000     274.1100
        1762    31.082300    1917.0000    2036.9500     273.9300
        1763    31.094500    1897.0000    1943.0100     273.7600
        1764    31.106800    1489.0000    1569.3800     273.5800
        1765    31.119000    1154.0000    1118.3600     273.4100
        1766    31.131300     738.0000     800.5700     273.2300
        1767    31.143500     519.0000     619.5900     273.0600
        1768    31.155800     478.0000     519.4600     272.8800
        1769    31.168000     408.0000     457.8600     272.7100
        1770    31.180300     401.0000     418.3100     272.5300
        1771    31.192500     395.0000     391.3400     272.3600
        1772    31.204800     344.0000     372.0700     272.1800
        1773    31.217000     369.0000     357.8000     272.0100
        1774    31.229300     341.0000     346.9300     271.8300
        1775    31.241500     287.0000     338.4800     271.6600
        1776    31.253800     317.0000     331.8100     271.4800
        1777    31.266000     338.0000     326.5000     271.3000
        1778    31.278300     297.0000     322.2400     271.1300
        1779    31.290500     318.0000     318.8100     270.9500
        1780    31.302800     277.0000     316.0300     270.7800
        1781    31.315000     314.0000     313.7600     270.6000
        1782    31.327300     302.0000     311.8900     270.4300
        1783    31.339600     307.0000     310.2700     270.2500
        1784    31.351800     320.0000     308.7700     270.0700
        1785    31.364100     326.0000     307.3500     269.9000
        1786    31.376300     316.0000     306.0800     269.7200
        1787    31.388600     318.0000     304.9500     269.5500
        1788    31.400800     311.0000     303.9100     269.3700
        1789    31.413100     294.0000     302.8900     269.2000
        1790    31.425300     265.0000     301.8300     269.0200
        1791    31.437600     288.0000     300.6700     268.8400
        1792    31.449800     305.0000     299.4500     268.6700
        1793    31.462100     302.0000     298.2000     268.4900
        1794    31.474300     299.0000     296.9400     268.3200
        1795    31.486600     306.0000     295.6500     268.1400
        1796    31.498800     289.0000     294.3400     267.9700
        1797    31.511100     286.0000     293.0100     267.7900
        1798    31.523300     258.0000     291.6700     267.6100
        1799    31.535600     295.0000     290.3400     267.4400
        1800    31.547800     275.0000     289.0100     267.2600
        1801    31.560100     304.0000     287.7100     267.0900
        1802    31.572300     305.0000     286.4400     266.9100
        1803    31.584600     277.0000     285.2200     266.7400
        1804    31.596800     313.0000     284.0500     266.5600
        1805    31.609100     279.0000     282.9300     266.3800
        1806    31.621300     288.0000     281.8700     266.2100
        1807    31.633600     321.0000     280.8800     266.0300
        1808    31.645800     260.0000     279.9500     265.8600
        1809    31.658100     279.0000     279.0800     265.6800
        1810    31.670300     287.0000     278.2700     265.5000
        1811    31.682600     310.0000     277.5300     265.3300
        1812    31.694800     291.0000     276.8400     265.1500
        1813    31.707100     264.0000     276.2100     264.9800
        1814    31.719300     255.0000     275.6300     264.8000
        1815    31.731600     267.0000     275.1000     264.6300
        1816    31.743800     275.0000     274.6100     264.4500
        1817    31.756100     291.0000     274.1800     264.2700
        1818    31.768300     270.0000     273.7800     264.1000
        1819    31.780600     284.0000     273.4300     263.9200
        1820    31.792800     248.0000     273.1100     263.7500
        1821    31.805100     290.0000     272.8400     263.5700
        1822    31.817300     299.0000     272.6000     263.4000
        1823    31.829600     271.0000     272.4000     263.2200
        1824    31.841800     289.0000     272.2300     263.0500
        1825    31.854100     333.0000     272.1100     262.8700
        1826    31.866300     277.0000     272.0100     262.6900
        1827    31.878600     289.0000     271.9600     262.5200
        1828    31.890800     284.0000     271.9600     262.3400
        1829    31.903100     281.0000     271.9900     262.1700
        1830    31.915300     238.0000     272.0700     261.9900
        1831    31.927600     271.0000     272.2000     261.8200
        1832    31.939800     299.0000     272.3800     261.6400
        1833    31.952100     299.0000     272.6100     261.4700
        1834    31.964400     286.0000     272.8900     261.2900
        1835    31.976600     294.0000     273.2300     261.1200
        1836    31.988900     260.0000     273.6300     260.9400
        1837    32.001100     315.0000     274.0900     260.7700
        1838    32.013400     291.0000     274.6000     260.5900
        1839    32.025600     276.0000     275.1700     260.4100
        1840    32.037900     313.0000     275.8000     260.2400
        1841    32.050100     297.0000     276.4900     260.0600
        1842    32.062400     292.0000     277.2300     259.8900
        1843    32.074600     280.0000     278.0200     259.7100
        1844    32.086900     290.0000     278.8700     259.5400
        1845    32.099100     267.0000     279.7700     259.3600
        1846    32.111400     295.0000     280.7200     259.1900
        1847    32.123600     281.0000     281.7400     259.0100
        1848    32.135900     263.0000     282.8400     258.8400
        1849    32.148100     295.0000     284.0400     258.6700
        1850    32.160400     275.0000     285.3900     258.4900
        1851    32.172600     303.0000     286.9100     258.3200
        1852    32.184900     281.0000     288.5600     258.1400
        1853    32.197100     280.0000     290.5900     257.9700
        1854    32.209400     296.0000     292.9700     257.7900
        1855    32.221600     296.0000     295.7700     257.6200
        1856    32.233900     282.0000     299.0500     257.4400
        1857    32.246100     279.0000     302.9600     257.2700
        1858    32.258400     315.0000     307.7700     257.0900
        1859    32.270600     323.0000     313.9700     256.9200
        1860    32.282900     305.0000     322.5600     256.7400
        1861    32.295100     341.0000     335.3500     256.5700
        1862    32.307400     366.0000     355.7400     256.4000
        1863    32.319600     383.0000     388.9300     256.2200
        1864    32.331900     400.0000     440.4500     256.0500
        1865    32.344100     483.0000     510.2300     255.8700
        1866    32.356400     603.0000     589.7300     255.7000
        1867    32.368600     693.0000     676.9700     255.5300
        1868    32.380900     834.0000     772.2300     255.3500
        1869    32.393100     904.0000     841.1300     255.1800
        1870    32.405400     876.0000     816.0800     255.0000
        1871    32.417600     787.0000     703.1800     254.8300
        1872    32.429900     660.0000     603.3500     254.6600
        1873    32.442100     602.0000     560.7900     254.4800
        1874    32.454400     583.0000     560.9700     254.3100
        1875    32.466600     585.0000     581.3100     254.1400
        1876    32.478900     567.0000     587.9800     253.9600
        1877    32.491100     559.0000     545.6100     253.7900
        1878    32.503400     527.0000     467.6700     253.6200
        1879    32.515600     415.0000     400.3000     253.4400
        1880    32.527900     364.0000     357.1000     253.2700
        1881    32.540100     330.0000     330.5300     253.1000
        1882    32.552400     360.0000     314.3000     252.9200
        1883    32.564600     297.0000     304.4100     252.7500
        1884    32.576900     272.0000     298.2200     252.5800
        1885    32.589100     304.0000     293.9300     252.4000
        1886    32.601400     293.0000     290.0000     252.2300
        1887    32.613600     278.0000     285.5400     252.0600
        1888    32.625900     308.0000     281.1200     251.8900
        1889    32.638200     292.0000     277.6500     251.7100
        1890    32.650400     280.0000     275.2900     251.5400
        1891    32.662700     262.0000     273.8300     251.3700
        1892    32.674900     266.0000     273.2000     251.2000
        1893    32.687200     300.0000     273.4500     251.0200
        1894    32.699400     283.0000     274.7500     250.8500
        1895    32.711700     267.0000     277.2400     250.6800
        1896    32.723900     254.0000     280.7600     250.5100
        1897    32.736200     268.0000     284.8900     250.3400
        1898    32.748400     288.0000     289.4500     250.1600
        1899    32.760700     283.0000     293.8800     249.9900
        1900    32.772900     281.0000     296.1400     249.8200
        1901    32.785200     293.0000     294.3600     249.6500
        1902    32.797400     309.0000     290.6000     249.4800
        1903    32.809700     326.0000     288.6300     249.3100
        1904    32.821900     323.0000     289.5400     249.1300
        1905    32.834200     303.0000     293.2000     248.9600
        1906    32.846400     295.0000     299.5000     248.7900
        1907    32.858700     307.0000     308.1000     248.6200
        1908    32.870900     295.0000     319.3000     248.4500
        1909    32.883200     317.0000     334.5500     248.2800
        1910    32.895400     311.0000     353.6800     248.1100
        1911    32.907700     349.0000     376.5700     247.9400
        1912    32.919900     371.0000     402.5300     247.7700
        1913    32.932200     416.0000     420.5500     247.5900
        1914    32.944400     380.0000     410.6400     247.4200
        1915    32.956700     374.0000     375.8300     247.2500
        1916    32.968900     325.0000     345.9800     247.0800
        1917    32.981200     308.0000     333.0800     246.9100
        1918    32.993400     351.0000     332.3800     246.7400
        1919    33.005700     320.0000     337.5900     246.5700
        1920    33.017900     319.0000     339.5500     246.4000
        1921    33.030200     261.0000     327.6700     246.2300
        1922    33.042400     260.0000     304.5700     246.0600
        1923    33.054700     271.0000     284.1200     245.8900
        1924    33.066900     264.0000     271.5400     245.7200
        1925    33.079200     293.0000     264.4700     245.5500
        1926    33.091400     243.0000     260.3100     245.3800
        1927    33.103700     241.0000     257.6600     245.2200
        1928    33.115900     253.0000     255.8500     245.0500
        1929    33.128200     261.0000     254.5500     244.8800
        1930    33.140400     267.0000     253.5700     244.7100
        1931    33.152700     280.0000     252.8100     244.5400
        1932    33.164900     264.0000     252.2100     244.3700
        1933    33.177200     254.0000     251.7300     244.2000
        1934    33.189400     269.0000     251.3600     244.0300
        1935    33.201700     269.0000     251.0700     243.8600
        1936    33.213900     267.0000     250.8500     243.7000
        1937    33.226200     264.0000     250.7100     243.5300
        1938    33.238400     253.0000     250.6600     243.3600
        1939    33.250700     234.0000     250.6800     243.1900
        1940    33.262900     243.0000     250.8000     243.0200
        1941    33.275200     237.0000     251.0400     242.8500
        1942    33.287500     277.0000     251.3900     242.6900
        1943    33.299700     308.0000     251.8500     242.5200
        1944    33.312000     261.0000     252.4300     242.3500
        1945    33.324200     268.0000     253.1400     242.1800
        1946    33.336500     238.0000     254.0300     242.0200
        1947    33.348700     267.0000     255.2000     241.8500
        1948    33.361000     257.0000     256.8800     241.6800
        1949    33.373200     263.0000     259.5700     241.5200
        1950    33.385500     277.0000     264.1100     241.3500
        1951    33.397700     289.0000     271.8300     241.1800
        1952    33.410000     280.0000     284.3900     241.0100
        1953    33.422200     323.0000     302.5300     240.8500
        1954    33.434500     343.0000     324.5000     240.6800
        1955    33.446700     317.0000     348.8800     240.5200
        1956    33.459000     379.0000     375.5500     240.3500
        1957    33.471200     397.0000     397.0700     240.1800
        1958    33.483500     424.0000     395.6100     240.0200
        1959    33.495700     412.0000     367.0700     239.8500
        1960    33.508000     349.0000     336.6000     239.6800
        1961    33.520200     329.0000     321.2400     239.5200
        1962    33.532500     294.0000     318.7600     239.3500
        1963    33.544700     334.0000     323.4700     239.1900
        1964    33.557000     360.0000     328.1700     239.0200
        1965    33.569200     330.0000     322.5600     238.8600
        1966    33.581500     318.0000     303.5600     238.6900
        1967    33.593700     301.0000     282.3600     238.5300
        1968    33.606000     252.0000     267.7600     238.3600
        1969    33.618200     271.0000     259.3600     238.2000
        1970    33.630500     260.0000     254.5600     238.0300
        1971    33.642700     265.0000     251.6300     237.8700
        1972    33.655000     250.0000     249.7400     237.7100
        1973    33.667200     261.0000     248.4400     237.5400
        1974    33.679500     247.0000     247.5200     237.3800
        1975    33.691700     286.0000     246.8500     237.2100
        1976    33.704000     242.0000     246.3500     237.0500
        1977    33.716200     248.0000     245.9900     236.8900
        1978    33.728500     242.0000     245.7300     236.7200
        1979    33.740700     261.0000     245.5500     236.5600
        1980    33.753000     246.0000     245.4400     236.4000
        1981    33.765200     239.0000     245.4000     236.2300
        1982    33.777500     254.0000     245.4200     236.0700
        1983    33.789700     215.0000     245.4900     235.9100
        1984    33.802000     246.0000     245.6100     235.7400
        1985    33.814200     251.0000     245.7900     235.5800
        1986    33.826500     232.0000     246.0200     235.4200
        1987    33.838700     274.0000     246.3100     235.2600
        1988    33.851000     232.0000     246.6700     235.0900
        1989    33.863200     259.0000     247.0900     234.9300
        1990    33.875500     284.0000     247.5900     234.7700
        1991    33.887700     239.0000     248.1800     234.6100
        1992    33.900000     249.0000     248.8600     234.4500
        1993    33.912300     253.0000     249.6500     234.2800
        1994    33.924500     230.0000     250.5700     234.1200
        1995    33.936800     237.0000     251.6600     233.9600
        1996    33.949000     230.0000     252.9300     233.8000
        1997    33.961300     238.0000     254.4500     233.6400
        1998    33.973500     276.0000     256.2700     233.4800
        1999    33.985800     264.0000     258.4700     233.3200
        2000    33.998000     234.0000     261.1800     233.1600
        2001    34.010300     247.0000     264.5100     233.0000
        2002    34.022500     255.0000     268.6300     232.8400
        2003    34.034800     285.0000     273.7100     232.6800
        2004    34.047000     283.0000     279.8900     232.5200
        2005    34.059300     255.0000     287.2200     232.3600
        2006    34.071500     267.0000     295.6500     232.2000
        2007    34.083800     308.0000     305.0900     232.0400
        2008    34.096000     324.0000     315.4800     231.8800
        2009    34.108300     295.0000     326.8600     231.7200
        2010    34.120500     314.0000     340.0300     231.5600
        2011    34.132800     311.0000     357.5400     231.4000
        2012    34.145000     395.0000     385.1600     231.2400
        2013    34.157300     460.0000     433.9700     231.0800
        2014    34.169500     563.0000     524.0500     230.9300
        2015    34.181800     690.0000     687.9900     230.7700
        2016    34.194000     957.0000     958.2800     230.6100
        2017    34.206300    1359.0000    1304.3700     230.4500
        2018    34.218500    1665.0000    1674.8800     230.2900
        2019    34.230800    2089.0000    2125.5000     230.1300
        2020    34.243000    2534.0000    2618.7600     229.9800
        2021    34.255300    2632.0000    2764.9300     229.8200
        2022    34.267500    2300.0000    2202.4000     229.6600
        2023    34.279800    1600.0000    1525.9900     229.5100
        2024    34.292000    1272.0000    1234.7700     229.3500
        2025    34.304300    1233.0000    1206.5600     229.1900
        2026    34.316500    1259.0000    1316.9600     229.0300
        2027    34.328800    1385.0000    1496.4100     228.8800
        2028    34.341000    1379.0000    1560.1300     228.7200
        2029    34.353300    1159.0000    1300.3600     228.5700
        2030    34.365500     899.0000     867.3100     228.4100
        2031    34.377800     565.0000     582.0200     228.2500
        2032    34.390000     450.0000     442.1300     228.1000
        2033    34.402300     382.0000     372.1100     227.9400
        2034    34.414500     315.0000     332.9900     227.7900
        2035    34.426800     280.0000     308.8000     227.6300
        2036    34.439000     270.0000     292.6300     227.4800
        2037    34.451300     261.0000     281.1500     227.3200
        2038    34.463500     251.0000     272.6400     227.1700
        2039    34.475800     247.0000     266.1100     227.0100
        2040    34.488000     275.0000     260.9600     226.8600
        2041    34.500300     284.0000     256.8100     226.7000
        2042    34.512500     288.0000     253.4100     226.5500
        2043    34.524800     251.0000     250.5700     226.4000
        2044    34.537000     248.0000     248.1600     226.2400
        2045    34.549300     290.0000     246.1000     226.0900
        2046    34.561600     256.0000     244.3300     225.9300
        2047    34.573800     237.0000     242.7800     225.7800
        2048    34.586100     225.0000     241.4200     225.6300
        2049    34.598300     229.0000     240.2300     225.4800
        2050    34.610600     228.0000     239.1800     225.3200
        2051    34.622800     218.0000     238.2400     225.1700
        2052    34.635100     239.0000     237.4000     225.0200
        2053    34.647300     217.0000     236.6500     224.8600
        2054    34.659600     247.0000     235.9900     224.7100
        2055    34.671800     232.0000     235.4000     224.5600
        2056    34.684100     235.0000     234.8900     224.4100
        2057    34.696300     223.0000     234.4500     224.2600
        2058    34.708600     208.0000     234.0900     224.1100
        2059    34.720800     220.0000     233.8200     223.9500
        2060    34.733100     223.0000     233.6400     223.8000
        2061    34.745300     239.0000     233.5500     223.6500
        2062    34.757600     224.0000     233.5300     223.5000
        2063    34.769800     250.0000     233.6000     223.3500
        2064    34.782100     216.0000     233.7100     223.2000
        2065    34.794300     260.0000     233.7900     223.0500
        2066    34.806600     251.0000     233.8300     222.9000
        2067    34.818800     252.0000     233.9600     222.7500
        2068    34.831100     253.0000     234.2900     222.6000
        2069    34.843300     244.0000     234.8300     222.4500
        2070    34.855600     231.0000     235.5400     222.3000
        2071    34.867800     213.0000     236.4000     222.1500
        2072    34.880100     254.0000     237.3900     222.0000
        2073    34.892300     254.0000     238.5500     221.8500
        2074    34.904600     245.0000     240.1400     221.7100
        2075    34.916800     245.0000     242.6600     221.5600
        2076    34.929100     241.0000     246.9000     221.4100
        2077    34.941300     268.0000     254.2000     221.2600
        2078    34.953600     285.0000     266.5400     221.1100
        2079    34.965800     292.0000     285.8200     220.9600
        2080    34.978100     301.0000     311.9200     220.8200
        2081    34.990300     372.0000     343.1600     220.6700
        2082    35.002600     392.0000     378.5100     220.5200
        2083    35.014800     418.0000     413.5300     220.3800
        2084    35.027100     425.0000     432.1300     220.2300
        2085    35.039300     456.0000     417.3800     220.0800
        2086    35.051600     402.0000     378.6900     219.9400
        2087    35.063800     362.0000     343.1700     219.7900
        2088    35.076100     326.0000     325.8200     219.6400
        2089    35.088300     326.0000     324.3800     219.5000
        2090    35.100600     338.0000     331.5100     219.3500
        2091    35.112800     342.0000     337.2900     219.2100
        2092    35.125100     341.0000     330.0400     219.0600
        2093    35.137300     318.0000     307.6000     218.9100
        2094    35.149600     282.0000     280.7100     218.7700
        2095    35.161800     246.0000     259.9400     218.6200
        2096    35.174100     259.0000     247.2100     218.4800
        2097    35.186300     227.0000     239.8500     218.3400
        2098    35.198600     235.0000     235.4400     218.1900
        2099    35.210900     229.0000     232.6500     218.0500
        2100    35.223100     206.0000     230.7800     217.9000
        2101    35.235400     231.0000     229.5000     217.7600
        2102    35.247600     224.0000     228.6200     217.6200
        2103    35.259900     217.0000     228.0400     217.4700
        2104    35.272100     206.0000     227.7100     217.3300
        2105    35.284400     211.0000     227.6100     217.1900
        2106    35.296600     215.0000     227.7500     217.0400
        2107    35.308900     228.0000     228.1400     216.9000
        2108    35.321100     224.0000     228.8100     216.7600
        2109    35.333400     225.0000     229.7500     216.6200
        2110    35.345600     233.0000     230.9100     216.4700
        2111    35.357900     237.0000     232.2700     216.3300
        2112    35.370100     244.0000     233.7500     216.1900
        2113    35.382400     235.0000     235.1500     216.0500
        2114    35.394600     226.0000     236.4500     215.9100
        2115    35.406900     225.0000     238.1200     215.7700
        2116    35.419100     252.0000     240.9400     215.6200
        2117    35.431400     234.0000     245.8400     215.4800
        2118    35.443600     255.0000     254.2800     215.3400
        2119    35.455900     279.0000     268.6800     215.2000
        2120    35.468100     280.0000     292.1200     215.0600
        2121    35.480400     355.0000     323.5600     214.9200
        2122    35.492600     355.0000     364.7800     214.7800
        2123    35.504900     433.0000     411.9800     214.6400
        2124    35.517100     476.0000     464.3700     214.5000
        2125    35.529400     504.0000     506.0300     214.3600
        2126    35.541600     470.0000     501.3000     214.2300
        2127    35.553900     475.0000     443.6700     214.0900
        2128    35.566100     397.0000     383.0700     213.9500
        2129    35.578400     354.0000     352.4700     213.8100
        2130    35.590600     368.0000     347.3400     213.6700
        2131    35.602900     317.0000     357.1600     213.5300
        2132    35.615100     388.0000     371.9100     213.4000
        2133    35.627400     409.0000     374.4200     213.2600
        2134    35.639600     357.0000     349.4300     213.1200
        2135    35.651900     336.0000     308.5900     212.9800
        2136    35.664100     279.0000     275.2200     212.8500
        2137    35.676400     236.0000     255.4100     212.7100
        2138    35.688600     225.0000     245.0200     212.5700
        2139    35.700900     227.0000     240.3100     212.4400
        2140    35.713100     235.0000     239.5500     212.3000
        2141    35.725400     262.0000     241.7700     212.1600
        2142    35.737600     219.0000     245.9600     212.0300
        2143    35.749900     250.0000     251.6200     211.8900
        2144    35.762100     274.0000     258.3500     211.7600
        2145    35.774400     264.0000     263.0400     211.6200
        2146    35.786600     274.0000     260.1100     211.4900
        2147    35.798900     245.0000     250.2300     211.3500
        2148    35.811100     240.0000     241.5600     211.2200
        2149    35.823400     239.0000     237.6700     211.0800
        2150    35.835700     267.0000     237.1600     210.9500
        2151    35.847900     253.0000     238.4900     210.8100
        2152    35.860200     225.0000     240.3500     210.6800
        2153    35.872400     239.0000     240.2100     210.5500
        2154    35.884700     226.0000     236.1200     210.4100
        2155    35.896900     251.0000     230.4800     210.2800
        2156    35.909200     241.0000     226.7100     210.1500
        2157    35.921400     237.0000     225.3700     210.0100
        2158    35.933700     214.0000     225.6500     209.8800
        2159    35.945900     243.0000     226.8800     209.7500
        2160    35.958200     239.0000     228.8400     209.6200
        2161    35.970400     221.0000     231.0500     209.4800
        2162    35.982700     228.0000     232.2200     209.3500
        2163    35.994900     214.0000     231.3500     209.2200
        2164    36.007200     244.0000     229.6400     209.0900
        2165    36.019400     210.0000     228.6000     208.9600
        2166    36.031700     210.0000     227.8000     208.8300
        2167    36.043900     227.0000     226.4800     208.7000
        2168    36.056200     248.0000     225.3600     208.5700
        2169    36.068400     200.0000     224.8500     208.4300
        2170    36.080700     238.0000     224.1400     208.3000
        2171    36.092900     211.0000     222.7100     208.1700
        2172    36.105200     217.0000     220.9500     208.0400
        2173    36.117400     199.0000     219.2100     207.9200
        2174    36.129700     181.0000     217.3700     207.7900
        2175    36.141900     204.0000     215.5100     207.6600
        2176    36.154200     198.0000     214.0800     207.5300
        2177    36.166400     195.0000     213.2100     207.4000
        2178    36.178700     195.0000     212.7000     207.2700
        2179    36.190900     190.0000     212.2700     207.1400
        2180    36.203200     189.0000     211.7400     207.0100
        2181    36.215400     216.0000     211.0800     206.8900
        2182    36.227700     216.0000     210.4200     206.7600
        2183    36.239900     206.0000     209.8800     206.6300
        2184    36.252200     231.0000     209.4800     206.5000
        2185    36.264400     200.0000     209.1700     206.3800
        2186    36.276700     186.0000     208.9300     206.2500
        2187    36.288900     238.0000     208.7200     206.1200
        2188    36.301200     217.0000     208.5100     206.0000
        2189    36.313400     213.0000     208.2500     205.8700
        2190    36.325700     200.0000     207.9700     205.7400
        2191    36.337900     205.0000     207.7100     205.6200
        2192    36.350200     185.0000     207.4800     205.4900
        2193    36.362400     199.0000     207.2800     205.3700
        2194    36.374700     187.0000     207.1000     205.2400
        2195    36.386900     193.0000     206.9300     205.1200
        2196    36.399200     194.0000     206.7700     204.9900
        2197    36.411400     194.0000     206.6100     204.8700
        2198    36.423700     206.0000     206.4600     204.7400
        2199    36.435900     207.0000     206.3100     204.6200
        2200    36.448200     183.0000     206.1700     204.4900
        2201    36.460400     214.0000     206.0400     204.3700
        2202    36.472700     206.0000     205.9000     204.2500
        2203    36.485000     208.0000     205.7700     204.1200
        2204    36.497200     197.0000     205.6400     204.0000
        2205    36.509500     186.0000     205.5200     203.8800
        2206    36.521700     215.0000     205.4000     203.7600
        2207    36.534000     217.0000     205.3000     203.6300
        2208    36.546200     230.0000     205.2000     203.5100
        2209    36.558500     175.0000     205.1200     203.3900
        2210    36.570700     194.0000     205.0600     203.2700
        2211    36.583000     205.0000     205.0300     203.1500
        2212    36.595200     181.0000     205.0000     203.0200
        2213    36.607500     192.0000     204.9900     202.9000
        2214    36.619700     168.0000     204.9700     202.7800
        2215    36.632000     206.0000     204.8900     202.6600
        2216    36.644200     203.0000     204.7200     202.5400
        2217    36.656500     214.0000     204.5000     202.4200
        2218    36.668700     179.0000     204.3100     202.3000
        2219    36.681000     187.0000     204.1700     202.1800
        2220    36.693200     189.0000     204.0700     202.0600
        2221    36.705500     224.0000     204.0000     201.9400
        2222    36.717700     189.0000     203.9200     201.8200
        2223    36.730000     187.0000     203.8200     201.7000
        2224    36.742200     182.0000     203.6800     201.5800
        2225    36.754500     188.0000     203.5200     201.4600
        2226    36.766700     204.0000     203.3900     201.3500
        2227    36.779000     190.0000     203.2900     201.2300
        2228    36.791200     217.0000     203.2100     201.1100
        2229    36.803500     202.0000     203.1400     200.9900
        2230    36.815700     180.0000     203.0900     200.8700
        2231    36.828000     202.0000     203.0500     200.7600
        2232    36.840200     182.0000     203.0300     200.6400
        2233    36.852500     224.0000     203.0100     200.5200
        2234    36.864700     189.0000     203.0100     200.4100
        2235    36.877000     182.0000     203.0300     200.2900
        2236    36.889200     200.0000     203.0800     200.1700
        2237    36.901500     186.0000     203.1800     200.0600
        2238    36.913700     161.0000     203.3400     199.9400
        2239    36.926000     222.0000     203.6200     199.8300
        2240    36.938200     189.0000     204.0800     199.7100
        2241    36.950500     205.0000     204.7700     199.6000
        2242    36.962700     205.0000     205.6900     199.4800
        2243    36.975000     217.0000     206.8000     199.3700
        2244    36.987200     231.0000     208.1000     199.2500
        2245    36.999500     202.0000     209.4100     199.1400
        2246    37.011700     200.0000     210.1000     199.0200
        2247    37.024000     223.0000     209.7100     198.9100
        2248    37.036200     222.0000     209.0000     198.8000
        2249    37.048500     198.0000     208.9300     198.6800
        2250    37.060700     226.0000     209.5700     198.5700
        2251    37.073000     210.0000     210.6800     198.4600
        2252    37.085200     197.0000     212.1000     198.3400
        2253    37.097500     191.0000     213.6000     198.2300
        2254    37.109700     196.0000     214.8900     198.1200
        2255    37.122000     222.0000     216.0200     198.0100
        2256    37.134300     228.0000     217.7700     197.8900
        2257    37.146500     197.0000     221.2000     197.7800
        2258    37.158800     252.0000     227.4500     197.6700
        2259    37.171000     227.0000     238.3700     197.5600
        2260    37.183300     236.0000     256.7200     197.4500
        2261    37.195500     305.0000     284.7800     197.3400
        2262    37.207800     310.0000     321.5300     197.2300
        2263    37.220000     350.0000     364.7400     197.1200
        2264    37.232300     388.0000     413.8600     197.0100
        2265    37.244500     435.0000     458.2900     196.9000
        2266    37.256800     455.0000     467.0300     196.7900
        2267    37.269000     411.0000     422.1300     196.6800
        2268    37.281300     390.0000     360.5500     196.5700
        2269    37.293500     330.0000     322.2700     196.4600
        2270    37.305800     312.0000     310.6200     196.3500
        2271    37.318000     294.0000     315.7700     196.2400
        2272    37.330300     351.0000     330.0700     196.1300
        2273    37.342500     364.0000     343.0200     196.0200
        2274    37.354800     333.0000     337.3400     195.9200
        2275    37.367000     320.0000     306.8000     195.8100
        2276    37.379300     256.0000     269.7800     195.7000
        2277    37.391500     231.0000     242.9300     195.5900
        2278    37.403800     221.0000     227.0800     195.4900
        2279    37.416000     214.0000     217.9800     195.3800
        2280    37.428300     217.0000     212.4800     195.2700
        2281    37.440500     188.0000     208.9500     195.1700
        2282    37.452800     198.0000     206.5500     195.0600
        2283    37.465000     185.0000     204.8500     194.9500
        2284    37.477300     197.0000     203.6100     194.8500
        2285    37.489500     172.0000     202.6900     194.7400
        2286    37.501800     190.0000     202.0200     194.6400
        2287    37.514000     205.0000     201.5300     194.5300
        2288    37.526300     232.0000     201.1900     194.4300
        2289    37.538500     204.0000     200.9800     194.3200
        2290    37.550800     202.0000     200.8600     194.2200
        2291    37.563000     215.0000     200.8200     194.1100
        2292    37.575300     189.0000     200.8600     194.0100
        2293    37.587500     178.0000     200.9900     193.9100
        2294    37.599800     210.0000     201.2700     193.8000
        2295    37.612000     211.0000     201.8100     193.7000
        2296    37.624300     188.0000     202.8200     193.6000
        2297    37.636500     196.0000     204.6600     193.4900
        2298    37.648800     228.0000     207.9100     193.3900
        2299    37.661000     202.0000     213.4600     193.2900
        2300    37.673300     218.0000     222.0500     193.1900
        2301    37.685500     236.0000     233.3300     193.0800
        2302    37.697800     264.0000     246.5900     192.9800
        2303    37.710000     260.0000     261.7000     192.8800
        2304    37.722300     297.0000     275.4300     192.7800
        2305    37.734500     274.0000     277.9600     192.6800
        2306    37.746800     273.0000     263.4300     192.5800
        2307    37.759100     249.0000     243.7300     192.4700
        2308    37.771300     256.0000     231.6200     192.3700
        2309    37.783600     244.0000     227.9300     192.2700
        2310    37.795800     221.0000     229.4400     192.1700
        2311    37.808100     216.0000     233.8300     192.0700
        2312    37.820300     253.0000     238.2000     191.9700
        2313    37.832600     249.0000     237.6500     191.8700
        2314    37.844800     212.0000     228.5600     191.7800
        2315    37.857100     223.0000     216.6100     191.6800
        2316    37.869300     217.0000     207.7000     191.5800
        2317    37.881600     200.0000     202.3900     191.4800
        2318    37.893800     170.0000     199.3200     191.3800
        2319    37.906100     228.0000     197.4400     191.2800
        2320    37.918300     179.0000     196.2000     191.1800
        2321    37.930600     174.0000     195.3200     191.0900
        2322    37.942800     183.0000     194.6600     190.9900
        2323    37.955100     191.0000     194.1400     190.8900
        2324    37.967300     201.0000     193.7200     190.7900
        2325    37.979600     193.0000     193.3700     190.7000
        2326    37.991800     200.0000     193.0600     190.6000
        2327    38.004100     198.0000     192.8000     190.5000
        2328    38.016300     196.0000     192.5600     190.4100
        2329    38.028600     191.0000     192.3500     190.3100
        2330    38.040800     206.0000     192.1600     190.2200
        2331    38.053100     200.0000     191.9800     190.1200
        2332    38.065300     189.0000     191.8100     190.0300
        2333    38.077600     198.0000     191.6600     189.9300
        2334    38.089800     214.0000     191.5200     189.8400
        2335    38.102100     184.0000     191.3900     189.7400
        2336    38.114300     166.0000     191.2600     189.6500
        2337    38.126600     183.0000     191.1600     189.5500
        2338    38.138800     197.0000     191.0600     189.4600
        2339    38.151100     179.0000     190.9900     189.3600
        2340    38.163300     200.0000     190.9400     189.2700
        2341    38.175600     193.0000     190.9200     189.1800
        2342    38.187800     179.0000     190.9300     189.0800
        2343    38.200100     191.0000     190.9600     188.9900
        2344    38.212300     210.0000     191.0200     188.9000
        2345    38.224600     190.0000     191.0700     188.8100
        2346    38.236800     197.0000     191.0700     188.7100
        2347    38.249100     158.0000     191.0300     188.6200
        2348    38.261300     195.0000     191.0300     188.5300
        2349    38.273600     189.0000     191.1100     188.4400
        2350    38.285800     180.0000     191.2200     188.3500
        2351    38.298100     195.0000     191.2500     188.2600
        2352    38.310300     163.0000     191.0500     188.1600
        2353    38.322600     192.0000     190.6900     188.0700
        2354    38.334800     190.0000     190.3300     187.9800
        2355    38.347100     172.0000     190.0400     187.8900
        2356    38.359300     177.0000     189.8400     187.8000
        2357    38.371600     180.0000     189.7300     187.7100
        2358    38.383800     201.0000     189.6500     187.6200
        2359    38.396100     174.0000     189.5500     187.5300
        2360    38.408400     176.0000     189.3600     187.4400
        2361    38.420600     196.0000     189.0900     187.3600
        2362    38.432900     173.0000     188.8200     187.2700
        2363    38.445100     188.0000     188.6100     187.1800
        2364    38.457400     170.0000     188.4400     187.0900
        2365    38.469600     199.0000     188.3000     187.0000
        2366    38.481900     182.0000     188.1900     186.9100
        2367    38.494100     183.0000     188.0800     186.8300
        2368    38.506400     169.0000     187.9800     186.7400
        2369    38.518600     192.0000     187.9000     186.6500
        2370    38.530900     172.0000     187.8100     186.5600
        2371    38.543100     156.0000     187.7300     186.4800
        2372    38.555400     168.0000     187.6600     186.3900
        2373    38.567600     196.0000     187.5900     186.3000
        2374    38.579900     173.0000     187.5200     186.2200
        2375    38.592100     224.0000     187.4600     186.1300
        2376    38.604400     180.0000     187.4000     186.0500
        2377    38.616600     170.0000     187.3500     185.9600
        2378    38.628900     180.0000     187.3000     185.8700
        2379    38.641100     188.0000     187.2500     185.7900
        2380    38.653400     179.0000     187.2200     185.7000
        2381    38.665600     202.0000     187.1900     185.6200
        2382    38.677900     166.0000     187.1600     185.5300
        2383    38.690100     181.0000     187.1400     185.4500
        2384    38.702400     188.0000     187.1400     185.3700
        2385    38.714600     200.0000     187.1400     185.2800
        2386    38.726900     174.0000     187.1400     185.2000
        2387    38.739100     165.0000     187.1600     185.1100
        2388    38.751400     201.0000     187.1900     185.0300
        2389    38.763600     205.0000     187.2500     184.9500
        2390    38.775900     169.0000     187.3300     184.8700
        2391    38.788100     171.0000     187.4700     184.7800
        2392    38.800400     179.0000     187.6800     184.7000
        2393    38.812600     197.0000     188.0000     184.6200
        2394    38.824900     180.0000     188.4900     184.5400
        2395    38.837100     199.0000     189.2000     184.4500
        2396    38.849400     165.0000     190.1000     184.3700
        2397    38.861600     168.0000     191.1400     184.2900
        2398    38.873900     159.0000     192.2800     184.2100
        2399    38.886100     165.0000     193.2700     184.1300
        2400    38.898400     198.0000     193.5800     184.0500
        2401    38.910600     179.0000     192.8400     183.9700
        2402    38.922900     185.0000     191.6600     183.8900
        2403    38.935100     188.0000     190.8300     183.8100
        2404    38.947400     182.0000     190.5200     183.7300
        2405    38.959600     201.0000     190.6000     183.6500
        2406    38.971900     188.0000     190.9200     183.5700
        2407    38.984100     182.0000     191.3000     183.4900
        2408    38.996400     212.0000     191.4600     183.4100
        2409    39.008600     210.0000     191.1700     183.3300
        2410    39.020900     203.0000     190.5800     183.2500
        2411    39.033100     169.0000     190.1300     183.1700
        2412    39.045400     186.0000     190.0500     183.1000
        2413    39.057700     199.0000     190.3500     183.0200
        2414    39.069900     162.0000     191.2300     182.9400
        2415    39.082200     197.0000     192.8600     182.8600
        2416    39.094400     210.0000     195.4600     182.7800
        2417    39.106700     234.0000     198.9800     182.7100
        2418    39.118900     200.0000     203.2600     182.6300
        2419    39.131200     224.0000     208.1500     182.5500
        2420    39.143400     207.0000     212.4400     182.4800
        2421    39.155700     209.0000     213.0800     182.4000
        2422    39.167900     198.0000     208.5600     182.3200
        2423    39.180200     205.0000     202.4400     182.2500
        2424    39.192400     202.0000     198.4800     182.1700
        2425    39.204700     194.0000     197.1000     182.1000
        2426    39.216900     189.0000     197.4400     182.0200
        2427    39.229200     205.0000     198.8100     181.9500
        2428    39.241400     188.0000     200.4500     181.8700
        2429    39.253700     178.0000     200.9400     181.8000
        2430    39.265900     214.0000     199.0000     181.7200
        2431    39.278200     197.0000     195.5500     181.6500
        2432    39.290400     191.0000     192.5500     181.5700
        2433    39.302700     193.0000     190.6100     181.5000
        2434    39.314900     188.0000     189.3500     181.4300
        2435    39.327200     174.0000     188.4700     181.3500
        2436    39.339400     185.0000     187.8700     181.2800
        2437    39.351700     153.0000     187.5000     181.2100
        2438    39.363900     177.0000     187.2500     181.1300
        2439    39.376200     162.0000     187.0000     181.0600
        2440    39.388400     185.0000     186.7400     180.9900
        2441    39.400700     174.0000     186.4800     180.9200
        2442    39.412900     186.0000     186.2400     180.8400
        2443    39.425200     170.0000     186.0100     180.7700
        2444    39.437400     155.0000     185.8200     180.7000
        2445    39.449700     181.0000     185.7000     180.6300
        2446    39.461900     182.0000     185.6400     180.5600
        2447    39.474200     185.0000     185.5900     180.4900
        2448    39.486400     197.0000     185.5500     180.4200
        2449    39.498700     189.0000     185.5300     180.3500
        2450    39.510900     170.0000     185.5700     180.2800
        2451    39.523200     184.0000     185.6900     180.2100
        2452    39.535400     178.0000     185.9000     180.1400
        2453    39.547700     180.0000     186.2100     180.0700
        2454    39.559900     193.0000     186.6100     180.0000
        2455    39.572200     184.0000     187.1200     179.9300
        2456    39.584400     177.0000     187.7500     179.8600
        2457    39.596700     186.0000     188.4800     179.7900
        2458    39.608900     184.0000     189.2500     179.7200
        2459    39.621200     176.0000     190.0600     179.6500
        2460    39.633400     208.0000     191.0200     179.5800
        2461    39.645700     185.0000     192.1800     179.5100
        2462    39.657900     209.0000     193.5100     179.4500
        2463    39.670200     187.0000     194.9700     179.3800
        2464    39.682400     178.0000     196.5700     179.3100
        2465    39.694700     186.0000     198.3800     179.2400
        2466    39.707000     199.0000     200.6000     179.1800
        2467    39.719200     206.0000     203.6300     179.1100
        2468    39.731500     242.0000     208.1800     179.0400
        2469    39.743700     215.0000     215.3700     178.9700
        2470    39.756000     230.0000     227.0900     178.9100
        2471    39.768200     249.0000     246.2900     178.8400
        2472    39.780500     278.0000     276.6400     178.7800
        2473    39.792700     295.0000     319.9400     178.7100
        2474    39.805000     390.0000     374.4500     178.6400
        2475    39.817200     451.0000     438.6600     178.5800
        2476    39.829500     469.0000     506.1500     178.5100
        2477    39.841700     529.0000     548.0200     178.4500
        2478    39.854000     565.0000     524.6100     178.3800
        2479    39.866200     488.0000     448.1400     178.3200
        2480    39.878500     398.0000     377.9000     178.2500
        2481    39.890700     350.0000     342.6100     178.1900
        2482    39.903000     356.0000     336.0800     178.1300
        2483    39.915200     363.0000     346.2000     178.0600
        2484    39.927500     333.0000     365.5600     178.0000
        2485    39.939700     369.0000     383.4800     177.9400
        2486    39.952000     350.0000     379.7400     177.8700
        2487    39.964200     366.0000     344.7900     177.8100
        2488    39.976500     332.0000     299.0600     177.7500
        2489    39.988700     310.0000     265.2100     177.6800
        2490    40.001000     264.0000     246.8200     177.6200
        2491    40.013200     232.0000     238.7400     177.5600
        2492    40.025500     238.0000     236.5100     177.5000
        2493    40.037700     242.0000     237.8100     177.4300
        2494    40.050000     263.0000     240.2700     177.3700
        2495    40.062200     268.0000     239.9400     177.3100
        2496    40.074500     208.0000     233.6200     177.2500
        2497    40.086700     222.0000     222.9700     177.1900
        2498    40.099000     206.0000     213.5500     177.1300
        2499    40.111200     222.0000     208.7100     177.0700
        2500    40.123500     219.0000     208.0300     177.0100
        2501    40.135700     252.0000     210.0000     176.9400
        2502    40.148000     232.0000     213.1400     176.8800
        2503    40.160200     207.0000     215.5400     176.8200
        2504    40.172500     229.0000     214.7300     176.7600
        2505    40.184700     200.0000     209.4600     176.7000
        2506    40.197000     201.0000     201.8400     176.6500
        2507    40.209200     182.0000     195.3100     176.5900
        2508    40.221500     201.0000     191.1400     176.5300
        2509    40.233700     191.0000     188.8200     176.4700
        2510    40.246000     213.0000     187.6400     176.4100
        2511    40.258200     202.0000     187.1000     176.3500
        2512    40.270500     184.0000     186.8000     176.2900
        2513    40.282700     209.0000     186.2800     176.2300
        2514    40.295000     227.0000     185.2700     176.1800
        2515    40.307200     190.0000     184.0600     176.1200
        2516    40.319500     202.0000     183.0700     176.0600
        2517    40.331700     193.0000     182.3900     176.0000
        2518    40.344000     170.0000     181.9200     175.9500
        2519    40.356300     171.0000     181.5000     175.8900
        2520    40.368500     178.0000     181.0500     175.8300
        2521    40.380800     184.0000     180.6200     175.7700
        2522    40.393000     185.0000     180.3000     175.7200
        2523    40.405300     198.0000     180.0900     175.6600
        2524    40.417500     198.0000     179.9700     175.6100
        2525    40.429800     174.0000     179.9000     175.5500
        2526    40.442000     197.0000     179.8800     175.4900
        2527    40.454300     181.0000     179.8500     175.4400
        2528    40.466500     175.0000     179.7900     175.3800
        2529    40.478800     197.0000     179.7000     175.3300
        2530    40.491000     158.0000     179.6400     175.2700
        2531    40.503300     164.0000     179.6300     175.2200
        2532    40.515500     176.0000     179.6900     175.1600
        2533    40.527800     170.0000     179.7800     175.1100
        2534    40.540000     218.0000     179.9200     175.0500
        2535    40.552300     183.0000     180.0900     175.0000
        2536    40.564500     188.0000     180.2900     174.9500
        2537    40.576800     205.0000     180.5200     174.8900
        2538    40.589000     187.0000     180.8100     174.8400
        2539    40.601300     174.0000     181.1800     174.7800
        2540    40.613500     194.0000     181.7100     174.7300
        2541    40.625800     181.0000     182.4800     174.6800
        2542    40.638000     179.0000     183.6400     174.6300
        2543    40.650300     178.0000     185.4400     174.5700
        2544    40.662500     180.0000     188.2900     174.5200
        2545    40.674800     183.0000     192.6100     174.4700
        2546    40.687000     194.0000     198.5500     174.4200
        2547    40.699300     179.0000     205.9400     174.3600
        2548    40.711500     203.0000     214.6500     174.3100
        2549    40.723800     224.0000     223.2100     174.2600
        2550    40.736000     203.0000     227.1200     174.2100
        2551    40.748300     221.0000     222.7100     174.1600
        2552    40.760500     210.0000     214.0800     174.1100
        2553    40.772800     200.0000     207.7200     174.0500
        2554    40.785000     216.0000     205.5600     174.0000
        2555    40.797300     206.0000     206.7900     173.9500
        2556    40.809500     192.0000     210.4300     173.9000
        2557    40.821800     204.0000     215.8500     173.8500
        2558    40.834000     207.0000     221.8300     173.8000
        2559    40.846300     227.0000     226.4400     173.7500
        2560    40.858500     227.0000     229.8400     173.7000
        2561    40.870800     225.0000     236.2300     173.6500
        2562    40.883000     285.0000     250.8900     173.6000
        2563    40.895300     276.0000     277.8900     173.5500
        2564    40.907500     338.0000     317.8900     173.5100
        2565    40.919800     377.0000     369.1500     173.4600
        2566    40.932000     451.0000     430.1700     173.4100
        2567    40.944300     550.0000     488.2600     173.3600
        2568    40.956500     566.0000     506.7400     173.3100
        2569    40.968800     521.0000     459.3600     173.2600
        2570    40.981000     412.0000     382.6300     173.2100
        2571    40.993300     356.0000     326.5000     173.1700
        2572    41.005600     328.0000     302.4900     173.1200
        2573    41.017800     302.0000     301.4200     173.0700
        2574    41.030100     328.0000     314.3800     173.0200
        2575    41.042300     352.0000     335.5000     172.9800
        2576    41.054600     387.0000     352.8900     172.9300
        2577    41.066800     359.0000     346.5500     172.8800
        2578    41.079100     337.0000     311.0500     172.8400
        2579    41.091300     283.0000     268.0700     172.7900
        2580    41.103600     271.0000     236.2300     172.7400
        2581    41.115800     219.0000     216.8800     172.7000
        2582    41.128100     229.0000     205.2500     172.6500
        2583    41.140300     221.0000     197.8800     172.6000
        2584    41.152600     200.0000     193.0900     172.5600
        2585    41.164800     196.0000     189.9300     172.5100
        2586    41.177100     202.0000     187.7900     172.4700
        2587    41.189300     198.0000     186.2900     172.4200
        2588    41.201600     192.0000     185.1800     172.3800
        2589    41.213800     193.0000     184.1700     172.3300
        2590    41.226100     219.0000     183.0900     172.2900
        2591    41.238300     183.0000     182.0700     172.2400
        2592    41.250600     220.0000     181.3000     172.2000
        2593    41.262800     191.0000     180.8000     172.1500
        2594    41.275100     186.0000     180.5200     172.1100
        2595    41.287300     184.0000     180.4100     172.0700
        2596    41.299600     166.0000     180.4000     172.0200
        2597    41.311800     191.0000     180.4400     171.9800
        2598    41.324100     192.0000     180.4300     171.9400
        2599    41.336300     175.0000     180.3500     171.8900
        2600    41.348600     173.0000     180.3300     171.8500
        2601    41.360800     185.0000     180.4400     171.8100
        2602    41.373100     193.0000     180.7200     171.7600
        2603    41.385300     191.0000     181.1500     171.7200
        2604    41.397600     201.0000     181.7200     171.6800
        2605    41.409800     196.0000     182.4100     171.6400
        2606    41.422100     201.0000     183.1900     171.5900
        2607    41.434300     183.0000     184.0500     171.5500
        2608    41.446600     196.0000     184.9500     171.5100
        2609    41.458800     208.0000     185.9000     171.4700
        2610    41.471100     197.0000     186.9700     171.4300
        2611    41.483300     184.0000     188.3200     171.3900
        2612    41.495600     174.0000     190.2200     171.3400
        2613    41.507800     222.0000     193.0900     171.3000
        2614    41.520100     216.0000     197.5800     171.2600
        2615    41.532300     221.0000     204.8200     171.2200
        2616    41.544600     219.0000     216.7200     171.1800
        2617    41.556800     252.0000     236.0900     171.1400
        2618    41.569100     294.0000     265.4600     171.1000
        2619    41.581300     317.0000     304.8100     171.0600
        2620    41.593600     354.0000     352.8500     171.0200
        2621    41.605800     407.0000     407.4500     170.9800
        2622    41.618100     424.0000     455.2700     170.9400
        2623    41.630400     426.0000     459.6900     170.9000
        2624    41.642600     385.0000     407.1200     170.8600
        2625    41.654900     326.0000     338.7400     170.8200
        2626    41.667100     274.0000     293.4900     170.7800
        2627    41.679400     264.0000     276.0300     170.7400
        2628    41.691600     272.0000     278.0200     170.7100
        2629    41.703900     313.0000     292.1600     170.6700
        2630    41.716100     278.0000     312.7800     170.6300
        2631    41.728400     368.0000     328.7200     170.5900
        2632    41.740600     353.0000     322.5400     170.5500
        2633    41.752900     271.0000     290.8200     170.5100
        2634    41.765100     238.0000     253.4400     170.4800
        2635    41.777400     215.0000     226.5100     170.4400
        2636    41.789600     215.0000     210.9100     170.4000
        2637    41.801900     201.0000     202.5400     170.3600
        2638    41.814100     203.0000     198.1200     170.3300
        2639    41.826400     187.0000     195.4000     170.2900
        2640    41.838600     187.0000     192.7000     170.2500
        2641    41.850900     211.0000     189.4500     170.2100
        2642    41.863100     175.0000     186.3400     170.1800
        2643    41.875400     176.0000     183.9200     170.1400
        2644    41.887600     218.0000     182.3100     170.1000
        2645    41.899900     188.0000     181.4200     170.0700
        2646    41.912100     198.0000     181.0600     170.0300
        2647    41.924400     194.0000     180.9900     170.0000
        2648    41.936600     174.0000     180.8500     169.9600
        2649    41.948900     209.0000     180.2000     169.9200
        2650    41.961100     171.0000     179.0100     169.8900
        2651    41.973400     189.0000     177.7000     169.8500
        2652    41.985600     198.0000     176.5600     169.8200
        2653    41.997900     195.0000     175.6800     169.7800
        2654    42.010100     177.0000     175.0300     169.7500
        2655    42.022400     148.0000     174.5500     169.7100
        2656    42.034600     163.0000     174.1900     169.6800
        2657    42.046900     188.0000     173.9100     169.6400
        2658    42.059100     154.0000     173.7000     169.6100
        2659    42.071400     179.0000     173.5400     169.5700
        2660    42.083600     176.0000     173.4300     169.5400
        2661    42.095900     170.0000     173.3800     169.5100
        2662    42.108100     173.0000     173.4000     169.4700
        2663    42.120400     213.0000     173.5400     169.4400
        2664    42.132600     184.0000     173.8200     169.4100
        2665    42.144900     195.0000     174.2700     169.3700
        2666    42.157100     193.0000     174.8900     169.3400
        2667    42.169400     179.0000     175.6300     169.3100
        2668    42.181600     183.0000     176.4100     169.2700
        2669    42.193900     160.0000     176.9000     169.2400
        2670    42.206100     178.0000     176.6600     169.2100
        2671    42.218400     180.0000     175.6800     169.1700
        2672    42.230600     204.0000     174.6100     169.1400
        2673    42.242900     198.0000     173.8900     169.1100
        2674    42.255100     162.0000     173.5500     169.0800
        2675    42.267400     171.0000     173.4900     169.0400
        2676    42.279700     177.0000     173.6000     169.0100
        2677    42.291900     185.0000     173.8000     168.9800
        2678    42.304200     197.0000     173.8900     168.9500
        2679    42.316400     195.0000     173.6400     168.9200
        2680    42.328700     169.0000     173.0500     168.8900
        2681    42.340900     169.0000     172.3900     168.8500
        2682    42.353200     180.0000     171.8700     168.8200
        2683    42.365400     164.0000     171.5100     168.7900
        2684    42.377700     180.0000     171.2700     168.7600
        2685    42.389900     152.0000     171.0900     168.7300
        2686    42.402200     159.0000     170.9600     168.7000
        2687    42.414400     187.0000     170.8600     168.6700
        2688    42.426700     178.0000     170.7800     168.6400
        2689    42.438900     191.0000     170.7300     168.6100
        2690    42.451200     193.0000     170.6800     168.5800
        2691    42.463400     166.0000     170.6500     168.5500
        2692    42.475700     151.0000     170.6300     168.5200
        2693    42.487900     187.0000     170.6100     168.4900
        2694    42.500200     154.0000     170.6100     168.4600
        2695    42.512400     168.0000     170.6200     168.4300
        2696    42.524700     141.0000     170.6300     168.4000
        2697    42.536900     166.0000     170.6600     168.3700
        2698    42.549200     187.0000     170.7100     168.3400
        2699    42.561400     167.0000     170.7800     168.3100
        2700    42.573700     155.0000     170.8900     168.2800
        2701    42.585900     155.0000     171.0600     168.2500
        2702    42.598200     169.0000     171.3000     168.2200
        2703    42.610400     165.0000     171.6700     168.2000
        2704    42.622700     149.0000     172.1900     168.1700
        2705    42.634900     173.0000     172.9000     168.1400
        2706    42.647200     169.0000     173.7700     168.1100
        2707    42.659400     187.0000     174.7800     168.0800
        2708    42.671700     176.0000     175.7800     168.0600
        2709    42.683900     170.0000     176.3900     168.0300
        2710    42.696200     170.0000     176.3800     168.0000
        2711    42.708400     196.0000     176.1100     167.9700
        2712    42.720700     170.0000     175.9600     167.9400
        2713    42.732900     187.0000     175.8500     167.9200
        2714    42.745200     176.0000     175.6400     167.8900
        2715    42.757400     187.0000     175.5000     167.8600
        2716    42.769700     175.0000     175.6200     167.8400
        2717    42.781900     202.0000     175.9600     167.8100
        2718    42.794200     207.0000     176.2800     167.7800
        2719    42.806400     179.0000     176.4400     167.7600
        2720    42.818700     177.0000     176.6600     167.7300
        2721    42.830900     161.0000     177.3200     167.7000
        2722    42.843200     205.0000     178.6700     167.6800
        2723    42.855400     190.0000     181.0800     167.6500
        2724    42.867700     166.0000     185.1300     167.6200
        2725    42.879900     188.0000     191.2500     167.6000
        2726    42.892200     197.0000     199.3400     167.5700
        2727    42.904400     217.0000     209.1600     167.5500
        2728    42.916700     213.0000     219.3600     167.5200
        2729    42.929000     235.0000     225.1200     167.4900
        2730    42.941200     211.0000     220.9900     167.4700
        2731    42.953500     218.0000     208.7100     167.4400
        2732    42.965700     192.0000     197.5700     167.4200
        2733    42.978000     193.0000     191.5300     167.3900
        2734    42.990200     213.0000     189.8100     167.3700
        2735    43.002500     189.0000     190.8800     167.3400
        2736    43.014700     188.0000     193.8000     167.3200
        2737    43.027000     224.0000     197.6700     167.2900
        2738    43.039200     195.0000     200.1600     167.2700
        2739    43.051500     207.0000     198.1800     167.2500
        2740    43.063700     208.0000     191.9200     167.2200
        2741    43.076000     208.0000     185.2700     167.2000
        2742    43.088200     181.0000     180.6400     167.1700
        2743    43.100500     201.0000     177.9000     167.1500
        2744    43.112700     204.0000     176.2800     167.1200
        2745    43.125000     189.0000     175.3000     167.1000
        2746    43.137200     172.0000     174.7600     167.0800
        2747    43.149500     163.0000     174.5700     167.0500
        2748    43.161700     198.0000     174.6400     167.0300
        2749    43.174000     193.0000     174.9500     167.0100
        2750    43.186200     176.0000     175.5000     166.9800
        2751    43.198500     210.0000     176.2800     166.9600
        2752    43.210700     188.0000     177.3100     166.9400
        2753    43.223000     195.0000     178.5600     166.9100
        2754    43.235200     213.0000     179.8800     166.8900
        2755    43.247500     157.0000     181.0500     166.8700
        2756    43.259700     186.0000     182.3800     166.8500
        2757    43.272000     167.0000     184.7500     166.8200
        2758    43.284200     181.0000     189.0500     166.8000
        2759    43.296500     222.0000     195.7700     166.7800
        2760    43.308700     224.0000     204.9800     166.7600
        2761    43.321000     205.0000     216.5900     166.7300
        2762    43.333200     256.0000     229.8500     166.7100
        2763    43.345500     252.0000     240.3400     166.6900
        2764    43.357700     258.0000     239.9500     166.6700
        2765    43.370000     227.0000     227.4800     166.6500
        2766    43.382200     216.0000     213.0100     166.6300
        2767    43.394500     183.0000     204.0500     166.6000
        2768    43.406700     188.0000     201.0100     166.5800
        2769    43.419000     197.0000     202.2200     166.5600
        2770    43.431200     221.0000     206.4300     166.5400
        2771    43.443500     242.0000     212.8600     166.5200
        2772    43.455700     245.0000     219.9100     166.5000
        2773    43.468000     244.0000     224.4600     166.4800
        2774    43.480200     221.0000     225.5000     166.4600
        2775    43.492500     241.0000     228.0500     166.4300
        2776    43.504700     282.0000     238.4500     166.4100
        2777    43.517000     272.0000     259.5700     166.3900
        2778    43.529200     296.0000     291.4300     166.3700
        2779    43.541500     342.0000     332.0400     166.3500
        2780    43.553800     362.0000     375.6200     166.3300
        2781    43.566000     377.0000     407.6200     166.3100
        2782    43.578300     379.0000     408.0800     166.2900
        2783    43.590500     368.0000     370.7400     166.2700
        2784    43.602800     330.0000     319.1900     166.2500
        2785    43.615000     315.0000     281.4800     166.2300
        2786    43.627300     296.0000     264.6700     166.2100
        2787    43.639500     299.0000     264.2300     166.1900
        2788    43.651800     255.0000     274.7600     166.1700
        2789    43.664000     313.0000     291.6700     166.1500
        2790    43.676300     300.0000     308.4500     166.1300
        2791    43.688500     325.0000     315.8000     166.1100
        2792    43.700800     325.0000     308.3400     166.1000
        2793    43.713000     300.0000     293.5200     166.0800
        2794    43.725300     310.0000     285.4500     166.0600
        2795    43.737500     331.0000     290.4200     166.0400
        2796    43.749800     264.0000     305.8600     166.0200
        2797    43.762000     362.0000     320.4600     166.0000
        2798    43.774300     301.0000     315.4200     165.9800
        2799    43.786500     313.0000     285.5500     165.9600
        2800    43.798800     247.0000     251.0800     165.9400
        2801    43.811000     260.0000     228.3800     165.9300
        2802    43.823300     211.0000     218.5800     165.9100
        2803    43.835500     249.0000     217.9300     165.8900
        2804    43.847800     232.0000     223.2500     165.8700
        2805    43.860000     227.0000     232.4100     165.8500
        2806    43.872300     232.0000     241.8800     165.8300
        2807    43.884500     235.0000     244.1500     165.8200
        2808    43.896800     251.0000     233.4200     165.8000
        2809    43.909000     205.0000     215.3900     165.7800
        2810    43.921300     192.0000     199.9000     165.7600
        2811    43.933500     175.0000     189.9600     165.7500
        2812    43.945800     195.0000     184.1100     165.7300
        2813    43.958000     193.0000     180.6100     165.7100
        2814    43.970300     166.0000     178.4000     165.6900
        2815    43.982500     202.0000     176.9400     165.6800
        2816    43.994800     208.0000     175.9400     165.6600
        2817    44.007000     181.0000     175.2500     165.6400
        2818    44.019300     198.0000     174.7600     165.6200
        2819    44.031500     193.0000     174.4300     165.6100
        2820    44.043800     168.0000     174.2300     165.5900
        2821    44.056000     188.0000     174.1400     165.5700
        2822    44.068300     185.0000     174.1600     165.5600
        2823    44.080500     174.0000     174.2700     165.5400
        2824    44.092800     149.0000     174.4800     165.5200
        2825    44.105000     173.0000     174.8000     165.5100
        2826    44.117300     172.0000     175.2300     165.4900
        2827    44.129500     162.0000     175.7500     165.4700
        2828    44.141800     166.0000     176.3700     165.4600
        2829    44.154000     197.0000     177.0900     165.4400
        2830    44.166300     189.0000     177.9500     165.4300
        2831    44.178600     190.0000     178.9400     165.4100
        2832    44.190800     190.0000     180.0400     165.3900
        2833    44.203100     229.0000     181.1800     165.3800
        2834    44.215300     166.0000     182.3600     165.3600
        2835    44.227600     199.0000     183.5700     165.3500
        2836    44.239800     171.0000     184.9100     165.3300
        2837    44.252100     194.0000     186.5500     165.3100
        2838    44.264300     212.0000     188.8000     165.3000
        2839    44.276600     211.0000     192.0900     165.2800
        2840    44.288800     192.0000     197.0900     165.2700
        2841    44.301100     229.0000     204.3000     165.2500
        2842    44.313300     243.0000     216.3800     165.2400
        2843    44.325600     251.0000     236.0200     165.2200
        2844    44.337800     280.0000     267.4800     165.2100
        2845    44.350100     367.0000     314.2700     165.1900
        2846    44.362300     466.0000     376.8500     165.1800
        2847    44.374600     494.0000     454.3200     165.1600
        2848    44.386800     600.0000     537.3100     165.1500
        2849    44.399100     647.0000     588.4800     165.1300
        2850    44.411300     591.0000     558.9800     165.1200
        2851    44.423600     603.0000     463.9100     165.1000
        2852    44.435800     394.0000     372.5900     165.0900
        2853    44.448100     334.0000     319.2800     165.0700
        2854    44.460300     328.0000     300.8300     165.0600
        2855    44.472600     333.0000     306.7800     165.0400
        2856    44.484800     344.0000     329.2700     165.0300
        2857    44.497100     395.0000     362.2800     165.0100
        2858    44.509300     416.0000     393.1900     165.0000
        2859    44.521600     468.0000     398.2200     164.9900
        2860    44.533800     391.0000     365.6700     164.9700
        2861    44.546100     318.0000     319.0000     164.9600
        2862    44.558300     275.0000     286.2100     164.9400
        2863    44.570600     282.0000     273.3300     164.9300
        2864    44.582800     267.0000     275.0900     164.9200
        2865    44.595100     235.0000     283.2200     164.9000
        2866    44.607300     239.0000     284.4700     164.8900
        2867    44.619600     231.0000     268.1500     164.8700
        2868    44.631800     244.0000     241.9400     164.8600
        2869    44.644100     229.0000     220.7600     164.8500
        2870    44.656300     217.0000     209.1500     164.8300
        2871    44.668600     202.0000     205.2500     164.8200
        2872    44.680800     251.0000     206.6000     164.8100
        2873    44.693100     207.0000     211.5300     164.7900
        2874    44.705300     212.0000     218.5500     164.7800
        2875    44.717600     231.0000     224.1400     164.7700
        2876    44.729800     225.0000     222.6600     164.7500
        2877    44.742100     228.0000     212.9500     164.7400
        2878    44.754300     206.0000     201.5200     164.7300
        2879    44.766600     198.0000     193.9100     164.7100
        2880    44.778800     194.0000     190.6700     164.7000
        2881    44.791100     186.0000     190.5100     164.6900
        2882    44.803300     191.0000     192.0800     164.6700
        2883    44.815600     203.0000     193.4200     164.6600
        2884    44.827800     198.0000     191.9500     164.6500
        2885    44.840100     185.0000     187.3500     164.6400
        2886    44.852400     190.0000     182.4700     164.6200
        2887    44.864600     187.0000     179.2800     164.6100
        2888    44.876900     189.0000     177.8500     164.6000
        2889    44.889100     197.0000     177.7200     164.5900
        2890    44.901400     175.0000     178.4800     164.5700
        2891    44.913600     180.0000     179.8500     164.5600
        2892    44.925900     182.0000     181.4000     164.5500
        2893    44.938100     209.0000     182.1700     164.5400
        2894    44.950400     174.0000     181.2700     164.5200
        2895    44.962600     189.0000     179.2600     164.5100
        2896    44.974900     168.0000     177.5200     164.5000
        2897    44.987100     172.0000     176.6000     164.4900
        2898    44.999400     173.0000     176.3900     164.4700
        2899    45.011600     202.0000     176.6300     164.4600
        2900    45.023900     173.0000     177.1300     164.4500
        2901    45.036100     159.0000     177.7900     164.4400
        2902    45.048400     181.0000     178.5500     164.4300
        2903    45.060600     154.0000     179.4000     164.4100
        2904    45.072900     195.0000     180.4200     164.4000
        2905    45.085100     179.0000     181.7200     164.3900
        2906    45.097400     190.0000     183.4500     164.3800
        2907    45.109600     189.0000     185.8600     164.3700
        2908    45.121900     159.0000     189.4900     164.3600
        2909    45.134100     227.0000     195.2200     164.3400
        2910    45.146400     223.0000     204.5100     164.3300
        2911    45.158600     219.0000     219.6900     164.3200
        2912    45.170900     270.0000     243.8800     164.3100
        2913    45.183100     265.0000     279.6100     164.3000
        2914    45.195400     345.0000     327.1800     164.2900
        2915    45.207600     403.0000     385.5800     164.2800
        2916    45.219900     476.0000     446.8400     164.2600
        2917    45.232100     440.0000     482.7900     164.2500
        2918    45.244400     396.0000     459.2000     164.2400
        2919    45.256600     387.0000     388.5000     164.2300
        2920    45.268900     294.0000     320.4500     164.2200
        2921    45.281100     237.0000     279.9800     164.2100
        2922    45.293400     245.0000     265.2400     164.2000
        2923    45.305600     280.0000     268.7800     164.1900
        2924    45.317900     246.0000     284.7200     164.1700
        2925    45.330100     311.0000     308.5400     164.1600
        2926    45.342400     314.0000     331.8900     164.1500
        2927    45.354600     307.0000     337.9100     164.1400
        2928    45.366900     317.0000     314.2600     164.1300
        2929    45.379100     252.0000     273.4200     164.1200
        2930    45.391400     235.0000     237.2900     164.1100
        2931    45.403600     241.0000     213.5400     164.1000
        2932    45.415900     173.0000     199.4500     164.0900
        2933    45.428100     187.0000     191.0800     164.0800
        2934    45.440400     202.0000     185.9000     164.0700
        2935    45.452600     163.0000     182.4800     164.0600
        2936    45.464900     192.0000     180.0500     164.0500
        2937    45.477100     208.0000     178.0900     164.0300
        2938    45.489400     189.0000     176.3100     164.0200
        2939    45.501700     177.0000     174.7200     164.0100
        2940    45.513900     181.0000     173.4500     164.0000
        2941    45.526200     211.0000     172.4900     163.9900
        2942    45.538400     185.0000     171.7600     163.9800
        2943    45.550700     189.0000     171.2100     163.9700
        2944    45.562900     202.0000     170.8100     163.9600
        2945    45.575200     158.0000     170.5400     163.9500
        2946    45.587400     188.0000     170.3800     163.9400
        2947    45.599700     182.0000     170.3600     163.9300
        2948    45.611900     174.0000     170.4900     163.9200
        2949    45.624200     199.0000     170.8100     163.9100
        2950    45.636400     184.0000     171.2900     163.9000
        2951    45.648700     191.0000     171.9300     163.8900
        2952    45.660900     163.0000     172.6300     163.8800
        2953    45.673200     178.0000     173.1400     163.8700
        2954    45.685400     189.0000     173.0600     163.8600
        2955    45.697700     171.0000     172.3800     163.8500
        2956    45.709900     185.0000     171.5700     163.8400
        2957    45.722200     182.0000     171.0600     163.8300
        2958    45.734400     186.0000     170.9600     163.8200
        2959    45.746700     168.0000     171.3000     163.8100
        2960    45.758900     195.0000     172.1500     163.8000
        2961    45.771200     188.0000     173.6600     163.7900
        2962    45.783400     175.0000     175.9400     163.7800
        2963    45.795700     163.0000     178.9400     163.7700
        2964    45.807900     155.0000     182.4500     163.7600
        2965    45.820200     171.0000     186.2600     163.7500
        2966    45.832400     175.0000     189.2300     163.7400
        2967    45.844700     180.0000     188.8600     163.7300
        2968    45.856900     197.0000     184.5000     163.7200
        2969    45.869200     171.0000     179.2700     163.7100
        2970    45.881400     172.0000     175.7000     163.7000
        2971    45.893700     208.0000     174.0500     163.6900
        2972    45.905900     176.0000     173.8200     163.6800
        2973    45.918200     159.0000     174.5700     163.6700
        2974    45.930400     166.0000     176.0300     163.6600
        2975    45.942700     166.0000     177.8100     163.6500
        2976    45.954900     162.0000     179.0500     163.6500
        2977    45.967200     173.0000     178.5400     163.6400
        2978    45.979400     180.0000     176.2400     163.6300
        2979    45.991700     178.0000     173.6200     163.6200
        2980    46.003900     171.0000     171.7600     163.6100
        2981    46.016200     186.0000     170.6800     163.6000
        2982    46.028400     165.0000     170.1200     163.5900
        2983    46.040700     176.0000     169.8500     163.5800
        2984    46.052900     186.0000     169.7600     163.5700
        2985    46.065200     171.0000     169.7700     163.5600
        2986    46.077400     154.0000     169.8700     163.5500
        2987    46.089700     171.0000     170.0300     163.5400
        2988    46.101900     189.0000     170.2800     163.5300
        2989    46.114200     185.0000     170.5900     163.5200
        2990    46.126500     174.0000     170.9500     163.5100
        2991    46.138700     179.0000     171.2700     163.5000
        2992    46.151000     179.0000     171.4400     163.5000
        2993    46.163200     175.0000     171.4700     163.4900
        2994    46.175500     169.0000     171.4800     163.4800
        2995    46.187700     166.0000     171.5700     163.4700
        2996    46.200000     186.0000     171.7400     163.4600
        2997    46.212200     168.0000     171.9700     163.4500
        2998    46.224500     173.0000     172.2400     163.4400
        2999    46.236700     142.0000     172.5700     163.4300
        3000    46.249000     157.0000     172.9400     163.4200
        3001    46.261200     199.0000     173.3100     163.4100
        3002    46.273500     168.0000     173.6200     163.4000
        3003    46.285700     167.0000     173.8700     163.3900
        3004    46.298000     176.0000     174.0700     163.3800
        3005    46.310200     197.0000     174.2100     163.3800
        3006    46.322500     166.0000     174.3500     163.3700
        3007    46.334700     175.0000     174.5700     163.3600
        3008    46.347000     179.0000     174.9800     163.3500
        3009    46.359200     147.0000     175.7000     163.3400
        3010    46.371500     182.0000     176.8600     163.3300
        3011    46.383700     184.0000     178.6800     163.3200
        3012    46.396000     167.0000     181.3600     163.3100
        3013    46.408200     205.0000     184.9200     163.3000
        3014    46.420500     180.0000     189.2900     163.2900
        3015    46.432700     184.0000     193.8500     163.2900
        3016    46.445000     185.0000     196.4900     163.2800
        3017    46.457200     190.0000     194.8000     163.2700
        3018    46.469500     181.0000     189.9200     163.2600
        3019    46.481700     194.0000     185.4400     163.2500
        3020    46.494000     182.0000     182.9800     163.2400
        3021    46.506200     168.0000     182.3600     163.2300
        3022    46.518500     192.0000     183.1000     163.2200
        3023    46.530700     182.0000     184.8400     163.2100
        3024    46.543000     188.0000     187.3500     163.2000
        3025    46.555200     170.0000     190.2100     163.2000
        3026    46.567500     181.0000     192.4000     163.1900
        3027    46.579700     181.0000     192.8100     163.1800
        3028    46.592000     200.0000     191.9000     163.1700
        3029    46.604200     210.0000     191.2500     163.1600
        3030    46.616500     165.0000     191.6300     163.1500
        3031    46.628700     189.0000     192.9000     163.1400
        3032    46.641000     194.0000     194.6600     163.1300
        3033    46.653200     214.0000     196.6500     163.1200
        3034    46.665500     220.0000     198.7500     163.1100
        3035    46.677700     191.0000     201.0200     163.1100
        3036    46.690000     220.0000     203.7000     163.1000
        3037    46.702200     200.0000     207.2400     163.0900
        3038    46.714500     211.0000     212.2600     163.0800
        3039    46.726700     198.0000     219.6100     163.0700
        3040    46.739000     224.0000     230.6000     163.0600
        3041    46.751300     248.0000     247.4100     163.0500
        3042    46.763500     293.0000     273.8700     163.0400
        3043    46.775800     326.0000     316.5100     163.0300
        3044    46.788000     385.0000     384.8700     163.0300
        3045    46.800300     527.0000     488.0800     163.0200
        3046    46.812500     678.0000     629.4000     163.0100
        3047    46.824800     857.0000     807.1600     163.0000
        3048    46.837000    1113.0000    1002.5700     162.9900
        3049    46.849300    1169.0000    1138.2600     162.9800
        3050    46.861500    1170.0000    1099.3000     162.9700
        3051    46.873800     883.0000     892.8100     162.9600
        3052    46.886000     693.0000     668.4400     162.9500
        3053    46.898300     474.0000     521.1900     162.9400
        3054    46.910500     412.0000     454.4300     162.9400
        3055    46.922800     447.0000     447.0600     162.9300
        3056    46.935000     490.0000     481.7000     162.9200
        3057    46.947300     500.0000     546.3900     162.9100
        3058    46.959500     628.0000     626.3300     162.9000
        3059    46.971800     683.0000     684.4400     162.8900
        3060    46.984000     657.0000     666.4000     162.8800
        3061    46.996300     565.0000     565.8800     162.8700
        3062    47.008500     453.0000     445.5700     162.8600
        3063    47.020800     327.0000     356.2100     162.8600
        3064    47.033000     291.0000     303.2200     162.8500
        3065    47.045300     269.0000     274.5200     162.8400
        3066    47.057500     261.0000     258.3900     162.8300
        3067    47.069800     215.0000     245.4700     162.8200
        3068    47.082000     252.0000     230.9300     162.8100
        3069    47.094300     222.0000     216.5900     162.8000
        3070    47.106500     203.0000     205.6200     162.7900
        3071    47.118800     209.0000     198.5300     162.7800
        3072    47.131000     201.0000     194.5000     162.7700
        3073    47.143300     170.0000     192.6100     162.7600
        3074    47.155500     178.0000     192.3300     162.7600
        3075    47.167800     197.0000     193.1700     162.7500
        3076    47.180000     177.0000     194.1800     162.7400
        3077    47.192300     198.0000     193.6800     162.7300
        3078    47.204500     177.0000     190.5000     162.7200
        3079    47.216800     195.0000     185.8000     162.7100
        3080    47.229000     193.0000     181.5900     162.7000
        3081    47.241300     147.0000     178.6200     162.6900
        3082    47.253500     169.0000     176.6700     162.6800
        3083    47.265800     180.0000     175.3600     162.6700
        3084    47.278000     173.0000     174.4700     162.6600
        3085    47.290300     163.0000     173.8300     162.6500
        3086    47.302500     183.0000     173.4000     162.6500
        3087    47.314800     166.0000     173.1300     162.6400
        3088    47.327000     163.0000     173.0300     162.6300
        3089    47.339300     176.0000     173.1000     162.6200
        3090    47.351500     161.0000     173.4100     162.6100
        3091    47.363800     166.0000     174.0200     162.6000
        3092    47.376000     168.0000     175.0600     162.5900
        3093    47.388300     175.0000     176.6300     162.5800
        3094    47.400600     189.0000     178.7800     162.5700
        3095    47.412800     186.0000     181.4100     162.5600
        3096    47.425100     180.0000     184.1900     162.5500
        3097    47.437300     212.0000     186.1700     162.5400
        3098    47.449600     197.0000     185.9400     162.5300
        3099    47.461800     150.0000     183.4400     162.5200
        3100    47.474100     186.0000     180.4400     162.5100
        3101    47.486300     160.0000     178.3200     162.5000
        3102    47.498600     176.0000     177.3100     162.4900
        3103    47.510800     178.0000     177.2300     162.4900
        3104    47.523100     182.0000     177.8800     162.4800
        3105    47.535300     187.0000     179.0700     162.4700
        3106    47.547600     188.0000     180.5900     162.4600
        3107    47.559800     173.0000     182.0100     162.4500
        3108    47.572100     185.0000     182.6400     162.4400
        3109    47.584300     174.0000     182.2300     162.4300
        3110    47.596600     167.0000     181.3800     162.4200
        3111    47.608800     162.0000     180.8300     162.4100
        3112    47.621100     181.0000     180.7800     162.4000
        3113    47.633300     190.0000     181.0800     162.3900
        3114    47.645600     162.0000     181.5900     162.3800
        3115    47.657800     194.0000     182.2300     162.3700
        3116    47.670100     172.0000     183.0400     162.3600
        3117    47.682300     164.0000     184.1300     162.3500
        3118    47.694600     180.0000     185.7100     162.3400
        3119    47.706800     163.0000     188.0200     162.3300
        3120    47.719100     187.0000     191.4500     162.3200
        3121    47.731300     165.0000     196.6000     162.3100
        3122    47.743600     221.0000     204.4700     162.3000
        3123    47.755800     221.0000     216.8800     162.2900
        3124    47.768100     239.0000     236.8200     162.2800
        3125    47.780300     291.0000     268.5400     162.2700
        3126    47.792600     321.0000     315.9100     162.2600
        3127    47.804800     392.0000     380.3700     162.2500
        3128    47.817100     484.0000     460.8500     162.2400
        3129    47.829300     558.0000     545.1200     162.2300
        3130    47.841600     623.0000     592.9400     162.2200
        3131    47.853800     634.0000     558.5900     162.2100
        3132    47.866100     512.0000     462.1900     162.2000
        3133    47.878300     372.0000     369.6800     162.1900
        3134    47.890600     299.0000     312.1100     162.1800
        3135    47.902800     271.0000     287.0100     162.1700
        3136    47.915100     275.0000     285.6500     162.1600
        3137    47.927300     290.0000     301.7000     162.1500
        3138    47.939600     307.0000     330.7600     162.1400
        3139    47.951800     349.0000     366.8200     162.1300
        3140    47.964100     379.0000     394.0700     162.1200
        3141    47.976300     399.0000     388.8800     162.1100
        3142    47.988600     338.0000     347.2800     162.1000
        3143    48.000800     273.0000     295.4800     162.0900
        3144    48.013100     258.0000     255.9800     162.0800
        3145    48.025400     244.0000     231.7800     162.0700
        3146    48.037600     240.0000     217.8000     162.0600
        3147    48.049900     183.0000     209.1900     162.0500
        3148    48.062100     206.0000     203.2200     162.0400
        3149    48.074400     189.0000     199.1400     162.0300
        3150    48.086600     161.0000     196.9500     162.0200
        3151    48.098900     169.0000     196.6000     162.0000
        3152    48.111100     188.0000     198.1600     161.9900
        3153    48.123400     200.0000     201.9900     161.9800
        3154    48.135600     198.0000     208.9600     161.9700
        3155    48.147900     211.0000     220.7800     161.9600
        3156    48.160100     241.0000     240.3000     161.9500
        3157    48.172400     280.0000     271.3800     161.9400
        3158    48.184600     301.0000     317.3000     161.9300
        3159    48.196900     407.0000     379.2200     161.9200
        3160    48.209100     441.0000     455.8700     161.9100
        3161    48.221400     517.0000     533.6200     161.9000
        3162    48.233600     584.0000     571.4800     161.8900
        3163    48.245900     613.0000     529.8300     161.8800
        3164    48.258100     462.0000     435.4200     161.8600
        3165    48.270400     385.0000     349.8200     161.8500
        3166    48.282600     296.0000     297.8400     161.8400
        3167    48.294900     268.0000     275.6100     161.8300
        3168    48.307100     268.0000     274.9900     161.8200
        3169    48.319400     279.0000     290.3100     161.8100
        3170    48.331600     313.0000     317.6200     161.8000
        3171    48.343900     319.0000     351.1800     161.7900
        3172    48.356100     383.0000     375.9500     161.7800
        3173    48.368400     382.0000     369.6400     161.7600
        3174    48.380600     331.0000     328.8000     161.7500
        3175    48.392900     308.0000     278.3200     161.7400
        3176    48.405100     228.0000     239.3400     161.7300
        3177    48.417400     199.0000     214.7100     161.7200
        3178    48.429600     199.0000     199.8900     161.7100
        3179    48.441900     184.0000     190.7200     161.7000
        3180    48.454100     163.0000     184.7500     161.6800
        3181    48.466400     180.0000     180.6600     161.6700
        3182    48.478600     181.0000     177.7400     161.6600
        3183    48.490900     163.0000     175.5800     161.6500
        3184    48.503100     159.0000     173.9400     161.6400
        3185    48.515400     166.0000     172.6700     161.6300
        3186    48.527600     158.0000     171.6900     161.6100
        3187    48.539900     178.0000     170.9300     161.6000
        3188    48.552100     198.0000     170.3800     161.5900
        3189    48.564400     170.0000     170.0300     161.5800
        3190    48.576600     160.0000     169.8900     161.5700
        3191    48.588900     169.0000     170.0000     161.5600
        3192    48.601100     155.0000     170.3200     161.5400
        3193    48.613400     165.0000     170.8800     161.5300
        3194    48.625600     165.0000     171.5400     161.5200
        3195    48.637900     160.0000     171.9500     161.5100
        3196    48.650100     150.0000     171.6300     161.5000
        3197    48.662400     163.0000     170.5400     161.4800
        3198    48.674700     168.0000     169.2800     161.4700
        3199    48.686900     158.0000     168.3200     161.4600
        3200    48.699100     162.0000     167.7300     161.4500
        3201    48.711400     177.0000     167.4500     161.4400
        3202    48.723700     170.0000     167.3900     161.4200
        3203    48.735900     172.0000     167.4900     161.4100
        3204    48.748200     180.0000     167.7000     161.4000
        3205    48.760400     171.0000     167.9100     161.3900
        3206    48.772700     151.0000     167.9000     161.3700
        3207    48.784900     166.0000     167.5100     161.3600
        3208    48.797200     174.0000     166.8600     161.3500
        3209    48.809400     148.0000     166.2400     161.3400
        3210    48.821700     164.0000     165.7700     161.3200
        3211    48.833900     163.0000     165.4500     161.3100
        3212    48.846200     181.0000     165.2300     161.3000
        3213    48.858400     165.0000     165.0700     161.2900
        3214    48.870700     165.0000     164.9500     161.2700
        3215    48.882900     169.0000     164.8500     161.2600
        3216    48.895200     163.0000     164.7900     161.2500
        3217    48.907400     171.0000     164.7400     161.2400
        3218    48.919700     159.0000     164.7200     161.2200
        3219    48.931900     157.0000     164.7100     161.2100
        3220    48.944200     152.0000     164.7200     161.2000
        3221    48.956400     163.0000     164.7400     161.1800
        3222    48.968700     159.0000     164.7800     161.1700
        3223    48.980900     161.0000     164.8300     161.1600
        3224    48.993200     144.0000     164.8900     161.1400
        3225    49.005400     157.0000     164.9700     161.1300
        3226    49.017700     157.0000     165.0600     161.1200
        3227    49.029900     155.0000     165.1600     161.1100
        3228    49.042200     154.0000     165.2700     161.0900
        3229    49.054400     161.0000     165.4000     161.0800
        3230    49.066700     145.0000     165.5600     161.0700
        3231    49.078900     158.0000     165.7500     161.0500
        3232    49.091200     178.0000     165.9800     161.0400
        3233    49.103400     160.0000     166.2900     161.0300
        3234    49.115700     173.0000     166.7000     161.0100
        3235    49.127900     158.0000     167.2600     161.0000
        3236    49.140200     160.0000     168.0200     160.9800
        3237    49.152400     149.0000     169.0600     160.9700
        3238    49.164700     163.0000     170.4600     160.9600
        3239    49.176900     170.0000     172.2500     160.9400
        3240    49.189200     168.0000     174.4400     160.9300
        3241    49.201400     152.0000     177.0500     160.9200
        3242    49.213700     190.0000     179.8500     160.9000
        3243    49.225900     193.0000     182.2200     160.8900
        3244    49.238200     193.0000     183.8400     160.8700
        3245    49.250400     191.0000     185.0200     160.8600
        3246    49.262700     168.0000     185.3700     160.8500
        3247    49.274900     209.0000     183.8600     160.8300
        3248    49.287200     186.0000     180.8700     160.8200
        3249    49.299400     170.0000     178.1100     160.8000
        3250    49.311700     179.0000     176.4600     160.7900
        3251    49.324000     187.0000     175.9000     160.7800
        3252    49.336200     146.0000     176.1300     160.7600
        3253    49.348500     196.0000     176.7400     160.7500
        3254    49.360700     177.0000     177.2800     160.7300
        3255    49.373000     158.0000     177.6100     160.7200
        3256    49.385200     170.0000     177.7400     160.7100
        3257    49.397500     194.0000     177.3300     160.6900
        3258    49.409700     158.0000     175.9800     160.6800
        3259    49.422000     178.0000     174.1100     160.6600
        3260    49.434200     174.0000     172.4400     160.6500
        3261    49.446500     164.0000     171.2600     160.6300
        3262    49.458700     161.0000     170.5100     160.6200
        3263    49.471000     161.0000     170.0600     160.6000
        3264    49.483200     175.0000     169.8100     160.5900
        3265    49.495500     169.0000     169.6900     160.5700
        3266    49.507700     165.0000     169.6500     160.5600
        3267    49.520000     186.0000     169.7000     160.5400
        3268    49.532200     150.0000     169.8100     160.5300
        3269    49.544500     155.0000     169.9800     160.5100
        3270    49.556700     171.0000     170.1900     160.5000
        3271    49.569000     156.0000     170.4400     160.4800
        3272    49.581200     165.0000     170.7100     160.4700
        3273    49.593500     166.0000     171.0100     160.4500
        3274    49.605700     152.0000     171.3700     160.4400
        3275    49.618000     184.0000     171.8000     160.4200
        3276    49.630200     162.0000     172.3500     160.4100
        3277    49.642500     175.0000     173.0500     160.3900
        3278    49.654700     165.0000     173.9100     160.3800
        3279    49.667000     206.0000     174.9000     160.3600
        3280    49.679200     157.0000     176.0600     160.3500
        3281    49.691500     172.0000     177.7400     160.3300
        3282    49.703700     174.0000     180.4900     160.3200
        3283    49.716000     187.0000     185.0900     160.3000
        3284    49.728200     191.0000     192.5400     160.2800
        3285    49.740500     209.0000     204.0200     160.2700
        3286    49.752700     225.0000     220.3900     160.2500
        3287    49.765000     247.0000     241.7100     160.2400
        3288    49.777200     260.0000     265.9400     160.2200
        3289    49.789500     270.0000     285.8000     160.2100
        3290    49.801700     317.0000     289.2500     160.1900
        3291    49.814000     308.0000     271.6500     160.1700
        3292    49.826200     272.0000     244.2600     160.1600
        3293    49.838500     195.0000     221.2600     160.1400
        3294    49.850700     216.0000     207.5500     160.1300
        3295    49.863000     219.0000     201.9400     160.1100
        3296    49.875200     189.0000     202.4400     160.0900
        3297    49.887500     221.0000     207.6600     160.0800
        3298    49.899700     199.0000     216.4200     160.0600
        3299    49.912000     215.0000     226.7300     160.0500
        3300    49.924200     209.0000     234.1800     160.0300
        3301    49.936500     226.0000     233.2300     160.0100
        3302    49.948700     203.0000     222.9000     160.0000
        3303    49.961000     197.0000     208.8400     159.9800
        3304    49.973300     200.0000     197.0600     159.9600
        3305    49.985500     198.0000     189.3300     159.9500
        3306    49.997800     185.0000     184.8200     159.9300
        3307    50.010000     181.0000     182.4500     159.9100
        3308    50.022300     184.0000     181.5500     159.9000
        3309    50.034500     179.0000     181.8400     159.8800
        3310    50.046800     183.0000     183.3200     159.8600
        3311    50.059000     183.0000     186.3000     159.8500
        3312    50.071300     185.0000     191.4400     159.8300
        3313    50.083500     223.0000     200.0300     159.8100
        3314    50.095800     241.0000     213.3500     159.8000
        3315    50.108000     265.0000     235.1400     159.7800
        3316    50.120300     263.0000     267.0100     159.7600
        3317    50.132500     294.0000     309.6200     159.7400
        3318    50.144800     369.0000     360.2100     159.7300
        3319    50.157000     396.0000     404.1800     159.7100
        3320    50.169300     394.0000     412.2800     159.6900
        3321    50.181500     360.0000     372.0700     159.6800
        3322    50.193800     306.0000     312.7700     159.6600
        3323    50.206000     245.0000     265.9200     159.6400
        3324    50.218300     235.0000     238.9000     159.6200
        3325    50.230500     205.0000     227.7500     159.6100
        3326    50.242800     219.0000     228.3100     159.5900
        3327    50.255000     231.0000     238.1200     159.5700
        3328    50.267300     281.0000     255.3900     159.5500
        3329    50.279500     260.0000     277.0500     159.5400
        3330    50.291800     287.0000     294.6100     159.5200
        3331    50.304000     280.0000     294.4500     159.5000
        3332    50.316300     254.0000     272.4100     159.4800
        3333    50.328500     241.0000     241.9100     159.4700
        3334    50.340800     220.0000     216.9000     159.4500
        3335    50.353000     196.0000     200.6800     159.4300
        3336    50.365300     159.0000     190.9600     159.4100
        3337    50.377500     185.0000     185.2300     159.3900
        3338    50.389800     188.0000     181.9100     159.3800
        3339    50.402000     170.0000     180.1900     159.3600
        3340    50.414300     146.0000     179.7200     159.3400
        3341    50.426500     178.0000     180.3600     159.3200
        3342    50.438800     181.0000     182.1900     159.3000
        3343    50.451000     184.0000     185.3900     159.2900
        3344    50.463300     169.0000     190.2800     159.2700
        3345    50.475500     178.0000     197.2400     159.2500
        3346    50.487800     210.0000     207.1600     159.2300
        3347    50.500000     225.0000     221.2400     159.2100
        3348    50.512300     252.0000     239.8700     159.1900
        3349    50.524500     243.0000     260.1900     159.1700
        3350    50.536800     276.0000     272.3400     159.1600
        3351    50.549000     272.0000     264.9800     159.1400
        3352    50.561300     246.0000     242.0600     159.1200
        3353    50.573500     228.0000     218.9100     159.1000
        3354    50.585800     207.0000     203.5400     159.0800
        3355    50.598000     198.0000     195.7200     159.0600
        3356    50.610300     201.0000     193.2200     159.0400
        3357    50.622600     170.0000     194.6000     159.0200
        3358    50.634800     202.0000     199.3100     159.0100
        3359    50.647100     203.0000     206.8500     158.9900
        3360    50.659300     215.0000     215.3400     158.9700
        3361    50.671600     242.0000     219.9900     158.9500
        3362    50.683800     224.0000     215.6900     158.9300
        3363    50.696100     207.0000     203.9100     158.9100
        3364    50.708300     184.0000     191.4300     158.8900
        3365    50.720600     178.0000     182.2900     158.8700
        3366    50.732800     175.0000     176.6000     158.8500
        3367    50.745100     185.0000     173.2400     158.8300
        3368    50.757300     154.0000     171.2800     158.8100
        3369    50.769600     197.0000     170.1900     158.7900
        3370    50.781800     147.0000     169.6900     158.7800
        3371    50.794100     161.0000     169.5900     158.7600
        3372    50.806300     173.0000     169.7700     158.7400
        3373    50.818600     167.0000     170.1200     158.7200
        3374    50.830800     175.0000     170.4000     158.7000
        3375    50.843100     168.0000     170.2200     158.6800
        3376    50.855300     186.0000     169.5500     158.6600
        3377    50.867600     155.0000     168.7900     158.6400
        3378    50.879800     172.0000     168.2400     158.6200
        3379    50.892100     162.0000     167.9800     158.6000
        3380    50.904300     176.0000     167.9700     158.5800
        3381    50.916600     170.0000     168.1600     158.5600
        3382    50.928800     164.0000     168.5200     158.5400
        3383    50.941100     178.0000     169.0500     158.5200
        3384    50.953300     164.0000     169.7500     158.5000
        3385    50.965600     153.0000     170.5400     158.4800
        3386    50.977800     164.0000     171.3300     158.4600
        3387    50.990100     197.0000     172.1900     158.4400
        3388    51.002300     185.0000     173.4300     158.4200
        3389    51.014600     167.0000     175.4900     158.4000
        3390    51.026800     177.0000     178.8400     158.3800
        3391    51.039100     185.0000     184.1600     158.3600
        3392    51.051300     210.0000     192.3100     158.3400
        3393    51.063600     228.0000     203.9400     158.3200
        3394    51.075800     222.0000     219.2000     158.3000
        3395    51.088100     223.0000     236.9600     158.2700
        3396    51.100300     239.0000     251.8900     158.2500
        3397    51.112600     258.0000     254.1800     158.2300
        3398    51.124800     250.0000     240.6500     158.2100
        3399    51.137100     231.0000     221.8100     158.1900
        3400    51.149300     238.0000     207.9000     158.1700
        3401    51.161600     211.0000     201.2300     158.1500
        3402    51.173800     203.0000     200.6600     158.1300
        3403    51.186100     196.0000     205.1500     158.1100
        3404    51.198300     225.0000     214.5300     158.0900
        3405    51.210600     222.0000     229.7300     158.0700
        3406    51.222800     251.0000     252.4600     158.0500
        3407    51.235100     313.0000     283.3400     158.0200
        3408    51.247300     318.0000     320.0400     158.0000
        3409    51.259600     365.0000     360.7400     157.9800
        3410    51.271900     438.0000     405.4100     157.9600
        3411    51.284100     483.0000     441.6800     157.9400
        3412    51.296400     490.0000     439.6300     157.9200
        3413    51.308600     472.0000     389.2200     157.9000
        3414    51.320900     335.0000     323.3000     157.8800
        3415    51.333100     303.0000     272.7700     157.8600
        3416    51.345400     236.0000     243.3900     157.8300
        3417    51.357600     195.0000     230.5600     157.8100
        3418    51.369900     247.0000     230.0200     157.7900
        3419    51.382100     235.0000     239.3900     157.7700
        3420    51.394400     233.0000     257.0700     157.7500
        3421    51.406600     295.0000     280.5200     157.7300
        3422    51.418900     346.0000     302.2100     157.7000
        3423    51.431100     332.0000     308.1700     157.6800
        3424    51.443400     327.0000     290.7200     157.6600
        3425    51.455600     271.0000     261.3600     157.6400
        3426    51.467900     205.0000     236.0500     157.6200
        3427    51.480100     201.0000     218.9000     157.6000
        3428    51.492400     177.0000     206.0400     157.5700
        3429    51.504600     217.0000     194.8100     157.5500
        3430    51.516900     164.0000     185.8000     157.5300
        3431    51.529100     190.0000     179.5700     157.5100
        3432    51.541400     184.0000     175.6500     157.4900
        3433    51.553600     155.0000     173.3700     157.4600
        3434    51.565900     161.0000     172.2500     157.4400
        3435    51.578100     159.0000     172.0500     157.4200
        3436    51.590400     157.0000     172.5600     157.4000
        3437    51.602600     197.0000     173.5000     157.3800
        3438    51.614900     145.0000     174.2100     157.3500
        3439    51.627100     165.0000     173.7400     157.3300
        3440    51.639400     157.0000     171.7100     157.3100
        3441    51.651600     159.0000     169.1300     157.2900
        3442    51.663900     161.0000     166.9900     157.2600
        3443    51.676100     182.0000     165.5200     157.2400
        3444    51.688400     173.0000     164.5600     157.2200
        3445    51.700600     165.0000     163.9200     157.2000
        3446    51.712900     166.0000     163.4800     157.1700
        3447    51.725100     166.0000     163.1800     157.1500
        3448    51.737400     152.0000     162.9800     157.1300
        3449    51.749600     144.0000     162.8600     157.1100
        3450    51.761900     152.0000     162.8200     157.0800
        3451    51.774100     147.0000     162.8100     157.0600
        3452    51.786400     170.0000     162.7900     157.0400
        3453    51.798600     138.0000     162.6900     157.0200
        3454    51.810900     180.0000     162.5400     156.9900
        3455    51.823100     179.0000     162.4500     156.9700
        3456    51.835400     154.0000     162.5000     156.9500
        3457    51.847600     160.0000     162.7100     156.9200
        3458    51.859900     157.0000     163.1300     156.9000
        3459    51.872100     170.0000     163.7500     156.8800
        3460    51.884400     168.0000     164.5300     156.8600
        3461    51.896700     159.0000     165.3100     156.8300
        3462    51.908900     160.0000     165.6900     156.8100
        3463    51.921200     160.0000     165.3200     156.7900
        3464    51.933400     149.0000     164.4000     156.7600
        3465    51.945700     173.0000     163.4200     156.7400
        3466    51.957900     160.0000     162.7000     156.7200
        3467    51.970200     164.0000     162.2500     156.6900
        3468    51.982400     156.0000     162.0500     156.6700
        3469    51.994700     139.0000     162.0400     156.6500
        3470    52.006900     148.0000     162.1900     156.6200
        3471    52.019200     178.0000     162.4600     156.6000
        3472    52.031400     154.0000     162.7800     156.5800
        3473    52.043700     168.0000     162.9900     156.5500
        3474    52.055900     165.0000     162.9200     156.5300
        3475    52.068200     184.0000     162.5500     156.5100
        3476    52.080400     174.0000     162.1000     156.4800
        3477    52.092700     160.0000     161.7500     156.4600
        3478    52.104900     145.0000     161.5300     156.4400
        3479    52.117200     157.0000     161.4300     156.4100
        3480    52.129400     170.0000     161.3900     156.3900
        3481    52.141700     159.0000     161.3900     156.3600
        3482    52.153900     156.0000     161.4000     156.3400
        3483    52.166200     167.0000     161.4400     156.3200
        3484    52.178400     185.0000     161.4900     156.2900
        3485    52.190700     157.0000     161.5500     156.2700
        3486    52.202900     182.0000     161.6200     156.2500
        3487    52.215200     152.0000     161.7000     156.2200
        3488    52.227400     156.0000     161.8000     156.2000
        3489    52.239700     155.0000     161.9500     156.1700
        3490    52.251900     142.0000     162.1400     156.1500
        3491    52.264200     163.0000     162.4000     156.1300
        3492    52.276400     152.0000     162.7500     156.1000
        3493    52.288700     160.0000     163.2400     156.0800
        3494    52.300900     165.0000     163.9600     156.0500
        3495    52.313200     176.0000     165.0500     156.0300
        3496    52.325400     162.0000     166.8000     156.0100
        3497    52.337700     197.0000     169.6900     155.9800
        3498    52.349900     166.0000     174.3800     155.9600
        3499    52.362200     223.0000     181.3900     155.9300
        3500    52.374400     208.0000     191.0400     155.9100
        3501    52.386700     224.0000     202.9700     155.8900
        3502    52.398900     208.0000     212.8800     155.8600
        3503    52.411200     218.0000     212.1700     155.8400
        3504    52.423400     221.0000     200.1100     155.8100
        3505    52.435700     181.0000     187.0100     155.7900
        3506    52.447900     183.0000     178.5000     155.7600
        3507    52.460200     190.0000     174.2100     155.7400
        3508    52.472400     162.0000     172.7200     155.7200
        3509    52.484700     164.0000     173.2300     155.6900
        3510    52.496900     157.0000     175.4600     155.6700
        3511    52.509200     188.0000     179.3000     155.6400
        3512    52.521400     200.0000     184.5900     155.6200
        3513    52.533700     171.0000     190.1800     155.5900
        3514    52.546000     200.0000     192.7400     155.5700
        3515    52.558200     188.0000     189.5500     155.5500
        3516    52.570500     187.0000     183.2900     155.5200
        3517    52.582700     187.0000     178.1700     155.5000
        3518    52.595000     160.0000     175.3400     155.4700
        3519    52.607200     165.0000     174.2100     155.4500
        3520    52.619500     177.0000     174.1100     155.4200
        3521    52.631700     208.0000     174.6500     155.4000
        3522    52.644000     154.0000     175.6600     155.3700
        3523    52.656200     178.0000     177.0600     155.3500
        3524    52.668500     164.0000     178.8200     155.3200
        3525    52.680700     185.0000     180.9100     155.3000
        3526    52.693000     188.0000     183.3200     155.2700
        3527    52.705200     184.0000     186.0100     155.2500
        3528    52.717500     180.0000     188.9200     155.2300
        3529    52.729700     158.0000     191.9700     155.2000
        3530    52.742000     197.0000     195.0900     155.1800
        3531    52.754200     194.0000     198.2400     155.1500
        3532    52.766500     205.0000     201.4600     155.1300
        3533    52.778700     194.0000     204.8600     155.1000
        3534    52.791000     205.0000     208.5700     155.0800
        3535    52.803200     190.0000     212.6300     155.0500
        3536    52.815500     195.0000     217.2100     155.0300
        3537    52.827700     211.0000     223.1100     155.0000
        3538    52.840000     201.0000     231.6700     154.9800
        3539    52.852200     247.0000     244.3900     154.9500
        3540    52.864500     287.0000     263.2600     154.9300
        3541    52.876700     318.0000     291.6200     154.9000
        3542    52.889000     358.0000     335.1100     154.8800
        3543    52.901200     450.0000     402.9500     154.8500
        3544    52.913500     594.0000     508.1900     154.8300
        3545    52.925700     678.0000     664.0900     154.8000
        3546    52.938000     914.0000     877.6300     154.7800
        3547    52.950200    1183.0000    1141.0300     154.7500
        3548    52.962500    1467.0000    1405.3700     154.7300
        3549    52.974700    1627.0000    1546.6600     154.7000
        3550    52.987000    1543.0000    1444.3700     154.6800
        3551    52.999200    1250.0000    1156.7200     154.6500
        3552    53.011500     949.0000     862.2800     154.6300
        3553    53.023700     686.0000     656.9200     154.6000
        3554    53.036000     536.0000     542.8800     154.5800
        3555    53.048200     499.0000     498.2800     154.5500
        3556    53.060500     506.0000     507.5700     154.5300
        3557    53.072700     600.0000     562.5600     154.5000
        3558    53.085000     628.0000     656.0600     154.4800
        3559    53.097200     784.0000     772.6100     154.4500
        3560    53.109500     843.0000     871.6400     154.4300
        3561    53.121700     897.0000     887.2500     154.4000
        3562    53.134000     788.0000     788.3100     154.3800
        3563    53.146200     646.0000     628.7200     154.3500
        3564    53.158500     458.0000     483.6700     154.3300
        3565    53.170700     397.0000     381.8100     154.3000
        3566    53.183000     332.0000     316.9400     154.2800
        3567    53.195200     245.0000     276.3000     154.2500
        3568    53.207500     224.0000     249.9200     154.2200
        3569    53.219800     245.0000     232.4700     154.2000
        3570    53.232000     213.0000     220.6000     154.1700
        3571    53.244300     189.0000     212.3300     154.1500
        3572    53.256500     189.0000     206.2800     154.1200
        3573    53.268800     199.0000     201.4500     154.1000
        3574    53.281000     197.0000     197.2600     154.0700
        3575    53.293300     176.0000     193.5700     154.0500
        3576    53.305500     193.0000     190.5100     154.0200
        3577    53.317800     165.0000     188.1200     154.0000
        3578    53.330000     182.0000     186.3500     153.9700
        3579    53.342300     176.0000     185.1500     153.9500
        3580    53.354500     164.0000     184.5200     153.9200
        3581    53.366800     177.0000     184.5200     153.9000
        3582    53.379000     173.0000     185.2300     153.8700
        3583    53.391300     177.0000     186.8400     153.8500
        3584    53.403500     189.0000     189.6500     153.8200
        3585    53.415800     213.0000     194.2700     153.8000
        3586    53.428000     182.0000     201.7900     153.7700
        3587    53.440300     202.0000     214.0000     153.7500
        3588    53.452500     235.0000     233.5800     153.7200
        3589    53.464800     236.0000     263.6700     153.7000
        3590    53.477000     284.0000     306.5600     153.6700
        3591    53.489300     355.0000     361.9200     153.6500
        3592    53.501500     430.0000     421.6500     153.6200
        3593    53.513800     433.0000     461.0000     153.6000
        3594    53.526000     415.0000     449.5900     153.5700
        3595    53.538300     432.0000     391.4200     153.5400
        3596    53.550500     355.0000     324.7400     153.5200
        3597    53.562800     268.0000     275.4900     153.4900
        3598    53.575000     219.0000     246.8400     153.4700
        3599    53.587300     253.0000     234.1600     153.4400
        3600    53.599500     233.0000     233.5600     153.4200
        3601    53.611800     243.0000     243.2400     153.3900
        3602    53.624000     284.0000     262.2500     153.3700
        3603    53.636300     276.0000     288.7100     153.3400
        3604    53.648500     321.0000     316.3500     153.3200
        3605    53.660800     336.0000     331.8300     153.2900
        3606    53.673000     309.0000     323.6100     153.2700
        3607    53.685300     278.0000     296.9400     153.2400
        3608    53.697500     230.0000     266.7200     153.2200
        3609    53.709800     240.0000     240.2200     153.1900
        3610    53.722000     190.0000     218.2500     153.1700
        3611    53.734300     196.0000     201.6100     153.1400
        3612    53.746500     204.0000     190.3100     153.1200
        3613    53.758800     203.0000     183.1700     153.0900
        3614    53.771000     191.0000     178.8900     153.0700
        3615    53.783300     184.0000     176.6200     153.0400
        3616    53.795500     185.0000     175.8800     153.0200
        3617    53.807800     181.0000     176.3800     152.9900
        3618    53.820000     173.0000     177.7700     152.9700
        3619    53.832300     187.0000     179.3300     152.9400
        3620    53.844600     170.0000     179.7600     152.9200
        3621    53.856800     150.0000     178.0200     152.8900
        3622    53.869100     166.0000     174.6100     152.8700
        3623    53.881300     141.0000     171.1200     152.8400
        3624    53.893600     154.0000     168.5200     152.8200
        3625    53.905800     163.0000     166.8700     152.7900
        3626    53.918100     156.0000     165.9100     152.7700
        3627    53.930300     164.0000     165.4000     152.7400
        3628    53.942600     171.0000     165.1800     152.7200
        3629    53.954800     165.0000     165.1700     152.7000
        3630    53.967100     156.0000     165.3000     152.6700
        3631    53.979300     175.0000     165.5200     152.6500
        3632    53.991600     175.0000     165.8200     152.6200
        3633    54.003800     162.0000     166.1800     152.6000
        3634    54.016100     180.0000     166.6500     152.5700
        3635    54.028300     155.0000     167.2700     152.5500
        3636    54.040600     158.0000     168.1700     152.5200
        3637    54.052800     168.0000     169.4300     152.5000
        3638    54.065100     181.0000     171.1500     152.4700
        3639    54.077300     187.0000     173.3300     152.4500
        3640    54.089600     178.0000     175.8200     152.4200
        3641    54.101800     165.0000     178.3000     152.4000
        3642    54.114100     165.0000     180.8700     152.3800
        3643    54.126300     180.0000     184.5200     152.3500
        3644    54.138600     183.0000     190.7800     152.3300
        3645    54.150800     183.0000     201.5000     152.3000
        3646    54.163100     244.0000     219.0600     152.2800
        3647    54.175300     266.0000     246.1600     152.2500
        3648    54.187600     273.0000     284.6100     152.2300
        3649    54.199800     359.0000     333.9200     152.2100
        3650    54.212100     359.0000     386.0300     152.1800
        3651    54.224300     445.0000     417.3100     152.1600
        3652    54.236600     437.0000     401.8600     152.1300
        3653    54.248800     347.0000     348.3900     152.1100
        3654    54.261100     297.0000     291.9000     152.0800
        3655    54.273300     265.0000     252.0800     152.0600
        3656    54.285600     231.0000     229.9100     152.0400
        3657    54.297800     216.0000     221.1800     152.0100
        3658    54.310100     216.0000     222.9700     151.9900
        3659    54.322300     238.0000     234.3600     151.9600
        3660    54.334600     274.0000     255.3600     151.9400
        3661    54.346800     260.0000     285.4800     151.9200
        3662    54.359100     359.0000     320.4300     151.8900
        3663    54.371300     405.0000     348.8200     151.8700
        3664    54.383600     366.0000     358.2500     151.8400
        3665    54.395800     346.0000     347.2800     151.8200
        3666    54.408100     334.0000     320.9600     151.8000
        3667    54.420300     364.0000     284.5300     151.7700
        3668    54.432600     288.0000     248.3400     151.7500
        3669    54.444800     235.0000     221.0000     151.7300
        3670    54.457100     223.0000     203.7400     151.7000
        3671    54.469400     212.0000     194.2600     151.6800
        3672    54.481600     173.0000     190.2800     151.6600
        3673    54.493900     188.0000     190.3500     151.6300
        3674    54.506100     208.0000     193.6800     151.6100
        3675    54.518400     175.0000     199.8300     151.5900
        3676    54.530600     232.0000     207.8200     151.5600
        3677    54.542900     225.0000     214.6900     151.5400
        3678    54.555100     230.0000     215.7500     151.5200
        3679    54.567400     187.0000     209.1600     151.4900
        3680    54.579600     197.0000     198.5900     151.4700
        3681    54.591900     164.0000     188.3400     151.4500
        3682    54.604100     193.0000     180.0100     151.4200
        3683    54.616400     173.0000     173.8700     151.4000
        3684    54.628600     175.0000     169.7300     151.3800
        3685    54.640900     186.0000     167.0300     151.3500
        3686    54.653100     167.0000     165.2200     151.3300
        3687    54.665400     167.0000     163.9900     151.3100
        3688    54.677600     185.0000     163.2400     151.2900
        3689    54.689900     166.0000     162.9500     151.2600
        3690    54.702100     172.0000     163.0300     151.2400
        3691    54.714400     145.0000     163.3200     151.2200
        3692    54.726600     165.0000     163.5700     151.2000
        3693    54.738900     159.0000     163.4100     151.1700
        3694    54.751100     180.0000     162.7400     151.1500
        3695    54.763400     173.0000     161.8600     151.1300
        3696    54.775600     171.0000     161.1800     151.1100
        3697    54.787900     165.0000     160.8500     151.0800
        3698    54.800100     163.0000     160.8600     151.0600
        3699    54.812400     167.0000     161.2500     151.0400
        3700    54.824600     159.0000     162.0600     151.0200
        3701    54.836900     165.0000     163.4000     150.9900
        3702    54.849100     165.0000     165.5200     150.9700
        3703    54.861400     168.0000     168.8000     150.9500
        3704    54.873600     170.0000     173.9100     150.9300
        3705    54.885900     196.0000     181.8100     150.9100
        3706    54.898100     195.0000     193.6700     150.8800
        3707    54.910400     211.0000     210.3800     150.8600
        3708    54.922600     247.0000     231.5400     150.8400
        3709    54.934900     249.0000     252.8700     150.8200
        3710    54.947100     253.0000     263.9300     150.8000
        3711    54.959400     270.0000     255.8600     150.7800
        3712    54.971600     208.0000     234.0500     150.7500
        3713    54.983900     220.0000     211.2700     150.7300
        3714    54.996100     186.0000     194.4300     150.7100
        3715    55.008400     188.0000     184.3200     150.6900
        3716    55.020600     188.0000     179.5600     150.6700
        3717    55.032900     189.0000     178.9000     150.6500
        3718    55.045100     178.0000     181.7600     150.6300
        3719    55.057400     189.0000     187.8700     150.6100
        3720    55.069600     184.0000     196.6800     150.5900
        3721    55.081900     196.0000     206.0600     150.5600
        3722    55.094100     210.0000     211.3800     150.5400
        3723    55.106400     225.0000     208.2700     150.5200
        3724    55.118700     187.0000     198.0600     150.5000
        3725    55.130900     193.0000     186.3500     150.4800
        3726    55.143200     150.0000     177.0400     150.4600
        3727    55.155400     178.0000     170.8900     150.4400
        3728    55.167700     175.0000     167.0600     150.4200
        3729    55.179900     173.0000     164.4200     150.4000
        3730    55.192200     147.0000     162.2000     150.3800
        3731    55.204400     153.0000     160.3100     150.3600
        3732    55.216700     172.0000     158.8400     150.3400
        3733    55.228900     161.0000     157.7800     150.3200
        3734    55.241200     175.0000     157.0500     150.3000
        3735    55.253400     156.0000     156.5600     150.2800
        3736    55.265700     149.0000     156.2500     150.2600
        3737    55.277900     151.0000     156.1100     150.2400
        3738    55.290200     137.0000     156.1100     150.2200
        3739    55.302400     160.0000     156.2000     150.2000
        3740    55.314700     149.0000     156.3400     150.1800
        3741    55.326900     146.0000     156.3700     150.1600
        3742    55.339200     154.0000     156.2300     150.1400
        3743    55.351400     168.0000     156.0000     150.1200
        3744    55.363700     152.0000     155.8400     150.1000
        3745    55.375900     146.0000     155.8500     150.0800
        3746    55.388200     138.0000     156.0900     150.0600
        3747    55.400400     148.0000     156.5800     150.0500
        3748    55.412700     144.0000     157.3300     150.0300
        3749    55.424900     152.0000     158.3000     150.0100
        3750    55.437200     134.0000     159.4200     149.9900
        3751    55.449400     180.0000     160.7300     149.9700
        3752    55.461700     161.0000     162.3100     149.9500
        3753    55.473900     138.0000     163.9500     149.9300
        3754    55.486200     166.0000     164.9400     149.9200
        3755    55.498400     179.0000     164.3900     149.9000
        3756    55.510700     172.0000     162.4000     149.8800
        3757    55.522900     174.0000     160.1100     149.8600
        3758    55.535200     171.0000     158.3800     149.8400
        3759    55.547400     161.0000     157.3900     149.8200
        3760    55.559700     159.0000     156.9900     149.8100
        3761    55.571900     172.0000     157.0000     149.7900
        3762    55.584200     168.0000     157.2900     149.7700
        3763    55.596400     145.0000     157.8000     149.7500
        3764    55.608700     174.0000     158.5300     149.7400
        3765    55.620900     162.0000     159.3900     149.7200
        3766    55.633200     152.0000     160.1100     149.7000
        3767    55.645400     161.0000     160.2500     149.6800
        3768    55.657700     175.0000     159.6500     149.6700
        3769    55.669900     161.0000     158.6300     149.6500
        3770    55.682200     173.0000     157.6100     149.6300
        3771    55.694400     182.0000     156.8500     149.6200
        3772    55.706700     181.0000     156.4100     149.6000
        3773    55.718900     161.0000     156.2700     149.5800
        3774    55.731200     157.0000     156.3600     149.5700
        3775    55.743400     161.0000     156.6600     149.5500
        3776    55.755700     178.0000     157.1500     149.5300
        3777    55.768000     161.0000     157.8200     149.5200
        3778    55.780200     143.0000     158.6500     149.5000
        3779    55.792500     175.0000     159.6300     149.4900
        3780    55.804700     182.0000     160.6900     149.4700
        3781    55.817000     177.0000     161.5500     149.4500
        3782    55.829200     146.0000     161.8500     149.4400
        3783    55.841500     169.0000     161.5900     149.4200
        3784    55.853700     163.0000     161.3300     149.4100
        3785    55.866000     161.0000     161.5200     149.3900
        3786    55.878200     174.0000     162.3000     149.3800
        3787    55.890500     163.0000     163.7000     149.3600
        3788    55.902700     169.0000     165.8200     149.3500
        3789    55.915000     174.0000     169.0300     149.3300
        3790    55.927200     171.0000     173.9900     149.3200
        3791    55.939500     179.0000     181.6400     149.3000
        3792    55.951700     204.0000     193.1700     149.2900
        3793    55.964000     220.0000     209.9500     149.2700
        3794    55.976200     251.0000     232.9800     149.2600
        3795    55.988500     267.0000     261.5700     149.2400
        3796    56.000700     303.0000     289.9300     149.2300
        3797    56.013000     312.0000     304.1100     149.2100
        3798    56.025200     314.0000     292.2900     149.2000
        3799    56.037500     268.0000     261.7000     149.1900
        3800    56.049700     208.0000     230.1500     149.1700
        3801    56.062000     188.0000     207.3500     149.1600
        3802    56.074200     190.0000     193.9100     149.1500
        3803    56.086500     201.0000     187.5400     149.1300
        3804    56.098700     201.0000     186.4200     149.1200
        3805    56.111000     194.0000     189.7500     149.1100
        3806    56.123200     187.0000     197.3000     149.0900
        3807    56.135500     213.0000     208.6100     149.0800
        3808    56.147700     232.0000     221.6200     149.0700
        3809    56.160000     221.0000     230.9200     149.0600
        3810    56.172200     227.0000     229.7700     149.0400
        3811    56.184500     209.0000     217.4600     149.0300
        3812    56.196700     198.0000     200.8800     149.0200
        3813    56.209000     183.0000     186.7600     149.0100
        3814    56.221200     202.0000     177.1600     148.9900
        3815    56.233500     157.0000     171.3300     148.9800
        3816    56.245700     186.0000     168.0300     148.9700
        3817    56.258000     168.0000     166.4600     148.9600
        3818    56.270200     168.0000     166.2600     148.9500
        3819    56.282500     183.0000     167.4600     148.9400
        3820    56.294700     186.0000     170.3200     148.9200
        3821    56.307000     191.0000     175.2900     148.9100
        3822    56.319200     182.0000     182.6900     148.9000
        3823    56.331500     213.0000     192.3500     148.8900
        3824    56.343700     198.0000     202.4800     148.8800
        3825    56.356000     216.0000     208.3200     148.8700
        3826    56.368200     233.0000     205.0500     148.8600
        3827    56.380500     216.0000     194.6300     148.8500
        3828    56.392800     181.0000     183.8000     148.8400
        3829    56.405000     189.0000     176.3600     148.8300
        3830    56.417300     204.0000     172.5900     148.8200
        3831    56.429500     181.0000     171.7000     148.8100
        3832    56.441800     175.0000     173.4700     148.8000
        3833    56.454000     178.0000     178.0100     148.7900
        3834    56.466300     175.0000     186.0600     148.7800
        3835    56.478500     219.0000     198.6400     148.7700
        3836    56.490800     209.0000     216.5700     148.7600
        3837    56.503000     245.0000     239.1400     148.7500
        3838    56.515300     249.0000     263.3400     148.7500
        3839    56.527500     277.0000     283.8300     148.7400
        3840    56.539800     267.0000     291.9900     148.7300
        3841    56.552000     289.0000     279.6800     148.7200
        3842    56.564300     235.0000     251.6200     148.7100
        3843    56.576500     205.0000     222.5300     148.7000
        3844    56.588800     193.0000     201.2100     148.7000
        3845    56.601000     200.0000     188.2800     148.6900
        3846    56.613300     184.0000     181.6700     148.6800
        3847    56.625500     201.0000     179.7000     148.6700
        3848    56.637800     176.0000     181.6300     148.6700
        3849    56.650000     214.0000     187.2600     148.6600
        3850    56.662300     183.0000     196.2800     148.6500
        3851    56.674500     225.0000     207.3400     148.6400
        3852    56.686800     219.0000     216.6400     148.6400
        3853    56.699000     250.0000     218.3600     148.6300
        3854    56.711300     199.0000     209.8800     148.6300
        3855    56.723500     221.0000     195.7300     148.6200
        3856    56.735800     186.0000     182.4600     148.6100
        3857    56.748000     195.0000     172.9100     148.6100
        3858    56.760300     172.0000     166.7700     148.6000
        3859    56.772500     171.0000     162.9200     148.6000
        3860    56.784800     161.0000     160.4700     148.5900
        3861    56.797000     165.0000     158.9000     148.5800
        3862    56.809300     151.0000     157.9200     148.5800
        3863    56.821500     159.0000     157.3300     148.5700
        3864    56.833800     172.0000     157.0500     148.5700
        3865    56.846000     159.0000     156.9600     148.5700
        3866    56.858300     141.0000     156.9100     148.5600
        3867    56.870500     174.0000     156.7700     148.5600
        3868    56.882800     164.0000     156.4600     148.5500
        3869    56.895000     175.0000     156.0800     148.5500
        3870    56.907300     153.0000     155.7400     148.5500
        3871    56.919500     156.0000     155.5500     148.5400
        3872    56.931800     174.0000     155.5200     148.5400
        3873    56.944000     152.0000     155.6400     148.5300
        3874    56.956300     150.0000     155.9100     148.5300
        3875    56.968500     148.0000     156.2900     148.5300
        3876    56.980800     158.0000     156.7300     148.5300
        3877    56.993000     159.0000     157.1000     148.5200
        3878    57.005300     140.0000     157.2600     148.5200
        3879    57.017500     142.0000     157.3000     148.5200
        3880    57.029800     162.0000     157.3800     148.5200
        3881    57.042100     148.0000     157.6000     148.5200
        3882    57.054300     161.0000     158.0200     148.5100
        3883    57.066600     161.0000     158.7300     148.5100
        3884    57.078800     158.0000     159.7800     148.5100
        3885    57.091100     185.0000     161.1300     148.5100
        3886    57.103300     156.0000     162.6300     148.5100
        3887    57.115600     167.0000     164.0600     148.5100
        3888    57.127800     169.0000     165.5300     148.5100
        3889    57.140100     156.0000     167.6600     148.5100
        3890    57.152300     151.0000     171.2400     148.5100
        3891    57.164600     170.0000     177.1800     148.5100
        3892    57.176800     164.0000     186.5600     148.5100
        3893    57.189100     254.0000     200.2500     148.5100
        3894    57.201300     207.0000     218.2200     148.5100
        3895    57.213600     250.0000     237.5900     148.5100
        3896    57.225800     264.0000     250.1300     148.5100
        3897    57.238100     268.0000     246.5500     148.5100
        3898    57.250300     243.0000     228.9600     148.5100
        3899    57.262600     250.0000     209.1200     148.5200
        3900    57.274800     203.0000     194.5000     148.5200
        3901    57.287100     170.0000     186.1600     148.5200
        3902    57.299300     193.0000     183.1000     148.5200
        3903    57.311600     186.0000     184.6100     148.5200
        3904    57.323800     220.0000     190.8900     148.5300
        3905    57.336100     230.0000     202.9200     148.5300
        3906    57.348300     211.0000     221.9900     148.5300
        3907    57.360600     248.0000     248.4700     148.5300
        3908    57.372800     286.0000     279.8100     148.5400
        3909    57.385100     286.0000     307.3400     148.5400
        3910    57.397300     298.0000     316.4700     148.5500
        3911    57.409600     304.0000     298.3800     148.5500
        3912    57.421800     280.0000     263.1500     148.5500
        3913    57.434100     237.0000     229.2400     148.5600
        3914    57.446300     198.0000     205.3000     148.5600
        3915    57.458600     179.0000     190.9200     148.5700
        3916    57.470800     190.0000     183.4000     148.5700
        3917    57.483100     208.0000     180.6900     148.5800
        3918    57.495300     186.0000     181.7900     148.5800
        3919    57.507600     195.0000     186.2700     148.5900
        3920    57.519800     181.0000     193.8800     148.5900
        3921    57.532100     213.0000     203.8200     148.6000
        3922    57.544300     222.0000     213.1800     148.6100
        3923    57.556600     200.0000     216.2700     148.6100
        3924    57.568800     209.0000     209.3500     148.6200
        3925    57.581100     194.0000     196.0200     148.6300
        3926    57.593300     183.0000     182.9500     148.6300
        3927    57.605600     186.0000     173.4300     148.6400
        3928    57.617800     181.0000     167.3300     148.6500
        3929    57.630100     178.0000     163.5000     148.6600
        3930    57.642300     168.0000     161.0200     148.6600
        3931    57.654600     146.0000     159.3400     148.6700
        3932    57.666800     156.0000     158.0900     148.6800
        3933    57.679100     161.0000     157.0600     148.6900
        3934    57.691400     179.0000     156.2000     148.7000
        3935    57.703600     157.0000     155.5300     148.7100
        3936    57.715900     179.0000     155.0200     148.7200
        3937    57.728100     151.0000     154.6600     148.7300
        3938    57.740400     160.0000     154.4100     148.7400
        3939    57.752600     144.0000     154.2600     148.7500
        3940    57.764900     150.0000     154.1900     148.7600
        3941    57.777100     163.0000     154.1800     148.7700
        3942    57.789400     174.0000     154.2300     148.7800
        3943    57.801600     166.0000     154.3500     148.7900
        3944    57.813900     161.0000     154.6300     148.8000
        3945    57.826100     165.0000     155.1200     148.8100
        3946    57.838400     170.0000     155.9600     148.8200
        3947    57.850600     167.0000     157.3100     148.8400
        3948    57.862900     154.0000     159.4300     148.8500
        3949    57.875100     147.0000     162.6800     148.8600
        3950    57.887400     147.0000     167.3700     148.8700
        3951    57.899600     151.0000     173.5900     148.8900
        3952    57.911900     170.0000     180.6600     148.9000
        3953    57.924100     189.0000     186.9000     148.9100
        3954    57.936400     180.0000     189.8500     148.9200
        3955    57.948600     167.0000     187.4700     148.9400
        3956    57.960900     188.0000     180.4500     148.9500
        3957    57.973100     151.0000     172.4400     148.9700
        3958    57.985400     162.0000     166.2100     148.9800
        3959    57.997600     159.0000     162.3100     149.0000
        3960    58.009900     170.0000     160.3200     149.0100
        3961    58.022100     156.0000     159.7600     149.0300
        3962    58.034400     168.0000     160.4000     149.0400
        3963    58.046600     150.0000     162.1100     149.0600
        3964    58.058900     150.0000     164.7500     149.0800
        3965    58.071100     148.0000     167.8500     149.0900
        3966    58.083400     173.0000     170.5100     149.1100
        3967    58.095600     162.0000     171.6300     149.1200
        3968    58.107900     157.0000     170.2000     149.1400
        3969    58.120100     161.0000     166.7300     149.1600
        3970    58.132400     138.0000     162.8400     149.1800
        3971    58.144600     159.0000     159.7000     149.1900
        3972    58.156900     145.0000     157.4600     149.2100
        3973    58.169100     178.0000     155.8300     149.2300
        3974    58.181400     161.0000     154.6300     149.2500
        3975    58.193600     139.0000     153.7800     149.2700
        3976    58.205900     155.0000     153.1900     149.2900
        3977    58.218100     163.0000     152.7900     149.3100
        3978    58.230400     141.0000     152.5200     149.3300
        3979    58.242600     146.0000     152.3500     149.3500
        3980    58.254900     155.0000     152.2500     149.3700
        3981    58.267100     166.0000     152.2200     149.3900
        3982    58.279400     163.0000     152.2400     149.4100
        3983    58.291600     157.0000     152.2900     149.4300
        3984    58.303900     147.0000     152.3300     149.4500
        3985    58.316200     156.0000     152.3200     149.4700
        3986    58.328400     158.0000     152.2200     149.4900
        3987    58.340700     147.0000     152.0900     149.5200
        3988    58.352900     155.0000     151.9800     149.5400
        3989    58.365200     145.0000     151.9100     149.5600
        3990    58.377400     166.0000     151.8700     149.5900
        3991    58.389700     136.0000     151.8600     149.6100
        3992    58.401900     160.0000     151.8700     149.6300
        3993    58.414200     123.0000     151.9000     149.6600
        3994    58.426400     144.0000     151.9600     149.6800
        3995    58.438700     137.0000     152.0400     149.7000
        3996    58.450900     136.0000     152.1600     149.7300
        3997    58.463200     157.0000     152.3200     149.7500
        3998    58.475400     157.0000     152.5300     149.7800
        3999    58.487700     150.0000     152.7900     149.8000
        4000    58.499900     140.0000     153.0900     149.8300
        4001    58.512200     166.0000     153.3800     149.8600
        4002    58.524400     145.0000     153.5900     149.8800
        4003    58.536700     161.0000     153.7800     149.9100
        4004    58.548900     149.0000     154.0800     149.9400
        4005    58.561200     166.0000     154.5900     149.9600
        4006    58.573400     171.0000     155.3300     149.9900
        4007    58.585700     165.0000     156.2700     150.0200
        4008    58.597900     162.0000     157.1600     150.0500
        4009    58.610200     154.0000     157.6000     150.0800
        4010    58.622400     173.0000     157.2700     150.1000
        4011    58.634700     179.0000     156.4600     150.1300
        4012    58.646900     151.0000     155.6800     150.1600
        4013    58.659200     137.0000     155.1400     150.1900
        4014    58.671400     148.0000     154.8300     150.2200
        4015    58.683700     148.0000     154.6700     150.2500
        4016    58.695900     147.0000     154.6200     150.2800
        4017    58.708200     170.0000     154.6900     150.3200
        4018    58.720400     158.0000     154.9100     150.3500
        4019    58.732700     160.0000     155.2800     150.3800
        4020    58.744900     165.0000     155.7700     150.4100
        4021    58.757200     173.0000     156.2700     150.4400
        4022    58.769400     149.0000     156.6000     150.4800
        4023    58.781700     161.0000     156.6100     150.5100
        4024    58.793900     158.0000     156.3900     150.5400
        4025    58.806200     168.0000     156.1300     150.5700
        4026    58.818400     171.0000     155.9700     150.6100
        4027    58.830700     178.0000     155.9200     150.6400
        4028    58.842900     148.0000     156.0100     150.6800
        4029    58.855200     165.0000     156.2600     150.7100
        4030    58.867400     163.0000     156.6600     150.7400
        4031    58.879700     162.0000     157.2300     150.7800
        4032    58.891900     168.0000     157.9400     150.8200
        4033    58.904200     149.0000     158.7100     150.8500
        4034    58.916400     181.0000     159.4000     150.8900
        4035    58.928700     134.0000     159.9500     150.9300
        4036    58.940900     151.0000     160.4000     150.9600
        4037    58.953200     174.0000     160.7100     151.0000
        4038    58.965500     178.0000     160.8500     151.0400
        4039    58.977700     178.0000     160.9200     151.0700
        4040    58.990000     157.0000     161.1100     151.1100
        4041    59.002200     173.0000     161.4500     151.1500
        4042    59.014500     167.0000     161.9400     151.1900
        4043    59.026700     157.0000     162.5400     151.2300
        4044    59.039000     148.0000     163.2100     151.2700
        4045    59.051200     150.0000     163.9500     151.3100
        4046    59.063500     167.0000     164.7200     151.3500
        4047    59.075700     178.0000     165.5000     151.3900
        4048    59.088000     159.0000     166.2900     151.4300
        4049    59.100200     178.0000     167.1700     151.4700
        4050    59.112500     181.0000     168.1800     151.5100
        4051    59.124700     184.0000     169.4100     151.5600
        4052    59.137000     171.0000     170.9900     151.6000
        4053    59.149200     178.0000     173.1500     151.6400
        4054    59.161500     173.0000     176.1500     151.6800
        4055    59.173700     202.0000     180.3100     151.7300
        4056    59.186000     168.0000     186.2100     151.7700
        4057    59.198200     223.0000     194.8000     151.8100
        4058    59.210500     204.0000     207.7200     151.8600
        4059    59.222700     212.0000     227.5500     151.9000
        4060    59.235000     258.0000     257.7000     151.9500
        4061    59.247200     323.0000     301.3400     151.9900
        4062    59.259500     356.0000     359.2100     152.0400
        4063    59.271700     452.0000     424.1000     152.0900
        4064    59.284000     506.0000     472.6400     152.1300
        4065    59.296200     552.0000     474.3800     152.1800
        4066    59.308500     490.0000     427.7000     152.2300
        4067    59.320700     364.0000     364.1400     152.2800
        4068    59.333000     342.0000     309.9900     152.3200
        4069    59.345200     294.0000     273.5900     152.3700
        4070    59.357500     250.0000     253.8500     152.4200
        4071    59.369700     223.0000     247.7400     152.4700
        4072    59.382000     233.0000     253.9300     152.5200
        4073    59.394200     291.0000     273.4200     152.5700
        4074    59.406500     342.0000     308.8600     152.6200
        4075    59.418700     357.0000     362.7300     152.6700
        4076    59.431000     436.0000     433.6700     152.7200
        4077    59.443200     513.0000     509.9500     152.7700
        4078    59.455500     578.0000     564.3200     152.8200
        4079    59.467700     560.0000     565.0600     152.8700
        4080    59.480000     483.0000     505.9000     152.9200
        4081    59.492200     401.0000     419.0100     152.9800
        4082    59.504500     332.0000     341.4100     153.0300
        4083    59.516700     280.0000     286.9200     153.0900
        4084    59.529000     215.0000     253.1700     153.1400
        4085    59.541200     210.0000     234.2800     153.1900
        4086    59.553500     230.0000     225.9500     153.2500
        4087    59.565700     204.0000     226.1700     153.3000
        4088    59.578000     221.0000     234.5800     153.3600
        4089    59.590200     224.0000     251.2100     153.4100
        4090    59.602500     258.0000     274.8300     153.4700
        4091    59.614800     295.0000     300.0900     153.5300
        4092    59.627000     276.0000     315.0900     153.5800
        4093    59.639300     304.0000     307.8500     153.6400
        4094    59.651500     265.0000     280.3600     153.7000
        4095    59.663800     257.0000     247.3800     153.7600
        4096    59.676000     218.0000     220.4100     153.8200
        4097    59.688300     206.0000     202.0100     153.8700
        4098    59.700500     177.0000     190.3300     153.9300
        4099    59.712800     202.0000     182.9600     153.9900
        4100    59.725000     174.0000     178.2500     154.0500
        4101    59.737300     184.0000     175.2500     154.1100
        4102    59.749500     149.0000     173.5600     154.1800
        4103    59.761800     200.0000     172.9800     154.2400
        4104    59.774000     155.0000     173.2100     154.3000
        4105    59.786300     150.0000     173.6900     154.3600
        4106    59.798500     157.0000     173.5600     154.4200
        4107    59.810800     157.0000     172.1700     154.4800
        4108    59.823000     178.0000     170.0000     154.5500
        4109    59.835300     171.0000     167.9800     154.6100
        4110    59.847500     163.0000     166.6000     154.6700
        4111    59.859800     189.0000     165.8400     154.7400
        4112    59.872000     162.0000     165.4700     154.8100
        4113    59.884300     132.0000     165.3200     154.8700
        4114    59.896500     172.0000     165.2800     154.9400
        4115    59.908800     180.0000     165.0800     155.0000
        4116    59.921000     142.0000     164.4200     155.0700
        4117    59.933300     165.0000     163.4000     155.1400
        4118    59.945500     154.0000     162.3900     155.2000
        4119    59.957800     151.0000     161.5800     155.2700
        4120    59.970000     158.0000     160.9900     155.3400
        4121    59.982300     152.0000     160.5900     155.4100
        4122    59.994500     167.0000     160.3800     155.4800

# The following lines are used to test the character set of files sent by
# network email or other means. They are not part of the CIF data set.
# abcdefghijklmnopqrstuvwxyzABCDEFGHIJKLMNOPQRSTUVWXYZ0123456789
# !@#$%^&*()_+{}:"~<>?|\-=[];'`,./ 
