# Supplementary material for: Hydrogen-substituted β-tricalcium phosphate synthesized in organic media
Source: Acta Crystallogr B Struct Sci Cryst Eng Mater. 2016 Dec 1;72(Pt 6):875–84. doi: 10.1107/S2052520616015675 (PMC5134762; doi:10.1107/S2052520616015675)
Supplement: Supplementary file 14 [file b-72-00875-150309-02-betaTCPsup14.rtv]

###############################################################################
# Rietveld refinement results for sample 150309-02
# Created with Profex 3.10.0
# Export date: Juli 27, 2016 - 16:29
###############################################################################

data_150309-02
_pd_block_id 150309-02

loop_
    _pd_proc_point_id
    _pd_proc_2theta_corrected
    _pd_proc_intensity_total
    _pd_calc_intensity_total
    _pd_proc_intensity_bkg_calc
           1     9.508400     526.0000     490.2900     490.1000
           2     9.520600     490.0000     490.3800     490.1900
           3     9.532900     492.0000     490.4600     490.2700
           4     9.545100     489.0000     490.5200     490.3200
           5     9.557400     485.0000     490.5700     490.3700
           6     9.569600     505.0000     490.6000     490.4000
           7     9.581900     521.0000     490.6200     490.4100
           8     9.594100     479.0000     490.6200     490.4100
           9     9.606400     557.0000     490.6100     490.3900
          10     9.618600     504.0000     490.5800     490.3600
          11     9.630900     459.0000     490.5400     490.3100
          12     9.643100     513.0000     490.4800     490.2600
          13     9.655400     491.0000     490.4100     490.1800
          14     9.667600     519.0000     490.3300     490.1000
          15     9.679900     490.0000     490.2400     490.0100
          16     9.692100     481.0000     490.1400     489.9000
          17     9.704400     479.0000     490.0300     489.7800
          18     9.716600     483.0000     489.9000     489.6500
          19     9.728900     458.0000     489.7600     489.5100
          20     9.741100     500.0000     489.6100     489.3500
          21     9.753400     477.0000     489.4600     489.1900
          22     9.765600     515.0000     489.2900     489.0200
          23     9.777900     491.0000     489.1100     488.8400
          24     9.790100     462.0000     488.9300     488.6400
          25     9.802400     434.0000     488.7300     488.4400
          26     9.814600     490.0000     488.5300     488.2300
          27     9.826900     460.0000     488.3200     488.0100
          28     9.839100     457.0000     488.1000     487.7900
          29     9.851400     492.0000     487.8700     487.5500
          30     9.863600     476.0000     487.6300     487.3100
          31     9.875900     539.0000     487.3900     487.0600
          32     9.888100     485.0000     487.1400     486.8000
          33     9.900400     479.0000     486.8800     486.5400
          34     9.912600     499.0000     486.6100     486.2600
          35     9.924900     474.0000     486.3400     485.9800
          36     9.937100     506.0000     486.0700     485.7000
          37     9.949400     491.0000     485.7900     485.4100
          38     9.961600     456.0000     485.5000     485.1100
          39     9.973900     499.0000     485.2000     484.8000
          40     9.986100     529.0000     484.9000     484.5000
          41     9.998400     478.0000     484.6000     484.1800
          42    10.010600     471.0000     484.2900     483.8600
          43    10.022900     509.0000     483.9800     483.5300
          44    10.035100     515.0000     483.6600     483.2000
          45    10.047400     428.0000     483.3400     482.8700
          46    10.059600     452.0000     483.0200     482.5300
          47    10.071900     476.0000     482.6900     482.1900
          48    10.084100     468.0000     482.3500     481.8400
          49    10.096400     474.0000     482.0200     481.4900
          50    10.108600     463.0000     481.6800     481.1300
          51    10.120900     538.0000     481.3400     480.7700
          52    10.133100     459.0000     480.9900     480.4100
          53    10.145400     501.0000     480.6500     480.0400
          54    10.157700     460.0000     480.3000     479.6700
          55    10.169900     478.0000     479.9500     479.2900
          56    10.182200     467.0000     479.5900     478.9200
          57    10.194400     416.0000     479.2400     478.5400
          58    10.206700     478.0000     478.8900     478.1600
          59    10.218900     518.0000     478.5300     477.7700
          60    10.231200     489.0000     478.1700     477.3800
          61    10.243400     452.0000     477.8200     476.9900
          62    10.255700     462.0000     477.4600     476.6000
          63    10.267900     451.0000     477.1000     476.2100
          64    10.280200     488.0000     476.7500     475.8100
          65    10.292400     501.0000     476.3900     475.4100
          66    10.304700     510.0000     476.0400     475.0100
          67    10.316900     447.0000     475.6900     474.6100
          68    10.329200     473.0000     475.3500     474.2100
          69    10.341400     503.0000     475.0000     473.8000
          70    10.353700     465.0000     474.6600     473.3900
          71    10.365900     460.0000     474.3300     472.9900
          72    10.378200     507.0000     474.0000     472.5800
          73    10.390400     444.0000     473.6800     472.1700
          74    10.402700     466.0000     473.3700     471.7500
          75    10.414900     488.0000     473.0700     471.3400
          76    10.427200     503.0000     472.7800     470.9300
          77    10.439400     487.0000     472.5100     470.5100
          78    10.451700     492.0000     472.2500     470.1000
          79    10.463900     450.0000     472.0100     469.6800
          80    10.476200     486.0000     471.8000     469.2700
          81    10.488400     488.0000     471.6100     468.8500
          82    10.500700     471.0000     471.4600     468.4300
          83    10.512900     454.0000     471.3500     468.0100
          84    10.525200     468.0000     471.2800     467.6000
          85    10.537400     470.0000     471.2700     467.1800
          86    10.549700     472.0000     471.3300     466.7600
          87    10.561900     489.0000     471.4700     466.3400
          88    10.574200     467.0000     471.7100     465.9200
          89    10.586400     508.0000     472.0700     465.5000
          90    10.598700     474.0000     472.5800     465.0800
          91    10.610900     472.0000     473.2700     464.6600
          92    10.623200     484.0000     473.8500     464.2400
          93    10.635400     465.0000     474.9700     463.8300
          94    10.647700     502.0000     476.4200     463.4100
          95    10.659900     486.0000     478.3000     462.9900
          96    10.672200     490.0000     480.7100     462.5700
          97    10.684400     460.0000     483.8000     462.1500
          98    10.696700     472.0000     487.7400     461.7400
          99    10.708900     461.0000     492.7400     461.3200
         100    10.721200     498.0000     499.0900     460.9000
         101    10.733400     513.0000     507.2400     460.4900
         102    10.745700     542.0000     517.8800     460.0700
         103    10.757900     515.0000     531.9200     459.6600
         104    10.770200     542.0000     550.4300     459.2400
         105    10.782400     630.0000     574.8300     458.8300
         106    10.794700     647.0000     606.6100     458.4200
         107    10.807000     679.0000     645.2100     458.0000
         108    10.819200     737.0000     683.8700     457.5900
         109    10.831500     739.0000     713.1400     457.1800
         110    10.843700     745.0000     732.1000     456.7700
         111    10.856000     748.0000     740.6900     456.3600
         112    10.868200     771.0000     732.8300     455.9600
         113    10.880500     738.0000     700.8500     455.5500
         114    10.892700     638.0000     650.2500     455.1400
         115    10.905000     602.0000     597.6300     454.7400
         116    10.917200     547.0000     551.0600     454.3300
         117    10.929500     487.0000     516.5500     453.9300
         118    10.941700     484.0000     495.2000     453.5300
         119    10.954000     459.0000     482.5600     453.1300
         120    10.966200     449.0000     474.6900     452.7300
         121    10.978500     432.0000     469.4400     452.3300
         122    10.990700     456.0000     465.7500     451.9300
         123    11.003000     447.0000     462.9200     451.5300
         124    11.015200     448.0000     460.7100     451.1300
         125    11.027500     434.0000     458.9200     450.7400
         126    11.039700     452.0000     457.4300     450.3500
         127    11.052000     389.0000     456.1500     449.9500
         128    11.064200     456.0000     455.0400     449.5600
         129    11.076500     464.0000     454.0500     449.1700
         130    11.088700     449.0000     453.1600     448.7800
         131    11.101000     411.0000     452.3400     448.3900
         132    11.113200     462.0000     451.5900     448.0100
         133    11.125500     453.0000     450.8900     447.6200
         134    11.137700     447.0000     450.2400     447.2400
         135    11.150000     480.0000     449.6200     446.8500
         136    11.162200     468.0000     449.0200     446.4700
         137    11.174500     425.0000     448.4600     446.0900
         138    11.186700     479.0000     447.9100     445.7100
         139    11.199000     435.0000     447.3900     445.3300
         140    11.211200     479.0000     446.8800     444.9600
         141    11.223500     438.0000     446.3800     444.5800
         142    11.235700     448.0000     445.9000     444.2000
         143    11.248000     472.0000     445.4300     443.8300
         144    11.260200     426.0000     444.9700     443.4600
         145    11.272500     462.0000     444.5200     443.0900
         146    11.284700     438.0000     444.0800     442.7200
         147    11.297000     438.0000     443.6400     442.3500
         148    11.309200     490.0000     443.2100     441.9800
         149    11.321500     388.0000     442.7900     441.6200
         150    11.333700     439.0000     442.3700     441.2500
         151    11.346000     450.0000     441.9600     440.8900
         152    11.358200     474.0000     441.5500     440.5300
         153    11.370500     471.0000     441.1500     440.1700
         154    11.382700     436.0000     440.7600     439.8100
         155    11.395000     455.0000     440.3600     439.4500
         156    11.407200     420.0000     439.9700     439.1000
         157    11.419500     458.0000     439.5800     438.7400
         158    11.431800     473.0000     439.2000     438.3900
         159    11.444000     434.0000     438.8200     438.0300
         160    11.456300     417.0000     438.4400     437.6800
         161    11.468500     453.0000     438.0700     437.3300
         162    11.480800     413.0000     437.7000     436.9800
         163    11.493000     460.0000     437.3300     436.6400
         164    11.505300     404.0000     436.9600     436.2900
         165    11.517500     436.0000     436.5900     435.9400
         166    11.529800     431.0000     436.2300     435.6000
         167    11.542000     413.0000     435.8700     435.2600
         168    11.554300     454.0000     435.5100     434.9200
         169    11.566500     426.0000     435.1600     434.5800
         170    11.578800     475.0000     434.8000     434.2400
         171    11.591000     463.0000     434.4500     433.9000
         172    11.603300     412.0000     434.1000     433.5600
         173    11.615500     427.0000     433.7500     433.2300
         174    11.627800     440.0000     433.4100     432.8900
         175    11.640000     449.0000     433.0600     432.5600
         176    11.652300     437.0000     432.7200     432.2300
         177    11.664500     432.0000     432.3800     431.9000
         178    11.676800     404.0000     432.0400     431.5700
         179    11.689000     462.0000     431.7000     431.2400
         180    11.701300     426.0000     431.3700     430.9200
         181    11.713500     449.0000     431.0300     430.5900
         182    11.725800     426.0000     430.7000     430.2700
         183    11.738000     439.0000     430.3700     429.9400
         184    11.750300     425.0000     430.0400     429.6200
         185    11.762500     416.0000     429.7100     429.3000
         186    11.774800     391.0000     429.3800     428.9800
         187    11.787000     441.0000     429.0600     428.6600
         188    11.799300     425.0000     428.7400     428.3400
         189    11.811500     478.0000     428.4100     428.0300
         190    11.823800     480.0000     428.0900     427.7100
         191    11.836000     444.0000     427.7700     427.4000
         192    11.848300     418.0000     427.4600     427.0900
         193    11.860500     480.0000     427.1400     426.7800
         194    11.872800     453.0000     426.8300     426.4600
         195    11.885000     405.0000     426.5100     426.1600
         196    11.897300     438.0000     426.2000     425.8500
         197    11.909500     440.0000     425.8900     425.5400
         198    11.921800     421.0000     425.5800     425.2300
         199    11.934000     453.0000     425.2700     424.9300
         200    11.946300     400.0000     424.9600     424.6200
         201    11.958500     416.0000     424.6600     424.3200
         202    11.970800     431.0000     424.3500     424.0200
         203    11.983000     425.0000     424.0500     423.7200
         204    11.995300     427.0000     423.7500     423.4200
         205    12.007500     422.0000     423.4400     423.1200
         206    12.019800     457.0000     423.1400     422.8200
         207    12.032000     445.0000     422.8400     422.5200
         208    12.044300     385.0000     422.5500     422.2300
         209    12.056500     423.0000     422.2500     421.9300
         210    12.068800     437.0000     421.9500     421.6400
         211    12.081100     423.0000     421.6600     421.3500
         212    12.093300     450.0000     421.3700     421.0600
         213    12.105600     449.0000     421.0700     420.7600
         214    12.117800     420.0000     420.7800     420.4700
         215    12.130100     404.0000     420.4900     420.1900
         216    12.142300     451.0000     420.2000     419.9000
         217    12.154600     403.0000     419.9200     419.6100
         218    12.166800     411.0000     419.6300     419.3200
         219    12.179100     419.0000     419.3400     419.0400
         220    12.191300     402.0000     419.0600     418.7500
         221    12.203600     415.0000     418.7800     418.4700
         222    12.215800     439.0000     418.4900     418.1900
         223    12.228100     398.0000     418.2100     417.9100
         224    12.240300     400.0000     417.9300     417.6300
         225    12.252600     439.0000     417.6500     417.3500
         226    12.264800     436.0000     417.3700     417.0700
         227    12.277100     421.0000     417.0900     416.7900
         228    12.289300     433.0000     416.8200     416.5100
         229    12.301600     388.0000     416.5400     416.2400
         230    12.313800     423.0000     416.2700     415.9600
         231    12.326100     398.0000     415.9900     415.6900
         232    12.338300     378.0000     415.7200     415.4100
         233    12.350600     408.0000     415.4500     415.1400
         234    12.362800     395.0000     415.1800     414.8700
         235    12.375100     417.0000     414.9100     414.6000
         236    12.387300     392.0000     414.6400     414.3200
         237    12.399600     431.0000     414.3700     414.0500
         238    12.411800     424.0000     414.1000     413.7900
         239    12.424100     414.0000     413.8400     413.5200
         240    12.436300     358.0000     413.5700     413.2500
         241    12.448600     422.0000     413.3100     412.9800
         242    12.460800     451.0000     413.0400     412.7200
         243    12.473100     440.0000     412.7800     412.4500
         244    12.485300     415.0000     412.5200     412.1900
         245    12.497600     427.0000     412.2600     411.9200
         246    12.509800     415.0000     412.0000     411.6600
         247    12.522100     416.0000     411.7400     411.4000
         248    12.534300     407.0000     411.4800     411.1400
         249    12.546600     458.0000     411.2200     410.8800
         250    12.558800     399.0000     410.9700     410.6200
         251    12.571100     456.0000     410.7100     410.3600
         252    12.583300     397.0000     410.4600     410.1000
         253    12.595600     419.0000     410.2000     409.8400
         254    12.607800     411.0000     409.9500     409.5800
         255    12.620100     430.0000     409.7000     409.3300
         256    12.632300     427.0000     409.4500     409.0700
         257    12.644600     397.0000     409.2000     408.8200
         258    12.656800     461.0000     408.9500     408.5600
         259    12.669100     384.0000     408.7000     408.3100
         260    12.681300     420.0000     408.4600     408.0600
         261    12.693600     447.0000     408.2100     407.8000
         262    12.705900     428.0000     407.9700     407.5500
         263    12.718100     411.0000     407.7200     407.3000
         264    12.730400     404.0000     407.4800     407.0500
         265    12.742600     444.0000     407.2400     406.8000
         266    12.754900     398.0000     407.0000     406.5500
         267    12.767100     418.0000     406.7600     406.3000
         268    12.779400     421.0000     406.5200     406.0500
         269    12.791600     404.0000     406.2900     405.8100
         270    12.803900     429.0000     406.0500     405.5600
         271    12.816100     397.0000     405.8200     405.3100
         272    12.828400     413.0000     405.5900     405.0700
         273    12.840600     421.0000     405.3700     404.8200
         274    12.852900     385.0000     405.1500     404.5800
         275    12.865100     355.0000     404.9400     404.3400
         276    12.877400     425.0000     404.7500     404.0900
         277    12.889600     412.0000     404.5700     403.8500
         278    12.901900     420.0000     404.4200     403.6100
         279    12.914100     368.0000     404.2900     403.3700
         280    12.926400     430.0000     404.2100     403.1300
         281    12.938600     403.0000     404.2000     402.8900
         282    12.950900     384.0000     404.2600     402.6500
         283    12.963100     392.0000     404.4900     402.4100
         284    12.975400     412.0000     405.0900     402.1700
         285    12.987600     374.0000     406.1300     401.9300
         286    12.999900     399.0000     405.8300     401.6900
         287    13.012100     401.0000     406.0600     401.4600
         288    13.024400     371.0000     406.6500     401.2200
         289    13.036600     444.0000     406.9200     400.9800
         290    13.048900     412.0000     405.7200     400.7500
         291    13.061100     411.0000     403.4800     400.5100
         292    13.073400     403.0000     403.2800     400.2800
         293    13.085600     420.0000     401.8900     400.0500
         294    13.097900     353.0000     400.9700     399.8100
         295    13.110100     402.0000     400.6900     399.5800
         296    13.122400     361.0000     400.4800     399.3500
         297    13.134600     385.0000     400.2800     399.1200
         298    13.146900     368.0000     400.1000     398.8900
         299    13.159100     427.0000     399.9200     398.6600
         300    13.171400     412.0000     399.7600     398.4300
         301    13.183600     390.0000     399.6000     398.2000
         302    13.195900     380.0000     399.4500     397.9700
         303    13.208100     405.0000     399.3000     397.7400
         304    13.220400     418.0000     399.1700     397.5100
         305    13.232600     408.0000     399.0500     397.2800
         306    13.244900     393.0000     398.9500     397.0600
         307    13.257100     413.0000     398.8500     396.8300
         308    13.269400     396.0000     398.7800     396.6000
         309    13.281600     384.0000     398.7200     396.3800
         310    13.293900     389.0000     398.6900     396.1500
         311    13.306100     405.0000     398.6900     395.9300
         312    13.318400     400.0000     398.7200     395.7100
         313    13.330600     429.0000     398.7900     395.4800
         314    13.342900     392.0000     398.9200     395.2600
         315    13.355100     406.0000     399.1100     395.0400
         316    13.367400     397.0000     399.3800     394.8100
         317    13.379700     406.0000     399.7700     394.5900
         318    13.391900     390.0000     400.3000     394.3700
         319    13.404200     442.0000     401.0100     394.1500
         320    13.416400     427.0000     401.9700     393.9300
         321    13.428700     429.0000     403.2900     393.7100
         322    13.440900     404.0000     405.0900     393.4900
         323    13.453200     457.0000     407.5400     393.2700
         324    13.465400     401.0000     410.9100     393.0500
         325    13.477700     389.0000     414.7100     392.8400
         326    13.489900     406.0000     420.6800     392.6200
         327    13.502200     396.0000     428.7300     392.4000
         328    13.514400     439.0000     439.5600     392.1800
         329    13.526700     477.0000     454.0800     391.9700
         330    13.538900     429.0000     473.4400     391.7500
         331    13.551200     511.0000     498.9200     391.5400
         332    13.563400     476.0000     530.6000     391.3200
         333    13.575700     498.0000     564.6600     391.1100
         334    13.587900     551.0000     594.4800     390.8900
         335    13.600200     627.0000     618.2300     390.6800
         336    13.612400     578.0000     635.7900     390.4700
         337    13.624700     625.0000     640.1500     390.2600
         338    13.636900     645.0000     622.5100     390.0400
         339    13.649200     609.0000     585.8100     389.8300
         340    13.661400     587.0000     544.5800     389.6200
         341    13.673700     530.0000     505.4800     389.4100
         342    13.685900     445.0000     470.0300     389.2000
         343    13.698200     423.0000     443.0900     388.9900
         344    13.710400     431.0000     425.7500     388.7800
         345    13.722700     406.0000     415.0900     388.5700
         346    13.734900     385.0000     408.3200     388.3600
         347    13.747200     409.0000     403.7700     388.1600
         348    13.759400     437.0000     400.5500     387.9500
         349    13.771700     434.0000     398.1600     387.7400
         350    13.783900     378.0000     396.3100     387.5300
         351    13.796200     401.0000     394.8400     387.3300
         352    13.808400     393.0000     393.6400     387.1200
         353    13.820700     393.0000     392.6300     386.9200
         354    13.832900     391.0000     391.7700     386.7100
         355    13.845200     393.0000     391.0200     386.5100
         356    13.857400     403.0000     390.3600     386.3000
         357    13.869700     374.0000     389.7700     386.1000
         358    13.881900     407.0000     389.2400     385.9000
         359    13.894200     355.0000     388.7600     385.6900
         360    13.906400     409.0000     388.3100     385.4900
         361    13.918700     418.0000     387.8900     385.2900
         362    13.930900     369.0000     387.5000     385.0900
         363    13.943200     374.0000     387.1500     384.8900
         364    13.955400     401.0000     386.8000     384.6900
         365    13.967700     381.0000     386.4700     384.4900
         366    13.979900     384.0000     386.1600     384.2900
         367    13.992200     412.0000     385.8600     384.0900
         368    14.004500     355.0000     385.5700     383.8900
         369    14.016700     382.0000     385.3000     383.6900
         370    14.029000     405.0000     385.0400     383.5000
         371    14.041200     395.0000     384.7900     383.3000
         372    14.053500     383.0000     384.5500     383.1000
         373    14.065700     391.0000     384.3300     382.9000
         374    14.078000     380.0000     384.1300     382.7100
         375    14.090200     368.0000     383.9500     382.5100
         376    14.102500     388.0000     383.7900     382.3200
         377    14.114700     360.0000     383.6700     382.1200
         378    14.127000     377.0000     383.6000     381.9300
         379    14.139200     367.0000     383.5700     381.7400
         380    14.151500     375.0000     383.6200     381.5400
         381    14.163700     397.0000     383.7400     381.3500
         382    14.176000     419.0000     383.9300     381.1600
         383    14.188200     348.0000     384.1400     380.9700
         384    14.200500     399.0000     384.3000     380.7800
         385    14.212700     375.0000     384.3800     380.5800
         386    14.225000     371.0000     384.3700     380.3900
         387    14.237200     347.0000     384.1700     380.2000
         388    14.249500     362.0000     383.6900     380.0100
         389    14.261700     401.0000     383.0200     379.8300
         390    14.274000     385.0000     382.3100     379.6400
         391    14.286200     362.0000     381.6200     379.4500
         392    14.298500     365.0000     380.9800     379.2600
         393    14.310700     380.0000     380.4300     379.0700
         394    14.323000     352.0000     380.0000     378.8900
         395    14.335200     388.0000     379.6600     378.7000
         396    14.347500     374.0000     379.3700     378.5200
         397    14.359700     400.0000     379.1000     378.3300
         398    14.372000     360.0000     378.8600     378.1500
         399    14.384200     354.0000     378.6300     377.9600
         400    14.396500     348.0000     378.4100     377.7800
         401    14.408700     404.0000     378.2000     377.5900
         402    14.421000     367.0000     378.0000     377.4100
         403    14.433200     361.0000     377.7900     377.2300
         404    14.445500     345.0000     377.5900     377.0500
         405    14.457700     410.0000     377.3900     376.8700
         406    14.470000     383.0000     377.2000     376.6900
         407    14.482200     381.0000     377.0000     376.5000
         408    14.494500     317.0000     376.8100     376.3200
         409    14.506700     381.0000     376.6200     376.1500
         410    14.519000     367.0000     376.4300     375.9700
         411    14.531200     381.0000     376.2400     375.7900
         412    14.543500     372.0000     376.0500     375.6100
         413    14.555700     387.0000     375.8700     375.4300
         414    14.568000     367.0000     375.6800     375.2600
         415    14.580200     375.0000     375.5000     375.0800
         416    14.592500     386.0000     375.3200     374.9000
         417    14.604700     342.0000     375.1300     374.7300
         418    14.617000     359.0000     374.9500     374.5500
         419    14.629200     381.0000     374.7700     374.3800
         420    14.641500     390.0000     374.5900     374.2000
         421    14.653800     348.0000     374.4100     374.0300
         422    14.666000     366.0000     374.2400     373.8600
         423    14.678300     364.0000     374.0600     373.6800
         424    14.690500     398.0000     373.8800     373.5100
         425    14.702800     364.0000     373.7100     373.3400
         426    14.715000     397.0000     373.5300     373.1700
         427    14.727300     402.0000     373.3600     373.0000
         428    14.739500     345.0000     373.1800     372.8300
         429    14.751800     397.0000     373.0100     372.6600
         430    14.764000     365.0000     372.8400     372.4900
         431    14.776300     369.0000     372.6700     372.3200
         432    14.788500     387.0000     372.5000     372.1500
         433    14.800800     367.0000     372.3300     371.9900
         434    14.813000     365.0000     372.1600     371.8200
         435    14.825300     359.0000     371.9900     371.6500
         436    14.837500     398.0000     371.8200     371.4900
         437    14.849800     377.0000     371.6500     371.3200
         438    14.862000     371.0000     371.4900     371.1600
         439    14.874300     334.0000     371.3200     370.9900
         440    14.886500     393.0000     371.1600     370.8300
         441    14.898800     364.0000     370.9900     370.6700
         442    14.911000     377.0000     370.8300     370.5000
         443    14.923300     406.0000     370.6600     370.3400
         444    14.935500     356.0000     370.5000     370.1800
         445    14.947800     357.0000     370.3400     370.0200
         446    14.960000     345.0000     370.1800     369.8600
         447    14.972300     363.0000     370.0200     369.7000
         448    14.984500     381.0000     369.8600     369.5400
         449    14.996800     395.0000     369.7000     369.3800
         450    15.009000     392.0000     369.5400     369.2200
         451    15.021300     397.0000     369.3800     369.0700
         452    15.033500     334.0000     369.2200     368.9100
         453    15.045800     372.0000     369.0600     368.7500
         454    15.058000     389.0000     368.9100     368.5900
         455    15.070300     371.0000     368.7500     368.4400
         456    15.082500     371.0000     368.6000     368.2800
         457    15.094800     370.0000     368.4400     368.1300
         458    15.107000     361.0000     368.2900     367.9800
         459    15.119300     402.0000     368.1400     367.8200
         460    15.131500     400.0000     367.9800     367.6700
         461    15.143800     351.0000     367.8300     367.5200
         462    15.156000     367.0000     367.6800     367.3700
         463    15.168300     358.0000     367.5300     367.2100
         464    15.180500     360.0000     367.3800     367.0600
         465    15.192800     374.0000     367.2300     366.9100
         466    15.205000     371.0000     367.0800     366.7600
         467    15.217300     359.0000     366.9300     366.6100
         468    15.229500     355.0000     366.7800     366.4700
         469    15.241800     369.0000     366.6400     366.3200
         470    15.254000     362.0000     366.4900     366.1700
         471    15.266300     354.0000     366.3500     366.0200
         472    15.278600     376.0000     366.2000     365.8800
         473    15.290800     365.0000     366.0600     365.7300
         474    15.303100     336.0000     365.9100     365.5900
         475    15.315300     364.0000     365.7700     365.4400
         476    15.327600     392.0000     365.6300     365.3000
         477    15.339800     359.0000     365.4900     365.1600
         478    15.352100     367.0000     365.3500     365.0100
         479    15.364300     384.0000     365.2100     364.8700
         480    15.376600     360.0000     365.0700     364.7300
         481    15.388800     369.0000     364.9300     364.5900
         482    15.401100     360.0000     364.7900     364.4500
         483    15.413300     354.0000     364.6500     364.3100
         484    15.425600     372.0000     364.5200     364.1700
         485    15.437800     346.0000     364.3800     364.0300
         486    15.450100     351.0000     364.2400     363.8900
         487    15.462300     331.0000     364.1100     363.7600
         488    15.474600     369.0000     363.9700     363.6200
         489    15.486800     384.0000     363.8400     363.4800
         490    15.499100     359.0000     363.7100     363.3500
         491    15.511300     380.0000     363.5800     363.2100
         492    15.523600     343.0000     363.4500     363.0800
         493    15.535800     368.0000     363.3200     362.9400
         494    15.548100     342.0000     363.1900     362.8100
         495    15.560300     368.0000     363.0600     362.6800
         496    15.572600     387.0000     362.9300     362.5500
         497    15.584800     358.0000     362.8000     362.4100
         498    15.597100     376.0000     362.6700     362.2800
         499    15.609300     411.0000     362.5500     362.1500
         500    15.621600     375.0000     362.4200     362.0200
         501    15.633800     347.0000     362.3000     361.8900
         502    15.646100     375.0000     362.1700     361.7700
         503    15.658300     396.0000     362.0500     361.6400
         504    15.670600     347.0000     361.9300     361.5100
         505    15.682800     368.0000     361.8100     361.3800
         506    15.695100     331.0000     361.6900     361.2600
         507    15.707300     339.0000     361.5700     361.1300
         508    15.719600     394.0000     361.4500     361.0100
         509    15.731800     368.0000     361.3300     360.8800
         510    15.744100     363.0000     361.2100     360.7600
         511    15.756300     346.0000     361.1000     360.6400
         512    15.768600     347.0000     360.9800     360.5100
         513    15.780800     389.0000     360.8700     360.3900
         514    15.793100     362.0000     360.7500     360.2700
         515    15.805300     361.0000     360.6400     360.1500
         516    15.817600     366.0000     360.5300     360.0300
         517    15.829800     372.0000     360.4200     359.9100
         518    15.842100     349.0000     360.3100     359.7900
         519    15.854300     385.0000     360.2000     359.6700
         520    15.866600     364.0000     360.0900     359.5600
         521    15.878800     365.0000     359.9800     359.4400
         522    15.891100     347.0000     359.8800     359.3200
         523    15.903300     393.0000     359.7700     359.2100
         524    15.915600     376.0000     359.6700     359.0900
         525    15.927900     349.0000     359.5600     358.9800
         526    15.940100     375.0000     359.4600     358.8600
         527    15.952400     375.0000     359.3600     358.7500
         528    15.964600     377.0000     359.2600     358.6400
         529    15.976900     365.0000     359.1700     358.5300
         530    15.989100     398.0000     359.0700     358.4200
         531    16.001400     376.0000     358.9800     358.3100
         532    16.013600     346.0000     358.9000     358.2000
         533    16.025900     357.0000     358.8200     358.0900
         534    16.038100     339.0000     358.7400     357.9800
         535    16.050400     346.0000     358.6900     357.8700
         536    16.062600     335.0000     358.6600     357.7600
         537    16.074900     360.0000     358.6800     357.6500
         538    16.087100     356.0000     358.6100     357.5500
         539    16.099400     338.0000     358.5500     357.4400
         540    16.111600     319.0000     358.5600     357.3400
         541    16.123900     380.0000     358.5800     357.2300
         542    16.136100     336.0000     358.4400     357.1300
         543    16.148400     367.0000     358.1200     357.0300
         544    16.160600     351.0000     358.0400     356.9200
         545    16.172900     348.0000     357.9700     356.8200
         546    16.185100     391.0000     357.7600     356.7200
         547    16.197400     393.0000     357.6500     356.6200
         548    16.209600     361.0000     357.5700     356.5200
         549    16.221900     373.0000     357.5000     356.4200
         550    16.234100     359.0000     357.4400     356.3200
         551    16.246400     341.0000     357.3800     356.2200
         552    16.258600     378.0000     357.3300     356.1200
         553    16.270900     363.0000     357.2700     356.0300
         554    16.283100     375.0000     357.2200     355.9300
         555    16.295400     354.0000     357.1800     355.8400
         556    16.307600     312.0000     357.1400     355.7400
         557    16.319900     356.0000     357.1000     355.6500
         558    16.332100     364.0000     357.0700     355.5500
         559    16.344400     371.0000     357.0400     355.4600
         560    16.356600     355.0000     357.0200     355.3700
         561    16.368900     393.0000     357.0000     355.2700
         562    16.381100     396.0000     356.9900     355.1800
         563    16.393400     370.0000     356.9900     355.0900
         564    16.405600     369.0000     356.9900     355.0000
         565    16.417900     365.0000     357.0100     354.9100
         566    16.430100     385.0000     357.0300     354.8200
         567    16.442400     334.0000     357.0700     354.7400
         568    16.454600     365.0000     357.1200     354.6500
         569    16.466900     352.0000     357.1800     354.5600
         570    16.479100     366.0000     357.2600     354.4800
         571    16.491400     384.0000     357.3500     354.3900
         572    16.503600     335.0000     357.4700     354.3000
         573    16.515900     334.0000     357.5800     354.2200
         574    16.528100     381.0000     357.7400     354.1400
         575    16.540400     371.0000     357.9300     354.0500
         576    16.552600     344.0000     358.1500     353.9700
         577    16.564900     365.0000     358.4100     353.8900
         578    16.577200     376.0000     358.7200     353.8100
         579    16.589400     371.0000     359.0700     353.7300
         580    16.601700     360.0000     359.4800     353.6500
         581    16.613900     342.0000     359.9600     353.5700
         582    16.626200     339.0000     360.5200     353.4900
         583    16.638400     369.0000     361.1700     353.4100
         584    16.650700     389.0000     361.9300     353.3300
         585    16.662900     372.0000     362.8000     353.2600
         586    16.675200     395.0000     363.8200     353.1800
         587    16.687400     366.0000     365.0100     353.1000
         588    16.699700     363.0000     366.3900     353.0300
         589    16.711900     352.0000     368.0100     352.9600
         590    16.724200     392.0000     369.9200     352.8800
         591    16.736400     379.0000     372.2100     352.8100
         592    16.748700     350.0000     374.9700     352.7400
         593    16.760900     394.0000     378.3700     352.6600
         594    16.773200     379.0000     382.6900     352.5900
         595    16.785400     374.0000     388.3200     352.5200
         596    16.797700     409.0000     395.9100     352.4500
         597    16.809900     392.0000     406.4100     352.3800
         598    16.822200     405.0000     421.0800     352.3100
         599    16.834400     441.0000     441.5000     352.2500
         600    16.846700     454.0000     469.9900     352.1800
         601    16.858900     516.0000     511.1500     352.1100
         602    16.871200     575.0000     572.6500     352.0500
         603    16.883400     661.0000     663.1500     351.9800
         604    16.895700     786.0000     780.5100     351.9100
         605    16.907900     881.0000     886.6500     351.8500
         606    16.920200    1014.0000     966.6400     351.7900
         607    16.932400    1084.0000    1059.7700     351.7200
         608    16.944700    1151.0000    1151.9100     351.6600
         609    16.956900    1106.0000    1147.7700     351.6000
         610    16.969200    1009.0000    1001.1200     351.5400
         611    16.981400     848.0000     850.0000     351.4800
         612    16.993700     758.0000     761.9500     351.4200
         613    17.005900     638.0000     662.2600     351.3600
         614    17.018200     557.0000     541.9300     351.3000
         615    17.030400     452.0000     461.2800     351.2400
         616    17.042700     441.0000     420.8500     351.1800
         617    17.054900     435.0000     399.8200     351.1200
         618    17.067200     366.0000     387.5400     351.0700
         619    17.079400     354.0000     379.6200     351.0100
         620    17.091700     370.0000     374.3300     350.9600
         621    17.103900     399.0000     370.3100     350.9000
         622    17.116200     347.0000     367.2700     350.8500
         623    17.128400     395.0000     364.9000     350.7900
         624    17.140700     390.0000     363.0100     350.7400
         625    17.152900     368.0000     361.4700     350.6900
         626    17.165200     341.0000     360.2000     350.6400
         627    17.177400     356.0000     359.1300     350.5800
         628    17.189700     370.0000     358.2200     350.5300
         629    17.201900     365.0000     357.4400     350.4800
         630    17.214200     325.0000     356.7600     350.4300
         631    17.226500     383.0000     356.1700     350.3900
         632    17.238700     354.0000     355.6500     350.3400
         633    17.251000     363.0000     355.1800     350.2900
         634    17.263200     338.0000     354.7700     350.2400
         635    17.275500     378.0000     354.4000     350.2000
         636    17.287700     378.0000     354.0600     350.1500
         637    17.300000     361.0000     353.7600     350.1000
         638    17.312200     401.0000     353.4800     350.0600
         639    17.324500     386.0000     353.2200     350.0200
         640    17.336700     360.0000     352.9900     349.9700
         641    17.349000     387.0000     352.7700     349.9300
         642    17.361200     405.0000     352.5700     349.8900
         643    17.373500     339.0000     352.3900     349.8500
         644    17.385700     357.0000     352.2200     349.8000
         645    17.398000     354.0000     352.0500     349.7600
         646    17.410200     325.0000     351.9000     349.7200
         647    17.422500     373.0000     351.7600     349.6800
         648    17.434700     333.0000     351.6300     349.6400
         649    17.447000     348.0000     351.5000     349.6100
         650    17.459200     349.0000     351.3800     349.5700
         651    17.471500     330.0000     351.2700     349.5300
         652    17.483700     328.0000     351.1700     349.4900
         653    17.496000     349.0000     351.0700     349.4600
         654    17.508200     380.0000     350.9700     349.4200
         655    17.520500     373.0000     350.8800     349.3900
         656    17.532700     350.0000     350.7900     349.3500
         657    17.545000     348.0000     350.7100     349.3200
         658    17.557200     369.0000     350.6300     349.2900
         659    17.569500     357.0000     350.5500     349.2500
         660    17.581700     386.0000     350.4800     349.2200
         661    17.594000     333.0000     350.4000     349.1900
         662    17.606200     354.0000     350.3300     349.1600
         663    17.618500     365.0000     350.2700     349.1300
         664    17.630700     337.0000     350.2000     349.1000
         665    17.643000     354.0000     350.1400     349.0700
         666    17.655200     358.0000     350.0800     349.0400
         667    17.667500     362.0000     350.0200     349.0100
         668    17.679700     358.0000     349.9700     348.9800
         669    17.692000     395.0000     349.9200     348.9600
         670    17.704200     340.0000     349.8700     348.9300
         671    17.716500     342.0000     349.8200     348.9000
         672    17.728700     358.0000     349.7800     348.8800
         673    17.741000     344.0000     349.7500     348.8500
         674    17.753200     347.0000     349.7200     348.8300
         675    17.765500     295.0000     349.7000     348.8000
         676    17.777700     376.0000     349.7000     348.7800
         677    17.790000     334.0000     349.7300     348.7600
         678    17.802200     345.0000     349.8000     348.7300
         679    17.814500     387.0000     350.0100     348.7100
         680    17.826700     358.0000     350.2500     348.6900
         681    17.839000     348.0000     350.2200     348.6700
         682    17.851300     361.0000     350.3300     348.6500
         683    17.863500     363.0000     350.6500     348.6300
         684    17.875800     362.0000     350.9300     348.6100
         685    17.888000     341.0000     350.3100     348.5900
         686    17.900300     367.0000     349.8000     348.5700
         687    17.912500     355.0000     349.8200     348.5500
         688    17.924800     338.0000     349.8100     348.5400
         689    17.937000     336.0000     349.3700     348.5200
         690    17.949300     345.0000     349.1800     348.5000
         691    17.961500     373.0000     349.1300     348.4900
         692    17.973800     366.0000     349.1000     348.4700
         693    17.986000     369.0000     349.0800     348.4600
         694    17.998300     385.0000     349.0500     348.4400
         695    18.010500     350.0000     349.0300     348.4300
         696    18.022800     369.0000     349.0100     348.4100
         697    18.035000     339.0000     349.0000     348.4000
         698    18.047300     387.0000     348.9800     348.3900
         699    18.059500     333.0000     348.9700     348.3800
         700    18.071800     348.0000     348.9500     348.3700
         701    18.084000     339.0000     348.9400     348.3600
         702    18.096300     337.0000     348.9400     348.3400
         703    18.108500     384.0000     348.9300     348.3300
         704    18.120800     338.0000     348.9300     348.3300
         705    18.133000     351.0000     348.9300     348.3200
         706    18.145300     374.0000     348.9300     348.3100
         707    18.157500     356.0000     348.9400     348.3000
         708    18.169800     377.0000     348.9500     348.2900
         709    18.182000     346.0000     348.9700     348.2800
         710    18.194300     350.0000     348.9900     348.2800
         711    18.206500     355.0000     349.0300     348.2700
         712    18.218800     368.0000     349.0900     348.2700
         713    18.231000     345.0000     349.1700     348.2600
         714    18.243300     341.0000     349.2800     348.2600
         715    18.255500     347.0000     349.4300     348.2500
         716    18.267800     316.0000     349.6400     348.2500
         717    18.280000     347.0000     349.8900     348.2400
         718    18.292300     380.0000     350.3100     348.2400
         719    18.304500     352.0000     350.9000     348.2400
         720    18.316800     336.0000     351.7200     348.2400
         721    18.329000     357.0000     352.8400     348.2300
         722    18.341300     403.0000     354.1500     348.2300
         723    18.353500     349.0000     355.4300     348.2300
         724    18.365800     350.0000     356.5900     348.2300
         725    18.378000     356.0000     357.7000     348.2300
         726    18.390300     375.0000     358.5000     348.2300
         727    18.402500     373.0000     358.3300     348.2300
         728    18.414800     359.0000     357.0600     348.2300
         729    18.427000     351.0000     355.5800     348.2400
         730    18.439300     354.0000     354.3900     348.2400
         731    18.451500     343.0000     353.2100     348.2400
         732    18.463800     347.0000     351.9200     348.2400
         733    18.476000     353.0000     350.8200     348.2500
         734    18.488300     346.0000     350.1100     348.2500
         735    18.500600     352.0000     349.6800     348.2600
         736    18.512800     364.0000     349.4200     348.2600
         737    18.525100     351.0000     349.2600     348.2700
         738    18.537300     319.0000     349.1500     348.2700
         739    18.549600     345.0000     349.0700     348.2800
         740    18.561800     348.0000     349.0200     348.2800
         741    18.574100     376.0000     348.9800     348.2900
         742    18.586300     361.0000     348.9500     348.3000
         743    18.598600     345.0000     348.9300     348.3100
         744    18.610800     353.0000     348.9100     348.3100
         745    18.623100     354.0000     348.9000     348.3200
         746    18.635300     361.0000     348.8900     348.3300
         747    18.647600     358.0000     348.8800     348.3400
         748    18.659800     353.0000     348.8700     348.3500
         749    18.672100     325.0000     348.8700     348.3600
         750    18.684300     333.0000     348.8700     348.3700
         751    18.696600     365.0000     348.8700     348.3800
         752    18.708800     346.0000     348.8700     348.3900
         753    18.721100     344.0000     348.8700     348.4000
         754    18.733300     335.0000     348.8800     348.4100
         755    18.745600     369.0000     348.9000     348.4300
         756    18.757800     365.0000     348.9100     348.4400
         757    18.770100     367.0000     348.9200     348.4500
         758    18.782300     358.0000     348.9400     348.4600
         759    18.794600     333.0000     348.9700     348.4800
         760    18.806800     345.0000     348.9700     348.4900
         761    18.819100     370.0000     348.9300     348.5100
         762    18.831300     355.0000     348.9400     348.5200
         763    18.843600     342.0000     348.9500     348.5400
         764    18.855800     344.0000     348.9500     348.5500
         765    18.868100     372.0000     348.9400     348.5700
         766    18.880300     356.0000     348.9500     348.5800
         767    18.892600     340.0000     348.9600     348.6000
         768    18.904800     368.0000     348.9800     348.6200
         769    18.917100     331.0000     348.9900     348.6300
         770    18.929300     333.0000     349.0100     348.6500
         771    18.941600     391.0000     349.0200     348.6700
         772    18.953800     356.0000     349.0400     348.6900
         773    18.966100     358.0000     349.0500     348.7100
         774    18.978300     373.0000     349.0700     348.7200
         775    18.990600     347.0000     349.0900     348.7400
         776    19.002800     368.0000     349.1100     348.7600
         777    19.015100     359.0000     349.1300     348.7800
         778    19.027300     357.0000     349.1500     348.8000
         779    19.039600     344.0000     349.1700     348.8200
         780    19.051800     315.0000     349.1900     348.8400
         781    19.064100     342.0000     349.2100     348.8600
         782    19.076300     344.0000     349.2300     348.8900
         783    19.088600     333.0000     349.2500     348.9100
         784    19.100800     370.0000     349.2700     348.9300
         785    19.113100     362.0000     349.3000     348.9500
         786    19.125300     354.0000     349.3200     348.9700
         787    19.137600     392.0000     349.3400     349.0000
         788    19.149900     342.0000     349.3600     349.0200
         789    19.162100     377.0000     349.3900     349.0400
         790    19.174400     339.0000     349.4100     349.0700
         791    19.186600     360.0000     349.4400     349.0900
         792    19.198900     379.0000     349.4600     349.1100
         793    19.211100     333.0000     349.4900     349.1400
         794    19.223400     353.0000     349.5100     349.1600
         795    19.235600     367.0000     349.5400     349.1900
         796    19.247900     345.0000     349.5700     349.2100
         797    19.260100     348.0000     349.5900     349.2400
         798    19.272400     323.0000     349.6200     349.2700
         799    19.284600     361.0000     349.6500     349.2900
         800    19.296900     319.0000     349.6800     349.3200
         801    19.309100     321.0000     349.7100     349.3500
         802    19.321400     311.0000     349.7400     349.3700
         803    19.333600     335.0000     349.7700     349.4000
         804    19.345900     365.0000     349.8000     349.4300
         805    19.358100     354.0000     349.8300     349.4500
         806    19.370400     341.0000     349.8600     349.4800
         807    19.382600     367.0000     349.8900     349.5100
         808    19.394900     360.0000     349.9200     349.5400
         809    19.407100     357.0000     349.9600     349.5700
         810    19.419400     344.0000     349.9900     349.6000
         811    19.431600     350.0000     350.0200     349.6300
         812    19.443900     351.0000     350.0600     349.6600
         813    19.456100     366.0000     350.1000     349.6900
         814    19.468400     357.0000     350.1400     349.7200
         815    19.480600     351.0000     350.1900     349.7500
         816    19.492900     357.0000     350.2500     349.7800
         817    19.505100     359.0000     350.3200     349.8100
         818    19.517400     347.0000     350.4300     349.8400
         819    19.529600     352.0000     350.5800     349.8700
         820    19.541900     334.0000     350.6300     349.9000
         821    19.554100     313.0000     350.7100     349.9300
         822    19.566400     353.0000     350.8600     349.9600
         823    19.578600     374.0000     351.0600     349.9900
         824    19.590900     361.0000     350.9500     350.0300
         825    19.603100     410.0000     350.7400     350.0600
         826    19.615400     337.0000     350.7900     350.0900
         827    19.627600     358.0000     350.8700     350.1200
         828    19.639900     339.0000     350.8400     350.1600
         829    19.652100     390.0000     350.7400     350.1900
         830    19.664400     379.0000     350.7700     350.2200
         831    19.676600     317.0000     350.8100     350.2600
         832    19.688900     324.0000     350.8500     350.2900
         833    19.701100     364.0000     350.9000     350.3200
         834    19.713400     366.0000     350.9500     350.3600
         835    19.725600     323.0000     351.0000     350.3900
         836    19.737900     339.0000     351.0500     350.4300
         837    19.750100     350.0000     351.1100     350.4600
         838    19.762400     354.0000     351.1700     350.5000
         839    19.774700     367.0000     351.2300     350.5300
         840    19.786900     342.0000     351.2900     350.5700
         841    19.799200     328.0000     351.3600     350.6000
         842    19.811400     359.0000     351.4300     350.6400
         843    19.823700     344.0000     351.5100     350.6700
         844    19.835900     335.0000     351.5900     350.7100
         845    19.848200     352.0000     351.6700     350.7400
         846    19.860400     333.0000     351.7700     350.7800
         847    19.872700     333.0000     351.8700     350.8100
         848    19.884900     349.0000     351.9800     350.8500
         849    19.897200     351.0000     352.1100     350.8900
         850    19.909400     372.0000     352.2500     350.9200
         851    19.921700     345.0000     352.4100     350.9600
         852    19.933900     308.0000     352.6000     351.0000
         853    19.946200     372.0000     352.8300     351.0300
         854    19.958400     361.0000     353.1000     351.0700
         855    19.970700     363.0000     353.4200     351.1100
         856    19.982900     325.0000     353.8400     351.1500
         857    19.995200     365.0000     354.3600     351.1800
         858    20.007400     346.0000     355.0400     351.2200
         859    20.019700     357.0000     355.9400     351.2600
         860    20.031900     358.0000     357.1600     351.3000
         861    20.044200     334.0000     358.8500     351.3400
         862    20.056400     349.0000     361.2600     351.3700
         863    20.068700     354.0000     364.7600     351.4100
         864    20.080900     391.0000     369.7900     351.4500
         865    20.093200     386.0000     376.4700     351.4900
         866    20.105400     373.0000     385.0000     351.5300
         867    20.117700     412.0000     394.2100     351.5700
         868    20.129900     436.0000     402.7900     351.6000
         869    20.142200     461.0000     410.4800     351.6400
         870    20.154400     435.0000     417.0100     351.6800
         871    20.166700     393.0000     419.4600     351.7200
         872    20.178900     449.0000     413.7300     351.7600
         873    20.191200     412.0000     403.4600     351.8000
         874    20.203400     407.0000     394.8700     351.8400
         875    20.215700     379.0000     388.3900     351.8800
         876    20.227900     383.0000     381.1800     351.9200
         877    20.240200     402.0000     372.5500     351.9600
         878    20.252400     377.0000     365.6800     352.0000
         879    20.264700     376.0000     361.3800     352.0400
         880    20.276900     379.0000     358.8400     352.0800
         881    20.289200     343.0000     357.2800     352.1200
         882    20.301400     330.0000     356.2800     352.1600
         883    20.313700     367.0000     355.6100     352.2000
         884    20.325900     340.0000     355.1300     352.2400
         885    20.338200     385.0000     354.7900     352.2800
         886    20.350400     312.0000     354.5300     352.3200
         887    20.362700     337.0000     354.3400     352.3600
         888    20.374900     347.0000     354.1900     352.4000
         889    20.387200     329.0000     354.0800     352.4400
         890    20.399400     362.0000     353.9900     352.4800
         891    20.411700     306.0000     353.9300     352.5200
         892    20.424000     313.0000     353.8900     352.5600
         893    20.436200     324.0000     353.8500     352.6000
         894    20.448500     358.0000     353.8300     352.6400
         895    20.460700     349.0000     353.8200     352.6800
         896    20.473000     346.0000     353.8100     352.7200
         897    20.485200     359.0000     353.8100     352.7600
         898    20.497500     351.0000     353.8200     352.8000
         899    20.509700     389.0000     353.8300     352.8400
         900    20.522000     338.0000     353.8500     352.8800
         901    20.534200     345.0000     353.8700     352.9200
         902    20.546500     342.0000     353.8900     352.9700
         903    20.558700     377.0000     353.9200     353.0100
         904    20.571000     313.0000     353.9500     353.0500
         905    20.583200     324.0000     353.9800     353.0900
         906    20.595500     356.0000     354.0100     353.1300
         907    20.607700     364.0000     354.0400     353.1700
         908    20.620000     358.0000     354.0800     353.2100
         909    20.632200     334.0000     354.1200     353.2500
         910    20.644500     353.0000     354.1600     353.2900
         911    20.656700     335.0000     354.2000     353.3300
         912    20.669000     367.0000     354.2400     353.3700
         913    20.681200     358.0000     354.2900     353.4100
         914    20.693500     340.0000     354.3300     353.4600
         915    20.705700     358.0000     354.3800     353.5000
         916    20.718000     357.0000     354.4400     353.5400
         917    20.730200     371.0000     354.4900     353.5800
         918    20.742500     357.0000     354.5500     353.6200
         919    20.754700     314.0000     354.6200     353.6600
         920    20.767000     377.0000     354.6900     353.7000
         921    20.779200     352.0000     354.7800     353.7400
         922    20.791500     383.0000     354.9000     353.7800
         923    20.803700     361.0000     355.0800     353.8200
         924    20.816000     343.0000     355.4100     353.8600
         925    20.828200     342.0000     355.6800     353.9000
         926    20.840500     364.0000     355.7700     353.9400
         927    20.852700     397.0000     356.0300     353.9900
         928    20.865000     332.0000     356.4800     354.0300
         929    20.877200     380.0000     356.8500     354.0700
         930    20.889500     339.0000     356.0800     354.1100
         931    20.901700     365.0000     355.8100     354.1500
         932    20.914000     360.0000     355.9500     354.1900
         933    20.926200     339.0000     356.1500     354.2300
         934    20.938500     354.0000     355.9300     354.2700
         935    20.950700     379.0000     355.6700     354.3100
         936    20.963000     342.0000     355.6900     354.3500
         937    20.975200     324.0000     355.7600     354.3900
         938    20.987500     335.0000     355.8400     354.4300
         939    20.999700     327.0000     355.9300     354.4700
         940    21.012000     347.0000     356.0200     354.5100
         941    21.024200     368.0000     356.1200     354.5500
         942    21.036500     299.0000     356.2300     354.5900
         943    21.048700     393.0000     356.3400     354.6300
         944    21.061000     325.0000     356.4600     354.6700
         945    21.073300     384.0000     356.5900     354.7100
         946    21.085500     362.0000     356.7400     354.7500
         947    21.097800     352.0000     356.8900     354.7900
         948    21.110000     369.0000     357.0600     354.8300
         949    21.122300     400.0000     357.2400     354.8600
         950    21.134500     363.0000     357.4500     354.9000
         951    21.146800     375.0000     357.6900     354.9400
         952    21.159000     375.0000     357.9500     354.9800
         953    21.171300     349.0000     358.2600     355.0200
         954    21.183500     336.0000     358.6200     355.0600
         955    21.195800     339.0000     359.0400     355.1000
         956    21.208000     386.0000     359.5500     355.1400
         957    21.220300     407.0000     360.1800     355.1800
         958    21.232500     365.0000     360.9700     355.2100
         959    21.244800     320.0000     361.9600     355.2500
         960    21.257000     323.0000     363.2300     355.2900
         961    21.269300     364.0000     364.9000     355.3300
         962    21.281500     386.0000     367.1300     355.3700
         963    21.293800     414.0000     370.2000     355.4100
         964    21.306000     411.0000     374.4700     355.4400
         965    21.318300     374.0000     380.4000     355.4800
         966    21.330500     377.0000     388.4300     355.5200
         967    21.342800     459.0000     398.5900     355.5600
         968    21.355000     409.0000     409.9900     355.5900
         969    21.367300     421.0000     421.2700     355.6300
         970    21.379500     392.0000     431.9200     355.6700
         971    21.391800     407.0000     441.2000     355.7000
         972    21.404000     418.0000     446.0400     355.7400
         973    21.416300     424.0000     442.8400     355.7800
         974    21.428500     421.0000     433.0700     355.8100
         975    21.440800     408.0000     422.5700     355.8500
         976    21.453000     437.0000     413.9600     355.8900
         977    21.465300     358.0000     405.4200     355.9200
         978    21.477500     373.0000     395.5600     355.9600
         979    21.489800     372.0000     385.9900     356.0000
         980    21.502000     388.0000     378.7600     356.0300
         981    21.514300     379.0000     374.1200     356.0700
         982    21.526500     378.0000     371.3700     356.1000
         983    21.538800     349.0000     369.8400     356.1400
         984    21.551000     377.0000     369.1100     356.1700
         985    21.563300     372.0000     368.9500     356.2100
         986    21.575500     355.0000     369.2500     356.2400
         987    21.587800     352.0000     369.9900     356.2800
         988    21.600000     363.0000     371.1800     356.3100
         989    21.612300     399.0000     372.9000     356.3500
         990    21.624500     388.0000     375.2700     356.3800
         991    21.636800     394.0000     378.1200     356.4100
         992    21.649000     388.0000     382.3700     356.4500
         993    21.661300     370.0000     388.1500     356.4800
         994    21.673500     412.0000     396.1400     356.5200
         995    21.685800     395.0000     407.4300     356.5500
         996    21.698100     387.0000     423.6300     356.5800
         997    21.710300     452.0000     447.0500     356.6100
         998    21.722600     388.0000     480.4200     356.6500
         999    21.734800     547.0000     524.7800     356.6800
        1000    21.747100     557.0000     575.6100     356.7100
        1001    21.759300     592.0000     625.4100     356.7500
        1002    21.771600     715.0000     673.4500     356.7800
        1003    21.783800     761.0000     718.9700     356.8100
        1004    21.796100     747.0000     745.0700     356.8400
        1005    21.808300     716.0000     727.4700     356.8700
        1006    21.820600     659.0000     674.5100     356.9000
        1007    21.832800     593.0000     624.2300     356.9400
        1008    21.845100     586.0000     589.7200     356.9700
        1009    21.857300     508.0000     555.2000     357.0000
        1010    21.869600     488.0000     509.5400     357.0300
        1011    21.881800     466.0000     463.1700     357.0600
        1012    21.894100     398.0000     429.2100     357.0900
        1013    21.906300     370.0000     407.2200     357.1200
        1014    21.918600     383.0000     393.5900     357.1500
        1015    21.930800     380.0000     385.3200     357.1800
        1016    21.943100     398.0000     379.9400     357.2100
        1017    21.955300     355.0000     376.0500     357.2400
        1018    21.967600     360.0000     372.7900     357.2700
        1019    21.979800     406.0000     370.5700     357.2900
        1020    21.992100     371.0000     368.9500     357.3200
        1021    22.004300     374.0000     367.7200     357.3500
        1022    22.016600     372.0000     366.7900     357.3800
        1023    22.028800     378.0000     366.0900     357.4100
        1024    22.041100     376.0000     365.6100     357.4300
        1025    22.053300     381.0000     365.3200     357.4600
        1026    22.065600     386.0000     365.2500     357.4900
        1027    22.077800     367.0000     365.4300     357.5200
        1028    22.090100     335.0000     365.9300     357.5400
        1029    22.102300     381.0000     366.8600     357.5700
        1030    22.114600     356.0000     368.3400     357.6000
        1031    22.126800     353.0000     370.3800     357.6200
        1032    22.139100     411.0000     372.7700     357.6500
        1033    22.151300     370.0000     375.1500     357.6700
        1034    22.163600     345.0000     377.4400     357.7000
        1035    22.175800     396.0000     379.5300     357.7200
        1036    22.188100     362.0000     380.5900     357.7500
        1037    22.200300     373.0000     379.6000     357.7700
        1038    22.212600     359.0000     376.9600     357.8000
        1039    22.224800     339.0000     374.3500     357.8200
        1040    22.237100     388.0000     372.4400     357.8500
        1041    22.249300     353.0000     370.5800     357.8700
        1042    22.261600     357.0000     368.2400     357.8900
        1043    22.273800     372.0000     365.8100     357.9200
        1044    22.286100     358.0000     363.9400     357.9400
        1045    22.298300     365.0000     362.7100     357.9600
        1046    22.310600     355.0000     361.9300     357.9800
        1047    22.322800     360.0000     361.4300     358.0100
        1048    22.335100     384.0000     361.0900     358.0300
        1049    22.347400     375.0000     360.8500     358.0500
        1050    22.359600     381.0000     360.6800     358.0700
        1051    22.371900     366.0000     360.5600     358.0900
        1052    22.384100     341.0000     360.4700     358.1100
        1053    22.396400     348.0000     360.4000     358.1300
        1054    22.408600     371.0000     360.3500     358.1500
        1055    22.420900     345.0000     360.3200     358.1700
        1056    22.433100     394.0000     360.3000     358.1900
        1057    22.445400     337.0000     360.3000     358.2100
        1058    22.457600     378.0000     360.3100     358.2300
        1059    22.469900     375.0000     360.3400     358.2500
        1060    22.482100     362.0000     360.3700     358.2700
        1061    22.494400     379.0000     360.4200     358.2900
        1062    22.506600     363.0000     360.4700     358.3100
        1063    22.518900     361.0000     360.5400     358.3300
        1064    22.531100     373.0000     360.6300     358.3400
        1065    22.543400     354.0000     360.7200     358.3600
        1066    22.555600     334.0000     360.8300     358.3800
        1067    22.567900     359.0000     360.9500     358.3900
        1068    22.580100     370.0000     361.0800     358.4100
        1069    22.592400     403.0000     361.2300     358.4300
        1070    22.604600     373.0000     361.3800     358.4400
        1071    22.616900     398.0000     361.5500     358.4600
        1072    22.629100     375.0000     361.7200     358.4700
        1073    22.641400     371.0000     361.8900     358.4900
        1074    22.653600     389.0000     362.0600     358.5000
        1075    22.665900     380.0000     362.2200     358.5200
        1076    22.678100     351.0000     362.3800     358.5300
        1077    22.690400     365.0000     362.5100     358.5500
        1078    22.702600     386.0000     362.6300     358.5600
        1079    22.714900     396.0000     362.7100     358.5700
        1080    22.727100     332.0000     362.7700     358.5900
        1081    22.739400     360.0000     362.8000     358.6000
        1082    22.751600     377.0000     362.7900     358.6100
        1083    22.763900     336.0000     362.7400     358.6200
        1084    22.776100     377.0000     362.6700     358.6300
        1085    22.788400     374.0000     362.5700     358.6500
        1086    22.800600     359.0000     362.4400     358.6600
        1087    22.812900     367.0000     362.2900     358.6700
        1088    22.825100     366.0000     362.1300     358.6800
        1089    22.837400     367.0000     361.9600     358.6900
        1090    22.849600     358.0000     361.7800     358.7000
        1091    22.861900     408.0000     361.6100     358.7100
        1092    22.874100     354.0000     361.4300     358.7200
        1093    22.886400     368.0000     361.2600     358.7300
        1094    22.898600     379.0000     361.1000     358.7300
        1095    22.910900     359.0000     360.9600     358.7400
        1096    22.923100     393.0000     360.8200     358.7500
        1097    22.935400     361.0000     360.6900     358.7600
        1098    22.947600     343.0000     360.5700     358.7700
        1099    22.959900     396.0000     360.4700     358.7700
        1100    22.972100     337.0000     360.3700     358.7800
        1101    22.984400     338.0000     360.2900     358.7900
        1102    22.996700     347.0000     360.2100     358.7900
        1103    23.008900     362.0000     360.1400     358.8000
        1104    23.021200     388.0000     360.0800     358.8000
        1105    23.033400     350.0000     360.0200     358.8100
        1106    23.045700     359.0000     359.9700     358.8100
        1107    23.057900     336.0000     359.9300     358.8200
        1108    23.070200     336.0000     359.8900     358.8200
        1109    23.082400     399.0000     359.8500     358.8200
        1110    23.094700     367.0000     359.8200     358.8300
        1111    23.106900     340.0000     359.7900     358.8300
        1112    23.119200     382.0000     359.7700     358.8300
        1113    23.131400     353.0000     359.7400     358.8400
        1114    23.143700     345.0000     359.7200     358.8400
        1115    23.155900     368.0000     359.7000     358.8400
        1116    23.168200     350.0000     359.6900     358.8400
        1117    23.180400     332.0000     359.6700     358.8400
        1118    23.192700     350.0000     359.6500     358.8400
        1119    23.204900     339.0000     359.6400     358.8400
        1120    23.217200     393.0000     359.6300     358.8400
        1121    23.229400     361.0000     359.6100     358.8400
        1122    23.241700     348.0000     359.6000     358.8400
        1123    23.253900     368.0000     359.5900     358.8400
        1124    23.266200     402.0000     359.5800     358.8400
        1125    23.278400     348.0000     359.5700     358.8400
        1126    23.290700     386.0000     359.5600     358.8400
        1127    23.302900     353.0000     359.5500     358.8300
        1128    23.315200     358.0000     359.5400     358.8300
        1129    23.327400     363.0000     359.5300     358.8300
        1130    23.339700     384.0000     359.5200     358.8200
        1131    23.351900     367.0000     359.5100     358.8200
        1132    23.364200     330.0000     359.5100     358.8200
        1133    23.376400     369.0000     359.5000     358.8100
        1134    23.388700     377.0000     359.4900     358.8100
        1135    23.400900     339.0000     359.4800     358.8000
        1136    23.413200     375.0000     359.4700     358.8000
        1137    23.425400     319.0000     359.4600     358.7900
        1138    23.437700     397.0000     359.4500     358.7800
        1139    23.449900     369.0000     359.4500     358.7800
        1140    23.462200     357.0000     359.4400     358.7700
        1141    23.474400     356.0000     359.4300     358.7600
        1142    23.486700     366.0000     359.4200     358.7600
        1143    23.498900     349.0000     359.4100     358.7500
        1144    23.511200     365.0000     359.4000     358.7400
        1145    23.523400     350.0000     359.3900     358.7300
        1146    23.535700     370.0000     359.3800     358.7200
        1147    23.547900     365.0000     359.3700     358.7100
        1148    23.560200     364.0000     359.3600     358.7000
        1149    23.572400     356.0000     359.3500     358.6900
        1150    23.584700     383.0000     359.3400     358.6800
        1151    23.596900     370.0000     359.3300     358.6700
        1152    23.609200     329.0000     359.3200     358.6600
        1153    23.621400     355.0000     359.3100     358.6500
        1154    23.633700     358.0000     359.3000     358.6300
        1155    23.646000     365.0000     359.2800     358.6200
        1156    23.658200     383.0000     359.2700     358.6100
        1157    23.670500     374.0000     359.2600     358.5900
        1158    23.682700     357.0000     359.2500     358.5800
        1159    23.695000     363.0000     359.2400     358.5700
        1160    23.707200     342.0000     359.2200     358.5500
        1161    23.719500     349.0000     359.2100     358.5400
        1162    23.731700     377.0000     359.2000     358.5200
        1163    23.744000     400.0000     359.1800     358.5100
        1164    23.756200     365.0000     359.1700     358.4900
        1165    23.768500     349.0000     359.1600     358.4700
        1166    23.780700     355.0000     359.1400     358.4600
        1167    23.793000     361.0000     359.1300     358.4400
        1168    23.805200     345.0000     359.1100     358.4200
        1169    23.817500     360.0000     359.1000     358.4100
        1170    23.829700     372.0000     359.0800     358.3900
        1171    23.842000     403.0000     359.0700     358.3700
        1172    23.854200     380.0000     359.0500     358.3500
        1173    23.866500     353.0000     359.0400     358.3300
        1174    23.878700     341.0000     359.0200     358.3100
        1175    23.891000     341.0000     359.0000     358.2900
        1176    23.903200     355.0000     358.9900     358.2700
        1177    23.915500     359.0000     358.9700     358.2500
        1178    23.927700     374.0000     358.9500     358.2300
        1179    23.940000     364.0000     358.9400     358.2100
        1180    23.952200     358.0000     358.9200     358.1800
        1181    23.964500     346.0000     358.9000     358.1600
        1182    23.976700     346.0000     358.8800     358.1400
        1183    23.989000     357.0000     358.8600     358.1100
        1184    24.001200     363.0000     358.8500     358.0900
        1185    24.013500     369.0000     358.8300     358.0700
        1186    24.025700     366.0000     358.8100     358.0400
        1187    24.038000     363.0000     358.7900     358.0200
        1188    24.050200     375.0000     358.7700     357.9900
        1189    24.062500     368.0000     358.7500     357.9700
        1190    24.074700     370.0000     358.7300     357.9400
        1191    24.087000     381.0000     358.7100     357.9100
        1192    24.099200     337.0000     358.6900     357.8900
        1193    24.111500     336.0000     358.6700     357.8600
        1194    24.123700     357.0000     358.6500     357.8300
        1195    24.136000     364.0000     358.6300     357.8000
        1196    24.148200     374.0000     358.6100     357.7800
        1197    24.160500     383.0000     358.5900     357.7500
        1198    24.172700     351.0000     358.5700     357.7200
        1199    24.185000     339.0000     358.5500     357.6900
        1200    24.197200     364.0000     358.5300     357.6600
        1201    24.209500     383.0000     358.5100     357.6300
        1202    24.221700     338.0000     358.5000     357.6000
        1203    24.234000     388.0000     358.4800     357.5700
        1204    24.246200     352.0000     358.4800     357.5300
        1205    24.258500     336.0000     358.4900     357.5000
        1206    24.270700     350.0000     358.5400     357.4700
        1207    24.283000     306.0000     358.6400     357.4400
        1208    24.295300     349.0000     358.6500     357.4000
        1209    24.307500     357.0000     358.6900     357.3700
        1210    24.319800     369.0000     358.8000     357.3400
        1211    24.332000     374.0000     358.9700     357.3000
        1212    24.344300     371.0000     358.8200     357.2700
        1213    24.356500     343.0000     358.4700     357.2300
        1214    24.368800     338.0000     358.4100     357.2000
        1215    24.381000     357.0000     358.4300     357.1600
        1216    24.393300     375.0000     358.4800     357.1200
        1217    24.405500     352.0000     358.3600     357.0900
        1218    24.417800     350.0000     358.1700     357.0500
        1219    24.430000     407.0000     358.1100     357.0100
        1220    24.442300     297.0000     358.0700     356.9700
        1221    24.454500     335.0000     358.0400     356.9400
        1222    24.466800     351.0000     358.0200     356.9000
        1223    24.479000     359.0000     357.9900     356.8600
        1224    24.491300     355.0000     357.9700     356.8200
        1225    24.503500     380.0000     357.9500     356.7800
        1226    24.515800     381.0000     357.9200     356.7400
        1227    24.528000     340.0000     357.9000     356.7000
        1228    24.540300     328.0000     357.8800     356.6600
        1229    24.552500     371.0000     357.8600     356.6100
        1230    24.564800     338.0000     357.8400     356.5700
        1231    24.577000     358.0000     357.8200     356.5300
        1232    24.589300     347.0000     357.8000     356.4900
        1233    24.601500     351.0000     357.7800     356.4400
        1234    24.613800     370.0000     357.7600     356.4000
        1235    24.626000     345.0000     357.7400     356.3600
        1236    24.638300     372.0000     357.7200     356.3100
        1237    24.650500     374.0000     357.7000     356.2700
        1238    24.662800     377.0000     357.6900     356.2200
        1239    24.675000     362.0000     357.6700     356.1700
        1240    24.687300     409.0000     357.6600     356.1300
        1241    24.699500     367.0000     357.6500     356.0800
        1242    24.711800     395.0000     357.6400     356.0400
        1243    24.724000     375.0000     357.6200     355.9900
        1244    24.736300     367.0000     357.6200     355.9400
        1245    24.748500     358.0000     357.6100     355.8900
        1246    24.760800     365.0000     357.6000     355.8400
        1247    24.773000     360.0000     357.6000     355.7900
        1248    24.785300     340.0000     357.6000     355.7400
        1249    24.797500     382.0000     357.6100     355.6900
        1250    24.809800     360.0000     357.6100     355.6400
        1251    24.822000     335.0000     357.6200     355.5900
        1252    24.834300     373.0000     357.6400     355.5400
        1253    24.846500     364.0000     357.6500     355.4900
        1254    24.858800     394.0000     357.6800     355.4400
        1255    24.871000     355.0000     357.7000     355.3900
        1256    24.883300     359.0000     357.7400     355.3300
        1257    24.895500     401.0000     357.7700     355.2800
        1258    24.907800     357.0000     357.8200     355.2300
        1259    24.920100     356.0000     357.8700     355.1700
        1260    24.932300     380.0000     357.9300     355.1200
        1261    24.944600     347.0000     358.0000     355.0600
        1262    24.956800     359.0000     358.0800     355.0100
        1263    24.969100     381.0000     358.1700     354.9500
        1264    24.981300     342.0000     358.2800     354.9000
        1265    24.993600     379.0000     358.3900     354.8400
        1266    25.005800     385.0000     358.5100     354.7800
        1267    25.018100     315.0000     358.6500     354.7300
        1268    25.030300     378.0000     358.8000     354.6700
        1269    25.042600     348.0000     358.9600     354.6100
        1270    25.054800     349.0000     359.1300     354.5500
        1271    25.067100     371.0000     359.3100     354.4900
        1272    25.079300     383.0000     359.5000     354.4300
        1273    25.091600     350.0000     359.6900     354.3700
        1274    25.103800     369.0000     359.8900     354.3100
        1275    25.116100     326.0000     360.0800     354.2500
        1276    25.128300     361.0000     360.2800     354.1900
        1277    25.140600     368.0000     360.4600     354.1300
        1278    25.152800     354.0000     360.6300     354.0700
        1279    25.165100     408.0000     360.7800     354.0100
        1280    25.177300     373.0000     360.9200     353.9400
        1281    25.189600     371.0000     361.0400     353.8800
        1282    25.201800     385.0000     361.1300     353.8200
        1283    25.214100     366.0000     361.2000     353.7500
        1284    25.226300     371.0000     361.2600     353.6900
        1285    25.238600     382.0000     361.2900     353.6200
        1286    25.250800     352.0000     361.3200     353.5600
        1287    25.263100     344.0000     361.3300     353.4900
        1288    25.275300     361.0000     361.3400     353.4300
        1289    25.287600     385.0000     361.3600     353.3600
        1290    25.299800     350.0000     361.3800     353.3000
        1291    25.312100     361.0000     361.4300     353.2300
        1292    25.324300     392.0000     361.5000     353.1600
        1293    25.336600     374.0000     361.6200     353.0900
        1294    25.348800     337.0000     361.8300     353.0200
        1295    25.361100     377.0000     362.1700     352.9600
        1296    25.373300     335.0000     362.8700     352.8900
        1297    25.385600     345.0000     363.7800     352.8200
        1298    25.397800     348.0000     364.2300     352.7500
        1299    25.410100     323.0000     365.0300     352.6800
        1300    25.422300     350.0000     366.3800     352.6000
        1301    25.434600     381.0000     367.9300     352.5300
        1302    25.446800     370.0000     366.9300     352.4600
        1303    25.459100     373.0000     366.0600     352.3900
        1304    25.471300     344.0000     366.6900     352.3200
        1305    25.483600     398.0000     367.8800     352.2400
        1306    25.495800     388.0000     369.3700     352.1700
        1307    25.508100     389.0000     370.0700     352.1000
        1308    25.520300     372.0000     370.4200     352.0200
        1309    25.532600     369.0000     371.9000     351.9500
        1310    25.544800     359.0000     373.9200     351.8700
        1311    25.557100     361.0000     376.2100     351.8000
        1312    25.569400     386.0000     379.2300     351.7200
        1313    25.581600     354.0000     382.9500     351.6500
        1314    25.593900     368.0000     387.5600     351.5700
        1315    25.606100     378.0000     393.2900     351.4900
        1316    25.618400     417.0000     400.4500     351.4200
        1317    25.630600     421.0000     409.4900     351.3400
        1318    25.642900     415.0000     421.0500     351.2600
        1319    25.655100     414.0000     436.2000     351.1800
        1320    25.667400     467.0000     456.6400     351.1000
        1321    25.679600     463.0000     485.0300     351.0200
        1322    25.691900     506.0000     525.2800     350.9400
        1323    25.704100     558.0000     582.3300     350.8600
        1324    25.716400     641.0000     660.4500     350.7800
        1325    25.728600     750.0000     758.9500     350.7000
        1326    25.740900     870.0000     869.4600     350.6200
        1327    25.753100     978.0000     982.0400     350.5400
        1328    25.765400    1092.0000    1089.3100     350.4600
        1329    25.777600    1105.0000    1172.7500     350.3700
        1330    25.789900    1164.0000    1196.8800     350.2900
        1331    25.802100    1123.0000    1143.3300     350.2100
        1332    25.814400    1069.0000    1047.4200     350.1200
        1333    25.826600    1001.0000     962.1200     350.0400
        1334    25.838900     893.0000     902.5000     349.9500
        1335    25.851100     795.0000     846.8500     349.8700
        1336    25.863400     760.0000     770.4900     349.7800
        1337    25.875600     681.0000     676.3200     349.7000
        1338    25.887900     619.0000     588.9000     349.6100
        1339    25.900100     487.0000     523.8900     349.5200
        1340    25.912400     503.0000     480.5800     349.4400
        1341    25.924600     480.0000     452.4900     349.3500
        1342    25.936900     448.0000     434.0500     349.2600
        1343    25.949100     397.0000     421.6400     349.1700
        1344    25.961400     412.0000     413.1200     349.0800
        1345    25.973600     385.0000     407.2500     349.0000
        1346    25.985900     375.0000     403.3000     348.9100
        1347    25.998100     422.0000     400.9300     348.8200
        1348    26.010400     417.0000     400.0600     348.7300
        1349    26.022600     410.0000     400.8800     348.6400
        1350    26.034900     437.0000     403.7900     348.5400
        1351    26.047100     408.0000     409.1300     348.4500
        1352    26.059400     412.0000     416.4600     348.3600
        1353    26.071600     411.0000     424.4500     348.2700
        1354    26.083900     435.0000     432.5900     348.1800
        1355    26.096100     462.0000     440.7500     348.0800
        1356    26.108400     413.0000     446.2000     347.9900
        1357    26.120600     445.0000     444.1400     347.9000
        1358    26.132900     426.0000     435.0100     347.8000
        1359    26.145100     413.0000     427.5300     347.7100
        1360    26.157400     445.0000     425.6000     347.6100
        1361    26.169600     423.0000     423.0900     347.5200
        1362    26.181900     423.0000     421.4700     347.4200
        1363    26.194200     410.0000     420.1500     347.3200
        1364    26.206400     398.0000     418.8800     347.2300
        1365    26.218700     393.0000     400.8100     347.1300
        1366    26.230900     370.0000     385.1000     347.0300
        1367    26.243200     351.0000     381.4400     346.9400
        1368    26.255400     370.0000     382.3900     346.8400
        1369    26.267700     368.0000     384.9500     346.7400
        1370    26.279900     404.0000     381.4100     346.6400
        1371    26.292200     371.0000     372.2600     346.5400
        1372    26.304400     350.0000     370.4800     346.4400
        1373    26.316700     371.0000     371.7200     346.3400
        1374    26.328900     385.0000     374.4100     346.2400
        1375    26.341200     385.0000     377.9100     346.1400
        1376    26.353400     403.0000     384.1500     346.0400
        1377    26.365700     399.0000     394.6100     345.9400
        1378    26.377900     379.0000     409.7400     345.8400
        1379    26.390200     402.0000     428.5300     345.7300
        1380    26.402400     399.0000     448.3100     345.6300
        1381    26.414700     479.0000     468.1300     345.5300
        1382    26.426900     463.0000     487.6400     345.4200
        1383    26.439200     459.0000     500.5300     345.3200
        1384    26.451400     436.0000     496.0000     345.2200
        1385    26.463700     406.0000     475.5800     345.1100
        1386    26.475900     423.0000     454.9800     345.0100
        1387    26.488200     415.0000     443.3200     344.9000
        1388    26.500400     401.0000     437.3500     344.8000
        1389    26.512700     372.0000     428.7300     344.6900
        1390    26.524900     387.0000     412.5600     344.5800
        1391    26.537200     401.0000     393.6300     344.4800
        1392    26.549400     371.0000     378.8300     344.3700
        1393    26.561700     357.0000     369.4600     344.2600
        1394    26.573900     384.0000     363.9000     344.1500
        1395    26.586200     349.0000     360.7200     344.0400
        1396    26.598400     359.0000     359.4900     343.9400
        1397    26.610700     332.0000     359.4100     343.8300
        1398    26.622900     382.0000     358.7600     343.7200
        1399    26.635200     336.0000     359.1800     343.6100
        1400    26.647400     360.0000     361.2700     343.5000
        1401    26.659700     397.0000     364.1500     343.3900
        1402    26.671900     335.0000     361.9400     343.2800
        1403    26.684200     351.0000     362.3500     343.1600
        1404    26.696400     343.0000     363.4100     343.0500
        1405    26.708700     354.0000     366.0100     342.9400
        1406    26.720900     358.0000     372.0400     342.8300
        1407    26.733200     392.0000     378.8600     342.7200
        1408    26.745400     370.0000     371.7200     342.6000
        1409    26.757700     366.0000     358.1000     342.4900
        1410    26.769900     357.0000     355.2300     342.3700
        1411    26.782200     378.0000     355.8800     342.2600
        1412    26.794400     361.0000     358.3600     342.1500
        1413    26.806700     357.0000     359.7800     342.0300
        1414    26.818900     356.0000     352.6400     341.9200
        1415    26.831200     365.0000     348.1900     341.8000
        1416    26.843500     335.0000     347.1500     341.6800
        1417    26.855700     340.0000     346.7100     341.5700
        1418    26.868000     371.0000     346.4300     341.4500
        1419    26.880200     329.0000     346.2300     341.3300
        1420    26.892500     336.0000     346.0700     341.2200
        1421    26.904700     383.0000     345.9400     341.1000
        1422    26.917000     334.0000     345.8300     340.9800
        1423    26.929200     347.0000     345.7800     340.8600
        1424    26.941500     350.0000     345.8000     340.7400
        1425    26.953700     302.0000     346.0000     340.6200
        1426    26.966000     341.0000     346.4300     340.5000
        1427    26.978200     336.0000     346.5500     340.3800
        1428    26.990500     356.0000     346.7900     340.2600
        1429    27.002700     333.0000     347.3700     340.1400
        1430    27.015000     335.0000     348.1800     340.0200
        1431    27.027200     368.0000     347.4900     339.9000
        1432    27.039500     348.0000     346.1300     339.7800
        1433    27.051700     363.0000     345.8900     339.6500
        1434    27.064000     341.0000     346.0100     339.5300
        1435    27.076200     341.0000     346.3400     339.4100
        1436    27.088500     316.0000     346.5500     339.2900
        1437    27.100700     348.0000     345.7800     339.1600
        1438    27.113000     371.0000     345.3500     339.0400
        1439    27.125200     408.0000     345.3400     338.9100
        1440    27.137500     366.0000     345.4100     338.7900
        1441    27.149700     351.0000     345.5300     338.6700
        1442    27.162000     339.0000     345.7000     338.5400
        1443    27.174200     347.0000     345.9000     338.4100
        1444    27.186500     331.0000     346.1500     338.2900
        1445    27.198700     350.0000     346.4600     338.1600
        1446    27.211000     337.0000     346.8400     338.0400
        1447    27.223200     349.0000     347.3000     337.9100
        1448    27.235500     348.0000     347.8700     337.7800
        1449    27.247700     351.0000     348.5600     337.6500
        1450    27.260000     343.0000     349.4000     337.5300
        1451    27.272200     376.0000     350.4600     337.4000
        1452    27.284500     371.0000     351.8000     337.2700
        1453    27.296700     334.0000     353.5600     337.1400
        1454    27.309000     356.0000     355.7500     337.0100
        1455    27.321200     351.0000     359.0600     336.8800
        1456    27.333500     348.0000     363.7400     336.7500
        1457    27.345700     387.0000     370.2000     336.6200
        1458    27.358000     381.0000     378.4000     336.4900
        1459    27.370200     387.0000     387.6500     336.3600
        1460    27.382500     370.0000     397.2600     336.2300
        1461    27.394700     417.0000     406.6400     336.1000
        1462    27.407000     419.0000     414.0200     335.9600
        1463    27.419200     393.0000     416.1800     335.8300
        1464    27.431500     381.0000     412.0900     335.7000
        1465    27.443700     374.0000     405.6500     335.5700
        1466    27.456000     412.0000     401.3400     335.4300
        1467    27.468200     403.0000     400.0100     335.3000
        1468    27.480500     416.0000     399.6700     335.1600
        1469    27.492800     377.0000     397.9600     335.0300
        1470    27.505000     381.0000     394.7900     334.9000
        1471    27.517300     393.0000     392.5200     334.7600
        1472    27.529500     355.0000     393.1100     334.6300
        1473    27.541800     379.0000     396.9300     334.4900
        1474    27.554000     385.0000     403.8100     334.3500
        1475    27.566300     404.0000     413.6700     334.2200
        1476    27.578500     403.0000     426.9200     334.0800
        1477    27.590800     465.0000     444.5700     333.9400
        1478    27.603000     449.0000     468.6200     333.8100
        1479    27.615300     498.0000     502.6800     333.6700
        1480    27.627500     545.0000     552.8500     333.5300
        1481    27.639800     606.0000     628.4300     333.3900
        1482    27.652000     739.0000     740.6500     333.2600
        1483    27.664300     890.0000     895.3400     333.1200
        1484    27.676500    1068.0000    1080.8700     332.9800
        1485    27.688800    1358.0000    1276.3500     332.8400
        1486    27.701000    1573.0000    1474.4500     332.7000
        1487    27.713300    1744.0000    1654.5900     332.5600
        1488    27.725500    1791.0000    1740.5200     332.4200
        1489    27.737800    1666.0000    1655.8500     332.2800
        1490    27.750000    1519.0000    1458.0700     332.1400
        1491    27.762300    1287.0000    1287.2600     332.0000
        1492    27.774500    1214.0000    1198.8700     331.8500
        1493    27.786800    1136.0000    1155.2400     331.7100
        1494    27.799000    1033.0000    1083.1300     331.5700
        1495    27.811300     901.0000     940.0600     331.4300
        1496    27.823500     775.0000     766.5800     331.2900
        1497    27.835800     597.0000     626.0200     331.1400
        1498    27.848000     552.0000     534.0900     331.0000
        1499    27.860300     456.0000     477.3300     330.8600
        1500    27.872500     415.0000     441.4600     330.7100
        1501    27.884800     383.0000     417.6600     330.5700
        1502    27.897000     402.0000     401.0700     330.4200
        1503    27.909300     362.0000     389.0100     330.2800
        1504    27.921500     376.0000     379.9200     330.1300
        1505    27.933800     402.0000     372.8700     329.9900
        1506    27.946000     396.0000     367.2600     329.8400
        1507    27.958300     403.0000     362.7200     329.7000
        1508    27.970500     333.0000     358.9600     329.5500
        1509    27.982800     332.0000     355.8200     329.4000
        1510    27.995000     334.0000     353.1600     329.2600
        1511    28.007300     353.0000     350.8800     329.1100
        1512    28.019500     360.0000     348.9000     328.9600
        1513    28.031800     344.0000     347.1700     328.8100
        1514    28.044000     350.0000     345.6500     328.6700
        1515    28.056300     372.0000     344.3100     328.5200
        1516    28.068500     358.0000     343.1000     328.3700
        1517    28.080800     312.0000     342.0300     328.2200
        1518    28.093000     371.0000     341.0600     328.0700
        1519    28.105300     341.0000     340.1700     327.9200
        1520    28.117500     391.0000     339.3700     327.7700
        1521    28.129800     316.0000     338.6400     327.6200
        1522    28.142100     341.0000     337.9700     327.4700
        1523    28.154300     347.0000     337.3500     327.3200
        1524    28.166600     335.0000     336.7800     327.1700
        1525    28.178800     335.0000     336.2600     327.0200
        1526    28.191100     330.0000     335.7700     326.8700
        1527    28.203300     344.0000     335.3300     326.7200
        1528    28.215600     381.0000     334.9100     326.5700
        1529    28.227800     300.0000     334.5400     326.4100
        1530    28.240100     349.0000     334.1800     326.2600
        1531    28.252300     349.0000     333.8500     326.1100
        1532    28.264600     341.0000     333.5600     325.9600
        1533    28.276800     366.0000     333.3100     325.8000
        1534    28.289100     325.0000     333.1500     325.6500
        1535    28.301300     334.0000     333.1800     325.4900
        1536    28.313600     307.0000     333.6300     325.3400
        1537    28.325800     343.0000     334.7900     325.1900
        1538    28.338100     361.0000     335.3100     325.0300
        1539    28.350300     383.0000     335.9500     324.8800
        1540    28.362600     331.0000     337.5900     324.7200
        1541    28.374800     368.0000     339.9700     324.5700
        1542    28.387100     360.0000     338.5400     324.4100
        1543    28.399300     359.0000     334.2700     324.2600
        1544    28.411600     346.0000     333.4600     324.1000
        1545    28.423800     298.0000     333.5800     323.9400
        1546    28.436100     324.0000     334.2900     323.7900
        1547    28.448300     338.0000     335.3000     323.6300
        1548    28.460600     336.0000     334.0900     323.4700
        1549    28.472800     353.0000     331.9500     323.3100
        1550    28.485100     370.0000     331.5600     323.1600
        1551    28.497300     344.0000     331.5700     323.0000
        1552    28.509600     343.0000     331.6900     322.8400
        1553    28.521800     323.0000     331.9600     322.6800
        1554    28.534100     322.0000     332.3500     322.5200
        1555    28.546300     343.0000     332.9100     322.3600
        1556    28.558600     335.0000     333.7300     322.2100
        1557    28.570800     360.0000     334.9200     322.0500
        1558    28.583100     313.0000     336.6300     321.8900
        1559    28.595300     337.0000     338.9700     321.7300
        1560    28.607600     360.0000     341.8600     321.5700
        1561    28.619800     362.0000     345.0500     321.4100
        1562    28.632100     352.0000     348.2600     321.2500
        1563    28.644300     317.0000     351.1100     321.0800
        1564    28.656600     325.0000     352.7800     320.9200
        1565    28.668800     356.0000     352.3200     320.7600
        1566    28.681100     336.0000     349.8400     320.6000
        1567    28.693300     351.0000     346.7400     320.4400
        1568    28.705600     356.0000     344.2700     320.2800
        1569    28.717800     368.0000     342.5900     320.1100
        1570    28.730100     337.0000     341.0200     319.9500
        1571    28.742300     361.0000     338.8200     319.7900
        1572    28.754600     342.0000     335.8800     319.6300
        1573    28.766800     349.0000     332.8300     319.4600
        1574    28.779100     324.0000     330.2900     319.3000
        1575    28.791400     358.0000     328.3900     319.1400
        1576    28.803600     351.0000     327.0200     318.9700
        1577    28.815900     348.0000     325.9900     318.8100
        1578    28.828100     334.0000     325.1900     318.6400
        1579    28.840400     320.0000     324.5500     318.4800
        1580    28.852600     333.0000     324.0000     318.3100
        1581    28.864900     378.0000     323.5300     318.1500
        1582    28.877100     305.0000     323.1100     317.9800
        1583    28.889400     341.0000     322.7500     317.8200
        1584    28.901600     342.0000     322.4400     317.6500
        1585    28.913900     329.0000     322.2000     317.4900
        1586    28.926100     355.0000     322.1000     317.3200
        1587    28.938400     313.0000     321.9900     317.1500
        1588    28.950600     308.0000     321.8300     316.9900
        1589    28.962900     325.0000     321.8100     316.8200
        1590    28.975100     338.0000     321.9700     316.6500
        1591    28.987400     335.0000     321.8900     316.4900
        1592    28.999600     345.0000     320.9200     316.3200
        1593    29.011900     317.0000     320.4800     316.1500
        1594    29.024100     352.0000     320.2800     315.9800
        1595    29.036400     335.0000     320.1900     315.8200
        1596    29.048600     327.0000     320.1800     315.6500
        1597    29.060900     316.0000     320.0600     315.4800
        1598    29.073100     306.0000     319.5100     315.3100
        1599    29.085400     342.0000     319.1800     315.1400
        1600    29.097600     290.0000     319.0000     314.9700
        1601    29.109900     331.0000     318.8700     314.8000
        1602    29.122100     323.0000     318.7500     314.6300
        1603    29.134400     333.0000     318.6500     314.4600
        1604    29.146600     302.0000     318.5600     314.2900
        1605    29.158900     307.0000     318.4900     314.1200
        1606    29.171100     305.0000     318.4200     313.9500
        1607    29.183400     301.0000     318.3800     313.7800
        1608    29.195600     323.0000     318.3600     313.6100
        1609    29.207900     319.0000     318.3700     313.4400
        1610    29.220100     358.0000     318.4000     313.2700
        1611    29.232400     309.0000     318.4500     313.1000
        1612    29.244600     312.0000     318.5000     312.9300
        1613    29.256900     328.0000     318.6100     312.7600
        1614    29.269100     306.0000     318.7800     312.5800
        1615    29.281400     349.0000     319.0200     312.4100
        1616    29.293600     302.0000     319.3300     312.2400
        1617    29.305900     315.0000     319.7200     312.0700
        1618    29.318100     361.0000     320.2200     311.8900
        1619    29.330400     308.0000     320.8700     311.7200
        1620    29.342600     322.0000     321.7000     311.5500
        1621    29.354900     319.0000     322.7600     311.3800
        1622    29.367100     333.0000     324.0800     311.2000
        1623    29.379400     339.0000     325.7300     311.0300
        1624    29.391600     320.0000     327.7600     310.8500
        1625    29.403900     340.0000     330.2900     310.6800
        1626    29.416200     319.0000     333.5200     310.5100
        1627    29.428400     299.0000     337.8200     310.3300
        1628    29.440700     338.0000     343.9000     310.1600
        1629    29.452900     367.0000     353.0100     309.9800
        1630    29.465200     372.0000     367.0700     309.8100
        1631    29.477400     375.0000     388.5000     309.6300
        1632    29.489700     420.0000     418.9200     309.4600
        1633    29.501900     474.0000     456.6200     309.2800
        1634    29.514200     495.0000     497.5100     309.1100
        1635    29.526400     537.0000     539.8000     308.9300
        1636    29.538700     538.0000     579.0900     308.7600
        1637    29.550900     592.0000     598.7900     308.5800
        1638    29.563200     579.0000     581.1500     308.4000
        1639    29.575400     540.0000     538.1000     308.2300
        1640    29.587700     475.0000     500.9900     308.0500
        1641    29.599900     436.0000     482.8500     307.8700
        1642    29.612200     482.0000     477.6800     307.7000
        1643    29.624400     487.0000     471.3300     307.5200
        1644    29.636700     428.0000     450.0700     307.3400
        1645    29.648900     387.0000     415.1600     307.1700
        1646    29.661200     352.0000     381.5800     306.9900
        1647    29.673400     299.0000     358.0300     306.8100
        1648    29.685700     319.0000     343.3700     306.6300
        1649    29.697900     323.0000     334.2800     306.4500
        1650    29.710200     305.0000     328.3700     306.2800
        1651    29.722400     307.0000     324.3300     306.1000
        1652    29.734700     319.0000     321.4200     305.9200
        1653    29.746900     346.0000     319.2400     305.7400
        1654    29.759200     337.0000     317.5500     305.5600
        1655    29.771400     318.0000     316.2100     305.3800
        1656    29.783700     309.0000     315.1300     305.2100
        1657    29.795900     309.0000     314.2800     305.0300
        1658    29.808200     335.0000     313.5500     304.8500
        1659    29.820400     313.0000     312.9200     304.6700
        1660    29.832700     311.0000     312.4300     304.4900
        1661    29.844900     343.0000     312.0600     304.3100
        1662    29.857200     312.0000     311.6400     304.1300
        1663    29.869400     327.0000     311.0100     303.9500
        1664    29.881700     317.0000     310.6100     303.7700
        1665    29.893900     295.0000     310.3000     303.5900
        1666    29.906200     334.0000     310.0600     303.4100
        1667    29.918400     330.0000     309.8800     303.2300
        1668    29.930700     288.0000     309.7000     303.0500
        1669    29.942900     338.0000     309.4600     302.8600
        1670    29.955200     312.0000     309.5000     302.6800
        1671    29.967400     285.0000     310.0200     302.5000
        1672    29.979700     324.0000     311.6500     302.3200
        1673    29.991900     349.0000     314.5100     302.1400
        1674    30.004200     332.0000     315.8000     301.9600
        1675    30.016400     311.0000     317.9200     301.7800
        1676    30.028700     320.0000     322.2900     301.5900
        1677    30.041000     314.0000     327.4900     301.4100
        1678    30.053200     346.0000     321.0400     301.2300
        1679    30.065500     329.0000     313.0900     301.0500
        1680    30.077700     298.0000     311.8700     300.8700
        1681    30.090000     303.0000     312.1600     300.6800
        1682    30.102200     292.0000     313.7500     300.5000
        1683    30.114500     335.0000     316.1100     300.3200
        1684    30.126700     306.0000     314.5800     300.1400
        1685    30.139000     314.0000     309.0400     299.9500
        1686    30.151200     351.0000     307.2700     299.7700
        1687    30.163500     326.0000     306.8300     299.5900
        1688    30.175700     283.0000     306.7500     299.4000
        1689    30.188000     296.0000     306.7800     299.2200
        1690    30.200200     281.0000     306.5300     299.0400
        1691    30.212500     321.0000     306.3500     298.8500
        1692    30.224700     341.0000     306.3500     298.6700
        1693    30.237000     323.0000     306.4100     298.4900
        1694    30.249200     299.0000     306.5300     298.3000
        1695    30.261500     307.0000     306.6800     298.1200
        1696    30.273700     312.0000     306.7900     297.9300
        1697    30.286000     304.0000     307.0700     297.7500
        1698    30.298200     287.0000     308.0300     297.5600
        1699    30.310500     317.0000     310.3500     297.3800
        1700    30.322700     328.0000     315.5300     297.2000
        1701    30.335000     322.0000     319.9900     297.0100
        1702    30.347200     353.0000     323.4300     296.8300
        1703    30.359500     343.0000     330.4300     296.6400
        1704    30.371700     345.0000     341.4600     296.4600
        1705    30.384000     348.0000     342.4100     296.2700
        1706    30.396200     321.0000     322.1700     296.0900
        1707    30.408500     301.0000     316.5100     295.9000
        1708    30.420700     325.0000     316.4100     295.7100
        1709    30.433000     325.0000     318.7400     295.5300
        1710    30.445200     298.0000     323.4200     295.3400
        1711    30.457500     348.0000     326.5400     295.1600
        1712    30.469700     295.0000     317.7400     294.9700
        1713    30.482000     324.0000     310.9100     294.7900
        1714    30.494200     325.0000     309.5700     294.6000
        1715    30.506500     321.0000     309.4500     294.4100
        1716    30.518700     310.0000     309.6700     294.2300
        1717    30.531000     358.0000     310.0700     294.0400
        1718    30.543200     316.0000     310.5900     293.8600
        1719    30.555500     307.0000     311.2600     293.6700
        1720    30.567700     332.0000     312.1200     293.4800
        1721    30.580000     333.0000     313.3200     293.3000
        1722    30.592200     338.0000     314.6100     293.1100
        1723    30.604500     339.0000     316.0400     292.9200
        1724    30.616700     302.0000     317.8200     292.7400
        1725    30.629000     317.0000     320.0200     292.5500
        1726    30.641200     350.0000     321.7500     292.3600
        1727    30.653500     339.0000     322.1700     292.1700
        1728    30.665700     342.0000     323.6100     291.9900
        1729    30.678000     342.0000     324.9300     291.8000
        1730    30.690300     319.0000     327.3500     291.6100
        1731    30.702500     363.0000     330.5300     291.4300
        1732    30.714800     319.0000     334.2400     291.2400
        1733    30.727000     311.0000     337.5600     291.0500
        1734    30.739300     365.0000     341.6400     290.8600
        1735    30.751500     339.0000     346.6500     290.6700
        1736    30.763800     340.0000     352.9000     290.4900
        1737    30.776000     366.0000     359.9000     290.3000
        1738    30.788300     370.0000     368.3200     290.1100
        1739    30.800500     369.0000     379.0500     289.9200
        1740    30.812800     373.0000     392.1100     289.7400
        1741    30.825000     353.0000     407.9000     289.5500
        1742    30.837300     399.0000     426.9300     289.3600
        1743    30.849500     444.0000     449.8100     289.1700
        1744    30.861800     450.0000     477.7300     288.9800
        1745    30.874000     478.0000     513.7000     288.7900
        1746    30.886300     567.0000     562.0400     288.6100
        1747    30.898500     655.0000     630.2100     288.4200
        1748    30.910800     698.0000     729.9900     288.2300
        1749    30.923000     877.0000     876.9800     288.0400
        1750    30.935300    1048.0000    1086.5100     287.8500
        1751    30.947500    1318.0000    1362.7900     287.6600
        1752    30.959800    1649.0000    1688.7800     287.4700
        1753    30.972000    1997.0000    2037.0500     287.2900
        1754    30.984300    2451.0000    2376.9500     287.1000
        1755    30.996500    2653.0000    2639.5300     286.9100
        1756    31.008800    2599.0000    2707.3000     286.7200
        1757    31.021000    2524.0000    2527.4500     286.5300
        1758    31.033300    2143.0000    2223.1700     286.3400
        1759    31.045500    2018.0000    1970.6300     286.1500
        1760    31.057800    1825.0000    1834.1700     285.9600
        1761    31.070000    1856.0000    1773.6400     285.7700
        1762    31.082300    1665.0000    1700.0200     285.5800
        1763    31.094500    1409.0000    1533.3600     285.3900
        1764    31.106800    1307.0000    1276.8700     285.2000
        1765    31.119000    1038.0000    1012.4000     285.0200
        1766    31.131300     830.0000     804.8300     284.8300
        1767    31.143500     706.0000     663.2100     284.6400
        1768    31.155800     547.0000     572.4600     284.4500
        1769    31.168000     517.0000     510.5900     284.2600
        1770    31.180300     489.0000     468.1000     284.0700
        1771    31.192500     433.0000     438.2100     283.8800
        1772    31.204800     408.0000     416.6200     283.6900
        1773    31.217000     414.0000     400.6100     283.5000
        1774    31.229300     404.0000     388.5400     283.3100
        1775    31.241500     404.0000     379.3400     283.1200
        1776    31.253800     393.0000     372.1900     282.9300
        1777    31.266000     371.0000     366.6000     282.7400
        1778    31.278300     373.0000     362.4300     282.5500
        1779    31.290500     355.0000     359.3500     282.3600
        1780    31.302800     355.0000     357.1700     282.1700
        1781    31.315000     354.0000     355.7100     281.9800
        1782    31.327300     356.0000     354.8800     281.7900
        1783    31.339600     345.0000     354.5700     281.6000
        1784    31.351800     329.0000     354.6900     281.4100
        1785    31.364100     343.0000     355.1800     281.2200
        1786    31.376300     354.0000     355.9700     281.0300
        1787    31.388600     366.0000     356.9800     280.8400
        1788    31.400800     353.0000     358.1500     280.6500
        1789    31.413100     345.0000     359.4000     280.4600
        1790    31.425300     365.0000     360.6900     280.2700
        1791    31.437600     358.0000     361.9300     280.0800
        1792    31.449800     378.0000     363.0600     279.8900
        1793    31.462100     340.0000     364.0200     279.7000
        1794    31.474300     350.0000     364.7600     279.5100
        1795    31.486600     386.0000     365.2200     279.3200
        1796    31.498800     365.0000     365.3700     279.1300
        1797    31.511100     345.0000     365.1800     278.9400
        1798    31.523300     339.0000     364.6300     278.7500
        1799    31.535600     342.0000     363.7200     278.5600
        1800    31.547800     372.0000     362.4400     278.3700
        1801    31.560100     329.0000     360.8200     278.1800
        1802    31.572300     343.0000     358.8900     277.9900
        1803    31.584600     318.0000     356.6700     277.8000
        1804    31.596800     349.0000     354.2100     277.6100
        1805    31.609100     344.0000     351.5600     277.4200
        1806    31.621300     319.0000     348.7600     277.2300
        1807    31.633600     338.0000     345.8500     277.0300
        1808    31.645800     356.0000     342.9000     276.8400
        1809    31.658100     356.0000     339.9400     276.6500
        1810    31.670300     309.0000     337.0000     276.4600
        1811    31.682600     350.0000     334.1400     276.2700
        1812    31.694800     342.0000     331.3800     276.0800
        1813    31.707100     355.0000     328.7500     275.8900
        1814    31.719300     333.0000     326.2700     275.7000
        1815    31.731600     321.0000     323.9600     275.5100
        1816    31.743800     368.0000     321.8300     275.3200
        1817    31.756100     374.0000     319.9000     275.1300
        1818    31.768300     340.0000     318.1600     274.9400
        1819    31.780600     344.0000     316.6200     274.7500
        1820    31.792800     334.0000     315.2800     274.5600
        1821    31.805100     343.0000     314.1500     274.3700
        1822    31.817300     350.0000     313.2300     274.1800
        1823    31.829600     317.0000     312.5100     273.9900
        1824    31.841800     350.0000     311.9900     273.8000
        1825    31.854100     338.0000     311.6800     273.6100
        1826    31.866300     366.0000     311.5700     273.4200
        1827    31.878600     317.0000     311.6700     273.2300
        1828    31.890800     336.0000     311.9800     273.0400
        1829    31.903100     330.0000     312.5000     272.8500
        1830    31.915300     349.0000     313.2200     272.6600
        1831    31.927600     334.0000     314.1600     272.4700
        1832    31.939800     330.0000     315.3100     272.2800
        1833    31.952100     319.0000     316.6700     272.0900
        1834    31.964400     358.0000     318.2500     271.9000
        1835    31.976600     318.0000     320.0400     271.7100
        1836    31.988900     332.0000     322.0300     271.5200
        1837    32.001100     349.0000     324.2300     271.3300
        1838    32.013400     362.0000     326.6200     271.1400
        1839    32.025600     367.0000     329.1900     270.9500
        1840    32.037900     316.0000     331.9200     270.7600
        1841    32.050100     324.0000     334.7900     270.5700
        1842    32.062400     356.0000     337.7800     270.3800
        1843    32.074600     323.0000     340.8500     270.1900
        1844    32.086900     364.0000     343.9800     270.0000
        1845    32.099100     351.0000     347.1200     269.8100
        1846    32.111400     341.0000     350.2500     269.6200
        1847    32.123600     345.0000     353.3400     269.4300
        1848    32.135900     368.0000     356.3500     269.2400
        1849    32.148100     349.0000     359.2800     269.0500
        1850    32.160400     372.0000     362.1100     268.8600
        1851    32.172600     379.0000     364.8500     268.6700
        1852    32.184900     361.0000     367.3900     268.4800
        1853    32.197100     350.0000     370.0200     268.2900
        1854    32.209400     387.0000     372.6400     268.1000
        1855    32.221600     369.0000     375.3300     267.9100
        1856    32.233900     398.0000     378.2000     267.7200
        1857    32.246100     342.0000     381.4400     267.5300
        1858    32.258400     381.0000     385.4100     267.3400
        1859    32.270600     381.0000     390.7800     267.1500
        1860    32.282900     375.0000     398.7100     266.9600
        1861    32.295100     425.0000     411.1100     266.7700
        1862    32.307400     393.0000     430.6700     266.5900
        1863    32.319600     472.0000     460.4700     266.4000
        1864    32.331900     484.0000     502.3600     266.2100
        1865    32.344100     588.0000     554.8100     266.0200
        1866    32.356400     671.0000     613.6500     265.8300
        1867    32.368600     706.0000     673.4600     265.6400
        1868    32.380900     775.0000     723.7900     265.4500
        1869    32.393100     785.0000     742.4800     265.2600
        1870    32.405400     759.0000     713.7000     265.0700
        1871    32.417600     642.0000     653.3000     264.8800
        1872    32.429900     703.0000     601.2000     264.7000
        1873    32.442100     572.0000     574.9200     264.5100
        1874    32.454400     542.0000     567.4700     264.3200
        1875    32.466600     551.0000     564.5500     264.1300
        1876    32.478900     591.0000     549.3500     263.9400
        1877    32.491100     534.0000     513.8300     263.7500
        1878    32.503400     479.0000     465.6400     263.5600
        1879    32.515600     398.0000     424.8500     263.3800
        1880    32.527900     380.0000     398.8900     263.1900
        1881    32.540100     355.0000     383.8900     263.0000
        1882    32.552400     350.0000     365.5200     262.8100
        1883    32.564600     350.0000     348.5200     262.6200
        1884    32.576900     353.0000     340.5500     262.4400
        1885    32.589100     317.0000     335.1600     262.2500
        1886    32.601400     309.0000     331.4700     262.0600
        1887    32.613600     355.0000     329.4200     261.8700
        1888    32.625900     343.0000     327.4500     261.6800
        1889    32.638200     354.0000     320.5100     261.5000
        1890    32.650400     313.0000     314.1400     261.3100
        1891    32.662700     319.0000     310.8200     261.1200
        1892    32.674900     260.0000     308.8900     260.9300
        1893    32.687200     320.0000     307.7400     260.7500
        1894    32.699400     286.0000     306.2700     260.5600
        1895    32.711700     318.0000     305.7100     260.3700
        1896    32.723900     307.0000     306.7000     260.1800
        1897    32.736200     268.0000     307.7300     260.0000
        1898    32.748400     307.0000     301.7400     259.8100
        1899    32.760700     296.0000     297.5000     259.6200
        1900    32.772900     308.0000     296.9600     259.4400
        1901    32.785200     249.0000     297.5000     259.2500
        1902    32.797400     302.0000     297.7500     259.0600
        1903    32.809700     320.0000     297.2400     258.8700
        1904    32.821900     298.0000     298.3600     258.6900
        1905    32.834200     269.0000     298.0100     258.5000
        1906    32.846400     327.0000     300.8900     258.3100
        1907    32.858700     323.0000     308.1800     258.1300
        1908    32.870900     351.0000     319.2900     257.9400
        1909    32.883200     315.0000     332.6300     257.7600
        1910    32.895400     347.0000     347.0500     257.5700
        1911    32.907700     338.0000     362.6700     257.3800
        1912    32.919900     359.0000     376.0500     257.2000
        1913    32.932200     319.0000     380.3600     257.0100
        1914    32.944400     351.0000     370.8900     256.8300
        1915    32.956700     306.0000     353.6400     256.6400
        1916    32.968900     357.0000     339.3300     256.4500
        1917    32.981200     322.0000     332.0900     256.2700
        1918    32.993400     353.0000     330.2600     256.0800
        1919    33.005700     309.0000     329.8900     255.9000
        1920    33.017900     307.0000     326.0300     255.7100
        1921    33.030200     304.0000     315.9000     255.5300
        1922    33.042400     311.0000     302.3900     255.3400
        1923    33.054700     270.0000     290.4500     255.1600
        1924    33.066900     296.0000     282.0300     254.9700
        1925    33.079200     288.0000     276.5300     254.7900
        1926    33.091400     300.0000     272.9000     254.6000
        1927    33.103700     295.0000     270.4100     254.4200
        1928    33.115900     257.0000     268.6100     254.2300
        1929    33.128200     282.0000     267.2600     254.0500
        1930    33.140400     272.0000     266.2100     253.8600
        1931    33.152700     270.0000     265.3800     253.6800
        1932    33.164900     290.0000     264.7100     253.5000
        1933    33.177200     290.0000     264.1600     253.3100
        1934    33.189400     286.0000     263.7300     253.1300
        1935    33.201700     294.0000     263.4000     252.9400
        1936    33.213900     276.0000     263.1500     252.7600
        1937    33.226200     312.0000     263.0000     252.5800
        1938    33.238400     273.0000     262.9400     252.3900
        1939    33.250700     275.0000     262.9600     252.2100
        1940    33.262900     266.0000     263.1100     252.0300
        1941    33.275200     299.0000     263.3700     251.8400
        1942    33.287500     293.0000     263.7600     251.6600
        1943    33.299700     300.0000     264.3000     251.4800
        1944    33.312000     274.0000     265.0200     251.2900
        1945    33.324200     261.0000     265.9700     251.1100
        1946    33.336500     274.0000     267.2400     250.9300
        1947    33.348700     260.0000     269.0200     250.7400
        1948    33.361000     296.0000     271.6200     250.5600
        1949    33.373200     274.0000     275.5100     250.3800
        1950    33.385500     255.0000     281.3600     250.2000
        1951    33.397700     284.0000     289.8800     250.0100
        1952    33.410000     345.0000     301.5100     249.8300
        1953    33.422200     312.0000     315.9300     249.6500
        1954    33.434500     308.0000     332.1100     249.4700
        1955    33.446700     380.0000     348.4900     249.2900
        1956    33.459000     393.0000     362.0100     249.1100
        1957    33.471200     368.0000     367.4900     248.9200
        1958    33.483500     373.0000     361.4500     248.7400
        1959    33.495700     342.0000     347.7100     248.5600
        1960    33.508000     341.0000     334.4700     248.3800
        1961    33.520200     348.0000     326.4600     248.2000
        1962    33.532500     332.0000     323.3800     248.0200
        1963    33.544700     343.0000     322.2000     247.8400
        1964    33.557000     310.0000     318.8800     247.6600
        1965    33.569200     299.0000     310.7400     247.4800
        1966    33.581500     298.0000     298.9000     247.3000
        1967    33.593700     309.0000     287.1300     247.1100
        1968    33.606000     278.0000     277.9200     246.9300
        1969    33.618200     266.0000     271.5400     246.7500
        1970    33.630500     268.0000     267.2900     246.5700
        1971    33.642700     266.0000     264.4400     246.3900
        1972    33.655000     258.0000     262.5000     246.2100
        1973    33.667200     274.0000     261.1500     246.0400
        1974    33.679500     261.0000     260.2000     245.8600
        1975    33.691700     268.0000     259.5400     245.6800
        1976    33.704000     284.0000     259.0800     245.5000
        1977    33.716200     292.0000     258.7900     245.3200
        1978    33.728500     254.0000     258.6300     245.1400
        1979    33.740700     259.0000     258.5700     244.9600
        1980    33.753000     267.0000     258.6200     244.7800
        1981    33.765200     252.0000     258.7500     244.6000
        1982    33.777500     283.0000     258.9600     244.4200
        1983    33.789700     266.0000     259.2500     244.2500
        1984    33.802000     260.0000     259.6100     244.0700
        1985    33.814200     265.0000     260.0500     243.8900
        1986    33.826500     268.0000     260.5700     243.7100
        1987    33.838700     250.0000     261.1600     243.5300
        1988    33.851000     242.0000     261.8300     243.3600
        1989    33.863200     275.0000     262.5800     243.1800
        1990    33.875500     278.0000     263.4300     243.0000
        1991    33.887700     277.0000     264.3700     242.8200
        1992    33.900000     282.0000     265.4100     242.6500
        1993    33.912300     294.0000     266.5700     242.4700
        1994    33.924500     227.0000     267.8600     242.2900
        1995    33.936800     286.0000     269.3000     242.1200
        1996    33.949000     278.0000     270.9300     241.9400
        1997    33.961300     275.0000     272.7800     241.7600
        1998    33.973500     283.0000     274.9200     241.5900
        1999    33.985800     273.0000     277.4000     241.4100
        2000    33.998000     268.0000     280.3400     241.2300
        2001    34.010300     305.0000     283.8400     241.0600
        2002    34.022500     277.0000     288.0500     240.8800
        2003    34.034800     309.0000     293.1100     240.7100
        2004    34.047000     314.0000     299.1300     240.5300
        2005    34.059300     295.0000     306.1700     240.3600
        2006    34.071500     302.0000     314.2800     240.1800
        2007    34.083800     297.0000     323.4600     240.0100
        2008    34.096000     317.0000     333.8700     239.8300
        2009    34.108300     323.0000     346.0000     239.6600
        2010    34.120500     347.0000     361.2900     239.4800
        2011    34.132800     372.0000     382.9800     239.3100
        2012    34.145000     443.0000     417.2900     239.1300
        2013    34.157300     512.0000     475.1000     238.9600
        2014    34.169500     584.0000     573.6000     238.7900
        2015    34.181800     703.0000     734.1900     238.6100
        2016    34.194000     931.0000     964.9000     238.4400
        2017    34.206300    1215.0000    1240.6600     238.2600
        2018    34.218500    1524.0000    1546.3900     238.0900
        2019    34.230800    1865.0000    1883.4000     237.9200
        2020    34.243000    2163.0000    2146.2700     237.7500
        2021    34.255300    2101.0000    2094.7500     237.5700
        2022    34.267500    1744.0000    1702.4900     237.4000
        2023    34.279800    1369.0000    1320.7800     237.2300
        2024    34.292000    1138.0000    1145.0200     237.0500
        2025    34.304300    1096.0000    1127.5300     236.8800
        2026    34.316500    1185.0000    1198.0700     236.7100
        2027    34.328800    1210.0000    1275.6600     236.5400
        2028    34.341000    1158.0000    1229.7200     236.3700
        2029    34.353300    1006.0000    1011.2600     236.1900
        2030    34.365500     734.0000     736.7600     236.0200
        2031    34.377800     522.0000     546.1600     235.8500
        2032    34.390000     398.0000     438.5100     235.6800
        2033    34.402300     351.0000     378.2200     235.5100
        2034    34.414500     350.0000     342.1800     235.3400
        2035    34.426800     327.0000     318.9700     235.1700
        2036    34.439000     299.0000     303.0500     235.0000
        2037    34.451300     305.0000     291.5900     234.8300
        2038    34.463500     299.0000     282.9900     234.6600
        2039    34.475800     274.0000     276.3400     234.4900
        2040    34.488000     269.0000     271.0500     234.3200
        2041    34.500300     285.0000     266.7500     234.1500
        2042    34.512500     270.0000     263.2000     233.9800
        2043    34.524800     241.0000     260.2200     233.8100
        2044    34.537000     234.0000     257.6900     233.6400
        2045    34.549300     302.0000     255.5200     233.4700
        2046    34.561600     234.0000     253.6400     233.3000
        2047    34.573800     249.0000     251.9900     233.1300
        2048    34.586100     241.0000     250.5400     232.9600
        2049    34.598300     241.0000     249.2500     232.8000
        2050    34.610600     273.0000     248.1100     232.6300
        2051    34.622800     236.0000     247.0900     232.4600
        2052    34.635100     223.0000     246.1800     232.2900
        2053    34.647300     253.0000     245.3600     232.1200
        2054    34.659600     257.0000     244.6200     231.9600
        2055    34.671800     264.0000     243.9600     231.7900
        2056    34.684100     270.0000     243.3700     231.6200
        2057    34.696300     235.0000     242.8500     231.4500
        2058    34.708600     234.0000     242.3800     231.2900
        2059    34.720800     273.0000     241.9800     231.1200
        2060    34.733100     267.0000     241.6400     230.9500
        2061    34.745300     261.0000     241.3700     230.7900
        2062    34.757600     254.0000     241.1600     230.6200
        2063    34.769800     265.0000     241.0300     230.4600
        2064    34.782100     229.0000     240.9700     230.2900
        2065    34.794300     248.0000     241.0100     230.1200
        2066    34.806600     249.0000     241.1500     229.9600
        2067    34.818800     237.0000     241.3900     229.7900
        2068    34.831100     247.0000     241.7600     229.6300
        2069    34.843300     252.0000     242.2500     229.4600
        2070    34.855600     237.0000     242.9000     229.3000
        2071    34.867800     246.0000     243.7200     229.1300
        2072    34.880100     267.0000     244.7800     228.9700
        2073    34.892300     237.0000     246.2100     228.8100
        2074    34.904600     210.0000     248.2500     228.6400
        2075    34.916800     258.0000     251.2600     228.4800
        2076    34.929100     263.0000     255.8700     228.3100
        2077    34.941300     257.0000     262.8800     228.1500
        2078    34.953600     274.0000     273.1800     227.9900
        2079    34.965800     271.0000     287.1800     227.8200
        2080    34.978100     310.0000     304.3500     227.6600
        2081    34.990300     331.0000     323.6200     227.5000
        2082    35.002600     353.0000     342.9700     227.3400
        2083    35.014800     347.0000     357.5900     227.1700
        2084    35.027100     364.0000     360.5900     227.0100
        2085    35.039300     343.0000     350.1400     226.8500
        2086    35.051600     344.0000     333.4200     226.6900
        2087    35.063800     313.0000     319.2300     226.5300
        2088    35.076100     317.0000     311.4100     226.3600
        2089    35.088300     301.0000     309.2200     226.2000
        2090    35.100600     308.0000     309.2700     226.0400
        2091    35.112800     311.0000     306.8100     225.8800
        2092    35.125100     302.0000     298.5900     225.7200
        2093    35.137300     295.0000     285.8100     225.5600
        2094    35.149600     298.0000     272.5500     225.4000
        2095    35.161800     250.0000     261.9200     225.2400
        2096    35.174100     246.0000     254.6200     225.0800
        2097    35.186300     266.0000     249.4400     224.9200
        2098    35.198600     265.0000     244.8300     224.7600
        2099    35.210900     265.0000     241.7600     224.6000
        2100    35.223100     258.0000     239.9500     224.4400
        2101    35.235400     265.0000     238.7300     224.2800
        2102    35.247600     241.0000     237.9400     224.1200
        2103    35.259900     234.0000     237.5300     223.9700
        2104    35.272100     249.0000     237.3300     223.8100
        2105    35.284400     265.0000     236.8100     223.6500
        2106    35.296600     232.0000     236.3300     223.4900
        2107    35.308900     228.0000     236.3200     223.3300
        2108    35.321100     220.0000     236.6200     223.1700
        2109    35.333400     229.0000     237.1400     223.0200
        2110    35.345600     245.0000     237.8700     222.8600
        2111    35.357900     240.0000     238.8200     222.7000
        2112    35.370100     241.0000     240.0400     222.5500
        2113    35.382400     223.0000     241.6000     222.3900
        2114    35.394600     252.0000     243.6900     222.2300
        2115    35.406900     246.0000     246.6200     222.0800
        2116    35.419100     277.0000     250.9300     221.9200
        2117    35.431400     246.0000     257.4800     221.7600
        2118    35.443600     246.0000     267.4700     221.6100
        2119    35.455900     300.0000     282.3200     221.4500
        2120    35.468100     322.0000     303.0200     221.3000
        2121    35.480400     338.0000     327.7500     221.1400
        2122    35.492600     340.0000     357.8200     220.9900
        2123    35.504900     414.0000     389.2200     220.8300
        2124    35.517100     409.0000     415.9900     220.6800
        2125    35.529400     420.0000     427.1800     220.5200
        2126    35.541600     442.0000     414.7000     220.3700
        2127    35.553900     413.0000     386.1900     220.2200
        2128    35.566100     356.0000     359.1800     220.0600
        2129    35.578400     387.0000     343.6400     219.9100
        2130    35.590600     340.0000     339.1000     219.7600
        2131    35.602900     308.0000     340.4900     219.6000
        2132    35.615100     311.0000     340.5400     219.4500
        2133    35.627400     314.0000     331.9200     219.3000
        2134    35.639600     301.0000     313.0800     219.1400
        2135    35.651900     265.0000     290.4300     218.9900
        2136    35.664100     287.0000     271.1300     218.8400
        2137    35.676400     285.0000     257.5700     218.6900
        2138    35.688600     269.0000     248.9100     218.5400
        2139    35.700900     244.0000     243.7600     218.3900
        2140    35.713100     244.0000     241.0500     218.2300
        2141    35.725400     270.0000     240.0400     218.0800
        2142    35.737600     222.0000     240.1600     217.9300
        2143    35.749900     267.0000     240.9900     217.7800
        2144    35.762100     239.0000     241.9000     217.6300
        2145    35.774400     246.0000     241.7200     217.4800
        2146    35.786600     232.0000     239.5200     217.3300
        2147    35.798900     221.0000     236.1200     217.1800
        2148    35.811100     247.0000     233.2700     217.0300
        2149    35.823400     211.0000     231.7800     216.8800
        2150    35.835700     210.0000     231.4100     216.7300
        2151    35.847900     255.0000     231.2600     216.5800
        2152    35.860200     244.0000     230.6200     216.4400
        2153    35.872400     237.0000     229.5300     216.2900
        2154    35.884700     232.0000     227.6300     216.1400
        2155    35.896900     212.0000     225.4800     215.9900
        2156    35.909200     239.0000     223.8100     215.8400
        2157    35.921400     244.0000     222.7800     215.6900
        2158    35.933700     232.0000     222.2200     215.5500
        2159    35.945900     212.0000     221.7800     215.4000
        2160    35.958200     217.0000     221.7000     215.2500
        2161    35.970400     230.0000     222.0600     215.1100
        2162    35.982700     212.0000     222.7000     214.9600
        2163    35.994900     208.0000     223.5500     214.8100
        2164    36.007200     221.0000     224.4800     214.6700
        2165    36.019400     236.0000     225.0100     214.5200
        2166    36.031700     227.0000     224.7100     214.3700
        2167    36.043900     210.0000     223.7700     214.2300
        2168    36.056200     206.0000     222.9400     214.0800
        2169    36.068400     226.0000     221.9400     213.9400
        2170    36.080700     219.0000     221.0700     213.7900
        2171    36.092900     225.0000     220.9900     213.6500
        2172    36.105200     230.0000     221.7800     213.5000
        2173    36.117400     205.0000     222.4800     213.3600
        2174    36.129700     209.0000     222.7400     213.2200
        2175    36.141900     208.0000     223.6200     213.0700
        2176    36.154200     212.0000     225.4000     212.9300
        2177    36.166400     204.0000     224.3700     212.7800
        2178    36.178700     188.0000     218.8300     212.6400
        2179    36.190900     216.0000     216.7400     212.5000
        2180    36.203200     190.0000     216.4100     212.3500
        2181    36.215400     216.0000     216.3900     212.2100
        2182    36.227700     227.0000     216.6400     212.0700
        2183    36.239900     213.0000     217.3900     211.9300
        2184    36.252200     205.0000     218.2000     211.7900
        2185    36.264400     194.0000     216.7000     211.6400
        2186    36.276700     199.0000     214.5500     211.5000
        2187    36.288900     211.0000     213.7700     211.3600
        2188    36.301200     213.0000     213.4100     211.2200
        2189    36.313400     214.0000     213.1600     211.0800
        2190    36.325700     190.0000     212.9600     210.9400
        2191    36.337900     206.0000     212.7700     210.8000
        2192    36.350200     213.0000     212.6200     210.6600
        2193    36.362400     205.0000     212.4900     210.5200
        2194    36.374700     236.0000     212.3600     210.3800
        2195    36.386900     215.0000     212.2500     210.2400
        2196    36.399200     215.0000     212.1700     210.1000
        2197    36.411400     203.0000     212.1200     209.9600
        2198    36.423700     201.0000     211.8700     209.8200
        2199    36.435900     210.0000     211.5500     209.6800
        2200    36.448200     209.0000     211.3700     209.5400
        2201    36.460400     187.0000     211.2300     209.4100
        2202    36.472700     218.0000     211.1000     209.2700
        2203    36.485000     209.0000     210.9800     209.1300
        2204    36.497200     197.0000     210.8900     208.9900
        2205    36.509500     203.0000     210.7800     208.8600
        2206    36.521700     203.0000     210.5600     208.7200
        2207    36.534000     212.0000     210.3600     208.5800
        2208    36.546200     203.0000     210.2100     208.4400
        2209    36.558500     213.0000     210.0700     208.3100
        2210    36.570700     178.0000     209.9400     208.1700
        2211    36.583000     212.0000     209.8100     208.0400
        2212    36.595200     198.0000     209.6900     207.9000
        2213    36.607500     205.0000     209.5700     207.7600
        2214    36.619700     220.0000     209.4500     207.6300
        2215    36.632000     210.0000     209.3300     207.4900
        2216    36.644200     183.0000     209.2200     207.3600
        2217    36.656500     201.0000     209.1000     207.2200
        2218    36.668700     212.0000     209.0000     207.0900
        2219    36.681000     179.0000     208.8900     206.9600
        2220    36.693200     188.0000     208.7900     206.8200
        2221    36.705500     227.0000     208.7000     206.6900
        2222    36.717700     188.0000     208.6100     206.5500
        2223    36.730000     215.0000     208.5300     206.4200
        2224    36.742200     221.0000     208.4500     206.2900
        2225    36.754500     208.0000     208.3800     206.1600
        2226    36.766700     205.0000     208.3200     206.0200
        2227    36.779000     171.0000     208.2700     205.8900
        2228    36.791200     224.0000     208.2300     205.7600
        2229    36.803500     204.0000     208.2000     205.6300
        2230    36.815700     229.0000     208.1800     205.4900
        2231    36.828000     223.0000     208.1800     205.3600
        2232    36.840200     215.0000     208.1900     205.2300
        2233    36.852500     196.0000     208.2300     205.1000
        2234    36.864700     208.0000     208.2800     204.9700
        2235    36.877000     186.0000     208.3800     204.8400
        2236    36.889200     198.0000     208.5400     204.7100
        2237    36.901500     209.0000     208.7900     204.5800
        2238    36.913700     196.0000     209.1900     204.4500
        2239    36.926000     203.0000     209.8100     204.3200
        2240    36.938200     232.0000     210.7300     204.1900
        2241    36.950500     165.0000     211.9800     204.0600
        2242    36.962700     193.0000     213.5200     203.9300
        2243    36.975000     207.0000     215.2900     203.8000
        2244    36.987200     215.0000     217.1000     203.6700
        2245    36.999500     238.0000     218.4800     203.5400
        2246    37.011700     203.0000     218.7500     203.4200
        2247    37.024000     222.0000     217.9300     203.2900
        2248    37.036200     218.0000     216.9900     203.1600
        2249    37.048500     191.0000     216.7500     203.0300
        2250    37.060700     201.0000     217.3200     202.9100
        2251    37.073000     210.0000     218.5100     202.7800
        2252    37.085200     194.0000     220.0700     202.6500
        2253    37.097500     230.0000     221.6200     202.5300
        2254    37.109700     237.0000     223.0000     202.4000
        2255    37.122000     196.0000     224.5400     202.2700
        2256    37.134300     234.0000     227.0400     202.1500
        2257    37.146500     249.0000     231.2500     202.0200
        2258    37.158800     228.0000     238.6900     201.9000
        2259    37.171000     251.0000     250.7200     201.7700
        2260    37.183300     281.0000     268.6200     201.6500
        2261    37.195500     272.0000     292.6800     201.5200
        2262    37.207800     313.0000     321.7600     201.4000
        2263    37.220000     319.0000     353.8000     201.2700
        2264    37.232300     365.0000     384.0700     201.1500
        2265    37.244500     414.0000     401.5200     201.0300
        2266    37.256800     388.0000     394.0900     200.9000
        2267    37.269000     363.0000     364.9500     200.7800
        2268    37.281300     329.0000     333.3100     200.6600
        2269    37.293500     302.0000     313.3800     200.5300
        2270    37.305800     316.0000     306.6300     200.4100
        2271    37.318000     291.0000     308.7400     200.2900
        2272    37.330300     307.0000     313.7400     200.1700
        2273    37.342500     302.0000     313.6600     200.0400
        2274    37.354800     280.0000     301.9500     199.9200
        2275    37.367000     272.0000     280.5400     199.8000
        2276    37.379300     240.0000     258.2200     199.6800
        2277    37.391500     218.0000     240.9900     199.5600
        2278    37.403800     258.0000     229.4100     199.4400
        2279    37.416000     234.0000     221.8900     199.3200
        2280    37.428300     178.0000     216.9300     199.2000
        2281    37.440500     193.0000     213.5400     199.0800
        2282    37.452800     219.0000     211.1300     198.9600
        2283    37.465000     215.0000     209.3700     198.8400
        2284    37.477300     192.0000     208.0400     198.7200
        2285    37.489500     227.0000     207.0300     198.6000
        2286    37.501800     201.0000     206.2600     198.4800
        2287    37.514000     202.0000     205.6600     198.3600
        2288    37.526300     200.0000     205.2100     198.2400
        2289    37.538500     202.0000     204.8700     198.1300
        2290    37.550800     233.0000     204.6400     198.0100
        2291    37.563000     210.0000     204.4900     197.8900
        2292    37.575300     191.0000     204.4400     197.7700
        2293    37.587500     183.0000     204.5100     197.6500
        2294    37.599800     188.0000     204.7500     197.5400
        2295    37.612000     211.0000     205.2400     197.4200
        2296    37.624300     201.0000     206.1500     197.3000
        2297    37.636500     187.0000     207.7000     197.1900
        2298    37.648800     199.0000     210.2300     197.0700
        2299    37.661000     198.0000     214.0600     196.9600
        2300    37.673300     208.0000     219.3200     196.8400
        2301    37.685500     218.0000     225.7500     196.7200
        2302    37.697800     248.0000     232.9000     196.6100
        2303    37.710000     240.0000     239.8100     196.4900
        2304    37.722300     220.0000     244.0000     196.3800
        2305    37.734500     263.0000     242.4400     196.2700
        2306    37.746800     234.0000     235.5600     196.1500
        2307    37.759100     210.0000     227.8700     196.0400
        2308    37.771300     257.0000     222.9000     195.9200
        2309    37.783600     226.0000     221.1000     195.8100
        2310    37.795800     228.0000     221.4500     195.7000
        2311    37.808100     248.0000     222.6600     195.5800
        2312    37.820300     240.0000     222.9800     195.4700
        2313    37.832600     217.0000     220.8900     195.3600
        2314    37.844800     215.0000     216.0500     195.2500
        2315    37.857100     195.0000     210.6300     195.1300
        2316    37.869300     213.0000     206.3100     195.0200
        2317    37.881600     219.0000     203.3600     194.9100
        2318    37.893800     221.0000     201.4100     194.8000
        2319    37.906100     193.0000     200.1000     194.6900
        2320    37.918300     228.0000     199.1700     194.5800
        2321    37.930600     176.0000     198.4700     194.4600
        2322    37.942800     211.0000     197.9300     194.3500
        2323    37.955100     196.0000     197.4800     194.2400
        2324    37.967300     174.0000     197.1100     194.1300
        2325    37.979600     195.0000     196.7900     194.0200
        2326    37.991800     189.0000     196.5100     193.9100
        2327    38.004100     195.0000     196.2700     193.8000
        2328    38.016300     187.0000     196.0500     193.7000
        2329    38.028600     190.0000     195.8700     193.5900
        2330    38.040800     206.0000     195.7200     193.4800
        2331    38.053100     174.0000     195.5700     193.3700
        2332    38.065300     189.0000     195.4800     193.2600
        2333    38.077600     210.0000     195.4300     193.1500
        2334    38.089800     177.0000     195.3000     193.0500
        2335    38.102100     210.0000     194.9200     192.9400
        2336    38.114300     207.0000     194.6800     192.8300
        2337    38.126600     186.0000     194.5300     192.7200
        2338    38.138800     213.0000     194.4000     192.6200
        2339    38.151100     180.0000     194.2900     192.5100
        2340    38.163300     177.0000     194.1900     192.4000
        2341    38.175600     170.0000     194.1200     192.3000
        2342    38.187800     170.0000     194.0100     192.1900
        2343    38.200100     168.0000     193.7900     192.0900
        2344    38.212300     194.0000     193.6100     191.9800
        2345    38.224600     192.0000     193.4800     191.8800
        2346    38.236800     192.0000     193.3600     191.7700
        2347    38.249100     200.0000     193.2500     191.6700
        2348    38.261300     182.0000     193.1400     191.5600
        2349    38.273600     204.0000     193.0300     191.4600
        2350    38.285800     192.0000     192.9300     191.3500
        2351    38.298100     162.0000     192.8300     191.2500
        2352    38.310300     176.0000     192.7300     191.1500
        2353    38.322600     165.0000     192.6400     191.0400
        2354    38.334800     176.0000     192.5400     190.9400
        2355    38.347100     167.0000     192.4500     190.8400
        2356    38.359300     178.0000     192.3700     190.7300
        2357    38.371600     196.0000     192.2800     190.6300
        2358    38.383800     201.0000     192.2100     190.5300
        2359    38.396100     183.0000     192.1300     190.4300
        2360    38.408400     205.0000     192.0500     190.3200
        2361    38.420600     179.0000     191.9800     190.2200
        2362    38.432900     192.0000     191.9100     190.1200
        2363    38.445100     186.0000     191.8400     190.0200
        2364    38.457400     173.0000     191.7700     189.9200
        2365    38.469600     162.0000     191.7100     189.8200
        2366    38.481900     180.0000     191.6600     189.7200
        2367    38.494100     178.0000     191.6300     189.6200
        2368    38.506400     190.0000     191.6400     189.5200
        2369    38.518600     186.0000     191.7600     189.4200
        2370    38.530900     190.0000     192.1100     189.3200
        2371    38.543100     207.0000     192.5100     189.2200
        2372    38.555400     186.0000     192.9400     189.1200
        2373    38.567600     175.0000     193.8000     189.0200
        2374    38.579900     185.0000     195.1000     188.9200
        2375    38.592100     194.0000     195.0600     188.8300
        2376    38.604400     180.0000     192.9800     188.7300
        2377    38.616600     178.0000     192.4100     188.6300
        2378    38.628900     221.0000     192.5200     188.5300
        2379    38.641100     188.0000     192.2700     188.4400
        2380    38.653400     182.0000     192.1700     188.3400
        2381    38.665600     189.0000     192.4900     188.2400
        2382    38.677900     186.0000     193.0900     188.1400
        2383    38.690100     190.0000     193.2700     188.0500
        2384    38.702400     187.0000     192.3600     187.9500
        2385    38.714600     192.0000     191.9400     187.8600
        2386    38.726900     182.0000     191.9300     187.7600
        2387    38.739100     214.0000     191.8000     187.6600
        2388    38.751400     178.0000     191.6800     187.5700
        2389    38.763600     206.0000     191.7000     187.4700
        2390    38.775900     205.0000     191.7800     187.3800
        2391    38.788100     189.0000     191.8900     187.2800
        2392    38.800400     195.0000     192.0200     187.1900
        2393    38.812600     190.0000     192.1600     187.1000
        2394    38.824900     180.0000     192.3300     187.0000
        2395    38.837100     193.0000     192.5100     186.9100
        2396    38.849400     183.0000     192.7000     186.8100
        2397    38.861600     170.0000     192.9100     186.7200
        2398    38.873900     206.0000     193.1400     186.6300
        2399    38.886100     201.0000     193.3900     186.5400
        2400    38.898400     216.0000     193.6500     186.4400
        2401    38.910600     195.0000     193.9300     186.3500
        2402    38.922900     197.0000     194.2200     186.2600
        2403    38.935100     209.0000     194.5300     186.1700
        2404    38.947400     196.0000     194.8400     186.0800
        2405    38.959600     194.0000     195.1800     185.9800
        2406    38.971900     169.0000     195.5200     185.8900
        2407    38.984100     191.0000     195.8800     185.8000
        2408    38.996400     216.0000     196.2600     185.7100
        2409    39.008600     208.0000     196.6900     185.6200
        2410    39.020900     173.0000     197.1900     185.5300
        2411    39.033100     198.0000     197.8100     185.4400
        2412    39.045400     196.0000     198.6200     185.3500
        2413    39.057700     207.0000     199.6500     185.2600
        2414    39.069900     203.0000     201.1400     185.1700
        2415    39.082200     208.0000     203.1400     185.0800
        2416    39.094400     200.0000     205.6600     184.9900
        2417    39.106700     204.0000     208.6000     184.9000
        2418    39.118900     228.0000     211.6800     184.8200
        2419    39.131200     199.0000     214.3000     184.7300
        2420    39.143400     198.0000     215.5400     184.6400
        2421    39.155700     193.0000     214.7000     184.5500
        2422    39.167900     210.0000     212.2500     184.4600
        2423    39.180200     178.0000     209.5600     184.3800
        2424    39.192400     199.0000     207.7100     184.2900
        2425    39.204700     189.0000     206.9100     184.2000
        2426    39.216900     219.0000     206.9100     184.1200
        2427    39.229200     211.0000     207.2300     184.0300
        2428    39.241400     217.0000     207.2500     183.9400
        2429    39.253700     213.0000     206.4500     183.8600
        2430    39.265900     197.0000     204.7800     183.7700
        2431    39.278200     201.0000     202.7600     183.6800
        2432    39.290400     199.0000     200.9600     183.6000
        2433    39.302700     211.0000     199.5800     183.5100
        2434    39.314900     200.0000     198.6500     183.4300
        2435    39.327200     212.0000     198.0900     183.3400
        2436    39.339400     193.0000     197.6400     183.2600
        2437    39.351700     201.0000     196.9100     183.1800
        2438    39.363900     214.0000     196.3600     183.0900
        2439    39.376200     205.0000     196.0300     183.0100
        2440    39.388400     199.0000     195.8000     182.9200
        2441    39.400700     209.0000     195.6100     182.8400
        2442    39.412900     185.0000     195.4600     182.7600
        2443    39.425200     215.0000     195.4000     182.6700
        2444    39.437400     194.0000     195.3800     182.5900
        2445    39.449700     202.0000     195.0200     182.5100
        2446    39.461900     177.0000     194.5300     182.4300
        2447    39.474200     185.0000     194.2900     182.3500
        2448    39.486400     184.0000     194.1700     182.2600
        2449    39.498700     202.0000     194.1400     182.1800
        2450    39.510900     213.0000     194.1800     182.1000
        2451    39.523200     184.0000     194.3300     182.0200
        2452    39.535400     201.0000     194.6200     181.9400
        2453    39.547700     186.0000     194.9800     181.8600
        2454    39.559900     188.0000     195.3600     181.7800
        2455    39.572200     197.0000     195.9200     181.7000
        2456    39.584400     166.0000     196.5900     181.6200
        2457    39.596700     185.0000     197.2700     181.5400
        2458    39.608900     211.0000     197.8900     181.4600
        2459    39.621200     189.0000     198.5600     181.3800
        2460    39.633400     230.0000     199.5100     181.3000
        2461    39.645700     204.0000     200.8600     181.2200
        2462    39.657900     185.0000     202.6800     181.1400
        2463    39.670200     196.0000     205.2200     181.0600
        2464    39.682400     201.0000     208.6900     180.9800
        2465    39.694700     225.0000     212.8500     180.9100
        2466    39.707000     231.0000     217.4500     180.8300
        2467    39.719200     211.0000     224.3400     180.7500
        2468    39.731500     228.0000     233.0700     180.6700
        2469    39.743700     229.0000     243.2300     180.5900
        2470    39.756000     239.0000     254.6700     180.5200
        2471    39.768200     250.0000     275.2200     180.4400
        2472    39.780500     284.0000     304.3500     180.3600
        2473    39.792700     340.0000     340.3100     180.2900
        2474    39.805000     368.0000     379.7500     180.2100
        2475    39.817200     375.0000     417.3600     180.1400
        2476    39.829500     396.0000     443.1800     180.0600
        2477    39.841700     453.0000     445.6200     179.9800
        2478    39.854000     485.0000     421.7100     179.9100
        2479    39.866200     422.0000     386.5900     179.8300
        2480    39.878500     367.0000     357.5500     179.7600
        2481    39.890700     355.0000     340.6800     179.6800
        2482    39.903000     345.0000     332.7500     179.6100
        2483    39.915200     332.0000     333.6400     179.5400
        2484    39.927500     326.0000     336.8100     179.4600
        2485    39.939700     348.0000     334.0400     179.3900
        2486    39.952000     349.0000     320.3500     179.3100
        2487    39.964200     331.0000     298.0800     179.2400
        2488    39.976500     323.0000     274.6700     179.1700
        2489    39.988700     275.0000     255.8400     179.0900
        2490    40.001000     248.0000     242.1500     179.0200
        2491    40.013200     223.0000     233.3900     178.9500
        2492    40.025500     240.0000     229.3400     178.8800
        2493    40.037700     220.0000     227.7400     178.8000
        2494    40.050000     204.0000     226.1900     178.7300
        2495    40.062200     191.0000     222.7300     178.6600
        2496    40.074500     212.0000     217.2300     178.5900
        2497    40.086700     201.0000     211.3100     178.5200
        2498    40.099000     214.0000     206.6000     178.4500
        2499    40.111200     201.0000     203.6900     178.3700
        2500    40.123500     201.0000     202.3700     178.3000
        2501    40.135700     212.0000     202.0700     178.2300
        2502    40.148000     208.0000     201.9500     178.1600
        2503    40.160200     202.0000     201.0100     178.0900
        2504    40.172500     196.0000     198.7300     178.0200
        2505    40.184700     195.0000     195.5600     177.9500
        2506    40.197000     206.0000     192.3500     177.8800
        2507    40.209200     207.0000     189.6800     177.8100
        2508    40.221500     198.0000     187.6700     177.7500
        2509    40.233700     193.0000     186.2100     177.6800
        2510    40.246000     185.0000     185.1500     177.6100
        2511    40.258200     196.0000     184.3500     177.5400
        2512    40.270500     199.0000     183.7300     177.4700
        2513    40.282700     199.0000     183.2300     177.4000
        2514    40.295000     170.0000     182.8200     177.3400
        2515    40.307200     198.0000     182.4800     177.2700
        2516    40.319500     193.0000     182.1900     177.2000
        2517    40.331700     189.0000     181.9300     177.1300
        2518    40.344000     185.0000     181.7200     177.0700
        2519    40.356300     173.0000     181.5200     177.0000
        2520    40.368500     161.0000     181.3600     176.9300
        2521    40.380800     208.0000     181.2200     176.8700
        2522    40.393000     197.0000     181.0900     176.8000
        2523    40.405300     194.0000     180.9900     176.7300
        2524    40.417500     177.0000     180.9000     176.6700
        2525    40.429800     192.0000     180.8400     176.6000
        2526    40.442000     164.0000     180.7900     176.5400
        2527    40.454300     192.0000     180.7700     176.4700
        2528    40.466500     183.0000     180.7700     176.4100
        2529    40.478800     170.0000     180.7900     176.3400
        2530    40.491000     186.0000     180.8500     176.2800
        2531    40.503300     169.0000     180.9600     176.2100
        2532    40.515500     163.0000     181.1100     176.1500
        2533    40.527800     193.0000     181.2900     176.0900
        2534    40.540000     196.0000     181.5300     176.0200
        2535    40.552300     189.0000     181.8700     175.9600
        2536    40.564500     186.0000     182.1900     175.8900
        2537    40.576800     206.0000     182.2000     175.8300
        2538    40.589000     171.0000     182.3800     175.7700
        2539    40.601300     200.0000     182.8100     175.7100
        2540    40.613500     204.0000     183.4700     175.6400
        2541    40.625800     168.0000     184.4200     175.5800
        2542    40.638000     193.0000     185.8000     175.5200
        2543    40.650300     216.0000     187.8200     175.4600
        2544    40.662500     188.0000     190.7000     175.3900
        2545    40.674800     194.0000     194.4500     175.3300
        2546    40.687000     197.0000     199.0100     175.2700
        2547    40.699300     197.0000     204.3100     175.2100
        2548    40.711500     214.0000     209.6300     175.1500
        2549    40.723800     204.0000     213.3900     175.0900
        2550    40.736000     193.0000     213.7900     175.0300
        2551    40.748300     204.0000     210.8400     174.9700
        2552    40.760500     207.0000     206.9700     174.9100
        2553    40.772800     205.0000     204.5100     174.8500
        2554    40.785000     185.0000     204.1800     174.7900
        2555    40.797300     203.0000     205.7300     174.7300
        2556    40.809500     193.0000     208.7200     174.6700
        2557    40.821800     222.0000     212.7200     174.6100
        2558    40.834000     210.0000     217.1200     174.5500
        2559    40.846300     224.0000     221.6700     174.4900
        2560    40.858500     209.0000     228.1000     174.4300
        2561    40.870800     256.0000     239.3500     174.3700
        2562    40.883000     268.0000     257.3400     174.3200
        2563    40.895300     259.0000     281.5900     174.2600
        2564    40.907500     325.0000     314.1500     174.2000
        2565    40.919800     382.0000     353.1800     174.1400
        2566    40.932000     385.0000     392.6800     174.0800
        2567    40.944300     469.0000     419.2300     174.0300
        2568    40.956500     432.0000     415.9600     173.9700
        2569    40.968800     385.0000     382.6000     173.9100
        2570    40.981000     322.0000     341.0900     173.8600
        2571    40.993300     306.0000     310.9400     173.8000
        2572    41.005600     307.0000     295.7900     173.7400
        2573    41.017800     283.0000     292.9100     173.6900
        2574    41.030100     302.0000     300.0000     173.6300
        2575    41.042300     321.0000     309.7400     173.5700
        2576    41.054600     310.0000     312.4700     173.5200
        2577    41.066800     326.0000     300.3700     173.4600
        2578    41.079100     278.0000     276.0200     173.4100
        2579    41.091300     268.0000     250.0700     173.3500
        2580    41.103600     235.0000     229.8500     173.3000
        2581    41.115800     232.0000     215.4800     173.2400
        2582    41.128100     218.0000     205.9800     173.1900
        2583    41.140300     198.0000     200.0600     173.1300
        2584    41.152600     224.0000     195.5900     173.0800
        2585    41.164800     206.0000     191.1900     173.0300
        2586    41.177100     197.0000     188.1300     172.9700
        2587    41.189300     176.0000     186.3400     172.9200
        2588    41.201600     217.0000     185.1900     172.8600
        2589    41.213800     197.0000     184.4400     172.8100
        2590    41.226100     172.0000     184.0000     172.7600
        2591    41.238300     180.0000     183.8400     172.7100
        2592    41.250600     196.0000     183.6300     172.6500
        2593    41.262800     191.0000     183.1100     172.6000
        2594    41.275100     173.0000     182.2100     172.5500
        2595    41.287300     206.0000     181.7200     172.5000
        2596    41.299600     199.0000     181.5700     172.4400
        2597    41.311800     189.0000     181.5800     172.3900
        2598    41.324100     201.0000     181.7000     172.3400
        2599    41.336300     218.0000     181.9100     172.2900
        2600    41.348600     212.0000     182.2100     172.2400
        2601    41.360800     211.0000     182.6200     172.1900
        2602    41.373100     203.0000     183.1300     172.1400
        2603    41.385300     187.0000     183.7400     172.0800
        2604    41.397600     181.0000     184.4700     172.0300
        2605    41.409800     184.0000     185.3000     171.9800
        2606    41.422100     177.0000     186.2400     171.9300
        2607    41.434300     171.0000     187.2800     171.8800
        2608    41.446600     200.0000     188.4700     171.8300
        2609    41.458800     210.0000     189.8400     171.7800
        2610    41.471100     181.0000     191.5300     171.7300
        2611    41.483300     198.0000     193.7300     171.6800
        2612    41.495600     181.0000     196.7400     171.6400
        2613    41.507800     199.0000     201.0300     171.5900
        2614    41.520100     208.0000     207.2900     171.5400
        2615    41.532300     221.0000     216.5100     171.4900
        2616    41.544600     251.0000     229.9400     171.4400
        2617    41.556800     266.0000     248.7400     171.3900
        2618    41.569100     253.0000     273.2800     171.3400
        2619    41.581300     344.0000     302.5800     171.3000
        2620    41.593600     382.0000     333.9400     171.2500
        2621    41.605800     379.0000     361.1300     171.2000
        2622    41.618100     390.0000     374.6700     171.1500
        2623    41.630400     328.0000     364.8000     171.1100
        2624    41.642600     326.0000     336.9600     171.0600
        2625    41.654900     301.0000     306.5600     171.0100
        2626    41.667100     258.0000     285.3000     170.9700
        2627    41.679400     299.0000     275.9700     170.9200
        2628    41.691600     272.0000     276.2100     170.8700
        2629    41.703900     275.0000     281.9100     170.8300
        2630    41.716100     258.0000     287.6500     170.7800
        2631    41.728400     304.0000     286.8700     170.7300
        2632    41.740600     266.0000     275.4900     170.6900
        2633    41.752900     264.0000     256.1800     170.6400
        2634    41.765100     245.0000     235.8300     170.6000
        2635    41.777400     230.0000     219.2500     170.5500
        2636    41.789600     204.0000     207.3800     170.5100
        2637    41.801900     204.0000     199.2700     170.4600
        2638    41.814100     185.0000     193.7200     170.4200
        2639    41.826400     179.0000     189.8200     170.3700
        2640    41.838600     204.0000     187.0100     170.3300
        2641    41.850900     206.0000     184.9100     170.2800
        2642    41.863100     207.0000     183.3000     170.2400
        2643    41.875400     219.0000     182.0500     170.2000
        2644    41.887600     192.0000     181.0700     170.1500
        2645    41.899900     182.0000     180.3200     170.1100
        2646    41.912100     161.0000     179.8200     170.0600
        2647    41.924400     181.0000     179.6800     170.0200
        2648    41.936600     162.0000     179.7400     169.9800
        2649    41.948900     172.0000     179.9600     169.9400
        2650    41.961100     180.0000     180.7400     169.8900
        2651    41.973400     205.0000     182.0900     169.8500
        2652    41.985600     196.0000     181.5800     169.8100
        2653    41.997900     196.0000     178.6000     169.7700
        2654    42.010100     186.0000     177.3300     169.7200
        2655    42.022400     147.0000     176.9100     169.6800
        2656    42.034600     180.0000     176.8400     169.6400
        2657    42.046900     181.0000     176.9100     169.6000
        2658    42.059100     201.0000     177.0800     169.5600
        2659    42.071400     179.0000     177.5100     169.5100
        2660    42.083600     183.0000     178.1200     169.4700
        2661    42.095900     179.0000     177.7400     169.4300
        2662    42.108100     181.0000     176.3700     169.3900
        2663    42.120400     188.0000     175.6600     169.3500
        2664    42.132600     169.0000     175.3600     169.3100
        2665    42.144900     196.0000     175.1700     169.2700
        2666    42.157100     154.0000     175.0000     169.2300
        2667    42.169400     186.0000     174.8500     169.1900
        2668    42.181600     174.0000     174.6900     169.1500
        2669    42.193900     201.0000     174.5400     169.1100
        2670    42.206100     177.0000     174.3900     169.0700
        2671    42.218400     170.0000     174.2400     169.0300
        2672    42.230600     160.0000     174.0900     168.9900
        2673    42.242900     189.0000     173.9700     168.9500
        2674    42.255100     200.0000     173.8800     168.9100
        2675    42.267400     165.0000     173.9000     168.8700
        2676    42.279700     177.0000     174.0700     168.8400
        2677    42.291900     174.0000     174.3400     168.8000
        2678    42.304200     162.0000     174.7600     168.7600
        2679    42.316400     182.0000     175.5700     168.7200
        2680    42.328700     190.0000     176.3400     168.6800
        2681    42.340900     155.0000     175.8400     168.6400
        2682    42.353200     170.0000     174.2100     168.6100
        2683    42.365400     173.0000     173.6000     168.5700
        2684    42.377700     166.0000     172.9800     168.5300
        2685    42.389900     207.0000     172.6300     168.4900
        2686    42.402200     200.0000     172.6000     168.4600
        2687    42.414400     166.0000     172.7200     168.4200
        2688    42.426700     173.0000     173.0500     168.3800
        2689    42.438900     173.0000     173.3600     168.3500
        2690    42.451200     177.0000     173.0900     168.3100
        2691    42.463400     172.0000     172.2800     168.2700
        2692    42.475700     176.0000     171.8700     168.2400
        2693    42.487900     177.0000     171.5100     168.2000
        2694    42.500200     171.0000     171.2200     168.1600
        2695    42.512400     182.0000     171.0700     168.1300
        2696    42.524700     178.0000     170.9700     168.0900
        2697    42.536900     186.0000     170.9000     168.0600
        2698    42.549200     185.0000     170.8400     168.0200
        2699    42.561400     196.0000     170.8000     167.9900
        2700    42.573700     193.0000     170.7800     167.9500
        2701    42.585900     169.0000     170.7800     167.9200
        2702    42.598200     200.0000     170.8100     167.8800
        2703    42.610400     178.0000     170.8900     167.8500
        2704    42.622700     189.0000     170.9300     167.8100
        2705    42.634900     190.0000     170.8000     167.7800
        2706    42.647200     173.0000     170.8000     167.7400
        2707    42.659400     187.0000     170.9700     167.7100
        2708    42.671700     192.0000     171.2900     167.6700
        2709    42.683900     187.0000     171.6400     167.6400
        2710    42.696200     187.0000     172.1700     167.6100
        2711    42.708400     167.0000     173.0500     167.5700
        2712    42.720700     185.0000     173.8300     167.5400
        2713    42.732900     163.0000     172.8800     167.5100
        2714    42.745200     173.0000     172.0000     167.4700
        2715    42.757400     192.0000     171.8600     167.4400
        2716    42.769700     193.0000     172.0500     167.4100
        2717    42.781900     187.0000     172.4500     167.3700
        2718    42.794200     180.0000     173.0000     167.3400
        2719    42.806400     184.0000     173.8100     167.3100
        2720    42.818700     185.0000     175.0400     167.2800
        2721    42.830900     196.0000     176.6600     167.2400
        2722    42.843200     183.0000     178.1700     167.2100
        2723    42.855400     182.0000     180.3500     167.1800
        2724    42.867700     190.0000     183.8200     167.1500
        2725    42.879900     201.0000     188.3500     167.1200
        2726    42.892200     183.0000     193.5600     167.0900
        2727    42.904400     201.0000     198.6200     167.0500
        2728    42.916700     217.0000     202.1700     167.0200
        2729    42.929000     198.0000     202.6400     166.9900
        2730    42.941200     179.0000     199.8200     166.9600
        2731    42.953500     176.0000     194.4900     166.9300
        2732    42.965700     205.0000     189.6900     166.9000
        2733    42.978000     197.0000     186.9300     166.8700
        2734    42.990200     200.0000     186.0900     166.8400
        2735    43.002500     178.0000     186.6500     166.8100
        2736    43.014700     174.0000     187.9000     166.7800
        2737    43.027000     195.0000     188.9700     166.7500
        2738    43.039200     175.0000     189.0000     166.7200
        2739    43.051500     203.0000     187.4400     166.6900
        2740    43.063700     199.0000     184.7000     166.6600
        2741    43.076000     212.0000     182.1900     166.6300
        2742    43.088200     181.0000     180.7200     166.6000
        2743    43.100500     213.0000     178.5100     166.5700
        2744    43.112700     164.0000     175.7800     166.5400
        2745    43.125000     196.0000     174.5300     166.5100
        2746    43.137200     173.0000     174.0400     166.4800
        2747    43.149500     189.0000     173.9300     166.4500
        2748    43.161700     166.0000     174.0100     166.4200
        2749    43.174000     172.0000     174.2600     166.3900
        2750    43.186200     185.0000     174.8000     166.3700
        2751    43.198500     173.0000     175.6000     166.3400
        2752    43.210700     201.0000     176.0700     166.3100
        2753    43.223000     167.0000     176.0100     166.2800
        2754    43.235200     194.0000     176.6300     166.2500
        2755    43.247500     198.0000     178.0300     166.2200
        2756    43.259700     178.0000     180.2100     166.2000
        2757    43.272000     185.0000     183.4100     166.1700
        2758    43.284200     178.0000     187.9200     166.1400
        2759    43.296500     217.0000     193.8800     166.1100
        2760    43.308700     213.0000     201.1100     166.0900
        2761    43.321000     221.0000     208.9800     166.0600
        2762    43.333200     195.0000     215.8800     166.0300
        2763    43.345500     239.0000     219.1400     166.0100
        2764    43.357700     237.0000     216.9500     165.9800
        2765    43.370000     217.0000     210.8800     165.9500
        2766    43.382200     179.0000     204.7100     165.9300
        2767    43.394500     220.0000     200.9900     165.9000
        2768    43.406700     198.0000     200.3100     165.8700
        2769    43.419000     220.0000     202.2600     165.8500
        2770    43.431200     201.0000     206.2000     165.8200
        2771    43.443500     210.0000     211.3100     165.7900
        2772    43.455700     238.0000     216.6900     165.7700
        2773    43.468000     211.0000     221.3900     165.7400
        2774    43.480200     222.0000     225.7100     165.7200
        2775    43.492500     206.0000     232.0100     165.6900
        2776    43.504700     228.0000     243.8000     165.6700
        2777    43.517000     251.0000     261.4700     165.6400
        2778    43.529200     276.0000     283.6300     165.6100
        2779    43.541500     304.0000     306.8100     165.5900
        2780    43.553800     317.0000     324.6600     165.5600
        2781    43.566000     316.0000     329.9700     165.5400
        2782    43.578300     303.0000     320.2600     165.5100
        2783    43.590500     289.0000     300.4600     165.4900
        2784    43.602800     282.0000     279.3400     165.4700
        2785    43.615000     247.0000     264.1400     165.4400
        2786    43.627300     253.0000     257.2600     165.4200
        2787    43.639500     273.0000     257.6700     165.3900
        2788    43.651800     275.0000     262.8700     165.3700
        2789    43.664000     310.0000     269.2600     165.3400
        2790    43.676300     266.0000     272.8400     165.3200
        2791    43.688500     274.0000     271.4500     165.3000
        2792    43.700800     269.0000     266.6200     165.2700
        2793    43.713000     290.0000     262.3900     165.2500
        2794    43.725300     271.0000     262.1100     165.2300
        2795    43.737500     255.0000     266.5500     165.2000
        2796    43.749800     277.0000     273.0100     165.1800
        2797    43.762000     292.0000     275.0600     165.1600
        2798    43.774300     265.0000     266.6100     165.1300
        2799    43.786500     255.0000     249.4100     165.1100
        2800    43.798800     216.0000     231.8300     165.0900
        2801    43.811000     220.0000     219.7700     165.0600
        2802    43.823300     202.0000     214.1100     165.0400
        2803    43.835500     232.0000     213.5100     165.0200
        2804    43.847800     222.0000     216.2600     165.0000
        2805    43.860000     225.0000     220.4600     164.9700
        2806    43.872300     221.0000     223.2500     164.9500
        2807    43.884500     209.0000     221.2900     164.9300
        2808    43.896800     225.0000     213.8600     164.9100
        2809    43.909000     209.0000     204.0900     164.8800
        2810    43.921300     217.0000     195.4700     164.8600
        2811    43.933500     202.0000     189.2600     164.8400
        2812    43.945800     202.0000     185.2000     164.8200
        2813    43.958000     187.0000     182.5700     164.8000
        2814    43.970300     167.0000     180.8200     164.7800
        2815    43.982500     219.0000     179.6400     164.7500
        2816    43.994800     160.0000     178.8400     164.7300
        2817    44.007000     195.0000     178.2800     164.7100
        2818    44.019300     209.0000     177.9400     164.6900
        2819    44.031500     194.0000     177.7600     164.6700
        2820    44.043800     184.0000     177.6000     164.6500
        2821    44.056000     174.0000     177.3900     164.6300
        2822    44.068300     165.0000     177.4400     164.6100
        2823    44.080500     175.0000     177.7900     164.5900
        2824    44.092800     206.0000     178.2800     164.5700
        2825    44.105000     200.0000     179.0300     164.5500
        2826    44.117300     164.0000     180.2500     164.5300
        2827    44.129500     202.0000     181.7000     164.5000
        2828    44.141800     158.0000     181.4100     164.4800
        2829    44.154000     191.0000     180.7000     164.4600
        2830    44.166300     179.0000     181.0100     164.4400
        2831    44.178600     186.0000     181.7800     164.4200
        2832    44.190800     178.0000     182.8500     164.4000
        2833    44.203100     189.0000     184.1200     164.3800
        2834    44.215300     180.0000     185.5600     164.3700
        2835    44.227600     184.0000     187.3400     164.3500
        2836    44.239800     179.0000     189.5900     164.3300
        2837    44.252100     174.0000     191.9900     164.3100
        2838    44.264300     171.0000     194.4800     164.2900
        2839    44.276600     200.0000     198.6600     164.2700
        2840    44.288800     209.0000     205.3100     164.2500
        2841    44.301100     219.0000     214.7200     164.2300
        2842    44.313300     223.0000     229.5300     164.2100
        2843    44.325600     290.0000     251.4900     164.1900
        2844    44.337800     304.0000     282.7000     164.1700
        2845    44.350100     392.0000     324.0000     164.1500
        2846    44.362300     368.0000     373.9400     164.1400
        2847    44.374600     494.0000     426.9500     164.1200
        2848    44.386800     497.0000     469.0700     164.1000
        2849    44.399100     519.0000     479.6400     164.0800
        2850    44.411300     491.0000     449.3600     164.0600
        2851    44.423600     424.0000     395.7300     164.0400
        2852    44.435800     364.0000     346.3300     164.0300
        2853    44.448100     319.0000     315.6200     164.0100
        2854    44.460300     326.0000     304.5000     163.9900
        2855    44.472600     302.0000     308.6600     163.9700
        2856    44.484800     298.0000     322.5800     163.9500
        2857    44.497100     396.0000     339.1000     163.9400
        2858    44.509300     382.0000     347.9600     163.9200
        2859    44.521600     342.0000     340.0400     163.9000
        2860    44.533800     310.0000     316.6100     163.8800
        2861    44.546100     297.0000     289.4300     163.8700
        2862    44.558300     269.0000     268.9700     163.8500
        2863    44.570600     235.0000     258.0400     163.8300
        2864    44.582800     230.0000     254.1700     163.8100
        2865    44.595100     229.0000     252.1900     163.8000
        2866    44.607300     200.0000     246.3300     163.7800
        2867    44.619600     243.0000     234.6000     163.7600
        2868    44.631800     198.0000     220.8500     163.7500
        2869    44.644100     211.0000     209.8000     163.7300
        2870    44.656300     193.0000     203.1700     163.7100
        2871    44.668600     217.0000     200.5100     163.7000
        2872    44.680800     215.0000     200.7900     163.6800
        2873    44.693100     179.0000     202.9300     163.6600
        2874    44.705300     178.0000     205.5100     163.6500
        2875    44.717600     220.0000     206.4800     163.6300
        2876    44.729800     198.0000     204.1800     163.6100
        2877    44.742100     198.0000     199.3000     163.6000
        2878    44.754300     215.0000     194.4000     163.5800
        2879    44.766600     197.0000     191.3000     163.5700
        2880    44.778800     184.0000     190.2500     163.5500
        2881    44.791100     188.0000     190.6000     163.5300
        2882    44.803300     180.0000     191.2800     163.5200
        2883    44.815600     234.0000     191.0100     163.5000
        2884    44.827800     182.0000     188.9900     163.4900
        2885    44.840100     169.0000     185.7800     163.4700
        2886    44.852400     209.0000     182.6600     163.4600
        2887    44.864600     200.0000     180.5100     163.4400
        2888    44.876900     169.0000     179.4800     163.4200
        2889    44.889100     194.0000     179.4000     163.4100
        2890    44.901400     199.0000     179.9700     163.3900
        2891    44.913600     180.0000     180.8400     163.3800
        2892    44.925900     188.0000     181.5000     163.3600
        2893    44.938100     155.0000     181.4300     163.3500
        2894    44.950400     159.0000     180.5200     163.3300
        2895    44.962600     195.0000     179.2300     163.3200
        2896    44.974900     193.0000     178.1400     163.3000
        2897    44.987100     168.0000     177.5200     163.2900
        2898    44.999400     178.0000     177.3700     163.2700
        2899    45.011600     204.0000     177.5900     163.2600
        2900    45.023900     169.0000     178.0700     163.2400
        2901    45.036100     198.0000     178.7500     163.2300
        2902    45.048400     200.0000     179.6200     163.2200
        2903    45.060600     217.0000     180.7200     163.2000
        2904    45.072900     194.0000     182.1500     163.1900
        2905    45.085100     171.0000     184.1000     163.1700
        2906    45.097400     182.0000     186.8200     163.1600
        2907    45.109600     212.0000     190.7100     163.1400
        2908    45.121900     197.0000     196.3500     163.1300
        2909    45.134100     194.0000     204.6300     163.1200
        2910    45.146400     211.0000     216.8100     163.1000
        2911    45.158600     235.0000     234.4200     163.0900
        2912    45.170900     255.0000     258.7700     163.0700
        2913    45.183100     275.0000     290.1200     163.0600
        2914    45.195400     311.0000     326.8800     163.0500
        2915    45.207600     352.0000     364.1100     163.0300
        2916    45.219900     377.0000     391.4300     163.0200
        2917    45.232100     377.0000     395.7000     163.0000
        2918    45.244400     388.0000     373.0300     162.9900
        2919    45.256600     307.0000     335.7900     162.9800
        2920    45.268900     302.0000     301.3700     162.9600
        2921    45.281100     274.0000     279.2600     162.9500
        2922    45.293400     266.0000     270.5200     162.9400
        2923    45.305600     258.0000     272.5600     162.9200
        2924    45.317900     281.0000     281.5100     162.9100
        2925    45.330100     251.0000     292.3700     162.9000
        2926    45.342400     282.0000     298.1100     162.8800
        2927    45.354600     269.0000     291.9500     162.8700
        2928    45.366900     268.0000     272.7200     162.8600
        2929    45.379100     271.0000     248.2700     162.8400
        2930    45.391400     237.0000     226.6900     162.8300
        2931    45.403600     208.0000     210.5400     162.8200
        2932    45.415900     211.0000     199.4200     162.8100
        2933    45.428100     213.0000     191.9600     162.7900
        2934    45.440400     204.0000     186.9900     162.7800
        2935    45.452600     206.0000     183.7200     162.7700
        2936    45.464900     189.0000     181.3600     162.7500
        2937    45.477100     184.0000     179.1200     162.7400
        2938    45.489400     164.0000     176.8600     162.7300
        2939    45.501700     157.0000     175.1400     162.7200
        2940    45.513900     211.0000     173.9900     162.7000
        2941    45.526200     164.0000     173.1600     162.6900
        2942    45.538400     169.0000     172.5100     162.6800
        2943    45.550700     178.0000     171.9900     162.6700
        2944    45.562900     178.0000     171.6000     162.6500
        2945    45.575200     167.0000     171.2900     162.6400
        2946    45.587400     174.0000     170.9800     162.6300
        2947    45.599700     183.0000     170.6200     162.6200
        2948    45.611900     148.0000     170.3700     162.6100
        2949    45.624200     171.0000     170.2000     162.5900
        2950    45.636400     172.0000     170.0900     162.5800
        2951    45.648700     174.0000     170.0300     162.5700
        2952    45.660900     160.0000     169.9500     162.5600
        2953    45.673200     157.0000     169.8900     162.5500
        2954    45.685400     195.0000     169.9400     162.5300
        2955    45.697700     176.0000     170.0500     162.5200
        2956    45.709900     175.0000     170.3000     162.5100
        2957    45.722200     166.0000     170.7200     162.5000
        2958    45.734400     188.0000     171.1500     162.4900
        2959    45.746700     165.0000     171.2900     162.4800
        2960    45.758900     178.0000     171.8400     162.4600
        2961    45.771200     183.0000     172.9100     162.4500
        2962    45.783400     197.0000     174.4400     162.4400
        2963    45.795700     168.0000     176.4400     162.4300
        2964    45.807900     209.0000     178.8000     162.4200
        2965    45.820200     194.0000     181.0700     162.4100
        2966    45.832400     173.0000     182.3400     162.3900
        2967    45.844700     167.0000     181.8700     162.3800
        2968    45.856900     180.0000     179.8700     162.3700
        2969    45.869200     176.0000     177.5000     162.3600
        2970    45.881400     167.0000     175.8700     162.3500
        2971    45.893700     181.0000     175.2100     162.3400
        2972    45.905900     167.0000     175.3100     162.3300
        2973    45.918200     168.0000     175.9700     162.3200
        2974    45.930400     201.0000     177.0200     162.3100
        2975    45.942700     153.0000     178.1700     162.2900
        2976    45.954900     185.0000     178.9000     162.2800
        2977    45.967200     167.0000     178.8800     162.2700
        2978    45.979400     175.0000     178.5200     162.2600
        2979    45.991700     176.0000     178.3600     162.2500
        2980    46.003900     168.0000     177.5700     162.2400
        2981    46.016200     169.0000     175.8600     162.2300
        2982    46.028400     179.0000     175.2200     162.2200
        2983    46.040700     183.0000     175.1700     162.2100
        2984    46.052900     191.0000     175.4000     162.2000
        2985    46.065200     178.0000     175.8200     162.1900
        2986    46.077400     173.0000     176.3600     162.1700
        2987    46.089700     181.0000     177.0200     162.1600
        2988    46.101900     170.0000     177.8600     162.1500
        2989    46.114200     180.0000     178.8100     162.1400
        2990    46.126500     189.0000     179.2800     162.1300
        2991    46.138700     177.0000     179.3300     162.1200
        2992    46.151000     201.0000     179.7300     162.1100
        2993    46.163200     184.0000     180.3600     162.1000
        2994    46.175500     204.0000     181.0800     162.0900
        2995    46.187700     180.0000     181.8500     162.0800
        2996    46.200000     171.0000     182.6500     162.0700
        2997    46.212200     202.0000     183.4800     162.0600
        2998    46.224500     187.0000     184.3400     162.0500
        2999    46.236700     185.0000     185.2100     162.0400
        3000    46.249000     185.0000     186.0900     162.0300
        3001    46.261200     176.0000     186.9800     162.0200
        3002    46.273500     181.0000     187.8700     162.0100
        3003    46.285700     196.0000     188.7600     162.0000
        3004    46.298000     199.0000     189.6500     161.9900
        3005    46.310200     181.0000     190.5300     161.9800
        3006    46.322500     214.0000     191.4200     161.9700
        3007    46.334700     184.0000     192.3100     161.9600
        3008    46.347000     219.0000     193.2300     161.9500
        3009    46.359200     171.0000     194.1900     161.9400
        3010    46.371500     220.0000     195.2500     161.9300
        3011    46.383700     179.0000     196.4500     161.9200
        3012    46.396000     201.0000     197.7900     161.9100
        3013    46.408200     190.0000     199.2900     161.9000
        3014    46.420500     200.0000     200.8400     161.8900
        3015    46.432700     199.0000     202.1200     161.8800
        3016    46.445000     218.0000     202.7100     161.8700
        3017    46.457200     190.0000     202.5200     161.8600
        3018    46.469500     200.0000     201.8700     161.8500
        3019    46.481700     211.0000     201.1000     161.8400
        3020    46.494000     174.0000     200.5700     161.8300
        3021    46.506200     188.0000     200.5700     161.8200
        3022    46.518500     193.0000     200.9500     161.8100
        3023    46.530700     189.0000     201.6200     161.8000
        3024    46.543000     187.0000     202.4900     161.7900
        3025    46.555200     203.0000     203.4200     161.7800
        3026    46.567500     209.0000     204.1900     161.7700
        3027    46.579700     186.0000     204.7800     161.7600
        3028    46.592000     203.0000     205.3300     161.7500
        3029    46.604200     190.0000     205.9900     161.7400
        3030    46.616500     175.0000     206.9100     161.7300
        3031    46.628700     214.0000     208.1700     161.7200
        3032    46.641000     223.0000     209.7000     161.7100
        3033    46.653200     184.0000     211.4700     161.7000
        3034    46.665500     193.0000     213.5200     161.6900
        3035    46.677700     218.0000     216.0500     161.6800
        3036    46.690000     214.0000     219.3800     161.6700
        3037    46.702200     223.0000     223.9800     161.6600
        3038    46.714500     235.0000     230.5400     161.6500
        3039    46.726700     234.0000     240.0400     161.6400
        3040    46.739000     262.0000     253.9600     161.6300
        3041    46.751300     269.0000     274.5900     161.6200
        3042    46.763500     350.0000     305.3000     161.6100
        3043    46.775800     361.0000     350.4800     161.6000
        3044    46.788000     451.0000     414.6400     161.5900
        3045    46.800300     506.0000     499.9600     161.5800
        3046    46.812500     617.0000     603.8500     161.5700
        3047    46.824800     707.0000     715.0700     161.5600
        3048    46.837000     829.0000     806.5400     161.5500
        3049    46.849300     792.0000     837.5700     161.5500
        3050    46.861500     806.0000     785.4500     161.5400
        3051    46.873800     747.0000     677.5000     161.5300
        3052    46.886000     602.0000     567.4400     161.5200
        3053    46.898300     556.0000     489.7100     161.5100
        3054    46.910500     483.0000     451.6000     161.5000
        3055    46.922800     439.0000     447.3600     161.4900
        3056    46.935000     444.0000     467.8400     161.4800
        3057    46.947300     518.0000     501.8700     161.4700
        3058    46.959500     533.0000     532.9300     161.4600
        3059    46.971800     515.0000     539.4500     161.4500
        3060    46.984000     508.0000     508.3100     161.4400
        3061    46.996300     435.0000     448.4200     161.4300
        3062    47.008500     408.0000     383.3900     161.4200
        3063    47.020800     327.0000     330.3400     161.4100
        3064    47.033000     316.0000     293.0700     161.4000
        3065    47.045300     262.0000     268.0800     161.3900
        3066    47.057500     260.0000     250.4800     161.3800
        3067    47.069800     209.0000     236.6200     161.3800
        3068    47.082000     217.0000     224.8000     161.3700
        3069    47.094300     221.0000     214.7500     161.3600
        3070    47.106500     209.0000     206.8800     161.3500
        3071    47.118800     180.0000     201.2300     161.3400
        3072    47.131000     201.0000     197.5200     161.3300
        3073    47.143300     205.0000     195.1400     161.3200
        3074    47.155500     207.0000     193.7200     161.3100
        3075    47.167800     212.0000     192.6900     161.3000
        3076    47.180000     176.0000     191.4600     161.2900
        3077    47.192300     196.0000     189.5900     161.2800
        3078    47.204500     186.0000     187.1700     161.2700
        3079    47.216800     175.0000     184.8200     161.2600
        3080    47.229000     180.0000     183.1200     161.2500
        3081    47.241300     194.0000     182.0500     161.2400
        3082    47.253500     186.0000     182.2600     161.2300
        3083    47.265800     174.0000     184.0500     161.2300
        3084    47.278000     182.0000     184.6000     161.2200
        3085    47.290300     169.0000     179.2100     161.2100
        3086    47.302500     155.0000     175.6200     161.2000
        3087    47.314800     197.0000     174.1200     161.1900
        3088    47.327000     157.0000     173.4600     161.1800
        3089    47.339300     160.0000     173.2000     161.1700
        3090    47.351500     155.0000     173.3000     161.1600
        3091    47.363800     194.0000     173.6100     161.1500
        3092    47.376000     178.0000     174.3000     161.1400
        3093    47.388300     158.0000     175.5100     161.1300
        3094    47.400600     181.0000     176.4200     161.1200
        3095    47.412800     163.0000     174.8000     161.1100
        3096    47.425100     173.0000     172.9800     161.1000
        3097    47.437300     172.0000     172.3200     161.0900
        3098    47.449600     166.0000     172.1900     161.0800
        3099    47.461800     166.0000     172.2400     161.0700
        3100    47.474100     192.0000     172.3900     161.0700
        3101    47.486300     180.0000     172.6200     161.0600
        3102    47.498600     158.0000     172.9200     161.0500
        3103    47.510800     183.0000     173.2700     161.0400
        3104    47.523100     179.0000     173.6900     161.0300
        3105    47.535300     173.0000     174.2000     161.0200
        3106    47.547600     190.0000     174.7900     161.0100
        3107    47.559800     182.0000     175.4800     161.0000
        3108    47.572100     173.0000     176.2600     160.9900
        3109    47.584300     183.0000     177.1400     160.9800
        3110    47.596600     181.0000     178.1000     160.9700
        3111    47.608800     197.0000     179.1300     160.9600
        3112    47.621100     172.0000     180.2200     160.9500
        3113    47.633300     183.0000     181.3600     160.9400
        3114    47.645600     156.0000     182.5700     160.9300
        3115    47.657800     181.0000     183.8800     160.9200
        3116    47.670100     170.0000     185.4000     160.9100
        3117    47.682300     189.0000     187.2800     160.9000
        3118    47.694600     207.0000     189.7200     160.8900
        3119    47.706800     190.0000     193.0200     160.8800
        3120    47.719100     167.0000     197.6000     160.8700
        3121    47.731300     215.0000     204.1300     160.8600
        3122    47.743600     218.0000     213.6000     160.8600
        3123    47.755800     227.0000     227.5300     160.8500
        3124    47.768100     265.0000     247.9100     160.8400
        3125    47.780300     281.0000     276.7200     160.8300
        3126    47.792600     340.0000     314.9200     160.8200
        3127    47.804800     373.0000     361.2400     160.8100
        3128    47.817100     423.0000     410.0600     160.8000
        3129    47.829300     492.0000     447.9600     160.7900
        3130    47.841600     458.0000     456.3700     160.7800
        3131    47.853800     467.0000     427.9500     160.7700
        3132    47.866100     376.0000     378.5400     160.7600
        3133    47.878300     371.0000     331.7800     160.7500
        3134    47.890600     289.0000     300.3400     160.7400
        3135    47.902800     270.0000     285.8200     160.7300
        3136    47.915100     265.0000     285.4200     160.7200
        3137    47.927300     289.0000     295.4700     160.7100
        3138    47.939600     306.0000     311.4400     160.7000
        3139    47.951800     332.0000     326.6600     160.6900
        3140    47.964100     321.0000     331.8300     160.6800
        3141    47.976300     323.0000     320.1400     160.6700
        3142    47.988600     311.0000     294.8000     160.6600
        3143    48.000800     250.0000     266.2800     160.6500
        3144    48.013100     223.0000     242.6100     160.6400
        3145    48.025400     199.0000     225.8300     160.6300
        3146    48.037600     194.0000     214.7200     160.6200
        3147    48.049900     202.0000     207.5200     160.6100
        3148    48.062100     189.0000     202.9500     160.6000
        3149    48.074400     182.0000     200.2700     160.5900
        3150    48.086600     221.0000     199.2200     160.5800
        3151    48.098900     195.0000     199.7400     160.5700
        3152    48.111100     202.0000     202.0200     160.5600
        3153    48.123400     197.0000     206.5300     160.5500
        3154    48.135600     220.0000     214.1300     160.5400
        3155    48.147900     213.0000     226.1500     160.5300
        3156    48.160100     267.0000     244.4800     160.5200
        3157    48.172400     282.0000     270.9900     160.5100
        3158    48.184600     313.0000     306.4900     160.5000
        3159    48.196900     328.0000     349.6800     160.4900
        3160    48.209100     401.0000     394.9700     160.4800
        3161    48.221400     449.0000     429.0000     160.4700
        3162    48.233600     436.0000     433.7100     160.4600
        3163    48.245900     419.0000     403.4100     160.4500
        3164    48.258100     406.0000     354.9400     160.4400
        3165    48.270400     318.0000     310.8000     160.4300
        3166    48.282600     287.0000     281.8100     160.4100
        3167    48.294900     259.0000     268.6900     160.4000
        3168    48.307100     287.0000     268.6100     160.3900
        3169    48.319400     267.0000     278.2200     160.3800
        3170    48.331600     277.0000     293.2300     160.3700
        3171    48.343900     335.0000     307.3400     160.3600
        3172    48.356100     319.0000     312.1800     160.3500
        3173    48.368400     315.0000     301.0200     160.3400
        3174    48.380600     268.0000     276.6400     160.3300
        3175    48.392900     261.0000     249.3400     160.3200
        3176    48.405100     240.0000     227.1400     160.3100
        3177    48.417400     214.0000     211.4700     160.3000
        3178    48.429600     198.0000     199.1600     160.2900
        3179    48.441900     205.0000     190.3600     160.2800
        3180    48.454100     178.0000     184.7200     160.2700
        3181    48.466400     182.0000     180.7100     160.2600
        3182    48.478600     169.0000     177.8000     160.2500
        3183    48.490900     183.0000     175.7400     160.2300
        3184    48.503100     189.0000     174.2500     160.2200
        3185    48.515400     161.0000     173.1700     160.2100
        3186    48.527600     205.0000     172.5000     160.2000
        3187    48.539900     182.0000     172.1300     160.1900
        3188    48.552100     169.0000     171.3500     160.1800
        3189    48.564400     166.0000     169.9800     160.1700
        3190    48.576600     175.0000     169.0100     160.1600
        3191    48.588900     164.0000     168.4100     160.1500
        3192    48.601100     169.0000     167.9700     160.1400
        3193    48.613400     186.0000     167.6100     160.1200
        3194    48.625600     160.0000     167.3000     160.1100
        3195    48.637900     151.0000     167.0500     160.1000
        3196    48.650100     170.0000     166.8300     160.0900
        3197    48.662400     152.0000     166.6400     160.0800
        3198    48.674700     150.0000     166.4700     160.0700
        3199    48.686900     178.0000     166.3100     160.0600
        3200    48.699100     158.0000     166.1800     160.0500
        3201    48.711400     154.0000     166.0700     160.0300
        3202    48.723700     145.0000     165.9800     160.0200
        3203    48.735900     154.0000     165.9100     160.0100
        3204    48.748200     152.0000     165.8600     160.0000
        3205    48.760400     171.0000     165.8200     159.9900
        3206    48.772700     161.0000     165.7900     159.9800
        3207    48.784900     175.0000     165.7800     159.9700
        3208    48.797200     182.0000     165.7900     159.9500
        3209    48.809400     169.0000     165.8000     159.9400
        3210    48.821700     139.0000     165.8300     159.9300
        3211    48.833900     147.0000     165.8700     159.9200
        3212    48.846200     175.0000     165.9200     159.9100
        3213    48.858400     143.0000     165.9900     159.9000
        3214    48.870700     170.0000     166.0600     159.8800
        3215    48.882900     158.0000     166.1500     159.8700
        3216    48.895200     147.0000     166.2600     159.8600
        3217    48.907400     166.0000     166.3800     159.8500
        3218    48.919700     187.0000     166.5100     159.8400
        3219    48.931900     183.0000     166.6500     159.8300
        3220    48.944200     153.0000     166.8100     159.8100
        3221    48.956400     191.0000     166.9900     159.8000
        3222    48.968700     164.0000     167.1800     159.7900
        3223    48.980900     160.0000     167.3900     159.7800
        3224    48.993200     178.0000     167.6300     159.7700
        3225    49.005400     172.0000     167.8900     159.7500
        3226    49.017700     183.0000     168.1900     159.7400
        3227    49.029900     162.0000     168.5200     159.7300
        3228    49.042200     165.0000     168.9100     159.7200
        3229    49.054400     159.0000     169.3800     159.7000
        3230    49.066700     175.0000     169.8100     159.6900
        3231    49.078900     160.0000     169.9500     159.6800
        3232    49.091200     160.0000     170.1700     159.6700
        3233    49.103400     188.0000     170.5200     159.6600
        3234    49.115700     163.0000     170.9300     159.6400
        3235    49.127900     174.0000     171.3900     159.6300
        3236    49.140200     173.0000     171.8800     159.6200
        3237    49.152400     171.0000     172.4200     159.6100
        3238    49.164700     173.0000     173.0000     159.5900
        3239    49.176900     166.0000     173.6300     159.5800
        3240    49.189200     166.0000     174.2900     159.5700
        3241    49.201400     155.0000     174.8900     159.5500
        3242    49.213700     151.0000     175.3900     159.5400
        3243    49.225900     141.0000     175.9200     159.5300
        3244    49.238200     184.0000     176.4900     159.5200
        3245    49.250400     196.0000     177.0900     159.5000
        3246    49.262700     177.0000     177.7100     159.4900
        3247    49.274900     162.0000     178.3500     159.4800
        3248    49.287200     170.0000     179.0000     159.4700
        3249    49.299400     150.0000     179.6600     159.4500
        3250    49.311700     170.0000     180.3400     159.4400
        3251    49.324000     181.0000     181.0200     159.4300
        3252    49.336200     171.0000     181.6900     159.4100
        3253    49.348500     177.0000     182.3600     159.4000
        3254    49.360700     153.0000     183.0300     159.3900
        3255    49.373000     191.0000     183.7200     159.3700
        3256    49.385200     186.0000     184.4300     159.3600
        3257    49.397500     182.0000     185.2200     159.3500
        3258    49.409700     163.0000     186.1200     159.3300
        3259    49.422000     161.0000     186.8400     159.3200
        3260    49.434200     175.0000     186.8100     159.3100
        3261    49.446500     168.0000     186.7400     159.2900
        3262    49.458700     174.0000     186.9500     159.2800
        3263    49.471000     188.0000     187.2400     159.2700
        3264    49.483200     189.0000     187.5500     159.2500
        3265    49.495500     195.0000     187.8600     159.2400
        3266    49.507700     182.0000     188.1700     159.2300
        3267    49.520000     189.0000     188.4800     159.2100
        3268    49.532200     193.0000     188.8100     159.2000
        3269    49.544500     181.0000     189.1600     159.1900
        3270    49.556700     172.0000     189.3200     159.1700
        3271    49.569000     210.0000     189.1900     159.1600
        3272    49.581200     223.0000     189.1000     159.1400
        3273    49.593500     195.0000     189.1300     159.1300
        3274    49.605700     179.0000     189.2400     159.1200
        3275    49.618000     207.0000     189.4300     159.1000
        3276    49.630200     187.0000     189.7500     159.0900
        3277    49.642500     212.0000     190.2700     159.0700
        3278    49.654700     188.0000     191.1400     159.0600
        3279    49.667000     198.0000     192.5900     159.0500
        3280    49.679200     174.0000     195.0100     159.0300
        3281    49.691500     184.0000     198.5000     159.0200
        3282    49.703700     219.0000     203.6800     159.0000
        3283    49.716000     199.0000     211.6100     158.9900
        3284    49.728200     235.0000     221.7200     158.9800
        3285    49.740500     248.0000     228.7800     158.9600
        3286    49.752700     236.0000     236.5400     158.9500
        3287    49.765000     235.0000     247.3700     158.9300
        3288    49.777200     273.0000     257.0100     158.9200
        3289    49.789500     294.0000     261.5000     158.9000
        3290    49.801700     260.0000     259.0100     158.8900
        3291    49.814000     256.0000     250.8000     158.8700
        3292    49.826200     252.0000     238.7800     158.8600
        3293    49.838500     246.0000     228.1800     158.8500
        3294    49.850700     232.0000     222.4000     158.8300
        3295    49.863000     222.0000     220.2100     158.8200
        3296    49.875200     222.0000     218.9300     158.8000
        3297    49.887500     232.0000     219.8700     158.7900
        3298    49.899700     197.0000     222.8500     158.7700
        3299    49.912000     217.0000     225.5300     158.7600
        3300    49.924200     252.0000     225.8100     158.7400
        3301    49.936500     210.0000     222.9000     158.7300
        3302    49.948700     239.0000     217.3800     158.7100
        3303    49.961000     224.0000     210.3800     158.7000
        3304    49.973300     195.0000     204.1500     158.6800
        3305    49.985500     195.0000     200.0500     158.6700
        3306    49.997800     199.0000     198.1100     158.6500
        3307    50.010000     227.0000     197.1200     158.6400
        3308    50.022300     199.0000     194.8500     158.6200
        3309    50.034500     215.0000     194.1200     158.6000
        3310    50.046800     188.0000     195.5200     158.5900
        3311    50.059000     183.0000     198.9000     158.5700
        3312    50.071300     209.0000     204.6800     158.5600
        3313    50.083500     204.0000     213.7600     158.5400
        3314    50.095800     214.0000     226.6400     158.5300
        3315    50.108000     243.0000     245.3100     158.5100
        3316    50.120300     252.0000     269.4800     158.5000
        3317    50.132500     302.0000     297.4200     158.4800
        3318    50.144800     286.0000     323.1900     158.4600
        3319    50.157000     322.0000     336.7300     158.4500
        3320    50.169300     308.0000     330.8000     158.4300
        3321    50.181500     276.0000     307.5900     158.4200
        3322    50.193800     295.0000     278.5300     158.4000
        3323    50.206000     228.0000     254.1800     158.3900
        3324    50.218300     226.0000     238.6700     158.3700
        3325    50.230500     239.0000     231.8200     158.3500
        3326    50.242800     246.0000     232.1800     158.3400
        3327    50.255000     216.0000     238.0600     158.3200
        3328    50.267300     218.0000     247.2500     158.3100
        3329    50.279500     250.0000     256.1700     158.2900
        3330    50.291800     234.0000     259.8100     158.2700
        3331    50.304000     260.0000     254.3000     158.2600
        3332    50.316300     213.0000     240.7300     158.2400
        3333    50.328500     221.0000     224.4200     158.2200
        3334    50.340800     199.0000     210.0600     158.2100
        3335    50.353000     178.0000     199.3700     158.1900
        3336    50.365300     190.0000     192.0200     158.1700
        3337    50.377500     185.0000     187.1400     158.1600
        3338    50.389800     180.0000     183.9900     158.1400
        3339    50.402000     179.0000     182.1000     158.1200
        3340    50.414300     174.0000     181.2100     158.1100
        3341    50.426500     174.0000     181.3000     158.0900
        3342    50.438800     172.0000     182.4400     158.0700
        3343    50.451000     180.0000     184.8800     158.0600
        3344    50.463300     168.0000     189.1900     158.0400
        3345    50.475500     197.0000     195.8400     158.0200
        3346    50.487800     211.0000     203.9500     158.0100
        3347    50.500000     217.0000     213.2600     157.9900
        3348    50.512300     229.0000     224.4000     157.9700
        3349    50.524500     229.0000     233.9500     157.9600
        3350    50.536800     232.0000     236.9300     157.9400
        3351    50.549000     265.0000     230.7500     157.9200
        3352    50.561300     216.0000     218.7500     157.9000
        3353    50.573500     202.0000     206.7600     157.8900
        3354    50.585800     157.0000     198.1700     157.8700
        3355    50.598000     216.0000     193.6200     157.8500
        3356    50.610300     197.0000     192.5200     157.8400
        3357    50.622600     189.0000     193.6800     157.8200
        3358    50.634800     194.0000     196.4100     157.8000
        3359    50.647100     217.0000     200.4100     157.7800
        3360    50.659300     183.0000     203.9100     157.7700
        3361    50.671600     217.0000     204.4300     157.7500
        3362    50.683800     203.0000     200.7000     157.7300
        3363    50.696100     212.0000     194.0600     157.7100
        3364    50.708300     191.0000     187.1600     157.7000
        3365    50.720600     204.0000     181.6100     157.6800
        3366    50.732800     208.0000     177.6700     157.6600
        3367    50.745100     171.0000     174.9900     157.6400
        3368    50.757300     178.0000     173.1500     157.6200
        3369    50.769600     182.0000     171.8800     157.6100
        3370    50.781800     172.0000     170.9700     157.5900
        3371    50.794100     152.0000     170.3500     157.5700
        3372    50.806300     174.0000     169.9100     157.5500
        3373    50.818600     177.0000     169.6500     157.5300
        3374    50.830800     172.0000     169.6000     157.5200
        3375    50.843100     187.0000     169.5700     157.5000
        3376    50.855300     179.0000     169.1000     157.4800
        3377    50.867600     147.0000     168.6700     157.4600
        3378    50.879800     156.0000     168.4600     157.4400
        3379    50.892100     172.0000     168.3200     157.4200
        3380    50.904300     173.0000     168.2700     157.4100
        3381    50.916600     169.0000     168.3100     157.3900
        3382    50.928800     170.0000     168.4400     157.3700
        3383    50.941100     162.0000     168.6800     157.3500
        3384    50.953300     169.0000     169.0600     157.3300
        3385    50.965600     168.0000     169.5600     157.3100
        3386    50.977800     187.0000     170.1900     157.2900
        3387    50.990100     143.0000     170.8900     157.2800
        3388    51.002300     193.0000     171.8900     157.2600
        3389    51.014600     171.0000     173.4500     157.2400
        3390    51.026800     168.0000     175.6900     157.2200
        3391    51.039100     189.0000     178.8500     157.2000
        3392    51.051300     201.0000     183.1000     157.1800
        3393    51.063600     195.0000     188.4300     157.1600
        3394    51.075800     206.0000     194.4800     157.1400
        3395    51.088100     211.0000     200.1400     157.1200
        3396    51.100300     183.0000     203.5000     157.1100
        3397    51.112600     217.0000     202.9900     157.0900
        3398    51.124800     225.0000     199.2100     157.0700
        3399    51.137100     205.0000     194.6600     157.0500
        3400    51.149300     209.0000     191.5700     157.0300
        3401    51.161600     172.0000     190.9300     157.0100
        3402    51.173800     239.0000     193.0100     156.9900
        3403    51.186100     233.0000     198.0700     156.9700
        3404    51.198300     218.0000     206.6000     156.9500
        3405    51.210600     230.0000     219.4100     156.9300
        3406    51.222800     255.0000     237.3500     156.9100
        3407    51.235100     261.0000     260.7600     156.8900
        3408    51.247300     313.0000     289.0800     156.8700
        3409    51.259600     333.0000     320.4700     156.8500
        3410    51.271900     387.0000     349.5100     156.8300
        3411    51.284100     371.0000     364.9100     156.8100
        3412    51.296400     400.0000     355.9400     156.7900
        3413    51.308600     355.0000     325.2000     156.7800
        3414    51.320900     279.0000     288.1500     156.7600
        3415    51.333100     260.0000     257.9800     156.7400
        3416    51.345400     215.0000     239.0700     156.7200
        3417    51.357600     223.0000     230.6500     156.7000
        3418    51.369900     197.0000     230.8600     156.6800
        3419    51.382100     271.0000     237.9100     156.6600
        3420    51.394400     236.0000     249.7300     156.6400
        3421    51.406600     280.0000     262.8600     156.6200
        3422    51.418900     260.0000     271.4400     156.6000
        3423    51.431100     293.0000     269.3000     156.5700
        3424    51.443400     258.0000     255.7400     156.5500
        3425    51.455600     249.0000     237.0900     156.5300
        3426    51.467900     183.0000     219.8300     156.5100
        3427    51.480100     170.0000     206.4100     156.4900
        3428    51.492400     164.0000     196.3800     156.4700
        3429    51.504600     160.0000     188.8400     156.4500
        3430    51.516900     172.0000     183.2800     156.4300
        3431    51.529100     173.0000     179.3600     156.4100
        3432    51.541400     176.0000     176.7900     156.3900
        3433    51.553600     164.0000     175.3000     156.3700
        3434    51.565900     181.0000     174.6300     156.3500
        3435    51.578100     161.0000     174.6000     156.3300
        3436    51.590400     166.0000     175.2100     156.3100
        3437    51.602600     169.0000     175.7800     156.2900
        3438    51.614900     174.0000     175.6100     156.2700
        3439    51.627100     155.0000     174.1000     156.2500
        3440    51.639400     172.0000     171.7000     156.2300
        3441    51.651600     149.0000     170.1000     156.2000
        3442    51.663900     187.0000     169.0100     156.1800
        3443    51.676100     167.0000     168.2700     156.1600
        3444    51.688400     162.0000     167.8100     156.1400
        3445    51.700600     163.0000     167.5600     156.1200
        3446    51.712900     165.0000     167.5300     156.1000
        3447    51.725100     169.0000     167.7100     156.0800
        3448    51.737400     160.0000     167.9200     156.0600
        3449    51.749600     172.0000     167.8700     156.0400
        3450    51.761900     184.0000     167.4300     156.0200
        3451    51.774100     163.0000     166.5600     155.9900
        3452    51.786400     166.0000     165.9700     155.9700
        3453    51.798600     148.0000     165.6600     155.9500
        3454    51.810900     180.0000     165.4500     155.9300
        3455    51.823100     161.0000     165.2800     155.9100
        3456    51.835400     164.0000     165.1300     155.8900
        3457    51.847600     157.0000     164.9800     155.8700
        3458    51.859900     145.0000     164.8400     155.8400
        3459    51.872100     157.0000     164.7000     155.8200
        3460    51.884400     167.0000     164.5700     155.8000
        3461    51.896700     148.0000     164.4400     155.7800
        3462    51.908900     167.0000     164.3200     155.7600
        3463    51.921200     149.0000     164.2000     155.7400
        3464    51.933400     164.0000     164.0800     155.7100
        3465    51.945700     173.0000     163.9800     155.6900
        3466    51.957900     142.0000     163.9100     155.6700
        3467    51.970200     162.0000     163.8800     155.6500
        3468    51.982400     155.0000     163.9300     155.6300
        3469    51.994700     151.0000     164.0500     155.6100
        3470    52.006900     182.0000     164.3300     155.5800
        3471    52.019200     181.0000     164.8000     155.5600
        3472    52.031400     176.0000     164.7100     155.5400
        3473    52.043700     166.0000     163.8300     155.5200
        3474    52.055900     169.0000     163.3700     155.5000
        3475    52.068200     155.0000     163.1600     155.4700
        3476    52.080400     174.0000     163.0600     155.4500
        3477    52.092700     143.0000     163.0100     155.4300
        3478    52.104900     156.0000     163.0000     155.4100
        3479    52.117200     158.0000     163.0400     155.3800
        3480    52.129400     163.0000     163.1300     155.3600
        3481    52.141700     156.0000     163.2900     155.3400
        3482    52.153900     179.0000     163.5500     155.3200
        3483    52.166200     164.0000     163.7200     155.2900
        3484    52.178400     142.0000     163.5000     155.2700
        3485    52.190700     141.0000     163.2800     155.2500
        3486    52.202900     168.0000     163.1900     155.2300
        3487    52.215200     149.0000     163.1100     155.2100
        3488    52.227400     164.0000     163.1200     155.1800
        3489    52.239700     159.0000     163.1900     155.1600
        3490    52.251900     147.0000     163.3200     155.1400
        3491    52.264200     146.0000     163.5200     155.1200
        3492    52.276400     158.0000     163.8200     155.0900
        3493    52.288700     189.0000     164.2500     155.0700
        3494    52.300900     184.0000     164.8800     155.0500
        3495    52.313200     182.0000     165.8400     155.0200
        3496    52.325400     183.0000     167.3300     155.0000
        3497    52.337700     167.0000     169.5900     154.9800
        3498    52.349900     169.0000     172.8900     154.9600
        3499    52.362200     208.0000     177.4200     154.9300
        3500    52.374400     194.0000     183.0300     154.9100
        3501    52.386700     179.0000     188.7000     154.8900
        3502    52.398900     225.0000     191.7900     154.8600
        3503    52.411200     245.0000     189.8700     154.8400
        3504    52.423400     173.0000     184.1500     154.8200
        3505    52.435700     199.0000     178.2800     154.8000
        3506    52.447900     153.0000     174.2900     154.7700
        3507    52.460200     173.0000     172.2600     154.7500
        3508    52.472400     192.0000     171.7600     154.7300
        3509    52.484700     207.0000     172.4600     154.7000
        3510    52.496900     178.0000     174.2100     154.6800
        3511    52.509200     212.0000     176.8800     154.6600
        3512    52.521400     191.0000     180.1200     154.6300
        3513    52.533700     205.0000     183.0100     154.6100
        3514    52.546000     178.0000     184.3700     154.5900
        3515    52.558200     187.0000     183.6900     154.5600
        3516    52.570500     183.0000     180.7400     154.5400
        3517    52.582700     175.0000     177.5000     154.5200
        3518    52.595000     170.0000     176.0400     154.4900
        3519    52.607200     164.0000     175.7800     154.4700
        3520    52.619500     188.0000     176.2900     154.4500
        3521    52.631700     178.0000     177.3100     154.4200
        3522    52.644000     172.0000     178.7400     154.4000
        3523    52.656200     163.0000     180.5600     154.3800
        3524    52.668500     172.0000     182.7300     154.3500
        3525    52.680700     203.0000     185.2800     154.3300
        3526    52.693000     175.0000     188.2300     154.3100
        3527    52.705200     176.0000     191.1400     154.2800
        3528    52.717500     195.0000     193.5300     154.2600
        3529    52.729700     193.0000     196.1500     154.2400
        3530    52.742000     206.0000     199.2300     154.2100
        3531    52.754200     187.0000     202.6800     154.1900
        3532    52.766500     203.0000     206.5600     154.1700
        3533    52.778700     189.0000     211.0800     154.1400
        3534    52.791000     212.0000     216.6000     154.1200
        3535    52.803200     220.0000     223.6200     154.0900
        3536    52.815500     234.0000     232.8400     154.0700
        3537    52.827700     254.0000     245.2900     154.0500
        3538    52.840000     262.0000     262.1800     154.0200
        3539    52.852200     277.0000     285.3400     154.0000
        3540    52.864500     351.0000     317.8500     153.9800
        3541    52.876700     386.0000     362.7300     153.9500
        3542    52.889000     460.0000     419.8000     153.9300
        3543    52.901200     548.0000     495.6500     153.9000
        3544    52.913500     607.0000     598.5000     153.8800
        3545    52.925700     744.0000     726.2500     153.8600
        3546    52.938000     913.0000     868.0800     153.8300
        3547    52.950200    1116.0000     999.3100     153.8100
        3548    52.962500    1113.0000    1082.8000     153.7800
        3549    52.974700    1115.0000    1085.4200     153.7600
        3550    52.987000    1093.0000    1005.1700     153.7400
        3551    52.999200     886.0000     877.2400     153.7100
        3552    53.011500     796.0000     747.8100     153.6900
        3553    53.023700     644.0000     646.3600     153.6600
        3554    53.036000     525.0000     581.9100     153.6400
        3555    53.048200     518.0000     555.4400     153.6200
        3556    53.060500     565.0000     562.2000     153.5900
        3557    53.072700     611.0000     593.5000     153.5700
        3558    53.085000     650.0000     636.7300     153.5400
        3559    53.097200     634.0000     673.5000     153.5200
        3560    53.109500     682.0000     683.4100     153.5000
        3561    53.121700     612.0000     654.6000     153.4700
        3562    53.134000     625.0000     591.7500     153.4500
        3563    53.146200     484.0000     511.9900     153.4200
        3564    53.158500     447.0000     433.7800     153.4000
        3565    53.170700     367.0000     370.0000     153.3800
        3566    53.183000     326.0000     322.0800     153.3500
        3567    53.195200     260.0000     287.5800     153.3300
        3568    53.207500     232.0000     262.5300     153.3000
        3569    53.219800     225.0000     244.4900     153.2800
        3570    53.232000     203.0000     231.3300     153.2500
        3571    53.244300     201.0000     221.4300     153.2300
        3572    53.256500     209.0000     214.0200     153.2100
        3573    53.268800     204.0000     208.6700     153.1800
        3574    53.281000     209.0000     204.6600     153.1600
        3575    53.293300     215.0000     200.8200     153.1300
        3576    53.305500     185.0000     197.3900     153.1100
        3577    53.317800     197.0000     195.0000     153.0900
        3578    53.330000     196.0000     193.4600     153.0600
        3579    53.342300     178.0000     192.6000     153.0400
        3580    53.354500     179.0000     192.4000     153.0100
        3581    53.366800     197.0000     192.9400     152.9900
        3582    53.379000     197.0000     194.3700     152.9600
        3583    53.391300     217.0000     196.9500     152.9400
        3584    53.403500     210.0000     201.0700     152.9200
        3585    53.415800     195.0000     207.3400     152.8900
        3586    53.428000     217.0000     216.5800     152.8700
        3587    53.440300     252.0000     229.8200     152.8400
        3588    53.452500     256.0000     248.0200     152.8200
        3589    53.464800     290.0000     271.5100     152.7900
        3590    53.477000     317.0000     299.0800     152.7700
        3591    53.489300     315.0000     326.7500     152.7400
        3592    53.501500     352.0000     347.2600     152.7200
        3593    53.513800     362.0000     352.5000     152.7000
        3594    53.526000     366.0000     339.5700     152.6700
        3595    53.538300     339.0000     314.2700     152.6500
        3596    53.550500     308.0000     286.5700     152.6200
        3597    53.562800     295.0000     263.8600     152.6000
        3598    53.575000     248.0000     249.0300     152.5700
        3599    53.587300     226.0000     242.1600     152.5500
        3600    53.599500     239.0000     242.3200     152.5300
        3601    53.611800     241.0000     248.2400     152.5000
        3602    53.624000     248.0000     258.0600     152.4800
        3603    53.636300     244.0000     268.7900     152.4500
        3604    53.648500     239.0000     276.2100     152.4300
        3605    53.660800     275.0000     276.3600     152.4000
        3606    53.673000     251.0000     268.0700     152.3800
        3607    53.685300     223.0000     253.7700     152.3600
        3608    53.697500     223.0000     237.3800     152.3300
        3609    53.709800     238.0000     221.9600     152.3100
        3610    53.722000     220.0000     209.1200     152.2800
        3611    53.734300     194.0000     199.3100     152.2600
        3612    53.746500     209.0000     192.3300     152.2300
        3613    53.758800     189.0000     187.9500     152.2100
        3614    53.771000     222.0000     185.6700     152.1900
        3615    53.783300     190.0000     183.4200     152.1600
        3616    53.795500     171.0000     180.4500     152.1400
        3617    53.807800     190.0000     178.9800     152.1100
        3618    53.820000     176.0000     178.2100     152.0900
        3619    53.832300     192.0000     177.4100     152.0600
        3620    53.844600     198.0000     176.1600     152.0400
        3621    53.856800     175.0000     174.5300     152.0200
        3622    53.869100     163.0000     172.8700     151.9900
        3623    53.881300     177.0000     171.3800     151.9700
        3624    53.893600     211.0000     170.0300     151.9400
        3625    53.905800     158.0000     169.2800     151.9200
        3626    53.918100     170.0000     168.9900     151.8900
        3627    53.930300     169.0000     168.2700     151.8700
        3628    53.942600     176.0000     167.2700     151.8500
        3629    53.954800     163.0000     166.7900     151.8200
        3630    53.967100     177.0000     166.7300     151.8000
        3631    53.979300     165.0000     166.9700     151.7700
        3632    53.991600     169.0000     167.4500     151.7500
        3633    54.003800     157.0000     167.7400     151.7300
        3634    54.016100     167.0000     167.4500     151.7000
        3635    54.028300     143.0000     167.4600     151.6800
        3636    54.040600     151.0000     167.7500     151.6500
        3637    54.052800     188.0000     168.4200     151.6300
        3638    54.065100     174.0000     169.5800     151.6100
        3639    54.077300     162.0000     171.2700     151.5800
        3640    54.089600     164.0000     173.8100     151.5600
        3641    54.101800     190.0000     177.5000     151.5300
        3642    54.114100     190.0000     181.5800     151.5100
        3643    54.126300     189.0000     185.8000     151.4900
        3644    54.138600     197.0000     193.1600     151.4600
        3645    54.150800     217.0000     204.4000     151.4400
        3646    54.163100     238.0000     220.4300     151.4100
        3647    54.175300     207.0000     242.3300     151.3900
        3648    54.187600     260.0000     269.6700     151.3700
        3649    54.199800     278.0000     299.2200     151.3400
        3650    54.212100     314.0000     323.3300     151.3200
        3651    54.224300     327.0000     331.4600     151.2900
        3652    54.236600     282.0000     318.5800     151.2700
        3653    54.248800     311.0000     291.7400     151.2500
        3654    54.261100     284.0000     263.1100     151.2200
        3655    54.273300     264.0000     240.8800     151.2000
        3656    54.285600     224.0000     228.2200     151.1800
        3657    54.297800     228.0000     224.2000     151.1500
        3658    54.310100     244.0000     225.8100     151.1300
        3659    54.322300     216.0000     233.7000     151.1100
        3660    54.334600     231.0000     248.3000     151.0800
        3661    54.346800     285.0000     267.2400     151.0600
        3662    54.359100     277.0000     286.3000     151.0300
        3663    54.371300     302.0000     299.7600     151.0100
        3664    54.383600     305.0000     303.1900     150.9900
        3665    54.395800     286.0000     295.5700     150.9600
        3666    54.408100     288.0000     278.3800     150.9400
        3667    54.420300     283.0000     255.6300     150.9200
        3668    54.432600     247.0000     233.1600     150.8900
        3669    54.444800     246.0000     215.1200     150.8700
        3670    54.457100     232.0000     202.0700     150.8500
        3671    54.469400     189.0000     193.7900     150.8200
        3672    54.481600     207.0000     190.1500     150.8000
        3673    54.493900     177.0000     190.3400     150.7800
        3674    54.506100     189.0000     192.7200     150.7500
        3675    54.518400     179.0000     195.1000     150.7300
        3676    54.530600     222.0000     198.2700     150.7100
        3677    54.542900     228.0000     200.1900     150.6900
        3678    54.555100     213.0000     198.5200     150.6600
        3679    54.567400     172.0000     193.0600     150.6400
        3680    54.579600     186.0000     185.7800     150.6200
        3681    54.591900     175.0000     178.8800     150.5900
        3682    54.604100     176.0000     173.4100     150.5700
        3683    54.616400     172.0000     169.4500     150.5500
        3684    54.628600     161.0000     166.8400     150.5200
        3685    54.640900     155.0000     165.3100     150.5000
        3686    54.653100     155.0000     164.1500     150.4800
        3687    54.665400     155.0000     162.7000     150.4600
        3688    54.677600     147.0000     161.6000     150.4300
        3689    54.689900     161.0000     160.9900     150.4100
        3690    54.702100     171.0000     160.6800     150.3900
        3691    54.714400     156.0000     160.4900     150.3700
        3692    54.726600     167.0000     160.3400     150.3400
        3693    54.738900     168.0000     160.1700     150.3200
        3694    54.751100     143.0000     160.0000     150.3000
        3695    54.763400     134.0000     159.9100     150.2800
        3696    54.775600     165.0000     159.9500     150.2500
        3697    54.787900     138.0000     160.1900     150.2300
        3698    54.800100     156.0000     160.6500     150.2100
        3699    54.812400     149.0000     161.4700     150.1900
        3700    54.824600     164.0000     162.7600     150.1700
        3701    54.836900     194.0000     164.6800     150.1400
        3702    54.849100     160.0000     167.6000     150.1200
        3703    54.861400     158.0000     171.9300     150.1000
        3704    54.873600     202.0000     177.3300     150.0800
        3705    54.885900     176.0000     183.1600     150.0600
        3706    54.898100     178.0000     191.5600     150.0300
        3707    54.910400     199.0000     202.1800     150.0100
        3708    54.922600     206.0000     213.1100     149.9900
        3709    54.934900     214.0000     220.9900     149.9700
        3710    54.947100     224.0000     222.2500     149.9500
        3711    54.959400     208.0000     216.0600     149.9200
        3712    54.971600     216.0000     205.4700     149.9000
        3713    54.983900     207.0000     194.7300     149.8800
        3714    54.996100     203.0000     186.4800     149.8600
        3715    55.008400     189.0000     181.4800     149.8400
        3716    55.020600     175.0000     179.2500     149.8200
        3717    55.032900     190.0000     179.0100     149.8000
        3718    55.045100     201.0000     180.9800     149.7800
        3719    55.057400     180.0000     184.4600     149.7500
        3720    55.069600     162.0000     187.9800     149.7300
        3721    55.081900     176.0000     190.7100     149.7100
        3722    55.094100     190.0000     190.8300     149.6900
        3723    55.106400     191.0000     187.5600     149.6700
        3724    55.118700     188.0000     182.0100     149.6500
        3725    55.130900     206.0000     176.1000     149.6300
        3726    55.143200     206.0000     171.2600     149.6100
        3727    55.155400     171.0000     168.0800     149.5900
        3728    55.167700     173.0000     165.9600     149.5700
        3729    55.179900     179.0000     163.0200     149.5500
        3730    55.192200     161.0000     160.6400     149.5200
        3731    55.204400     178.0000     159.2200     149.5000
        3732    55.216700     167.0000     158.0700     149.4800
        3733    55.228900     158.0000     157.2400     149.4600
        3734    55.241200     144.0000     156.7100     149.4400
        3735    55.253400     145.0000     156.3800     149.4200
        3736    55.265700     158.0000     156.2200     149.4000
        3737    55.277900     170.0000     156.2100     149.3800
        3738    55.290200     159.0000     156.3900     149.3600
        3739    55.302400     173.0000     156.8100     149.3400
        3740    55.314700     186.0000     157.0600     149.3200
        3741    55.326900     168.0000     156.5300     149.3000
        3742    55.339200     159.0000     155.9000     149.2800
        3743    55.351400     159.0000     155.6700     149.2600
        3744    55.363700     161.0000     155.7500     149.2400
        3745    55.375900     165.0000     155.7200     149.2200
        3746    55.388200     156.0000     155.4500     149.2000
        3747    55.400400     148.0000     155.4200     149.1900
        3748    55.412700     168.0000     155.6800     149.1700
        3749    55.424900     178.0000     156.2400     149.1500
        3750    55.437200     156.0000     157.0900     149.1300
        3751    55.449400     161.0000     158.5400     149.1100
        3752    55.461700     171.0000     160.3500     149.0900
        3753    55.473900     166.0000     160.0700     149.0700
        3754    55.486200     146.0000     157.8000     149.0500
        3755    55.498400     149.0000     156.6400     149.0300
        3756    55.510700     157.0000     156.0800     149.0100
        3757    55.522900     153.0000     155.7400     149.0000
        3758    55.535200     161.0000     155.3900     148.9800
        3759    55.547400     162.0000     155.1800     148.9600
        3760    55.559700     151.0000     155.1700     148.9400
        3761    55.571900     166.0000     155.3600     148.9200
        3762    55.584200     185.0000     155.7500     148.9000
        3763    55.596400     163.0000     156.4200     148.8900
        3764    55.608700     151.0000     157.2600     148.8700
        3765    55.620900     173.0000     157.4800     148.8500
        3766    55.633200     159.0000     156.7100     148.8300
        3767    55.645400     139.0000     156.1700     148.8100
        3768    55.657700     141.0000     155.9800     148.8000
        3769    55.669900     142.0000     155.5800     148.7800
        3770    55.682200     162.0000     155.2800     148.7600
        3771    55.694400     149.0000     155.2000     148.7400
        3772    55.706700     172.0000     155.2400     148.7300
        3773    55.718900     148.0000     155.3500     148.7100
        3774    55.731200     149.0000     155.5100     148.6900
        3775    55.743400     160.0000     155.7200     148.6700
        3776    55.755700     144.0000     155.9400     148.6600
        3777    55.768000     169.0000     156.1300     148.6400
        3778    55.780200     156.0000     156.3600     148.6200
        3779    55.792500     151.0000     156.6800     148.6100
        3780    55.804700     158.0000     157.0400     148.5900
        3781    55.817000     174.0000     157.3500     148.5700
        3782    55.829200     139.0000     157.6800     148.5600
        3783    55.841500     173.0000     158.2200     148.5400
        3784    55.853700     165.0000     159.0300     148.5200
        3785    55.866000     159.0000     160.1700     148.5100
        3786    55.878200     169.0000     161.7400     148.4900
        3787    55.890500     166.0000     163.9400     148.4800
        3788    55.902700     196.0000     166.8400     148.4600
        3789    55.915000     155.0000     170.7600     148.4400
        3790    55.927200     182.0000     176.4700     148.4300
        3791    55.939500     187.0000     184.6100     148.4100
        3792    55.951700     213.0000     195.7200     148.4000
        3793    55.964000     204.0000     210.0100     148.3800
        3794    55.976200     212.0000     226.6700     148.3700
        3795    55.988500     239.0000     243.1000     148.3500
        3796    56.000700     281.0000     254.6500     148.3400
        3797    56.013000     269.0000     256.4800     148.3200
        3798    56.025200     252.0000     247.6400     148.3100
        3799    56.037500     220.0000     232.3500     148.2900
        3800    56.049700     197.0000     216.3200     148.2800
        3801    56.062000     200.0000     203.1300     148.2600
        3802    56.074200     198.0000     194.4800     148.2500
        3803    56.086500     200.0000     190.3600     148.2300
        3804    56.098700     185.0000     190.2200     148.2200
        3805    56.111000     176.0000     193.2200     148.2100
        3806    56.123200     207.0000     197.8700     148.1900
        3807    56.135500     193.0000     203.6400     148.1800
        3808    56.147700     189.0000     208.6900     148.1600
        3809    56.160000     231.0000     210.3200     148.1500
        3810    56.172200     171.0000     206.9900     148.1400
        3811    56.184500     201.0000     199.6000     148.1200
        3812    56.196700     179.0000     190.6900     148.1100
        3813    56.209000     179.0000     182.4600     148.1000
        3814    56.221200     188.0000     176.0400     148.0800
        3815    56.233500     160.0000     171.6400     148.0700
        3816    56.245700     152.0000     168.9900     148.0600
        3817    56.258000     175.0000     167.7200     148.0400
        3818    56.270200     163.0000     167.4000     148.0300
        3819    56.282500     200.0000     167.9800     148.0200
        3820    56.294700     177.0000     169.8300     148.0100
        3821    56.307000     187.0000     172.9900     147.9900
        3822    56.319200     191.0000     177.2600     147.9800
        3823    56.331500     183.0000     181.9800     147.9700
        3824    56.343700     186.0000     185.8500     147.9600
        3825    56.356000     188.0000     187.1700     147.9500
        3826    56.368200     204.0000     185.1800     147.9300
        3827    56.380500     195.0000     181.0200     147.9200
        3828    56.392800     158.0000     176.7400     147.9100
        3829    56.405000     198.0000     173.7600     147.9000
        3830    56.417300     204.0000     172.6000     147.8900
        3831    56.429500     174.0000     173.2800     147.8800
        3832    56.441800     175.0000     176.0200     147.8700
        3833    56.454000     198.0000     181.0000     147.8600
        3834    56.466300     231.0000     188.5500     147.8500
        3835    56.478500     202.0000     198.8500     147.8400
        3836    56.490800     199.0000     211.5600     147.8300
        3837    56.503000     217.0000     225.3200     147.8100
        3838    56.515300     255.0000     237.5600     147.8000
        3839    56.527500     227.0000     244.8600     147.7900
        3840    56.539800     218.0000     244.3300     147.7900
        3841    56.552000     250.0000     235.6600     147.7700
        3842    56.564300     217.0000     222.0300     147.7700
        3843    56.576500     204.0000     207.9100     147.7600
        3844    56.588800     200.0000     196.3700     147.7500
        3845    56.601000     193.0000     188.4700     147.7400
        3846    56.613300     193.0000     184.1100     147.7300
        3847    56.625500     183.0000     182.8400     147.7200
        3848    56.637800     192.0000     184.2000     147.7100
        3849    56.650000     188.0000     187.6500     147.7000
        3850    56.662300     204.0000     192.2900     147.6900
        3851    56.674500     186.0000     196.6100     147.6900
        3852    56.686800     175.0000     198.6300     147.6800
        3853    56.699000     195.0000     196.9200     147.6700
        3854    56.711300     176.0000     191.7100     147.6600
        3855    56.723500     180.0000     184.6900     147.6500
        3856    56.735800     168.0000     177.6900     147.6500
        3857    56.748000     169.0000     171.9000     147.6400
        3858    56.760300     195.0000     167.5900     147.6300
        3859    56.772500     189.0000     164.5200     147.6200
        3860    56.784800     158.0000     162.3700     147.6200
        3861    56.797000     169.0000     160.9100     147.6100
        3862    56.809300     158.0000     159.9400     147.6000
        3863    56.821500     167.0000     159.3700     147.6000
        3864    56.833800     150.0000     159.1000     147.5900
        3865    56.846000     148.0000     158.7500     147.5800
        3866    56.858300     167.0000     158.2200     147.5800
        3867    56.870500     153.0000     157.9600     147.5700
        3868    56.882800     152.0000     157.9300     147.5700
        3869    56.895000     174.0000     158.0900     147.5600
        3870    56.907300     146.0000     158.1000     147.5600
        3871    56.919500     168.0000     157.6000     147.5500
        3872    56.931800     174.0000     157.3300     147.5500
        3873    56.944000     163.0000     157.2700     147.5400
        3874    56.956300     159.0000     157.3300     147.5400
        3875    56.968500     159.0000     157.4600     147.5300
        3876    56.980800     152.0000     157.6700     147.5300
        3877    56.993000     141.0000     157.8900     147.5200
        3878    57.005300     144.0000     158.0200     147.5200
        3879    57.017500     166.0000     158.2000     147.5100
        3880    57.029800     169.0000     158.6300     147.5100
        3881    57.042100     171.0000     159.4000     147.5100
        3882    57.054300     146.0000     160.5600     147.5000
        3883    57.066600     173.0000     162.0900     147.5000
        3884    57.078800     182.0000     163.8100     147.5000
        3885    57.091100     171.0000     164.3000     147.4900
        3886    57.103300     172.0000     163.8600     147.4900
        3887    57.115600     168.0000     163.8800     147.4900
        3888    57.127800     156.0000     165.0700     147.4900
        3889    57.140100     173.0000     167.3900     147.4800
        3890    57.152300     147.0000     171.0600     147.4800
        3891    57.164600     193.0000     176.4000     147.4800
        3892    57.176800     178.0000     183.7200     147.4800
        3893    57.189100     178.0000     192.9400     147.4800
        3894    57.201300     199.0000     203.1300     147.4800
        3895    57.213600     202.0000     211.9000     147.4700
        3896    57.225800     226.0000     215.9300     147.4700
        3897    57.238100     219.0000     213.0400     147.4700
        3898    57.250300     214.0000     204.5400     147.4700
        3899    57.262600     178.0000     194.7600     147.4700
        3900    57.274800     202.0000     187.1400     147.4700
        3901    57.287100     168.0000     182.8800     147.4700
        3902    57.299300     184.0000     181.9400     147.4700
        3903    57.311600     181.0000     184.2400     147.4700
        3904    57.323800     186.0000     189.8200     147.4700
        3905    57.336100     197.0000     199.0100     147.4700
        3906    57.348300     216.0000     212.0000     147.4700
        3907    57.360600     237.0000     227.8400     147.4700
        3908    57.372800     217.0000     243.7400     147.4700
        3909    57.385100     250.0000     254.7500     147.4800
        3910    57.397300     249.0000     255.5900     147.4800
        3911    57.409600     262.0000     244.8700     147.4800
        3912    57.421800     226.0000     227.2500     147.4800
        3913    57.434100     217.0000     209.4200     147.4800
        3914    57.446300     210.0000     195.3400     147.4900
        3915    57.458600     203.0000     185.8600     147.4900
        3916    57.470800     190.0000     180.3600     147.4900
        3917    57.483100     190.0000     178.0100     147.4900
        3918    57.495300     160.0000     178.3100     147.5000
        3919    57.507600     194.0000     180.9100     147.5000
        3920    57.519800     195.0000     185.2300     147.5000
        3921    57.532100     197.0000     190.1600     147.5100
        3922    57.544300     175.0000     193.7000     147.5100
        3923    57.556600     191.0000     193.6400     147.5200
        3924    57.568800     196.0000     189.2900     147.5200
        3925    57.581100     199.0000     182.3200     147.5300
        3926    57.593300     175.0000     175.2100     147.5300
        3927    57.605600     171.0000     169.4100     147.5400
        3928    57.617800     153.0000     165.0200     147.5400
        3929    57.630100     148.0000     161.8800     147.5500
        3930    57.642300     155.0000     159.7500     147.5500
        3931    57.654600     149.0000     158.2800     147.5600
        3932    57.666800     151.0000     157.2400     147.5600
        3933    57.679100     175.0000     156.4900     147.5700
        3934    57.691400     174.0000     155.9200     147.5800
        3935    57.703600     162.0000     155.4700     147.5800
        3936    57.715900     147.0000     155.1500     147.5900
        3937    57.728100     172.0000     154.9200     147.6000
        3938    57.740400     161.0000     154.7800     147.6000
        3939    57.752600     147.0000     154.7200     147.6100
        3940    57.764900     168.0000     154.7100     147.6200
        3941    57.777100     155.0000     154.7000     147.6300
        3942    57.789400     147.0000     154.7600     147.6400
        3943    57.801600     138.0000     154.9500     147.6400
        3944    57.813900     168.0000     155.3000     147.6500
        3945    57.826100     138.0000     155.8500     147.6600
        3946    57.838400     157.0000     156.6700     147.6700
        3947    57.850600     143.0000     157.8400     147.6800
        3948    57.862900     154.0000     159.4700     147.6900
        3949    57.875100     150.0000     161.6300     147.7000
        3950    57.887400     161.0000     164.2800     147.7100
        3951    57.899600     153.0000     167.1300     147.7200
        3952    57.911900     156.0000     169.5600     147.7300
        3953    57.924100     168.0000     170.8500     147.7400
        3954    57.936400     173.0000     170.5500     147.7500
        3955    57.948600     145.0000     168.8200     147.7600
        3956    57.960900     156.0000     166.2800     147.7700
        3957    57.973100     178.0000     163.6600     147.7900
        3958    57.985400     173.0000     161.4600     147.8000
        3959    57.997600     163.0000     159.9100     147.8100
        3960    58.009900     141.0000     159.0400     147.8200
        3961    58.022100     171.0000     158.8100     147.8300
        3962    58.034400     170.0000     159.1200     147.8500
        3963    58.046600     177.0000     159.8600     147.8600
        3964    58.058900     163.0000     160.7900     147.8700
        3965    58.071100     169.0000     161.5800     147.8900
        3966    58.083400     153.0000     161.8300     147.9000
        3967    58.095600     140.0000     161.4000     147.9200
        3968    58.107900     163.0000     160.2800     147.9300
        3969    58.120100     176.0000     158.7900     147.9400
        3970    58.132400     177.0000     157.2500     147.9600
        3971    58.144600     164.0000     155.8800     147.9700
        3972    58.156900     163.0000     154.7900     147.9900
        3973    58.169100     155.0000     153.9500     148.0000
        3974    58.181400     152.0000     153.3300     148.0200
        3975    58.193600     158.0000     152.8700     148.0400
        3976    58.205900     142.0000     152.5400     148.0500
        3977    58.218100     156.0000     152.3200     148.0700
        3978    58.230400     158.0000     152.1800     148.0900
        3979    58.242600     150.0000     152.1600     148.1000
        3980    58.254900     157.0000     152.2100     148.1200
        3981    58.267100     160.0000     152.0000     148.1400
        3982    58.279400     141.0000     151.6600     148.1600
        3983    58.291600     166.0000     151.4600     148.1700
        3984    58.303900     144.0000     151.3500     148.1900
        3985    58.316200     155.0000     151.2700     148.2100
        3986    58.328400     158.0000     151.2100     148.2300
        3987    58.340700     149.0000     151.1700     148.2500
        3988    58.352900     161.0000     151.1400     148.2700
        3989    58.365200     145.0000     151.1200     148.2900
        3990    58.377400     165.0000     151.1300     148.3100
        3991    58.389700     149.0000     151.1600     148.3300
        3992    58.401900     149.0000     151.2200     148.3500
        3993    58.414200     168.0000     151.2900     148.3700
        3994    58.426400     158.0000     151.2500     148.3900
        3995    58.438700     151.0000     151.1500     148.4100
        3996    58.450900     175.0000     151.0900     148.4300
        3997    58.463200     149.0000     151.0700     148.4500
        3998    58.475400     152.0000     151.0700     148.4800
        3999    58.487700     151.0000     151.0800     148.5000
        4000    58.499900     156.0000     151.1000     148.5200
        4001    58.512200     168.0000     151.1300     148.5500
        4002    58.524400     151.0000     151.1600     148.5700
        4003    58.536700     172.0000     151.2100     148.5900
        4004    58.548900     156.0000     151.2700     148.6100
        4005    58.561200     147.0000     151.3500     148.6400
        4006    58.573400     139.0000     151.4700     148.6600
        4007    58.585700     145.0000     151.5500     148.6900
        4008    58.597900     146.0000     151.5400     148.7100
        4009    58.610200     154.0000     151.5900     148.7400
        4010    58.622400     148.0000     151.7400     148.7600
        4011    58.634700     160.0000     151.9800     148.7900
        4012    58.646900     149.0000     152.3600     148.8200
        4013    58.659200     149.0000     152.9500     148.8400
        4014    58.671400     141.0000     153.3400     148.8700
        4015    58.683700     164.0000     153.1500     148.9000
        4016    58.695900     139.0000     153.3500     148.9200
        4017    58.708200     173.0000     153.8000     148.9500
        4018    58.720400     163.0000     153.8900     148.9800
        4019    58.732700     171.0000     154.4400     149.0100
        4020    58.744900     143.0000     155.4800     149.0300
        4021    58.757200     168.0000     155.4700     149.0600
        4022    58.769400     157.0000     154.1500     149.0900
        4023    58.781700     171.0000     153.5900     149.1200
        4024    58.793900     148.0000     153.5100     149.1500
        4025    58.806200     151.0000     153.7400     149.1800
        4026    58.818400     164.0000     154.1700     149.2100
        4027    58.830700     147.0000     154.6300     149.2400
        4028    58.842900     170.0000     154.9900     149.2700
        4029    58.855200     180.0000     155.4300     149.3000
        4030    58.867400     174.0000     155.5700     149.3300
        4031    58.879700     161.0000     155.6000     149.3700
        4032    58.891900     154.0000     155.9400     149.4000
        4033    58.904200     135.0000     156.5800     149.4300
        4034    58.916400     162.0000     156.9500     149.4600
        4035    58.928700     160.0000     156.7700     149.5000
        4036    58.940900     150.0000     156.7600     149.5300
        4037    58.953200     145.0000     157.0500     149.5600
        4038    58.965500     146.0000     157.5200     149.6000
        4039    58.977700     161.0000     158.0900     149.6300
        4040    58.990000     172.0000     158.7400     149.6700
        4041    59.002200     140.0000     159.4600     149.7000
        4042    59.014500     153.0000     160.2000     149.7400
        4043    59.026700     179.0000     160.7700     149.7700
        4044    59.039000     153.0000     161.2800     149.8100
        4045    59.051200     151.0000     161.8900     149.8400
        4046    59.063500     164.0000     162.6000     149.8800
        4047    59.075700     155.0000     163.4100     149.9200
        4048    59.088000     163.0000     164.3800     149.9500
        4049    59.100200     157.0000     165.5400     149.9900
        4050    59.112500     172.0000     166.9700     150.0300
        4051    59.124700     161.0000     168.7600     150.0700
        4052    59.137000     184.0000     171.0500     150.1100
        4053    59.149200     149.0000     173.9900     150.1500
        4054    59.161500     197.0000     177.8600     150.1900
        4055    59.173700     194.0000     183.0300     150.2300
        4056    59.186000     191.0000     190.0900     150.2600
        4057    59.198200     196.0000     199.9100     150.3000
        4058    59.210500     213.0000     213.7300     150.3500
        4059    59.222700     264.0000     232.9900     150.3900
        4060    59.235000     247.0000     258.9800     150.4300
        4061    59.247200     305.0000     291.7200     150.4700
        4062    59.259500     363.0000     328.4200     150.5100
        4063    59.271700     388.0000     361.5600     150.5500
        4064    59.284000     418.0000     379.8300     150.6000
        4065    59.296200     399.0000     375.1800     150.6400
        4066    59.308500     330.0000     350.7000     150.6800
        4067    59.320700     346.0000     318.0800     150.7300
        4068    59.333000     314.0000     288.2200     150.7700
        4069    59.345200     293.0000     266.8300     150.8100
        4070    59.357500     260.0000     255.1900     150.8600
        4071    59.369700     253.0000     253.1300     150.9000
        4072    59.382000     246.0000     260.4400     150.9500
        4073    59.394200     277.0000     277.3000     150.9900
        4074    59.406500     300.0000     303.6400     151.0400
        4075    59.418700     326.0000     337.8800     151.0900
        4076    59.431000     370.0000     375.0800     151.1300
        4077    59.443200     407.0000     405.8700     151.1800
        4078    59.455500     424.0000     418.9300     151.2300
        4079    59.467700     375.0000     407.8000     151.2800
        4080    59.480000     384.0000     376.2100     151.3200
        4081    59.492200     339.0000     335.5600     151.3700
        4082    59.504500     298.0000     296.9200     151.4200
        4083    59.516700     283.0000     266.1500     151.4700
        4084    59.529000     259.0000     244.5300     151.5200
        4085    59.541200     206.0000     231.1500     151.5700
        4086    59.553500     248.0000     224.6600     151.6200
        4087    59.565700     236.0000     223.9700     151.6700
        4088    59.578000     221.0000     228.1100     151.7200
        4089    59.590200     210.0000     235.7300     151.7700
        4090    59.602500     222.0000     244.6700     151.8300
        4091    59.614800     223.0000     251.5100     151.8800
        4092    59.627000     265.0000     252.4400     151.9300
        4093    59.639300     214.0000     245.6800     151.9800
        4094    59.651500     248.0000     232.9300     152.0400
        4095    59.663800     227.0000     218.0700     152.0900
        4096    59.676000     180.0000     204.3800     152.1500
        4097    59.688300     200.0000     193.4000     152.2000
        4098    59.700500     193.0000     185.2600     152.2600
        4099    59.712800     190.0000     179.4400     152.3100
        4100    59.725000     174.0000     175.4000     152.3700
        4101    59.737300     159.0000     172.6600     152.4200
        4102    59.749500     146.0000     170.8700     152.4800
        4103    59.761800     153.0000     169.7500     152.5400
        4104    59.774000     187.0000     169.0800     152.5900
        4105    59.786300     149.0000     168.6000     152.6500
        4106    59.798500     160.0000     168.0700     152.7100
        4107    59.810800     159.0000     167.0200     152.7700
        4108    59.823000     164.0000     165.4100     152.8300
        4109    59.835300     184.0000     164.0100     152.8900
        4110    59.847500     149.0000     162.8900     152.9400
        4111    59.859800     139.0000     161.8200     153.0000
        4112    59.872000     155.0000     160.8800     153.0700
        4113    59.884300     175.0000     160.2400     153.1300
        4114    59.896500     157.0000     159.8200     153.1900
        4115    59.908800     166.0000     159.4600     153.2500
        4116    59.921000     160.0000     159.0800     153.3100
        4117    59.933300     138.0000     158.8600     153.3700
        4118    59.945500     147.0000     158.8000     153.4400
        4119    59.957800     155.0000     158.9500     153.5000
        4120    59.970000     159.0000     159.2100     153.5700
        4121    59.982300     167.0000     159.0700     153.6300
        4122    59.994500     156.0000     158.4500     153.6900

# The following lines are used to test the character set of files sent by
# network email or other means. They are not part of the CIF data set.
# abcdefghijklmnopqrstuvwxyzABCDEFGHIJKLMNOPQRSTUVWXYZ0123456789
# !@#$%^&*()_+{}:"~<>?|\-=[];'`,./ 
