# Supplementary material for: Hydrogen-substituted β-tricalcium phosphate synthesized in organic media
Source: Acta Crystallogr B Struct Sci Cryst Eng Mater. 2016 Dec 1;72(Pt 6):875–84. doi: 10.1107/S2052520616015675 (PMC5134762; doi:10.1107/S2052520616015675)
Supplement: Supplementary file 15 [file b-72-00875-150310-01-betaTCPsup15.rtv]

###############################################################################
# Rietveld refinement results for sample 150310-01
# Created with Profex 3.10.0
# Export date: Juli 27, 2016 - 16:29
###############################################################################

data_150310-01
_pd_block_id 150310-01

loop_
    _pd_proc_point_id
    _pd_proc_2theta_corrected
    _pd_proc_intensity_total
    _pd_calc_intensity_total
    _pd_proc_intensity_bkg_calc
           1     9.508400     226.0000     219.6900     219.3400
           2     9.520600     214.0000     219.9700     219.6200
           3     9.532900     232.0000     220.2400     219.8800
           4     9.545100     227.0000     220.4900     220.1200
           5     9.557400     231.0000     220.7300     220.3500
           6     9.569600     232.0000     220.9500     220.5700
           7     9.581900     228.0000     221.1600     220.7700
           8     9.594100     212.0000     221.3600     220.9600
           9     9.606400     246.0000     221.5400     221.1400
          10     9.618600     225.0000     221.7200     221.3000
          11     9.630900     206.0000     221.8800     221.4500
          12     9.643100     226.0000     222.0200     221.5900
          13     9.655400     218.0000     222.1600     221.7200
          14     9.667600     224.0000     222.2900     221.8400
          15     9.679900     219.0000     222.4000     221.9400
          16     9.692100     212.0000     222.5100     222.0400
          17     9.704400     217.0000     222.6000     222.1200
          18     9.716600     219.0000     222.6900     222.2000
          19     9.728900     203.0000     222.7600     222.2600
          20     9.741100     249.0000     222.8300     222.3200
          21     9.753400     227.0000     222.8900     222.3600
          22     9.765600     239.0000     222.9400     222.4000
          23     9.777900     246.0000     222.9800     222.4200
          24     9.790100     224.0000     223.0100     222.4400
          25     9.802400     212.0000     223.0300     222.4500
          26     9.814600     210.0000     223.0500     222.4500
          27     9.826900     227.0000     223.0600     222.4500
          28     9.839100     209.0000     223.0600     222.4300
          29     9.851400     219.0000     223.0600     222.4100
          30     9.863600     205.0000     223.0500     222.3800
          31     9.875900     225.0000     223.0300     222.3500
          32     9.888100     251.0000     223.0100     222.3100
          33     9.900400     245.0000     222.9800     222.2600
          34     9.912600     219.0000     222.9400     222.2000
          35     9.924900     248.0000     222.9000     222.1400
          36     9.937100     231.0000     222.8600     222.0700
          37     9.949400     213.0000     222.8100     222.0000
          38     9.961600     200.0000     222.7600     221.9200
          39     9.973900     234.0000     222.7000     221.8400
          40     9.986100     220.0000     222.6400     221.7500
          41     9.998400     211.0000     222.5800     221.6500
          42    10.010600     209.0000     222.5100     221.5500
          43    10.022900     209.0000     222.4400     221.4500
          44    10.035100     225.0000     222.3600     221.3400
          45    10.047400     224.0000     222.2900     221.2200
          46    10.059600     224.0000     222.2100     221.1000
          47    10.071900     224.0000     222.1300     220.9800
          48    10.084100     225.0000     222.0500     220.8500
          49    10.096400     258.0000     221.9700     220.7200
          50    10.108600     216.0000     221.8800     220.5900
          51    10.120900     221.0000     221.8000     220.4500
          52    10.133100     244.0000     221.7200     220.3100
          53    10.145400     207.0000     221.6300     220.1700
          54    10.157700     212.0000     221.5500     220.0200
          55    10.169900     202.0000     221.4700     219.8700
          56    10.182200     205.0000     221.3900     219.7100
          57    10.194400     226.0000     221.3200     219.5600
          58    10.206700     226.0000     221.2400     219.4000
          59    10.218900     238.0000     221.1800     219.2300
          60    10.231200     224.0000     221.1100     219.0700
          61    10.243400     202.0000     221.0500     218.9000
          62    10.255700     212.0000     221.0000     218.7300
          63    10.267900     202.0000     220.9500     218.5600
          64    10.280200     211.0000     220.9100     218.3900
          65    10.292400     232.0000     220.8800     218.2100
          66    10.304700     227.0000     220.8700     218.0300
          67    10.316900     219.0000     220.8600     217.8500
          68    10.329200     214.0000     220.8700     217.6700
          69    10.341400     203.0000     220.8900     217.4900
          70    10.353700     212.0000     220.9300     217.3100
          71    10.365900     221.0000     220.9800     217.1200
          72    10.378200     213.0000     221.0600     216.9300
          73    10.390400     221.0000     221.1600     216.7400
          74    10.402700     202.0000     221.2800     216.5500
          75    10.414900     219.0000     221.4200     216.3600
          76    10.427200     206.0000     221.5900     216.1700
          77    10.439400     246.0000     221.7800     215.9800
          78    10.451700     218.0000     222.0100     215.7900
          79    10.463900     219.0000     222.2600     215.5900
          80    10.476200     216.0000     222.5500     215.4000
          81    10.488400     220.0000     222.8600     215.2000
          82    10.500700     247.0000     223.2000     215.0000
          83    10.512900     208.0000     223.5700     214.8100
          84    10.525200     230.0000     223.9600     214.6100
          85    10.537400     214.0000     224.3800     214.4100
          86    10.549700     212.0000     224.8100     214.2100
          87    10.561900     218.0000     225.2700     214.0100
          88    10.574200     218.0000     225.7400     213.8200
          89    10.586400     236.0000     226.2300     213.6200
          90    10.598700     244.0000     226.7500     213.4200
          91    10.610900     230.0000     227.3100     213.2200
          92    10.623200     247.0000     227.7200     213.0200
          93    10.635400     245.0000     228.4000     212.8200
          94    10.647700     193.0000     229.2100     212.6200
          95    10.659900     254.0000     230.2500     212.4200
          96    10.672200     237.0000     231.6000     212.2200
          97    10.684400     249.0000     233.3700     212.0200
          98    10.696700     248.0000     235.7100     211.8200
          99    10.708900     255.0000     238.7800     211.6200
         100    10.721200     231.0000     242.8800     211.4200
         101    10.733400     278.0000     248.4600     211.2300
         102    10.745700     266.0000     256.1400     211.0300
         103    10.757900     269.0000     266.6100     210.8300
         104    10.770200     283.0000     280.9500     210.6300
         105    10.782400     269.0000     300.7500     210.4400
         106    10.794700     325.0000     326.5400     210.2400
         107    10.807000     333.0000     352.5800     210.0400
         108    10.819200     427.0000     370.0000     209.8500
         109    10.831500     444.0000     381.4700     209.6500
         110    10.843700     402.0000     387.8600     209.4600
         111    10.856000     387.0000     383.8600     209.2700
         112    10.868200     346.0000     360.6400     209.0800
         113    10.880500     317.0000     323.8900     208.8800
         114    10.892700     284.0000     289.4200     208.6900
         115    10.905000     246.0000     259.3800     208.5000
         116    10.917200     243.0000     239.1200     208.3100
         117    10.929500     229.0000     228.3900     208.1200
         118    10.941700     218.0000     222.6400     207.9300
         119    10.954000     205.0000     219.1900     207.7500
         120    10.966200     226.0000     216.8900     207.5600
         121    10.978500     209.0000     215.2300     207.3700
         122    10.990700     221.0000     213.9700     207.1900
         123    11.003000     205.0000     212.9400     207.0100
         124    11.015200     214.0000     212.0900     206.8200
         125    11.027500     234.0000     211.3700     206.6400
         126    11.039700     226.0000     210.7400     206.4600
         127    11.052000     183.0000     210.1800     206.2800
         128    11.064200     220.0000     209.6800     206.1000
         129    11.076500     203.0000     209.2200     205.9200
         130    11.088700     188.0000     208.8000     205.7400
         131    11.101000     225.0000     208.4100     205.5700
         132    11.113200     214.0000     208.0500     205.3900
         133    11.125500     201.0000     207.7000     205.2200
         134    11.137700     226.0000     207.3800     205.0400
         135    11.150000     203.0000     207.0700     204.8700
         136    11.162200     185.0000     206.7800     204.7000
         137    11.174500     218.0000     206.4900     204.5300
         138    11.186700     213.0000     206.2200     204.3600
         139    11.199000     231.0000     205.9600     204.1900
         140    11.211200     217.0000     205.7100     204.0200
         141    11.223500     200.0000     205.4600     203.8600
         142    11.235700     199.0000     205.2200     203.6900
         143    11.248000     183.0000     204.9900     203.5300
         144    11.260200     205.0000     204.7700     203.3700
         145    11.272500     208.0000     204.5500     203.2000
         146    11.284700     202.0000     204.3300     203.0400
         147    11.297000     190.0000     204.1200     202.8800
         148    11.309200     182.0000     203.9200     202.7300
         149    11.321500     197.0000     203.7200     202.5700
         150    11.333700     208.0000     203.5200     202.4100
         151    11.346000     195.0000     203.3200     202.2600
         152    11.358200     233.0000     203.1300     202.1000
         153    11.370500     201.0000     202.9500     201.9500
         154    11.382700     202.0000     202.7700     201.8000
         155    11.395000     199.0000     202.5800     201.6500
         156    11.407200     227.0000     202.4100     201.5000
         157    11.419500     209.0000     202.2300     201.3500
         158    11.431800     210.0000     202.0600     201.2000
         159    11.444000     193.0000     201.8900     201.0600
         160    11.456300     200.0000     201.7200     200.9100
         161    11.468500     207.0000     201.5500     200.7700
         162    11.480800     212.0000     201.3900     200.6300
         163    11.493000     204.0000     201.2300     200.4800
         164    11.505300     202.0000     201.0700     200.3400
         165    11.517500     204.0000     200.9100     200.2000
         166    11.529800     214.0000     200.7500     200.0700
         167    11.542000     191.0000     200.6000     199.9300
         168    11.554300     195.0000     200.4500     199.7900
         169    11.566500     200.0000     200.3000     199.6600
         170    11.578800     202.0000     200.1500     199.5200
         171    11.591000     225.0000     200.0000     199.3900
         172    11.603300     184.0000     199.8600     199.2600
         173    11.615500     194.0000     199.7100     199.1300
         174    11.627800     177.0000     199.5700     199.0000
         175    11.640000     210.0000     199.4300     198.8700
         176    11.652300     198.0000     199.2900     198.7400
         177    11.664500     218.0000     199.1500     198.6200
         178    11.676800     182.0000     199.0200     198.4900
         179    11.689000     195.0000     198.8800     198.3700
         180    11.701300     170.0000     198.7500     198.2400
         181    11.713500     182.0000     198.6200     198.1200
         182    11.725800     198.0000     198.4900     198.0000
         183    11.738000     201.0000     198.3600     197.8800
         184    11.750300     191.0000     198.2400     197.7600
         185    11.762500     199.0000     198.1100     197.6400
         186    11.774800     218.0000     197.9900     197.5300
         187    11.787000     196.0000     197.8600     197.4100
         188    11.799300     205.0000     197.7400     197.3000
         189    11.811500     199.0000     197.6200     197.1800
         190    11.823800     211.0000     197.5000     197.0700
         191    11.836000     206.0000     197.3800     196.9600
         192    11.848300     179.0000     197.2700     196.8500
         193    11.860500     203.0000     197.1500     196.7400
         194    11.872800     198.0000     197.0400     196.6300
         195    11.885000     193.0000     196.9200     196.5200
         196    11.897300     188.0000     196.8100     196.4100
         197    11.909500     225.0000     196.7000     196.3100
         198    11.921800     196.0000     196.5900     196.2000
         199    11.934000     203.0000     196.4800     196.1000
         200    11.946300     193.0000     196.3700     195.9900
         201    11.958500     191.0000     196.2700     195.8900
         202    11.970800     198.0000     196.1600     195.7900
         203    11.983000     187.0000     196.0600     195.6900
         204    11.995300     211.0000     195.9500     195.5900
         205    12.007500     194.0000     195.8500     195.4900
         206    12.019800     202.0000     195.7500     195.3900
         207    12.032000     203.0000     195.6500     195.3000
         208    12.044300     193.0000     195.5500     195.2000
         209    12.056500     179.0000     195.4500     195.1000
         210    12.068800     192.0000     195.3600     195.0100
         211    12.081100     198.0000     195.2600     194.9200
         212    12.093300     193.0000     195.1600     194.8200
         213    12.105600     194.0000     195.0700     194.7300
         214    12.117800     203.0000     194.9800     194.6400
         215    12.130100     192.0000     194.8800     194.5500
         216    12.142300     210.0000     194.7900     194.4600
         217    12.154600     204.0000     194.7000     194.3700
         218    12.166800     204.0000     194.6100     194.2800
         219    12.179100     209.0000     194.5200     194.2000
         220    12.191300     193.0000     194.4400     194.1100
         221    12.203600     181.0000     194.3500     194.0300
         222    12.215800     189.0000     194.2600     193.9400
         223    12.228100     201.0000     194.1800     193.8600
         224    12.240300     173.0000     194.0900     193.7700
         225    12.252600     185.0000     194.0100     193.6900
         226    12.264800     185.0000     193.9300     193.6100
         227    12.277100     208.0000     193.8500     193.5300
         228    12.289300     200.0000     193.7700     193.4500
         229    12.301600     208.0000     193.6900     193.3700
         230    12.313800     206.0000     193.6100     193.2900
         231    12.326100     182.0000     193.5300     193.2100
         232    12.338300     187.0000     193.4500     193.1300
         233    12.350600     189.0000     193.3700     193.0600
         234    12.362800     184.0000     193.3000     192.9800
         235    12.375100     211.0000     193.2200     192.9100
         236    12.387300     183.0000     193.1500     192.8300
         237    12.399600     194.0000     193.0700     192.7600
         238    12.411800     220.0000     193.0000     192.6800
         239    12.424100     192.0000     192.9300     192.6100
         240    12.436300     194.0000     192.8600     192.5400
         241    12.448600     201.0000     192.7900     192.4700
         242    12.460800     189.0000     192.7200     192.4000
         243    12.473100     188.0000     192.6500     192.3300
         244    12.485300     207.0000     192.5800     192.2600
         245    12.497600     208.0000     192.5100     192.1900
         246    12.509800     186.0000     192.4500     192.1200
         247    12.522100     197.0000     192.3800     192.0500
         248    12.534300     193.0000     192.3200     191.9800
         249    12.546600     208.0000     192.2500     191.9200
         250    12.558800     209.0000     192.1900     191.8500
         251    12.571100     191.0000     192.1300     191.7900
         252    12.583300     194.0000     192.0700     191.7200
         253    12.595600     204.0000     192.0000     191.6600
         254    12.607800     209.0000     191.9400     191.5900
         255    12.620100     170.0000     191.8900     191.5300
         256    12.632300     203.0000     191.8300     191.4600
         257    12.644600     217.0000     191.7700     191.4000
         258    12.656800     215.0000     191.7100     191.3400
         259    12.669100     208.0000     191.6600     191.2800
         260    12.681300     205.0000     191.6000     191.2200
         261    12.693600     185.0000     191.5500     191.1600
         262    12.705900     178.0000     191.5000     191.1000
         263    12.718100     210.0000     191.4500     191.0400
         264    12.730400     196.0000     191.4000     190.9800
         265    12.742600     196.0000     191.3500     190.9200
         266    12.754900     206.0000     191.3100     190.8600
         267    12.767100     191.0000     191.2600     190.8000
         268    12.779400     191.0000     191.2200     190.7500
         269    12.791600     171.0000     191.1800     190.6900
         270    12.803900     196.0000     191.1500     190.6300
         271    12.816100     201.0000     191.1100     190.5800
         272    12.828400     203.0000     191.0900     190.5200
         273    12.840600     206.0000     191.0600     190.4700
         274    12.852900     203.0000     191.0400     190.4100
         275    12.865100     207.0000     191.0300     190.3600
         276    12.877400     184.0000     191.0300     190.3000
         277    12.889600     197.0000     191.0400     190.2500
         278    12.901900     195.0000     191.0700     190.2000
         279    12.914100     202.0000     191.1200     190.1400
         280    12.926400     200.0000     191.2100     190.0900
         281    12.938600     193.0000     191.3400     190.0400
         282    12.950900     195.0000     191.5300     189.9900
         283    12.963100     188.0000     191.8100     189.9400
         284    12.975400     174.0000     192.2000     189.8900
         285    12.987600     192.0000     192.7400     189.8300
         286    12.999900     218.0000     193.4700     189.7800
         287    13.012100     175.0000     194.4700     189.7300
         288    13.024400     205.0000     195.6800     189.6800
         289    13.036600     212.0000     197.5000     189.6400
         290    13.048900     198.0000     200.0000     189.5900
         291    13.061100     186.0000     203.2100     189.5400
         292    13.073400     223.0000     206.2200     189.4900
         293    13.085600     211.0000     208.2500     189.4400
         294    13.097900     226.0000     210.0900     189.3900
         295    13.110100     196.0000     211.4700     189.3500
         296    13.122400     207.0000     211.0600     189.3000
         297    13.134600     195.0000     207.7600     189.2500
         298    13.146900     200.0000     203.5100     189.2100
         299    13.159100     186.0000     200.1000     189.1600
         300    13.171400     227.0000     196.6300     189.1100
         301    13.183600     211.0000     193.9400     189.0700
         302    13.195900     188.0000     192.4600     189.0200
         303    13.208100     179.0000     191.6500     188.9800
         304    13.220400     179.0000     191.1700     188.9300
         305    13.232600     195.0000     190.8500     188.8900
         306    13.244900     201.0000     190.6400     188.8400
         307    13.257100     192.0000     190.4900     188.8000
         308    13.269400     177.0000     190.3900     188.7500
         309    13.281600     214.0000     190.3300     188.7100
         310    13.293900     160.0000     190.3000     188.6700
         311    13.306100     198.0000     190.3000     188.6200
         312    13.318400     207.0000     190.3200     188.5800
         313    13.330600     186.0000     190.3800     188.5400
         314    13.342900     198.0000     190.4800     188.4900
         315    13.355100     189.0000     190.6100     188.4500
         316    13.367400     192.0000     190.8000     188.4100
         317    13.379700     215.0000     191.0500     188.3700
         318    13.391900     226.0000     191.3900     188.3300
         319    13.404200     196.0000     191.8400     188.2800
         320    13.416400     198.0000     192.4500     188.2400
         321    13.428700     229.0000     193.2800     188.2000
         322    13.440900     202.0000     194.4300     188.1600
         323    13.453200     204.0000     196.0300     188.1200
         324    13.465400     189.0000     198.2500     188.0800
         325    13.477700     182.0000     200.7800     188.0400
         326    13.489900     201.0000     204.7900     188.0000
         327    13.502200     176.0000     210.2900     187.9600
         328    13.514400     201.0000     217.8400     187.9200
         329    13.526700     207.0000     228.1900     187.8800
         330    13.538900     216.0000     242.4400     187.8400
         331    13.551200     233.0000     261.2200     187.8000
         332    13.563400     305.0000     281.9000     187.7600
         333    13.575700     308.0000     298.9200     187.7200
         334    13.587900     317.0000     312.3700     187.6800
         335    13.600200     316.0000     324.0200     187.6400
         336    13.612400     362.0000     328.1200     187.6000
         337    13.624700     338.0000     316.6700     187.5600
         338    13.636900     308.0000     292.0200     187.5200
         339    13.649200     298.0000     267.4900     187.4900
         340    13.661400     220.0000     245.3300     187.4500
         341    13.673700     210.0000     224.7100     187.4100
         342    13.685900     225.0000     210.2700     187.3700
         343    13.698200     217.0000     202.1600     187.3300
         344    13.710400     189.0000     197.6600     187.3000
         345    13.722700     176.0000     194.9800     187.2600
         346    13.734900     176.0000     193.2600     187.2200
         347    13.747200     191.0000     192.0600     187.1800
         348    13.759400     194.0000     191.2000     187.1500
         349    13.771700     185.0000     190.5400     187.1100
         350    13.783900     200.0000     190.0300     187.0700
         351    13.796200     174.0000     189.6200     187.0400
         352    13.808400     183.0000     189.2800     187.0000
         353    13.820700     196.0000     189.0000     186.9600
         354    13.832900     209.0000     188.7700     186.9300
         355    13.845200     175.0000     188.5600     186.8900
         356    13.857400     203.0000     188.3800     186.8500
         357    13.869700     183.0000     188.2200     186.8200
         358    13.881900     160.0000     188.0800     186.7800
         359    13.894200     181.0000     187.9500     186.7400
         360    13.906400     214.0000     187.8400     186.7100
         361    13.918700     189.0000     187.7300     186.6700
         362    13.930900     187.0000     187.6400     186.6400
         363    13.943200     170.0000     187.5500     186.6000
         364    13.955400     193.0000     187.4700     186.5700
         365    13.967700     182.0000     187.4000     186.5300
         366    13.979900     170.0000     187.3300     186.4900
         367    13.992200     216.0000     187.2600     186.4600
         368    14.004500     154.0000     187.2000     186.4200
         369    14.016700     196.0000     187.1500     186.3900
         370    14.029000     198.0000     187.1000     186.3500
         371    14.041200     179.0000     187.0700     186.3200
         372    14.053500     195.0000     187.0400     186.2800
         373    14.065700     175.0000     187.0200     186.2500
         374    14.078000     171.0000     187.0200     186.2100
         375    14.090200     200.0000     187.0400     186.1800
         376    14.102500     183.0000     187.0900     186.1400
         377    14.114700     194.0000     187.1800     186.1100
         378    14.127000     182.0000     187.3200     186.0800
         379    14.139200     177.0000     187.5200     186.0400
         380    14.151500     160.0000     187.8200     186.0100
         381    14.163700     188.0000     188.2000     185.9700
         382    14.176000     196.0000     188.6200     185.9400
         383    14.188200     213.0000     188.9700     185.9000
         384    14.200500     201.0000     189.2500     185.8700
         385    14.212700     177.0000     189.4600     185.8400
         386    14.225000     192.0000     189.4900     185.8000
         387    14.237200     197.0000     189.1900     185.7700
         388    14.249500     182.0000     188.6200     185.7300
         389    14.261700     199.0000     188.0400     185.7000
         390    14.274000     158.0000     187.5000     185.6700
         391    14.286200     186.0000     186.9900     185.6300
         392    14.298500     169.0000     186.6000     185.6000
         393    14.310700     185.0000     186.3500     185.5700
         394    14.323000     199.0000     186.1900     185.5300
         395    14.335200     167.0000     186.0700     185.5000
         396    14.347500     186.0000     185.9900     185.4700
         397    14.359700     172.0000     185.9200     185.4300
         398    14.372000     188.0000     185.8500     185.4000
         399    14.384200     187.0000     185.8000     185.3700
         400    14.396500     194.0000     185.7500     185.3300
         401    14.408700     197.0000     185.7000     185.3000
         402    14.421000     215.0000     185.6600     185.2700
         403    14.433200     176.0000     185.6100     185.2300
         404    14.445500     182.0000     185.5700     185.2000
         405    14.457700     183.0000     185.5300     185.1700
         406    14.470000     180.0000     185.4900     185.1300
         407    14.482200     191.0000     185.4500     185.1000
         408    14.494500     191.0000     185.4200     185.0700
         409    14.506700     192.0000     185.3800     185.0400
         410    14.519000     169.0000     185.3400     185.0000
         411    14.531200     203.0000     185.3100     184.9700
         412    14.543500     187.0000     185.2700     184.9400
         413    14.555700     187.0000     185.2400     184.9100
         414    14.568000     186.0000     185.2000     184.8700
         415    14.580200     194.0000     185.1700     184.8400
         416    14.592500     182.0000     185.1300     184.8100
         417    14.604700     176.0000     185.1000     184.7800
         418    14.617000     181.0000     185.0600     184.7500
         419    14.629200     167.0000     185.0300     184.7100
         420    14.641500     201.0000     184.9900     184.6800
         421    14.653800     186.0000     184.9600     184.6500
         422    14.666000     180.0000     184.9300     184.6200
         423    14.678300     157.0000     184.9000     184.5900
         424    14.690500     208.0000     184.8600     184.5500
         425    14.702800     204.0000     184.8300     184.5200
         426    14.715000     153.0000     184.8000     184.4900
         427    14.727300     172.0000     184.7600     184.4600
         428    14.739500     182.0000     184.7300     184.4300
         429    14.751800     175.0000     184.7000     184.4000
         430    14.764000     194.0000     184.6700     184.3600
         431    14.776300     209.0000     184.6400     184.3300
         432    14.788500     170.0000     184.6100     184.3000
         433    14.800800     194.0000     184.5700     184.2700
         434    14.813000     152.0000     184.5400     184.2400
         435    14.825300     204.0000     184.5100     184.2100
         436    14.837500     188.0000     184.4800     184.1800
         437    14.849800     202.0000     184.4500     184.1500
         438    14.862000     206.0000     184.4200     184.1100
         439    14.874300     182.0000     184.3900     184.0800
         440    14.886500     190.0000     184.3600     184.0500
         441    14.898800     154.0000     184.3300     184.0200
         442    14.911000     198.0000     184.3000     183.9900
         443    14.923300     165.0000     184.2700     183.9600
         444    14.935500     192.0000     184.2400     183.9300
         445    14.947800     176.0000     184.2100     183.9000
         446    14.960000     158.0000     184.1800     183.8700
         447    14.972300     200.0000     184.1500     183.8400
         448    14.984500     195.0000     184.1200     183.8100
         449    14.996800     173.0000     184.0900     183.7800
         450    15.009000     164.0000     184.0600     183.7500
         451    15.021300     186.0000     184.0300     183.7200
         452    15.033500     167.0000     184.0000     183.6900
         453    15.045800     174.0000     183.9700     183.6600
         454    15.058000     190.0000     183.9500     183.6300
         455    15.070300     193.0000     183.9200     183.6000
         456    15.082500     162.0000     183.8900     183.5700
         457    15.094800     198.0000     183.8600     183.5400
         458    15.107000     168.0000     183.8300     183.5100
         459    15.119300     205.0000     183.8100     183.4800
         460    15.131500     190.0000     183.7800     183.4500
         461    15.143800     191.0000     183.7500     183.4200
         462    15.156000     208.0000     183.7200     183.3900
         463    15.168300     187.0000     183.7000     183.3600
         464    15.180500     189.0000     183.6700     183.3300
         465    15.192800     187.0000     183.6400     183.3000
         466    15.205000     195.0000     183.6100     183.2700
         467    15.217300     179.0000     183.5900     183.2400
         468    15.229500     182.0000     183.5600     183.2100
         469    15.241800     187.0000     183.5300     183.1800
         470    15.254000     188.0000     183.5100     183.1600
         471    15.266300     179.0000     183.4800     183.1300
         472    15.278600     175.0000     183.4600     183.1000
         473    15.290800     201.0000     183.4300     183.0700
         474    15.303100     188.0000     183.4100     183.0400
         475    15.315300     187.0000     183.3800     183.0100
         476    15.327600     159.0000     183.3500     182.9800
         477    15.339800     166.0000     183.3300     182.9500
         478    15.352100     176.0000     183.3000     182.9300
         479    15.364300     191.0000     183.2800     182.9000
         480    15.376600     184.0000     183.2600     182.8700
         481    15.388800     178.0000     183.2300     182.8400
         482    15.401100     185.0000     183.2100     182.8100
         483    15.413300     179.0000     183.1800     182.7900
         484    15.425600     176.0000     183.1600     182.7600
         485    15.437800     181.0000     183.1400     182.7300
         486    15.450100     186.0000     183.1100     182.7000
         487    15.462300     181.0000     183.0900     182.6800
         488    15.474600     171.0000     183.0700     182.6500
         489    15.486800     181.0000     183.0500     182.6200
         490    15.499100     185.0000     183.0200     182.5900
         491    15.511300     175.0000     183.0000     182.5700
         492    15.523600     197.0000     182.9800     182.5400
         493    15.535800     180.0000     182.9600     182.5100
         494    15.548100     159.0000     182.9400     182.4800
         495    15.560300     181.0000     182.9200     182.4600
         496    15.572600     193.0000     182.9000     182.4300
         497    15.584800     168.0000     182.8700     182.4000
         498    15.597100     178.0000     182.8500     182.3800
         499    15.609300     192.0000     182.8400     182.3500
         500    15.621600     179.0000     182.8200     182.3200
         501    15.633800     156.0000     182.8000     182.3000
         502    15.646100     175.0000     182.7800     182.2700
         503    15.658300     180.0000     182.7600     182.2500
         504    15.670600     187.0000     182.7400     182.2200
         505    15.682800     207.0000     182.7200     182.1900
         506    15.695100     202.0000     182.7100     182.1700
         507    15.707300     186.0000     182.6900     182.1400
         508    15.719600     168.0000     182.6700     182.1200
         509    15.731800     197.0000     182.6600     182.0900
         510    15.744100     191.0000     182.6400     182.0700
         511    15.756300     206.0000     182.6300     182.0400
         512    15.768600     177.0000     182.6100     182.0100
         513    15.780800     182.0000     182.6000     181.9900
         514    15.793100     198.0000     182.5900     181.9600
         515    15.805300     213.0000     182.5700     181.9400
         516    15.817600     211.0000     182.5600     181.9100
         517    15.829800     182.0000     182.5500     181.8900
         518    15.842100     166.0000     182.5400     181.8700
         519    15.854300     173.0000     182.5300     181.8400
         520    15.866600     175.0000     182.5200     181.8200
         521    15.878800     177.0000     182.5100     181.7900
         522    15.891100     194.0000     182.5000     181.7700
         523    15.903300     167.0000     182.5000     181.7400
         524    15.915600     193.0000     182.4900     181.7200
         525    15.927900     194.0000     182.4900     181.7000
         526    15.940100     160.0000     182.4800     181.6700
         527    15.952400     177.0000     182.4800     181.6500
         528    15.964600     153.0000     182.4800     181.6300
         529    15.976900     182.0000     182.4800     181.6000
         530    15.989100     199.0000     182.4800     181.5800
         531    16.001400     175.0000     182.4800     181.5600
         532    16.013600     173.0000     182.4900     181.5300
         533    16.025900     180.0000     182.5000     181.5100
         534    16.038100     206.0000     182.5100     181.4900
         535    16.050400     203.0000     182.5200     181.4600
         536    16.062600     206.0000     182.5400     181.4400
         537    16.074900     188.0000     182.5600     181.4200
         538    16.087100     196.0000     182.6000     181.4000
         539    16.099400     212.0000     182.6400     181.3700
         540    16.111600     174.0000     182.6900     181.3500
         541    16.123900     169.0000     182.7700     181.3300
         542    16.136100     191.0000     182.8700     181.3100
         543    16.148400     190.0000     183.0000     181.2900
         544    16.160600     169.0000     183.1800     181.2600
         545    16.172900     206.0000     183.4200     181.2400
         546    16.185100     185.0000     183.7600     181.2200
         547    16.197400     179.0000     184.1600     181.2000
         548    16.209600     174.0000     184.5000     181.1800
         549    16.221900     156.0000     184.7800     181.1600
         550    16.234100     162.0000     185.1000     181.1400
         551    16.246400     168.0000     185.3500     181.1200
         552    16.258600     184.0000     185.2500     181.1000
         553    16.270900     185.0000     184.8400     181.0800
         554    16.283100     185.0000     184.5100     181.0600
         555    16.295400     221.0000     184.2900     181.0400
         556    16.307600     173.0000     184.0100     181.0100
         557    16.319900     191.0000     183.7600     180.9900
         558    16.332100     181.0000     183.6600     180.9800
         559    16.344400     188.0000     183.6600     180.9600
         560    16.356600     172.0000     183.7000     180.9400
         561    16.368900     193.0000     183.7900     180.9200
         562    16.381100     186.0000     183.8900     180.9000
         563    16.393400     200.0000     184.0200     180.8800
         564    16.405600     188.0000     184.1700     180.8600
         565    16.417900     199.0000     184.3300     180.8400
         566    16.430100     188.0000     184.5200     180.8200
         567    16.442400     177.0000     184.7300     180.8000
         568    16.454600     187.0000     184.9600     180.7800
         569    16.466900     187.0000     185.2200     180.7700
         570    16.479100     200.0000     185.5100     180.7500
         571    16.491400     167.0000     185.8300     180.7300
         572    16.503600     179.0000     186.1900     180.7100
         573    16.515900     178.0000     186.5400     180.6900
         574    16.528100     166.0000     186.9800     180.6800
         575    16.540400     183.0000     187.4600     180.6600
         576    16.552600     190.0000     188.0000     180.6400
         577    16.564900     181.0000     188.6000     180.6200
         578    16.577200     193.0000     189.2700     180.6100
         579    16.589400     194.0000     190.0000     180.5900
         580    16.601700     177.0000     190.8200     180.5700
         581    16.613900     175.0000     191.7200     180.5600
         582    16.626200     204.0000     192.7200     180.5400
         583    16.638400     200.0000     193.8100     180.5200
         584    16.650700     168.0000     195.0100     180.5100
         585    16.662900     179.0000     196.3200     180.4900
         586    16.675200     210.0000     197.7500     180.4700
         587    16.687400     202.0000     199.3000     180.4600
         588    16.699700     174.0000     200.9800     180.4400
         589    16.711900     200.0000     202.7900     180.4300
         590    16.724200     215.0000     204.7700     180.4100
         591    16.736400     192.0000     206.9400     180.4000
         592    16.748700     182.0000     209.3800     180.3800
         593    16.760900     225.0000     212.1900     180.3700
         594    16.773200     187.0000     215.6000     180.3500
         595    16.785400     187.0000     219.9400     180.3400
         596    16.797700     191.0000     225.7500     180.3200
         597    16.809900     240.0000     233.7100     180.3100
         598    16.822200     220.0000     244.6700     180.2900
         599    16.834400     254.0000     259.9900     180.2800
         600    16.846700     280.0000     282.8300     180.2700
         601    16.858900     322.0000     318.4300     180.2500
         602    16.871200     376.0000     372.9700     180.2400
         603    16.883400     395.0000     441.9100     180.2300
         604    16.895700     477.0000     493.3300     180.2100
         605    16.907900     575.0000     533.2600     180.2000
         606    16.920200     601.0000     591.5500     180.1900
         607    16.932400     679.0000     644.1200     180.1700
         608    16.944700     617.0000     616.8700     180.1600
         609    16.956900     525.0000     507.6000     180.1500
         610    16.969200     446.0000     433.1900     180.1400
         611    16.981400     374.0000     394.5800     180.1200
         612    16.993700     321.0000     331.3400     180.1100
         613    17.005900     269.0000     263.8400     180.1000
         614    17.018200     221.0000     228.5900     180.0900
         615    17.030400     231.0000     212.9300     180.0800
         616    17.042700     217.0000     204.8500     180.0600
         617    17.054900     201.0000     199.9700     180.0500
         618    17.067200     196.0000     196.6600     180.0400
         619    17.079400     207.0000     194.2500     180.0300
         620    17.091700     185.0000     192.4800     180.0200
         621    17.103900     162.0000     191.0000     180.0100
         622    17.116200     194.0000     189.7900     180.0000
         623    17.128400     174.0000     188.7900     179.9900
         624    17.140700     199.0000     187.9400     179.9800
         625    17.152900     203.0000     187.2200     179.9700
         626    17.165200     211.0000     186.5900     179.9600
         627    17.177400     201.0000     186.0400     179.9500
         628    17.189700     168.0000     185.5600     179.9400
         629    17.201900     182.0000     185.1300     179.9300
         630    17.214200     197.0000     184.7500     179.9200
         631    17.226500     191.0000     184.4100     179.9100
         632    17.238700     165.0000     184.1000     179.9000
         633    17.251000     179.0000     183.8300     179.8900
         634    17.263200     179.0000     183.5800     179.8800
         635    17.275500     198.0000     183.3500     179.8800
         636    17.287700     187.0000     183.1400     179.8700
         637    17.300000     186.0000     182.9500     179.8600
         638    17.312200     185.0000     182.7800     179.8500
         639    17.324500     177.0000     182.6200     179.8400
         640    17.336700     187.0000     182.4800     179.8400
         641    17.349000     187.0000     182.3400     179.8300
         642    17.361200     197.0000     182.2200     179.8200
         643    17.373500     207.0000     182.1000     179.8100
         644    17.385700     209.0000     182.0000     179.8100
         645    17.398000     198.0000     181.9000     179.8000
         646    17.410200     160.0000     181.8100     179.7900
         647    17.422500     184.0000     181.7200     179.7900
         648    17.434700     200.0000     181.6400     179.7800
         649    17.447000     195.0000     181.5700     179.7700
         650    17.459200     192.0000     181.5000     179.7700
         651    17.471500     190.0000     181.4400     179.7600
         652    17.483700     205.0000     181.3800     179.7500
         653    17.496000     214.0000     181.3200     179.7500
         654    17.508200     175.0000     181.2700     179.7400
         655    17.520500     213.0000     181.2300     179.7400
         656    17.532700     176.0000     181.1900     179.7300
         657    17.545000     190.0000     181.1500     179.7300
         658    17.557200     192.0000     181.1200     179.7200
         659    17.569500     183.0000     181.0900     179.7200
         660    17.581700     190.0000     181.0700     179.7100
         661    17.594000     198.0000     181.0600     179.7100
         662    17.606200     188.0000     181.0700     179.7000
         663    17.618500     192.0000     181.0900     179.7000
         664    17.630700     210.0000     181.1300     179.7000
         665    17.643000     183.0000     181.2000     179.6900
         666    17.655200     179.0000     181.3100     179.6900
         667    17.667500     199.0000     181.4800     179.6800
         668    17.679700     191.0000     181.7000     179.6800
         669    17.692000     164.0000     182.0700     179.6800
         670    17.704200     203.0000     182.6100     179.6700
         671    17.716500     192.0000     183.3400     179.6700
         672    17.728700     212.0000     184.0700     179.6700
         673    17.741000     178.0000     184.6300     179.6700
         674    17.753200     200.0000     185.2300     179.6600
         675    17.765500     188.0000     185.8700     179.6600
         676    17.777700     189.0000     186.0200     179.6600
         677    17.790000     220.0000     185.2100     179.6600
         678    17.802200     200.0000     184.1600     179.6500
         679    17.814500     165.0000     183.5200     179.6500
         680    17.826700     182.0000     182.9300     179.6500
         681    17.839000     191.0000     182.1200     179.6500
         682    17.851300     173.0000     181.4400     179.6500
         683    17.863500     186.0000     181.0600     179.6500
         684    17.875800     178.0000     180.8400     179.6500
         685    17.888000     175.0000     180.7100     179.6500
         686    17.900300     178.0000     180.6200     179.6400
         687    17.912500     177.0000     180.5500     179.6400
         688    17.924800     200.0000     180.5100     179.6400
         689    17.937000     198.0000     180.4700     179.6400
         690    17.949300     193.0000     180.4400     179.6400
         691    17.961500     193.0000     180.4100     179.6400
         692    17.973800     171.0000     180.3900     179.6400
         693    17.986000     142.0000     180.3700     179.6400
         694    17.998300     174.0000     180.3600     179.6400
         695    18.010500     176.0000     180.3500     179.6400
         696    18.022800     171.0000     180.3400     179.6500
         697    18.035000     171.0000     180.3300     179.6500
         698    18.047300     193.0000     180.3200     179.6500
         699    18.059500     182.0000     180.3200     179.6500
         700    18.071800     149.0000     180.3200     179.6500
         701    18.084000     186.0000     180.3200     179.6500
         702    18.096300     181.0000     180.3200     179.6500
         703    18.108500     181.0000     180.3200     179.6500
         704    18.120800     207.0000     180.3300     179.6600
         705    18.133000     178.0000     180.3400     179.6600
         706    18.145300     178.0000     180.3500     179.6600
         707    18.157500     177.0000     180.3700     179.6600
         708    18.169800     167.0000     180.3900     179.6700
         709    18.182000     178.0000     180.4200     179.6700
         710    18.194300     176.0000     180.4600     179.6700
         711    18.206500     185.0000     180.5200     179.6700
         712    18.218800     159.0000     180.5900     179.6800
         713    18.231000     191.0000     180.7000     179.6800
         714    18.243300     190.0000     180.8500     179.6800
         715    18.255500     198.0000     181.0600     179.6900
         716    18.267800     178.0000     181.3500     179.6900
         717    18.280000     180.0000     181.7200     179.6900
         718    18.292300     190.0000     182.3400     179.7000
         719    18.304500     211.0000     183.2400     179.7000
         720    18.316800     183.0000     184.5200     179.7000
         721    18.329000     195.0000     186.0100     179.7100
         722    18.341300     192.0000     187.3200     179.7100
         723    18.353500     175.0000     188.5200     179.7200
         724    18.365800     167.0000     189.8400     179.7200
         725    18.378000     172.0000     190.7700     179.7300
         726    18.390300     183.0000     190.2000     179.7300
         727    18.402500     202.0000     188.3200     179.7400
         728    18.414800     198.0000     186.7200     179.7400
         729    18.427000     207.0000     185.6800     179.7500
         730    18.439300     173.0000     184.4300     179.7500
         731    18.451500     177.0000     182.9700     179.7600
         732    18.463800     183.0000     181.9200     179.7600
         733    18.476000     181.0000     181.3500     179.7700
         734    18.488300     200.0000     181.0500     179.7800
         735    18.500600     160.0000     180.8700     179.7800
         736    18.512800     186.0000     180.7600     179.7900
         737    18.525100     187.0000     180.6900     179.7900
         738    18.537300     193.0000     180.6400     179.8000
         739    18.549600     193.0000     180.6000     179.8100
         740    18.561800     169.0000     180.5700     179.8100
         741    18.574100     186.0000     180.5500     179.8200
         742    18.586300     180.0000     180.5300     179.8300
         743    18.598600     219.0000     180.5100     179.8300
         744    18.610800     186.0000     180.5000     179.8400
         745    18.623100     190.0000     180.4900     179.8500
         746    18.635300     196.0000     180.4800     179.8600
         747    18.647600     191.0000     180.4700     179.8600
         748    18.659800     201.0000     180.4600     179.8700
         749    18.672100     192.0000     180.4600     179.8800
         750    18.684300     177.0000     180.4500     179.8900
         751    18.696600     175.0000     180.4500     179.9000
         752    18.708800     194.0000     180.4500     179.9000
         753    18.721100     167.0000     180.4600     179.9100
         754    18.733300     151.0000     180.4700     179.9200
         755    18.745600     174.0000     180.4800     179.9300
         756    18.757800     178.0000     180.5000     179.9400
         757    18.770100     200.0000     180.5300     179.9500
         758    18.782300     201.0000     180.5800     179.9500
         759    18.794600     171.0000     180.6500     179.9600
         760    18.806800     221.0000     180.7400     179.9700
         761    18.819100     195.0000     180.8400     179.9800
         762    18.831300     197.0000     180.9200     179.9900
         763    18.843600     191.0000     181.0000     180.0000
         764    18.855800     199.0000     181.0900     180.0100
         765    18.868100     209.0000     181.1400     180.0200
         766    18.880300     192.0000     181.0700     180.0300
         767    18.892600     204.0000     180.9400     180.0400
         768    18.904800     186.0000     180.8700     180.0500
         769    18.917100     180.0000     180.8100     180.0600
         770    18.929300     175.0000     180.7300     180.0700
         771    18.941600     183.0000     180.6400     180.0800
         772    18.953800     178.0000     180.5800     180.0900
         773    18.966100     198.0000     180.5600     180.1000
         774    18.978300     168.0000     180.5400     180.1100
         775    18.990600     178.0000     180.5400     180.1200
         776    19.002800     184.0000     180.5400     180.1300
         777    19.015100     187.0000     180.5400     180.1400
         778    19.027300     187.0000     180.5500     180.1500
         779    19.039600     193.0000     180.5500     180.1600
         780    19.051800     187.0000     180.5600     180.1700
         781    19.064100     182.0000     180.5700     180.1900
         782    19.076300     184.0000     180.5800     180.2000
         783    19.088600     174.0000     180.5900     180.2100
         784    19.100800     167.0000     180.6000     180.2200
         785    19.113100     180.0000     180.6100     180.2300
         786    19.125300     177.0000     180.6200     180.2400
         787    19.137600     160.0000     180.6300     180.2600
         788    19.149900     174.0000     180.6400     180.2700
         789    19.162100     197.0000     180.6500     180.2800
         790    19.174400     180.0000     180.6600     180.2900
         791    19.186600     155.0000     180.6700     180.3000
         792    19.198900     172.0000     180.6800     180.3200
         793    19.211100     200.0000     180.6900     180.3300
         794    19.223400     175.0000     180.7100     180.3400
         795    19.235600     188.0000     180.7200     180.3500
         796    19.247900     172.0000     180.7300     180.3600
         797    19.260100     174.0000     180.7400     180.3800
         798    19.272400     184.0000     180.7600     180.3900
         799    19.284600     179.0000     180.7700     180.4000
         800    19.296900     179.0000     180.7800     180.4200
         801    19.309100     176.0000     180.8000     180.4300
         802    19.321400     176.0000     180.8100     180.4400
         803    19.333600     190.0000     180.8300     180.4500
         804    19.345900     174.0000     180.8400     180.4700
         805    19.358100     182.0000     180.8600     180.4800
         806    19.370400     171.0000     180.8700     180.4900
         807    19.382600     185.0000     180.8900     180.5100
         808    19.394900     188.0000     180.9000     180.5200
         809    19.407100     174.0000     180.9200     180.5400
         810    19.419400     179.0000     180.9300     180.5500
         811    19.431600     184.0000     180.9500     180.5600
         812    19.443900     200.0000     180.9700     180.5800
         813    19.456100     180.0000     180.9900     180.5900
         814    19.468400     187.0000     181.0000     180.6000
         815    19.480600     178.0000     181.0200     180.6200
         816    19.492900     185.0000     181.0400     180.6300
         817    19.505100     163.0000     181.0600     180.6500
         818    19.517400     183.0000     181.0800     180.6600
         819    19.529600     175.0000     181.1000     180.6700
         820    19.541900     162.0000     181.1200     180.6900
         821    19.554100     170.0000     181.1400     180.7000
         822    19.566400     165.0000     181.1700     180.7200
         823    19.578600     180.0000     181.2000     180.7300
         824    19.590900     189.0000     181.2200     180.7500
         825    19.603100     178.0000     181.2600     180.7600
         826    19.615400     189.0000     181.2900     180.7800
         827    19.627600     192.0000     181.3300     180.7900
         828    19.639900     161.0000     181.3800     180.8100
         829    19.652100     182.0000     181.4400     180.8200
         830    19.664400     182.0000     181.5200     180.8400
         831    19.676600     191.0000     181.6200     180.8500
         832    19.688900     198.0000     181.7500     180.8700
         833    19.701100     187.0000     181.9400     180.8800
         834    19.713400     155.0000     182.2000     180.9000
         835    19.725600     205.0000     182.5700     180.9100
         836    19.737900     195.0000     183.0000     180.9300
         837    19.750100     181.0000     183.3900     180.9400
         838    19.762400     196.0000     183.7400     180.9600
         839    19.774700     191.0000     184.1400     180.9700
         840    19.786900     185.0000     184.4700     180.9900
         841    19.799200     203.0000     184.3700     181.0000
         842    19.811400     162.0000     183.8500     181.0200
         843    19.823700     181.0000     183.4500     181.0300
         844    19.835900     201.0000     183.2700     181.0500
         845    19.848200     188.0000     183.0300     181.0700
         846    19.860400     173.0000     182.6600     181.0800
         847    19.872700     177.0000     182.3800     181.1000
         848    19.884900     184.0000     182.2500     181.1100
         849    19.897200     154.0000     182.2100     181.1300
         850    19.909400     181.0000     182.2300     181.1400
         851    19.921700     149.0000     182.2800     181.1600
         852    19.933900     183.0000     182.3600     181.1800
         853    19.946200     210.0000     182.4800     181.1900
         854    19.958400     203.0000     182.6400     181.2100
         855    19.970700     181.0000     182.8400     181.2200
         856    19.982900     195.0000     183.1200     181.2400
         857    19.995200     167.0000     183.4800     181.2600
         858    20.007400     177.0000     183.9800     181.2700
         859    20.019700     205.0000     184.6700     181.2900
         860    20.031900     170.0000     185.6700     181.3100
         861    20.044200     187.0000     187.1400     181.3200
         862    20.056400     250.0000     189.3400     181.3400
         863    20.068700     227.0000     192.6200     181.3500
         864    20.080900     201.0000     197.3900     181.3700
         865    20.093200     204.0000     203.5200     181.3900
         866    20.105400     201.0000     209.5700     181.4000
         867    20.117700     191.0000     215.0300     181.4200
         868    20.129900     252.0000     221.1600     181.4400
         869    20.142200     239.0000     227.2100     181.4500
         870    20.154400     252.0000     228.5200     181.4700
         871    20.166700     212.0000     222.6000     181.4900
         872    20.178900     237.0000     215.9200     181.5000
         873    20.191200     261.0000     212.6400     181.5200
         874    20.203400     215.0000     209.5500     181.5400
         875    20.215700     223.0000     203.1900     181.5500
         876    20.227900     193.0000     196.2600     181.5700
         877    20.240200     178.0000     191.7800     181.5900
         878    20.252400     171.0000     189.3400     181.6000
         879    20.264700     205.0000     187.4600     181.6200
         880    20.276900     222.0000     185.7900     181.6400
         881    20.289200     184.0000     184.6800     181.6500
         882    20.301400     177.0000     184.0300     181.6700
         883    20.313700     183.0000     183.6300     181.6900
         884    20.325900     147.0000     183.3600     181.7000
         885    20.338200     210.0000     183.1700     181.7200
         886    20.350400     178.0000     183.0400     181.7400
         887    20.362700     188.0000     182.9300     181.7500
         888    20.374900     203.0000     182.8600     181.7700
         889    20.387200     173.0000     182.8000     181.7900
         890    20.399400     179.0000     182.7600     181.8000
         891    20.411700     178.0000     182.7300     181.8200
         892    20.424000     179.0000     182.7000     181.8400
         893    20.436200     193.0000     182.6900     181.8500
         894    20.448500     178.0000     182.6800     181.8700
         895    20.460700     188.0000     182.6700     181.8900
         896    20.473000     176.0000     182.6700     181.9000
         897    20.485200     218.0000     182.6700     181.9200
         898    20.497500     191.0000     182.6800     181.9400
         899    20.509700     201.0000     182.6900     181.9500
         900    20.522000     180.0000     182.7000     181.9700
         901    20.534200     186.0000     182.7200     181.9900
         902    20.546500     172.0000     182.7300     182.0000
         903    20.558700     197.0000     182.7600     182.0200
         904    20.571000     179.0000     182.7800     182.0400
         905    20.583200     190.0000     182.8200     182.0500
         906    20.595500     212.0000     182.8600     182.0700
         907    20.607700     170.0000     182.9000     182.0900
         908    20.620000     176.0000     182.9600     182.1000
         909    20.632200     204.0000     183.0300     182.1200
         910    20.644500     155.0000     183.1200     182.1400
         911    20.656700     172.0000     183.2500     182.1500
         912    20.669000     171.0000     183.4100     182.1700
         913    20.681200     196.0000     183.6300     182.1900
         914    20.693500     207.0000     183.9500     182.2000
         915    20.705700     187.0000     184.4000     182.2200
         916    20.718000     204.0000     185.0700     182.2400
         917    20.730200     192.0000     185.9800     182.2500
         918    20.742500     201.0000     186.9400     182.2700
         919    20.754700     200.0000     187.7400     182.2800
         920    20.767000     180.0000     188.5700     182.3000
         921    20.779200     181.0000     189.4900     182.3200
         922    20.791500     192.0000     189.9400     182.3300
         923    20.803700     189.0000     189.1200     182.3500
         924    20.816000     205.0000     187.8100     182.3700
         925    20.828200     189.0000     187.0900     182.3800
         926    20.840500     201.0000     186.6900     182.4000
         927    20.852700     187.0000     186.0000     182.4200
         928    20.865000     205.0000     185.0300     182.4300
         929    20.877200     187.0000     184.3400     182.4500
         930    20.889500     194.0000     183.9700     182.4600
         931    20.901700     185.0000     183.7700     182.4800
         932    20.914000     197.0000     183.6700     182.5000
         933    20.926200     192.0000     183.6100     182.5100
         934    20.938500     188.0000     183.5800     182.5300
         935    20.950700     164.0000     183.5600     182.5400
         936    20.963000     188.0000     183.5600     182.5600
         937    20.975200     191.0000     183.5700     182.5800
         938    20.987500     185.0000     183.5900     182.5900
         939    20.999700     179.0000     183.6100     182.6100
         940    21.012000     186.0000     183.6400     182.6200
         941    21.024200     182.0000     183.6700     182.6400
         942    21.036500     186.0000     183.7100     182.6500
         943    21.048700     181.0000     183.7500     182.6700
         944    21.061000     188.0000     183.8000     182.6900
         945    21.073300     169.0000     183.8500     182.7000
         946    21.085500     179.0000     183.9000     182.7200
         947    21.097800     198.0000     183.9600     182.7300
         948    21.110000     164.0000     184.0300     182.7500
         949    21.122300     201.0000     184.1100     182.7600
         950    21.134500     191.0000     184.1900     182.7800
         951    21.146800     194.0000     184.2900     182.7900
         952    21.159000     159.0000     184.3900     182.8100
         953    21.171300     195.0000     184.5200     182.8200
         954    21.183500     146.0000     184.6700     182.8400
         955    21.195800     170.0000     184.8400     182.8500
         956    21.208000     184.0000     185.0500     182.8700
         957    21.220300     191.0000     185.3100     182.8800
         958    21.232500     179.0000     185.6400     182.9000
         959    21.244800     193.0000     186.0500     182.9100
         960    21.257000     177.0000     186.6000     182.9300
         961    21.269300     193.0000     187.3400     182.9400
         962    21.281500     203.0000     188.3700     182.9600
         963    21.293800     201.0000     189.8500     182.9700
         964    21.306000     187.0000     191.9800     182.9900
         965    21.318300     180.0000     195.0300     183.0000
         966    21.330500     227.0000     199.1000     183.0200
         967    21.342800     200.0000     203.7600     183.0300
         968    21.355000     211.0000     208.2400     183.0500
         969    21.367300     214.0000     212.5400     183.0600
         970    21.379500     232.0000     216.7400     183.0700
         971    21.391800     212.0000     219.2700     183.0900
         972    21.404000     184.0000     217.6300     183.1000
         973    21.416300     221.0000     212.6400     183.1200
         974    21.428500     191.0000     208.0900     183.1300
         975    21.440800     194.0000     205.1200     183.1400
         976    21.453000     200.0000     202.0900     183.1600
         977    21.465300     190.0000     197.9900     183.1700
         978    21.477500     205.0000     193.9800     183.1800
         979    21.489800     202.0000     191.2300     183.2000
         980    21.502000     183.0000     189.6700     183.2100
         981    21.514300     218.0000     188.8400     183.2300
         982    21.526500     192.0000     188.4300     183.2400
         983    21.538800     177.0000     188.2900     183.2500
         984    21.551000     203.0000     188.3300     183.2700
         985    21.563300     179.0000     188.5300     183.2800
         986    21.575500     200.0000     188.9000     183.2900
         987    21.587800     197.0000     189.4400     183.3000
         988    21.600000     212.0000     190.2100     183.3200
         989    21.612300     184.0000     191.2700     183.3300
         990    21.624500     191.0000     192.7100     183.3400
         991    21.636800     194.0000     194.4700     183.3600
         992    21.649000     182.0000     197.1400     183.3700
         993    21.661300     221.0000     200.9400     183.3800
         994    21.673500     186.0000     206.5100     183.3900
         995    21.685800     230.0000     214.8200     183.4100
         996    21.698100     214.0000     227.4700     183.4200
         997    21.710300     258.0000     246.4500     183.4300
         998    21.722600     259.0000     272.3000     183.4400
         999    21.734800     296.0000     300.4900     183.4500
        1000    21.747100     337.0000     326.2800     183.4700
        1001    21.759300     342.0000     352.8900     183.4800
        1002    21.771600     394.0000     380.0700     183.4900
        1003    21.783800     401.0000     391.8100     183.5000
        1004    21.796100     357.0000     370.2100     183.5100
        1005    21.808300     329.0000     332.8700     183.5200
        1006    21.820600     289.0000     308.4700     183.5300
        1007    21.832800     270.0000     295.1500     183.5500
        1008    21.845100     254.0000     276.6700     183.5600
        1009    21.857300     236.0000     248.8100     183.5700
        1010    21.869600     197.0000     224.2000     183.5800
        1011    21.881800     202.0000     209.3600     183.5900
        1012    21.894100     195.0000     201.3700     183.6000
        1013    21.906300     212.0000     196.9300     183.6100
        1014    21.918600     196.0000     194.3400     183.6200
        1015    21.930800     195.0000     192.8000     183.6300
        1016    21.943100     206.0000     191.9700     183.6400
        1017    21.955300     196.0000     191.7200     183.6500
        1018    21.967600     189.0000     191.9100     183.6600
        1019    21.979800     186.0000     192.2600     183.6700
        1020    21.992100     169.0000     192.6200     183.6800
        1021    22.004300     176.0000     193.1800     183.6900
        1022    22.016600     188.0000     193.8100     183.7000
        1023    22.028800     191.0000     193.7900     183.7100
        1024    22.041100     193.0000     192.6400     183.7200
        1025    22.053300     180.0000     191.5300     183.7300
        1026    22.065600     181.0000     191.1400     183.7400
        1027    22.077800     202.0000     191.1000     183.7500
        1028    22.090100     209.0000     190.9200     183.7600
        1029    22.102300     191.0000     190.7700     183.7700
        1030    22.114600     181.0000     191.2000     183.7800
        1031    22.126800     171.0000     192.0700     183.7900
        1032    22.139100     194.0000     193.0400     183.7900
        1033    22.151300     181.0000     194.1000     183.8000
        1034    22.163600     203.0000     195.2100     183.8100
        1035    22.175800     202.0000     195.7200     183.8200
        1036    22.188100     204.0000     194.8700     183.8300
        1037    22.200300     191.0000     193.2400     183.8400
        1038    22.212600     195.0000     192.0500     183.8400
        1039    22.224800     184.0000     191.3800     183.8500
        1040    22.237100     180.0000     190.6100     183.8600
        1041    22.249300     200.0000     189.4300     183.8700
        1042    22.261600     197.0000     188.2900     183.8800
        1043    22.273800     176.0000     187.5600     183.8800
        1044    22.286100     221.0000     187.1800     183.8900
        1045    22.298300     184.0000     186.9900     183.9000
        1046    22.310600     209.0000     186.9100     183.9000
        1047    22.322800     168.0000     186.9000     183.9100
        1048    22.335100     190.0000     186.9200     183.9200
        1049    22.347400     193.0000     186.9800     183.9200
        1050    22.359600     195.0000     187.0600     183.9300
        1051    22.371900     180.0000     187.1600     183.9400
        1052    22.384100     224.0000     187.2700     183.9400
        1053    22.396400     190.0000     187.4100     183.9500
        1054    22.408600     199.0000     187.5600     183.9600
        1055    22.420900     173.0000     187.7300     183.9600
        1056    22.433100     173.0000     187.9100     183.9700
        1057    22.445400     203.0000     188.1100     183.9700
        1058    22.457600     177.0000     188.3300     183.9800
        1059    22.469900     189.0000     188.5600     183.9800
        1060    22.482100     198.0000     188.8000     183.9900
        1061    22.494400     174.0000     189.0600     184.0000
        1062    22.506600     185.0000     189.3200     184.0000
        1063    22.518900     190.0000     189.6000     184.0100
        1064    22.531100     190.0000     189.8800     184.0100
        1065    22.543400     188.0000     190.1700     184.0100
        1066    22.555600     190.0000     190.4500     184.0200
        1067    22.567900     206.0000     190.7300     184.0200
        1068    22.580100     173.0000     191.0100     184.0300
        1069    22.592400     191.0000     191.2600     184.0300
        1070    22.604600     210.0000     191.5000     184.0400
        1071    22.616900     212.0000     191.7200     184.0400
        1072    22.629100     192.0000     191.9000     184.0400
        1073    22.641400     167.0000     192.0500     184.0500
        1074    22.653600     203.0000     192.1600     184.0500
        1075    22.665900     198.0000     192.2300     184.0500
        1076    22.678100     184.0000     192.2600     184.0600
        1077    22.690400     185.0000     192.2500     184.0600
        1078    22.702600     179.0000     192.1900     184.0600
        1079    22.714900     221.0000     192.0900     184.0700
        1080    22.727100     200.0000     191.9400     184.0700
        1081    22.739400     208.0000     191.7700     184.0700
        1082    22.751600     191.0000     191.5600     184.0700
        1083    22.763900     177.0000     191.3200     184.0800
        1084    22.776100     193.0000     191.0700     184.0800
        1085    22.788400     201.0000     190.7900     184.0800
        1086    22.800600     193.0000     190.5100     184.0800
        1087    22.812900     217.0000     190.2100     184.0800
        1088    22.825100     227.0000     189.9200     184.0900
        1089    22.837400     182.0000     189.6300     184.0900
        1090    22.849600     186.0000     189.3400     184.0900
        1091    22.861900     212.0000     189.0600     184.0900
        1092    22.874100     188.0000     188.7900     184.0900
        1093    22.886400     221.0000     188.5300     184.0900
        1094    22.898600     166.0000     188.2800     184.0900
        1095    22.910900     196.0000     188.0400     184.0900
        1096    22.923100     207.0000     187.8200     184.0900
        1097    22.935400     174.0000     187.6100     184.0900
        1098    22.947600     197.0000     187.4200     184.0900
        1099    22.959900     201.0000     187.2400     184.0900
        1100    22.972100     198.0000     187.0700     184.0900
        1101    22.984400     182.0000     186.9100     184.0900
        1102    22.996700     184.0000     186.7600     184.0900
        1103    23.008900     208.0000     186.6300     184.0900
        1104    23.021200     197.0000     186.5000     184.0900
        1105    23.033400     198.0000     186.3800     184.0900
        1106    23.045700     186.0000     186.2800     184.0900
        1107    23.057900     169.0000     186.1800     184.0900
        1108    23.070200     188.0000     186.0800     184.0900
        1109    23.082400     172.0000     186.0000     184.0800
        1110    23.094700     203.0000     185.9200     184.0800
        1111    23.106900     184.0000     185.8400     184.0800
        1112    23.119200     184.0000     185.7700     184.0800
        1113    23.131400     195.0000     185.7100     184.0800
        1114    23.143700     186.0000     185.6500     184.0700
        1115    23.155900     188.0000     185.6000     184.0700
        1116    23.168200     177.0000     185.5400     184.0700
        1117    23.180400     196.0000     185.4900     184.0700
        1118    23.192700     177.0000     185.4500     184.0600
        1119    23.204900     175.0000     185.4100     184.0600
        1120    23.217200     185.0000     185.3700     184.0600
        1121    23.229400     194.0000     185.3300     184.0500
        1122    23.241700     195.0000     185.2900     184.0500
        1123    23.253900     186.0000     185.2600     184.0500
        1124    23.266200     189.0000     185.2300     184.0400
        1125    23.278400     184.0000     185.2000     184.0400
        1126    23.290700     181.0000     185.1700     184.0300
        1127    23.302900     187.0000     185.1400     184.0300
        1128    23.315200     187.0000     185.1200     184.0200
        1129    23.327400     190.0000     185.0900     184.0200
        1130    23.339700     190.0000     185.0700     184.0100
        1131    23.351900     174.0000     185.0500     184.0100
        1132    23.364200     174.0000     185.0200     184.0000
        1133    23.376400     175.0000     185.0000     184.0000
        1134    23.388700     177.0000     184.9800     183.9900
        1135    23.400900     172.0000     184.9700     183.9900
        1136    23.413200     169.0000     184.9500     183.9800
        1137    23.425400     196.0000     184.9300     183.9800
        1138    23.437700     169.0000     184.9100     183.9700
        1139    23.449900     190.0000     184.9000     183.9600
        1140    23.462200     192.0000     184.8800     183.9600
        1141    23.474400     198.0000     184.8700     183.9500
        1142    23.486700     179.0000     184.8500     183.9400
        1143    23.498900     220.0000     184.8400     183.9400
        1144    23.511200     151.0000     184.8200     183.9300
        1145    23.523400     188.0000     184.8100     183.9200
        1146    23.535700     179.0000     184.8000     183.9100
        1147    23.547900     174.0000     184.7800     183.9100
        1148    23.560200     182.0000     184.7700     183.9000
        1149    23.572400     196.0000     184.7600     183.8900
        1150    23.584700     183.0000     184.7500     183.8800
        1151    23.596900     182.0000     184.7300     183.8700
        1152    23.609200     182.0000     184.7200     183.8700
        1153    23.621400     186.0000     184.7100     183.8600
        1154    23.633700     164.0000     184.7000     183.8500
        1155    23.646000     206.0000     184.6900     183.8400
        1156    23.658200     176.0000     184.6800     183.8300
        1157    23.670500     177.0000     184.6700     183.8200
        1158    23.682700     165.0000     184.6600     183.8100
        1159    23.695000     179.0000     184.6500     183.8000
        1160    23.707200     195.0000     184.6400     183.7900
        1161    23.719500     200.0000     184.6300     183.7800
        1162    23.731700     182.0000     184.6200     183.7700
        1163    23.744000     195.0000     184.6100     183.7600
        1164    23.756200     177.0000     184.6000     183.7500
        1165    23.768500     175.0000     184.6000     183.7400
        1166    23.780700     170.0000     184.5900     183.7300
        1167    23.793000     191.0000     184.5800     183.7200
        1168    23.805200     179.0000     184.5800     183.7100
        1169    23.817500     190.0000     184.5700     183.7000
        1170    23.829700     213.0000     184.5700     183.6800
        1171    23.842000     194.0000     184.5600     183.6700
        1172    23.854200     179.0000     184.5600     183.6600
        1173    23.866500     202.0000     184.5600     183.6500
        1174    23.878700     193.0000     184.5700     183.6400
        1175    23.891000     162.0000     184.5700     183.6200
        1176    23.903200     166.0000     184.5900     183.6100
        1177    23.915500     177.0000     184.6000     183.6000
        1178    23.927700     180.0000     184.6300     183.5800
        1179    23.940000     192.0000     184.6800     183.5700
        1180    23.952200     199.0000     184.7500     183.5600
        1181    23.964500     179.0000     184.8600     183.5400
        1182    23.976700     191.0000     185.0400     183.5300
        1183    23.989000     190.0000     185.3000     183.5200
        1184    24.001200     173.0000     185.5900     183.5000
        1185    24.013500     180.0000     185.8500     183.4900
        1186    24.025700     192.0000     186.1200     183.4700
        1187    24.038000     163.0000     186.4300     183.4600
        1188    24.050200     196.0000     186.5700     183.4500
        1189    24.062500     180.0000     186.3000     183.4300
        1190    24.074700     176.0000     185.8700     183.4200
        1191    24.087000     185.0000     185.6300     183.4000
        1192    24.099200     208.0000     185.5500     183.3800
        1193    24.111500     204.0000     185.4400     183.3700
        1194    24.123700     174.0000     185.1700     183.3500
        1195    24.136000     152.0000     184.8500     183.3400
        1196    24.148200     186.0000     184.6400     183.3200
        1197    24.160500     168.0000     184.5300     183.3000
        1198    24.172700     180.0000     184.4600     183.2900
        1199    24.185000     171.0000     184.4100     183.2700
        1200    24.197200     177.0000     184.3800     183.2500
        1201    24.209500     188.0000     184.3500     183.2400
        1202    24.221700     189.0000     184.3300     183.2200
        1203    24.234000     177.0000     184.3200     183.2000
        1204    24.246200     153.0000     184.3000     183.1800
        1205    24.258500     168.0000     184.2900     183.1700
        1206    24.270700     189.0000     184.2800     183.1500
        1207    24.283000     185.0000     184.2800     183.1300
        1208    24.295300     182.0000     184.2700     183.1100
        1209    24.307500     191.0000     184.2600     183.0900
        1210    24.319800     197.0000     184.2600     183.0800
        1211    24.332000     187.0000     184.2600     183.0600
        1212    24.344300     181.0000     184.2500     183.0400
        1213    24.356500     165.0000     184.2500     183.0200
        1214    24.368800     178.0000     184.2500     183.0000
        1215    24.381000     181.0000     184.2500     182.9800
        1216    24.393300     167.0000     184.2500     182.9600
        1217    24.405500     182.0000     184.2500     182.9400
        1218    24.417800     200.0000     184.2600     182.9200
        1219    24.430000     163.0000     184.2600     182.9000
        1220    24.442300     169.0000     184.2700     182.8800
        1221    24.454500     201.0000     184.2800     182.8600
        1222    24.466800     184.0000     184.2900     182.8400
        1223    24.479000     202.0000     184.3000     182.8200
        1224    24.491300     180.0000     184.3100     182.7900
        1225    24.503500     175.0000     184.3200     182.7700
        1226    24.515800     181.0000     184.3400     182.7500
        1227    24.528000     183.0000     184.3500     182.7300
        1228    24.540300     185.0000     184.3700     182.7100
        1229    24.552500     176.0000     184.4000     182.6900
        1230    24.564800     177.0000     184.4200     182.6600
        1231    24.577000     163.0000     184.4500     182.6400
        1232    24.589300     187.0000     184.4800     182.6200
        1233    24.601500     182.0000     184.5100     182.5900
        1234    24.613800     175.0000     184.5500     182.5700
        1235    24.626000     174.0000     184.5900     182.5500
        1236    24.638300     193.0000     184.6300     182.5300
        1237    24.650500     184.0000     184.6800     182.5000
        1238    24.662800     220.0000     184.7400     182.4800
        1239    24.675000     189.0000     184.8000     182.4500
        1240    24.687300     182.0000     184.8600     182.4300
        1241    24.699500     174.0000     184.9300     182.4000
        1242    24.711800     159.0000     185.0100     182.3800
        1243    24.724000     185.0000     185.0800     182.3600
        1244    24.736300     182.0000     185.1700     182.3300
        1245    24.748500     183.0000     185.2700     182.3100
        1246    24.760800     175.0000     185.3800     182.2800
        1247    24.773000     174.0000     185.4900     182.2500
        1248    24.785300     160.0000     185.6200     182.2300
        1249    24.797500     178.0000     185.7600     182.2000
        1250    24.809800     189.0000     185.9000     182.1800
        1251    24.822000     192.0000     186.0600     182.1500
        1252    24.834300     182.0000     186.2300     182.1200
        1253    24.846500     195.0000     186.4100     182.1000
        1254    24.858800     187.0000     186.6100     182.0700
        1255    24.871000     174.0000     186.8200     182.0400
        1256    24.883300     168.0000     187.0400     182.0200
        1257    24.895500     166.0000     187.2700     181.9900
        1258    24.907800     183.0000     187.5100     181.9600
        1259    24.920100     183.0000     187.7700     181.9300
        1260    24.932300     196.0000     188.0400     181.9100
        1261    24.944600     183.0000     188.3100     181.8800
        1262    24.956800     187.0000     188.5900     181.8500
        1263    24.969100     210.0000     188.8800     181.8200
        1264    24.981300     197.0000     189.1700     181.7900
        1265    24.993600     183.0000     189.4600     181.7600
        1266    25.005800     194.0000     189.7400     181.7400
        1267    25.018100     180.0000     190.0100     181.7100
        1268    25.030300     177.0000     190.2700     181.6800
        1269    25.042600     160.0000     190.5100     181.6500
        1270    25.054800     188.0000     190.7200     181.6200
        1271    25.067100     185.0000     190.9100     181.5900
        1272    25.079300     172.0000     191.0800     181.5600
        1273    25.091600     188.0000     191.2000     181.5300
        1274    25.103800     186.0000     191.2900     181.5000
        1275    25.116100     177.0000     191.3500     181.4700
        1276    25.128300     194.0000     191.3600     181.4400
        1277    25.140600     205.0000     191.3400     181.4000
        1278    25.152800     193.0000     191.2800     181.3700
        1279    25.165100     188.0000     191.1800     181.3400
        1280    25.177300     187.0000     191.0500     181.3100
        1281    25.189600     192.0000     190.8900     181.2800
        1282    25.201800     203.0000     190.7100     181.2500
        1283    25.214100     193.0000     190.5100     181.2100
        1284    25.226300     176.0000     190.3000     181.1800
        1285    25.238600     171.0000     190.0700     181.1500
        1286    25.250800     172.0000     189.8400     181.1200
        1287    25.263100     191.0000     189.6100     181.0800
        1288    25.275300     188.0000     189.3900     181.0500
        1289    25.287600     187.0000     189.1700     181.0200
        1290    25.299800     175.0000     188.9700     180.9900
        1291    25.312100     175.0000     188.7900     180.9500
        1292    25.324300     170.0000     188.6300     180.9200
        1293    25.336600     179.0000     188.4900     180.8800
        1294    25.348800     189.0000     188.3900     180.8500
        1295    25.361100     183.0000     188.3200     180.8200
        1296    25.373300     176.0000     188.2900     180.7800
        1297    25.385600     189.0000     188.3000     180.7500
        1298    25.397800     174.0000     188.3700     180.7100
        1299    25.410100     171.0000     188.5100     180.6800
        1300    25.422300     187.0000     188.7200     180.6400
        1301    25.434600     199.0000     189.0200     180.6100
        1302    25.446800     195.0000     189.4400     180.5700
        1303    25.459100     206.0000     190.0300     180.5300
        1304    25.471300     194.0000     190.8700     180.5000
        1305    25.483600     183.0000     192.1000     180.4600
        1306    25.495800     155.0000     193.9300     180.4300
        1307    25.508100     190.0000     196.6300     180.3900
        1308    25.520300     189.0000     200.2900     180.3500
        1309    25.532600     213.0000     204.1900     180.3200
        1310    25.544800     203.0000     208.0100     180.2800
        1311    25.557100     209.0000     212.3000     180.2400
        1312    25.569400     239.0000     216.9200     180.2000
        1313    25.581600     244.0000     219.0300     180.1700
        1314    25.593900     206.0000     216.9700     180.1300
        1315    25.606100     200.0000     214.9700     180.0900
        1316    25.618400     235.0000     216.0400     180.0500
        1317    25.630600     219.0000     219.5400     180.0100
        1318    25.642900     228.0000     223.9300     179.9800
        1319    25.655100     218.0000     228.2100     179.9400
        1320    25.667400     245.0000     234.8200     179.9000
        1321    25.679600     260.0000     247.4600     179.8600
        1322    25.691900     255.0000     268.7000     179.8200
        1323    25.704100     280.0000     300.9600     179.7800
        1324    25.716400     342.0000     344.4400     179.7400
        1325    25.728600     373.0000     393.9800     179.7000
        1326    25.740900     456.0000     444.2700     179.6600
        1327    25.753100     513.0000     495.1700     179.6200
        1328    25.765400     516.0000     539.6200     179.5800
        1329    25.777600     494.0000     554.0800     179.5400
        1330    25.789900     526.0000     521.9700     179.5000
        1331    25.802100     459.0000     468.0500     179.4600
        1332    25.814400     446.0000     428.6100     179.4200
        1333    25.826600     387.0000     409.3400     179.3800
        1334    25.838900     368.0000     392.8100     179.3400
        1335    25.851100     300.0000     360.9400     179.2900
        1336    25.863400     322.0000     316.4600     179.2500
        1337    25.875600     265.0000     277.5200     179.2100
        1338    25.887900     269.0000     252.4200     179.1700
        1339    25.900100     239.0000     238.3900     179.1300
        1340    25.912400     231.0000     231.1100     179.0800
        1341    25.924600     210.0000     227.8200     179.0400
        1342    25.936900     211.0000     227.0600     179.0000
        1343    25.949100     241.0000     228.0700     178.9600
        1344    25.961400     247.0000     230.4500     178.9100
        1345    25.973600     217.0000     234.0300     178.8700
        1346    25.985900     246.0000     238.7500     178.8300
        1347    25.998100     251.0000     244.7000     178.7800
        1348    26.010400     237.0000     252.0900     178.7400
        1349    26.022600     258.0000     261.2500     178.7000
        1350    26.034900     279.0000     272.2400     178.6500
        1351    26.047100     287.0000     284.1000     178.6100
        1352    26.059400     315.0000     295.6900     178.5600
        1353    26.071600     304.0000     307.2000     178.5200
        1354    26.083900     325.0000     317.9900     178.4700
        1355    26.096100     371.0000     324.2500     178.4300
        1356    26.108400     282.0000     322.1200     178.3800
        1357    26.120600     321.0000     315.2600     178.3400
        1358    26.132900     284.0000     309.9300     178.2900
        1359    26.145100     310.0000     306.8800     178.2500
        1360    26.157400     285.0000     303.4100     178.2000
        1361    26.169600     311.0000     296.4200     178.1500
        1362    26.181900     287.0000     286.0600     178.1100
        1363    26.194200     272.0000     275.7900     178.0600
        1364    26.206400     294.0000     267.3100     178.0100
        1365    26.218700     260.0000     260.2500     177.9700
        1366    26.230900     270.0000     254.1500     177.9200
        1367    26.243200     257.0000     248.8900     177.8700
        1368    26.255400     236.0000     244.5400     177.8300
        1369    26.267700     221.0000     241.3300     177.7800
        1370    26.279900     257.0000     239.6700     177.7300
        1371    26.292200     266.0000     240.2100     177.6800
        1372    26.304400     232.0000     244.0100     177.6400
        1373    26.316700     270.0000     252.6000     177.5900
        1374    26.328900     250.0000     266.9600     177.5400
        1375    26.341200     283.0000     284.9300     177.4900
        1376    26.353400     302.0000     304.9800     177.4400
        1377    26.365700     350.0000     330.0000     177.3900
        1378    26.377900     375.0000     357.0400     177.3500
        1379    26.390200     380.0000     372.6500     177.3000
        1380    26.402400     374.0000     367.5400     177.2500
        1381    26.414700     337.0000     357.5000     177.2000
        1382    26.426900     328.0000     351.6300     177.1500
        1383    26.439200     326.0000     339.7300     177.1000
        1384    26.451400     313.0000     322.9300     177.0500
        1385    26.463700     302.0000     304.2500     177.0000
        1386    26.475900     294.0000     286.7600     176.9500
        1387    26.488200     274.0000     276.3200     176.9000
        1388    26.500400     239.0000     268.9800     176.8500
        1389    26.512700     259.0000     263.0100     176.8000
        1390    26.524900     271.0000     264.8100     176.7500
        1391    26.537200     246.0000     275.9000     176.6900
        1392    26.549400     264.0000     289.6600     176.6400
        1393    26.561700     322.0000     303.2700     176.5900
        1394    26.573900     361.0000     319.1300     176.5400
        1395    26.586200     302.0000     332.1900     176.4900
        1396    26.598400     346.0000     325.8200     176.4400
        1397    26.610700     297.0000     301.4300     176.3800
        1398    26.622900     303.0000     283.6400     176.3300
        1399    26.635200     286.0000     279.5400     176.2800
        1400    26.647400     278.0000     283.5800     176.2300
        1401    26.659700     275.0000     284.2700     176.1700
        1402    26.671900     266.0000     274.0000     176.1200
        1403    26.684200     263.0000     262.4900     176.0700
        1404    26.696400     256.0000     256.2800     176.0200
        1405    26.708700     249.0000     247.4500     175.9600
        1406    26.720900     212.0000     233.1100     175.9100
        1407    26.733200     232.0000     221.9900     175.8600
        1408    26.745400     240.0000     216.9000     175.8000
        1409    26.757700     222.0000     215.1400     175.7500
        1410    26.769900     212.0000     212.5000     175.6900
        1411    26.782200     195.0000     205.5200     175.6400
        1412    26.794400     190.0000     197.1500     175.5800
        1413    26.806700     192.0000     191.4300     175.5300
        1414    26.818900     193.0000     188.1000     175.4800
        1415    26.831200     192.0000     186.0600     175.4200
        1416    26.843500     193.0000     184.7300     175.3700
        1417    26.855700     197.0000     183.8000     175.3100
        1418    26.868000     196.0000     183.1300     175.2500
        1419    26.880200     164.0000     182.6400     175.2000
        1420    26.892500     210.0000     182.3000     175.1400
        1421    26.904700     188.0000     182.0900     175.0900
        1422    26.917000     175.0000     182.0100     175.0300
        1423    26.929200     177.0000     182.1200     174.9800
        1424    26.941500     186.0000     182.4800     174.9200
        1425    26.953700     197.0000     183.2300     174.8600
        1426    26.966000     193.0000     184.5000     174.8100
        1427    26.978200     182.0000     186.1900     174.7500
        1428    26.990500     206.0000     187.8700     174.6900
        1429    27.002700     188.0000     189.5900     174.6400
        1430    27.015000     200.0000     191.5500     174.5800
        1431    27.027200     203.0000     192.9400     174.5200
        1432    27.039500     191.0000     192.0300     174.4600
        1433    27.051700     191.0000     189.2300     174.4100
        1434    27.064000     188.0000     187.1600     174.3500
        1435    27.076200     199.0000     186.4200     174.2900
        1436    27.088500     167.0000     186.3200     174.2300
        1437    27.100700     220.0000     185.8300     174.1700
        1438    27.113000     192.0000     184.1500     174.1100
        1439    27.125200     180.0000     182.1600     174.0600
        1440    27.137500     169.0000     180.8600     174.0000
        1441    27.149700     198.0000     180.1600     173.9400
        1442    27.162000     191.0000     179.7800     173.8800
        1443    27.174200     166.0000     179.5900     173.8200
        1444    27.186500     153.0000     179.5100     173.7600
        1445    27.198700     182.0000     179.5200     173.7000
        1446    27.211000     159.0000     179.6000     173.6400
        1447    27.223200     180.0000     179.7500     173.5800
        1448    27.235500     169.0000     179.9700     173.5200
        1449    27.247700     217.0000     180.2700     173.4600
        1450    27.260000     200.0000     180.6800     173.4000
        1451    27.272200     187.0000     181.2400     173.3400
        1452    27.284500     189.0000     182.0100     173.2800
        1453    27.296700     186.0000     183.1200     173.2200
        1454    27.309000     187.0000     184.6400     173.1600
        1455    27.321200     163.0000     187.1300     173.1000
        1456    27.333500     206.0000     190.7600     173.0400
        1457    27.345700     200.0000     195.5100     172.9800
        1458    27.358000     190.0000     200.7700     172.9200
        1459    27.370200     203.0000     206.2200     172.8500
        1460    27.382500     217.0000     211.8100     172.7900
        1461    27.394700     213.0000     216.1900     172.7300
        1462    27.407000     230.0000     216.5500     172.6700
        1463    27.419200     204.0000     212.3600     172.6100
        1464    27.431500     199.0000     207.5200     172.5500
        1465    27.443700     188.0000     205.1100     172.4800
        1466    27.456000     191.0000     204.9100     172.4200
        1467    27.468200     198.0000     204.9700     172.3600
        1468    27.480500     219.0000     203.4000     172.3000
        1469    27.492800     209.0000     200.5900     172.2300
        1470    27.505000     171.0000     198.6900     172.1700
        1471    27.517300     184.0000     198.7700     172.1100
        1472    27.529500     204.0000     200.6800     172.0400
        1473    27.541800     227.0000     204.1000     171.9800
        1474    27.554000     234.0000     208.9400     171.9200
        1475    27.566300     192.0000     215.4200     171.8500
        1476    27.578500     214.0000     224.1700     171.7900
        1477    27.590800     228.0000     236.5000     171.7200
        1478    27.603000     228.0000     254.8800     171.6600
        1479    27.615300     305.0000     283.7100     171.6000
        1480    27.627500     329.0000     329.9100     171.5300
        1481    27.639800     379.0000     401.4400     171.4700
        1482    27.652000     515.0000     499.0400     171.4000
        1483    27.664300     596.0000     608.5500     171.3400
        1484    27.676500     759.0000     720.4000     171.2700
        1485    27.688800     892.0000     838.9200     171.2100
        1486    27.701000     953.0000     939.4700     171.1400
        1487    27.713300     947.0000     949.2300     171.0800
        1488    27.725500     850.0000     839.1000     171.0100
        1489    27.737800     675.0000     704.5700     170.9500
        1490    27.750000     637.0000     629.5400     170.8800
        1491    27.762300     610.0000     609.8500     170.8200
        1492    27.774500     606.0000     599.1600     170.7500
        1493    27.786800     527.0000     544.2900     170.6800
        1494    27.799000     433.0000     441.2300     170.6200
        1495    27.811300     329.0000     343.2400     170.5500
        1496    27.823500     274.0000     280.0300     170.4900
        1497    27.835800     274.0000     244.3900     170.4200
        1498    27.848000     221.0000     223.9700     170.3500
        1499    27.860300     210.0000     211.5100     170.2900
        1500    27.872500     191.0000     203.3700     170.2200
        1501    27.884800     210.0000     197.7400     170.1500
        1502    27.897000     182.0000     193.6700     170.0800
        1503    27.909300     208.0000     190.6200     170.0200
        1504    27.921500     215.0000     188.2800     169.9500
        1505    27.933800     208.0000     186.4300     169.8800
        1506    27.946000     181.0000     184.9500     169.8200
        1507    27.958300     211.0000     183.7500     169.7500
        1508    27.970500     169.0000     182.7700     169.6800
        1509    27.982800     190.0000     181.9600     169.6100
        1510    27.995000     185.0000     181.2900     169.5400
        1511    28.007300     189.0000     180.7400     169.4800
        1512    28.019500     171.0000     180.2800     169.4100
        1513    28.031800     190.0000     179.9100     169.3400
        1514    28.044000     164.0000     179.6100     169.2700
        1515    28.056300     197.0000     179.3700     169.2000
        1516    28.068500     186.0000     179.1800     169.1300
        1517    28.080800     211.0000     179.0500     169.0600
        1518    28.093000     178.0000     178.9700     168.9900
        1519    28.105300     179.0000     178.9200     168.9300
        1520    28.117500     183.0000     178.9200     168.8600
        1521    28.129800     195.0000     178.9600     168.7900
        1522    28.142100     215.0000     179.0200     168.7200
        1523    28.154300     212.0000     179.1300     168.6500
        1524    28.166600     185.0000     179.2600     168.5800
        1525    28.178800     154.0000     179.4200     168.5100
        1526    28.191100     185.0000     179.6100     168.4400
        1527    28.203300     189.0000     179.8200     168.3700
        1528    28.215600     183.0000     180.0600     168.3000
        1529    28.227800     190.0000     180.3000     168.2300
        1530    28.240100     202.0000     180.5800     168.1600
        1531    28.252300     201.0000     180.8700     168.0900
        1532    28.264600     204.0000     181.1900     168.0200
        1533    28.276800     191.0000     181.5200     167.9500
        1534    28.289100     198.0000     181.8800     167.8700
        1535    28.301300     204.0000     182.2600     167.8000
        1536    28.313600     191.0000     182.6800     167.7300
        1537    28.325800     177.0000     183.1300     167.6600
        1538    28.338100     180.0000     183.6000     167.5900
        1539    28.350300     186.0000     184.1000     167.5200
        1540    28.362600     205.0000     184.6200     167.4500
        1541    28.374800     229.0000     185.1500     167.3800
        1542    28.387100     184.0000     185.6400     167.3000
        1543    28.399300     221.0000     186.1800     167.2300
        1544    28.411600     220.0000     186.9500     167.1600
        1545    28.423800     223.0000     188.1200     167.0900
        1546    28.436100     203.0000     189.9700     167.0200
        1547    28.448300     207.0000     192.8400     166.9400
        1548    28.460600     194.0000     196.9600     166.8700
        1549    28.472800     210.0000     201.7400     166.8000
        1550    28.485100     218.0000     206.4400     166.7300
        1551    28.497300     208.0000     211.6300     166.6500
        1552    28.509600     197.0000     216.8900     166.5800
        1553    28.521800     228.0000     218.5700     166.5100
        1554    28.534100     221.0000     213.2500     166.4400
        1555    28.546300     244.0000     206.1400     166.3600
        1556    28.558600     225.0000     202.5100     166.2900
        1557    28.570800     201.0000     202.0900     166.2200
        1558    28.583100     207.0000     203.1000     166.1400
        1559    28.595300     177.0000     202.8000     166.0700
        1560    28.607600     208.0000     199.3300     166.0000
        1561    28.619800     182.0000     195.3000     165.9200
        1562    28.632100     203.0000     192.9800     165.8500
        1563    28.644300     179.0000     191.5200     165.7800
        1564    28.656600     164.0000     189.6900     165.7000
        1565    28.668800     190.0000     187.3000     165.6300
        1566    28.681100     182.0000     185.0600     165.5500
        1567    28.693300     197.0000     183.5400     165.4800
        1568    28.705600     189.0000     182.6000     165.4100
        1569    28.717800     186.0000     181.7500     165.3300
        1570    28.730100     155.0000     180.5600     165.2600
        1571    28.742300     174.0000     179.1100     165.1800
        1572    28.754600     187.0000     177.8500     165.1100
        1573    28.766800     195.0000     177.1400     165.0300
        1574    28.779100     165.0000     176.9100     164.9600
        1575    28.791400     172.0000     176.9200     164.8800
        1576    28.803600     189.0000     177.1200     164.8100
        1577    28.815900     217.0000     177.4600     164.7300
        1578    28.828100     189.0000     177.4500     164.6600
        1579    28.840400     178.0000     176.4900     164.5800
        1580    28.852600     170.0000     175.1000     164.5100
        1581    28.864900     195.0000     174.1700     164.4300
        1582    28.877100     162.0000     173.7200     164.3600
        1583    28.889400     192.0000     173.5200     164.2800
        1584    28.901600     207.0000     173.2000     164.2000
        1585    28.913900     162.0000     172.4200     164.1300
        1586    28.926100     181.0000     171.4400     164.0500
        1587    28.938400     188.0000     170.6900     163.9800
        1588    28.950600     163.0000     170.2000     163.9000
        1589    28.962900     170.0000     169.8500     163.8300
        1590    28.975100     163.0000     169.5700     163.7500
        1591    28.987400     182.0000     169.3500     163.6700
        1592    28.999600     174.0000     169.1500     163.6000
        1593    29.011900     187.0000     168.9700     163.5200
        1594    29.024100     148.0000     168.8100     163.4400
        1595    29.036400     142.0000     168.6700     163.3700
        1596    29.048600     157.0000     168.5300     163.2900
        1597    29.060900     186.0000     168.4100     163.2100
        1598    29.073100     186.0000     168.3000     163.1400
        1599    29.085400     151.0000     168.1900     163.0600
        1600    29.097600     159.0000     168.1000     162.9800
        1601    29.109900     180.0000     168.0100     162.9100
        1602    29.122100     201.0000     167.9300     162.8300
        1603    29.134400     160.0000     167.8600     162.7500
        1604    29.146600     169.0000     167.8000     162.6700
        1605    29.158900     156.0000     167.7500     162.6000
        1606    29.171100     171.0000     167.7100     162.5200
        1607    29.183400     168.0000     167.6800     162.4400
        1608    29.195600     184.0000     167.6600     162.3600
        1609    29.207900     163.0000     167.6500     162.2900
        1610    29.220100     184.0000     167.6700     162.2100
        1611    29.232400     188.0000     167.7000     162.1300
        1612    29.244600     173.0000     167.7600     162.0500
        1613    29.256900     168.0000     167.8600     161.9800
        1614    29.269100     156.0000     168.0000     161.9000
        1615    29.281400     180.0000     168.1700     161.8200
        1616    29.293600     171.0000     168.4000     161.7400
        1617    29.305900     196.0000     168.6800     161.6600
        1618    29.318100     183.0000     169.0300     161.5800
        1619    29.330400     180.0000     169.4200     161.5100
        1620    29.342600     178.0000     169.8600     161.4300
        1621    29.354900     163.0000     170.4400     161.3500
        1622    29.367100     174.0000     171.2000     161.2700
        1623    29.379400     197.0000     172.1700     161.1900
        1624    29.391600     150.0000     173.3700     161.1100
        1625    29.403900     161.0000     174.9200     161.0300
        1626    29.416200     188.0000     177.0600     160.9600
        1627    29.428400     188.0000     180.3300     160.8800
        1628    29.440700     191.0000     185.6600     160.8000
        1629    29.452900     196.0000     194.4700     160.7200
        1630    29.465200     196.0000     208.3200     160.6400
        1631    29.477400     228.0000     227.4100     160.5600
        1632    29.489700     240.0000     249.2500     160.4800
        1633    29.501900     265.0000     272.2100     160.4000
        1634    29.514200     308.0000     296.6500     160.3200
        1635    29.526400     292.0000     316.3300     160.2400
        1636    29.538700     315.0000     315.9800     160.1600
        1637    29.550900     293.0000     291.8800     160.0800
        1638    29.563200     291.0000     265.0100     160.0000
        1639    29.575400     250.0000     250.8500     159.9200
        1640    29.587700     215.0000     248.2000     159.8500
        1641    29.599900     275.0000     249.2300     159.7700
        1642    29.612200     224.0000     243.3700     159.6900
        1643    29.624400     238.0000     225.6100     159.6100
        1644    29.636700     201.0000     204.6300     159.5300
        1645    29.648900     191.0000     189.5500     159.4500
        1646    29.661200     162.0000     180.8400     159.3700
        1647    29.673400     171.0000     175.9500     159.2900
        1648    29.685700     164.0000     173.0600     159.2100
        1649    29.697900     167.0000     171.2400     159.1300
        1650    29.710200     171.0000     170.0400     159.0400
        1651    29.722400     173.0000     169.2000     158.9600
        1652    29.734700     188.0000     168.6100     158.8800
        1653    29.746900     164.0000     168.1900     158.8000
        1654    29.759200     157.0000     167.8900     158.7200
        1655    29.771400     157.0000     167.7100     158.6400
        1656    29.783700     158.0000     167.6200     158.5600
        1657    29.795900     177.0000     167.6600     158.4800
        1658    29.808200     195.0000     167.8600     158.4000
        1659    29.820400     168.0000     168.2300     158.3200
        1660    29.832700     170.0000     168.7300     158.2400
        1661    29.844900     184.0000     169.3400     158.1600
        1662    29.857200     183.0000     170.0800     158.0800
        1663    29.869400     163.0000     170.8500     158.0000
        1664    29.881700     184.0000     171.3100     157.9200
        1665    29.893900     177.0000     171.2700     157.8300
        1666    29.906200     172.0000     171.0700     157.7500
        1667    29.918400     171.0000     170.8600     157.6700
        1668    29.930700     171.0000     170.7200     157.5900
        1669    29.942900     171.0000     170.8800     157.5100
        1670    29.955200     161.0000     171.2000     157.4300
        1671    29.967400     181.0000     171.4600     157.3500
        1672    29.979700     172.0000     171.7400     157.2700
        1673    29.991900     170.0000     172.1500     157.1900
        1674    30.004200     170.0000     172.7200     157.1000
        1675    30.016400     166.0000     173.6100     157.0200
        1676    30.028700     175.0000     174.8900     156.9400
        1677    30.041000     189.0000     176.5800     156.8600
        1678    30.053200     154.0000     178.7900     156.7800
        1679    30.065500     186.0000     181.8100     156.7000
        1680    30.077700     168.0000     186.2200     156.6100
        1681    30.090000     213.0000     193.0000     156.5300
        1682    30.102200     207.0000     203.6600     156.4500
        1683    30.114500     199.0000     219.7600     156.3700
        1684    30.126700     227.0000     240.8300     156.2900
        1685    30.139000     266.0000     264.8900     156.2100
        1686    30.151200     276.0000     292.1800     156.1200
        1687    30.163500     356.0000     322.7200     156.0400
        1688    30.175700     323.0000     344.2700     155.9600
        1689    30.188000     344.0000     343.8600     155.8800
        1690    30.200200     355.0000     330.1600     155.8000
        1691    30.212500     335.0000     312.8600     155.7100
        1692    30.224700     291.0000     292.6900     155.6300
        1693    30.237000     285.0000     281.5000     155.5500
        1694    30.249200     285.0000     277.7900     155.4700
        1695    30.261500     251.0000     269.9400     155.3800
        1696    30.273700     259.0000     255.1800     155.3000
        1697    30.286000     244.0000     238.9000     155.2200
        1698    30.298200     224.0000     221.0900     155.1400
        1699    30.310500     190.0000     206.3700     155.0600
        1700    30.322700     180.0000     198.5300     154.9700
        1701    30.335000     198.0000     196.4400     154.8900
        1702    30.347200     198.0000     198.9700     154.8100
        1703    30.359500     187.0000     205.5200     154.7300
        1704    30.371700     204.0000     214.3000     154.6400
        1705    30.384000     231.0000     223.8000     154.5600
        1706    30.396200     252.0000     234.8600     154.4800
        1707    30.408500     245.0000     245.5300     154.4000
        1708    30.420700     219.0000     247.0800     154.3100
        1709    30.433000     239.0000     234.1800     154.2300
        1710    30.445200     209.0000     219.7700     154.1500
        1711    30.457500     202.0000     212.8300     154.0700
        1712    30.469700     202.0000     211.8000     153.9800
        1713    30.482000     217.0000     213.6100     153.9000
        1714    30.494200     192.0000     213.5100     153.8200
        1715    30.506500     199.0000     206.4900     153.7400
        1716    30.518700     215.0000     195.8200     153.6500
        1717    30.531000     167.0000     188.1100     153.5700
        1718    30.543200     195.0000     183.9800     153.4900
        1719    30.555500     169.0000     181.9600     153.4000
        1720    30.567700     196.0000     181.1400     153.3200
        1721    30.580000     203.0000     181.1000     153.2400
        1722    30.592200     178.0000     181.6700     153.1600
        1723    30.604500     182.0000     182.6100     153.0700
        1724    30.616700     184.0000     183.7900     152.9900
        1725    30.629000     195.0000     185.2400     152.9100
        1726    30.641200     180.0000     186.8000     152.8200
        1727    30.653500     194.0000     187.8200     152.7400
        1728    30.665700     183.0000     187.9400     152.6600
        1729    30.678000     210.0000     188.1200     152.5700
        1730    30.690300     214.0000     189.0400     152.4900
        1731    30.702500     216.0000     190.6000     152.4100
        1732    30.714800     186.0000     192.6300     152.3300
        1733    30.727000     206.0000     194.8300     152.2400
        1734    30.739300     182.0000     196.8800     152.1600
        1735    30.751500     194.0000     199.0900     152.0800
        1736    30.763800     211.0000     202.0500     151.9900
        1737    30.776000     219.0000     205.9500     151.9100
        1738    30.788300     233.0000     210.8000     151.8300
        1739    30.800500     210.0000     216.6900     151.7400
        1740    30.812800     225.0000     223.7200     151.6600
        1741    30.825000     255.0000     232.0400     151.5800
        1742    30.837300     220.0000     241.9300     151.4900
        1743    30.849500     285.0000     253.9000     151.4100
        1744    30.861800     293.0000     268.9700     151.3300
        1745    30.874000     286.0000     289.1800     151.2400
        1746    30.886300     309.0000     318.4300     151.1600
        1747    30.898500     356.0000     363.2500     151.0800
        1748    30.910800     418.0000     433.0200     150.9900
        1749    30.923000     518.0000     537.6400     150.9100
        1750    30.935300     692.0000     679.4200     150.8300
        1751    30.947500     820.0000     845.6700     150.7500
        1752    30.959800     989.0000    1022.8400     150.6600
        1753    30.972000    1295.0000    1203.0500     150.5800
        1754    30.984300    1389.0000    1343.9100     150.5000
        1755    30.996500    1324.0000    1356.9200     150.4100
        1756    31.008800    1204.0000    1214.3900     150.3300
        1757    31.021000    1037.0000    1030.5700     150.2500
        1758    31.033300     913.0000     915.0900     150.1600
        1759    31.045500     894.0000     878.8700     150.0800
        1760    31.057800     843.0000     882.5400     150.0000
        1761    31.070000     818.0000     865.3500     149.9100
        1762    31.082300     738.0000     776.8700     149.8300
        1763    31.094500     668.0000     636.1700     149.7500
        1764    31.106800     493.0000     508.5700     149.6600
        1765    31.119000     436.0000     424.1100     149.5800
        1766    31.131300     378.0000     375.1100     149.5000
        1767    31.143500     342.0000     347.1400     149.4100
        1768    31.155800     326.0000     330.6100     149.3300
        1769    31.168000     335.0000     320.5300     149.2500
        1770    31.180300     316.0000     315.3100     149.1600
        1771    31.192500     307.0000     313.3400     149.0800
        1772    31.204800     341.0000     313.4900     149.0000
        1773    31.217000     307.0000     314.9000     148.9100
        1774    31.229300     326.0000     316.8100     148.8300
        1775    31.241500     312.0000     318.9200     148.7500
        1776    31.253800     345.0000     321.5300     148.6600
        1777    31.266000     349.0000     324.6300     148.5800
        1778    31.278300     324.0000     328.0100     148.5000
        1779    31.290500     348.0000     331.4600     148.4100
        1780    31.302800     329.0000     334.8400     148.3300
        1781    31.315000     342.0000     338.0500     148.2500
        1782    31.327300     339.0000     341.0000     148.1600
        1783    31.339600     340.0000     343.6400     148.0800
        1784    31.351800     346.0000     345.9300     148.0000
        1785    31.364100     343.0000     347.7800     147.9100
        1786    31.376300     320.0000     349.1200     147.8300
        1787    31.388600     346.0000     349.9200     147.7500
        1788    31.400800     338.0000     350.1400     147.6600
        1789    31.413100     334.0000     349.5600     147.5800
        1790    31.425300     319.0000     347.9000     147.5000
        1791    31.437600     367.0000     345.4700     147.4100
        1792    31.449800     321.0000     342.7300     147.3300
        1793    31.462100     309.0000     339.7100     147.2500
        1794    31.474300     340.0000     336.3800     147.1700
        1795    31.486600     341.0000     332.6600     147.0800
        1796    31.498800     345.0000     328.4300     147.0000
        1797    31.511100     315.0000     323.7200     146.9200
        1798    31.523300     313.0000     318.8000     146.8300
        1799    31.535600     286.0000     313.8500     146.7500
        1800    31.547800     311.0000     308.9000     146.6700
        1801    31.560100     292.0000     303.9700     146.5800
        1802    31.572300     313.0000     299.0800     146.5000
        1803    31.584600     283.0000     294.2800     146.4200
        1804    31.596800     304.0000     289.6000     146.3300
        1805    31.609100     301.0000     285.0800     146.2500
        1806    31.621300     330.0000     280.7500     146.1700
        1807    31.633600     308.0000     276.6500     146.0900
        1808    31.645800     277.0000     272.7900     146.0000
        1809    31.658100     294.0000     269.1900     145.9200
        1810    31.670300     266.0000     265.8900     145.8400
        1811    31.682600     275.0000     262.8800     145.7500
        1812    31.694800     281.0000     260.1800     145.6700
        1813    31.707100     282.0000     257.8000     145.5900
        1814    31.719300     255.0000     255.7500     145.5100
        1815    31.731600     236.0000     254.0300     145.4200
        1816    31.743800     271.0000     252.6600     145.3400
        1817    31.756100     273.0000     251.6300     145.2600
        1818    31.768300     267.0000     250.9500     145.1700
        1819    31.780600     286.0000     250.6300     145.0900
        1820    31.792800     281.0000     250.6700     145.0100
        1821    31.805100     270.0000     251.0800     144.9300
        1822    31.817300     276.0000     251.8700     144.8400
        1823    31.829600     288.0000     253.0400     144.7600
        1824    31.841800     275.0000     254.6000     144.6800
        1825    31.854100     259.0000     256.5700     144.6000
        1826    31.866300     273.0000     258.9400     144.5100
        1827    31.878600     269.0000     261.7400     144.4300
        1828    31.890800     242.0000     264.9800     144.3500
        1829    31.903100     283.0000     268.6600     144.2700
        1830    31.915300     272.0000     272.8000     144.1800
        1831    31.927600     285.0000     277.4100     144.1000
        1832    31.939800     307.0000     282.4800     144.0200
        1833    31.952100     296.0000     288.0400     143.9400
        1834    31.964400     289.0000     294.0700     143.8500
        1835    31.976600     306.0000     300.5700     143.7700
        1836    31.988900     289.0000     307.5500     143.6900
        1837    32.001100     329.0000     314.9800     143.6100
        1838    32.013400     334.0000     322.8300     143.5300
        1839    32.025600     313.0000     331.0900     143.4400
        1840    32.037900     326.0000     339.7000     143.3600
        1841    32.050100     337.0000     348.6100     143.2800
        1842    32.062400     367.0000     357.7700     143.2000
        1843    32.074600     367.0000     367.0900     143.1200
        1844    32.086900     363.0000     376.5000     143.0300
        1845    32.099100     364.0000     385.8900     142.9500
        1846    32.111400     428.0000     395.1700     142.8700
        1847    32.123600     409.0000     404.2400     142.7900
        1848    32.135900     395.0000     412.9800     142.7100
        1849    32.148100     398.0000     421.3100     142.6200
        1850    32.160400     425.0000     429.1100     142.5400
        1851    32.172600     448.0000     436.3200     142.4600
        1852    32.184900     432.0000     442.6300     142.3800
        1853    32.197100     482.0000     448.4300     142.3000
        1854    32.209400     412.0000     453.4400     142.2200
        1855    32.221600     486.0000     457.6400     142.1300
        1856    32.233900     428.0000     461.0900     142.0500
        1857    32.246100     430.0000     463.9300     141.9700
        1858    32.258400     443.0000     466.5600     141.8900
        1859    32.270600     455.0000     469.6900     141.8100
        1860    32.282900     449.0000     474.5700     141.7300
        1861    32.295100     440.0000     483.0400     141.6500
        1862    32.307400     513.0000     497.1800     141.5600
        1863    32.319600     489.0000     517.8700     141.4800
        1864    32.331900     562.0000     543.4700     141.4000
        1865    32.344100     572.0000     572.1000     141.3200
        1866    32.356400     610.0000     602.0700     141.2400
        1867    32.368600     577.0000     623.9700     141.1600
        1868    32.380900     644.0000     620.0600     141.0800
        1869    32.393100     612.0000     586.0600     141.0000
        1870    32.405400     581.0000     544.1500     140.9100
        1871    32.417600     509.0000     512.4400     140.8300
        1872    32.429900     470.0000     493.8800     140.7500
        1873    32.442100     480.0000     486.1500     140.6700
        1874    32.454400     474.0000     479.7400     140.5900
        1875    32.466600     449.0000     463.2700     140.5100
        1876    32.478900     439.0000     435.9400     140.4300
        1877    32.491100     415.0000     407.8300     140.3500
        1878    32.503400     385.0000     385.7100     140.2700
        1879    32.515600     364.0000     370.9300     140.1900
        1880    32.527900     369.0000     360.4400     140.1100
        1881    32.540100     323.0000     346.3900     140.0300
        1882    32.552400     337.0000     326.6000     139.9500
        1883    32.564600     317.0000     309.4700     139.8700
        1884    32.576900     291.0000     298.0700     139.7900
        1885    32.589100     314.0000     290.5900     139.7000
        1886    32.601400     291.0000     285.3800     139.6200
        1887    32.613600     267.0000     280.0100     139.5400
        1888    32.625900     263.0000     271.1900     139.4600
        1889    32.638200     245.0000     259.5000     139.3800
        1890    32.650400     257.0000     249.2500     139.3000
        1891    32.662700     253.0000     241.6500     139.2200
        1892    32.674900     237.0000     235.9000     139.1400
        1893    32.687200     230.0000     231.4000     139.0600
        1894    32.699400     231.0000     227.9500     138.9800
        1895    32.711700     227.0000     225.6900     138.9000
        1896    32.723900     218.0000     225.0200     138.8200
        1897    32.736200     226.0000     226.6500     138.7400
        1898    32.748400     244.0000     231.3100     138.6600
        1899    32.760700     225.0000     238.6700     138.5900
        1900    32.772900     247.0000     247.1900     138.5100
        1901    32.785200     237.0000     257.1500     138.4300
        1902    32.797400     279.0000     268.3500     138.3500
        1903    32.809700     235.0000     274.5300     138.2700
        1904    32.821900     283.0000     266.6200     138.1900
        1905    32.834200     287.0000     252.3600     138.1100
        1906    32.846400     271.0000     247.1200     138.0300
        1907    32.858700     294.0000     252.1400     137.9500
        1908    32.870900     241.0000     263.5100     137.8700
        1909    32.883200     293.0000     277.7500     137.7900
        1910    32.895400     253.0000     289.5800     137.7100
        1911    32.907700     276.0000     290.4000     137.6300
        1912    32.919900     271.0000     276.4000     137.5500
        1913    32.932200     243.0000     252.9800     137.4800
        1914    32.944400     250.0000     232.1600     137.4000
        1915    32.956700     224.0000     220.3900     137.3200
        1916    32.968900     214.0000     215.9900     137.2400
        1917    32.981200     200.0000     215.5300     137.1600
        1918    32.993400     202.0000     214.6800     137.0800
        1919    33.005700     190.0000     208.5200     137.0000
        1920    33.017900     179.0000     196.7300     136.9300
        1921    33.030200     184.0000     184.8600     136.8500
        1922    33.042400     178.0000     176.4200     136.7700
        1923    33.054700     175.0000     171.0500     136.6900
        1924    33.066900     157.0000     167.5500     136.6100
        1925    33.079200     160.0000     165.1000     136.5300
        1926    33.091400     147.0000     163.2500     136.4600
        1927    33.103700     195.0000     161.7800     136.3800
        1928    33.115900     152.0000     160.5700     136.3000
        1929    33.128200     169.0000     159.5300     136.2200
        1930    33.140400     162.0000     158.6200     136.1400
        1931    33.152700     185.0000     157.8200     136.0700
        1932    33.164900     159.0000     157.1100     135.9900
        1933    33.177200     175.0000     156.4700     135.9100
        1934    33.189400     144.0000     155.8900     135.8300
        1935    33.201700     134.0000     155.3600     135.7600
        1936    33.213900     172.0000     154.9000     135.6800
        1937    33.226200     186.0000     154.4900     135.6000
        1938    33.238400     156.0000     154.1500     135.5200
        1939    33.250700     146.0000     153.8800     135.4500
        1940    33.262900     170.0000     153.6600     135.3700
        1941    33.275200     146.0000     153.5100     135.2900
        1942    33.287500     135.0000     153.4100     135.2100
        1943    33.299700     179.0000     153.4000     135.1400
        1944    33.312000     148.0000     153.4700     135.0600
        1945    33.324200     146.0000     153.6700     134.9800
        1946    33.336500     155.0000     154.0700     134.9100
        1947    33.348700     176.0000     154.7900     134.8300
        1948    33.361000     185.0000     156.0800     134.7500
        1949    33.373200     171.0000     158.2800     134.6800
        1950    33.385500     189.0000     161.8200     134.6000
        1951    33.397700     188.0000     166.9900     134.5200
        1952    33.410000     175.0000     173.6100     134.4500
        1953    33.422200     196.0000     181.1400     134.3700
        1954    33.434500     210.0000     189.1100     134.2900
        1955    33.446700     185.0000     196.0600     134.2200
        1956    33.459000     198.0000     198.4700     134.1400
        1957    33.471200     214.0000     193.8100     134.0700
        1958    33.483500     198.0000     185.3100     133.9900
        1959    33.495700     195.0000     178.6200     133.9100
        1960    33.508000     191.0000     175.6700     133.8400
        1961    33.520200     181.0000     175.5100     133.7600
        1962    33.532500     177.0000     176.2600     133.6900
        1963    33.544700     194.0000     175.4300     133.6100
        1964    33.557000     188.0000     171.3500     133.5400
        1965    33.569200     194.0000     165.2700     133.4600
        1966    33.581500     158.0000     159.8400     133.3800
        1967    33.593700     150.0000     156.1900     133.3100
        1968    33.606000     170.0000     154.0100     133.2300
        1969    33.618200     150.0000     152.7700     133.1600
        1970    33.630500     171.0000     152.0700     133.0800
        1971    33.642700     149.0000     151.7200     133.0100
        1972    33.655000     170.0000     151.6000     132.9300
        1973    33.667200     142.0000     151.6300     132.8600
        1974    33.679500     173.0000     151.7900     132.7800
        1975    33.691700     147.0000     152.0400     132.7100
        1976    33.704000     165.0000     152.3900     132.6300
        1977    33.716200     144.0000     152.8000     132.5600
        1978    33.728500     169.0000     153.2900     132.4900
        1979    33.740700     172.0000     153.8500     132.4100
        1980    33.753000     173.0000     154.4800     132.3400
        1981    33.765200     151.0000     155.1700     132.2600
        1982    33.777500     170.0000     155.9200     132.1900
        1983    33.789700     144.0000     156.7300     132.1100
        1984    33.802000     183.0000     157.6000     132.0400
        1985    33.814200     159.0000     158.5300     131.9700
        1986    33.826500     204.0000     159.5200     131.8900
        1987    33.838700     169.0000     160.5600     131.8200
        1988    33.851000     155.0000     161.6400     131.7400
        1989    33.863200     158.0000     162.7800     131.6700
        1990    33.875500     180.0000     163.9600     131.6000
        1991    33.887700     148.0000     165.1700     131.5200
        1992    33.900000     174.0000     166.4300     131.4500
        1993    33.912300     168.0000     167.7300     131.3800
        1994    33.924500     160.0000     169.0700     131.3000
        1995    33.936800     161.0000     170.4600     131.2300
        1996    33.949000     189.0000     171.9100     131.1600
        1997    33.961300     177.0000     173.4500     131.0800
        1998    33.973500     189.0000     175.1200     131.0100
        1999    33.985800     194.0000     176.9500     130.9400
        2000    33.998000     207.0000     179.0300     130.8700
        2001    34.010300     192.0000     181.4000     130.7900
        2002    34.022500     208.0000     184.1400     130.7200
        2003    34.034800     185.0000     187.2700     130.6500
        2004    34.047000     180.0000     190.7700     130.5700
        2005    34.059300     174.0000     194.6200     130.5000
        2006    34.071500     196.0000     198.8400     130.4300
        2007    34.083800     231.0000     203.4800     130.3600
        2008    34.096000     192.0000     209.0100     130.2900
        2009    34.108300     226.0000     216.7900     130.2100
        2010    34.120500     239.0000     229.6100     130.1400
        2011    34.132800     283.0000     252.4200     130.0700
        2012    34.145000     256.0000     293.5500     130.0000
        2013    34.157300     356.0000     364.8100     129.9300
        2014    34.169500     472.0000     475.0200     129.8500
        2015    34.181800     581.0000     615.5500     129.7800
        2016    34.194000     776.0000     773.0700     129.7100
        2017    34.206300     932.0000     952.2400     129.6400
        2018    34.218500    1087.0000    1121.7800     129.5700
        2019    34.230800    1069.0000    1159.5300     129.5000
        2020    34.243000     932.0000     982.5700     129.4300
        2021    34.255300     812.0000     746.4000     129.3500
        2022    34.267500     628.0000     614.8300     129.2800
        2023    34.279800     610.0000     586.1200     129.2100
        2024    34.292000     642.0000     617.6600     129.1400
        2025    34.304300     647.0000     670.2200     129.0700
        2026    34.316500     691.0000     677.3500     129.0000
        2027    34.328800     597.0000     580.5000     128.9300
        2028    34.341000     415.0000     428.7600     128.8600
        2029    34.353300     330.0000     313.0000     128.7900
        2030    34.365500     246.0000     245.3600     128.7200
        2031    34.377800     199.0000     209.2500     128.6500
        2032    34.390000     205.0000     188.8800     128.5800
        2033    34.402300     178.0000     176.4200     128.5100
        2034    34.414500     188.0000     168.1800     128.4400
        2035    34.426800     174.0000     162.4000     128.3700
        2036    34.439000     159.0000     158.1200     128.3000
        2037    34.451300     167.0000     154.8200     128.2300
        2038    34.463500     158.0000     152.1800     128.1600
        2039    34.475800     147.0000     150.0200     128.0900
        2040    34.488000     149.0000     148.2400     128.0200
        2041    34.500300     155.0000     146.7500     127.9500
        2042    34.512500     145.0000     145.4900     127.8800
        2043    34.524800     168.0000     144.4100     127.8100
        2044    34.537000     167.0000     143.4700     127.7400
        2045    34.549300     158.0000     142.6300     127.6800
        2046    34.561600     149.0000     141.8800     127.6100
        2047    34.573800     146.0000     141.2300     127.5400
        2048    34.586100     144.0000     140.6600     127.4700
        2049    34.598300     161.0000     140.1600     127.4000
        2050    34.610600     158.0000     139.7200     127.3300
        2051    34.622800     140.0000     139.3400     127.2600
        2052    34.635100     135.0000     139.0000     127.2000
        2053    34.647300     155.0000     138.7100     127.1300
        2054    34.659600     134.0000     138.4700     127.0600
        2055    34.671800     133.0000     138.2700     126.9900
        2056    34.684100     139.0000     138.1300     126.9200
        2057    34.696300     136.0000     138.0500     126.8500
        2058    34.708600     165.0000     138.0500     126.7900
        2059    34.720800     144.0000     138.1600     126.7200
        2060    34.733100     116.0000     138.3600     126.6500
        2061    34.745300     125.0000     138.6300     126.5800
        2062    34.757600     134.0000     138.9700     126.5200
        2063    34.769800     168.0000     139.3700     126.4500
        2064    34.782100     150.0000     139.6200     126.3800
        2065    34.794300     129.0000     139.5100     126.3200
        2066    34.806600     155.0000     139.2900     126.2500
        2067    34.818800     143.0000     139.3100     126.1800
        2068    34.831100     140.0000     139.5700     126.1100
        2069    34.843300     149.0000     139.9900     126.0500
        2070    34.855600     151.0000     140.5300     125.9800
        2071    34.867800     168.0000     141.1400     125.9100
        2072    34.880100     150.0000     141.7700     125.8500
        2073    34.892300     154.0000     142.5800     125.7800
        2074    34.904600     150.0000     144.0400     125.7200
        2075    34.916800     132.0000     146.6200     125.6500
        2076    34.929100     167.0000     150.8700     125.5800
        2077    34.941300     156.0000     157.2200     125.5200
        2078    34.953600     156.0000     165.6600     125.4500
        2079    34.965800     185.0000     175.8600     125.3900
        2080    34.978100     185.0000     187.2300     125.3200
        2081    34.990300     198.0000     197.8200     125.2500
        2082    35.002600     198.0000     203.3700     125.1900
        2083    35.014800     217.0000     200.6500     125.1200
        2084    35.027100     187.0000     191.8400     125.0600
        2085    35.039300     190.0000     182.0100     124.9900
        2086    35.051600     187.0000     175.2000     124.9300
        2087    35.063800     183.0000     172.6700     124.8600
        2088    35.076100     182.0000     173.0200     124.8000
        2089    35.088300     162.0000     173.3300     124.7300
        2090    35.100600     192.0000     170.6600     124.6700
        2091    35.112800     147.0000     164.4900     124.6000
        2092    35.125100     161.0000     156.7300     124.5400
        2093    35.137300     167.0000     149.5800     124.4700
        2094    35.149600     165.0000     144.2500     124.4100
        2095    35.161800     140.0000     140.7200     124.3500
        2096    35.174100     126.0000     138.4400     124.2800
        2097    35.186300     136.0000     136.9100     124.2200
        2098    35.198600     137.0000     135.8400     124.1500
        2099    35.210900     161.0000     135.0500     124.0900
        2100    35.223100     131.0000     134.4500     124.0300
        2101    35.235400     163.0000     133.9900     123.9600
        2102    35.247600     147.0000     133.6500     123.9000
        2103    35.259900     121.0000     133.3900     123.8400
        2104    35.272100     118.0000     133.2200     123.7700
        2105    35.284400     139.0000     133.1300     123.7100
        2106    35.296600     142.0000     133.1200     123.6500
        2107    35.308900     134.0000     133.2000     123.5800
        2108    35.321100     136.0000     133.3700     123.5200
        2109    35.333400     113.0000     133.6400     123.4600
        2110    35.345600     123.0000     134.0400     123.3900
        2111    35.357900     128.0000     134.6100     123.3300
        2112    35.370100     143.0000     135.4400     123.2700
        2113    35.382400     149.0000     136.7100     123.2100
        2114    35.394600     129.0000     138.6400     123.1400
        2115    35.406900     148.0000     141.4500     123.0800
        2116    35.419100     147.0000     145.4900     123.0200
        2117    35.431400     132.0000     151.5000     122.9600
        2118    35.443600     156.0000     160.1200     122.9000
        2119    35.455900     189.0000     170.8400     122.8300
        2120    35.468100     176.0000     182.4000     122.7700
        2121    35.480400     176.0000     194.7600     122.7100
        2122    35.492600     225.0000     209.4700     122.6500
        2123    35.504900     219.0000     221.8400     122.5900
        2124    35.517100     222.0000     223.8500     122.5300
        2125    35.529400     217.0000     212.0700     122.4700
        2126    35.541600     224.0000     194.9900     122.4000
        2127    35.553900     176.0000     182.4500     122.3400
        2128    35.566100     177.0000     176.8100     122.2800
        2129    35.578400     174.0000     176.6000     122.2200
        2130    35.590600     180.0000     178.8600     122.1600
        2131    35.602900     199.0000     179.0400     122.1000
        2132    35.615100     160.0000     173.0000     122.0400
        2133    35.627400     148.0000     161.7800     121.9800
        2134    35.639600     130.0000     150.6900     121.9200
        2135    35.651900     135.0000     142.9000     121.8600
        2136    35.664100     113.0000     138.3200     121.8000
        2137    35.676400     141.0000     136.0400     121.7400
        2138    35.688600     141.0000     135.3700     121.6800
        2139    35.700900     137.0000     135.8700     121.6200
        2140    35.713100     157.0000     137.1600     121.5600
        2141    35.725400     146.0000     138.9900     121.5000
        2142    35.737600     149.0000     141.0300     121.4400
        2143    35.749900     139.0000     142.2300     121.3800
        2144    35.762100     129.0000     141.2100     121.3200
        2145    35.774400     131.0000     138.3100     121.2600
        2146    35.786600     139.0000     135.6600     121.2000
        2147    35.798900     136.0000     134.4700     121.1400
        2148    35.811100     127.0000     134.6100     121.0800
        2149    35.823400     139.0000     135.6200     121.0300
        2150    35.835700     143.0000     136.9000     120.9700
        2151    35.847900     159.0000     137.6300     120.9100
        2152    35.860200     119.0000     137.4200     120.8500
        2153    35.872400     139.0000     136.7200     120.7900
        2154    35.884700     136.0000     135.9900     120.7300
        2155    35.896900     141.0000     135.7800     120.6800
        2156    35.909200     161.0000     137.1600     120.6200
        2157    35.921400     137.0000     140.1700     120.5600
        2158    35.933700     160.0000     144.2300     120.5000
        2159    35.945900     153.0000     149.3400     120.4400
        2160    35.958200     122.0000     154.5100     120.3900
        2161    35.970400     147.0000     156.1900     120.3300
        2162    35.982700     144.0000     151.8000     120.2700
        2163    35.994900     139.0000     145.9400     120.2100
        2164    36.007200     134.0000     142.5600     120.1600
        2165    36.019400     139.0000     141.1900     120.1000
        2166    36.031700     153.0000     141.2500     120.0400
        2167    36.043900     125.0000     142.5800     119.9900
        2168    36.056200     138.0000     144.0400     119.9300
        2169    36.068400     148.0000     143.4100     119.8700
        2170    36.080700     148.0000     140.0300     119.8200
        2171    36.092900     138.0000     135.6700     119.7600
        2172    36.105200     131.0000     131.9500     119.7000
        2173    36.117400     110.0000     129.3600     119.6500
        2174    36.129700     130.0000     127.7700     119.5900
        2175    36.141900     121.0000     126.9100     119.5300
        2176    36.154200     114.0000     126.5300     119.4800
        2177    36.166400     115.0000     126.2800     119.4200
        2178    36.178700     123.0000     125.6700     119.3700
        2179    36.190900     132.0000     124.6700     119.3100
        2180    36.203200     107.0000     123.7700     119.2600
        2181    36.215400     129.0000     123.1800     119.2000
        2182    36.227700     104.0000     122.8200     119.1400
        2183    36.239900     131.0000     122.6100     119.0900
        2184    36.252200     144.0000     122.5400     119.0300
        2185    36.264400     124.0000     122.5700     118.9800
        2186    36.276700     120.0000     122.6800     118.9200
        2187    36.288900     123.0000     122.8400     118.8700
        2188    36.301200     123.0000     123.0600     118.8200
        2189    36.313400      99.0000     123.2100     118.7600
        2190    36.325700     107.0000     123.0300     118.7100
        2191    36.337900     115.0000     122.5000     118.6500
        2192    36.350200     105.0000     122.0200     118.6000
        2193    36.362400     128.0000     121.7600     118.5400
        2194    36.374700     139.0000     121.6600     118.4900
        2195    36.386900     106.0000     121.6400     118.4400
        2196    36.399200     118.0000     121.6600     118.3800
        2197    36.411400     118.0000     121.6200     118.3300
        2198    36.423700     116.0000     121.3900     118.2700
        2199    36.435900     107.0000     121.0400     118.2200
        2200    36.448200     130.0000     120.7500     118.1700
        2201    36.460400      99.0000     120.5500     118.1100
        2202    36.472700     112.0000     120.4100     118.0600
        2203    36.485000     120.0000     120.3000     118.0100
        2204    36.497200     136.0000     120.2100     117.9500
        2205    36.509500     117.0000     120.1400     117.9000
        2206    36.521700     109.0000     120.0700     117.8500
        2207    36.534000     115.0000     120.0000     117.8000
        2208    36.546200     121.0000     119.9400     117.7400
        2209    36.558500     124.0000     119.8900     117.6900
        2210    36.570700     108.0000     119.8400     117.6400
        2211    36.583000     117.0000     119.8000     117.5900
        2212    36.595200     125.0000     119.7600     117.5300
        2213    36.607500     120.0000     119.7500     117.4800
        2214    36.619700     124.0000     119.7600     117.4300
        2215    36.632000     112.0000     119.8000     117.3800
        2216    36.644200     126.0000     119.8900     117.3300
        2217    36.656500      95.0000     120.0400     117.2800
        2218    36.668700     118.0000     120.2100     117.2200
        2219    36.681000     115.0000     120.4200     117.1700
        2220    36.693200     139.0000     120.6200     117.1200
        2221    36.705500     120.0000     120.6400     117.0700
        2222    36.717700     118.0000     120.3500     117.0200
        2223    36.730000     102.0000     119.9900     116.9700
        2224    36.742200     130.0000     119.7800     116.9200
        2225    36.754500     118.0000     119.7100     116.8700
        2226    36.766700     128.0000     119.7200     116.8200
        2227    36.779000     131.0000     119.7800     116.7600
        2228    36.791200     130.0000     119.8300     116.7100
        2229    36.803500     122.0000     119.7800     116.6600
        2230    36.815700     104.0000     119.5900     116.6100
        2231    36.828000     120.0000     119.4100     116.5600
        2232    36.840200     104.0000     119.3000     116.5100
        2233    36.852500      97.0000     119.2500     116.4600
        2234    36.864700     110.0000     119.2500     116.4100
        2235    36.877000     112.0000     119.3000     116.3600
        2236    36.889200     111.0000     119.4000     116.3100
        2237    36.901500     106.0000     119.5900     116.2700
        2238    36.913700     112.0000     119.8900     116.2200
        2239    36.926000      95.0000     120.3400     116.1700
        2240    36.938200     126.0000     120.9200     116.1200
        2241    36.950500     117.0000     121.6200     116.0700
        2242    36.962700     126.0000     122.4000     116.0200
        2243    36.975000     122.0000     123.1100     115.9700
        2244    36.987200     120.0000     123.4100     115.9200
        2245    36.999500      96.0000     123.1300     115.8700
        2246    37.011700     134.0000     122.6600     115.8200
        2247    37.024000     114.0000     122.4600     115.7800
        2248    37.036200     130.0000     122.6600     115.7300
        2249    37.048500     116.0000     123.1400     115.6800
        2250    37.060700     134.0000     123.8000     115.6300
        2251    37.073000     117.0000     124.4900     115.5800
        2252    37.085200     105.0000     125.0600     115.5400
        2253    37.097500     118.0000     125.5500     115.4900
        2254    37.109700     129.0000     126.3300     115.4400
        2255    37.122000     151.0000     127.9000     115.3900
        2256    37.134300     115.0000     130.8000     115.3500
        2257    37.146500     119.0000     135.7500     115.3000
        2258    37.158800     142.0000     143.7000     115.2500
        2259    37.171000     136.0000     155.3000     115.2000
        2260    37.183300     165.0000     170.2600     115.1600
        2261    37.195500     173.0000     187.7500     115.1100
        2262    37.207800     165.0000     206.5300     115.0600
        2263    37.220000     203.0000     221.8000     115.0200
        2264    37.232300     216.0000     224.2500     114.9700
        2265    37.244500     217.0000     210.1100     114.9200
        2266    37.256800     196.0000     189.7900     114.8800
        2267    37.269000     174.0000     175.2500     114.8300
        2268    37.281300     180.0000     169.1500     114.7800
        2269    37.293500     172.0000     169.5000     114.7400
        2270    37.305800     164.0000     173.4200     114.6900
        2271    37.318000     159.0000     176.5800     114.6500
        2272    37.330300     176.0000     173.5600     114.6000
        2273    37.342500     163.0000     162.9200     114.5500
        2274    37.354800     144.0000     149.7300     114.5100
        2275    37.367000     124.0000     139.0300     114.4600
        2276    37.379300     126.0000     131.8500     114.4200
        2277    37.391500     112.0000     127.3500     114.3700
        2278    37.403800     126.0000     124.5700     114.3300
        2279    37.416000     126.0000     122.8000     114.2800
        2280    37.428300     120.0000     121.6200     114.2400
        2281    37.440500     133.0000     120.8000     114.1900
        2282    37.452800     106.0000     120.2200     114.1500
        2283    37.465000     114.0000     119.7800     114.1000
        2284    37.477300     111.0000     119.4600     114.0600
        2285    37.489500     117.0000     119.2300     114.0100
        2286    37.501800     111.0000     119.0600     113.9700
        2287    37.514000     118.0000     118.9300     113.9300
        2288    37.526300     115.0000     118.8500     113.8800
        2289    37.538500     113.0000     118.8000     113.8400
        2290    37.550800      96.0000     118.7900     113.7900
        2291    37.563000      94.0000     118.8100     113.7500
        2292    37.575300      97.0000     118.8900     113.7100
        2293    37.587500     131.0000     119.0700     113.6600
        2294    37.599800     132.0000     119.4100     113.6200
        2295    37.612000     126.0000     120.0400     113.5800
        2296    37.624300     128.0000     121.1300     113.5300
        2297    37.636500     129.0000     122.9100     113.4900
        2298    37.648800     135.0000     125.5400     113.4500
        2299    37.661000     133.0000     128.9300     113.4000
        2300    37.673300     117.0000     132.9000     113.3600
        2301    37.685500     125.0000     137.1500     113.3200
        2302    37.697800     140.0000     140.5600     113.2800
        2303    37.710000     136.0000     140.9100     113.2300
        2304    37.722300     135.0000     137.3000     113.1900
        2305    37.734500     142.0000     132.2800     113.1500
        2306    37.746800     139.0000     128.7800     113.1100
        2307    37.759100     137.0000     127.4200     113.0600
        2308    37.771300     130.0000     127.6000     113.0200
        2309    37.783600     130.0000     128.5800     112.9800
        2310    37.795800     117.0000     129.4200     112.9400
        2311    37.808100     136.0000     128.8600     112.9000
        2312    37.820300     120.0000     126.4200     112.8500
        2313    37.832600     127.0000     123.3000     112.8100
        2314    37.844800     110.0000     120.6700     112.7700
        2315    37.857100     115.0000     118.9500     112.7300
        2316    37.869300     115.0000     117.8900     112.6900
        2317    37.881600      95.0000     117.2300     112.6500
        2318    37.893800     113.0000     116.8000     112.6100
        2319    37.906100     141.0000     116.5000     112.5700
        2320    37.918300     124.0000     116.2800     112.5300
        2321    37.930600     104.0000     116.1100     112.4900
        2322    37.942800     104.0000     115.9800     112.4400
        2323    37.955100     118.0000     115.8800     112.4000
        2324    37.967300     112.0000     115.8000     112.3600
        2325    37.979600     106.0000     115.7300     112.3200
        2326    37.991800     100.0000     115.6700     112.2800
        2327    38.004100     111.0000     115.6300     112.2400
        2328    38.016300     111.0000     115.5900     112.2000
        2329    38.028600     129.0000     115.5700     112.1600
        2330    38.040800     113.0000     115.5500     112.1200
        2331    38.053100     107.0000     115.5400     112.0800
        2332    38.065300     127.0000     115.5400     112.0400
        2333    38.077600     122.0000     115.5500     112.0000
        2334    38.089800     107.0000     115.5600     111.9700
        2335    38.102100     122.0000     115.5800     111.9300
        2336    38.114300     101.0000     115.6200     111.8900
        2337    38.126600     125.0000     115.6600     111.8500
        2338    38.138800      96.0000     115.7300     111.8100
        2339    38.151100     109.0000     115.8300     111.7700
        2340    38.163300      95.0000     115.9800     111.7300
        2341    38.175600      94.0000     116.2200     111.6900
        2342    38.187800     121.0000     116.5700     111.6500
        2343    38.200100     104.0000     117.0200     111.6200
        2344    38.212300     121.0000     117.5700     111.5800
        2345    38.224600     115.0000     118.2700     111.5400
        2346    38.236800     111.0000     118.9800     111.5000
        2347    38.249100     121.0000     119.3300     111.4600
        2348    38.261300     121.0000     119.2700     111.4300
        2349    38.273600     121.0000     119.3000     111.3900
        2350    38.285800     116.0000     119.4800     111.3500
        2351    38.298100     123.0000     119.3600     111.3100
        2352    38.310300     109.0000     118.9000     111.2700
        2353    38.322600     120.0000     118.6000     111.2400
        2354    38.334800     122.0000     118.5800     111.2000
        2355    38.347100     135.0000     118.5900     111.1600
        2356    38.359300     124.0000     118.4800     111.1300
        2357    38.371600     119.0000     118.4300     111.0900
        2358    38.383800     111.0000     118.4600     111.0500
        2359    38.396100     107.0000     118.3700     111.0100
        2360    38.408400     121.0000     118.1000     110.9800
        2361    38.420600     124.0000     117.8700     110.9400
        2362    38.432900     135.0000     117.7900     110.9000
        2363    38.445100      95.0000     117.8200     110.8700
        2364    38.457400     126.0000     117.9200     110.8300
        2365    38.469600     106.0000     118.0700     110.8000
        2366    38.481900     113.0000     118.2500     110.7600
        2367    38.494100     100.0000     118.4600     110.7200
        2368    38.506400     103.0000     118.6900     110.6900
        2369    38.518600     127.0000     118.9400     110.6500
        2370    38.530900     135.0000     119.2200     110.6200
        2371    38.543100     117.0000     119.5100     110.5800
        2372    38.555400     142.0000     119.8300     110.5400
        2373    38.567600     137.0000     120.1800     110.5100
        2374    38.579900     131.0000     120.5400     110.4700
        2375    38.592100     128.0000     120.9300     110.4400
        2376    38.604400     107.0000     121.3500     110.4000
        2377    38.616600      96.0000     121.7900     110.3700
        2378    38.628900     102.0000     122.2700     110.3300
        2379    38.641100     128.0000     122.7700     110.3000
        2380    38.653400     110.0000     123.3000     110.2600
        2381    38.665600     116.0000     123.8600     110.2300
        2382    38.677900     127.0000     124.4500     110.1900
        2383    38.690100     128.0000     125.0800     110.1600
        2384    38.702400     104.0000     125.7400     110.1200
        2385    38.714600     150.0000     126.4300     110.0900
        2386    38.726900     127.0000     127.1600     110.0600
        2387    38.739100     109.0000     127.9300     110.0200
        2388    38.751400     135.0000     128.7300     109.9900
        2389    38.763600     127.0000     129.5700     109.9500
        2390    38.775900     121.0000     130.4500     109.9200
        2391    38.788100     124.0000     131.3600     109.8900
        2392    38.800400     138.0000     132.3100     109.8500
        2393    38.812600     142.0000     133.2800     109.8200
        2394    38.824900     153.0000     134.2900     109.7900
        2395    38.837100     142.0000     135.3100     109.7500
        2396    38.849400     172.0000     136.3600     109.7200
        2397    38.861600     126.0000     137.4300     109.6900
        2398    38.873900     157.0000     138.5200     109.6500
        2399    38.886100     141.0000     139.6500     109.6200
        2400    38.898400     143.0000     140.8500     109.5900
        2401    38.910600     139.0000     142.1500     109.5500
        2402    38.922900     133.0000     143.6300     109.5200
        2403    38.935100     150.0000     145.4100     109.4900
        2404    38.947400     147.0000     147.6300     109.4600
        2405    38.959600     147.0000     150.2800     109.4200
        2406    38.971900     165.0000     153.2100     109.3900
        2407    38.984100     173.0000     156.4300     109.3600
        2408    38.996400     168.0000     159.6900     109.3300
        2409    39.008600     171.0000     161.4600     109.2900
        2410    39.020900     145.0000     160.0900     109.2600
        2411    39.033100     179.0000     157.3000     109.2300
        2412    39.045400     168.0000     155.7800     109.2000
        2413    39.057700     153.0000     155.8100     109.1700
        2414    39.069900     176.0000     157.0600     109.1400
        2415    39.082200     144.0000     159.1100     109.1000
        2416    39.094400     188.0000     161.6400     109.0700
        2417    39.106700     175.0000     163.8500     109.0400
        2418    39.118900     177.0000     164.3900     109.0100
        2419    39.131200     153.0000     162.7600     108.9800
        2420    39.143400     175.0000     159.7300     108.9500
        2421    39.155700     169.0000     156.2800     108.9200
        2422    39.167900     150.0000     153.3900     108.8900
        2423    39.180200     153.0000     151.4800     108.8500
        2424    39.192400     117.0000     150.4000     108.8200
        2425    39.204700     150.0000     149.8500     108.7900
        2426    39.216900     135.0000     149.5300     108.7600
        2427    39.229200     140.0000     149.0200     108.7300
        2428    39.241400     138.0000     147.9300     108.7000
        2429    39.253700     146.0000     146.2800     108.6700
        2430    39.265900     143.0000     144.5700     108.6400
        2431    39.278200     143.0000     143.1700     108.6100
        2432    39.290400     154.0000     141.9600     108.5800
        2433    39.302700     159.0000     140.4400     108.5500
        2434    39.314900     129.0000     138.5900     108.5200
        2435    39.327200     131.0000     136.9700     108.4900
        2436    39.339400     153.0000     135.7600     108.4600
        2437    39.351700     141.0000     134.8700     108.4300
        2438    39.363900     143.0000     134.2000     108.4000
        2439    39.376200     131.0000     133.6700     108.3700
        2440    39.388400     151.0000     133.2000     108.3400
        2441    39.400700     127.0000     132.4800     108.3200
        2442    39.412900     132.0000     131.2400     108.2900
        2443    39.425200     142.0000     129.7700     108.2600
        2444    39.437400     118.0000     128.5200     108.2300
        2445    39.449700     138.0000     127.5900     108.2000
        2446    39.461900     106.0000     126.8700     108.1700
        2447    39.474200     129.0000     126.3200     108.1400
        2448    39.486400     136.0000     125.9100     108.1100
        2449    39.498700     140.0000     125.6400     108.0900
        2450    39.510900     100.0000     125.4400     108.0600
        2451    39.523200     121.0000     125.3000     108.0300
        2452    39.535400     119.0000     125.3300     108.0000
        2453    39.547700     135.0000     125.5800     107.9700
        2454    39.559900     129.0000     125.9400     107.9400
        2455    39.572200     136.0000     126.1400     107.9200
        2456    39.584400     131.0000     125.8200     107.8900
        2457    39.596700     130.0000     125.0100     107.8600
        2458    39.608900     140.0000     124.2000     107.8300
        2459    39.621200     104.0000     123.7700     107.8000
        2460    39.633400     125.0000     123.7500     107.7800
        2461    39.645700     110.0000     124.0400     107.7500
        2462    39.657900     117.0000     124.5400     107.7200
        2463    39.670200     103.0000     125.1400     107.6900
        2464    39.682400     128.0000     125.7100     107.6700
        2465    39.694700     120.0000     126.2800     107.6400
        2466    39.707000     121.0000     127.2000     107.6100
        2467    39.719200     123.0000     129.0400     107.5900
        2468    39.731500     119.0000     132.3500     107.5600
        2469    39.743700     139.0000     137.8400     107.5300
        2470    39.756000     148.0000     146.3600     107.5100
        2471    39.768200     158.0000     158.5100     107.4800
        2472    39.780500     163.0000     174.1400     107.4500
        2473    39.792700     202.0000     192.3900     107.4300
        2474    39.805000     210.0000     211.2500     107.4000
        2475    39.817200     219.0000     225.3800     107.3700
        2476    39.829500     212.0000     226.6300     107.3500
        2477    39.841700     218.0000     212.6100     107.3200
        2478    39.854000     207.0000     192.5300     107.2900
        2479    39.866200     188.0000     177.3000     107.2700
        2480    39.878500     169.0000     170.5300     107.2400
        2481    39.890700     159.0000     170.7300     107.2200
        2482    39.903000     174.0000     175.2500     107.1900
        2483    39.915200     175.0000     180.8100     107.1700
        2484    39.927500     191.0000     182.7500     107.1400
        2485    39.939700     177.0000     177.2000     107.1100
        2486    39.952000     202.0000     166.2300     107.0900
        2487    39.964200     170.0000     156.2700     107.0600
        2488    39.976500     136.0000     151.0700     107.0400
        2489    39.988700     159.0000     150.5200     107.0100
        2490    40.001000     151.0000     153.5000     106.9900
        2491    40.013200     155.0000     158.4000     106.9600
        2492    40.025500     156.0000     161.2000     106.9400
        2493    40.037700     161.0000     156.9800     106.9100
        2494    40.050000     154.0000     147.7300     106.8900
        2495    40.062200     136.0000     139.6300     106.8600
        2496    40.074500     121.0000     134.9400     106.8400
        2497    40.086700     153.0000     133.3300     106.8100
        2498    40.099000     123.0000     134.0900     106.7900
        2499    40.111200     137.0000     136.5800     106.7600
        2500    40.123500     155.0000     139.4600     106.7400
        2501    40.135700     140.0000     140.2100     106.7200
        2502    40.148000     133.0000     137.9000     106.6900
        2503    40.160200     153.0000     134.7600     106.6700
        2504    40.172500     155.0000     131.9000     106.6400
        2505    40.184700     118.0000     128.2600     106.6200
        2506    40.197000     135.0000     124.3200     106.6000
        2507    40.209200     127.0000     121.8200     106.5700
        2508    40.221500     138.0000     121.1700     106.5500
        2509    40.233700     115.0000     122.1100     106.5200
        2510    40.246000     124.0000     124.3400     106.5000
        2511    40.258200     126.0000     127.5000     106.4800
        2512    40.270500     133.0000     131.2800     106.4500
        2513    40.282700     150.0000     134.8600     106.4300
        2514    40.295000     137.0000     136.3000     106.4100
        2515    40.307200     150.0000     133.5500     106.3800
        2516    40.319500     158.0000     128.2100     106.3600
        2517    40.331700     116.0000     123.9900     106.3400
        2518    40.344000     145.0000     121.8300     106.3100
        2519    40.356300     129.0000     120.8200     106.2900
        2520    40.368500     113.0000     120.6500     106.2700
        2521    40.380800     105.0000     121.3500     106.2500
        2522    40.393000     125.0000     122.3800     106.2200
        2523    40.405300     127.0000     122.3700     106.2000
        2524    40.417500     141.0000     120.3900     106.1800
        2525    40.429800     125.0000     117.7500     106.1600
        2526    40.442000     132.0000     115.8100     106.1300
        2527    40.454300     113.0000     114.4900     106.1100
        2528    40.466500     118.0000     113.4700     106.0900
        2529    40.478800     103.0000     112.7500     106.0700
        2530    40.491000      97.0000     112.3100     106.0400
        2531    40.503300      96.0000     112.0600     106.0200
        2532    40.515500     114.0000     111.9300     106.0000
        2533    40.527800     116.0000     111.8800     105.9800
        2534    40.540000     116.0000     111.8900     105.9600
        2535    40.552300      92.0000     111.9500     105.9300
        2536    40.564500     124.0000     112.0600     105.9100
        2537    40.576800     115.0000     112.2300     105.8900
        2538    40.589000     112.0000     112.4900     105.8700
        2539    40.601300     113.0000     112.8900     105.8500
        2540    40.613500     105.0000     113.4900     105.8300
        2541    40.625800     106.0000     114.4200     105.8000
        2542    40.638000     120.0000     115.8200     105.7800
        2543    40.650300     110.0000     117.8500     105.7600
        2544    40.662500     127.0000     120.6100     105.7400
        2545    40.674800     107.0000     124.0800     105.7200
        2546    40.687000     106.0000     128.1000     105.7000
        2547    40.699300     141.0000     131.9300     105.6800
        2548    40.711500     143.0000     134.2200     105.6600
        2549    40.723800     133.0000     134.1400     105.6400
        2550    40.736000     134.0000     132.4200     105.6200
        2551    40.748300     133.0000     130.0000     105.5900
        2552    40.760500     116.0000     127.7600     105.5700
        2553    40.772800     145.0000     126.9300     105.5500
        2554    40.785000     128.0000     127.7200     105.5300
        2555    40.797300     124.0000     129.7000     105.5100
        2556    40.809500     122.0000     132.2600     105.4900
        2557    40.821800     126.0000     134.9100     105.4700
        2558    40.834000     147.0000     138.0100     105.4500
        2559    40.846300     142.0000     142.8700     105.4300
        2560    40.858500     167.0000     151.0800     105.4100
        2561    40.870800     188.0000     164.2300     105.3900
        2562    40.883000     162.0000     182.9300     105.3700
        2563    40.895300     204.0000     206.3900     105.3500
        2564    40.907500     245.0000     232.3200     105.3300
        2565    40.919800     251.0000     253.6700     105.3100
        2566    40.932000     281.0000     258.0300     105.2900
        2567    40.944300     235.0000     239.8900     105.2700
        2568    40.956500     215.0000     211.8600     105.2500
        2569    40.968800     202.0000     190.5900     105.2300
        2570    40.981000     197.0000     181.7700     105.2100
        2571    40.993300     175.0000     183.3700     105.1900
        2572    41.005600     216.0000     191.9100     105.1700
        2573    41.017800     208.0000     203.0600     105.1600
        2574    41.030100     240.0000     209.1800     105.1400
        2575    41.042300     198.0000     202.3700     105.1200
        2576    41.054600     174.0000     184.2900     105.1000
        2577    41.066800     157.0000     164.5000     105.0800
        2578    41.079100     152.0000     149.7200     105.0600
        2579    41.091300     112.0000     140.8200     105.0400
        2580    41.103600     116.0000     136.1800     105.0200
        2581    41.115800     141.0000     134.2600     105.0000
        2582    41.128100     146.0000     133.6200     104.9800
        2583    41.140300     126.0000     132.7000     104.9700
        2584    41.152600     139.0000     130.9000     104.9500
        2585    41.164800     121.0000     129.2900     104.9300
        2586    41.177100     140.0000     128.6700     104.9100
        2587    41.189300     135.0000     128.5300     104.8900
        2588    41.201600     136.0000     127.5900     104.8700
        2589    41.213800     141.0000     125.6800     104.8500
        2590    41.226100     126.0000     124.0300     104.8400
        2591    41.238300     130.0000     123.2100     104.8200
        2592    41.250600     117.0000     123.0300     104.8000
        2593    41.262800     126.0000     123.2500     104.7800
        2594    41.275100     110.0000     123.7300     104.7600
        2595    41.287300     124.0000     124.3400     104.7500
        2596    41.299600     110.0000     124.7400     104.7300
        2597    41.311800     126.0000     124.5000     104.7100
        2598    41.324100     107.0000     123.8000     104.6900
        2599    41.336300     117.0000     123.2400     104.6700
        2600    41.348600     115.0000     122.9900     104.6600
        2601    41.360800     125.0000     122.9700     104.6400
        2602    41.373100     111.0000     123.0900     104.6200
        2603    41.385300     133.0000     123.3000     104.6000
        2604    41.397600     116.0000     123.5500     104.5900
        2605    41.409800     137.0000     123.8400     104.5700
        2606    41.422100     117.0000     124.1500     104.5500
        2607    41.434300     122.0000     124.4800     104.5300
        2608    41.446600     124.0000     124.8800     104.5200
        2609    41.458800     121.0000     125.3800     104.5000
        2610    41.471100     113.0000     126.1100     104.4800
        2611    41.483300     140.0000     127.2300     104.4600
        2612    41.495600     139.0000     128.9800     104.4500
        2613    41.507800     134.0000     131.7700     104.4300
        2614    41.520100     159.0000     136.2300     104.4100
        2615    41.532300     133.0000     143.1300     104.4000
        2616    41.544600     160.0000     153.1700     104.3800
        2617    41.556800     162.0000     166.4100     104.3600
        2618    41.569100     183.0000     182.2700     104.3500
        2619    41.581300     219.0000     199.1800     104.3300
        2620    41.593600     217.0000     212.6100     104.3100
        2621    41.605800     216.0000     214.9200     104.3000
        2622    41.618100     197.0000     203.3400     104.2800
        2623    41.630400     177.0000     184.1200     104.2600
        2624    41.642600     161.0000     168.4000     104.2500
        2625    41.654900     170.0000     160.2600     104.2300
        2626    41.667100     136.0000     158.7900     104.2100
        2627    41.679400     171.0000     161.8400     104.2000
        2628    41.691600     158.0000     167.0300     104.1800
        2629    41.703900     162.0000     170.9800     104.1700
        2630    41.716100     150.0000     169.5500     104.1500
        2631    41.728400     160.0000     161.6600     104.1300
        2632    41.740600     158.0000     151.3100     104.1200
        2633    41.752900     133.0000     143.1800     104.1000
        2634    41.765100     143.0000     138.7700     104.0800
        2635    41.777400     137.0000     137.5000     104.0700
        2636    41.789600     156.0000     138.4500     104.0500
        2637    41.801900     155.0000     140.0500     104.0400
        2638    41.814100     154.0000     139.3300     104.0200
        2639    41.826400     149.0000     135.0200     104.0100
        2640    41.838600     114.0000     130.1400     103.9900
        2641    41.850900     136.0000     126.7200     103.9700
        2642    41.863100     131.0000     124.9100     103.9600
        2643    41.875400     139.0000     124.4600     103.9400
        2644    41.887600     119.0000     124.9800     103.9300
        2645    41.899900     135.0000     126.1100     103.9100
        2646    41.912100     121.0000     127.1400     103.9000
        2647    41.924400     131.0000     126.7600     103.8800
        2648    41.936600     127.0000     124.6200     103.8700
        2649    41.948900     127.0000     122.1400     103.8500
        2650    41.961100     102.0000     120.2000     103.8400
        2651    41.973400     133.0000     118.8700     103.8200
        2652    41.985600     109.0000     118.0200     103.8100
        2653    41.997900     121.0000     117.4800     103.7900
        2654    42.010100     103.0000     117.1100     103.7800
        2655    42.022400     104.0000     116.8400     103.7600
        2656    42.034600     104.0000     116.6300     103.7500
        2657    42.046900     134.0000     116.4500     103.7300
        2658    42.059100     128.0000     116.3100     103.7200
        2659    42.071400      95.0000     116.1900     103.7000
        2660    42.083600     117.0000     116.1100     103.6900
        2661    42.095900     108.0000     116.1000     103.6700
        2662    42.108100     120.0000     116.1800     103.6600
        2663    42.120400     125.0000     116.4200     103.6400
        2664    42.132600     121.0000     116.9300     103.6300
        2665    42.144900     129.0000     117.8400     103.6100
        2666    42.157100     124.0000     119.1300     103.6000
        2667    42.169400     130.0000     120.7500     103.5800
        2668    42.181600     115.0000     122.7100     103.5700
        2669    42.193900     130.0000     124.4700     103.5500
        2670    42.206100     119.0000     124.4700     103.5400
        2671    42.218400     118.0000     121.9100     103.5300
        2672    42.230600     135.0000     118.8500     103.5100
        2673    42.242900     113.0000     116.8800     103.5000
        2674    42.255100     111.0000     116.0000     103.4800
        2675    42.267400     108.0000     115.8300     103.4700
        2676    42.279700     123.0000     116.0900     103.4500
        2677    42.291900     123.0000     116.6300     103.4400
        2678    42.304200     115.0000     117.1100     103.4300
        2679    42.316400     119.0000     116.7800     103.4100
        2680    42.328700     124.0000     115.2700     103.4000
        2681    42.340900     124.0000     113.4800     103.3800
        2682    42.353200     125.0000     112.1400     103.3700
        2683    42.365400     107.0000     111.2700     103.3600
        2684    42.377700     105.0000     110.6700     103.3400
        2685    42.389900      96.0000     110.2400     103.3300
        2686    42.402200     113.0000     109.8900     103.3100
        2687    42.414400     121.0000     109.6100     103.3000
        2688    42.426700     117.0000     109.3700     103.2900
        2689    42.438900     120.0000     109.1700     103.2700
        2690    42.451200     112.0000     109.0000     103.2600
        2691    42.463400     104.0000     108.8600     103.2500
        2692    42.475700     112.0000     108.7400     103.2300
        2693    42.487900     118.0000     108.6400     103.2200
        2694    42.500200     105.0000     108.5500     103.2100
        2695    42.512400     113.0000     108.4800     103.1900
        2696    42.524700     138.0000     108.4300     103.1800
        2697    42.536900     108.0000     108.4100     103.1600
        2698    42.549200     111.0000     108.4200     103.1500
        2699    42.561400     101.0000     108.4900     103.1400
        2700    42.573700      99.0000     108.6400     103.1200
        2701    42.585900     124.0000     108.9200     103.1100
        2702    42.598200     119.0000     109.4200     103.1000
        2703    42.610400     107.0000     110.2500     103.0900
        2704    42.622700     115.0000     111.5900     103.0700
        2705    42.634900     118.0000     113.4900     103.0600
        2706    42.647200     114.0000     115.9100     103.0500
        2707    42.659400     130.0000     118.8700     103.0300
        2708    42.671700     122.0000     121.9400     103.0200
        2709    42.683900     127.0000     123.3900     103.0100
        2710    42.696200     124.0000     121.7200     102.9900
        2711    42.708400     129.0000     118.7200     102.9800
        2712    42.720700     121.0000     116.3300     102.9700
        2713    42.732900     107.0000     114.7200     102.9500
        2714    42.745200     112.0000     114.0700     102.9400
        2715    42.757400     129.0000     114.4000     102.9300
        2716    42.769700     105.0000     115.4900     102.9200
        2717    42.781900     122.0000     116.9900     102.9000
        2718    42.794200     115.0000     118.0700     102.8900
        2719    42.806400     129.0000     117.9000     102.8800
        2720    42.818700     118.0000     116.9900     102.8600
        2721    42.830900     134.0000     116.4200     102.8500
        2722    42.843200     108.0000     116.7200     102.8400
        2723    42.855400     110.0000     118.1800     102.8300
        2724    42.867700     116.0000     120.7600     102.8100
        2725    42.879900     108.0000     123.9700     102.8000
        2726    42.892200     122.0000     126.8800     102.7900
        2727    42.904400     125.0000     128.4000     102.7800
        2728    42.916700     134.0000     127.7000     102.7600
        2729    42.929000     142.0000     124.9900     102.7500
        2730    42.941200     150.0000     122.0400     102.7400
        2731    42.953500     147.0000     120.2700     102.7300
        2732    42.965700     123.0000     119.7200     102.7100
        2733    42.978000      97.0000     119.4700     102.7000
        2734    42.990200     120.0000     119.2200     102.6900
        2735    43.002500     131.0000     119.2300     102.6800
        2736    43.014700     106.0000     119.1300     102.6600
        2737    43.027000     123.0000     118.2900     102.6500
        2738    43.039200     116.0000     116.5800     102.6400
        2739    43.051500     122.0000     114.6600     102.6300
        2740    43.063700     103.0000     113.1900     102.6200
        2741    43.076000     117.0000     112.2400     102.6000
        2742    43.088200     101.0000     111.3700     102.5900
        2743    43.100500      93.0000     110.4200     102.5800
        2744    43.112700      95.0000     109.6600     102.5700
        2745    43.125000     121.0000     109.2300     102.5600
        2746    43.137200      93.0000     109.0700     102.5400
        2747    43.149500      98.0000     109.0900     102.5300
        2748    43.161700     112.0000     109.2900     102.5200
        2749    43.174000      94.0000     109.6900     102.5100
        2750    43.186200     110.0000     110.3800     102.4900
        2751    43.198500     104.0000     111.4800     102.4800
        2752    43.210700     139.0000     113.1600     102.4700
        2753    43.223000     117.0000     115.4900     102.4600
        2754    43.235200     119.0000     118.5700     102.4500
        2755    43.247500     128.0000     122.5000     102.4400
        2756    43.259700     130.0000     126.6700     102.4200
        2757    43.272000     128.0000     129.5000     102.4100
        2758    43.284200     143.0000     130.9000     102.4000
        2759    43.296500     133.0000     132.8100     102.3900
        2760    43.308700     152.0000     135.5300     102.3800
        2761    43.321000     163.0000     137.6000     102.3600
        2762    43.333200     132.0000     137.2200     102.3500
        2763    43.345500     137.0000     134.2100     102.3400
        2764    43.357700     157.0000     130.7400     102.3300
        2765    43.370000     143.0000     128.5900     102.3200
        2766    43.382200     143.0000     127.5500     102.3100
        2767    43.394500     153.0000     126.9200     102.2900
        2768    43.406700     160.0000     127.0900     102.2800
        2769    43.419000     116.0000     128.2500     102.2700
        2770    43.431200     144.0000     129.8400     102.2600
        2771    43.443500     152.0000     131.1200     102.2500
        2772    43.455700     150.0000     132.0200     102.2400
        2773    43.468000     139.0000     133.7800     102.2200
        2774    43.480200     171.0000     138.0300     102.2100
        2775    43.492500     149.0000     145.6500     102.2000
        2776    43.504700     182.0000     156.5700     102.1900
        2777    43.517000     171.0000     169.6600     102.1800
        2778    43.529200     189.0000     182.3500     102.1700
        2779    43.541500     199.0000     191.1000     102.1500
        2780    43.553800     190.0000     192.6900     102.1400
        2781    43.566000     180.0000     185.7100     102.1300
        2782    43.578300     189.0000     173.0200     102.1200
        2783    43.590500     164.0000     160.8600     102.1100
        2784    43.602800     166.0000     153.6100     102.1000
        2785    43.615000     157.0000     151.9700     102.0900
        2786    43.627300     167.0000     154.6700     102.0700
        2787    43.639500     158.0000     159.7300     102.0600
        2788    43.651800     172.0000     165.1800     102.0500
        2789    43.664000     158.0000     169.3900     102.0400
        2790    43.676300     161.0000     171.5500     102.0300
        2791    43.688500     174.0000     172.2400     102.0200
        2792    43.700800     173.0000     173.0200     102.0100
        2793    43.713000     175.0000     174.6000     102.0000
        2794    43.725300     167.0000     176.8200     101.9800
        2795    43.737500     183.0000     177.3600     101.9700
        2796    43.749800     163.0000     171.8800     101.9600
        2797    43.762000     148.0000     160.6300     101.9500
        2798    43.774300     161.0000     149.2200     101.9400
        2799    43.786500     147.0000     141.8900     101.9300
        2800    43.798800     153.0000     139.1800     101.9200
        2801    43.811000     144.0000     139.7700     101.9100
        2802    43.823300     145.0000     141.8900     101.8900
        2803    43.835500     137.0000     144.2300     101.8800
        2804    43.847800     154.0000     145.7200     101.8700
        2805    43.860000     129.0000     144.5200     101.8600
        2806    43.872300     143.0000     139.7900     101.8500
        2807    43.884500     156.0000     133.4500     101.8400
        2808    43.896800     124.0000     128.0300     101.8300
        2809    43.909000     136.0000     124.3900     101.8200
        2810    43.921300     119.0000     122.2100     101.8000
        2811    43.933500     124.0000     120.9700     101.7900
        2812    43.945800     123.0000     120.2800     101.7800
        2813    43.958000     129.0000     119.9300     101.7700
        2814    43.970300     119.0000     119.7800     101.7600
        2815    43.982500     116.0000     119.7500     101.7500
        2816    43.994800     125.0000     119.8000     101.7400
        2817    44.007000     146.0000     119.8900     101.7300
        2818    44.019300     124.0000     120.0300     101.7200
        2819    44.031500     136.0000     120.1800     101.7000
        2820    44.043800     125.0000     120.3500     101.6900
        2821    44.056000     109.0000     120.5400     101.6800
        2822    44.068300     114.0000     120.7600     101.6700
        2823    44.080500     142.0000     121.0200     101.6600
        2824    44.092800     131.0000     121.3000     101.6500
        2825    44.105000     130.0000     121.6100     101.6400
        2826    44.117300     112.0000     121.9300     101.6300
        2827    44.129500     115.0000     122.1500     101.6200
        2828    44.141800     137.0000     122.2200     101.6000
        2829    44.154000     121.0000     122.2800     101.5900
        2830    44.166300     141.0000     122.4100     101.5800
        2831    44.178600     133.0000     122.6100     101.5700
        2832    44.190800     132.0000     122.8500     101.5600
        2833    44.203100     140.0000     123.1500     101.5500
        2834    44.215300     121.0000     123.5500     101.5400
        2835    44.227600     125.0000     124.1400     101.5300
        2836    44.239800     144.0000     125.0300     101.5200
        2837    44.252100     151.0000     126.4200     101.5000
        2838    44.264300     130.0000     128.6500     101.4900
        2839    44.276600     118.0000     132.3500     101.4800
        2840    44.288800     142.0000     138.4100     101.4700
        2841    44.301100     153.0000     147.4100     101.4600
        2842    44.313300     165.0000     161.8100     101.4500
        2843    44.325600     183.0000     182.0900     101.4400
        2844    44.337800     215.0000     208.1200     101.4300
        2845    44.350100     274.0000     238.0700     101.4200
        2846    44.362300     286.0000     265.7500     101.4100
        2847    44.374600     294.0000     278.3600     101.3900
        2848    44.386800     301.0000     265.4000     101.3800
        2849    44.399100     254.0000     233.9100     101.3700
        2850    44.411300     188.0000     202.4200     101.3600
        2851    44.423600     195.0000     182.1500     101.3500
        2852    44.435800     180.0000     174.2300     101.3400
        2853    44.448100     162.0000     175.9700     101.3300
        2854    44.460300     185.0000     184.3600     101.3200
        2855    44.472600     217.0000     196.0400     101.3100
        2856    44.484800     207.0000     205.6200     101.2900
        2857    44.497100     234.0000     206.5200     101.2800
        2858    44.509300     189.0000     197.2300     101.2700
        2859    44.521600     196.0000     184.6000     101.2600
        2860    44.533800     165.0000     176.0300     101.2500
        2861    44.546100     163.0000     172.4400     101.2400
        2862    44.558300     164.0000     170.2900     101.2300
        2863    44.570600     173.0000     167.2600     101.2200
        2864    44.582800     160.0000     161.9800     101.2100
        2865    44.595100     143.0000     153.2500     101.1900
        2866    44.607300     138.0000     143.5300     101.1800
        2867    44.619600     131.0000     136.3300     101.1700
        2868    44.631800     131.0000     132.8700     101.1600
        2869    44.644100     120.0000     132.5800     101.1500
        2870    44.656300     154.0000     134.0900     101.1400
        2871    44.668600     122.0000     135.6500     101.1300
        2872    44.680800     179.0000     136.0700     101.1200
        2873    44.693100     122.0000     135.1000     101.1100
        2874    44.705300     131.0000     132.3200     101.0900
        2875    44.717600     134.0000     128.0500     101.0800
        2876    44.729800     140.0000     124.0500     101.0700
        2877    44.742100     127.0000     121.6800     101.0600
        2878    44.754300     130.0000     121.1100     101.0500
        2879    44.766600     113.0000     121.8400     101.0400
        2880    44.778800     133.0000     123.0800     101.0300
        2881    44.791100     158.0000     123.7500     101.0200
        2882    44.803300     110.0000     122.7700     101.0000
        2883    44.815600     111.0000     120.1200     100.9900
        2884    44.827800     114.0000     117.0900     100.9800
        2885    44.840100     132.0000     114.8500     100.9700
        2886    44.852400     111.0000     113.7000     100.9600
        2887    44.864600     114.0000     113.4700     100.9500
        2888    44.876900      99.0000     113.9000     100.9400
        2889    44.889100      97.0000     114.7200     100.9300
        2890    44.901400     107.0000     115.5500     100.9100
        2891    44.913600     109.0000     115.8400     100.9000
        2892    44.925900     130.0000     115.2000     100.8900
        2893    44.938100     111.0000     113.9100     100.8800
        2894    44.950400     116.0000     112.6300     100.8700
        2895    44.962600     118.0000     111.7700     100.8600
        2896    44.974900     120.0000     111.3500     100.8500
        2897    44.987100     112.0000     111.2600     100.8400
        2898    44.999400     106.0000     111.4100     100.8200
        2899    45.011600     115.0000     111.7200     100.8100
        2900    45.023900     127.0000     112.1800     100.8000
        2901    45.036100     121.0000     112.7700     100.7900
        2902    45.048400     126.0000     113.5100     100.7800
        2903    45.060600     125.0000     114.4500     100.7700
        2904    45.072900     111.0000     115.5100     100.7600
        2905    45.085100     106.0000     116.6700     100.7400
        2906    45.097400     122.0000     118.2800     100.7300
        2907    45.109600     159.0000     120.9600     100.7200
        2908    45.121900     121.0000     125.3600     100.7100
        2909    45.134100     137.0000     132.2400     100.7000
        2910    45.146400     153.0000     142.5100     100.6900
        2911    45.158600     155.0000     156.7700     100.6700
        2912    45.170900     180.0000     174.8800     100.6600
        2913    45.183100     199.0000     195.4700     100.6500
        2914    45.195400     225.0000     214.3300     100.6400
        2915    45.207600     232.0000     223.4000     100.6300
        2916    45.219900     198.0000     216.1000     100.6200
        2917    45.232100     202.0000     196.1500     100.6100
        2918    45.244400     174.0000     174.9300     100.5900
        2919    45.256600     161.0000     160.3500     100.5800
        2920    45.268900     147.0000     153.8800     100.5700
        2921    45.281100     154.0000     154.0000     100.5600
        2922    45.293400     156.0000     158.7200     100.5500
        2923    45.305600     171.0000     165.7700     100.5400
        2924    45.317900     190.0000     171.8300     100.5200
        2925    45.330100     162.0000     172.4700     100.5100
        2926    45.342400     158.0000     165.4400     100.5000
        2927    45.354600     145.0000     153.6500     100.4900
        2928    45.366900     127.0000     142.2600     100.4800
        2929    45.379100     143.0000     134.1300     100.4600
        2930    45.391400     119.0000     129.4000     100.4500
        2931    45.403600     153.0000     127.2800     100.4400
        2932    45.415900     120.0000     126.9800     100.4300
        2933    45.428100     130.0000     127.9100     100.4200
        2934    45.440400     151.0000     129.4400     100.4100
        2935    45.452600     140.0000     130.2200     100.3900
        2936    45.464900     125.0000     128.7400     100.3800
        2937    45.477100     131.0000     125.4900     100.3700
        2938    45.489400     121.0000     122.6600     100.3600
        2939    45.501700     123.0000     121.1000     100.3500
        2940    45.513900     124.0000     120.6000     100.3300
        2941    45.526200     109.0000     120.8400     100.3200
        2942    45.538400     114.0000     121.5800     100.3100
        2943    45.550700     133.0000     122.6600     100.3000
        2944    45.562900     127.0000     123.7900     100.2900
        2945    45.575200     106.0000     124.3000     100.2700
        2946    45.587400     127.0000     123.6800     100.2600
        2947    45.599700     122.0000     122.4600     100.2500
        2948    45.611900     125.0000     121.6500     100.2400
        2949    45.624200     142.0000     121.6200     100.2200
        2950    45.636400     113.0000     122.3100     100.2100
        2951    45.648700     121.0000     123.6400     100.2000
        2952    45.660900     128.0000     125.4800     100.1900
        2953    45.673200     142.0000     127.7800     100.1800
        2954    45.685400     120.0000     130.0700     100.1600
        2955    45.697700     138.0000     131.0100     100.1500
        2956    45.709900     134.0000     129.5500     100.1400
        2957    45.722200     115.0000     127.4900     100.1300
        2958    45.734400     140.0000     126.4700     100.1100
        2959    45.746700     144.0000     126.6800     100.1000
        2960    45.758900     123.0000     127.8800     100.0900
        2961    45.771200     137.0000     129.8500     100.0800
        2962    45.783400     141.0000     132.3400     100.0600
        2963    45.795700     152.0000     134.9700     100.0500
        2964    45.807900     139.0000     136.9600     100.0400
        2965    45.820200     126.0000     137.1600     100.0300
        2966    45.832400     138.0000     135.4800     100.0100
        2967    45.844700     133.0000     133.5200     100.0000
        2968    45.856900     134.0000     132.4400      99.9900
        2969    45.869200     121.0000     132.3300      99.9800
        2970    45.881400     116.0000     132.9400      99.9600
        2971    45.893700     130.0000     134.0400      99.9500
        2972    45.905900     122.0000     135.4300      99.9400
        2973    45.918200     127.0000     136.8900      99.9300
        2974    45.930400     138.0000     138.1600      99.9100
        2975    45.942700     127.0000     139.0600      99.9000
        2976    45.954900     148.0000     139.6800      99.8900
        2977    45.967200     149.0000     140.3500      99.8700
        2978    45.979400     135.0000     141.2600      99.8600
        2979    45.991700     129.0000     142.3500      99.8500
        2980    46.003900     147.0000     143.5200      99.8400
        2981    46.016200     153.0000     144.8000      99.8200
        2982    46.028400     163.0000     146.2200      99.8100
        2983    46.040700     140.0000     147.7700      99.8000
        2984    46.052900     159.0000     149.4000      99.7800
        2985    46.065200     149.0000     151.1000      99.7700
        2986    46.077400     149.0000     152.8500      99.7600
        2987    46.089700     148.0000     154.6400      99.7400
        2988    46.101900     161.0000     156.4300      99.7300
        2989    46.114200     155.0000     158.1800      99.7200
        2990    46.126500     153.0000     159.8800      99.7000
        2991    46.138700     166.0000     161.5400      99.6900
        2992    46.151000     178.0000     163.1900      99.6800
        2993    46.163200     174.0000     164.8400      99.6700
        2994    46.175500     183.0000     166.4500      99.6500
        2995    46.187700     172.0000     168.0400      99.6400
        2996    46.200000     157.0000     169.6000      99.6300
        2997    46.212200     180.0000     171.1600      99.6100
        2998    46.224500     167.0000     172.7200      99.6000
        2999    46.236700     186.0000     174.2900      99.5800
        3000    46.249000     191.0000     175.8600      99.5700
        3001    46.261200     169.0000     177.3900      99.5600
        3002    46.273500     194.0000     178.6000      99.5400
        3003    46.285700     160.0000     179.1100      99.5300
        3004    46.298000     185.0000     179.0500      99.5200
        3005    46.310200     172.0000     178.9500      99.5000
        3006    46.322500     176.0000     178.8600      99.4900
        3007    46.334700     164.0000     178.6300      99.4800
        3008    46.347000     198.0000     178.3900      99.4600
        3009    46.359200     174.0000     178.3200      99.4500
        3010    46.371500     175.0000     178.4700      99.4400
        3011    46.383700     198.0000     178.7400      99.4200
        3012    46.396000     197.0000     178.9200      99.4100
        3013    46.408200     163.0000     178.6000      99.3900
        3014    46.420500     182.0000     177.4900      99.3800
        3015    46.432700     188.0000     175.6200      99.3700
        3016    46.445000     170.0000     173.3000      99.3500
        3017    46.457200     169.0000     170.9700      99.3400
        3018    46.469500     167.0000     168.9000      99.3200
        3019    46.481700     168.0000     167.1700      99.3100
        3020    46.494000     154.0000     165.7500      99.3000
        3021    46.506200     171.0000     164.5400      99.2800
        3022    46.518500     164.0000     163.4800      99.2700
        3023    46.530700     165.0000     162.4500      99.2500
        3024    46.543000     175.0000     161.2600      99.2400
        3025    46.555200     171.0000     159.8300      99.2300
        3026    46.567500     158.0000     158.3100      99.2100
        3027    46.579700     166.0000     156.9000      99.2000
        3028    46.592000     166.0000     155.7300      99.1800
        3029    46.604200     157.0000     154.7600      99.1700
        3030    46.616500     153.0000     153.9600      99.1500
        3031    46.628700     171.0000     153.2600      99.1400
        3032    46.641000     154.0000     152.6800      99.1200
        3033    46.653200     137.0000     152.2600      99.1100
        3034    46.665500     145.0000     152.1400      99.1000
        3035    46.677700     151.0000     152.5000      99.0800
        3036    46.690000     166.0000     153.6100      99.0700
        3037    46.702200     131.0000     155.8900      99.0500
        3038    46.714500     175.0000     159.9500      99.0400
        3039    46.726700     153.0000     166.7800      99.0200
        3040    46.739000     210.0000     177.9500      99.0100
        3041    46.751300     184.0000     195.8000      98.9900
        3042    46.763500     243.0000     223.1700      98.9800
        3043    46.775800     244.0000     262.2400      98.9600
        3044    46.788000     313.0000     313.2100      98.9500
        3045    46.800300     397.0000     372.7800      98.9300
        3046    46.812500     471.0000     429.7400      98.9200
        3047    46.824800     460.0000     460.6200      98.9000
        3048    46.837000     432.0000     443.1600      98.8900
        3049    46.849300     396.0000     384.7200      98.8700
        3050    46.861500     296.0000     318.7400      98.8600
        3051    46.873800     256.0000     270.5000      98.8400
        3052    46.886000     221.0000     245.8800      98.8300
        3053    46.898300     232.0000     241.1300      98.8100
        3054    46.910500     277.0000     250.6900      98.8000
        3055    46.922800     285.0000     269.2900      98.7800
        3056    46.935000     306.0000     289.9500      98.7700
        3057    46.947300     312.0000     300.8400      98.7500
        3058    46.959500     314.0000     290.3700      98.7400
        3059    46.971800     261.0000     259.5700      98.7200
        3060    46.984000     234.0000     222.7100      98.7100
        3061    46.996300     187.0000     192.3500      98.6900
        3062    47.008500     169.0000     171.9100      98.6800
        3063    47.020800     153.0000     159.3200      98.6600
        3064    47.033000     112.0000     151.3500      98.6400
        3065    47.045300     144.0000     145.3600      98.6300
        3066    47.057500     140.0000     139.8900      98.6100
        3067    47.069800     150.0000     134.7700      98.6000
        3068    47.082000     143.0000     130.5100      98.5800
        3069    47.094300     119.0000     127.4000      98.5700
        3070    47.106500     116.0000     125.3800      98.5500
        3071    47.118800     134.0000     124.2200      98.5300
        3072    47.131000     131.0000     123.7100      98.5200
        3073    47.143300     122.0000     123.6200      98.5000
        3074    47.155500     130.0000     123.7000      98.4900
        3075    47.167800     130.0000     123.5600      98.4700
        3076    47.180000     129.0000     122.8800      98.4600
        3077    47.192300     144.0000     121.7600      98.4400
        3078    47.204500     130.0000     120.5800      98.4200
        3079    47.216800     124.0000     119.6600      98.4100
        3080    47.229000     136.0000     119.0500      98.3900
        3081    47.241300     110.0000     118.7100      98.3700
        3082    47.253500     113.0000     118.5700      98.3600
        3083    47.265800     107.0000     118.5900      98.3400
        3084    47.278000     116.0000     118.7700      98.3300
        3085    47.290300     142.0000     119.1200      98.3100
        3086    47.302500     125.0000     119.6700      98.2900
        3087    47.314800     122.0000     120.5000      98.2800
        3088    47.327000     127.0000     121.7100      98.2600
        3089    47.339300     126.0000     123.5100      98.2400
        3090    47.351500     128.0000     126.2700      98.2300
        3091    47.363800     126.0000     130.5400      98.2100
        3092    47.376000     142.0000     136.8400      98.1900
        3093    47.388300     148.0000     145.2900      98.1800
        3094    47.400600     157.0000     155.8900      98.1600
        3095    47.412800     169.0000     167.6500      98.1400
        3096    47.425100     180.0000     175.3300      98.1300
        3097    47.437300     174.0000     171.1500      98.1100
        3098    47.449600     194.0000     157.9200      98.0900
        3099    47.461800     131.0000     146.2200      98.0800
        3100    47.474100     146.0000     139.6100      98.0600
        3101    47.486300     140.0000     137.1200      98.0400
        3102    47.498600     161.0000     137.5600      98.0300
        3103    47.510800     159.0000     140.1400      98.0100
        3104    47.523100     136.0000     144.3700      97.9900
        3105    47.535300     149.0000     149.6300      97.9700
        3106    47.547600     175.0000     153.7900      97.9600
        3107    47.559800     152.0000     153.1900      97.9400
        3108    47.572100     147.0000     147.4400      97.9200
        3109    47.584300     136.0000     141.0100      97.9100
        3110    47.596600     151.0000     136.6700      97.8900
        3111    47.608800     130.0000     134.2700      97.8700
        3112    47.621100     148.0000     133.0400      97.8500
        3113    47.633300     145.0000     132.4800      97.8400
        3114    47.645600     137.0000     132.3600      97.8200
        3115    47.657800     112.0000     132.5800      97.8000
        3116    47.670100     152.0000     133.1800      97.7800
        3117    47.682300     146.0000     134.2400      97.7700
        3118    47.694600     146.0000     135.9400      97.7500
        3119    47.706800     141.0000     138.5900      97.7300
        3120    47.719100     143.0000     142.7000      97.7100
        3121    47.731300     156.0000     149.0500      97.6900
        3122    47.743600     163.0000     158.8000      97.6800
        3123    47.755800     203.0000     173.3800      97.6600
        3124    47.768100     196.0000     193.7500      97.6400
        3125    47.780300     217.0000     219.7400      97.6200
        3126    47.792600     241.0000     248.9800      97.6000
        3127    47.804800     269.0000     274.2300      97.5900
        3128    47.817100     330.0000     283.0700      97.5700
        3129    47.829300     291.0000     267.8200      97.5500
        3130    47.841600     252.0000     236.8800      97.5300
        3131    47.853800     209.0000     206.5100      97.5100
        3132    47.866100     207.0000     185.8400      97.5000
        3133    47.878300     183.0000     175.9200      97.4800
        3134    47.890600     179.0000     174.8200      97.4600
        3135    47.902800     164.0000     180.3300      97.4400
        3136    47.915100     206.0000     190.0800      97.4200
        3137    47.927300     180.0000     200.4600      97.4000
        3138    47.939600     184.0000     205.6100      97.3900
        3139    47.951800     221.0000     200.1900      97.3700
        3140    47.964100     167.0000     185.1700      97.3500
        3141    47.976300     160.0000     167.4300      97.3300
        3142    47.988600     150.0000     152.7100      97.3100
        3143    48.000800     147.0000     142.5000      97.2900
        3144    48.013100     125.0000     135.8700      97.2700
        3145    48.025400     124.0000     131.5400      97.2600
        3146    48.037600     153.0000     128.6300      97.2400
        3147    48.049900     116.0000     126.7000      97.2200
        3148    48.062100     118.0000     125.6200      97.2000
        3149    48.074400     119.0000     125.3400      97.1800
        3150    48.086600     132.0000     125.9600      97.1600
        3151    48.098900     123.0000     127.7100      97.1400
        3152    48.111100     146.0000     131.0500      97.1200
        3153    48.123400     144.0000     136.7300      97.1000
        3154    48.135600     132.0000     145.8500      97.0800
        3155    48.147900     168.0000     159.5700      97.0600
        3156    48.160100     173.0000     178.5800      97.0500
        3157    48.172400     176.0000     202.5100      97.0300
        3158    48.184600     220.0000     228.7600      97.0100
        3159    48.196900     246.0000     249.9300      96.9900
        3160    48.209100     278.0000     254.6600      96.9700
        3161    48.221400     272.0000     238.0800      96.9500
        3162    48.233600     247.0000     209.9400      96.9300
        3163    48.245900     183.0000     184.3900      96.9100
        3164    48.258100     147.0000     167.8400      96.8900
        3165    48.270400     162.0000     159.9700      96.8700
        3166    48.282600     169.0000     159.1200      96.8500
        3167    48.294900     170.0000     163.9800      96.8300
        3168    48.307100     139.0000     172.6100      96.8100
        3169    48.319400     199.0000     181.6300      96.7900
        3170    48.331600     178.0000     185.6600      96.7700
        3171    48.343900     193.0000     180.1300      96.7500
        3172    48.356100     147.0000     166.3700      96.7300
        3173    48.368400     154.0000     150.6600      96.7100
        3174    48.380600     117.0000     137.8400      96.6900
        3175    48.392900     126.0000     128.8000      96.6700
        3176    48.405100     123.0000     122.5700      96.6500
        3177    48.417400     122.0000     118.3100      96.6300
        3178    48.429600     139.0000     115.4200      96.6100
        3179    48.441900     129.0000     113.4300      96.5900
        3180    48.454100     105.0000     112.0300      96.5700
        3181    48.466400     129.0000     111.0200      96.5500
        3182    48.478600     112.0000     110.2800      96.5300
        3183    48.490900     107.0000     109.7500      96.5100
        3184    48.503100     107.0000     109.3600      96.4900
        3185    48.515400     133.0000     109.1100      96.4700
        3186    48.527600     106.0000     108.9700      96.4500
        3187    48.539900      98.0000     108.9500      96.4300
        3188    48.552100     114.0000     109.0900      96.4100
        3189    48.564400      96.0000     109.4100      96.3900
        3190    48.576600     122.0000     110.0300      96.3600
        3191    48.588900     122.0000     111.0800      96.3400
        3192    48.601100     114.0000     112.5800      96.3200
        3193    48.613400     119.0000     114.6900      96.3000
        3194    48.625600     111.0000     117.3400      96.2800
        3195    48.637900     124.0000     120.0500      96.2600
        3196    48.650100     130.0000     121.1300      96.2400
        3197    48.662400     109.0000     119.1800      96.2200
        3198    48.674700     116.0000     115.9100      96.2000
        3199    48.686900      91.0000     113.4800      96.1800
        3200    48.699100     102.0000     112.2300      96.1600
        3201    48.711400     105.0000     111.8500      96.1300
        3202    48.723700     105.0000     112.1000      96.1100
        3203    48.735900     103.0000     112.8500      96.0900
        3204    48.748200     102.0000     113.9900      96.0700
        3205    48.760400     124.0000     115.3800      96.0500
        3206    48.772700     102.0000     116.5100      96.0300
        3207    48.784900     118.0000     116.4900      96.0100
        3208    48.797200     110.0000     115.2800      95.9800
        3209    48.809400     104.0000     113.9400      95.9600
        3210    48.821700     119.0000     113.1300      95.9400
        3211    48.833900     111.0000     112.8200      95.9200
        3212    48.846200     114.0000     112.8300      95.9000
        3213    48.858400     112.0000     113.0400      95.8800
        3214    48.870700      98.0000     113.3900      95.8500
        3215    48.882900      97.0000     113.8300      95.8300
        3216    48.895200      99.0000     114.3000      95.8100
        3217    48.907400     101.0000     114.7700      95.7900
        3218    48.919700     122.0000     115.2600      95.7700
        3219    48.931900     115.0000     115.8300      95.7400
        3220    48.944200     105.0000     116.4700      95.7200
        3221    48.956400     123.0000     117.1900      95.7000
        3222    48.968700     120.0000     117.9800      95.6800
        3223    48.980900     121.0000     118.8300      95.6600
        3224    48.993200     113.0000     119.7400      95.6300
        3225    49.005400     120.0000     120.7200      95.6100
        3226    49.017700     107.0000     121.7400      95.5900
        3227    49.029900     117.0000     122.7900      95.5700
        3228    49.042200     124.0000     123.8700      95.5400
        3229    49.054400     110.0000     125.0200      95.5200
        3230    49.066700     109.0000     126.2500      95.5000
        3231    49.078900     137.0000     127.5800      95.4800
        3232    49.091200     119.0000     129.0500      95.4500
        3233    49.103400     115.0000     130.6800      95.4300
        3234    49.115700     129.0000     132.5300      95.4100
        3235    49.127900     139.0000     134.6900      95.3900
        3236    49.140200     147.0000     137.2800      95.3600
        3237    49.152400     129.0000     140.5000      95.3400
        3238    49.164700     152.0000     144.5400      95.3200
        3239    49.176900     137.0000     149.6100      95.3000
        3240    49.189200     146.0000     155.7700      95.2700
        3241    49.201400     146.0000     162.7200      95.2500
        3242    49.213700     157.0000     169.6800      95.2300
        3243    49.225900     186.0000     175.6800      95.2000
        3244    49.238200     181.0000     180.5500      95.1800
        3245    49.250400     180.0000     183.3400      95.1600
        3246    49.262700     189.0000     181.0500      95.1300
        3247    49.274900     156.0000     175.4500      95.1100
        3248    49.287200     165.0000     171.4600      95.0900
        3249    49.299400     187.0000     170.4500      95.0600
        3250    49.311700     169.0000     171.7700      95.0400
        3251    49.324000     173.0000     174.6000      95.0200
        3252    49.336200     174.0000     178.2400      94.9900
        3253    49.348500     155.0000     182.0100      94.9700
        3254    49.360700     178.0000     185.3500      94.9500
        3255    49.373000     188.0000     188.0600      94.9200
        3256    49.385200     216.0000     189.2100      94.9000
        3257    49.397500     172.0000     187.8500      94.8800
        3258    49.409700     203.0000     185.4400      94.8500
        3259    49.422000     183.0000     183.8500      94.8300
        3260    49.434200     178.0000     183.3500      94.8100
        3261    49.446500     192.0000     183.5500      94.7800
        3262    49.458700     187.0000     184.1100      94.7600
        3263    49.471000     175.0000     184.8100      94.7300
        3264    49.483200     197.0000     185.5500      94.7100
        3265    49.495500     189.0000     186.2700      94.6900
        3266    49.507700     197.0000     186.9200      94.6600
        3267    49.520000     202.0000     187.4600      94.6400
        3268    49.532200     197.0000     187.8600      94.6100
        3269    49.544500     206.0000     188.1400      94.5900
        3270    49.556700     200.0000     188.3300      94.5700
        3271    49.569000     207.0000     188.4700      94.5400
        3272    49.581200     216.0000     188.6000      94.5200
        3273    49.593500     195.0000     188.7800      94.4900
        3274    49.605700     182.0000     189.0600      94.4700
        3275    49.618000     169.0000     189.4500      94.4400
        3276    49.630200     216.0000     189.9100      94.4200
        3277    49.642500     189.0000     190.0300      94.4000
        3278    49.654700     182.0000     189.1700      94.3700
        3279    49.667000     219.0000     187.6100      94.3500
        3280    49.679200     176.0000     186.4500      94.3200
        3281    49.691500     199.0000     186.2600      94.3000
        3282    49.703700     184.0000     187.2600      94.2700
        3283    49.716000     193.0000     189.6600      94.2500
        3284    49.728200     210.0000     193.5700      94.2200
        3285    49.740500     196.0000     198.8200      94.2000
        3286    49.752700     201.0000     204.5400      94.1700
        3287    49.765000     229.0000     208.8400      94.1500
        3288    49.777200     212.0000     209.1500      94.1200
        3289    49.789500     190.0000     204.1000      94.1000
        3290    49.801700     205.0000     195.2900      94.0700
        3291    49.814000     181.0000     186.0700      94.0500
        3292    49.826200     158.0000     178.7900      94.0200
        3293    49.838500     149.0000     174.0500      94.0000
        3294    49.850700     177.0000     171.5700      93.9700
        3295    49.863000     166.0000     170.8700      93.9500
        3296    49.875200     152.0000     171.4200      93.9200
        3297    49.887500     150.0000     172.4300      93.9000
        3298    49.899700     173.0000     172.7900      93.8700
        3299    49.912000     148.0000     171.3500      93.8500
        3300    49.924200     172.0000     167.7200      93.8200
        3301    49.936500     153.0000     162.6800      93.8000
        3302    49.948700     179.0000     157.5800      93.7700
        3303    49.961000     146.0000     153.3200      93.7500
        3304    49.973300     131.0000     150.1100      93.7200
        3305    49.985500     144.0000     147.8200      93.6900
        3306    49.997800     149.0000     146.2600      93.6700
        3307    50.010000     148.0000     145.3500      93.6400
        3308    50.022300     134.0000     145.0900      93.6200
        3309    50.034500     129.0000     145.6400      93.5900
        3310    50.046800     150.0000     147.2800      93.5700
        3311    50.059000     133.0000     150.5100      93.5400
        3312    50.071300     160.0000     155.9800      93.5100
        3313    50.083500     184.0000     164.3300      93.4900
        3314    50.095800     182.0000     175.4700      93.4600
        3315    50.108000     206.0000     189.7300      93.4400
        3316    50.120300     196.0000     204.4100      93.4100
        3317    50.132500     208.0000     214.2900      93.3800
        3318    50.144800     223.0000     213.2400      93.3600
        3319    50.157000     197.0000     200.7400      93.3300
        3320    50.169300     155.0000     183.5800      93.3100
        3321    50.181500     151.0000     168.8800      93.2800
        3322    50.193800     150.0000     159.4300      93.2500
        3323    50.206000     157.0000     155.0400      93.2300
        3324    50.218300     159.0000     154.7900      93.2000
        3325    50.230500     166.0000     157.7500      93.1800
        3326    50.242800     159.0000     162.9100      93.1500
        3327    50.255000     135.0000     168.5500      93.1200
        3328    50.267300     160.0000     171.7900      93.1000
        3329    50.279500     164.0000     169.8300      93.0700
        3330    50.291800     133.0000     162.6200      93.0400
        3331    50.304000     161.0000     153.3000      93.0200
        3332    50.316300     138.0000     145.0100      92.9900
        3333    50.328500     123.0000     138.9300      92.9600
        3334    50.340800     117.0000     134.8300      92.9400
        3335    50.353000     146.0000     132.1100      92.9100
        3336    50.365300     131.0000     130.3200      92.8800
        3337    50.377500     123.0000     129.1400      92.8600
        3338    50.389800     120.0000     128.4400      92.8300
        3339    50.402000     132.0000     128.1600      92.8000
        3340    50.414300     118.0000     128.3500      92.7800
        3341    50.426500     117.0000     129.1500      92.7500
        3342    50.438800     143.0000     130.7900      92.7200
        3343    50.451000     141.0000     133.5600      92.7000
        3344    50.463300     143.0000     137.6700      92.6700
        3345    50.475500     134.0000     143.0600      92.6400
        3346    50.487800     162.0000     149.0900      92.6100
        3347    50.500000     135.0000     154.0000      92.5900
        3348    50.512300     164.0000     155.1000      92.5600
        3349    50.524500     140.0000     151.1100      92.5300
        3350    50.536800     149.0000     144.0500      92.5100
        3351    50.549000     145.0000     137.1800      92.4800
        3352    50.561300     135.0000     132.2900      92.4500
        3353    50.573500     137.0000     129.7200      92.4200
        3354    50.585800     120.0000     129.2200      92.4000
        3355    50.598000     149.0000     130.5800      92.3700
        3356    50.610300     101.0000     133.5600      92.3400
        3357    50.622600     159.0000     137.7000      92.3100
        3358    50.634800     142.0000     142.0100      92.2900
        3359    50.647100     126.0000     144.9200      92.2600
        3360    50.659300     166.0000     144.4300      92.2300
        3361    50.671600     149.0000     139.3600      92.2000
        3362    50.683800     110.0000     131.7900      92.1800
        3363    50.696100     128.0000     125.2800      92.1500
        3364    50.708300     126.0000     120.9300      92.1200
        3365    50.720600     108.0000     118.3300      92.0900
        3366    50.732800     110.0000     116.9600      92.0700
        3367    50.745100     112.0000     116.4900      92.0400
        3368    50.757300     126.0000     116.6700      92.0100
        3369    50.769600      90.0000     117.3200      91.9800
        3370    50.781800     115.0000     118.2800      91.9600
        3371    50.794100     119.0000     119.0600      91.9300
        3372    50.806300     129.0000     118.8800      91.9000
        3373    50.818600     151.0000     118.0300      91.8700
        3374    50.830800     118.0000     117.6600      91.8400
        3375    50.843100     126.0000     118.3200      91.8200
        3376    50.855300     123.0000     119.5400      91.7900
        3377    50.867600     116.0000     119.7900      91.7600
        3378    50.879800     101.0000     117.8400      91.7300
        3379    50.892100     114.0000     114.9100      91.7000
        3380    50.904300     113.0000     112.6100      91.6800
        3381    50.916600     106.0000     111.1800      91.6500
        3382    50.928800     122.0000     110.4500      91.6200
        3383    50.941100     116.0000     110.3400      91.5900
        3384    50.953300     103.0000     110.8100      91.5600
        3385    50.965600     132.0000     111.8200      91.5300
        3386    50.977800     128.0000     113.3600      91.5100
        3387    50.990100     121.0000     115.3000      91.4800
        3388    51.002300     109.0000     117.1300      91.4500
        3389    51.014600      96.0000     118.5000      91.4200
        3390    51.026800     115.0000     120.1200      91.3900
        3391    51.039100     129.0000     122.9200      91.3600
        3392    51.051300     125.0000     126.9100      91.3400
        3393    51.063600     140.0000     131.1600      91.3100
        3394    51.075800     166.0000     133.9300      91.2800
        3395    51.088100     134.0000     133.4300      91.2500
        3396    51.100300     130.0000     129.8100      91.2200
        3397    51.112600     128.0000     125.2800      91.1900
        3398    51.124800     125.0000     121.9000      91.1600
        3399    51.137100     114.0000     120.5000      91.1400
        3400    51.149300     101.0000     121.1600      91.1100
        3401    51.161600     125.0000     123.9700      91.0800
        3402    51.173800     121.0000     129.1700      91.0500
        3403    51.186100     148.0000     137.1600      91.0200
        3404    51.198300     159.0000     148.2500      90.9900
        3405    51.210600     164.0000     162.1000      90.9600
        3406    51.222800     180.0000     177.4300      90.9400
        3407    51.235100     208.0000     192.9700      90.9100
        3408    51.247300     258.0000     206.7000      90.8800
        3409    51.259600     204.0000     213.1300      90.8500
        3410    51.271900     205.0000     206.4400      90.8200
        3411    51.284100     223.0000     188.5200      90.7900
        3412    51.296400     181.0000     168.1600      90.7600
        3413    51.308600     141.0000     152.3600      90.7300
        3414    51.320900     143.0000     143.0700      90.7000
        3415    51.333100     145.0000     139.5800      90.6800
        3416    51.345400     136.0000     140.6700      90.6500
        3417    51.357600     160.0000     145.0800      90.6200
        3418    51.369900     138.0000     151.5900      90.5900
        3419    51.382100     168.0000     158.5200      90.5600
        3420    51.394400     151.0000     162.8500      90.5300
        3421    51.406600     165.0000     161.3600      90.5000
        3422    51.418900     180.0000     153.9500      90.4700
        3423    51.431100     169.0000     144.1900      90.4400
        3424    51.443400     135.0000     135.6800      90.4100
        3425    51.455600     117.0000     129.6200      90.3800
        3426    51.467900     111.0000     125.5200      90.3600
        3427    51.480100     139.0000     122.5100      90.3300
        3428    51.492400     124.0000     119.8200      90.3000
        3429    51.504600     107.0000     117.2600      90.2700
        3430    51.516900      92.0000     115.2300      90.2400
        3431    51.529100     117.0000     113.9000      90.2100
        3432    51.541400     114.0000     113.1200      90.1800
        3433    51.553600     104.0000     112.7300      90.1500
        3434    51.565900     109.0000     112.6100      90.1200
        3435    51.578100     113.0000     112.6600      90.0900
        3436    51.590400     118.0000     112.7300      90.0600
        3437    51.602600     108.0000     112.6800      90.0300
        3438    51.614900     115.0000     112.4100      90.0000
        3439    51.627100      96.0000     111.8500      89.9700
        3440    51.639400     108.0000     110.9700      89.9400
        3441    51.651600     116.0000     110.0600      89.9100
        3442    51.663900     124.0000     109.3100      89.8900
        3443    51.676100     107.0000     108.7400      89.8600
        3444    51.688400     138.0000     108.2800      89.8300
        3445    51.700600      84.0000     107.8800      89.8000
        3446    51.712900     105.0000     107.5300      89.7700
        3447    51.725100     103.0000     107.1900      89.7400
        3448    51.737400     118.0000     106.8800      89.7100
        3449    51.749600     103.0000     106.5700      89.6800
        3450    51.761900     108.0000     106.2700      89.6500
        3451    51.774100     105.0000     105.9800      89.6200
        3452    51.786400      94.0000     105.7000      89.5900
        3453    51.798600     106.0000     105.4300      89.5600
        3454    51.810900     107.0000     105.1700      89.5300
        3455    51.823100      98.0000     104.9100      89.5000
        3456    51.835400     110.0000     104.6700      89.4700
        3457    51.847600     100.0000     104.4500      89.4400
        3458    51.859900     105.0000     104.2600      89.4100
        3459    51.872100      97.0000     104.1100      89.3800
        3460    51.884400     103.0000     104.0300      89.3500
        3461    51.896700     106.0000     104.0500      89.3200
        3462    51.908900     103.0000     104.1700      89.2900
        3463    51.921200     132.0000     104.4100      89.2600
        3464    51.933400     116.0000     104.7100      89.2300
        3465    51.945700     107.0000     104.8500      89.2000
        3466    51.957900     108.0000     104.6200      89.1700
        3467    51.970200      96.0000     104.2800      89.1400
        3468    51.982400      88.0000     104.2500      89.1100
        3469    51.994700     102.0000     104.7300      89.0800
        3470    52.006900      91.0000     105.7800      89.0500
        3471    52.019200     115.0000     107.3900      89.0200
        3472    52.031400     120.0000     109.4800      88.9900
        3473    52.043700     104.0000     111.4200      88.9600
        3474    52.055900      98.0000     111.6800      88.9400
        3475    52.068200     108.0000     109.6200      88.9100
        3476    52.080400     105.0000     106.9400      88.8800
        3477    52.092700      81.0000     104.8300      88.8500
        3478    52.104900     100.0000     103.3600      88.8200
        3479    52.117200     101.0000     102.4400      88.7900
        3480    52.129400     124.0000     102.0000      88.7600
        3481    52.141700      89.0000     102.0000      88.7300
        3482    52.153900      87.0000     102.3800      88.7000
        3483    52.166200     104.0000     103.0500      88.6700
        3484    52.178400      93.0000     103.8000      88.6400
        3485    52.190700     116.0000     104.0500      88.6100
        3486    52.202900      88.0000     103.2300      88.5800
        3487    52.215200      79.0000     101.7600      88.5500
        3488    52.227400     113.0000     100.4400      88.5200
        3489    52.239700     117.0000      99.5600      88.4900
        3490    52.251900     115.0000      99.0400      88.4600
        3491    52.264200      93.0000      98.7600      88.4300
        3492    52.276400      91.0000      98.7200      88.4000
        3493    52.288700      99.0000      98.9500      88.3700
        3494    52.300900      91.0000      99.5300      88.3400
        3495    52.313200     107.0000     100.6100      88.3100
        3496    52.325400     140.0000     102.3200      88.2800
        3497    52.337700     102.0000     104.7000      88.2500
        3498    52.349900     113.0000     107.5900      88.2200
        3499    52.362200     126.0000     110.2700      88.1900
        3500    52.374400     129.0000     111.3500      88.1600
        3501    52.386700     130.0000     109.8400      88.1300
        3502    52.398900     116.0000     106.5800      88.1000
        3503    52.411200     105.0000     103.3400      88.0700
        3504    52.423400     103.0000     101.0900      88.0400
        3505    52.435700     104.0000      99.8800      88.0100
        3506    52.447900     106.0000      99.5300      87.9800
        3507    52.460200      87.0000      99.8500      87.9500
        3508    52.472400     107.0000     100.7700      87.9200
        3509    52.484700     119.0000     102.1600      87.8900
        3510    52.496900     110.0000     103.7900      87.8600
        3511    52.509200     112.0000     105.1200      87.8300
        3512    52.521400      89.0000     105.4500      87.8000
        3513    52.533700     103.0000     104.7300      87.7700
        3514    52.546000     101.0000     103.7100      87.7400
        3515    52.558200     110.0000     103.2300      87.7100
        3516    52.570500     109.0000     103.4800      87.6800
        3517    52.582700     102.0000     103.9400      87.6500
        3518    52.595000     109.0000     103.7000      87.6200
        3519    52.607200     111.0000     102.6800      87.5900
        3520    52.619500     136.0000     101.7800      87.5600
        3521    52.631700      98.0000     101.4600      87.5300
        3522    52.644000      80.0000     101.6600      87.5000
        3523    52.656200     103.0000     102.2400      87.4700
        3524    52.668500     104.0000     103.0800      87.4400
        3525    52.680700     119.0000     104.1200      87.4100
        3526    52.693000      85.0000     105.3700      87.3800
        3527    52.705200     110.0000     106.8200      87.3500
        3528    52.717500      97.0000     108.3300      87.3200
        3529    52.729700      88.0000     109.5800      87.2900
        3530    52.742000     120.0000     110.3400      87.2600
        3531    52.754200     124.0000     110.8900      87.2300
        3532    52.766500      90.0000     111.7100      87.2000
        3533    52.778700     109.0000     113.0400      87.1700
        3534    52.791000     123.0000     115.0100      87.1400
        3535    52.803200     137.0000     117.7800      87.1100
        3536    52.815500     115.0000     121.6700      87.0800
        3537    52.827700     139.0000     127.1300      87.0500
        3538    52.840000     157.0000     134.9000      87.0200
        3539    52.852200     134.0000     146.1700      86.9900
        3540    52.864500     163.0000     162.6800      86.9600
        3541    52.876700     223.0000     186.9900      86.9300
        3542    52.889000     256.0000     222.2400      86.9000
        3543    52.901200     244.0000     271.3100      86.8700
        3544    52.913500     380.0000     334.6200      86.8400
        3545    52.925700     416.0000     407.6100      86.8100
        3546    52.938000     531.0000     478.4900      86.7800
        3547    52.950200     506.0000     524.8900      86.7600
        3548    52.962500     529.0000     522.9200      86.7300
        3549    52.974700     512.0000     472.6000      86.7000
        3550    52.987000     457.0000     402.8800      86.6700
        3551    52.999200     402.0000     343.5700      86.6400
        3552    53.011500     306.0000     305.3100      86.6100
        3553    53.023700     266.0000     283.2900      86.5800
        3554    53.036000     264.0000     271.7100      86.5500
        3555    53.048200     277.0000     272.3200      86.5200
        3556    53.060500     270.0000     286.9900      86.4900
        3557    53.072700     319.0000     311.1300      86.4600
        3558    53.085000     321.0000     334.7100      86.4300
        3559    53.097200     351.0000     343.8100      86.4000
        3560    53.109500     332.0000     328.0600      86.3700
        3561    53.121700     280.0000     291.4900      86.3400
        3562    53.134000     258.0000     249.9900      86.3100
        3563    53.146200     207.0000     215.8500      86.2800
        3564    53.158500     196.0000     190.8600      86.2500
        3565    53.170700     163.0000     171.1600      86.2300
        3566    53.183000     143.0000     154.2900      86.2000
        3567    53.195200     131.0000     141.0800      86.1700
        3568    53.207500     143.0000     131.9400      86.1400
        3569    53.219800     130.0000     126.2200      86.1100
        3570    53.232000     104.0000     122.7900      86.0800
        3571    53.244300     127.0000     120.4900      86.0500
        3572    53.256500     123.0000     118.2000      86.0200
        3573    53.268800     114.0000     115.5900      85.9900
        3574    53.281000     109.0000     113.2900      85.9600
        3575    53.293300     118.0000     111.7200      85.9300
        3576    53.305500     119.0000     110.8500      85.9100
        3577    53.317800     115.0000     110.5500      85.8800
        3578    53.330000     107.0000     110.7200      85.8500
        3579    53.342300     114.0000     111.3200      85.8200
        3580    53.354500      99.0000     112.2100      85.7900
        3581    53.366800     127.0000     113.2500      85.7600
        3582    53.379000     117.0000     114.5500      85.7300
        3583    53.391300      97.0000     116.6100      85.7000
        3584    53.403500     115.0000     119.8900      85.6700
        3585    53.415800     122.0000     124.8800      85.6500
        3586    53.428000     127.0000     132.2300      85.6200
        3587    53.440300     119.0000     142.5800      85.5900
        3588    53.452500     166.0000     156.2400      85.5600
        3589    53.464800     145.0000     172.5500      85.5300
        3590    53.477000     156.0000     188.8800      85.5000
        3591    53.489300     176.0000     199.9500      85.4700
        3592    53.501500     207.0000     200.2400      85.4500
        3593    53.513800     225.0000     189.5000      85.4200
        3594    53.526000     151.0000     173.8800      85.3900
        3595    53.538300     166.0000     160.0000      85.3600
        3596    53.550500     146.0000     150.8100      85.3300
        3597    53.562800     146.0000     146.4600      85.3000
        3598    53.575000     139.0000     146.2600      85.2700
        3599    53.587300     146.0000     149.5700      85.2500
        3600    53.599500     167.0000     155.7900      85.2200
        3601    53.611800     163.0000     164.0100      85.1900
        3602    53.624000     154.0000     172.3500      85.1600
        3603    53.636300     173.0000     177.9100      85.1300
        3604    53.648500     183.0000     178.1800      85.1100
        3605    53.660800     181.0000     173.3400      85.0800
        3606    53.673000     165.0000     165.8800      85.0500
        3607    53.685300     182.0000     157.9400      85.0200
        3608    53.697500     160.0000     150.4400      84.9900
        3609    53.709800     142.0000     144.2000      84.9700
        3610    53.722000     174.0000     139.6700      84.9400
        3611    53.734300     165.0000     136.6800      84.9100
        3612    53.746500     150.0000     134.8500      84.8800
        3613    53.758800     153.0000     133.8400      84.8500
        3614    53.771000     161.0000     133.4000      84.8300
        3615    53.783300     148.0000     133.3200      84.8000
        3616    53.795500     136.0000     133.3200      84.7700
        3617    53.807800     140.0000     133.1300      84.7400
        3618    53.820000     154.0000     132.4600      84.7200
        3619    53.832300     145.0000     131.0600      84.6900
        3620    53.844600     157.0000     128.9900      84.6600
        3621    53.856800     133.0000     126.7400      84.6300
        3622    53.869100     133.0000     124.6900      84.6100
        3623    53.881300     117.0000     122.9400      84.5800
        3624    53.893600     114.0000     121.4500      84.5500
        3625    53.905800     105.0000     120.1200      84.5200
        3626    53.918100     110.0000     118.9100      84.5000
        3627    53.930300     118.0000     117.7700      84.4700
        3628    53.942600     112.0000     116.6800      84.4400
        3629    53.954800      97.0000     115.6300      84.4200
        3630    53.967100     108.0000     114.6000      84.3900
        3631    53.979300     121.0000     113.6100      84.3600
        3632    53.991600      94.0000     112.6600      84.3400
        3633    54.003800      99.0000     111.7600      84.3100
        3634    54.016100     100.0000     110.9400      84.2800
        3635    54.028300     104.0000     110.2400      84.2600
        3636    54.040600     105.0000     109.7100      84.2300
        3637    54.052800      85.0000     109.3900      84.2000
        3638    54.065100     115.0000     109.3600      84.1800
        3639    54.077300     112.0000     109.7500      84.1500
        3640    54.089600     103.0000     110.7300      84.1200
        3641    54.101800     108.0000     112.6000      84.1000
        3642    54.114100      98.0000     115.8000      84.0700
        3643    54.126300     123.0000     120.9700      84.0400
        3644    54.138600     132.0000     128.8900      84.0200
        3645    54.150800     162.0000     140.1700      83.9900
        3646    54.163100     169.0000     154.8600      83.9600
        3647    54.175300     183.0000     171.4600      83.9400
        3648    54.187600     169.0000     185.8800      83.9100
        3649    54.199800     216.0000     192.0000      83.8900
        3650    54.212100     195.0000     186.0500      83.8600
        3651    54.224300     180.0000     170.5000      83.8300
        3652    54.236600     157.0000     152.3800      83.8100
        3653    54.248800     148.0000     138.0100      83.7800
        3654    54.261100     131.0000     129.4300      83.7600
        3655    54.273300     134.0000     126.1200      83.7300
        3656    54.285600     155.0000     127.1600      83.7100
        3657    54.297800     132.0000     131.8400      83.6800
        3658    54.310100     136.0000     139.7500      83.6600
        3659    54.322300     158.0000     150.1700      83.6300
        3660    54.334600     159.0000     161.0400      83.6000
        3661    54.346800     173.0000     169.0500      83.5800
        3662    54.359100     187.0000     171.2700      83.5500
        3663    54.371300     187.0000     166.6300      83.5300
        3664    54.383600     162.0000     156.3800      83.5000
        3665    54.395800     147.0000     143.7700      83.4800
        3666    54.408100     138.0000     132.2800      83.4500
        3667    54.420300     118.0000     124.0000      83.4300
        3668    54.432600     123.0000     119.3500      83.4000
        3669    54.444800     115.0000     117.9200      83.3800
        3670    54.457100     135.0000     119.0500      83.3500
        3671    54.469400     132.0000     121.4600      83.3300
        3672    54.481600     120.0000     122.7200      83.3100
        3673    54.493900     131.0000     121.8500      83.2800
        3674    54.506100     113.0000     120.5800      83.2600
        3675    54.518400     117.0000     119.4500      83.2300
        3676    54.530600     114.0000     117.5500      83.2100
        3677    54.542900     123.0000     114.6100      83.1800
        3678    54.555100     105.0000     111.3700      83.1600
        3679    54.567400     117.0000     108.7500      83.1400
        3680    54.579600      91.0000     107.4300      83.1100
        3681    54.591900      93.0000     107.7700      83.0900
        3682    54.604100     115.0000     109.8100      83.0600
        3683    54.616400     105.0000     112.9600      83.0400
        3684    54.628600     102.0000     116.0300      83.0200
        3685    54.640900      98.0000     118.1700      82.9900
        3686    54.653100     117.0000     118.5300      82.9700
        3687    54.665400     113.0000     115.5800      82.9500
        3688    54.677600     112.0000     110.2000      82.9200
        3689    54.689900      95.0000     105.3400      82.9000
        3690    54.702100      91.0000     102.1300      82.8800
        3691    54.714400     108.0000     100.2700      82.8500
        3692    54.726600      94.0000      99.3300      82.8300
        3693    54.738900     108.0000      99.1300      82.8100
        3694    54.751100      92.0000      99.6400      82.7800
        3695    54.763400     115.0000     100.8100      82.7600
        3696    54.775600     108.0000     102.5600      82.7400
        3697    54.787900      97.0000     104.6100      82.7200
        3698    54.800100     117.0000     106.1900      82.6900
        3699    54.812400      98.0000     106.2600      82.6700
        3700    54.824600      92.0000     105.2200      82.6500
        3701    54.836900     104.0000     104.6200      82.6300
        3702    54.849100     104.0000     105.5100      82.6000
        3703    54.861400     111.0000     108.1700      82.5800
        3704    54.873600     123.0000     112.6300      82.5600
        3705    54.885900     117.0000     118.6900      82.5400
        3706    54.898100     117.0000     125.5700      82.5200
        3707    54.910400     124.0000     131.5400      82.4900
        3708    54.922600     132.0000     134.2800      82.4700
        3709    54.934900     119.0000     132.8100      82.4500
        3710    54.947100     137.0000     128.7500      82.4300
        3711    54.959400     135.0000     124.6000      82.4100
        3712    54.971600      97.0000     121.3400      82.3900
        3713    54.983900     126.0000     118.0400      82.3600
        3714    54.996100     118.0000     114.1900      82.3400
        3715    55.008400     136.0000     111.3800      82.3200
        3716    55.020600      98.0000     110.5900      82.3000
        3717    55.032900     120.0000     111.6200      82.2800
        3718    55.045100     113.0000     113.7700      82.2600
        3719    55.057400     124.0000     115.9900      82.2400
        3720    55.069600     118.0000     117.0400      82.2200
        3721    55.081900     116.0000     116.2900      82.2000
        3722    55.094100     123.0000     114.2900      82.1800
        3723    55.106400     118.0000     112.2000      82.1600
        3724    55.118700     117.0000     110.6400      82.1400
        3725    55.130900     132.0000     109.3100      82.1200
        3726    55.143200     119.0000     107.8500      82.1000
        3727    55.155400     109.0000     106.4200      82.0800
        3728    55.167700     112.0000     104.7500      82.0600
        3729    55.179900     103.0000     102.4600      82.0400
        3730    55.192200     111.0000     100.1900      82.0200
        3731    55.204400     116.0000      98.5200      82.0000
        3732    55.216700     103.0000      97.4400      81.9800
        3733    55.228900      97.0000      96.7600      81.9600
        3734    55.241200     107.0000      96.3600      81.9400
        3735    55.253400      98.0000      96.1700      81.9200
        3736    55.265700     124.0000      96.1800      81.9000
        3737    55.277900      96.0000      96.3700      81.8800
        3738    55.290200      98.0000      96.7000      81.8600
        3739    55.302400     108.0000      97.0600      81.8400
        3740    55.314700      92.0000      97.1200      81.8300
        3741    55.326900      94.0000      96.6400      81.8100
        3742    55.339200      99.0000      95.9000      81.7900
        3743    55.351400      89.0000      95.2700      81.7700
        3744    55.363700      85.0000      94.8200      81.7500
        3745    55.375900     102.0000      94.5400      81.7300
        3746    55.388200     106.0000      94.4200      81.7200
        3747    55.400400      99.0000      94.5200      81.7000
        3748    55.412700      94.0000      94.8800      81.6800
        3749    55.424900     109.0000      95.6100      81.6600
        3750    55.437200     107.0000      96.8300      81.6400
        3751    55.449400      91.0000      98.6600      81.6300
        3752    55.461700      97.0000     101.0900      81.6100
        3753    55.473900      91.0000     103.9600      81.5900
        3754    55.486200     113.0000     106.3800      81.5800
        3755    55.498400      95.0000     106.4900      81.5600
        3756    55.510700     100.0000     103.6600      81.5400
        3757    55.522900     107.0000     100.1100      81.5200
        3758    55.535200     103.0000      97.6500      81.5100
        3759    55.547400     108.0000      96.5100      81.4900
        3760    55.559700     113.0000      96.4100      81.4800
        3761    55.571900     117.0000      97.1000      81.4600
        3762    55.584200      96.0000      98.2400      81.4400
        3763    55.596400      93.0000      99.0900      81.4300
        3764    55.608700      77.0000      99.2000      81.4100
        3765    55.620900     100.0000      99.1600      81.3900
        3766    55.633200      85.0000      99.3700      81.3800
        3767    55.645400      93.0000      99.2100      81.3600
        3768    55.657700      85.0000      98.0500      81.3500
        3769    55.669900      82.0000      96.4700      81.3300
        3770    55.682200      97.0000      95.3900      81.3200
        3771    55.694400      94.0000      94.9200      81.3000
        3772    55.706700     106.0000      94.5900      81.2900
        3773    55.718900      96.0000      94.1000      81.2700
        3774    55.731200     109.0000      93.6700      81.2600
        3775    55.743400      77.0000      93.2700      81.2400
        3776    55.755700      85.0000      92.6200      81.2300
        3777    55.768000      90.0000      91.7900      81.2100
        3778    55.780200      90.0000      91.1300      81.2000
        3779    55.792500      89.0000      90.7700      81.1900
        3780    55.804700      97.0000      90.6900      81.1700
        3781    55.817000     101.0000      90.8600      81.1600
        3782    55.829200     114.0000      91.2700      81.1400
        3783    55.841500      84.0000      91.8700      81.1300
        3784    55.853700      98.0000      92.5800      81.1200
        3785    55.866000      93.0000      93.3800      81.1000
        3786    55.878200      88.0000      94.5300      81.0900
        3787    55.890500      99.0000      96.3800      81.0800
        3788    55.902700      92.0000      99.1600      81.0600
        3789    55.915000     103.0000     103.1600      81.0500
        3790    55.927200      99.0000     108.6100      81.0400
        3791    55.939500     118.0000     115.2800      81.0300
        3792    55.951700     151.0000     122.8700      81.0100
        3793    55.964000     144.0000     131.2800      81.0000
        3794    55.976200     130.0000     139.0300      80.9900
        3795    55.988500     148.0000     143.1700      80.9800
        3796    56.000700     146.0000     141.9200      80.9600
        3797    56.013000     135.0000     136.7000      80.9500
        3798    56.025200     106.0000     130.2500      80.9400
        3799    56.037500     123.0000     123.6100      80.9300
        3800    56.049700     110.0000     117.1900      80.9200
        3801    56.062000     133.0000     112.6400      80.9100
        3802    56.074200     114.0000     110.6400      80.9000
        3803    56.086500     125.0000     110.7000      80.8900
        3804    56.098700      89.0000     112.2900      80.8700
        3805    56.111000     132.0000     114.8400      80.8600
        3806    56.123200     119.0000     117.4200      80.8500
        3807    56.135500     138.0000     118.8400      80.8400
        3808    56.147700     114.0000     118.1600      80.8300
        3809    56.160000     107.0000     115.4100      80.8200
        3810    56.172200     111.0000     111.6300      80.8100
        3811    56.184500     105.0000     107.6500      80.8000
        3812    56.196700      96.0000     103.6500      80.7900
        3813    56.209000     109.0000     100.1300      80.7800
        3814    56.221200     105.0000      97.6000      80.7800
        3815    56.233500      89.0000      96.0800      80.7700
        3816    56.245700      85.0000      95.3900      80.7600
        3817    56.258000      88.0000      95.4300      80.7500
        3818    56.270200     105.0000      96.0500      80.7400
        3819    56.282500      90.0000      97.2100      80.7300
        3820    56.294700      93.0000      98.9600      80.7200
        3821    56.307000      96.0000     101.1100      80.7100
        3822    56.319200      99.0000     102.9600      80.7100
        3823    56.331500     114.0000     103.5700      80.7000
        3824    56.343700      89.0000     102.4700      80.6900
        3825    56.356000      94.0000     100.2300      80.6800
        3826    56.368200     110.0000      97.9500      80.6800
        3827    56.380500      92.0000      96.3600      80.6700
        3828    56.392800     104.0000      95.6500      80.6600
        3829    56.405000     100.0000      95.8400      80.6500
        3830    56.417300     105.0000      96.9300      80.6500
        3831    56.429500     101.0000      98.9000      80.6400
        3832    56.441800     105.0000     102.1000      80.6300
        3833    56.454000     106.0000     106.6400      80.6300
        3834    56.466300     118.0000     112.5300      80.6200
        3835    56.478500     111.0000     119.4100      80.6200
        3836    56.490800     134.0000     126.4000      80.6100
        3837    56.503000     140.0000     132.0200      80.6100
        3838    56.515300     131.0000     134.3100      80.6000
        3839    56.527500     140.0000     131.8100      80.5900
        3840    56.539800     118.0000     125.3700      80.5900
        3841    56.552000     116.0000     117.7500      80.5800
        3842    56.564300     108.0000     111.3400      80.5800
        3843    56.576500     110.0000     107.0800      80.5700
        3844    56.588800      99.0000     104.8900      80.5700
        3845    56.601000     112.0000     104.4100      80.5700
        3846    56.613300     114.0000     105.2200      80.5600
        3847    56.625500     120.0000     107.0800      80.5600
        3848    56.637800     127.0000     109.7900      80.5500
        3849    56.650000     116.0000     112.7900      80.5500
        3850    56.662300     122.0000     115.0200      80.5500
        3851    56.674500     119.0000     115.3600      80.5400
        3852    56.686800     117.0000     113.4000      80.5400
        3853    56.699000     113.0000     109.9400      80.5400
        3854    56.711300     104.0000     106.3200      80.5400
        3855    56.723500     111.0000     103.4200      80.5300
        3856    56.735800     105.0000     101.4500      80.5300
        3857    56.748000     113.0000     100.2600      80.5300
        3858    56.760300     116.0000      99.5900      80.5300
        3859    56.772500     101.0000      99.2200      80.5200
        3860    56.784800      89.0000      99.0400      80.5200
        3861    56.797000      99.0000      99.0400      80.5200
        3862    56.809300     109.0000      99.1800      80.5200
        3863    56.821500     110.0000      99.4800      80.5200
        3864    56.833800      96.0000      99.9400      80.5200
        3865    56.846000     116.0000     100.5700      80.5200
        3866    56.858300     123.0000     101.2600      80.5200
        3867    56.870500     118.0000     101.6600      80.5200
        3868    56.882800      99.0000     101.4500      80.5200
        3869    56.895000     122.0000     100.9300      80.5200
        3870    56.907300      72.0000     100.5000      80.5200
        3871    56.919500     108.0000     100.2400      80.5200
        3872    56.931800      86.0000     100.1300      80.5200
        3873    56.944000     105.0000     100.1500      80.5200
        3874    56.956300      95.0000     100.2900      80.5200
        3875    56.968500     115.0000     100.5600      80.5200
        3876    56.980800     105.0000     100.9700      80.5200
        3877    56.993000      87.0000     101.5500      80.5200
        3878    57.005300     117.0000     102.3300      80.5200
        3879    57.017500      82.0000     103.2100      80.5300
        3880    57.029800      96.0000     104.0000      80.5300
        3881    57.042100     123.0000     104.5400      80.5300
        3882    57.054300      96.0000     104.7100      80.5300
        3883    57.066600     117.0000     104.3400      80.5400
        3884    57.078800     100.0000     103.8300      80.5400
        3885    57.091100      87.0000     103.7300      80.5400
        3886    57.103300      99.0000     104.2600      80.5500
        3887    57.115600     120.0000     105.5400      80.5500
        3888    57.127800      91.0000     107.7400      80.5500
        3889    57.140100     120.0000     111.1300      80.5600
        3890    57.152300     117.0000     116.0000      80.5600
        3891    57.164600     112.0000     122.3800      80.5700
        3892    57.176800     140.0000     129.7000      80.5700
        3893    57.189100     132.0000     136.3500      80.5700
        3894    57.201300     134.0000     140.0000      80.5800
        3895    57.213600     146.0000     139.0200      80.5800
        3896    57.225800     154.0000     134.0400      80.5900
        3897    57.238100     146.0000     127.7900      80.6000
        3898    57.250300     128.0000     123.2400      80.6000
        3899    57.262600     120.0000     121.3800      80.6100
        3900    57.274800     105.0000     121.2700      80.6100
        3901    57.287100     127.0000     121.5800      80.6200
        3902    57.299300     121.0000     122.8900      80.6300
        3903    57.311600     120.0000     126.8600      80.6300
        3904    57.323800     131.0000     134.0100      80.6400
        3905    57.336100     147.0000     143.5300      80.6500
        3906    57.348300     141.0000     153.2300      80.6600
        3907    57.360600     154.0000     159.5500      80.6600
        3908    57.372800     123.0000     159.0400      80.6700
        3909    57.385100     141.0000     151.3000      80.6800
        3910    57.397300     123.0000     139.9400      80.6900
        3911    57.409600     122.0000     129.3400      80.7000
        3912    57.421800     141.0000     121.5400      80.7000
        3913    57.434100     102.0000     116.2500      80.7100
        3914    57.446300     106.0000     112.5800      80.7200
        3915    57.458600     103.0000     110.4000      80.7300
        3916    57.470800     103.0000     109.9700      80.7400
        3917    57.483100     143.0000     111.2000      80.7500
        3918    57.495300     134.0000     113.6300      80.7600
        3919    57.507600     106.0000     116.3600      80.7700
        3920    57.519800     109.0000     117.9900      80.7800
        3921    57.532100     110.0000     117.2500      80.7900
        3922    57.544300     122.0000     114.0000      80.8100
        3923    57.556600     108.0000     109.4900      80.8200
        3924    57.568800     103.0000     105.1900      80.8300
        3925    57.581100     102.0000     101.8400      80.8400
        3926    57.593300      97.0000      99.5100      80.8500
        3927    57.605600      86.0000      97.9900      80.8600
        3928    57.617800     109.0000      97.0700      80.8800
        3929    57.630100     106.0000      96.5600      80.8900
        3930    57.642300      96.0000      96.3100      80.9000
        3931    57.654600      85.0000      96.0900      80.9100
        3932    57.666800      99.0000      95.7400      80.9300
        3933    57.679100     105.0000      95.4100      80.9400
        3934    57.691400      84.0000      95.3200      80.9600
        3935    57.703600      92.0000      95.5400      80.9700
        3936    57.715900      98.0000      96.0400      80.9800
        3937    57.728100      88.0000      96.6600      81.0000
        3938    57.740400     106.0000      96.8900      81.0100
        3939    57.752600     137.0000      96.2800      81.0300
        3940    57.764900      79.0000      95.2400      81.0400
        3941    57.777100      96.0000      94.4200      81.0600
        3942    57.789400     108.0000      93.9800      81.0700
        3943    57.801600     111.0000      93.8700      81.0900
        3944    57.813900      96.0000      93.9600      81.1100
        3945    57.826100      92.0000      94.2200      81.1200
        3946    57.838400     104.0000      94.7600      81.1400
        3947    57.850600      94.0000      95.7000      81.1600
        3948    57.862900      99.0000      97.0300      81.1700
        3949    57.875100     113.0000      98.5600      81.1900
        3950    57.887400      79.0000      99.8600      81.2100
        3951    57.899600      92.0000     100.4000      81.2300
        3952    57.911900     111.0000      99.9200      81.2500
        3953    57.924100      94.0000      98.6400      81.2600
        3954    57.936400      90.0000      96.9400      81.2800
        3955    57.948600      85.0000      95.2000      81.3000
        3956    57.960900     101.0000      93.7200      81.3200
        3957    57.973100      92.0000      92.6700      81.3400
        3958    57.985400      98.0000      92.0600      81.3600
        3959    57.997600      88.0000      91.8300      81.3800
        3960    58.009900      97.0000      91.9200      81.4000
        3961    58.022100      82.0000      92.2600      81.4200
        3962    58.034400      96.0000      92.7200      81.4400
        3963    58.046600     103.0000      93.1600      81.4600
        3964    58.058900      97.0000      93.4400      81.4800
        3965    58.071100      79.0000      93.5200      81.5100
        3966    58.083400     100.0000      93.3800      81.5300
        3967    58.095600      69.0000      93.0100      81.5500
        3968    58.107900     104.0000      92.4900      81.5700
        3969    58.120100      93.0000      91.9700      81.5900
        3970    58.132400     104.0000      91.3300      81.6200
        3971    58.144600      98.0000      90.4600      81.6400
        3972    58.156900     103.0000      89.6100      81.6600
        3973    58.169100      92.0000      88.9800      81.6900
        3974    58.181400      95.0000      88.5700      81.7100
        3975    58.193600      96.0000      88.3200      81.7400
        3976    58.205900      76.0000      88.2000      81.7600
        3977    58.218100      83.0000      88.1700      81.7900
        3978    58.230400      90.0000      88.2200      81.8100
        3979    58.242600      84.0000      88.3200      81.8400
        3980    58.254900      81.0000      88.4400      81.8600
        3981    58.267100      94.0000      88.5500      81.8900
        3982    58.279400      94.0000      88.6200      81.9100
        3983    58.291600      94.0000      88.5700      81.9400
        3984    58.303900     111.0000      88.3600      81.9700
        3985    58.316200     109.0000      88.1200      81.9900
        3986    58.328400      96.0000      87.9300      82.0200
        3987    58.340700      95.0000      87.8300      82.0500
        3988    58.352900     105.0000      87.8000      82.0800
        3989    58.365200      85.0000      87.8100      82.1000
        3990    58.377400      76.0000      87.8600      82.1300
        3991    58.389700      94.0000      87.9400      82.1600
        3992    58.401900      89.0000      88.0600      82.1900
        3993    58.414200      84.0000      88.2400      82.2200
        3994    58.426400      87.0000      88.4900      82.2500
        3995    58.438700      85.0000      88.8500      82.2800
        3996    58.450900      96.0000      89.3400      82.3100
        3997    58.463200      99.0000      89.9700      82.3400
        3998    58.475400      99.0000      90.6700      82.3700
        3999    58.487700      97.0000      91.1300      82.4000
        4000    58.499900      86.0000      91.0000      82.4300
        4001    58.512200      84.0000      90.4600      82.4600
        4002    58.524400      94.0000      89.9700      82.5000
        4003    58.536700      80.0000      89.7000      82.5300
        4004    58.548900      97.0000      89.6300      82.5600
        4005    58.561200      82.0000      89.7200      82.5900
        4006    58.573400      94.0000      89.9400      82.6300
        4007    58.585700     102.0000      90.3000      82.6600
        4008    58.597900      95.0000      90.8400      82.6900
        4009    58.610200     108.0000      91.6200      82.7300
        4010    58.622400      95.0000      92.7300      82.7600
        4011    58.634700     102.0000      94.2200      82.8000
        4012    58.646900      81.0000      96.0300      82.8300
        4013    58.659200     105.0000      97.9100      82.8700
        4014    58.671400     120.0000      99.3100      82.9000
        4015    58.683700     116.0000      99.2000      82.9400
        4016    58.695900      98.0000      97.4200      82.9700
        4017    58.708200     105.0000      95.3400      83.0100
        4018    58.720400     103.0000      93.8600      83.0500
        4019    58.732700      89.0000      93.0000      83.0800
        4020    58.744900      89.0000      92.6000      83.1200
        4021    58.757200     108.0000      92.5100      83.1600
        4022    58.769400      94.0000      92.6600      83.2000
        4023    58.781700      89.0000      93.0500      83.2300
        4024    58.793900      84.0000      93.7000      83.2700
        4025    58.806200      89.0000      94.6400      83.3100
        4026    58.818400      95.0000      95.8100      83.3500
        4027    58.830700     123.0000      96.9200      83.3900
        4028    58.842900      94.0000      97.3500      83.4300
        4029    58.855200     114.0000      96.7700      83.4700
        4030    58.867400      87.0000      95.7100      83.5100
        4031    58.879700      98.0000      94.8500      83.5500
        4032    58.891900      88.0000      94.3900      83.5900
        4033    58.904200     102.0000      94.2800      83.6300
        4034    58.916400      76.0000      94.4400      83.6800
        4035    58.928700      96.0000      94.8400      83.7200
        4036    58.940900     111.0000      95.5300      83.7600
        4037    58.953200      94.0000      96.5700      83.8000
        4038    58.965500     103.0000      98.0500      83.8500
        4039    58.977700     122.0000      99.9600      83.8900
        4040    58.990000     102.0000     102.0500      83.9300
        4041    59.002200      99.0000     103.5000      83.9800
        4042    59.014500     104.0000     103.3600      84.0200
        4043    59.026700     112.0000     101.8300      84.0700
        4044    59.039000      85.0000     100.0800      84.1100
        4045    59.051200     105.0000      98.8800      84.1500
        4046    59.063500     108.0000      98.3100      84.2000
        4047    59.075700     119.0000      98.2200      84.2500
        4048    59.088000     110.0000      98.5300      84.2900
        4049    59.100200     100.0000      99.2100      84.3400
        4050    59.112500      92.0000     100.3100      84.3900
        4051    59.124700      89.0000     101.9100      84.4300
        4052    59.137000      95.0000     104.1300      84.4800
        4053    59.149200     100.0000     107.0300      84.5300
        4054    59.161500     108.0000     110.5900      84.5800
        4055    59.173700     125.0000     114.8100      84.6300
        4056    59.186000     122.0000     120.3000      84.6800
        4057    59.198200     141.0000     128.2300      84.7300
        4058    59.210500     161.0000     139.7100      84.7800
        4059    59.222700     157.0000     154.9400      84.8300
        4060    59.235000     191.0000     172.5000      84.8800
        4061    59.247200     181.0000     188.4300      84.9300
        4062    59.259500     211.0000     196.8200      84.9800
        4063    59.271700     205.0000     193.6900      85.0300
        4064    59.284000     202.0000     181.0500      85.0800
        4065    59.296200     185.0000     165.0100      85.1300
        4066    59.308500     135.0000     150.5900      85.1800
        4067    59.320700     147.0000     140.1500      85.2400
        4068    59.333000     128.0000     134.3200      85.2900
        4069    59.345200     109.0000     133.1200      85.3500
        4070    59.357500     138.0000     136.5000      85.4000
        4071    59.369700     152.0000     144.5400      85.4500
        4072    59.382000     150.0000     157.1400      85.5100
        4073    59.394200     144.0000     173.6000      85.5600
        4074    59.406500     207.0000     192.1600      85.6200
        4075    59.418700     194.0000     208.9600      85.6700
        4076    59.431000     195.0000     218.2600      85.7300
        4077    59.443200     231.0000     215.5300      85.7900
        4078    59.455500     203.0000     201.0300      85.8400
        4079    59.467700     204.0000     180.2500      85.9000
        4080    59.480000     144.0000     159.8400      85.9600
        4081    59.492200     126.0000     143.7000      86.0100
        4082    59.504500     133.0000     132.7600      86.0700
        4083    59.516700     119.0000     126.4100      86.1300
        4084    59.529000     131.0000     123.6900      86.1900
        4085    59.541200     108.0000     123.6600      86.2500
        4086    59.553500     125.0000     125.6300      86.3100
        4087    59.565700     128.0000     129.4600      86.3700
        4088    59.578000     127.0000     134.7400      86.4300
        4089    59.590200     127.0000     139.8800      86.4900
        4090    59.602500     127.0000     142.3600      86.5500
        4091    59.614800     155.0000     140.1700      86.6100
        4092    59.627000     137.0000     133.6800      86.6800
        4093    59.639300     127.0000     125.3200      86.7400
        4094    59.651500     109.0000     117.5800      86.8000
        4095    59.663800      93.0000     111.6600      86.8600
        4096    59.676000     105.0000     107.6400      86.9300
        4097    59.688300     104.0000     105.0800      86.9900
        4098    59.700500     102.0000     103.4700      87.0600
        4099    59.712800      93.0000     102.3300      87.1200
        4100    59.725000     108.0000     101.5100      87.1900
        4101    59.737300      94.0000     101.1000      87.2500
        4102    59.749500      94.0000     100.9900      87.3200
        4103    59.761800      86.0000     100.7500      87.3800
        4104    59.774000     112.0000     100.1400      87.4500
        4105    59.786300      99.0000      99.2700      87.5200
        4106    59.798500     106.0000      98.3300      87.5800
        4107    59.810800      78.0000      97.5000      87.6500
        4108    59.823000      94.0000      96.9600      87.7200
        4109    59.835300      94.0000      96.7600      87.7900
        4110    59.847500     110.0000      96.8400      87.8600
        4111    59.859800      98.0000      97.0900      87.9300
        4112    59.872000     115.0000      97.6300      88.0000
        4113    59.884300      83.0000      98.6500      88.0600
        4114    59.896500     114.0000     100.3300      88.1400
        4115    59.908800     107.0000     102.6200      88.2100
        4116    59.921000      94.0000     104.8700      88.2800
        4117    59.933300     113.0000     105.6200      88.3500
        4118    59.945500     101.0000     104.1000      88.4200
        4119    59.957800      98.0000     101.4100      88.4900
        4120    59.970000      91.0000      98.7900      88.5700
        4121    59.982300      98.0000      96.8800      88.6400
        4122    59.994500     103.0000      95.7100      88.7100

# The following lines are used to test the character set of files sent by
# network email or other means. They are not part of the CIF data set.
# abcdefghijklmnopqrstuvwxyzABCDEFGHIJKLMNOPQRSTUVWXYZ0123456789
# !@#$%^&*()_+{}:"~<>?|\-=[];'`,./ 
