# Supplementary material for: Hydrogen-substituted β-tricalcium phosphate synthesized in organic media
Source: Acta Crystallogr B Struct Sci Cryst Eng Mater. 2016 Dec 1;72(Pt 6):875–84. doi: 10.1107/S2052520616015675 (PMC5134762; doi:10.1107/S2052520616015675)
Supplement: Supplementary file 16 [file b-72-00875-150311-02-betaTCPsup16.rtv]

###############################################################################
# Rietveld refinement results for sample 150311-02
# Created with Profex 3.10.0
# Export date: Juli 27, 2016 - 16:29
###############################################################################

data_150311-02
_pd_block_id 150311-02

loop_
    _pd_proc_point_id
    _pd_proc_2theta_corrected
    _pd_proc_intensity_total
    _pd_calc_intensity_total
    _pd_proc_intensity_bkg_calc
           1     9.508400     384.0000     421.8600     421.6800
           2     9.520600     444.0000     422.0300     421.8600
           3     9.532900     434.0000     422.1900     422.0100
           4     9.545100     447.0000     422.3300     422.1500
           5     9.557400     410.0000     422.4600     422.2700
           6     9.569600     430.0000     422.5700     422.3800
           7     9.581900     439.0000     422.6600     422.4700
           8     9.594100     410.0000     422.7400     422.5400
           9     9.606400     394.0000     422.8000     422.6000
          10     9.618600     432.0000     422.8400     422.6500
          11     9.630900     393.0000     422.8800     422.6800
          12     9.643100     425.0000     422.8900     422.6900
          13     9.655400     444.0000     422.9000     422.6900
          14     9.667600     430.0000     422.8900     422.6800
          15     9.679900     473.0000     422.8700     422.6600
          16     9.692100     396.0000     422.8400     422.6200
          17     9.704400     427.0000     422.7900     422.5700
          18     9.716600     411.0000     422.7300     422.5100
          19     9.728900     423.0000     422.6700     422.4400
          20     9.741100     448.0000     422.5900     422.3500
          21     9.753400     439.0000     422.5000     422.2600
          22     9.765600     404.0000     422.4000     422.1600
          23     9.777900     431.0000     422.2900     422.0400
          24     9.790100     390.0000     422.1700     421.9200
          25     9.802400     406.0000     422.0400     421.7800
          26     9.814600     403.0000     421.9000     421.6400
          27     9.826900     442.0000     421.7500     421.4900
          28     9.839100     421.0000     421.5900     421.3300
          29     9.851400     413.0000     421.4300     421.1600
          30     9.863600     429.0000     421.2600     420.9800
          31     9.875900     409.0000     421.0800     420.7900
          32     9.888100     407.0000     420.8900     420.6000
          33     9.900400     438.0000     420.7000     420.4000
          34     9.912600     435.0000     420.5000     420.1900
          35     9.924900     412.0000     420.2900     419.9800
          36     9.937100     404.0000     420.0800     419.7600
          37     9.949400     416.0000     419.8600     419.5300
          38     9.961600     391.0000     419.6300     419.3000
          39     9.973900     465.0000     419.4000     419.0600
          40     9.986100     425.0000     419.1600     418.8100
          41     9.998400     461.0000     418.9200     418.5600
          42    10.010600     422.0000     418.6700     418.3100
          43    10.022900     380.0000     418.4200     418.0500
          44    10.035100     410.0000     418.1700     417.7800
          45    10.047400     424.0000     417.9100     417.5100
          46    10.059600     439.0000     417.6400     417.2400
          47    10.071900     423.0000     417.3800     416.9600
          48    10.084100     411.0000     417.1000     416.6700
          49    10.096400     442.0000     416.8300     416.3900
          50    10.108600     409.0000     416.5500     416.1000
          51    10.120900     383.0000     416.2700     415.8000
          52    10.133100     415.0000     415.9900     415.5000
          53    10.145400     418.0000     415.7000     415.2000
          54    10.157700     424.0000     415.4100     414.8900
          55    10.169900     419.0000     415.1200     414.5900
          56    10.182200     442.0000     414.8300     414.2800
          57    10.194400     360.0000     414.5400     413.9600
          58    10.206700     466.0000     414.2400     413.6500
          59    10.218900     432.0000     413.9500     413.3300
          60    10.231200     417.0000     413.6500     413.0000
          61    10.243400     403.0000     413.3500     412.6800
          62    10.255700     405.0000     413.0500     412.3600
          63    10.267900     408.0000     412.7600     412.0300
          64    10.280200     398.0000     412.4600     411.7000
          65    10.292400     396.0000     412.1600     411.3700
          66    10.304700     432.0000     411.8700     411.0300
          67    10.316900     391.0000     411.5800     410.7000
          68    10.329200     439.0000     411.2900     410.3600
          69    10.341400     418.0000     411.0100     410.0300
          70    10.353700     379.0000     410.7300     409.6900
          71    10.365900     434.0000     410.4500     409.3500
          72    10.378200     435.0000     410.1900     409.0100
          73    10.390400     414.0000     409.9300     408.6700
          74    10.402700     403.0000     409.6700     408.3300
          75    10.414900     433.0000     409.4300     407.9800
          76    10.427200     423.0000     409.2100     407.6400
          77    10.439400     422.0000     408.9900     407.2900
          78    10.451700     412.0000     408.7900     406.9500
          79    10.463900     369.0000     408.6100     406.6000
          80    10.476200     425.0000     408.4400     406.2600
          81    10.488400     428.0000     408.3000     405.9100
          82    10.500700     389.0000     408.1700     405.5700
          83    10.512900     416.0000     408.0700     405.2200
          84    10.525200     433.0000     407.9800     404.8700
          85    10.537400     404.0000     407.9200     404.5300
          86    10.549700     450.0000     407.8800     404.1800
          87    10.561900     415.0000     407.8800     403.8400
          88    10.574200     420.0000     407.9100     403.4900
          89    10.586400     416.0000     408.0100     403.1400
          90    10.598700     393.0000     408.2000     402.8000
          91    10.610900     358.0000     408.5100     402.4500
          92    10.623200     443.0000     408.7200     402.1100
          93    10.635400     412.0000     409.3700     401.7600
          94    10.647700     436.0000     410.3400     401.4200
          95    10.659900     417.0000     411.7100     401.0800
          96    10.672200     410.0000     413.6300     400.7300
          97    10.684400     418.0000     416.2500     400.3900
          98    10.696700     440.0000     419.7600     400.0500
          99    10.708900     401.0000     424.3800     399.7100
         100    10.721200     413.0000     430.4200     399.3700
         101    10.733400     458.0000     438.3400     399.0300
         102    10.745700     454.0000     448.8400     398.6900
         103    10.757900     463.0000     462.7900     398.3500
         104    10.770200     493.0000     481.2600     398.0200
         105    10.782400     475.0000     505.6800     397.6800
         106    10.794700     583.0000     537.3800     397.3500
         107    10.807000     577.0000     574.9300     397.0100
         108    10.819200     594.0000     610.3400     396.6800
         109    10.831500     618.0000     635.7500     396.3500
         110    10.843700     626.0000     651.9700     396.0200
         111    10.856000     667.0000     657.8200     395.6900
         112    10.868200     637.0000     646.3900     395.3600
         113    10.880500     609.0000     611.3200     395.0300
         114    10.892700     546.0000     562.0600     394.7000
         115    10.905000     505.0000     513.6400     394.3800
         116    10.917200     459.0000     472.2800     394.0500
         117    10.929500     469.0000     443.4200     393.7300
         118    10.941700     383.0000     426.3100     393.4100
         119    10.954000     419.0000     416.3300     393.0900
         120    10.966200     417.0000     410.1400     392.7700
         121    10.978500     397.0000     406.0000     392.4500
         122    10.990700     390.0000     403.0900     392.1400
         123    11.003000     388.0000     400.8600     391.8200
         124    11.015200     420.0000     399.1100     391.5100
         125    11.027500     370.0000     397.7000     391.2000
         126    11.039700     405.0000     396.5200     390.8800
         127    11.052000     373.0000     395.5100     390.5700
         128    11.064200     422.0000     394.6300     390.2700
         129    11.076500     390.0000     393.8600     389.9600
         130    11.088700     401.0000     393.1500     389.6500
         131    11.101000     369.0000     392.5200     389.3500
         132    11.113200     391.0000     391.9300     389.0500
         133    11.125500     417.0000     391.3800     388.7400
         134    11.137700     394.0000     390.8600     388.4400
         135    11.150000     375.0000     390.3800     388.1400
         136    11.162200     400.0000     389.9200     387.8500
         137    11.174500     366.0000     389.4800     387.5500
         138    11.186700     387.0000     389.0500     387.2600
         139    11.199000     425.0000     388.6400     386.9600
         140    11.211200     395.0000     388.2500     386.6700
         141    11.223500     389.0000     387.8700     386.3800
         142    11.235700     396.0000     387.4900     386.0900
         143    11.248000     366.0000     387.1300     385.8100
         144    11.260200     382.0000     386.7800     385.5200
         145    11.272500     395.0000     386.4300     385.2300
         146    11.284700     389.0000     386.0900     384.9500
         147    11.297000     383.0000     385.7500     384.6700
         148    11.309200     391.0000     385.4200     384.3900
         149    11.321500     380.0000     385.1000     384.1100
         150    11.333700     392.0000     384.7800     383.8300
         151    11.346000     423.0000     384.4700     383.5600
         152    11.358200     368.0000     384.1600     383.2800
         153    11.370500     373.0000     383.8600     383.0100
         154    11.382700     398.0000     383.5600     382.7400
         155    11.395000     361.0000     383.2600     382.4700
         156    11.407200     413.0000     382.9600     382.2000
         157    11.419500     375.0000     382.6700     381.9300
         158    11.431800     403.0000     382.3800     381.6600
         159    11.444000     373.0000     382.1000     381.4000
         160    11.456300     390.0000     381.8200     381.1300
         161    11.468500     408.0000     381.5400     380.8700
         162    11.480800     374.0000     381.2600     380.6100
         163    11.493000     391.0000     380.9800     380.3500
         164    11.505300     393.0000     380.7100     380.0900
         165    11.517500     387.0000     380.4400     379.8400
         166    11.529800     384.0000     380.1700     379.5800
         167    11.542000     434.0000     379.9000     379.3300
         168    11.554300     387.0000     379.6400     379.0800
         169    11.566500     360.0000     379.3700     378.8200
         170    11.578800     369.0000     379.1100     378.5700
         171    11.591000     348.0000     378.8500     378.3200
         172    11.603300     400.0000     378.6000     378.0800
         173    11.615500     352.0000     378.3400     377.8300
         174    11.627800     363.0000     378.0900     377.5900
         175    11.640000     369.0000     377.8400     377.3400
         176    11.652300     370.0000     377.5900     377.1000
         177    11.664500     385.0000     377.3400     376.8600
         178    11.676800     374.0000     377.0900     376.6200
         179    11.689000     352.0000     376.8500     376.3800
         180    11.701300     365.0000     376.6100     376.1400
         181    11.713500     399.0000     376.3600     375.9100
         182    11.725800     381.0000     376.1200     375.6700
         183    11.738000     397.0000     375.8900     375.4400
         184    11.750300     412.0000     375.6500     375.2000
         185    11.762500     393.0000     375.4100     374.9700
         186    11.774800     392.0000     375.1800     374.7400
         187    11.787000     375.0000     374.9500     374.5100
         188    11.799300     378.0000     374.7200     374.2800
         189    11.811500     379.0000     374.4900     374.0600
         190    11.823800     365.0000     374.2600     373.8300
         191    11.836000     360.0000     374.0300     373.6100
         192    11.848300     381.0000     373.8100     373.3800
         193    11.860500     366.0000     373.5800     373.1600
         194    11.872800     359.0000     373.3600     372.9400
         195    11.885000     393.0000     373.1400     372.7200
         196    11.897300     388.0000     372.9200     372.5000
         197    11.909500     350.0000     372.7000     372.2800
         198    11.921800     350.0000     372.4800     372.0600
         199    11.934000     346.0000     372.2700     371.8500
         200    11.946300     364.0000     372.0500     371.6300
         201    11.958500     395.0000     371.8400     371.4200
         202    11.970800     344.0000     371.6300     371.2100
         203    11.983000     350.0000     371.4200     370.9900
         204    11.995300     340.0000     371.2100     370.7800
         205    12.007500     355.0000     371.0000     370.5700
         206    12.019800     372.0000     370.7900     370.3600
         207    12.032000     371.0000     370.5800     370.1500
         208    12.044300     355.0000     370.3800     369.9500
         209    12.056500     405.0000     370.1700     369.7400
         210    12.068800     393.0000     369.9700     369.5400
         211    12.081100     353.0000     369.7700     369.3300
         212    12.093300     338.0000     369.5700     369.1300
         213    12.105600     381.0000     369.3700     368.9200
         214    12.117800     379.0000     369.1700     368.7200
         215    12.130100     385.0000     368.9700     368.5200
         216    12.142300     382.0000     368.7800     368.3200
         217    12.154600     354.0000     368.5800     368.1200
         218    12.166800     381.0000     368.3900     367.9200
         219    12.179100     393.0000     368.2000     367.7300
         220    12.191300     393.0000     368.0100     367.5300
         221    12.203600     343.0000     367.8200     367.3300
         222    12.215800     398.0000     367.6300     367.1400
         223    12.228100     378.0000     367.4400     366.9400
         224    12.240300     323.0000     367.2500     366.7500
         225    12.252600     374.0000     367.0700     366.5600
         226    12.264800     368.0000     366.8800     366.3700
         227    12.277100     342.0000     366.7000     366.1700
         228    12.289300     360.0000     366.5200     365.9800
         229    12.301600     357.0000     366.3300     365.7900
         230    12.313800     359.0000     366.1600     365.6000
         231    12.326100     334.0000     365.9800     365.4200
         232    12.338300     378.0000     365.8000     365.2300
         233    12.350600     366.0000     365.6200     365.0400
         234    12.362800     377.0000     365.4500     364.8600
         235    12.375100     372.0000     365.2800     364.6700
         236    12.387300     358.0000     365.1000     364.4900
         237    12.399600     354.0000     364.9300     364.3000
         238    12.411800     385.0000     364.7600     364.1200
         239    12.424100     337.0000     364.6000     363.9300
         240    12.436300     378.0000     364.4300     363.7500
         241    12.448600     393.0000     364.2700     363.5700
         242    12.460800     376.0000     364.1000     363.3900
         243    12.473100     332.0000     363.9400     363.2100
         244    12.485300     396.0000     363.7800     363.0300
         245    12.497600     355.0000     363.6200     362.8500
         246    12.509800     374.0000     363.4700     362.6700
         247    12.522100     354.0000     363.3100     362.4900
         248    12.534300     358.0000     363.1600     362.3200
         249    12.546600     374.0000     363.0100     362.1400
         250    12.558800     396.0000     362.8600     361.9600
         251    12.571100     355.0000     362.7200     361.7900
         252    12.583300     378.0000     362.5800     361.6100
         253    12.595600     358.0000     362.4300     361.4400
         254    12.607800     379.0000     362.3000     361.2600
         255    12.620100     381.0000     362.1700     361.0900
         256    12.632300     362.0000     362.0400     360.9200
         257    12.644600     394.0000     361.9100     360.7400
         258    12.656800     368.0000     361.7900     360.5700
         259    12.669100     377.0000     361.6700     360.4000
         260    12.681300     385.0000     361.5600     360.2300
         261    12.693600     362.0000     361.4600     360.0600
         262    12.705900     368.0000     361.3600     359.8900
         263    12.718100     378.0000     361.2700     359.7200
         264    12.730400     336.0000     361.1900     359.5500
         265    12.742600     342.0000     361.1200     359.3800
         266    12.754900     341.0000     361.0500     359.2100
         267    12.767100     368.0000     361.0000     359.0400
         268    12.779400     361.0000     360.9700     358.8800
         269    12.791600     343.0000     360.9500     358.7100
         270    12.803900     355.0000     360.9500     358.5400
         271    12.816100     353.0000     360.9700     358.3800
         272    12.828400     354.0000     361.0300     358.2100
         273    12.840600     374.0000     361.1100     358.0500
         274    12.852900     338.0000     361.2400     357.8800
         275    12.865100     337.0000     361.4100     357.7200
         276    12.877400     342.0000     361.6500     357.5500
         277    12.889600     364.0000     361.9700     357.3900
         278    12.901900     348.0000     362.3900     357.2200
         279    12.914100     361.0000     362.9500     357.0600
         280    12.926400     364.0000     363.6800     356.9000
         281    12.938600     367.0000     364.6500     356.7400
         282    12.950900     370.0000     365.9400     356.5800
         283    12.963100     363.0000     367.6400     356.4100
         284    12.975400     371.0000     369.9000     356.2500
         285    12.987600     358.0000     372.8700     356.0900
         286    12.999900     369.0000     376.7600     355.9300
         287    13.012100     380.0000     381.8200     355.7700
         288    13.024400     398.0000     387.6700     355.6100
         289    13.036600     390.0000     396.0900     355.4500
         290    13.048900     397.0000     406.9200     355.2900
         291    13.061100     410.0000     420.6200     355.1300
         292    13.073400     445.0000     437.0700     354.9800
         293    13.085600     450.0000     454.3400     354.8200
         294    13.097900     480.0000     469.2100     354.6600
         295    13.110100     501.0000     480.6100     354.5000
         296    13.122400     518.0000     488.2600     354.3400
         297    13.134600     527.0000     489.0600     354.1900
         298    13.146900     498.0000     479.4700     354.0300
         299    13.159100     460.0000     460.9300     353.8700
         300    13.171400     462.0000     439.9900     353.7200
         301    13.183600     460.0000     419.8300     353.5600
         302    13.195900     399.0000     401.7400     353.4100
         303    13.208100     402.0000     388.0300     353.2500
         304    13.220400     403.0000     378.8500     353.1000
         305    13.232600     352.0000     372.8300     352.9400
         306    13.244900     407.0000     368.7500     352.7900
         307    13.257100     325.0000     365.8800     352.6300
         308    13.269400     408.0000     363.7900     352.4800
         309    13.281600     388.0000     362.2200     352.3300
         310    13.293900     352.0000     361.0300     352.1700
         311    13.306100     381.0000     360.1200     352.0200
         312    13.318400     367.0000     359.4300     351.8700
         313    13.330600     351.0000     358.9200     351.7200
         314    13.342900     383.0000     358.5600     351.5600
         315    13.355100     334.0000     358.3400     351.4100
         316    13.367400     378.0000     358.2700     351.2600
         317    13.379700     336.0000     358.3400     351.1100
         318    13.391900     333.0000     358.5700     350.9600
         319    13.404200     392.0000     358.9900     350.8100
         320    13.416400     349.0000     359.6400     350.6600
         321    13.428700     412.0000     360.6100     350.5100
         322    13.440900     357.0000     362.0000     350.3600
         323    13.453200     376.0000     363.9700     350.2100
         324    13.465400     398.0000     366.7500     350.0600
         325    13.477700     354.0000     369.9300     349.9100
         326    13.489900     383.0000     375.0700     349.7600
         327    13.502200     386.0000     382.1000     349.6100
         328    13.514400     385.0000     391.6900     349.4600
         329    13.526700     393.0000     404.7100     349.3100
         330    13.538900     403.0000     422.3300     349.1600
         331    13.551200     462.0000     445.9500     349.0100
         332    13.563400     444.0000     476.0200     348.8700
         333    13.575700     469.0000     508.7800     348.7200
         334    13.587900     513.0000     537.1400     348.5700
         335    13.600200     547.0000     559.6600     348.4200
         336    13.612400     585.0000     577.2800     348.2800
         337    13.624700     585.0000     582.6700     348.1300
         338    13.636900     555.0000     565.8800     347.9800
         339    13.649200     533.0000     529.5400     347.8400
         340    13.661400     493.0000     489.8300     347.6900
         341    13.673700     434.0000     452.8700     347.5500
         342    13.685900     405.0000     419.1200     347.4000
         343    13.698200     386.0000     393.9600     347.2500
         344    13.710400     392.0000     378.4200     347.1100
         345    13.722700     340.0000     369.2300     346.9600
         346    13.734900     340.0000     363.5400     346.8200
         347    13.747200     360.0000     359.7900     346.6700
         348    13.759400     330.0000     357.1600     346.5300
         349    13.771700     352.0000     355.2200     346.3900
         350    13.783900     352.0000     353.7300     346.2400
         351    13.796200     343.0000     352.5500     346.1000
         352    13.808400     366.0000     351.5900     345.9600
         353    13.820700     318.0000     350.7900     345.8100
         354    13.832900     349.0000     350.1100     345.6700
         355    13.845200     334.0000     349.5300     345.5300
         356    13.857400     334.0000     349.0100     345.3800
         357    13.869700     354.0000     348.5500     345.2400
         358    13.881900     369.0000     348.1400     345.1000
         359    13.894200     381.0000     347.7600     344.9600
         360    13.906400     399.0000     347.4100     344.8200
         361    13.918700     355.0000     347.1000     344.6800
         362    13.930900     314.0000     346.8000     344.5300
         363    13.943200     364.0000     346.5300     344.3900
         364    13.955400     325.0000     346.2700     344.2500
         365    13.967700     333.0000     346.0200     344.1100
         366    13.979900     350.0000     345.7900     343.9700
         367    13.992200     350.0000     345.5700     343.8300
         368    14.004500     350.0000     345.3600     343.6900
         369    14.016700     335.0000     345.1600     343.5500
         370    14.029000     365.0000     344.9800     343.4100
         371    14.041200     390.0000     344.8100     343.2700
         372    14.053500     330.0000     344.6500     343.1400
         373    14.065700     374.0000     344.5200     343.0000
         374    14.078000     351.0000     344.4100     342.8600
         375    14.090200     323.0000     344.3300     342.7200
         376    14.102500     336.0000     344.2900     342.5800
         377    14.114700     336.0000     344.3100     342.4400
         378    14.127000     314.0000     344.4000     342.3100
         379    14.139200     355.0000     344.5800     342.1700
         380    14.151500     351.0000     344.8900     342.0300
         381    14.163700     317.0000     345.3600     341.9000
         382    14.176000     345.0000     346.0100     341.7600
         383    14.188200     325.0000     346.7900     341.6200
         384    14.200500     349.0000     347.4900     341.4900
         385    14.212700     372.0000     348.0400     341.3500
         386    14.225000     355.0000     348.4600     341.2200
         387    14.237200     354.0000     348.6100     341.0800
         388    14.249500     380.0000     348.1700     340.9500
         389    14.261700     351.0000     347.1200     340.8100
         390    14.274000     359.0000     345.8500     340.6800
         391    14.286200     331.0000     344.6500     340.5400
         392    14.298500     342.0000     343.5000     340.4100
         393    14.310700     329.0000     342.5300     340.2800
         394    14.323000     343.0000     341.8400     340.1400
         395    14.335200     359.0000     341.3600     340.0100
         396    14.347500     315.0000     341.0200     339.8800
         397    14.359700     366.0000     340.7400     339.7400
         398    14.372000     310.0000     340.5100     339.6100
         399    14.384200     302.0000     340.3100     339.4800
         400    14.396500     320.0000     340.1200     339.3500
         401    14.408700     339.0000     339.9400     339.2200
         402    14.421000     379.0000     339.7800     339.0900
         403    14.433200     358.0000     339.6200     338.9500
         404    14.445500     322.0000     339.4600     338.8200
         405    14.457700     337.0000     339.3000     338.6900
         406    14.470000     352.0000     339.1500     338.5600
         407    14.482200     332.0000     339.0100     338.4300
         408    14.494500     325.0000     338.8600     338.3000
         409    14.506700     335.0000     338.7200     338.1700
         410    14.519000     326.0000     338.5700     338.0500
         411    14.531200     330.0000     338.4300     337.9200
         412    14.543500     340.0000     338.2900     337.7900
         413    14.555700     317.0000     338.1500     337.6600
         414    14.568000     366.0000     338.0200     337.5300
         415    14.580200     345.0000     337.8800     337.4100
         416    14.592500     347.0000     337.7400     337.2800
         417    14.604700     320.0000     337.6100     337.1500
         418    14.617000     354.0000     337.4800     337.0300
         419    14.629200     352.0000     337.3400     336.9000
         420    14.641500     354.0000     337.2100     336.7700
         421    14.653800     320.0000     337.0800     336.6500
         422    14.666000     320.0000     336.9500     336.5200
         423    14.678300     368.0000     336.8200     336.4000
         424    14.690500     352.0000     336.6900     336.2700
         425    14.702800     372.0000     336.5600     336.1500
         426    14.715000     346.0000     336.4300     336.0300
         427    14.727300     331.0000     336.3000     335.9000
         428    14.739500     324.0000     336.1700     335.7800
         429    14.751800     332.0000     336.0400     335.6600
         430    14.764000     337.0000     335.9200     335.5300
         431    14.776300     361.0000     335.7900     335.4100
         432    14.788500     328.0000     335.6700     335.2900
         433    14.800800     316.0000     335.5400     335.1700
         434    14.813000     323.0000     335.4200     335.0500
         435    14.825300     304.0000     335.2900     334.9200
         436    14.837500     343.0000     335.1700     334.8000
         437    14.849800     302.0000     335.0500     334.6800
         438    14.862000     343.0000     334.9200     334.5600
         439    14.874300     344.0000     334.8000     334.4400
         440    14.886500     331.0000     334.6800     334.3300
         441    14.898800     358.0000     334.5600     334.2100
         442    14.911000     350.0000     334.4400     334.0900
         443    14.923300     351.0000     334.3200     333.9700
         444    14.935500     313.0000     334.2000     333.8500
         445    14.947800     312.0000     334.0800     333.7300
         446    14.960000     316.0000     333.9600     333.6200
         447    14.972300     329.0000     333.8400     333.5000
         448    14.984500     309.0000     333.7300     333.3800
         449    14.996800     331.0000     333.6100     333.2700
         450    15.009000     333.0000     333.4900     333.1500
         451    15.021300     361.0000     333.3800     333.0400
         452    15.033500     321.0000     333.2600     332.9200
         453    15.045800     328.0000     333.1400     332.8100
         454    15.058000     360.0000     333.0300     332.7000
         455    15.070300     352.0000     332.9200     332.5800
         456    15.082500     353.0000     332.8000     332.4700
         457    15.094800     330.0000     332.6900     332.3600
         458    15.107000     336.0000     332.5700     332.2400
         459    15.119300     353.0000     332.4600     332.1300
         460    15.131500     329.0000     332.3500     332.0200
         461    15.143800     309.0000     332.2400     331.9100
         462    15.156000     322.0000     332.1300     331.8000
         463    15.168300     302.0000     332.0200     331.6900
         464    15.180500     309.0000     331.9100     331.5800
         465    15.192800     340.0000     331.8000     331.4700
         466    15.205000     347.0000     331.6900     331.3600
         467    15.217300     345.0000     331.5800     331.2500
         468    15.229500     333.0000     331.4700     331.1400
         469    15.241800     321.0000     331.3600     331.0300
         470    15.254000     350.0000     331.2600     330.9300
         471    15.266300     309.0000     331.1500     330.8200
         472    15.278600     280.0000     331.0500     330.7100
         473    15.290800     342.0000     330.9400     330.6100
         474    15.303100     329.0000     330.8300     330.5000
         475    15.315300     326.0000     330.7300     330.3900
         476    15.327600     322.0000     330.6300     330.2900
         477    15.339800     332.0000     330.5200     330.1800
         478    15.352100     307.0000     330.4200     330.0800
         479    15.364300     338.0000     330.3200     329.9800
         480    15.376600     325.0000     330.2200     329.8700
         481    15.388800     331.0000     330.1100     329.7700
         482    15.401100     334.0000     330.0100     329.6700
         483    15.413300     318.0000     329.9100     329.5700
         484    15.425600     358.0000     329.8100     329.4700
         485    15.437800     325.0000     329.7100     329.3600
         486    15.450100     346.0000     329.6200     329.2600
         487    15.462300     343.0000     329.5200     329.1600
         488    15.474600     328.0000     329.4200     329.0600
         489    15.486800     342.0000     329.3200     328.9600
         490    15.499100     322.0000     329.2300     328.8700
         491    15.511300     303.0000     329.1300     328.7700
         492    15.523600     320.0000     329.0400     328.6700
         493    15.535800     336.0000     328.9400     328.5700
         494    15.548100     311.0000     328.8500     328.4800
         495    15.560300     339.0000     328.7500     328.3800
         496    15.572600     334.0000     328.6600     328.2800
         497    15.584800     328.0000     328.5700     328.1900
         498    15.597100     326.0000     328.4800     328.0900
         499    15.609300     332.0000     328.3900     328.0000
         500    15.621600     323.0000     328.3000     327.9000
         501    15.633800     336.0000     328.2100     327.8100
         502    15.646100     314.0000     328.1200     327.7200
         503    15.658300     338.0000     328.0300     327.6300
         504    15.670600     331.0000     327.9400     327.5300
         505    15.682800     350.0000     327.8600     327.4400
         506    15.695100     340.0000     327.7700     327.3500
         507    15.707300     342.0000     327.6800     327.2600
         508    15.719600     337.0000     327.6000     327.1700
         509    15.731800     335.0000     327.5200     327.0800
         510    15.744100     334.0000     327.4300     326.9900
         511    15.756300     340.0000     327.3500     326.9000
         512    15.768600     346.0000     327.2700     326.8100
         513    15.780800     348.0000     327.1900     326.7300
         514    15.793100     322.0000     327.1100     326.6400
         515    15.805300     301.0000     327.0300     326.5500
         516    15.817600     332.0000     326.9500     326.4700
         517    15.829800     333.0000     326.8800     326.3800
         518    15.842100     351.0000     326.8000     326.2900
         519    15.854300     335.0000     326.7300     326.2100
         520    15.866600     341.0000     326.6600     326.1300
         521    15.878800     313.0000     326.5800     326.0400
         522    15.891100     345.0000     326.5100     325.9600
         523    15.903300     334.0000     326.4500     325.8800
         524    15.915600     331.0000     326.3800     325.7900
         525    15.927900     321.0000     326.3100     325.7100
         526    15.940100     342.0000     326.2500     325.6300
         527    15.952400     302.0000     326.1900     325.5500
         528    15.964600     325.0000     326.1300     325.4700
         529    15.976900     342.0000     326.0800     325.3900
         530    15.989100     320.0000     326.0300     325.3100
         531    16.001400     304.0000     325.9800     325.2300
         532    16.013600     334.0000     325.9400     325.1600
         533    16.025900     334.0000     325.9000     325.0800
         534    16.038100     351.0000     325.8700     325.0000
         535    16.050400     337.0000     325.8500     324.9200
         536    16.062600     334.0000     325.8500     324.8500
         537    16.074900     320.0000     325.8600     324.7700
         538    16.087100     360.0000     325.8900     324.7000
         539    16.099400     332.0000     325.9600     324.6200
         540    16.111600     314.0000     326.0600     324.5500
         541    16.123900     356.0000     326.2200     324.4800
         542    16.136100     287.0000     326.4500     324.4000
         543    16.148400     350.0000     326.7700     324.3300
         544    16.160600     356.0000     327.2100     324.2600
         545    16.172900     342.0000     327.8200     324.1900
         546    16.185100     330.0000     328.6200     324.1200
         547    16.197400     345.0000     329.5900     324.0500
         548    16.209600     311.0000     330.6000     323.9800
         549    16.221900     344.0000     331.4900     323.9100
         550    16.234100     330.0000     332.2500     323.8400
         551    16.246400     339.0000     332.8300     323.7700
         552    16.258600     335.0000     332.9200     323.7100
         553    16.270900     349.0000     332.2500     323.6400
         554    16.283100     342.0000     331.1000     323.5700
         555    16.295400     336.0000     329.9200     323.5100
         556    16.307600     338.0000     328.8000     323.4400
         557    16.319900     298.0000     327.6900     323.3800
         558    16.332100     329.0000     326.7300     323.3100
         559    16.344400     326.0000     326.0500     323.2500
         560    16.356600     336.0000     325.6000     323.1900
         561    16.368900     358.0000     325.2900     323.1300
         562    16.381100     333.0000     325.0800     323.0600
         563    16.393400     357.0000     324.9300     323.0000
         564    16.405600     346.0000     324.8200     322.9400
         565    16.417900     327.0000     324.7400     322.8800
         566    16.430100     325.0000     324.6800     322.8200
         567    16.442400     316.0000     324.6400     322.7600
         568    16.454600     298.0000     324.6200     322.7000
         569    16.466900     341.0000     324.6100     322.6500
         570    16.479100     335.0000     324.6200     322.5900
         571    16.491400     318.0000     324.6400     322.5300
         572    16.503600     332.0000     324.6700     322.4800
         573    16.515900     310.0000     324.7100     322.4200
         574    16.528100     323.0000     324.7700     322.3700
         575    16.540400     363.0000     324.8500     322.3100
         576    16.552600     333.0000     324.9600     322.2600
         577    16.564900     347.0000     325.0800     322.2000
         578    16.577200     330.0000     325.2200     322.1500
         579    16.589400     311.0000     325.3900     322.1000
         580    16.601700     301.0000     325.6000     322.0500
         581    16.613900     300.0000     325.8400     321.9900
         582    16.626200     311.0000     326.1100     321.9400
         583    16.638400     356.0000     326.4400     321.8900
         584    16.650700     329.0000     326.8200     321.8400
         585    16.662900     292.0000     327.2700     321.8000
         586    16.675200     301.0000     327.8000     321.7500
         587    16.687400     321.0000     328.4300     321.7000
         588    16.699700     324.0000     329.1800     321.6500
         589    16.711900     329.0000     330.1000     321.6100
         590    16.724200     345.0000     331.2500     321.5600
         591    16.736400     338.0000     332.7000     321.5100
         592    16.748700     333.0000     334.5800     321.4700
         593    16.760900     328.0000     337.0700     321.4200
         594    16.773200     357.0000     340.4600     321.3800
         595    16.785400     344.0000     345.1900     321.3400
         596    16.797700     330.0000     351.9100     321.2900
         597    16.809900     349.0000     361.5400     321.2500
         598    16.822200     394.0000     375.2500     321.2100
         599    16.834400     425.0000     394.5400     321.1700
         600    16.846700     433.0000     421.9900     321.1300
         601    16.858900     500.0000     462.5700     321.0900
         602    16.871200     497.0000     523.3700     321.0500
         603    16.883400     608.0000     609.8000     321.0100
         604    16.895700     749.0000     707.5800     320.9700
         605    16.907900     791.0000     783.2700     320.9300
         606    16.920200     881.0000     851.6100     320.9000
         607    16.932400     973.0000     934.5100     320.8600
         608    16.944700     990.0000     986.3600     320.8200
         609    16.956900    1005.0000     926.2100     320.7900
         610    16.969200     792.0000     787.4100     320.7500
         611    16.981400     699.0000     690.3000     320.7200
         612    16.993700     585.0000     621.2300     320.6900
         613    17.005900     512.0000     526.5400     320.6500
         614    17.018200     445.0000     438.8900     320.6200
         615    17.030400     428.0000     390.0200     320.5900
         616    17.042700     371.0000     365.9200     320.5600
         617    17.054900     388.0000     352.9200     320.5300
         618    17.067200     347.0000     345.0700     320.4900
         619    17.079400     331.0000     339.9100     320.4600
         620    17.091700     345.0000     336.4200     320.4400
         621    17.103900     340.0000     333.7400     320.4100
         622    17.116200     346.0000     331.7100     320.3800
         623    17.128400     330.0000     330.1300     320.3500
         624    17.140700     331.0000     328.8600     320.3200
         625    17.152900     352.0000     327.8300     320.3000
         626    17.165200     330.0000     326.9800     320.2700
         627    17.177400     333.0000     326.2700     320.2500
         628    17.189700     321.0000     325.6700     320.2200
         629    17.201900     338.0000     325.1500     320.2000
         630    17.214200     327.0000     324.7100     320.1700
         631    17.226500     334.0000     324.3200     320.1500
         632    17.238700     308.0000     323.9800     320.1300
         633    17.251000     302.0000     323.6800     320.1100
         634    17.263200     336.0000     323.4200     320.0800
         635    17.275500     331.0000     323.1900     320.0600
         636    17.287700     325.0000     322.9800     320.0400
         637    17.300000     328.0000     322.7900     320.0200
         638    17.312200     292.0000     322.6200     320.0000
         639    17.324500     307.0000     322.4700     319.9800
         640    17.336700     304.0000     322.3300     319.9700
         641    17.349000     331.0000     322.2000     319.9500
         642    17.361200     306.0000     322.0900     319.9300
         643    17.373500     311.0000     321.9900     319.9200
         644    17.385700     323.0000     321.9000     319.9000
         645    17.398000     356.0000     321.8200     319.8800
         646    17.410200     304.0000     321.7500     319.8700
         647    17.422500     344.0000     321.6800     319.8500
         648    17.434700     340.0000     321.6300     319.8400
         649    17.447000     357.0000     321.5800     319.8300
         650    17.459200     294.0000     321.5400     319.8100
         651    17.471500     369.0000     321.5100     319.8000
         652    17.483700     334.0000     321.4900     319.7900
         653    17.496000     331.0000     321.4800     319.7800
         654    17.508200     305.0000     321.4700     319.7700
         655    17.520500     315.0000     321.4800     319.7600
         656    17.532700     313.0000     321.5000     319.7500
         657    17.545000     334.0000     321.5400     319.7400
         658    17.557200     307.0000     321.5900     319.7300
         659    17.569500     356.0000     321.6600     319.7200
         660    17.581700     346.0000     321.7500     319.7200
         661    17.594000     311.0000     321.8900     319.7100
         662    17.606200     312.0000     322.0600     319.7000
         663    17.618500     351.0000     322.3000     319.7000
         664    17.630700     309.0000     322.6100     319.6900
         665    17.643000     332.0000     323.0300     319.6900
         666    17.655200     301.0000     323.6000     319.6800
         667    17.667500     305.0000     324.3600     319.6800
         668    17.679700     320.0000     325.2600     319.6800
         669    17.692000     337.0000     326.5900     319.6700
         670    17.704200     381.0000     328.4000     319.6700
         671    17.716500     311.0000     330.8000     319.6700
         672    17.728700     332.0000     333.8400     319.6700
         673    17.741000     331.0000     337.2400     319.6700
         674    17.753200     335.0000     340.4900     319.6700
         675    17.765500     332.0000     343.3900     319.6700
         676    17.777700     374.0000     345.9300     319.6700
         677    17.790000     345.0000     347.4100     319.6700
         678    17.802200     361.0000     346.6000     319.6700
         679    17.814500     369.0000     343.5200     319.6700
         680    17.826700     344.0000     339.9100     319.6800
         681    17.839000     316.0000     336.6500     319.6800
         682    17.851300     300.0000     333.3300     319.6800
         683    17.863500     314.0000     329.9700     319.6900
         684    17.875800     325.0000     327.2400     319.6900
         685    17.888000     319.0000     325.3600     319.7000
         686    17.900300     335.0000     324.1100     319.7000
         687    17.912500     307.0000     323.2700     319.7100
         688    17.924800     314.0000     322.6800     319.7200
         689    17.937000     334.0000     322.2600     319.7300
         690    17.949300     279.0000     321.9500     319.7300
         691    17.961500     314.0000     321.7100     319.7400
         692    17.973800     326.0000     321.5200     319.7500
         693    17.986000     325.0000     321.3700     319.7600
         694    17.998300     304.0000     321.2600     319.7700
         695    18.010500     315.0000     321.1600     319.7800
         696    18.022800     320.0000     321.0900     319.7900
         697    18.035000     333.0000     321.0300     319.8000
         698    18.047300     363.0000     320.9800     319.8100
         699    18.059500     322.0000     320.9400     319.8300
         700    18.071800     337.0000     320.9200     319.8400
         701    18.084000     370.0000     320.9000     319.8500
         702    18.096300     317.0000     320.8900     319.8700
         703    18.108500     311.0000     320.8800     319.8800
         704    18.120800     341.0000     320.8900     319.8900
         705    18.133000     319.0000     320.9000     319.9100
         706    18.145300     321.0000     320.9200     319.9300
         707    18.157500     295.0000     320.9400     319.9400
         708    18.169800     342.0000     320.9800     319.9600
         709    18.182000     311.0000     321.0300     319.9800
         710    18.194300     290.0000     321.1000     319.9900
         711    18.206500     324.0000     321.1900     320.0100
         712    18.218800     358.0000     321.3100     320.0300
         713    18.231000     321.0000     321.4800     320.0500
         714    18.243300     326.0000     321.7000     320.0700
         715    18.255500     348.0000     322.0000     320.0900
         716    18.267800     317.0000     322.4200     320.1100
         717    18.280000     340.0000     322.9000     320.1300
         718    18.292300     349.0000     323.7000     320.1500
         719    18.304500     305.0000     324.8300     320.1700
         720    18.316800     303.0000     326.4100     320.1900
         721    18.329000     317.0000     328.4800     320.2100
         722    18.341300     320.0000     330.8000     320.2400
         723    18.353500     325.0000     332.9500     320.2600
         724    18.365800     352.0000     334.9300     320.2800
         725    18.378000     319.0000     336.8100     320.3100
         726    18.390300     333.0000     337.8500     320.3300
         727    18.402500     334.0000     336.9100     320.3600
         728    18.414800     291.0000     334.4000     320.3800
         729    18.427000     323.0000     331.9900     320.4100
         730    18.439300     327.0000     330.0700     320.4300
         731    18.451500     332.0000     327.9800     320.4600
         732    18.463800     300.0000     325.8000     320.4900
         733    18.476000     327.0000     324.1400     320.5200
         734    18.488300     321.0000     323.1200     320.5400
         735    18.500600     304.0000     322.5300     320.5700
         736    18.512800     300.0000     322.1800     320.6000
         737    18.525100     339.0000     321.9600     320.6300
         738    18.537300     323.0000     321.8100     320.6600
         739    18.549600     325.0000     321.7200     320.6900
         740    18.561800     329.0000     321.6600     320.7200
         741    18.574100     290.0000     321.6200     320.7500
         742    18.586300     333.0000     321.5900     320.7800
         743    18.598600     337.0000     321.5800     320.8100
         744    18.610800     337.0000     321.5700     320.8500
         745    18.623100     326.0000     321.5800     320.8800
         746    18.635300     308.0000     321.5900     320.9100
         747    18.647600     322.0000     321.6000     320.9400
         748    18.659800     341.0000     321.6300     320.9800
         749    18.672100     326.0000     321.6500     321.0100
         750    18.684300     328.0000     321.6800     321.0500
         751    18.696600     310.0000     321.7200     321.0800
         752    18.708800     304.0000     321.7600     321.1200
         753    18.721100     310.0000     321.8000     321.1500
         754    18.733300     316.0000     321.8600     321.1900
         755    18.745600     326.0000     321.9300     321.2200
         756    18.757800     317.0000     322.0100     321.2600
         757    18.770100     307.0000     322.1100     321.3000
         758    18.782300     323.0000     322.2400     321.3300
         759    18.794600     304.0000     322.4000     321.3700
         760    18.806800     335.0000     322.6000     321.4100
         761    18.819100     315.0000     322.8400     321.4500
         762    18.831300     346.0000     323.0800     321.4900
         763    18.843600     310.0000     323.3100     321.5300
         764    18.855800     318.0000     323.5200     321.5700
         765    18.868100     344.0000     323.6900     321.6100
         766    18.880300     310.0000     323.7600     321.6500
         767    18.892600     325.0000     323.6800     321.6900
         768    18.904800     327.0000     323.5200     321.7300
         769    18.917100     347.0000     323.3600     321.7700
         770    18.929300     326.0000     323.2100     321.8100
         771    18.941600     317.0000     323.0500     321.8500
         772    18.953800     312.0000     322.8900     321.8900
         773    18.966100     345.0000     322.7800     321.9400
         774    18.978300     301.0000     322.7200     321.9800
         775    18.990600     320.0000     322.6900     322.0200
         776    19.002800     336.0000     322.6900     322.0700
         777    19.015100     324.0000     322.7000     322.1100
         778    19.027300     326.0000     322.7200     322.1500
         779    19.039600     324.0000     322.7400     322.2000
         780    19.051800     321.0000     322.7700     322.2400
         781    19.064100     314.0000     322.8100     322.2900
         782    19.076300     306.0000     322.8500     322.3300
         783    19.088600     337.0000     322.8900     322.3800
         784    19.100800     323.0000     322.9300     322.4300
         785    19.113100     309.0000     322.9700     322.4700
         786    19.125300     315.0000     323.0200     322.5200
         787    19.137600     357.0000     323.0600     322.5700
         788    19.149900     350.0000     323.1100     322.6100
         789    19.162100     341.0000     323.1600     322.6600
         790    19.174400     314.0000     323.2000     322.7100
         791    19.186600     303.0000     323.2500     322.7600
         792    19.198900     313.0000     323.3000     322.8100
         793    19.211100     337.0000     323.3600     322.8500
         794    19.223400     294.0000     323.4100     322.9000
         795    19.235600     274.0000     323.4600     322.9500
         796    19.247900     328.0000     323.5100     323.0000
         797    19.260100     301.0000     323.5700     323.0500
         798    19.272400     324.0000     323.6200     323.1000
         799    19.284600     317.0000     323.6800     323.1500
         800    19.296900     355.0000     323.7300     323.2000
         801    19.309100     311.0000     323.7900     323.2500
         802    19.321400     302.0000     323.8500     323.3100
         803    19.333600     324.0000     323.9100     323.3600
         804    19.345900     349.0000     323.9700     323.4100
         805    19.358100     305.0000     324.0300     323.4600
         806    19.370400     318.0000     324.0900     323.5100
         807    19.382600     308.0000     324.1500     323.5700
         808    19.394900     319.0000     324.2200     323.6200
         809    19.407100     356.0000     324.2800     323.6700
         810    19.419400     325.0000     324.3500     323.7300
         811    19.431600     327.0000     324.4200     323.7800
         812    19.443900     332.0000     324.4900     323.8300
         813    19.456100     334.0000     324.5600     323.8900
         814    19.468400     289.0000     324.6300     323.9400
         815    19.480600     301.0000     324.7100     324.0000
         816    19.492900     304.0000     324.7800     324.0500
         817    19.505100     328.0000     324.8600     324.1100
         818    19.517400     303.0000     324.9500     324.1600
         819    19.529600     323.0000     325.0400     324.2200
         820    19.541900     324.0000     325.1300     324.2700
         821    19.554100     356.0000     325.2300     324.3300
         822    19.566400     340.0000     325.3300     324.3800
         823    19.578600     313.0000     325.4500     324.4400
         824    19.590900     360.0000     325.5800     324.5000
         825    19.603100     323.0000     325.7200     324.5500
         826    19.615400     352.0000     325.8800     324.6100
         827    19.627600     314.0000     326.0600     324.6700
         828    19.639900     322.0000     326.2800     324.7300
         829    19.652100     320.0000     326.5500     324.7800
         830    19.664400     305.0000     326.8700     324.8400
         831    19.676600     323.0000     327.2900     324.9000
         832    19.688900     337.0000     327.8300     324.9600
         833    19.701100     297.0000     328.5300     325.0200
         834    19.713400     348.0000     329.4600     325.0800
         835    19.725600     355.0000     330.6500     325.1300
         836    19.737900     325.0000     332.0800     325.1900
         837    19.750100     338.0000     333.5600     325.2500
         838    19.762400     315.0000     334.9500     325.3100
         839    19.774700     322.0000     336.2400     325.3700
         840    19.786900     327.0000     337.3000     325.4300
         841    19.799200     344.0000     337.6400     325.4900
         842    19.811400     334.0000     336.9200     325.5500
         843    19.823700     316.0000     335.6200     325.6100
         844    19.835900     333.0000     334.4500     325.6700
         845    19.848200     344.0000     333.4300     325.7300
         846    19.860400     328.0000     332.2900     325.7900
         847    19.872700     304.0000     331.1200     325.8500
         848    19.884900     328.0000     330.2200     325.9200
         849    19.897200     321.0000     329.6700     325.9800
         850    19.909400     316.0000     329.3900     326.0400
         851    19.921700     319.0000     329.2900     326.1000
         852    19.933900     324.0000     329.3300     326.1600
         853    19.946200     310.0000     329.4700     326.2200
         854    19.958400     359.0000     329.7200     326.2900
         855    19.970700     351.0000     330.0700     326.3500
         856    19.982900     331.0000     330.5600     326.4100
         857    19.995200     337.0000     331.2000     326.4700
         858    20.007400     367.0000     332.0700     326.5300
         859    20.019700     316.0000     333.2300     326.6000
         860    20.031900     334.0000     334.8200     326.6600
         861    20.044200     345.0000     337.0300     326.7200
         862    20.056400     336.0000     340.1900     326.7900
         863    20.068700     332.0000     344.7000     326.8500
         864    20.080900     369.0000     351.0800     326.9100
         865    20.093200     347.0000     359.7100     326.9800
         866    20.105400     393.0000     370.0600     327.0400
         867    20.117700     395.0000     380.4800     327.1000
         868    20.129900     428.0000     390.5500     327.1700
         869    20.142200     454.0000     400.9300     327.2300
         870    20.154400     438.0000     409.4700     327.2900
         871    20.166700     416.0000     410.8100     327.3600
         872    20.178900     414.0000     403.8200     327.4200
         873    20.191200     409.0000     395.4700     327.4900
         874    20.203400     402.0000     389.6800     327.5500
         875    20.215700     413.0000     383.1700     327.6200
         876    20.227900     345.0000     373.4800     327.6800
         877    20.240200     379.0000     362.3100     327.7500
         878    20.252400     355.0000     353.9400     327.8100
         879    20.264700     357.0000     348.3400     327.8800
         880    20.276900     367.0000     344.0000     327.9400
         881    20.289200     311.0000     340.2900     328.0100
         882    20.301400     336.0000     337.4300     328.0700
         883    20.313700     342.0000     335.4500     328.1400
         884    20.325900     306.0000     334.1100     328.2000
         885    20.338200     336.0000     333.2000     328.2700
         886    20.350400     332.0000     332.5600     328.3300
         887    20.362700     329.0000     332.1000     328.4000
         888    20.374900     329.0000     331.7700     328.4600
         889    20.387200     314.0000     331.5200     328.5300
         890    20.399400     327.0000     331.3400     328.5900
         891    20.411700     323.0000     331.2100     328.6600
         892    20.424000     327.0000     331.1200     328.7200
         893    20.436200     329.0000     331.0600     328.7900
         894    20.448500     294.0000     331.0300     328.8600
         895    20.460700     355.0000     331.0200     328.9200
         896    20.473000     354.0000     331.0200     328.9900
         897    20.485200     339.0000     331.0500     329.0500
         898    20.497500     370.0000     331.0900     329.1200
         899    20.509700     315.0000     331.1400     329.1900
         900    20.522000     321.0000     331.2100     329.2500
         901    20.534200     392.0000     331.2900     329.3200
         902    20.546500     352.0000     331.3900     329.3800
         903    20.558700     319.0000     331.5100     329.4500
         904    20.571000     331.0000     331.6400     329.5200
         905    20.583200     335.0000     331.8000     329.5800
         906    20.595500     349.0000     331.9900     329.6500
         907    20.607700     345.0000     332.2100     329.7200
         908    20.620000     346.0000     332.4700     329.7800
         909    20.632200     333.0000     332.7900     329.8500
         910    20.644500     331.0000     333.1800     329.9100
         911    20.656700     337.0000     333.6700     329.9800
         912    20.669000     355.0000     334.2900     330.0500
         913    20.681200     292.0000     335.0800     330.1100
         914    20.693500     320.0000     336.1100     330.1800
         915    20.705700     346.0000     337.4800     330.2500
         916    20.718000     302.0000     339.3200     330.3100
         917    20.730200     377.0000     341.8000     330.3800
         918    20.742500     357.0000     345.1000     330.4400
         919    20.754700     340.0000     349.2200     330.5100
         920    20.767000     352.0000     353.7500     330.5800
         921    20.779200     389.0000     358.0900     330.6400
         922    20.791500     359.0000     362.1100     330.7100
         923    20.803700     362.0000     365.6400     330.7800
         924    20.816000     350.0000     367.4500     330.8400
         925    20.828200     361.0000     365.9600     330.9100
         926    20.840500     348.0000     361.8400     330.9700
         927    20.852700     336.0000     357.6700     331.0400
         928    20.865000     389.0000     354.2800     331.1100
         929    20.877200     339.0000     350.7300     331.1700
         930    20.889500     332.0000     346.6200     331.2400
         931    20.901700     315.0000     342.8200     331.3000
         932    20.914000     327.0000     340.1500     331.3700
         933    20.926200     343.0000     338.2900     331.4400
         934    20.938500     361.0000     337.0800     331.5000
         935    20.950700     380.0000     336.2800     331.5700
         936    20.963000     326.0000     335.7300     331.6300
         937    20.975200     348.0000     335.3500     331.7000
         938    20.987500     357.0000     335.0900     331.7700
         939    20.999700     334.0000     334.9100     331.8300
         940    21.012000     331.0000     334.7900     331.9000
         941    21.024200     340.0000     334.7200     331.9600
         942    21.036500     340.0000     334.6900     332.0300
         943    21.048700     335.0000     334.6900     332.0900
         944    21.061000     341.0000     334.7100     332.1600
         945    21.073300     372.0000     334.7600     332.2200
         946    21.085500     322.0000     334.8200     332.2900
         947    21.097800     319.0000     334.9100     332.3500
         948    21.110000     352.0000     335.0200     332.4200
         949    21.122300     359.0000     335.1400     332.4800
         950    21.134500     367.0000     335.2900     332.5500
         951    21.146800     341.0000     335.4600     332.6100
         952    21.159000     338.0000     335.6600     332.6800
         953    21.171300     369.0000     335.8900     332.7400
         954    21.183500     345.0000     336.1600     332.8100
         955    21.195800     338.0000     336.4800     332.8700
         956    21.208000     346.0000     336.8700     332.9400
         957    21.220300     348.0000     337.3400     333.0000
         958    21.232500     326.0000     337.9200     333.0600
         959    21.244800     332.0000     338.6600     333.1300
         960    21.257000     336.0000     339.6000     333.1900
         961    21.269300     357.0000     340.8200     333.2600
         962    21.281500     313.0000     342.4500     333.3200
         963    21.293800     339.0000     344.6900     333.3800
         964    21.306000     337.0000     347.8500     333.4500
         965    21.318300     317.0000     352.3600     333.5100
         966    21.330500     373.0000     358.7600     333.5700
         967    21.342800     359.0000     367.5000     333.6400
         968    21.355000     379.0000     378.2500     333.7000
         969    21.367300     365.0000     389.4500     333.7600
         970    21.379500     384.0000     400.0600     333.8300
         971    21.391800     363.0000     410.3400     333.8900
         972    21.404000     397.0000     418.6700     333.9500
         973    21.416300     428.0000     420.0200     334.0200
         974    21.428500     435.0000     411.8200     334.0800
         975    21.440800     410.0000     400.0700     334.1400
         976    21.453000     375.0000     391.0200     334.2000
         977    21.465300     389.0000     383.8400     334.2600
         978    21.477500     359.0000     375.0900     334.3300
         979    21.489800     386.0000     365.0100     334.3900
         980    21.502000     366.0000     356.7200     334.4500
         981    21.514300     368.0000     351.4300     334.5100
         982    21.526500     353.0000     348.4500     334.5700
         983    21.538800     349.0000     346.8800     334.6300
         984    21.551000     343.0000     346.1700     334.6900
         985    21.563300     338.0000     346.0400     334.7600
         986    21.575500     308.0000     346.3700     334.8200
         987    21.587800     367.0000     347.1100     334.8800
         988    21.600000     347.0000     348.2900     334.9400
         989    21.612300     357.0000     349.9700     335.0000
         990    21.624500     343.0000     352.2800     335.0600
         991    21.636800     351.0000     355.0700     335.1200
         992    21.649000     362.0000     359.2100     335.1800
         993    21.661300     378.0000     364.8900     335.2400
         994    21.673500     357.0000     372.8200     335.3000
         995    21.685800     366.0000     384.1400     335.3600
         996    21.698100     381.0000     400.5400     335.4100
         997    21.710300     428.0000     424.4600     335.4700
         998    21.722600     469.0000     458.4600     335.5300
         999    21.734800     446.0000     502.4700     335.5900
        1000    21.747100     564.0000     550.3600     335.6500
        1001    21.759300     568.0000     596.1000     335.7100
        1002    21.771600     654.0000     641.1700     335.7700
        1003    21.783800     660.0000     681.9400     335.8200
        1004    21.796100     682.0000     696.9400     335.8800
        1005    21.808300     636.0000     666.8500     335.9400
        1006    21.820600     569.0000     613.0300     336.0000
        1007    21.832800     592.0000     570.7200     336.0500
        1008    21.845100     570.0000     541.5000     336.1100
        1009    21.857300     413.0000     507.1600     336.1700
        1010    21.869600     431.0000     462.4900     336.2200
        1011    21.881800     417.0000     421.8100     336.2800
        1012    21.894100     389.0000     394.6100     336.3400
        1013    21.906300     336.0000     378.7100     336.3900
        1014    21.918600     347.0000     369.6800     336.4500
        1015    21.930800     375.0000     364.6900     336.5000
        1016    21.943100     345.0000     362.2900     336.5600
        1017    21.955300     373.0000     361.7500     336.6100
        1018    21.967600     351.0000     362.4700     336.6700
        1019    21.979800     381.0000     363.8100     336.7200
        1020    21.992100     404.0000     365.3800     336.7800
        1021    22.004300     375.0000     367.0500     336.8300
        1022    22.016600     377.0000     368.2300     336.8900
        1023    22.028800     353.0000     367.7200     336.9400
        1024    22.041100     362.0000     365.1300     336.9900
        1025    22.053300     379.0000     361.9800     337.0500
        1026    22.065600     348.0000     359.6000     337.1000
        1027    22.077800     341.0000     357.7300     337.1500
        1028    22.090100     392.0000     355.7100     337.2100
        1029    22.102300     371.0000     353.7500     337.2600
        1030    22.114600     327.0000     352.6900     337.3100
        1031    22.126800     322.0000     352.8900     337.3600
        1032    22.139100     356.0000     353.9600     337.4100
        1033    22.151300     365.0000     355.3800     337.4700
        1034    22.163600     332.0000     356.9600     337.5200
        1035    22.175800     368.0000     358.5800     337.5700
        1036    22.188100     333.0000     359.4100     337.6200
        1037    22.200300     345.0000     358.2800     337.6700
        1038    22.212600     349.0000     355.5600     337.7200
        1039    22.224800     329.0000     353.0400     337.7700
        1040    22.237100     328.0000     351.3400     337.8200
        1041    22.249300     366.0000     349.7000     337.8700
        1042    22.261600     362.0000     347.5300     337.9200
        1043    22.273800     343.0000     345.2700     337.9700
        1044    22.286100     382.0000     343.5700     338.0200
        1045    22.298300     356.0000     342.5000     338.0700
        1046    22.310600     337.0000     341.8400     338.1100
        1047    22.322800     332.0000     341.4200     338.1600
        1048    22.335100     335.0000     341.1500     338.2100
        1049    22.347400     348.0000     340.9500     338.2600
        1050    22.359600     346.0000     340.8100     338.3100
        1051    22.371900     373.0000     340.7200     338.3500
        1052    22.384100     343.0000     340.6500     338.4000
        1053    22.396400     363.0000     340.6000     338.4500
        1054    22.408600     338.0000     340.5600     338.4900
        1055    22.420900     325.0000     340.5400     338.5400
        1056    22.433100     301.0000     340.5200     338.5800
        1057    22.445400     351.0000     340.5100     338.6300
        1058    22.457600     329.0000     340.5100     338.6700
        1059    22.469900     343.0000     340.5100     338.7200
        1060    22.482100     341.0000     340.5200     338.7600
        1061    22.494400     336.0000     340.5200     338.8100
        1062    22.506600     328.0000     340.5300     338.8500
        1063    22.518900     348.0000     340.5400     338.9000
        1064    22.531100     330.0000     340.5500     338.9400
        1065    22.543400     360.0000     340.5500     338.9800
        1066    22.555600     376.0000     340.5600     339.0300
        1067    22.567900     375.0000     340.5600     339.0700
        1068    22.580100     353.0000     340.5700     339.1100
        1069    22.592400     333.0000     340.5700     339.1500
        1070    22.604600     328.0000     340.5700     339.1900
        1071    22.616900     341.0000     340.5800     339.2400
        1072    22.629100     358.0000     340.5800     339.2800
        1073    22.641400     345.0000     340.5900     339.3200
        1074    22.653600     345.0000     340.6000     339.3600
        1075    22.665900     345.0000     340.6100     339.4000
        1076    22.678100     321.0000     340.6200     339.4400
        1077    22.690400     353.0000     340.6300     339.4800
        1078    22.702600     363.0000     340.6400     339.5200
        1079    22.714900     344.0000     340.6600     339.5600
        1080    22.727100     359.0000     340.6700     339.6000
        1081    22.739400     320.0000     340.6900     339.6300
        1082    22.751600     338.0000     340.7100     339.6700
        1083    22.763900     334.0000     340.7300     339.7100
        1084    22.776100     373.0000     340.7500     339.7500
        1085    22.788400     359.0000     340.7800     339.7800
        1086    22.800600     341.0000     340.8000     339.8200
        1087    22.812900     341.0000     340.8200     339.8600
        1088    22.825100     346.0000     340.8500     339.8900
        1089    22.837400     342.0000     340.8700     339.9300
        1090    22.849600     347.0000     340.9000     339.9700
        1091    22.861900     363.0000     340.9200     340.0000
        1092    22.874100     357.0000     340.9500     340.0400
        1093    22.886400     346.0000     340.9800     340.0700
        1094    22.898600     317.0000     341.0000     340.1000
        1095    22.910900     354.0000     341.0300     340.1400
        1096    22.923100     363.0000     341.0600     340.1700
        1097    22.935400     313.0000     341.0800     340.2100
        1098    22.947600     356.0000     341.1100     340.2400
        1099    22.959900     305.0000     341.1400     340.2700
        1100    22.972100     353.0000     341.1700     340.3000
        1101    22.984400     319.0000     341.1900     340.3400
        1102    22.996700     353.0000     341.2200     340.3700
        1103    23.008900     328.0000     341.2500     340.4000
        1104    23.021200     322.0000     341.2800     340.4300
        1105    23.033400     348.0000     341.3100     340.4600
        1106    23.045700     352.0000     341.3300     340.4900
        1107    23.057900     376.0000     341.3600     340.5200
        1108    23.070200     381.0000     341.3900     340.5500
        1109    23.082400     345.0000     341.4100     340.5800
        1110    23.094700     393.0000     341.4400     340.6100
        1111    23.106900     330.0000     341.4700     340.6400
        1112    23.119200     339.0000     341.5000     340.6700
        1113    23.131400     334.0000     341.5200     340.6900
        1114    23.143700     319.0000     341.5500     340.7200
        1115    23.155900     377.0000     341.5800     340.7500
        1116    23.168200     350.0000     341.6000     340.7800
        1117    23.180400     354.0000     341.6300     340.8000
        1118    23.192700     364.0000     341.6600     340.8300
        1119    23.204900     352.0000     341.6800     340.8500
        1120    23.217200     358.0000     341.7100     340.8800
        1121    23.229400     325.0000     341.7300     340.9100
        1122    23.241700     331.0000     341.7600     340.9300
        1123    23.253900     359.0000     341.7800     340.9500
        1124    23.266200     349.0000     341.8100     340.9800
        1125    23.278400     341.0000     341.8300     341.0000
        1126    23.290700     355.0000     341.8600     341.0300
        1127    23.302900     349.0000     341.8800     341.0500
        1128    23.315200     336.0000     341.9100     341.0700
        1129    23.327400     353.0000     341.9300     341.0900
        1130    23.339700     358.0000     341.9600     341.1200
        1131    23.351900     328.0000     341.9800     341.1400
        1132    23.364200     348.0000     342.0000     341.1600
        1133    23.376400     331.0000     342.0300     341.1800
        1134    23.388700     330.0000     342.0500     341.2000
        1135    23.400900     377.0000     342.0700     341.2200
        1136    23.413200     321.0000     342.1000     341.2400
        1137    23.425400     351.0000     342.1200     341.2600
        1138    23.437700     306.0000     342.1400     341.2800
        1139    23.449900     357.0000     342.1700     341.3000
        1140    23.462200     340.0000     342.1900     341.3200
        1141    23.474400     373.0000     342.2100     341.3300
        1142    23.486700     325.0000     342.2300     341.3500
        1143    23.498900     366.0000     342.2600     341.3700
        1144    23.511200     348.0000     342.2800     341.3800
        1145    23.523400     329.0000     342.3000     341.4000
        1146    23.535700     352.0000     342.3200     341.4200
        1147    23.547900     346.0000     342.3400     341.4300
        1148    23.560200     343.0000     342.3700     341.4500
        1149    23.572400     320.0000     342.3900     341.4600
        1150    23.584700     381.0000     342.4100     341.4800
        1151    23.596900     331.0000     342.4300     341.4900
        1152    23.609200     360.0000     342.4500     341.5000
        1153    23.621400     344.0000     342.4800     341.5200
        1154    23.633700     353.0000     342.5000     341.5300
        1155    23.646000     318.0000     342.5200     341.5400
        1156    23.658200     379.0000     342.5400     341.5600
        1157    23.670500     353.0000     342.5700     341.5700
        1158    23.682700     329.0000     342.5900     341.5800
        1159    23.695000     355.0000     342.6100     341.5900
        1160    23.707200     333.0000     342.6400     341.6000
        1161    23.719500     339.0000     342.6700     341.6100
        1162    23.731700     333.0000     342.6900     341.6200
        1163    23.744000     347.0000     342.7200     341.6300
        1164    23.756200     369.0000     342.7500     341.6400
        1165    23.768500     345.0000     342.7800     341.6500
        1166    23.780700     351.0000     342.8100     341.6600
        1167    23.793000     357.0000     342.8500     341.6600
        1168    23.805200     332.0000     342.8900     341.6700
        1169    23.817500     341.0000     342.9300     341.6800
        1170    23.829700     332.0000     342.9800     341.6900
        1171    23.842000     335.0000     343.0400     341.6900
        1172    23.854200     353.0000     343.1000     341.7000
        1173    23.866500     337.0000     343.1700     341.7000
        1174    23.878700     347.0000     343.2600     341.7100
        1175    23.891000     336.0000     343.3600     341.7100
        1176    23.903200     315.0000     343.4900     341.7200
        1177    23.915500     339.0000     343.6300     341.7200
        1178    23.927700     300.0000     343.8200     341.7300
        1179    23.940000     357.0000     344.0600     341.7300
        1180    23.952200     339.0000     344.3700     341.7300
        1181    23.964500     352.0000     344.7900     341.7300
        1182    23.976700     321.0000     345.3600     341.7400
        1183    23.989000     343.0000     346.1400     341.7400
        1184    24.001200     351.0000     347.2000     341.7400
        1185    24.013500     333.0000     348.5600     341.7400
        1186    24.025700     340.0000     350.1100     341.7400
        1187    24.038000     346.0000     351.6600     341.7400
        1188    24.050200     378.0000     353.1500     341.7400
        1189    24.062500     366.0000     354.4700     341.7400
        1190    24.074700     350.0000     355.1400     341.7400
        1191    24.087000     369.0000     354.6200     341.7300
        1192    24.099200     362.0000     353.2200     341.7300
        1193    24.111500     300.0000     351.8700     341.7300
        1194    24.123700     374.0000     350.9200     341.7300
        1195    24.136000     341.0000     350.0400     341.7200
        1196    24.148200     368.0000     348.8400     341.7200
        1197    24.160500     386.0000     347.4100     341.7200
        1198    24.172700     342.0000     346.1800     341.7100
        1199    24.185000     343.0000     345.3000     341.7100
        1200    24.197200     346.0000     344.7200     341.7000
        1201    24.209500     322.0000     344.3300     341.6900
        1202    24.221700     365.0000     344.0500     341.6900
        1203    24.234000     364.0000     343.8500     341.6800
        1204    24.246200     342.0000     343.7100     341.6700
        1205    24.258500     348.0000     343.6000     341.6700
        1206    24.270700     336.0000     343.5100     341.6600
        1207    24.283000     352.0000     343.4400     341.6500
        1208    24.295300     355.0000     343.3800     341.6400
        1209    24.307500     316.0000     343.3400     341.6300
        1210    24.319800     322.0000     343.3000     341.6200
        1211    24.332000     319.0000     343.2700     341.6100
        1212    24.344300     341.0000     343.2500     341.6000
        1213    24.356500     372.0000     343.2300     341.5900
        1214    24.368800     386.0000     343.2100     341.5800
        1215    24.381000     350.0000     343.1900     341.5700
        1216    24.393300     340.0000     343.1800     341.5600
        1217    24.405500     354.0000     343.1700     341.5400
        1218    24.417800     328.0000     343.1600     341.5300
        1219    24.430000     326.0000     343.1500     341.5200
        1220    24.442300     296.0000     343.1500     341.5000
        1221    24.454500     369.0000     343.1400     341.4900
        1222    24.466800     391.0000     343.1400     341.4800
        1223    24.479000     344.0000     343.1400     341.4600
        1224    24.491300     335.0000     343.1300     341.4500
        1225    24.503500     338.0000     343.1300     341.4300
        1226    24.515800     298.0000     343.1300     341.4100
        1227    24.528000     342.0000     343.1300     341.4000
        1228    24.540300     366.0000     343.1300     341.3800
        1229    24.552500     364.0000     343.1400     341.3600
        1230    24.564800     325.0000     343.1400     341.3400
        1231    24.577000     334.0000     343.1400     341.3300
        1232    24.589300     339.0000     343.1500     341.3100
        1233    24.601500     324.0000     343.1500     341.2900
        1234    24.613800     320.0000     343.1600     341.2700
        1235    24.626000     361.0000     343.1600     341.2500
        1236    24.638300     325.0000     343.1700     341.2300
        1237    24.650500     341.0000     343.1800     341.2100
        1238    24.662800     354.0000     343.1900     341.1800
        1239    24.675000     320.0000     343.2000     341.1600
        1240    24.687300     346.0000     343.2200     341.1400
        1241    24.699500     350.0000     343.2300     341.1200
        1242    24.711800     353.0000     343.2400     341.0900
        1243    24.724000     342.0000     343.2600     341.0700
        1244    24.736300     359.0000     343.2800     341.0500
        1245    24.748500     345.0000     343.3000     341.0200
        1246    24.760800     333.0000     343.3200     341.0000
        1247    24.773000     350.0000     343.3400     340.9700
        1248    24.785300     344.0000     343.3700     340.9500
        1249    24.797500     349.0000     343.3900     340.9200
        1250    24.809800     352.0000     343.4200     340.8900
        1251    24.822000     336.0000     343.4500     340.8700
        1252    24.834300     354.0000     343.4900     340.8400
        1253    24.846500     348.0000     343.5200     340.8100
        1254    24.858800     355.0000     343.5500     340.7800
        1255    24.871000     358.0000     343.5800     340.7600
        1256    24.883300     327.0000     343.6200     340.7300
        1257    24.895500     330.0000     343.6500     340.7000
        1258    24.907800     378.0000     343.6800     340.6700
        1259    24.920100     396.0000     343.7100     340.6400
        1260    24.932300     316.0000     343.7400     340.6100
        1261    24.944600     358.0000     343.7700     340.5700
        1262    24.956800     368.0000     343.8000     340.5400
        1263    24.969100     357.0000     343.8300     340.5100
        1264    24.981300     382.0000     343.8600     340.4800
        1265    24.993600     373.0000     343.8900     340.4400
        1266    25.005800     361.0000     343.9200     340.4100
        1267    25.018100     305.0000     343.9500     340.3800
        1268    25.030300     359.0000     343.9800     340.3400
        1269    25.042600     371.0000     344.0200     340.3100
        1270    25.054800     347.0000     344.0600     340.2700
        1271    25.067100     330.0000     344.1100     340.2400
        1272    25.079300     335.0000     344.1600     340.2000
        1273    25.091600     368.0000     344.2100     340.1700
        1274    25.103800     349.0000     344.2700     340.1300
        1275    25.116100     327.0000     344.3400     340.0900
        1276    25.128300     357.0000     344.4200     340.0500
        1277    25.140600     337.0000     344.5000     340.0200
        1278    25.152800     338.0000     344.5900     339.9800
        1279    25.165100     348.0000     344.6900     339.9400
        1280    25.177300     338.0000     344.8100     339.9000
        1281    25.189600     350.0000     344.9300     339.8600
        1282    25.201800     332.0000     345.0600     339.8200
        1283    25.214100     327.0000     345.2100     339.7800
        1284    25.226300     353.0000     345.3700     339.7400
        1285    25.238600     290.0000     345.5500     339.6900
        1286    25.250800     347.0000     345.7500     339.6500
        1287    25.263100     349.0000     345.9600     339.6100
        1288    25.275300     344.0000     346.2000     339.5700
        1289    25.287600     384.0000     346.4700     339.5200
        1290    25.299800     358.0000     346.7700     339.4800
        1291    25.312100     342.0000     347.1000     339.4400
        1292    25.324300     347.0000     347.4700     339.3900
        1293    25.336600     355.0000     347.9000     339.3500
        1294    25.348800     346.0000     348.3700     339.3000
        1295    25.361100     336.0000     348.9200     339.2600
        1296    25.373300     375.0000     349.5600     339.2100
        1297    25.385600     374.0000     350.2900     339.1600
        1298    25.397800     362.0000     351.1500     339.1100
        1299    25.410100     331.0000     352.1600     339.0700
        1300    25.422300     351.0000     353.3700     339.0200
        1301    25.434600     378.0000     354.8100     338.9700
        1302    25.446800     316.0000     356.5700     338.9200
        1303    25.459100     365.0000     358.7300     338.8700
        1304    25.471300     318.0000     361.4500     338.8200
        1305    25.483600     379.0000     364.9800     338.7700
        1306    25.495800     381.0000     369.6600     338.7200
        1307    25.508100     360.0000     375.9700     338.6700
        1308    25.520300     388.0000     384.4100     338.6200
        1309    25.532600     373.0000     395.2000     338.5700
        1310    25.544800     366.0000     407.6200     338.5200
        1311    25.557100     420.0000     419.8500     338.4600
        1312    25.569400     409.0000     432.9500     338.4100
        1313    25.581600     464.0000     445.3500     338.3600
        1314    25.593900     467.0000     453.7300     338.3000
        1315    25.606100     425.0000     454.4400     338.2500
        1316    25.618400     418.0000     449.8800     338.1900
        1317    25.630600     450.0000     447.0200     338.1400
        1318    25.642900     366.0000     449.1100     338.0800
        1319    25.655100     445.0000     454.8100     338.0300
        1320    25.667400     442.0000     461.9600     337.9700
        1321    25.679600     452.0000     471.8600     337.9100
        1322    25.691900     506.0000     490.4100     337.8500
        1323    25.704100     548.0000     524.4300     337.8000
        1324    25.716400     556.0000     580.0800     337.7400
        1325    25.728600     610.0000     661.8400     337.6800
        1326    25.740900     741.0000     766.4600     337.6200
        1327    25.753100     891.0000     880.7700     337.5600
        1328    25.765400     950.0000     996.0900     337.5000
        1329    25.777600    1121.0000    1108.5400     337.4400
        1330    25.789900    1125.0000    1190.8400     337.3800
        1331    25.802100    1026.0000    1190.8800     337.3200
        1332    25.814400    1090.0000    1098.3500     337.2600
        1333    25.826600     985.0000     982.2800     337.1900
        1334    25.838900     904.0000     903.6600     337.1300
        1335    25.851100     871.0000     858.1400     337.0700
        1336    25.863400     781.0000     805.3000     337.0100
        1337    25.875600     772.0000     717.4400     336.9400
        1338    25.887900     651.0000     613.3700     336.8800
        1339    25.900100     526.0000     528.2300     336.8100
        1340    25.912400     480.0000     472.0500     336.7500
        1341    25.924600     467.0000     437.4000     336.6800
        1342    25.936900     404.0000     415.7700     336.6200
        1343    25.949100     460.0000     401.7500     336.5500
        1344    25.961400     385.0000     392.3600     336.4800
        1345    25.973600     420.0000     385.9200     336.4200
        1346    25.985900     376.0000     381.5600     336.3500
        1347    25.998100     382.0000     378.7800     336.2800
        1348    26.010400     386.0000     377.3900     336.2100
        1349    26.022600     378.0000     377.4100     336.1400
        1350    26.034900     406.0000     378.9200     336.0700
        1351    26.047100     410.0000     381.8300     336.0000
        1352    26.059400     377.0000     385.5600     335.9300
        1353    26.071600     391.0000     389.6300     335.8600
        1354    26.083900     365.0000     394.0100     335.7900
        1355    26.096100     369.0000     397.9200     335.7200
        1356    26.108400     367.0000     399.1700     335.6500
        1357    26.120600     364.0000     396.5200     335.5800
        1358    26.132900     374.0000     392.5400     335.5100
        1359    26.145100     359.0000     390.3600     335.4300
        1360    26.157400     388.0000     390.2900     335.3600
        1361    26.169600     392.0000     390.7800     335.2900
        1362    26.181900     377.0000     390.3400     335.2100
        1363    26.194200     374.0000     389.3700     335.1400
        1364    26.206400     379.0000     389.6600     335.0600
        1365    26.218700     417.0000     392.1200     334.9900
        1366    26.230900     386.0000     396.7100     334.9100
        1367    26.243200     412.0000     403.3300     334.8300
        1368    26.255400     438.0000     412.1100     334.7600
        1369    26.267700     407.0000     423.4500     334.6800
        1370    26.279900     413.0000     438.1400     334.6000
        1371    26.292200     427.0000     457.4600     334.5200
        1372    26.304400     438.0000     483.5000     334.4500
        1373    26.316700     512.0000     519.4500     334.3700
        1374    26.328900     566.0000     569.7700     334.2900
        1375    26.341200     609.0000     639.5000     334.2100
        1376    26.353400     649.0000     731.1900     334.1300
        1377    26.365700     805.0000     839.7400     334.0500
        1378    26.377900     944.0000     955.2200     333.9700
        1379    26.390200    1030.0000    1070.8100     333.8900
        1380    26.402400    1221.0000    1175.0000     333.8100
        1381    26.414700    1314.0000    1238.1900     333.7200
        1382    26.426900    1194.0000    1231.7200     333.6400
        1383    26.439200    1227.0000    1158.7700     333.5600
        1384    26.451400    1016.0000    1071.1200     333.4800
        1385    26.463700     959.0000    1004.5800     333.3900
        1386    26.475900     997.0000     960.2800     333.3100
        1387    26.488200     941.0000     913.0600     333.2200
        1388    26.500400     853.0000     847.8900     333.1400
        1389    26.512700     767.0000     779.5300     333.0500
        1390    26.524900     731.0000     730.5900     332.9700
        1391    26.537200     700.0000     713.6600     332.8800
        1392    26.549400     698.0000     727.0000     332.8000
        1393    26.561700     759.0000     757.7100     332.7100
        1394    26.573900     773.0000     792.7600     332.6200
        1395    26.586200     805.0000     827.7300     332.5300
        1396    26.598400     837.0000     856.9700     332.4500
        1397    26.610700     836.0000     862.3500     332.3600
        1398    26.622900     842.0000     832.0300     332.2700
        1399    26.635200     786.0000     786.3500     332.1800
        1400    26.647400     787.0000     753.1600     332.0900
        1401    26.659700     754.0000     737.5700     332.0000
        1402    26.671900     808.0000     726.6600     331.9100
        1403    26.684200     717.0000     704.9700     331.8200
        1404    26.696400     681.0000     669.8700     331.7300
        1405    26.708700     593.0000     629.0400     331.6400
        1406    26.720900     623.0000     585.5100     331.5500
        1407    26.733200     588.0000     543.7500     331.4500
        1408    26.745400     497.0000     511.4600     331.3600
        1409    26.757700     478.0000     489.8400     331.2700
        1410    26.769900     472.0000     473.6400     331.1700
        1411    26.782200     468.0000     456.1500     331.0800
        1412    26.794400     486.0000     435.0300     330.9900
        1413    26.806700     432.0000     414.4200     330.8900
        1414    26.818900     398.0000     398.2800     330.8000
        1415    26.831200     408.0000     386.8000     330.7000
        1416    26.843500     373.0000     378.6900     330.6100
        1417    26.855700     365.0000     372.8500     330.5100
        1418    26.868000     382.0000     368.5600     330.4100
        1419    26.880200     375.0000     365.3700     330.3200
        1420    26.892500     351.0000     363.0300     330.2200
        1421    26.904700     339.0000     361.4300     330.1200
        1422    26.917000     342.0000     360.5300     330.0200
        1423    26.929200     380.0000     360.3900     329.9300
        1424    26.941500     379.0000     361.1700     329.8300
        1425    26.953700     386.0000     363.0600     329.7300
        1426    26.966000     385.0000     366.1900     329.6300
        1427    26.978200     378.0000     370.2800     329.5300
        1428    26.990500     379.0000     374.7500     329.4300
        1429    27.002700     382.0000     379.2400     329.3300
        1430    27.015000     424.0000     383.3600     329.2300
        1431    27.027200     379.0000     385.6000     329.1300
        1432    27.039500     413.0000     383.9800     329.0200
        1433    27.051700     375.0000     378.9900     328.9200
        1434    27.064000     391.0000     373.7700     328.8200
        1435    27.076200     371.0000     370.2000     328.7200
        1436    27.088500     373.0000     367.7800     328.6100
        1437    27.100700     362.0000     364.9300     328.5100
        1438    27.113000     390.0000     360.6000     328.4100
        1439    27.125200     389.0000     355.5600     328.3000
        1440    27.137500     350.0000     351.2900     328.2000
        1441    27.149700     356.0000     348.2400     328.0900
        1442    27.162000     326.0000     346.1700     327.9900
        1443    27.174200     338.0000     344.7500     327.8800
        1444    27.186500     347.0000     343.7700     327.7700
        1445    27.198700     337.0000     343.1000     327.6700
        1446    27.211000     325.0000     342.6500     327.5600
        1447    27.223200     344.0000     342.3800     327.4500
        1448    27.235500     344.0000     342.2800     327.3500
        1449    27.247700     361.0000     342.3200     327.2400
        1450    27.260000     360.0000     342.5200     327.1300
        1451    27.272200     361.0000     342.8900     327.0200
        1452    27.284500     348.0000     343.4600     326.9100
        1453    27.296700     356.0000     344.3200     326.8000
        1454    27.309000     353.0000     345.4600     326.6900
        1455    27.321200     339.0000     347.3100     326.5800
        1456    27.333500     361.0000     350.0900     326.4700
        1457    27.345700     360.0000     354.1100     326.3600
        1458    27.358000     381.0000     359.4300     326.2500
        1459    27.370200     334.0000     365.5800     326.1400
        1460    27.382500     314.0000     372.0300     326.0300
        1461    27.394700     387.0000     378.6200     325.9200
        1462    27.407000     370.0000     384.3200     325.8000
        1463    27.419200     377.0000     386.5400     325.6900
        1464    27.431500     347.0000     383.9200     325.5800
        1465    27.443700     392.0000     379.3700     325.4600
        1466    27.456000     399.0000     376.6900     325.3500
        1467    27.468200     402.0000     376.6500     325.2400
        1468    27.480500     355.0000     377.7300     325.1200
        1469    27.492800     360.0000     377.9300     325.0100
        1470    27.505000     371.0000     376.9700     324.8900
        1471    27.517300     388.0000     376.8000     324.7700
        1472    27.529500     375.0000     379.1000     324.6600
        1473    27.541800     412.0000     384.1900     324.5400
        1474    27.554000     394.0000     391.9500     324.4300
        1475    27.566300     405.0000     402.5100     324.3100
        1476    27.578500     387.0000     416.4800     324.1900
        1477    27.590800     440.0000     435.2100     324.0700
        1478    27.603000     469.0000     461.2500     323.9600
        1479    27.615300     484.0000     499.0900     323.8400
        1480    27.627500     557.0000     556.0700     323.7200
        1481    27.639800     665.0000     642.5900     323.6000
        1482    27.652000     718.0000     768.5000     323.4800
        1483    27.664300     904.0000     932.2600     323.3600
        1484    27.676500    1134.0000    1114.8700     323.2400
        1485    27.688800    1411.0000    1302.1900     323.1200
        1486    27.701000    1562.0000    1488.6100     323.0000
        1487    27.713300    1658.0000    1629.2600     322.8800
        1488    27.725500    1615.0000    1633.1800     322.7600
        1489    27.737800    1446.0000    1478.9900     322.6400
        1490    27.750000    1285.0000    1286.7900     322.5100
        1491    27.762300    1176.0000    1164.1800     322.3900
        1492    27.774500    1127.0000    1112.0200     322.2700
        1493    27.786800    1112.0000    1068.7600     322.1500
        1494    27.799000     917.0000     967.8400     322.0200
        1495    27.811300     786.0000     807.9200     321.9000
        1496    27.823500     590.0000     653.3700     321.7700
        1497    27.835800     524.0000     544.7500     321.6500
        1498    27.848000     453.0000     477.6500     321.5300
        1499    27.860300     466.0000     436.4800     321.4000
        1500    27.872500     421.0000     410.1200     321.2800
        1501    27.884800     376.0000     392.3400     321.1500
        1502    27.897000     414.0000     379.7400     321.0200
        1503    27.909300     373.0000     370.4500     320.9000
        1504    27.921500     364.0000     363.3800     320.7700
        1505    27.933800     366.0000     357.8400     320.6500
        1506    27.946000     380.0000     353.4100     320.5200
        1507    27.958300     367.0000     349.8000     320.3900
        1508    27.970500     323.0000     346.8100     320.2600
        1509    27.982800     350.0000     344.2900     320.1300
        1510    27.995000     366.0000     342.1600     320.0100
        1511    28.007300     355.0000     340.3400     319.8800
        1512    28.019500     342.0000     338.7600     319.7500
        1513    28.031800     334.0000     337.3800     319.6200
        1514    28.044000     343.0000     336.1800     319.4900
        1515    28.056300     343.0000     335.1200     319.3600
        1516    28.068500     341.0000     334.1800     319.2300
        1517    28.080800     317.0000     333.3400     319.1000
        1518    28.093000     334.0000     332.6000     318.9700
        1519    28.105300     383.0000     331.9300     318.8400
        1520    28.117500     339.0000     331.3300     318.7100
        1521    28.129800     306.0000     330.8000     318.5700
        1522    28.142100     342.0000     330.3100     318.4400
        1523    28.154300     310.0000     329.8800     318.3100
        1524    28.166600     317.0000     329.5000     318.1800
        1525    28.178800     340.0000     329.1500     318.0400
        1526    28.191100     366.0000     328.8500     317.9100
        1527    28.203300     363.0000     328.5900     317.7800
        1528    28.215600     335.0000     328.3800     317.6400
        1529    28.227800     320.0000     328.2000     317.5100
        1530    28.240100     313.0000     328.0700     317.3800
        1531    28.252300     339.0000     328.0000     317.2400
        1532    28.264600     345.0000     327.9900     317.1100
        1533    28.276800     326.0000     328.0500     316.9700
        1534    28.289100     325.0000     328.2100     316.8400
        1535    28.301300     343.0000     328.4700     316.7000
        1536    28.313600     358.0000     328.8800     316.5600
        1537    28.325800     376.0000     329.4700     316.4300
        1538    28.338100     347.0000     330.2900     316.2900
        1539    28.350300     317.0000     331.3700     316.1500
        1540    28.362600     304.0000     332.7100     316.0200
        1541    28.374800     354.0000     334.3400     315.8800
        1542    28.387100     359.0000     336.2900     315.7400
        1543    28.399300     331.0000     338.5900     315.6000
        1544    28.411600     328.0000     341.2700     315.4600
        1545    28.423800     375.0000     344.5400     315.3300
        1546    28.436100     368.0000     349.0500     315.1900
        1547    28.448300     384.0000     355.7200     315.0500
        1548    28.460600     395.0000     365.4900     314.9100
        1549    28.472800     398.0000     379.0800     314.7700
        1550    28.485100     408.0000     396.2000     314.6300
        1551    28.497300     429.0000     415.1500     314.4900
        1552    28.509600     455.0000     434.4200     314.3500
        1553    28.521800     449.0000     452.9100     314.2100
        1554    28.534100     465.0000     466.4300     314.0700
        1555    28.546300     448.0000     467.3600     313.9300
        1556    28.558600     459.0000     454.0500     313.7800
        1557    28.570800     427.0000     436.6400     313.6400
        1558    28.583100     410.0000     424.6500     313.5000
        1559    28.595300     441.0000     418.9800     313.3600
        1560    28.607600     424.0000     415.2500     313.2100
        1561    28.619800     418.0000     407.7100     313.0700
        1562    28.632100     413.0000     394.6900     312.9300
        1563    28.644300     350.0000     380.7900     312.7900
        1564    28.656600     397.0000     370.1600     312.6400
        1565    28.668800     395.0000     362.7000     312.5000
        1566    28.681100     307.0000     356.4400     312.3500
        1567    28.693300     367.0000     350.3200     312.2100
        1568    28.705600     362.0000     345.0600     312.0600
        1569    28.717800     345.0000     341.4500     311.9200
        1570    28.730100     335.0000     339.3100     311.7700
        1571    28.742300     335.0000     337.8800     311.6300
        1572    28.754600     369.0000     336.4500     311.4800
        1573    28.766800     354.0000     334.9300     311.3400
        1574    28.779100     337.0000     334.0000     311.1900
        1575    28.791400     340.0000     334.0900     311.0400
        1576    28.803600     338.0000     334.9800     310.9000
        1577    28.815900     367.0000     336.3300     310.7500
        1578    28.828100     331.0000     337.6600     310.6000
        1579    28.840400     344.0000     338.0200     310.4600
        1580    28.852600     314.0000     336.5100     310.3100
        1581    28.864900     368.0000     333.7000     310.1600
        1582    28.877100     368.0000     331.1200     310.0100
        1583    28.889400     336.0000     329.4400     309.8600
        1584    28.901600     333.0000     328.3600     309.7200
        1585    28.913900     324.0000     327.1600     309.5700
        1586    28.926100     313.0000     325.2000     309.4200
        1587    28.938400     321.0000     322.7000     309.2700
        1588    28.950600     299.0000     320.4100     309.1200
        1589    28.962900     313.0000     318.6800     308.9700
        1590    28.975100     305.0000     317.4500     308.8200
        1591    28.987400     331.0000     316.5500     308.6700
        1592    28.999600     337.0000     315.8700     308.5200
        1593    29.011900     291.0000     315.3400     308.3700
        1594    29.024100     311.0000     314.9100     308.2200
        1595    29.036400     339.0000     314.5400     308.0600
        1596    29.048600     312.0000     314.2300     307.9100
        1597    29.060900     303.0000     313.9600     307.7600
        1598    29.073100     342.0000     313.7300     307.6100
        1599    29.085400     339.0000     313.5200     307.4600
        1600    29.097600     316.0000     313.3400     307.3100
        1601    29.109900     345.0000     313.1800     307.1500
        1602    29.122100     319.0000     313.0400     307.0000
        1603    29.134400     311.0000     312.9200     306.8500
        1604    29.146600     313.0000     312.8200     306.6900
        1605    29.158900     335.0000     312.7500     306.5400
        1606    29.171100     334.0000     312.6800     306.3900
        1607    29.183400     344.0000     312.6400     306.2300
        1608    29.195600     305.0000     312.6300     306.0800
        1609    29.207900     294.0000     312.6500     305.9200
        1610    29.220100     308.0000     312.7000     305.7700
        1611    29.232400     333.0000     312.7900     305.6200
        1612    29.244600     352.0000     312.9300     305.4600
        1613    29.256900     321.0000     313.1300     305.3100
        1614    29.269100     333.0000     313.4100     305.1500
        1615    29.281400     293.0000     313.7600     304.9900
        1616    29.293600     319.0000     314.2100     304.8400
        1617    29.305900     308.0000     314.7600     304.6800
        1618    29.318100     342.0000     315.4200     304.5300
        1619    29.330400     328.0000     316.2100     304.3700
        1620    29.342600     327.0000     317.1000     304.2100
        1621    29.354900     327.0000     318.1600     304.0600
        1622    29.367100     325.0000     319.5000     303.9000
        1623    29.379400     354.0000     321.2000     303.7400
        1624    29.391600     347.0000     323.3500     303.5900
        1625    29.403900     309.0000     326.0900     303.4300
        1626    29.416200     309.0000     329.6800     303.2700
        1627    29.428400     336.0000     334.6700     303.1100
        1628    29.440700     363.0000     342.1000     302.9500
        1629    29.452900     352.0000     353.6200     302.8000
        1630    29.465200     358.0000     371.3600     302.6400
        1631    29.477400     397.0000     397.1300     302.4800
        1632    29.489700     391.0000     430.2700     302.3200
        1633    29.501900     428.0000     467.1900     302.1600
        1634    29.514200     482.0000     505.6600     302.0000
        1635    29.526400     577.0000     543.0100     301.8400
        1636    29.538700     559.0000     566.9600     301.6800
        1637    29.550900     537.0000     559.5800     301.5200
        1638    29.563200     500.0000     523.8000     301.3600
        1639    29.575400     476.0000     486.9900     301.2000
        1640    29.587700     435.0000     466.3700     301.0400
        1641    29.599900     446.0000     459.7400     300.8800
        1642    29.612200     450.0000     455.5000     300.7200
        1643    29.624400     411.0000     440.1000     300.5600
        1644    29.636700     399.0000     410.5900     300.4000
        1645    29.648900     363.0000     378.8900     300.2400
        1646    29.661200     342.0000     355.3100     300.0700
        1647    29.673400     320.0000     340.4900     299.9100
        1648    29.685700     328.0000     331.4900     299.7500
        1649    29.697900     331.0000     325.8600     299.5900
        1650    29.710200     334.0000     322.2000     299.4300
        1651    29.722400     319.0000     319.7400     299.2600
        1652    29.734700     287.0000     318.0500     299.1000
        1653    29.746900     346.0000     316.9000     298.9400
        1654    29.759200     313.0000     316.1400     298.7800
        1655    29.771400     305.0000     315.7100     298.6100
        1656    29.783700     331.0000     315.5500     298.4500
        1657    29.795900     293.0000     315.6800     298.2900
        1658    29.808200     320.0000     316.1300     298.1200
        1659    29.820400     315.0000     316.9500     297.9600
        1660    29.832700     318.0000     318.2000     297.8000
        1661    29.844900     366.0000     319.8700     297.6300
        1662    29.857200     336.0000     321.9100     297.4700
        1663    29.869400     328.0000     324.2200     297.3000
        1664    29.881700     362.0000     326.6000     297.1400
        1665    29.893900     330.0000     328.6800     296.9700
        1666    29.906200     339.0000     330.0700     296.8100
        1667    29.918400     325.0000     330.7600     296.6500
        1668    29.930700     350.0000     331.0500     296.4800
        1669    29.942900     326.0000     331.3600     296.3100
        1670    29.955200     343.0000     332.2400     296.1500
        1671    29.967400     338.0000     333.8100     295.9800
        1672    29.979700     318.0000     335.8500     295.8200
        1673    29.991900     306.0000     338.2300     295.6500
        1674    30.004200     339.0000     341.0800     295.4900
        1675    30.016400     330.0000     344.6800     295.3200
        1676    30.028700     344.0000     349.5000     295.1500
        1677    30.041000     328.0000     355.9900     294.9900
        1678    30.053200     355.0000     364.6400     294.8200
        1679    30.065500     392.0000     376.1900     294.6500
        1680    30.077700     404.0000     391.9300     294.4900
        1681    30.090000     381.0000     413.9300     294.3200
        1682    30.102200     468.0000     444.9200     294.1500
        1683    30.114500     498.0000     487.7400     293.9900
        1684    30.126700     523.0000     543.5000     293.8200
        1685    30.139000     636.0000     610.4300     293.6500
        1686    30.151200     665.0000     682.4400     293.4800
        1687    30.163500     780.0000     760.0100     293.3200
        1688    30.175700     813.0000     825.5200     293.1500
        1689    30.188000     899.0000     860.9600     292.9800
        1690    30.200200     886.0000     858.4900     292.8100
        1691    30.212500     846.0000     824.6300     292.6400
        1692    30.224700     734.0000     773.3300     292.4700
        1693    30.237000     746.0000     726.8800     292.3100
        1694    30.249200     673.0000     695.5500     292.1400
        1695    30.261500     634.0000     669.5400     291.9700
        1696    30.273700     624.0000     636.1400     291.8000
        1697    30.286000     607.0000     591.9200     291.6300
        1698    30.298200     540.0000     540.4400     291.4600
        1699    30.310500     504.0000     491.7100     291.2900
        1700    30.322700     455.0000     455.8500     291.1200
        1701    30.335000     427.0000     435.3100     290.9500
        1702    30.347200     404.0000     428.1600     290.7800
        1703    30.359500     414.0000     432.3000     290.6100
        1704    30.371700     426.0000     445.4100     290.4400
        1705    30.384000     447.0000     464.1300     290.2700
        1706    30.396200     485.0000     485.5100     290.1000
        1707    30.408500     532.0000     506.8600     289.9300
        1708    30.420700     505.0000     521.2000     289.7600
        1709    30.433000     533.0000     517.8300     289.5900
        1710    30.445200     483.0000     495.7900     289.4200
        1711    30.457500     418.0000     469.7500     289.2500
        1712    30.469700     494.0000     451.8100     289.0800
        1713    30.482000     447.0000     442.7800     288.9100
        1714    30.494200     432.0000     437.3400     288.7400
        1715    30.506500     414.0000     427.7700     288.5700
        1716    30.518700     393.0000     409.5200     288.4000
        1717    30.531000     400.0000     387.0100     288.2300
        1718    30.543200     367.0000     367.7800     288.0500
        1719    30.555500     370.0000     354.4300     287.8800
        1720    30.567700     350.0000     346.0800     287.7100
        1721    30.580000     317.0000     341.3200     287.5400
        1722    30.592200     305.0000     339.0800     287.3700
        1723    30.604500     346.0000     338.5300     287.2000
        1724    30.616700     350.0000     339.0500     287.0200
        1725    30.629000     345.0000     340.2200     286.8500
        1726    30.641200     332.0000     341.3700     286.6800
        1727    30.653500     333.0000     341.4200     286.5100
        1728    30.665700     336.0000     340.0100     286.3300
        1729    30.678000     337.0000     338.3300     286.1600
        1730    30.690300     347.0000     337.6700     285.9900
        1731    30.702500     345.0000     338.2800     285.8200
        1732    30.714800     327.0000     339.7800     285.6400
        1733    30.727000     316.0000     341.5500     285.4700
        1734    30.739300     350.0000     343.1200     285.3000
        1735    30.751500     355.0000     344.8500     285.1300
        1736    30.763800     365.0000     347.6200     284.9500
        1737    30.776000     336.0000     351.9800     284.7800
        1738    30.788300     348.0000     358.1200     284.6100
        1739    30.800500     364.0000     366.1900     284.4300
        1740    30.812800     383.0000     376.3900     284.2600
        1741    30.825000     397.0000     388.9800     284.0900
        1742    30.837300     352.0000     404.3300     283.9100
        1743    30.849500     397.0000     422.9500     283.7400
        1744    30.861800     444.0000     445.7600     283.5700
        1745    30.874000     503.0000     474.4800     283.3900
        1746    30.886300     511.0000     512.3800     283.2200
        1747    30.898500     530.0000     565.5700     283.0400
        1748    30.910800     654.0000     644.5500     282.8700
        1749    30.923000     757.0000     765.0600     282.7000
        1750    30.935300    1012.0000     946.2600     282.5200
        1751    30.947500    1155.0000    1201.1400     282.3500
        1752    30.959800    1447.0000    1519.3300     282.1700
        1753    30.972000    1876.0000    1871.0900     282.0000
        1754    30.984300    2283.0000    2233.9800     281.8200
        1755    30.996500    2704.0000    2562.7400     281.6500
        1756    31.008800    2673.0000    2728.8600     281.4800
        1757    31.021000    2623.0000    2601.7800     281.3000
        1758    31.033300    2324.0000    2262.6100     281.1300
        1759    31.045500    2003.0000    1948.9700     280.9500
        1760    31.057800    1685.0000    1781.0700     280.7800
        1761    31.070000    1666.0000    1731.4300     280.6000
        1762    31.082300    1663.0000    1704.9000     280.4300
        1763    31.094500    1517.0000    1588.0900     280.2500
        1764    31.106800    1341.0000    1341.5300     280.0800
        1765    31.119000     997.0000    1052.6800     279.9000
        1766    31.131300     813.0000     820.5200     279.7300
        1767    31.143500     600.0000     665.7700     279.5500
        1768    31.155800     522.0000     568.5700     279.3800
        1769    31.168000     503.0000     502.5000     279.2000
        1770    31.180300     475.0000     457.7100     279.0300
        1771    31.192500     399.0000     426.6700     278.8500
        1772    31.204800     405.0000     404.4600     278.6800
        1773    31.217000     374.0000     387.6600     278.5000
        1774    31.229300     375.0000     373.7900     278.3200
        1775    31.241500     383.0000     361.5300     278.1500
        1776    31.253800     315.0000     350.8800     277.9700
        1777    31.266000     337.0000     342.0900     277.8000
        1778    31.278300     336.0000     335.0000     277.6200
        1779    31.290500     339.0000     329.2400     277.4500
        1780    31.302800     327.0000     324.5100     277.2700
        1781    31.315000     323.0000     320.6200     277.0900
        1782    31.327300     320.0000     317.4500     276.9200
        1783    31.339600     320.0000     314.9400     276.7400
        1784    31.351800     315.0000     313.0000     276.5700
        1785    31.364100     328.0000     311.5200     276.3900
        1786    31.376300     328.0000     310.3700     276.2100
        1787    31.388600     331.0000     309.4200     276.0400
        1788    31.400800     307.0000     308.4200     275.8600
        1789    31.413100     349.0000     306.9500     275.6900
        1790    31.425300     303.0000     304.8200     275.5100
        1791    31.437600     350.0000     302.4800     275.3300
        1792    31.449800     342.0000     300.5000     275.1600
        1793    31.462100     320.0000     299.0000     274.9800
        1794    31.474300     313.0000     297.8000     274.8100
        1795    31.486600     313.0000     296.6300     274.6300
        1796    31.498800     295.0000     295.2100     274.4500
        1797    31.511100     311.0000     293.5500     274.2800
        1798    31.523300     298.0000     291.9500     274.1000
        1799    31.535600     304.0000     290.5900     273.9200
        1800    31.547800     297.0000     289.4900     273.7500
        1801    31.560100     311.0000     288.5700     273.5700
        1802    31.572300     306.0000     287.7800     273.4000
        1803    31.584600     287.0000     287.0900     273.2200
        1804    31.596800     330.0000     286.4900     273.0400
        1805    31.609100     253.0000     285.9400     272.8700
        1806    31.621300     289.0000     285.4400     272.6900
        1807    31.633600     319.0000     285.0000     272.5100
        1808    31.645800     300.0000     284.5900     272.3400
        1809    31.658100     273.0000     284.2200     272.1600
        1810    31.670300     287.0000     283.8900     271.9800
        1811    31.682600     281.0000     283.5900     271.8100
        1812    31.694800     307.0000     283.3200     271.6300
        1813    31.707100     297.0000     283.0900     271.4500
        1814    31.719300     300.0000     282.8900     271.2800
        1815    31.731600     295.0000     282.7200     271.1000
        1816    31.743800     320.0000     282.5800     270.9200
        1817    31.756100     272.0000     282.4800     270.7500
        1818    31.768300     278.0000     282.4100     270.5700
        1819    31.780600     256.0000     282.3700     270.3900
        1820    31.792800     274.0000     282.3600     270.2200
        1821    31.805100     294.0000     282.3900     270.0400
        1822    31.817300     287.0000     282.4600     269.8700
        1823    31.829600     294.0000     282.5500     269.6900
        1824    31.841800     327.0000     282.6800     269.5100
        1825    31.854100     273.0000     282.8500     269.3400
        1826    31.866300     289.0000     283.0500     269.1600
        1827    31.878600     295.0000     283.2800     268.9800
        1828    31.890800     277.0000     283.5500     268.8100
        1829    31.903100     286.0000     283.8400     268.6300
        1830    31.915300     323.0000     284.1700     268.4500
        1831    31.927600     308.0000     284.5200     268.2800
        1832    31.939800     323.0000     284.8800     268.1000
        1833    31.952100     283.0000     285.2600     267.9200
        1834    31.964400     309.0000     285.6500     267.7500
        1835    31.976600     265.0000     286.0300     267.5700
        1836    31.988900     265.0000     286.4200     267.3900
        1837    32.001100     330.0000     286.7900     267.2200
        1838    32.013400     303.0000     287.1400     267.0400
        1839    32.025600     312.0000     287.4900     266.8600
        1840    32.037900     292.0000     287.8100     266.6900
        1841    32.050100     324.0000     288.1100     266.5100
        1842    32.062400     292.0000     288.4100     266.3300
        1843    32.074600     269.0000     288.7000     266.1600
        1844    32.086900     283.0000     289.0000     265.9800
        1845    32.099100     286.0000     289.3300     265.8100
        1846    32.111400     325.0000     289.7100     265.6300
        1847    32.123600     276.0000     290.1600     265.4500
        1848    32.135900     292.0000     290.7300     265.2800
        1849    32.148100     295.0000     291.4500     265.1000
        1850    32.160400     314.0000     292.3700     264.9200
        1851    32.172600     299.0000     293.5500     264.7500
        1852    32.184900     309.0000     294.9500     264.5700
        1853    32.197100     273.0000     296.8200     264.4000
        1854    32.209400     292.0000     299.1300     264.2200
        1855    32.221600     312.0000     301.9800     264.0400
        1856    32.233900     318.0000     305.4700     263.8700
        1857    32.246100     289.0000     309.7800     263.6900
        1858    32.258400     314.0000     315.2800     263.5200
        1859    32.270600     304.0000     322.6500     263.3400
        1860    32.282900     327.0000     333.1500     263.1600
        1861    32.295100     357.0000     348.8600     262.9900
        1862    32.307400     355.0000     372.8000     262.8100
        1863    32.319600     387.0000     408.4600     262.6400
        1864    32.331900     469.0000     457.8400     262.4600
        1865    32.344100     533.0000     518.9300     262.2800
        1866    32.356400     617.0000     587.9000     262.1100
        1867    32.368600     741.0000     661.3500     261.9300
        1868    32.380900     729.0000     726.8900     261.7600
        1869    32.393100     784.0000     757.0200     261.5800
        1870    32.405400     749.0000     736.0600     261.4100
        1871    32.417600     692.0000     692.3300     261.2300
        1872    32.429900     713.0000     664.0700     261.0600
        1873    32.442100     688.0000     657.0200     260.8800
        1874    32.454400     661.0000     656.0200     260.7000
        1875    32.466600     730.0000     647.1800     260.5300
        1876    32.478900     594.0000     623.1400     260.3500
        1877    32.491100     599.0000     585.7800     260.1800
        1878    32.503400     555.0000     551.7000     260.0000
        1879    32.515600     579.0000     534.3700     259.8300
        1880    32.527900     540.0000     530.5900     259.6500
        1881    32.540100     549.0000     531.0900     259.4800
        1882    32.552400     543.0000     529.9700     259.3000
        1883    32.564600     506.0000     520.9300     259.1300
        1884    32.576900     498.0000     497.0200     258.9500
        1885    32.589100     439.0000     463.9700     258.7800
        1886    32.601400     442.0000     436.4600     258.6000
        1887    32.613600     407.0000     420.6200     258.4300
        1888    32.625900     399.0000     414.0700     258.2500
        1889    32.638200     383.0000     411.1500     258.0800
        1890    32.650400     404.0000     404.5800     257.9100
        1891    32.662700     387.0000     389.8700     257.7300
        1892    32.674900     346.0000     370.9800     257.5600
        1893    32.687200     305.0000     355.4600     257.3800
        1894    32.699400     329.0000     346.6500     257.2100
        1895    32.711700     332.0000     344.5500     257.0300
        1896    32.723900     312.0000     348.9400     256.8600
        1897    32.736200     348.0000     360.2800     256.6900
        1898    32.748400     386.0000     379.3700     256.5100
        1899    32.760700     402.0000     406.0500     256.3400
        1900    32.772900     440.0000     438.1200     256.1600
        1901    32.785200     482.0000     472.8200     255.9900
        1902    32.797400     491.0000     507.1900     255.8200
        1903    32.809700     522.0000     532.9600     255.6400
        1904    32.821900     528.0000     537.0500     255.4700
        1905    32.834200     517.0000     518.0800     255.2900
        1906    32.846400     486.0000     495.5700     255.1200
        1907    32.858700     472.0000     486.9400     254.9500
        1908    32.870900     514.0000     494.0000     254.7700
        1909    32.883200     486.0000     510.3000     254.6000
        1910    32.895400     520.0000     525.4200     254.4300
        1911    32.907700     498.0000     526.7500     254.2500
        1912    32.919900     477.0000     507.2600     254.0800
        1913    32.932200     451.0000     471.8300     253.9100
        1914    32.944400     450.0000     432.0600     253.7400
        1915    32.956700     410.0000     399.5700     253.5600
        1916    32.968900     359.0000     379.2800     253.3900
        1917    32.981200     362.0000     368.5500     253.2200
        1918    32.993400     335.0000     361.7600     253.0400
        1919    33.005700     376.0000     353.1500     252.8700
        1920    33.017900     325.0000     339.3700     252.7000
        1921    33.030200     333.0000     321.9100     252.5300
        1922    33.042400     306.0000     305.5800     252.3600
        1923    33.054700     328.0000     293.3600     252.1800
        1924    33.066900     277.0000     285.0600     252.0100
        1925    33.079200     280.0000     279.4300     251.8400
        1926    33.091400     284.0000     275.4500     251.6700
        1927    33.103700     265.0000     272.5100     251.5000
        1928    33.115900     270.0000     270.2600     251.3200
        1929    33.128200     271.0000     268.4700     251.1500
        1930    33.140400     247.0000     267.0300     250.9800
        1931    33.152700     273.0000     265.8400     250.8100
        1932    33.164900     287.0000     264.8500     250.6400
        1933    33.177200     274.0000     264.0200     250.4700
        1934    33.189400     262.0000     263.3200     250.2900
        1935    33.201700     300.0000     262.7100     250.1200
        1936    33.213900     241.0000     262.1800     249.9500
        1937    33.226200     266.0000     261.7500     249.7800
        1938    33.238400     260.0000     261.4300     249.6100
        1939    33.250700     274.0000     261.2100     249.4400
        1940    33.262900     279.0000     261.1100     249.2700
        1941    33.275200     266.0000     261.1300     249.1000
        1942    33.287500     284.0000     261.2600     248.9300
        1943    33.299700     243.0000     261.5000     248.7600
        1944    33.312000     267.0000     261.8900     248.5900
        1945    33.324200     273.0000     262.4400     248.4200
        1946    33.336500     247.0000     263.2100     248.2500
        1947    33.348700     277.0000     264.3100     248.0800
        1948    33.361000     274.0000     265.9500     247.9100
        1949    33.373200     258.0000     268.4900     247.7400
        1950    33.385500     244.0000     272.5200     247.5700
        1951    33.397700     275.0000     278.8800     247.4000
        1952    33.410000     274.0000     288.4600     247.2300
        1953    33.422200     314.0000     301.6300     247.0600
        1954    33.434500     298.0000     317.7000     246.8900
        1955    33.446700     359.0000     335.4600     246.7200
        1956    33.459000     336.0000     353.3400     246.5500
        1957    33.471200     431.0000     366.8900     246.3800
        1958    33.483500     363.0000     368.4700     246.2200
        1959    33.495700     353.0000     355.5700     246.0500
        1960    33.508000     360.0000     337.3300     245.8800
        1961    33.520200     330.0000     324.2300     245.7100
        1962    33.532500     326.0000     318.7600     245.5400
        1963    33.544700     344.0000     318.4000     245.3700
        1964    33.557000     331.0000     318.6900     245.2000
        1965    33.569200     302.0000     314.4000     245.0400
        1966    33.581500     286.0000     303.3400     244.8700
        1967    33.593700     275.0000     289.3100     244.7000
        1968    33.606000     282.0000     277.4000     244.5300
        1969    33.618200     243.0000     269.1900     244.3700
        1970    33.630500     249.0000     263.9500     244.2000
        1971    33.642700     262.0000     260.5700     244.0300
        1972    33.655000     273.0000     258.3200     243.8600
        1973    33.667200     253.0000     256.7600     243.7000
        1974    33.679500     243.0000     255.6400     243.5300
        1975    33.691700     237.0000     254.8200     243.3600
        1976    33.704000     273.0000     254.2000     243.2000
        1977    33.716200     248.0000     253.7300     243.0300
        1978    33.728500     265.0000     253.3700     242.8600
        1979    33.740700     256.0000     253.1100     242.7000
        1980    33.753000     240.0000     252.9200     242.5300
        1981    33.765200     251.0000     252.8000     242.3600
        1982    33.777500     263.0000     252.7400     242.2000
        1983    33.789700     246.0000     252.7300     242.0300
        1984    33.802000     244.0000     252.7700     241.8700
        1985    33.814200     252.0000     252.8600     241.7000
        1986    33.826500     258.0000     253.0100     241.5400
        1987    33.838700     265.0000     253.2100     241.3700
        1988    33.851000     219.0000     253.4700     241.2100
        1989    33.863200     277.0000     253.8100     241.0400
        1990    33.875500     236.0000     254.2200     240.8800
        1991    33.887700     265.0000     254.7200     240.7100
        1992    33.900000     285.0000     255.3200     240.5500
        1993    33.912300     251.0000     256.0500     240.3800
        1994    33.924500     237.0000     256.9300     240.2200
        1995    33.936800     270.0000     258.0000     240.0500
        1996    33.949000     242.0000     259.2800     239.8900
        1997    33.961300     265.0000     260.8500     239.7200
        1998    33.973500     251.0000     262.7600     239.5600
        1999    33.985800     266.0000     265.1100     239.4000
        2000    33.998000     269.0000     268.0100     239.2300
        2001    34.010300     244.0000     271.6000     239.0700
        2002    34.022500     291.0000     276.0000     238.9100
        2003    34.034800     266.0000     281.3400     238.7400
        2004    34.047000     262.0000     287.7000     238.5800
        2005    34.059300     288.0000     295.1000     238.4200
        2006    34.071500     293.0000     303.5600     238.2500
        2007    34.083800     297.0000     313.1600     238.0900
        2008    34.096000     298.0000     324.2600     237.9300
        2009    34.108300     312.0000     338.0300     237.7700
        2010    34.120500     336.0000     357.0700     237.6000
        2011    34.132800     390.0000     386.6100     237.4400
        2012    34.145000     452.0000     436.1100     237.2800
        2013    34.157300     538.0000     520.8100     237.1200
        2014    34.169500     723.0000     659.9000     236.9600
        2015    34.181800     867.0000     862.1300     236.8000
        2016    34.194000    1133.0000    1107.1200     236.6300
        2017    34.206300    1331.0000    1379.1400     236.4700
        2018    34.218500    1570.0000    1679.5900     236.3100
        2019    34.230800    1825.0000    1924.2200     236.1500
        2020    34.243000    1855.0000    1903.6700     235.9900
        2021    34.255300    1595.0000    1569.5100     235.8300
        2022    34.267500    1286.0000    1218.9500     235.6700
        2023    34.279800    1070.0000    1047.8500     235.5100
        2024    34.292000    1007.0000    1023.8900     235.3500
        2025    34.304300    1068.0000    1083.1200     235.1900
        2026    34.316500    1111.0000    1154.9600     235.0300
        2027    34.328800    1029.0000    1125.1000     234.8700
        2028    34.341000     905.0000     932.3200     234.7100
        2029    34.353300     696.0000     693.9700     234.5500
        2030    34.365500     505.0000     517.3300     234.3900
        2031    34.377800     473.0000     416.7900     234.2300
        2032    34.390000     389.0000     360.8600     234.0700
        2033    34.402300     326.0000     327.8500     233.9100
        2034    34.414500     307.0000     306.8900     233.7600
        2035    34.426800     287.0000     292.7200     233.6000
        2036    34.439000     275.0000     282.6100     233.4400
        2037    34.451300     247.0000     275.0900     233.2800
        2038    34.463500     260.0000     269.2800     233.1200
        2039    34.475800     266.0000     264.6500     232.9600
        2040    34.488000     272.0000     260.8900     232.8100
        2041    34.500300     253.0000     257.8000     232.6500
        2042    34.512500     273.0000     255.2300     232.4900
        2043    34.524800     227.0000     253.0800     232.3300
        2044    34.537000     260.0000     251.2400     232.1800
        2045    34.549300     239.0000     249.6400     232.0200
        2046    34.561600     254.0000     248.2300     231.8600
        2047    34.573800     250.0000     246.9800     231.7100
        2048    34.586100     274.0000     245.8800     231.5500
        2049    34.598300     265.0000     244.9200     231.3900
        2050    34.610600     251.0000     244.0700     231.2400
        2051    34.622800     270.0000     243.3300     231.0800
        2052    34.635100     211.0000     242.6800     230.9300
        2053    34.647300     252.0000     242.1000     230.7700
        2054    34.659600     270.0000     241.6100     230.6200
        2055    34.671800     227.0000     241.1900     230.4600
        2056    34.684100     231.0000     240.8500     230.3100
        2057    34.696300     247.0000     240.6000     230.1500
        2058    34.708600     238.0000     240.4800     230.0000
        2059    34.720800     266.0000     240.5300     229.8400
        2060    34.733100     253.0000     240.7900     229.6900
        2061    34.745300     243.0000     241.3300     229.5300
        2062    34.757600     260.0000     242.1600     229.3800
        2063    34.769800     241.0000     243.2100     229.2200
        2064    34.782100     253.0000     244.4100     229.0700
        2065    34.794300     242.0000     245.6000     228.9200
        2066    34.806600     250.0000     246.4300     228.7600
        2067    34.818800     273.0000     246.4000     228.6100
        2068    34.831100     284.0000     245.4900     228.4600
        2069    34.843300     241.0000     244.4900     228.3000
        2070    34.855600     254.0000     244.0000     228.1500
        2071    34.867800     259.0000     244.1100     228.0000
        2072    34.880100     243.0000     244.6800     227.8500
        2073    34.892300     252.0000     245.5300     227.6900
        2074    34.904600     241.0000     246.4500     227.5400
        2075    34.916800     242.0000     247.5300     227.3900
        2076    34.929100     267.0000     249.3800     227.2400
        2077    34.941300     269.0000     252.8700     227.0900
        2078    34.953600     265.0000     258.6100     226.9400
        2079    34.965800     276.0000     266.9100     226.7800
        2080    34.978100     245.0000     277.9400     226.6300
        2081    34.990300     313.0000     291.2600     226.4800
        2082    35.002600     312.0000     304.8800     226.3300
        2083    35.014800     276.0000     315.8900     226.1800
        2084    35.027100     310.0000     322.7100     226.0300
        2085    35.039300     326.0000     324.5100     225.8800
        2086    35.051600     306.0000     319.2100     225.7300
        2087    35.063800     315.0000     307.9300     225.5800
        2088    35.076100     277.0000     296.8800     225.4300
        2089    35.088300     299.0000     290.2900     225.2800
        2090    35.100600     312.0000     287.2500     225.1300
        2091    35.112800     295.0000     285.2200     224.9900
        2092    35.125100     308.0000     282.3700     224.8400
        2093    35.137300     290.0000     276.9600     224.6900
        2094    35.149600     296.0000     268.1900     224.5400
        2095    35.161800     268.0000     258.1500     224.3900
        2096    35.174100     261.0000     249.7100     224.2400
        2097    35.186300     242.0000     243.8500     224.1000
        2098    35.198600     253.0000     240.0700     223.9500
        2099    35.210900     233.0000     237.6600     223.8000
        2100    35.223100     260.0000     236.1100     223.6500
        2101    35.235400     246.0000     235.1100     223.5100
        2102    35.247600     272.0000     234.4900     223.3600
        2103    35.259900     221.0000     234.1600     223.2100
        2104    35.272100     239.0000     234.0700     223.0700
        2105    35.284400     227.0000     234.1800     222.9200
        2106    35.296600     214.0000     234.4900     222.7700
        2107    35.308900     236.0000     235.0100     222.6300
        2108    35.321100     277.0000     235.7600     222.4800
        2109    35.333400     220.0000     236.7700     222.3400
        2110    35.345600     228.0000     238.0900     222.1900
        2111    35.357900     253.0000     239.8300     222.0400
        2112    35.370100     251.0000     242.1000     221.9000
        2113    35.382400     252.0000     245.1500     221.7500
        2114    35.394600     256.0000     249.2400     221.6100
        2115    35.406900     242.0000     254.6700     221.4700
        2116    35.419100     271.0000     261.7500     221.3200
        2117    35.431400     250.0000     271.0800     221.1800
        2118    35.443600     295.0000     283.4800     221.0300
        2119    35.455900     295.0000     299.5100     220.8900
        2120    35.468100     299.0000     319.1500     220.7500
        2121    35.480400     357.0000     341.0300     220.6000
        2122    35.492600     354.0000     368.4100     220.4600
        2123    35.504900     406.0000     399.2800     220.3200
        2124    35.517100     428.0000     428.1000     220.1700
        2125    35.529400     468.0000     441.6900     220.0300
        2126    35.541600     401.0000     428.1200     219.8900
        2127    35.553900     389.0000     394.9700     219.7500
        2128    35.566100     403.0000     363.3700     219.6100
        2129    35.578400     357.0000     345.1000     219.4600
        2130    35.590600     353.0000     339.6400     219.3200
        2131    35.602900     342.0000     341.5900     219.1800
        2132    35.615100     337.0000     342.9800     219.0400
        2133    35.627400     361.0000     334.8400     218.9000
        2134    35.639600     301.0000     314.7400     218.7600
        2135    35.651900     293.0000     290.5100     218.6200
        2136    35.664100     263.0000     270.7100     218.4800
        2137    35.676400     278.0000     257.6000     218.3400
        2138    35.688600     262.0000     249.7600     218.2000
        2139    35.700900     269.0000     245.4400     218.0600
        2140    35.713100     231.0000     243.4000     217.9200
        2141    35.725400     234.0000     242.8100     217.7800
        2142    35.737600     268.0000     243.1400     217.6400
        2143    35.749900     255.0000     243.8300     217.5000
        2144    35.762100     240.0000     243.9400     217.3600
        2145    35.774400     234.0000     242.8000     217.2200
        2146    35.786600     263.0000     240.9900     217.0800
        2147    35.798900     232.0000     239.8400     216.9500
        2148    35.811100     209.0000     239.9700     216.8100
        2149    35.823400     241.0000     241.3200     216.6700
        2150    35.835700     258.0000     243.6600     216.5300
        2151    35.847900     230.0000     246.6000     216.4000
        2152    35.860200     250.0000     249.6300     216.2600
        2153    35.872400     259.0000     252.6500     216.1200
        2154    35.884700     244.0000     256.2200     215.9800
        2155    35.896900     267.0000     260.6900     215.8500
        2156    35.909200     253.0000     265.9700     215.7100
        2157    35.921400     273.0000     272.7500     215.5800
        2158    35.933700     274.0000     282.8300     215.4400
        2159    35.945900     323.0000     297.1000     215.3000
        2160    35.958200     323.0000     314.6300     215.1700
        2161    35.970400     310.0000     333.7600     215.0300
        2162    35.982700     328.0000     351.2100     214.9000
        2163    35.994900     328.0000     359.8700     214.7600
        2164    36.007200     339.0000     353.1000     214.6300
        2165    36.019400     327.0000     335.1400     214.4900
        2166    36.031700     322.0000     318.1900     214.3600
        2167    36.043900     291.0000     309.0100     214.2300
        2168    36.056200     300.0000     307.2100     214.0900
        2169    36.068400     305.0000     309.7900     213.9600
        2170    36.080700     257.0000     312.4900     213.8300
        2171    36.092900     301.0000     309.6900     213.6900
        2172    36.105200     262.0000     298.1700     213.5600
        2173    36.117400     284.0000     281.4500     213.4300
        2174    36.129700     249.0000     265.9500     213.2900
        2175    36.141900     270.0000     254.7300     213.1600
        2176    36.154200     254.0000     247.4700     213.0300
        2177    36.166400     218.0000     242.9100     212.9000
        2178    36.178700     237.0000     239.8700     212.7700
        2179    36.190900     252.0000     237.2000     212.6300
        2180    36.203200     243.0000     234.1400     212.5000
        2181    36.215400     214.0000     230.7800     212.3700
        2182    36.227700     210.0000     227.8100     212.2400
        2183    36.239900     216.0000     225.5700     212.1100
        2184    36.252200     222.0000     224.0500     211.9800
        2185    36.264400     230.0000     223.1300     211.8500
        2186    36.276700     225.0000     222.7300     211.7200
        2187    36.288900     210.0000     222.7700     211.5900
        2188    36.301200     206.0000     223.1600     211.4600
        2189    36.313400     221.0000     223.7500     211.3300
        2190    36.325700     220.0000     224.4200     211.2000
        2191    36.337900     221.0000     224.8100     211.0700
        2192    36.350200     217.0000     224.4100     210.9400
        2193    36.362400     214.0000     223.0900     210.8100
        2194    36.374700     235.0000     221.5000     210.6900
        2195    36.386900     229.0000     220.2800     210.5600
        2196    36.399200     180.0000     219.5700     210.4300
        2197    36.411400     210.0000     219.2400     210.3000
        2198    36.423700     211.0000     219.0600     210.1800
        2199    36.435900     218.0000     218.7500     210.0500
        2200    36.448200     190.0000     218.0300     209.9200
        2201    36.460400     240.0000     216.9500     209.7900
        2202    36.472700     213.0000     215.8300     209.6700
        2203    36.485000     222.0000     214.9100     209.5400
        2204    36.497200     207.0000     214.2200     209.4200
        2205    36.509500     212.0000     213.7100     209.2900
        2206    36.521700     197.0000     213.3100     209.1600
        2207    36.534000     199.0000     213.0000     209.0400
        2208    36.546200     193.0000     212.7400     208.9100
        2209    36.558500     217.0000     212.5300     208.7900
        2210    36.570700     214.0000     212.3700     208.6600
        2211    36.583000     195.0000     212.2600     208.5400
        2212    36.595200     180.0000     212.2100     208.4100
        2213    36.607500     204.0000     212.2300     208.2900
        2214    36.619700     216.0000     212.3700     208.1700
        2215    36.632000     233.0000     212.6400     208.0400
        2216    36.644200     192.0000     213.0300     207.9200
        2217    36.656500     219.0000     213.5500     207.7900
        2218    36.668700     226.0000     214.1500     207.6700
        2219    36.681000     200.0000     214.7100     207.5500
        2220    36.693200     222.0000     215.0400     207.4300
        2221    36.705500     221.0000     214.8200     207.3000
        2222    36.717700     213.0000     214.0900     207.1800
        2223    36.730000     199.0000     213.2700     207.0600
        2224    36.742200     225.0000     212.7100     206.9400
        2225    36.754500     204.0000     212.4300     206.8200
        2226    36.766700     177.0000     212.3600     206.6900
        2227    36.779000     219.0000     212.3500     206.5700
        2228    36.791200     219.0000     212.2500     206.4500
        2229    36.803500     211.0000     211.9000     206.3300
        2230    36.815700     220.0000     211.3500     206.2100
        2231    36.828000     218.0000     210.8000     206.0900
        2232    36.840200     176.0000     210.4000     205.9700
        2233    36.852500     203.0000     210.1400     205.8500
        2234    36.864700     194.0000     210.0000     205.7300
        2235    36.877000     198.0000     209.9800     205.6100
        2236    36.889200     199.0000     210.0800     205.4900
        2237    36.901500     194.0000     210.3500     205.3700
        2238    36.913700     210.0000     210.8400     205.2600
        2239    36.926000     195.0000     211.6400     205.1400
        2240    36.938200     199.0000     212.7900     205.0200
        2241    36.950500     196.0000     214.2500     204.9000
        2242    36.962700     198.0000     215.9400     204.7800
        2243    36.975000     199.0000     217.7100     204.6700
        2244    36.987200     223.0000     219.0800     204.5500
        2245    36.999500     194.0000     219.3500     204.4300
        2246    37.011700     226.0000     218.3800     204.3100
        2247    37.024000     205.0000     217.1300     204.2000
        2248    37.036200     218.0000     216.5100     204.0800
        2249    37.048500     210.0000     216.7200     203.9600
        2250    37.060700     196.0000     217.5600     203.8500
        2251    37.073000     228.0000     218.7300     203.7300
        2252    37.085200     217.0000     219.8800     203.6200
        2253    37.097500     237.0000     220.6800     203.5000
        2254    37.109700     214.0000     221.3100     203.3900
        2255    37.122000     213.0000     222.5200     203.2700
        2256    37.134300     219.0000     225.1700     203.1600
        2257    37.146500     232.0000     230.0800     203.0400
        2258    37.158800     223.0000     238.2900     202.9300
        2259    37.171000     242.0000     251.0000     202.8100
        2260    37.183300     286.0000     268.9100     202.7000
        2261    37.195500     284.0000     291.4700     202.5900
        2262    37.207800     327.0000     317.3400     202.4700
        2263    37.220000     331.0000     343.9300     202.3600
        2264    37.232300     374.0000     363.8800     202.2500
        2265    37.244500     355.0000     365.7500     202.1300
        2266    37.256800     363.0000     346.6300     202.0200
        2267    37.269000     346.0000     319.8400     201.9100
        2268    37.281300     285.0000     299.8100     201.8000
        2269    37.293500     272.0000     290.5900     201.6900
        2270    37.305800     283.0000     289.9600     201.5700
        2271    37.318000     306.0000     293.8000     201.4600
        2272    37.330300     306.0000     296.0300     201.3500
        2273    37.342500     314.0000     289.9600     201.2400
        2274    37.354800     267.0000     274.4400     201.1300
        2275    37.367000     231.0000     255.7200     201.0200
        2276    37.379300     225.0000     239.9500     200.9100
        2277    37.391500     238.0000     228.7700     200.8000
        2278    37.403800     220.0000     221.3300     200.6900
        2279    37.416000     192.0000     216.4100     200.5800
        2280    37.428300     195.0000     213.0900     200.4700
        2281    37.440500     216.0000     210.7600     200.3600
        2282    37.452800     191.0000     209.0600     200.2500
        2283    37.465000     225.0000     207.7800     200.1500
        2284    37.477300     188.0000     206.7800     200.0400
        2285    37.489500     202.0000     205.9800     199.9300
        2286    37.501800     182.0000     205.3400     199.8200
        2287    37.514000     191.0000     204.8000     199.7100
        2288    37.526300     208.0000     204.3500     199.6100
        2289    37.538500     191.0000     203.9800     199.5000
        2290    37.550800     215.0000     203.6600     199.3900
        2291    37.563000     201.0000     203.3900     199.2800
        2292    37.575300     210.0000     203.1700     199.1800
        2293    37.587500     198.0000     203.0000     199.0700
        2294    37.599800     183.0000     202.9100     198.9700
        2295    37.612000     211.0000     202.9200     198.8600
        2296    37.624300     207.0000     203.0900     198.7500
        2297    37.636500     204.0000     203.4900     198.6500
        2298    37.648800     206.0000     204.2100     198.5400
        2299    37.661000     177.0000     205.2800     198.4400
        2300    37.673300     228.0000     206.6700     198.3300
        2301    37.685500     205.0000     208.2600     198.2300
        2302    37.697800     205.0000     209.8700     198.1200
        2303    37.710000     237.0000     210.9600     198.0200
        2304    37.722300     180.0000     210.7200     197.9200
        2305    37.734500     225.0000     209.0600     197.8100
        2306    37.746800     225.0000     207.0100     197.7100
        2307    37.759100     199.0000     205.5600     197.6100
        2308    37.771300     210.0000     204.9300     197.5000
        2309    37.783600     199.0000     204.8700     197.4000
        2310    37.795800     192.0000     205.0900     197.3000
        2311    37.808100     219.0000     205.1700     197.2000
        2312    37.820300     203.0000     204.6600     197.0900
        2313    37.832600     209.0000     203.5200     196.9900
        2314    37.844800     205.0000     202.1000     196.8900
        2315    37.857100     210.0000     200.9300     196.7900
        2316    37.869300     209.0000     200.0900     196.6900
        2317    37.881600     213.0000     199.5300     196.5900
        2318    37.893800     219.0000     199.1300     196.4900
        2319    37.906100     208.0000     198.8300     196.3900
        2320    37.918300     185.0000     198.6000     196.2800
        2321    37.930600     222.0000     198.4100     196.1800
        2322    37.942800     214.0000     198.2400     196.0800
        2323    37.955100     213.0000     198.1000     195.9900
        2324    37.967300     194.0000     197.9700     195.8900
        2325    37.979600     206.0000     197.8600     195.7900
        2326    37.991800     177.0000     197.7600     195.6900
        2327    38.004100     192.0000     197.6700     195.5900
        2328    38.016300     215.0000     197.5900     195.4900
        2329    38.028600     204.0000     197.5300     195.3900
        2330    38.040800     187.0000     197.4700     195.2900
        2331    38.053100     204.0000     197.4300     195.2000
        2332    38.065300     201.0000     197.4000     195.1000
        2333    38.077600     205.0000     197.3900     195.0000
        2334    38.089800     200.0000     197.3900     194.9000
        2335    38.102100     182.0000     197.4100     194.8100
        2336    38.114300     188.0000     197.4500     194.7100
        2337    38.126600     180.0000     197.5300     194.6100
        2338    38.138800     188.0000     197.6600     194.5200
        2339    38.151100     171.0000     197.8600     194.4200
        2340    38.163300     198.0000     198.1600     194.3300
        2341    38.175600     174.0000     198.6300     194.2300
        2342    38.187800     218.0000     199.3200     194.1400
        2343    38.200100     187.0000     200.2700     194.0400
        2344    38.212300     201.0000     201.5100     193.9500
        2345    38.224600     192.0000     203.0500     193.8500
        2346    38.236800     159.0000     204.8200     193.7600
        2347    38.249100     187.0000     206.5000     193.6600
        2348    38.261300     208.0000     207.7100     193.5700
        2349    38.273600     213.0000     208.4100     193.4800
        2350    38.285800     205.0000     208.7300     193.3800
        2351    38.298100     189.0000     208.3700     193.2900
        2352    38.310300     203.0000     207.1100     193.2000
        2353    38.322600     190.0000     205.5200     193.1000
        2354    38.334800     188.0000     204.3600     193.0100
        2355    38.347100     206.0000     203.7100     192.9200
        2356    38.359300     212.0000     203.2800     192.8300
        2357    38.371600     204.0000     202.8600     192.7300
        2358    38.383800     229.0000     202.3800     192.6400
        2359    38.396100     199.0000     201.6400     192.5500
        2360    38.408400     225.0000     200.4800     192.4600
        2361    38.420600     201.0000     199.1100     192.3700
        2362    38.432900     177.0000     197.8900     192.2800
        2363    38.445100     190.0000     196.9900     192.1900
        2364    38.457400     169.0000     196.3500     192.1000
        2365    38.469600     203.0000     195.8900     192.0100
        2366    38.481900     180.0000     195.5600     191.9200
        2367    38.494100     175.0000     195.3100     191.8300
        2368    38.506400     185.0000     195.1200     191.7400
        2369    38.518600     183.0000     194.9700     191.6500
        2370    38.530900     197.0000     194.8600     191.5600
        2371    38.543100     199.0000     194.7700     191.4700
        2372    38.555400     188.0000     194.7000     191.3800
        2373    38.567600     188.0000     194.6500     191.2900
        2374    38.579900     182.0000     194.6100     191.2000
        2375    38.592100     170.0000     194.5800     191.1200
        2376    38.604400     180.0000     194.5600     191.0300
        2377    38.616600     195.0000     194.5600     190.9400
        2378    38.628900     177.0000     194.5600     190.8500
        2379    38.641100     193.0000     194.5700     190.7700
        2380    38.653400     197.0000     194.5900     190.6800
        2381    38.665600     195.0000     194.6200     190.5900
        2382    38.677900     196.0000     194.6600     190.5100
        2383    38.690100     206.0000     194.7000     190.4200
        2384    38.702400     183.0000     194.7500     190.3400
        2385    38.714600     198.0000     194.8100     190.2500
        2386    38.726900     189.0000     194.8900     190.1600
        2387    38.739100     171.0000     194.9800     190.0800
        2388    38.751400     203.0000     195.0900     189.9900
        2389    38.763600     163.0000     195.2200     189.9100
        2390    38.775900     193.0000     195.3700     189.8200
        2391    38.788100     173.0000     195.5600     189.7400
        2392    38.800400     182.0000     195.7900     189.6600
        2393    38.812600     162.0000     196.0600     189.5700
        2394    38.824900     195.0000     196.3700     189.4900
        2395    38.837100     194.0000     196.7400     189.4000
        2396    38.849400     219.0000     197.1700     189.3200
        2397    38.861600     178.0000     197.6700     189.2400
        2398    38.873900     187.0000     198.2600     189.1600
        2399    38.886100     187.0000     199.0100     189.0700
        2400    38.898400     196.0000     199.9800     188.9900
        2401    38.910600     179.0000     201.3000     188.9100
        2402    38.922900     181.0000     203.1600     188.8300
        2403    38.935100     201.0000     205.8400     188.7400
        2404    38.947400     202.0000     209.7100     188.6600
        2405    38.959600     227.0000     215.2200     188.5800
        2406    38.971900     218.0000     222.6700     188.5000
        2407    38.984100     226.0000     231.8800     188.4200
        2408    38.996400     253.0000     242.2800     188.3400
        2409    39.008600     258.0000     252.8900     188.2600
        2410    39.020900     264.0000     261.2400     188.1800
        2411    39.033100     268.0000     263.1200     188.1000
        2412    39.045400     253.0000     256.7300     188.0200
        2413    39.057700     236.0000     246.8600     187.9400
        2414    39.069900     212.0000     239.2700     187.8600
        2415    39.082200     248.0000     236.5300     187.7800
        2416    39.094400     237.0000     238.0800     187.7000
        2417    39.106700     245.0000     242.5100     187.6200
        2418    39.118900     222.0000     247.8700     187.5400
        2419    39.131200     242.0000     251.3100     187.4700
        2420    39.143400     237.0000     250.0400     187.3900
        2421    39.155700     224.0000     243.6100     187.3100
        2422    39.167900     224.0000     234.0800     187.2300
        2423    39.180200     218.0000     224.5000     187.1500
        2424    39.192400     203.0000     217.2700     187.0800
        2425    39.204700     209.0000     213.0000     187.0000
        2426    39.216900     190.0000     211.1300     186.9200
        2427    39.229200     209.0000     210.8900     186.8500
        2428    39.241400     225.0000     211.4200     186.7700
        2429    39.253700     220.0000     211.7000     186.6900
        2430    39.265900     216.0000     210.8600     186.6200
        2431    39.278200     223.0000     209.0500     186.5400
        2432    39.290400     213.0000     207.1000     186.4700
        2433    39.302700     224.0000     205.2800     186.3900
        2434    39.314900     196.0000     203.3600     186.3200
        2435    39.327200     207.0000     201.5000     186.2400
        2436    39.339400     186.0000     200.2100     186.1700
        2437    39.351700     181.0000     199.6900     186.0900
        2438    39.363900     228.0000     199.8000     186.0200
        2439    39.376200     211.0000     200.2700     185.9500
        2440    39.388400     219.0000     200.6700     185.8700
        2441    39.400700     209.0000     200.4900     185.8000
        2442    39.412900     190.0000     199.4600     185.7200
        2443    39.425200     200.0000     197.9800     185.6500
        2444    39.437400     195.0000     196.6700     185.5800
        2445    39.449700     197.0000     195.8100     185.5100
        2446    39.461900     209.0000     195.3800     185.4300
        2447    39.474200     171.0000     195.2500     185.3600
        2448    39.486400     212.0000     195.2500     185.2900
        2449    39.498700     203.0000     195.1800     185.2200
        2450    39.510900     197.0000     194.9700     185.1400
        2451    39.523200     181.0000     194.7300     185.0700
        2452    39.535400     225.0000     194.6300     185.0000
        2453    39.547700     196.0000     194.7700     184.9300
        2454    39.559900     162.0000     195.1000     184.8600
        2455    39.572200     197.0000     195.5900     184.7900
        2456    39.584400     189.0000     196.1400     184.7200
        2457    39.596700     182.0000     196.6700     184.6500
        2458    39.608900     188.0000     197.1900     184.5800
        2459    39.621200     197.0000     197.8400     184.5100
        2460    39.633400     185.0000     198.7400     184.4400
        2461    39.645700     208.0000     199.9000     184.3700
        2462    39.657900     191.0000     201.2800     184.3000
        2463    39.670200     188.0000     202.8800     184.2300
        2464    39.682400     206.0000     204.6500     184.1600
        2465    39.694700     211.0000     206.6500     184.0900
        2466    39.707000     184.0000     209.0100     184.0300
        2467    39.719200     171.0000     212.0800     183.9600
        2468    39.731500     234.0000     216.4100     183.8900
        2469    39.743700     191.0000     222.7700     183.8200
        2470    39.756000     219.0000     232.3100     183.7500
        2471    39.768200     267.0000     246.6700     183.6900
        2472    39.780500     262.0000     267.8900     183.6200
        2473    39.792700     306.0000     297.5400     183.5500
        2474    39.805000     332.0000     335.5000     183.4900
        2475    39.817200     338.0000     379.8200     183.4200
        2476    39.829500     432.0000     426.0000     183.3500
        2477    39.841700     473.0000     462.8000     183.2900
        2478    39.854000     460.0000     472.2700     183.2200
        2479    39.866200     473.0000     446.3100     183.1600
        2480    39.878500     449.0000     402.1900     183.0900
        2481    39.890700     425.0000     365.6800     183.0300
        2482    39.903000     352.0000     348.3300     182.9600
        2483    39.915200     302.0000     348.4800     182.9000
        2484    39.927500     370.0000     360.1300     182.8300
        2485    39.939700     352.0000     375.7200     182.7700
        2486    39.952000     339.0000     384.9100     182.7000
        2487    39.964200     402.0000     378.4000     182.6400
        2488    39.976500     390.0000     358.2300     182.5700
        2489    39.988700     386.0000     337.9100     182.5100
        2490    40.001000     364.0000     328.8000     182.4500
        2491    40.013200     385.0000     333.3300     182.3800
        2492    40.025500     352.0000     348.4500     182.3200
        2493    40.037700     424.0000     369.5700     182.2600
        2494    40.050000     411.0000     389.7300     182.1900
        2495    40.062200     435.0000     397.7700     182.1300
        2496    40.074500     401.0000     384.9900     182.0700
        2497    40.086700     354.0000     357.6400     182.0100
        2498    40.099000     319.0000     331.6300     181.9500
        2499    40.111200     311.0000     316.6600     181.8800
        2500    40.123500     348.0000     313.5200     181.8200
        2501    40.135700     322.0000     318.9400     181.7600
        2502    40.148000     360.0000     328.5400     181.7000
        2503    40.160200     350.0000     336.1600     181.6400
        2504    40.172500     344.0000     334.0900     181.5800
        2505    40.184700     317.0000     319.1300     181.5200
        2506    40.197000     290.0000     297.7300     181.4600
        2507    40.209200     294.0000     279.6000     181.4000
        2508    40.221500     282.0000     269.4900     181.3400
        2509    40.233700     287.0000     267.3100     181.2800
        2510    40.246000     288.0000     271.0800     181.2200
        2511    40.258200     286.0000     278.5200     181.1600
        2512    40.270500     285.0000     286.7300     181.1000
        2513    40.282700     268.0000     290.8400     181.0400
        2514    40.295000     259.0000     285.8100     180.9800
        2515    40.307200     267.0000     272.3800     180.9200
        2516    40.319500     234.0000     257.8600     180.8600
        2517    40.331700     261.0000     247.3500     180.8100
        2518    40.344000     262.0000     242.1000     180.7500
        2519    40.356300     247.0000     240.5500     180.6900
        2520    40.368500     277.0000     240.6500     180.6300
        2521    40.380800     216.0000     240.4900     180.5800
        2522    40.393000     253.0000     238.0900     180.5200
        2523    40.405300     243.0000     232.1200     180.4600
        2524    40.417500     240.0000     223.8300     180.4000
        2525    40.429800     203.0000     216.0200     180.3500
        2526    40.442000     244.0000     210.1500     180.2900
        2527    40.454300     204.0000     206.0700     180.2400
        2528    40.466500     251.0000     203.0600     180.1800
        2529    40.478800     205.0000     200.5400     180.1200
        2530    40.491000     210.0000     198.3200     180.0700
        2531    40.503300     184.0000     196.5300     180.0100
        2532    40.515500     190.0000     195.2100     179.9600
        2533    40.527800     206.0000     194.3000     179.9000
        2534    40.540000     189.0000     193.7000     179.8500
        2535    40.552300     208.0000     193.3400     179.7900
        2536    40.564500     200.0000     193.1900     179.7400
        2537    40.576800     197.0000     193.2100     179.6800
        2538    40.589000     209.0000     193.4200     179.6300
        2539    40.601300     196.0000     193.8500     179.5700
        2540    40.613500     190.0000     194.5600     179.5200
        2541    40.625800     178.0000     195.6500     179.4700
        2542    40.638000     198.0000     197.3000     179.4100
        2543    40.650300     197.0000     199.7400     179.3600
        2544    40.662500     199.0000     203.2200     179.3100
        2545    40.674800     194.0000     207.8900     179.2500
        2546    40.687000     210.0000     213.7900     179.2000
        2547    40.699300     246.0000     220.8000     179.1500
        2548    40.711500     242.0000     228.2100     179.1000
        2549    40.723800     253.0000     234.4200     179.0400
        2550    40.736000     216.0000     238.2900     178.9900
        2551    40.748300     219.0000     240.8300     178.9400
        2552    40.760500     248.0000     243.6800     178.8900
        2553    40.772800     254.0000     246.1900     178.8400
        2554    40.785000     219.0000     246.2700     178.7900
        2555    40.797300     249.0000     244.1300     178.7300
        2556    40.809500     248.0000     242.6700     178.6800
        2557    40.821800     253.0000     243.8400     178.6300
        2558    40.834000     249.0000     247.7600     178.5800
        2559    40.846300     261.0000     254.7800     178.5300
        2560    40.858500     268.0000     266.7000     178.4800
        2561    40.870800     281.0000     285.4600     178.4300
        2562    40.883000     321.0000     311.4400     178.3800
        2563    40.895300     315.0000     343.7200     178.3300
        2564    40.907500     391.0000     381.4700     178.2800
        2565    40.919800     445.0000     421.1700     178.2300
        2566    40.932000     460.0000     451.0900     178.1800
        2567    40.944300     466.0000     456.5200     178.1400
        2568    40.956500     471.0000     437.7100     178.0900
        2569    40.968800     428.0000     411.1300     178.0400
        2570    40.981000     393.0000     389.5000     177.9900
        2571    40.993300     401.0000     376.4400     177.9400
        2572    41.005600     389.0000     372.8100     177.8900
        2573    41.017800     414.0000     376.3100     177.8500
        2574    41.030100     441.0000     379.9500     177.8000
        2575    41.042300     436.0000     375.6200     177.7500
        2576    41.054600     384.0000     359.1900     177.7000
        2577    41.066800     356.0000     334.3700     177.6600
        2578    41.079100     309.0000     308.8800     177.6100
        2579    41.091300     345.0000     286.9800     177.5600
        2580    41.103600     271.0000     269.3900     177.5200
        2581    41.115800     270.0000     256.0400     177.4700
        2582    41.128100     234.0000     245.6900     177.4200
        2583    41.140300     245.0000     236.7300     177.3800
        2584    41.152600     239.0000     228.9400     177.3300
        2585    41.164800     231.0000     222.9500     177.2800
        2586    41.177100     234.0000     218.8300     177.2400
        2587    41.189300     206.0000     216.0800     177.1900
        2588    41.201600     227.0000     213.6500     177.1500
        2589    41.213800     227.0000     210.3500     177.1000
        2590    41.226100     222.0000     206.1400     177.0600
        2591    41.238300     222.0000     202.1800     177.0100
        2592    41.250600     203.0000     199.3400     176.9700
        2593    41.262800     219.0000     197.6600     176.9200
        2594    41.275100     207.0000     196.8800     176.8800
        2595    41.287300     183.0000     196.6800     176.8400
        2596    41.299600     195.0000     196.6700     176.7900
        2597    41.311800     202.0000     196.3000     176.7500
        2598    41.324100     209.0000     195.1900     176.7000
        2599    41.336300     207.0000     193.5500     176.6600
        2600    41.348600     195.0000     191.9900     176.6200
        2601    41.360800     208.0000     190.8800     176.5700
        2602    41.373100     219.0000     190.2500     176.5300
        2603    41.385300     191.0000     190.0000     176.4900
        2604    41.397600     188.0000     190.0400     176.4500
        2605    41.409800     202.0000     190.3100     176.4000
        2606    41.422100     192.0000     190.7600     176.3600
        2607    41.434300     198.0000     191.3700     176.3200
        2608    41.446600     202.0000     192.1300     176.2800
        2609    41.458800     213.0000     193.0700     176.2300
        2610    41.471100     202.0000     194.3100     176.1900
        2611    41.483300     210.0000     196.0200     176.1500
        2612    41.495600     183.0000     198.4800     176.1100
        2613    41.507800     215.0000     202.1400     176.0700
        2614    41.520100     226.0000     207.6900     176.0300
        2615    41.532300     210.0000     216.1500     175.9900
        2616    41.544600     240.0000     228.9500     175.9500
        2617    41.556800     268.0000     247.5200     175.9100
        2618    41.569100     265.0000     272.4700     175.8700
        2619    41.581300     290.0000     302.9900     175.8200
        2620    41.593600     304.0000     336.7900     175.7800
        2621    41.605800     365.0000     367.6100     175.7400
        2622    41.618100     390.0000     383.9600     175.7100
        2623    41.630400     353.0000     372.6100     175.6700
        2624    41.642600     327.0000     340.0800     175.6300
        2625    41.654900     315.0000     306.1900     175.5900
        2626    41.667100     292.0000     284.4400     175.5500
        2627    41.679400     262.0000     276.7700     175.5100
        2628    41.691600     280.0000     279.8600     175.4700
        2629    41.703900     313.0000     289.4100     175.4300
        2630    41.716100     323.0000     299.8800     175.3900
        2631    41.728400     316.0000     303.8000     175.3500
        2632    41.740600     295.0000     296.1900     175.3200
        2633    41.752900     281.0000     280.8900     175.2800
        2634    41.765100     269.0000     266.9200     175.2400
        2635    41.777400     256.0000     259.4900     175.2000
        2636    41.789600     295.0000     258.3900     175.1600
        2637    41.801900     246.0000     260.3300     175.1300
        2638    41.814100     267.0000     260.2400     175.0900
        2639    41.826400     213.0000     254.3200     175.0500
        2640    41.838600     230.0000     244.3500     175.0200
        2641    41.850900     266.0000     235.0600     174.9800
        2642    41.863100     256.0000     228.5000     174.9400
        2643    41.875400     228.0000     224.3300     174.9100
        2644    41.887600     248.0000     222.2500     174.8700
        2645    41.899900     219.0000     222.0400     174.8300
        2646    41.912100     239.0000     222.5000     174.8000
        2647    41.924400     219.0000     221.4600     174.7600
        2648    41.936600     229.0000     217.4100     174.7200
        2649    41.948900     224.0000     211.3500     174.6900
        2650    41.961100     181.0000     205.4000     174.6500
        2651    41.973400     193.0000     200.3900     174.6200
        2652    41.985600     209.0000     196.2000     174.5800
        2653    41.997900     206.0000     192.7600     174.5500
        2654    42.010100     184.0000     190.1500     174.5100
        2655    42.022400     192.0000     188.2900     174.4800
        2656    42.034600     202.0000     186.9900     174.4400
        2657    42.046900     184.0000     186.1200     174.4100
        2658    42.059100     181.0000     185.5800     174.3700
        2659    42.071400     218.0000     185.3500     174.3400
        2660    42.083600     205.0000     185.4300     174.3100
        2661    42.095900     202.0000     185.8700     174.2700
        2662    42.108100     183.0000     186.7700     174.2400
        2663    42.120400     191.0000     188.3100     174.2000
        2664    42.132600     200.0000     190.7000     174.1700
        2665    42.144900     208.0000     194.1200     174.1400
        2666    42.157100     187.0000     198.5600     174.1000
        2667    42.169400     187.0000     203.7800     174.0700
        2668    42.181600     232.0000     209.2200     174.0400
        2669    42.193900     223.0000     213.4700     174.0100
        2670    42.206100     222.0000     214.2300     173.9700
        2671    42.218400     223.0000     210.5000     173.9400
        2672    42.230600     207.0000     204.5800     173.9100
        2673    42.242900     214.0000     199.5900     173.8800
        2674    42.255100     196.0000     196.7600     173.8400
        2675    42.267400     204.0000     195.9000     173.8100
        2676    42.279700     200.0000     196.4200     173.7800
        2677    42.291900     229.0000     197.6400     173.7500
        2678    42.304200     193.0000     198.5900     173.7200
        2679    42.316400     202.0000     198.0100     173.6900
        2680    42.328700     222.0000     195.3200     173.6500
        2681    42.340900     209.0000     191.4700     173.6200
        2682    42.353200     207.0000     187.9100     173.5900
        2683    42.365400     186.0000     185.2300     173.5600
        2684    42.377700     200.0000     183.3800     173.5300
        2685    42.389900     167.0000     182.1300     173.5000
        2686    42.402200     199.0000     181.2700     173.4700
        2687    42.414400     186.0000     180.6800     173.4400
        2688    42.426700     193.0000     180.2600     173.4100
        2689    42.438900     201.0000     179.9700     173.3800
        2690    42.451200     184.0000     179.7600     173.3500
        2691    42.463400     188.0000     179.6300     173.3200
        2692    42.475700     187.0000     179.5700     173.2900
        2693    42.487900     196.0000     179.6000     173.2600
        2694    42.500200     185.0000     179.6800     173.2300
        2695    42.512400     187.0000     179.8300     173.2000
        2696    42.524700     178.0000     180.0300     173.1700
        2697    42.536900     167.0000     180.3100     173.1400
        2698    42.549200     157.0000     180.6600     173.1100
        2699    42.561400     180.0000     181.1300     173.0800
        2700    42.573700     201.0000     181.7700     173.0500
        2701    42.585900     173.0000     182.6500     173.0300
        2702    42.598200     188.0000     183.8800     173.0000
        2703    42.610400     193.0000     185.6300     172.9700
        2704    42.622700     192.0000     188.1200     172.9400
        2705    42.634900     205.0000     191.6200     172.9100
        2706    42.647200     213.0000     196.3400     172.8900
        2707    42.659400     201.0000     202.2500     172.8600
        2708    42.671700     213.0000     209.1100     172.8300
        2709    42.683900     215.0000     216.1800     172.8000
        2710    42.696200     212.0000     221.6400     172.7700
        2711    42.708400     210.0000     223.1100     172.7500
        2712    42.720700     220.0000     220.2300     172.7200
        2713    42.732900     256.0000     215.2900     172.6900
        2714    42.745200     210.0000     210.5800     172.6700
        2715    42.757400     229.0000     207.4400     172.6400
        2716    42.769700     196.0000     206.4900     172.6100
        2717    42.781900     213.0000     207.5900     172.5900
        2718    42.794200     180.0000     210.0200     172.5600
        2719    42.806400     232.0000     212.5700     172.5300
        2720    42.818700     222.0000     213.7700     172.5100
        2721    42.830900     236.0000     213.2800     172.4800
        2722    42.843200     229.0000     212.4600     172.4500
        2723    42.855400     197.0000     212.8900     172.4300
        2724    42.867700     201.0000     215.5000     172.4000
        2725    42.879900     208.0000     220.3700     172.3800
        2726    42.892200     227.0000     226.6500     172.3500
        2727    42.904400     200.0000     233.0900     172.3300
        2728    42.916700     223.0000     238.2600     172.3000
        2729    42.929000     204.0000     239.8700     172.2700
        2730    42.941200     241.0000     236.4100     172.2500
        2731    42.953500     228.0000     229.2800     172.2200
        2732    42.965700     238.0000     222.4000     172.2000
        2733    42.978000     228.0000     217.4600     172.1700
        2734    42.990200     224.0000     214.3600     172.1500
        2735    43.002500     221.0000     212.9200     172.1300
        2736    43.014700     177.0000     212.7600     172.1000
        2737    43.027000     193.0000     213.0400     172.0800
        2738    43.039200     229.0000     212.4400     172.0500
        2739    43.051500     203.0000     209.7100     172.0300
        2740    43.063700     209.0000     205.1800     172.0000
        2741    43.076000     200.0000     200.3500     171.9800
        2742    43.088200     221.0000     196.1600     171.9600
        2743    43.100500     207.0000     192.6700     171.9300
        2744    43.112700     194.0000     189.9400     171.9100
        2745    43.125000     206.0000     188.1000     171.8900
        2746    43.137200     202.0000     187.0900     171.8600
        2747    43.149500     178.0000     186.8100     171.8400
        2748    43.161700     195.0000     187.2000     171.8200
        2749    43.174000     188.0000     188.2900     171.7900
        2750    43.186200     206.0000     190.2200     171.7700
        2751    43.198500     194.0000     193.1900     171.7500
        2752    43.210700     185.0000     197.3400     171.7200
        2753    43.223000     199.0000     202.6400     171.7000
        2754    43.235200     231.0000     208.9000     171.6800
        2755    43.247500     231.0000     215.3800     171.6600
        2756    43.259700     226.0000     220.5400     171.6300
        2757    43.272000     232.0000     223.0600     171.6100
        2758    43.284200     224.0000     223.8500     171.5900
        2759    43.296500     227.0000     225.1100     171.5700
        2760    43.308700     227.0000     228.0900     171.5500
        2761    43.321000     248.0000     232.6900     171.5200
        2762    43.333200     247.0000     236.9100     171.5000
        2763    43.345500     243.0000     237.6500     171.4800
        2764    43.357700     259.0000     233.8800     171.4600
        2765    43.370000     245.0000     227.8600     171.4400
        2766    43.382200     241.0000     222.0100     171.4200
        2767    43.394500     229.0000     217.4400     171.4000
        2768    43.406700     233.0000     214.7200     171.3700
        2769    43.419000     211.0000     214.0000     171.3500
        2770    43.431200     242.0000     215.0100     171.3300
        2771    43.443500     260.0000     216.9500     171.3100
        2772    43.455700     252.0000     218.5800     171.2900
        2773    43.468000     240.0000     219.5100     171.2700
        2774    43.480200     232.0000     221.2300     171.2500
        2775    43.492500     233.0000     225.9500     171.2300
        2776    43.504700     272.0000     235.0400     171.2100
        2777    43.517000     230.0000     248.6900     171.1900
        2778    43.529200     270.0000     265.6300     171.1700
        2779    43.541500     275.0000     283.4200     171.1500
        2780    43.553800     273.0000     300.2500     171.1300
        2781    43.566000     303.0000     314.6200     171.1100
        2782    43.578300     343.0000     322.0500     171.0900
        2783    43.590500     324.0000     316.8900     171.0700
        2784    43.602800     306.0000     300.3500     171.0500
        2785    43.615000     289.0000     281.5700     171.0300
        2786    43.627300     273.0000     269.0500     171.0100
        2787    43.639500     259.0000     265.3500     170.9900
        2788    43.651800     278.0000     268.8600     170.9700
        2789    43.664000     283.0000     277.0600     170.9500
        2790    43.676300     301.0000     288.0100     170.9300
        2791    43.688500     322.0000     299.1600     170.9100
        2792    43.700800     306.0000     306.9400     170.8900
        2793    43.713000     350.0000     308.9500     170.8800
        2794    43.725300     329.0000     305.7600     170.8600
        2795    43.737500     277.0000     298.8900     170.8400
        2796    43.749800     297.0000     287.5900     170.8200
        2797    43.762000     275.0000     270.8300     170.8000
        2798    43.774300     301.0000     252.3100     170.7800
        2799    43.786500     256.0000     237.6600     170.7600
        2800    43.798800     246.0000     229.1300     170.7500
        2801    43.811000     232.0000     225.9300     170.7300
        2802    43.823300     227.0000     226.1900     170.7100
        2803    43.835500     221.0000     227.7400     170.6900
        2804    43.847800     260.0000     228.4600     170.6700
        2805    43.860000     234.0000     226.4600     170.6600
        2806    43.872300     235.0000     220.4400     170.6400
        2807    43.884500     239.0000     211.3900     170.6200
        2808    43.896800     178.0000     202.2100     170.6000
        2809    43.909000     194.0000     194.9900     170.5900
        2810    43.921300     192.0000     190.0000     170.5700
        2811    43.933500     171.0000     186.6700     170.5500
        2812    43.945800     198.0000     184.4500     170.5300
        2813    43.958000     212.0000     182.9100     170.5200
        2814    43.970300     210.0000     181.8300     170.5000
        2815    43.982500     201.0000     181.0500     170.4800
        2816    43.994800     217.0000     180.5000     170.4700
        2817    44.007000     182.0000     180.1200     170.4500
        2818    44.019300     217.0000     179.8800     170.4300
        2819    44.031500     158.0000     179.7700     170.4200
        2820    44.043800     165.0000     179.7800     170.4000
        2821    44.056000     199.0000     179.9100     170.3800
        2822    44.068300     180.0000     180.1800     170.3700
        2823    44.080500     199.0000     180.5900     170.3500
        2824    44.092800     193.0000     181.1400     170.3300
        2825    44.105000     188.0000     181.8200     170.3200
        2826    44.117300     169.0000     182.5900     170.3000
        2827    44.129500     196.0000     183.3500     170.2800
        2828    44.141800     182.0000     184.0000     170.2700
        2829    44.154000     198.0000     184.5900     170.2500
        2830    44.166300     184.0000     185.2600     170.2400
        2831    44.178600     209.0000     186.1100     170.2200
        2832    44.190800     232.0000     187.1400     170.2000
        2833    44.203100     197.0000     188.3700     170.1900
        2834    44.215300     207.0000     189.8000     170.1700
        2835    44.227600     206.0000     191.5200     170.1600
        2836    44.239800     191.0000     193.6900     170.1400
        2837    44.252100     213.0000     196.5500     170.1300
        2838    44.264300     214.0000     200.5000     170.1100
        2839    44.276600     217.0000     206.2700     170.1000
        2840    44.288800     230.0000     214.9700     170.0800
        2841    44.301100     242.0000     227.3300     170.0700
        2842    44.313300     264.0000     246.8300     170.0500
        2843    44.325600     262.0000     275.0900     170.0300
        2844    44.337800     336.0000     313.2700     170.0200
        2845    44.350100     391.0000     360.4600     170.0000
        2846    44.362300     475.0000     412.3200     169.9900
        2847    44.374600     502.0000     456.6000     169.9800
        2848    44.386800     492.0000     472.2500     169.9600
        2849    44.399100     449.0000     446.4500     169.9500
        2850    44.411300     443.0000     394.4900     169.9300
        2851    44.423600     374.0000     345.1900     169.9200
        2852    44.435800     323.0000     314.5600     169.9000
        2853    44.448100     314.0000     303.9400     169.8900
        2854    44.460300     341.0000     309.1600     169.8700
        2855    44.472600     351.0000     325.2400     169.8600
        2856    44.484800     359.0000     346.0500     169.8400
        2857    44.497100     364.0000     362.1300     169.8300
        2858    44.509300     370.0000     363.5900     169.8200
        2859    44.521600     341.0000     349.9400     169.8000
        2860    44.533800     314.0000     332.0100     169.7900
        2861    44.546100     281.0000     319.3000     169.7700
        2862    44.558300     293.0000     311.6200     169.7600
        2863    44.570600     250.0000     303.6000     169.7500
        2864    44.582800     285.0000     291.8000     169.7300
        2865    44.595100     265.0000     276.0900     169.7200
        2866    44.607300     254.0000     258.9500     169.7100
        2867    44.619600     266.0000     244.7400     169.6900
        2868    44.631800     237.0000     236.0700     169.6800
        2869    44.644100     217.0000     232.6700     169.6700
        2870    44.656300     245.0000     232.9100     169.6500
        2871    44.668600     242.0000     234.6400     169.6400
        2872    44.680800     216.0000     235.2100     169.6200
        2873    44.693100     236.0000     232.6800     169.6100
        2874    44.705300     227.0000     226.7600     169.6000
        2875    44.717600     199.0000     218.3500     169.5900
        2876    44.729800     229.0000     209.3800     169.5700
        2877    44.742100     205.0000     201.8600     169.5600
        2878    44.754300     169.0000     196.5700     169.5500
        2879    44.766600     200.0000     193.1800     169.5300
        2880    44.778800     202.0000     191.1600     169.5200
        2881    44.791100     174.0000     190.0200     169.5100
        2882    44.803300     186.0000     189.1600     169.4900
        2883    44.815600     214.0000     187.9300     169.4800
        2884    44.827800     192.0000     186.1500     169.4700
        2885    44.840100     169.0000     184.2500     169.4600
        2886    44.852400     160.0000     182.7700     169.4400
        2887    44.864600     187.0000     181.8600     169.4300
        2888    44.876900     225.0000     181.4600     169.4200
        2889    44.889100     170.0000     181.4400     169.4100
        2890    44.901400     187.0000     181.6800     169.3900
        2891    44.913600     199.0000     182.0300     169.3800
        2892    44.925900     172.0000     182.2500     169.3700
        2893    44.938100     193.0000     182.1500     169.3600
        2894    44.950400     178.0000     181.8200     169.3400
        2895    44.962600     176.0000     181.5300     169.3300
        2896    44.974900     167.0000     181.5100     169.3200
        2897    44.987100     182.0000     181.8000     169.3100
        2898    44.999400     197.0000     182.3900     169.3000
        2899    45.011600     163.0000     183.2600     169.2800
        2900    45.023900     180.0000     184.3900     169.2700
        2901    45.036100     180.0000     185.7800     169.2600
        2902    45.048400     187.0000     187.4200     169.2500
        2903    45.060600     200.0000     189.2700     169.2400
        2904    45.072900     200.0000     191.2100     169.2200
        2905    45.085100     206.0000     193.0300     169.2100
        2906    45.097400     194.0000     194.8600     169.2000
        2907    45.109600     206.0000     197.4400     169.1900
        2908    45.121900     184.0000     201.8100     169.1800
        2909    45.134100     235.0000     209.0900     169.1600
        2910    45.146400     221.0000     220.5600     169.1500
        2911    45.158600     261.0000     237.6900     169.1400
        2912    45.170900     254.0000     261.5700     169.1300
        2913    45.183100     296.0000     292.1100     169.1200
        2914    45.195400     339.0000     327.1900     169.1100
        2915    45.207600     353.0000     360.9200     169.1000
        2916    45.219900     395.0000     381.6400     169.0800
        2917    45.232100     350.0000     376.9000     169.0700
        2918    45.244400     336.0000     347.3900     169.0600
        2919    45.256600     329.0000     309.8000     169.0500
        2920    45.268900     227.0000     280.3200     169.0400
        2921    45.281100     262.0000     264.4800     169.0300
        2922    45.293400     253.0000     260.9100     169.0200
        2923    45.305600     269.0000     266.3000     169.0100
        2924    45.317900     273.0000     276.8500     168.9900
        2925    45.330100     262.0000     287.4000     168.9800
        2926    45.342400     269.0000     290.8800     168.9700
        2927    45.354600     286.0000     282.0200     168.9600
        2928    45.366900     264.0000     263.1400     168.9500
        2929    45.379100     248.0000     242.5100     168.9400
        2930    45.391400     232.0000     226.4500     168.9300
        2931    45.403600     193.0000     216.5200     168.9200
        2932    45.415900     241.0000     211.9200     168.9100
        2933    45.428100     205.0000     211.5800     168.9000
        2934    45.440400     201.0000     214.6600     168.8800
        2935    45.452600     251.0000     220.3400     168.8700
        2936    45.464900     229.0000     227.5900     168.8600
        2937    45.477100     204.0000     234.4400     168.8500
        2938    45.489400     253.0000     237.3700     168.8400
        2939    45.501700     250.0000     233.4200     168.8300
        2940    45.513900     232.0000     224.2600     168.8200
        2941    45.526200     201.0000     214.8000     168.8100
        2942    45.538400     237.0000     208.1900     168.8000
        2943    45.550700     198.0000     204.9300     168.7900
        2944    45.562900     215.0000     204.4400     168.7800
        2945    45.575200     203.0000     205.9700     168.7700
        2946    45.587400     209.0000     208.6400     168.7600
        2947    45.599700     183.0000     211.1400     168.7500
        2948    45.611900     214.0000     211.6400     168.7400
        2949    45.624200     205.0000     209.1600     168.7300
        2950    45.636400     218.0000     205.0100     168.7100
        2951    45.648700     226.0000     201.6000     168.7000
        2952    45.660900     218.0000     200.3300     168.6900
        2953    45.673200     214.0000     201.4700     168.6800
        2954    45.685400     208.0000     204.7000     168.6700
        2955    45.697700     254.0000     209.4000     168.6600
        2956    45.709900     218.0000     214.8500     168.6500
        2957    45.722200     207.0000     218.8500     168.6400
        2958    45.734400     224.0000     218.7600     168.6300
        2959    45.746700     209.0000     214.2100     168.6200
        2960    45.758900     195.0000     208.1500     168.6100
        2961    45.771200     215.0000     203.5400     168.6000
        2962    45.783400     191.0000     201.3400     168.5900
        2963    45.795700     195.0000     201.3100     168.5800
        2964    45.807900     200.0000     202.6000     168.5700
        2965    45.820200     208.0000     204.0700     168.5600
        2966    45.832400     199.0000     204.7300     168.5500
        2967    45.844700     180.0000     203.9700     168.5400
        2968    45.856900     205.0000     201.3100     168.5300
        2969    45.869200     164.0000     197.1200     168.5200
        2970    45.881400     211.0000     192.7900     168.5100
        2971    45.893700     200.0000     189.4000     168.5000
        2972    45.905900     171.0000     187.1700     168.4900
        2973    45.918200     167.0000     185.8500     168.4800
        2974    45.930400     156.0000     184.9800     168.4700
        2975    45.942700     185.0000     184.0700     168.4600
        2976    45.954900     161.0000     182.9100     168.4500
        2977    45.967200     166.0000     181.6600     168.4400
        2978    45.979400     182.0000     180.5100     168.4300
        2979    45.991700     185.0000     179.4800     168.4200
        2980    46.003900     171.0000     178.5600     168.4100
        2981    46.016200     169.0000     177.8300     168.4000
        2982    46.028400     174.0000     177.3000     168.3900
        2983    46.040700     195.0000     176.9600     168.3800
        2984    46.052900     190.0000     176.7500     168.3700
        2985    46.065200     175.0000     176.6400     168.3600
        2986    46.077400     189.0000     176.6100     168.3500
        2987    46.089700     179.0000     176.6000     168.3400
        2988    46.101900     172.0000     176.5600     168.3300
        2989    46.114200     169.0000     176.4600     168.3200
        2990    46.126500     186.0000     176.3300     168.3100
        2991    46.138700     175.0000     176.2500     168.3000
        2992    46.151000     211.0000     176.2700     168.2900
        2993    46.163200     188.0000     176.4100     168.2800
        2994    46.175500     176.0000     176.6900     168.2700
        2995    46.187700     186.0000     177.1500     168.2600
        2996    46.200000     180.0000     177.8600     168.2500
        2997    46.212200     178.0000     178.8700     168.2400
        2998    46.224500     201.0000     180.2400     168.2300
        2999    46.236700     194.0000     181.9400     168.2200
        3000    46.249000     186.0000     183.8700     168.2100
        3001    46.261200     205.0000     185.6800     168.2000
        3002    46.273500     182.0000     186.7600     168.1900
        3003    46.285700     206.0000     186.7100     168.1800
        3004    46.298000     179.0000     185.9900     168.1700
        3005    46.310200     190.0000     185.4900     168.1600
        3006    46.322500     200.0000     185.6000     168.1500
        3007    46.334700     196.0000     186.2900     168.1400
        3008    46.347000     197.0000     187.4100     168.1300
        3009    46.359200     186.0000     188.6600     168.1200
        3010    46.371500     176.0000     189.6500     168.1200
        3011    46.383700     197.0000     190.2300     168.1100
        3012    46.396000     225.0000     190.5500     168.1000
        3013    46.408200     181.0000     190.5700     168.0900
        3014    46.420500     211.0000     190.1500     168.0800
        3015    46.432700     191.0000     189.1700     168.0700
        3016    46.445000     173.0000     187.7800     168.0600
        3017    46.457200     201.0000     186.5100     168.0500
        3018    46.469500     186.0000     185.7200     168.0400
        3019    46.481700     188.0000     185.3900     168.0300
        3020    46.494000     175.0000     185.2800     168.0200
        3021    46.506200     168.0000     185.3300     168.0100
        3022    46.518500     190.0000     185.6400     168.0000
        3023    46.530700     207.0000     186.2700     167.9900
        3024    46.543000     189.0000     187.0300     167.9800
        3025    46.555200     188.0000     187.6800     167.9700
        3026    46.567500     204.0000     188.2200     167.9600
        3027    46.579700     199.0000     188.9000     167.9500
        3028    46.592000     175.0000     189.9200     167.9400
        3029    46.604200     186.0000     191.3200     167.9300
        3030    46.616500     205.0000     193.0200     167.9200
        3031    46.628700     164.0000     194.9500     167.9100
        3032    46.641000     209.0000     197.0600     167.9000
        3033    46.653200     177.0000     199.3700     167.8900
        3034    46.665500     194.0000     202.0000     167.8800
        3035    46.677700     200.0000     205.2200     167.8700
        3036    46.690000     189.0000     209.4200     167.8600
        3037    46.702200     227.0000     215.1500     167.8500
        3038    46.714500     264.0000     223.2400     167.8400
        3039    46.726700     251.0000     234.9100     167.8300
        3040    46.739000     230.0000     252.0900     167.8200
        3041    46.751300     260.0000     277.7700     167.8100
        3042    46.763500     312.0000     316.2000     167.8000
        3043    46.775800     371.0000     372.2100     167.7900
        3044    46.788000     449.0000     449.2300     167.7800
        3045    46.800300     571.0000     546.6400     167.7700
        3046    46.812500     639.0000     657.0000     167.7600
        3047    46.824800     770.0000     758.2000     167.7500
        3048    46.837000     802.0000     808.8200     167.7400
        3049    46.849300     806.0000     774.2600     167.7300
        3050    46.861500     714.0000     671.5200     167.7200
        3051    46.873800     614.0000     557.6800     167.7100
        3052    46.886000     505.0000     474.7100     167.7000
        3053    46.898300     453.0000     432.5600     167.6900
        3054    46.910500     451.0000     425.1900     167.6800
        3055    46.922800     437.0000     443.0200     167.6700
        3056    46.935000     526.0000     476.0300     167.6600
        3057    46.947300     467.0000     510.5700     167.6500
        3058    46.959500     555.0000     525.7800     167.6400
        3059    46.971800     478.0000     503.2100     167.6300
        3060    46.984000     424.0000     446.6000     167.6200
        3061    46.996300     376.0000     380.4500     167.6100
        3062    47.008500     272.0000     325.6600     167.6000
        3063    47.020800     267.0000     287.9900     167.5900
        3064    47.033000     275.0000     264.3300     167.5800
        3065    47.045300     227.0000     249.7300     167.5700
        3066    47.057500     232.0000     240.0200     167.5600
        3067    47.069800     230.0000     232.0400     167.5500
        3068    47.082000     219.0000     223.8800     167.5400
        3069    47.094300     187.0000     215.5000     167.5300
        3070    47.106500     232.0000     208.0900     167.5200
        3071    47.118800     216.0000     202.5400     167.5100
        3072    47.131000     208.0000     198.9800     167.5000
        3073    47.143300     215.0000     196.9800     167.4900
        3074    47.155500     191.0000     196.2200     167.4700
        3075    47.167800     210.0000     196.3000     167.4600
        3076    47.180000     202.0000     196.6700     167.4500
        3077    47.192300     193.0000     196.6200     167.4400
        3078    47.204500     198.0000     195.5400     167.4300
        3079    47.216800     188.0000     193.5400     167.4200
        3080    47.229000     176.0000     191.3300     167.4100
        3081    47.241300     194.0000     189.5400     167.4000
        3082    47.253500     186.0000     188.3900     167.3900
        3083    47.265800     176.0000     187.8400     167.3800
        3084    47.278000     169.0000     187.8200     167.3700
        3085    47.290300     175.0000     188.3000     167.3600
        3086    47.302500     187.0000     189.3100     167.3500
        3087    47.314800     184.0000     190.9900     167.3400
        3088    47.327000     191.0000     193.5200     167.3300
        3089    47.339300     183.0000     197.2600     167.3200
        3090    47.351500     216.0000     202.7200     167.3000
        3091    47.363800     209.0000     210.6000     167.2900
        3092    47.376000     238.0000     221.6600     167.2800
        3093    47.388300     221.0000     236.2900     167.2700
        3094    47.400600     263.0000     254.1300     167.2600
        3095    47.412800     265.0000     273.5100     167.2500
        3096    47.425100     295.0000     289.9400     167.2400
        3097    47.437300     295.0000     295.6700     167.2300
        3098    47.449600     293.0000     286.0600     167.2200
        3099    47.461800     258.0000     266.8500     167.2100
        3100    47.474100     272.0000     248.1800     167.2000
        3101    47.486300     269.0000     235.4200     167.1800
        3102    47.498600     235.0000     229.1800     167.1700
        3103    47.510800     252.0000     228.4100     167.1600
        3104    47.523100     220.0000     231.7400     167.1500
        3105    47.535300     244.0000     237.6200     167.1400
        3106    47.547600     226.0000     243.6100     167.1300
        3107    47.559800     226.0000     245.9300     167.1200
        3108    47.572100     251.0000     241.4800     167.1100
        3109    47.584300     230.0000     231.4300     167.0900
        3110    47.596600     206.0000     220.2600     167.0800
        3111    47.608800     231.0000     211.1600     167.0700
        3112    47.621100     202.0000     204.7800     167.0600
        3113    47.633300     185.0000     200.6200     167.0500
        3114    47.645600     175.0000     198.0700     167.0400
        3115    47.657800     190.0000     196.7400     167.0300
        3116    47.670100     218.0000     196.4400     167.0100
        3117    47.682300     189.0000     197.1900     167.0000
        3118    47.694600     197.0000     199.1100     166.9900
        3119    47.706800     218.0000     202.5100     166.9800
        3120    47.719100     197.0000     207.9400     166.9700
        3121    47.731300     186.0000     216.3500     166.9600
        3122    47.743600     229.0000     229.2400     166.9400
        3123    47.755800     249.0000     248.7200     166.9300
        3124    47.768100     283.0000     276.8200     166.9200
        3125    47.780300     295.0000     314.4100     166.9100
        3126    47.792600     342.0000     360.0700     166.9000
        3127    47.804800     433.0000     407.7200     166.8900
        3128    47.817100     443.0000     442.8200     166.8700
        3129    47.829300     409.0000     446.2000     166.8600
        3130    47.841600     427.0000     412.9200     166.8500
        3131    47.853800     369.0000     362.0900     166.8400
        3132    47.866100     360.0000     317.2400     166.8300
        3133    47.878300     292.0000     288.9000     166.8100
        3134    47.890600     271.0000     277.1500     166.8000
        3135    47.902800     270.0000     278.8100     166.7900
        3136    47.915100     259.0000     290.2300     166.7800
        3137    47.927300     285.0000     307.0300     166.7600
        3138    47.939600     328.0000     322.1900     166.7500
        3139    47.951800     345.0000     325.9800     166.7400
        3140    47.964100     309.0000     312.3800     166.7300
        3141    47.976300     298.0000     286.2700     166.7200
        3142    47.988600     230.0000     258.8200     166.7000
        3143    48.000800     214.0000     237.2300     166.6900
        3144    48.013100     215.0000     222.6000     166.6800
        3145    48.025400     193.0000     213.2500     166.6700
        3146    48.037600     203.0000     207.2800     166.6500
        3147    48.049900     209.0000     203.4000     166.6400
        3148    48.062100     190.0000     201.0800     166.6300
        3149    48.074400     190.0000     200.2500     166.6200
        3150    48.086600     189.0000     201.0400     166.6000
        3151    48.098900     206.0000     203.7000     166.5900
        3152    48.111100     176.0000     208.7900     166.5800
        3153    48.123400     243.0000     217.2500     166.5600
        3154    48.135600     233.0000     230.5800     166.5500
        3155    48.147900     251.0000     250.5700     166.5400
        3156    48.160100     307.0000     278.7200     166.5300
        3157    48.172400     296.0000     315.2100     166.5100
        3158    48.184600     350.0000     357.7400     166.5000
        3159    48.196900     428.0000     398.7900     166.4900
        3160    48.209100     460.0000     422.9200     166.4700
        3161    48.221400     414.0000     414.9400     166.4600
        3162    48.233600     422.0000     377.9600     166.4500
        3163    48.245900     370.0000     333.1500     166.4300
        3164    48.258100     320.0000     298.4800     166.4200
        3165    48.270400     280.0000     279.3500     166.4100
        3166    48.282600     261.0000     273.7500     166.3900
        3167    48.294900     266.0000     277.8700     166.3800
        3168    48.307100     292.0000     288.2400     166.3700
        3169    48.319400     303.0000     301.4300     166.3500
        3170    48.331600     301.0000     311.3300     166.3400
        3171    48.343900     296.0000     309.6100     166.3300
        3172    48.356100     307.0000     292.8100     166.3100
        3173    48.368400     259.0000     267.3100     166.3000
        3174    48.380600     235.0000     242.8900     166.2900
        3175    48.392900     239.0000     224.5000     166.2700
        3176    48.405100     199.0000     212.0700     166.2600
        3177    48.417400     201.0000     203.6100     166.2400
        3178    48.429600     206.0000     197.3200     166.2300
        3179    48.441900     164.0000     192.3300     166.2200
        3180    48.454100     180.0000     188.4100     166.2000
        3181    48.466400     172.0000     185.4800     166.1900
        3182    48.478600     194.0000     183.3500     166.1700
        3183    48.490900     187.0000     181.8300     166.1600
        3184    48.503100     185.0000     180.7600     166.1500
        3185    48.515400     158.0000     180.0600     166.1300
        3186    48.527600     170.0000     179.6900     166.1200
        3187    48.539900     177.0000     179.6400     166.1000
        3188    48.552100     174.0000     179.9400     166.0900
        3189    48.564400     173.0000     180.6800     166.0700
        3190    48.576600     175.0000     181.9800     166.0600
        3191    48.588900     202.0000     184.0600     166.0500
        3192    48.601100     207.0000     187.0200     166.0300
        3193    48.613400     166.0000     191.3900     166.0200
        3194    48.625600     166.0000     197.0800     166.0000
        3195    48.637900     182.0000     203.8100     165.9900
        3196    48.650100     229.0000     210.5600     165.9700
        3197    48.662400     204.0000     215.0500     165.9600
        3198    48.674700     204.0000     214.5000     165.9400
        3199    48.686900     193.0000     208.8100     165.9300
        3200    48.699100     212.0000     201.3300     165.9100
        3201    48.711400     189.0000     195.1700     165.9000
        3202    48.723700     170.0000     191.3400     165.8800
        3203    48.735900     176.0000     189.7000     165.8700
        3204    48.748200     194.0000     189.8200     165.8500
        3205    48.760400     197.0000     191.2800     165.8400
        3206    48.772700     192.0000     193.4900     165.8200
        3207    48.784900     200.0000     195.5300     165.8100
        3208    48.797200     190.0000     195.9700     165.7900
        3209    48.809400     200.0000     193.8700     165.7800
        3210    48.821700     179.0000     189.9300     165.7600
        3211    48.833900     175.0000     185.8100     165.7500
        3212    48.846200     161.0000     182.5500     165.7300
        3213    48.858400     204.0000     180.2800     165.7100
        3214    48.870700     173.0000     178.8200     165.7000
        3215    48.882900     147.0000     177.9500     165.6800
        3216    48.895200     190.0000     177.4800     165.6700
        3217    48.907400     181.0000     177.2800     165.6500
        3218    48.919700     142.0000     177.2200     165.6400
        3219    48.931900     160.0000     177.1700     165.6200
        3220    48.944200     164.0000     177.0600     165.6000
        3221    48.956400     192.0000     176.9800     165.5900
        3222    48.968700     184.0000     177.0400     165.5700
        3223    48.980900     142.0000     177.2600     165.5600
        3224    48.993200     144.0000     177.6400     165.5400
        3225    49.005400     155.0000     178.1600     165.5200
        3226    49.017700     178.0000     178.8000     165.5100
        3227    49.029900     191.0000     179.5400     165.4900
        3228    49.042200     206.0000     180.3600     165.4800
        3229    49.054400     203.0000     181.2200     165.4600
        3230    49.066700     171.0000     182.1100     165.4400
        3231    49.078900     186.0000     183.1000     165.4300
        3232    49.091200     184.0000     184.3400     165.4100
        3233    49.103400     181.0000     185.9900     165.3900
        3234    49.115700     182.0000     188.2300     165.3800
        3235    49.127900     188.0000     191.3100     165.3600
        3236    49.140200     174.0000     195.5600     165.3400
        3237    49.152400     198.0000     201.4400     165.3300
        3238    49.164700     206.0000     209.5400     165.3100
        3239    49.176900     189.0000     220.5600     165.2900
        3240    49.189200     256.0000     235.2100     165.2800
        3241    49.201400     227.0000     253.7200     165.2600
        3242    49.213700     284.0000     275.3200     165.2400
        3243    49.225900     321.0000     298.5500     165.2200
        3244    49.238200     304.0000     321.0600     165.2100
        3245    49.250400     327.0000     336.8100     165.1900
        3246    49.262700     336.0000     336.4800     165.1700
        3247    49.274900     327.0000     317.6100     165.1600
        3248    49.287200     295.0000     290.6400     165.1400
        3249    49.299400     286.0000     267.5600     165.1200
        3250    49.311700     288.0000     252.9700     165.1000
        3251    49.324000     259.0000     246.5200     165.0900
        3252    49.336200     238.0000     246.3500     165.0700
        3253    49.348500     219.0000     250.3700     165.0500
        3254    49.360700     255.0000     256.6900     165.0300
        3255    49.373000     245.0000     262.9200     165.0100
        3256    49.385200     281.0000     265.0200     165.0000
        3257    49.397500     244.0000     258.8200     164.9800
        3258    49.409700     226.0000     244.8600     164.9600
        3259    49.422000     225.0000     228.5900     164.9400
        3260    49.434200     212.0000     214.6300     164.9300
        3261    49.446500     212.0000     204.2900     164.9100
        3262    49.458700     189.0000     197.0100     164.8900
        3263    49.471000     167.0000     191.9200     164.8700
        3264    49.483200     192.0000     188.3200     164.8500
        3265    49.495500     188.0000     185.7600     164.8300
        3266    49.507700     177.0000     183.9100     164.8200
        3267    49.520000     165.0000     182.5700     164.8000
        3268    49.532200     185.0000     181.6100     164.7800
        3269    49.544500     147.0000     180.9800     164.7600
        3270    49.556700     157.0000     180.6700     164.7400
        3271    49.569000     198.0000     180.7100     164.7200
        3272    49.581200     179.0000     181.1100     164.7000
        3273    49.593500     192.0000     181.9400     164.6900
        3274    49.605700     161.0000     183.2300     164.6700
        3275    49.618000     179.0000     184.9400     164.6500
        3276    49.630200     177.0000     186.9100     164.6300
        3277    49.642500     170.0000     188.7300     164.6100
        3278    49.654700     168.0000     189.7100     164.5900
        3279    49.667000     211.0000     189.5400     164.5700
        3280    49.679200     179.0000     189.0000     164.5500
        3281    49.691500     207.0000     189.2300     164.5300
        3282    49.703700     177.0000     191.0600     164.5100
        3283    49.716000     170.0000     194.9600     164.5000
        3284    49.728200     211.0000     201.4100     164.4800
        3285    49.740500     190.0000     210.8000     164.4600
        3286    49.752700     221.0000     223.1900     164.4400
        3287    49.765000     246.0000     237.7200     164.4200
        3288    49.777200     249.0000     252.0000     164.4000
        3289    49.789500     242.0000     262.5500     164.3800
        3290    49.801700     272.0000     266.1800     164.3600
        3291    49.814000     281.0000     261.2000     164.3400
        3292    49.826200     246.0000     248.7800     164.3200
        3293    49.838500     241.0000     233.6800     164.3000
        3294    49.850700     233.0000     221.0800     164.2800
        3295    49.863000     189.0000     213.4000     164.2600
        3296    49.875200     202.0000     210.6200     164.2400
        3297    49.887500     213.0000     211.7700     164.2200
        3298    49.899700     215.0000     215.4400     164.2000
        3299    49.912000     216.0000     219.8500     164.1800
        3300    49.924200     223.0000     223.0000     164.1600
        3301    49.936500     224.0000     223.2100     164.1400
        3302    49.948700     191.0000     219.5100     164.1200
        3303    49.961000     196.0000     212.4900     164.1000
        3304    49.973300     219.0000     204.3900     164.0800
        3305    49.985500     195.0000     197.4300     164.0600
        3306    49.997800     190.0000     192.6000     164.0400
        3307    50.010000     178.0000     189.8600     164.0100
        3308    50.022300     192.0000     188.9300     163.9900
        3309    50.034500     190.0000     189.6500     163.9700
        3310    50.046800     186.0000     192.1500     163.9500
        3311    50.059000     217.0000     196.8600     163.9300
        3312    50.071300     218.0000     204.6000     163.9100
        3313    50.083500     210.0000     216.4000     163.8900
        3314    50.095800     229.0000     232.4700     163.8700
        3315    50.108000     249.0000     254.2500     163.8500
        3316    50.120300     297.0000     279.6400     163.8300
        3317    50.132500     290.0000     303.7100     163.8100
        3318    50.144800     314.0000     317.0600     163.7800
        3319    50.157000     322.0000     311.2600     163.7600
        3320    50.169300     278.0000     288.6700     163.7400
        3321    50.181500     239.0000     261.3700     163.7200
        3322    50.193800     236.0000     239.4300     163.7000
        3323    50.206000     214.0000     226.0900     163.6800
        3324    50.218300     231.0000     220.7700     163.6500
        3325    50.230500     204.0000     221.9500     163.6300
        3326    50.242800     212.0000     228.1000     163.6100
        3327    50.255000     206.0000     237.2800     163.5900
        3328    50.267300     233.0000     246.1800     163.5700
        3329    50.279500     235.0000     249.9100     163.5500
        3330    50.291800     254.0000     244.6500     163.5200
        3331    50.304000     205.0000     231.7800     163.5000
        3332    50.316300     216.0000     216.7700     163.4800
        3333    50.328500     197.0000     204.0600     163.4600
        3334    50.340800     199.0000     194.9700     163.4400
        3335    50.353000     149.0000     188.9700     163.4100
        3336    50.365300     200.0000     185.1800     163.3900
        3337    50.377500     169.0000     182.8900     163.3700
        3338    50.389800     155.0000     181.7100     163.3500
        3339    50.402000     168.0000     181.4300     163.3200
        3340    50.414300     161.0000     182.0200     163.3000
        3341    50.426500     179.0000     183.6300     163.2800
        3342    50.438800     175.0000     186.5500     163.2600
        3343    50.451000     193.0000     191.1700     163.2300
        3344    50.463300     213.0000     197.8300     163.2100
        3345    50.475500     162.0000     206.5600     163.1900
        3346    50.487800     209.0000     216.6900     163.1600
        3347    50.500000     236.0000     226.0900     163.1400
        3348    50.512300     241.0000     231.0900     163.1200
        3349    50.524500     213.0000     228.9900     163.1000
        3350    50.536800     225.0000     221.4700     163.0700
        3351    50.549000     233.0000     213.0800     163.0500
        3352    50.561300     206.0000     207.1600     163.0300
        3353    50.573500     198.0000     205.0400     163.0000
        3354    50.585800     222.0000     207.0700     162.9800
        3355    50.598000     169.0000     213.2000     162.9600
        3356    50.610300     209.0000     223.0800     162.9300
        3357    50.622600     220.0000     235.6400     162.9100
        3358    50.634800     239.0000     248.4200     162.8900
        3359    50.647100     260.0000     256.6900     162.8600
        3360    50.659300     253.0000     255.3400     162.8400
        3361    50.671600     261.0000     244.1300     162.8200
        3362    50.683800     240.0000     228.9400     162.7900
        3363    50.696100     214.0000     215.6400     162.7700
        3364    50.708300     207.0000     206.4500     162.7400
        3365    50.720600     218.0000     201.3200     162.7200
        3366    50.732800     212.0000     199.5600     162.7000
        3367    50.745100     199.0000     200.4800     162.6700
        3368    50.757300     230.0000     203.3900     162.6500
        3369    50.769600     206.0000     207.3100     162.6200
        3370    50.781800     212.0000     210.6200     162.6000
        3371    50.794100     185.0000     211.4500     162.5700
        3372    50.806300     212.0000     209.4700     162.5500
        3373    50.818600     199.0000     206.6600     162.5300
        3374    50.830800     190.0000     205.2700     162.5000
        3375    50.843100     200.0000     206.0000     162.4800
        3376    50.855300     223.0000     208.0200     162.4500
        3377    50.867600     207.0000     209.3000     162.4300
        3378    50.879800     223.0000     207.5800     162.4000
        3379    50.892100     184.0000     202.6600     162.3800
        3380    50.904300     196.0000     196.7300     162.3500
        3381    50.916600     166.0000     191.8000     162.3300
        3382    50.928800     225.0000     188.5000     162.3000
        3383    50.941100     197.0000     186.7800     162.2800
        3384    50.953300     198.0000     186.4700     162.2500
        3385    50.965600     192.0000     187.3900     162.2300
        3386    50.977800     205.0000     189.2600     162.2000
        3387    50.990100     223.0000     191.5800     162.1800
        3388    51.002300     192.0000     193.4300     162.1500
        3389    51.014600     191.0000     193.8300     162.1300
        3390    51.026800     170.0000     192.7100     162.1000
        3391    51.039100     212.0000     191.1500     162.0800
        3392    51.051300     179.0000     190.2500     162.0500
        3393    51.063600     190.0000     190.2900     162.0300
        3394    51.075800     202.0000     190.8300     162.0000
        3395    51.088100     182.0000     191.0300     161.9800
        3396    51.100300     210.0000     190.3600     161.9500
        3397    51.112600     190.0000     189.2300     161.9300
        3398    51.124800     191.0000     188.5800     161.9000
        3399    51.137100     216.0000     189.1400     161.8700
        3400    51.149300     214.0000     191.3000     161.8500
        3401    51.161600     181.0000     195.4400     161.8200
        3402    51.173800     197.0000     202.2300     161.8000
        3403    51.186100     216.0000     212.7000     161.7700
        3404    51.198300     225.0000     228.1800     161.7400
        3405    51.210600     296.0000     249.8500     161.7200
        3406    51.222800     318.0000     278.0000     161.6900
        3407    51.235100     310.0000     311.1500     161.6700
        3408    51.247300     376.0000     344.3300     161.6400
        3409    51.259600     375.0000     366.7800     161.6100
        3410    51.271900     375.0000     365.7200     161.5900
        3411    51.284100     351.0000     339.6400     161.5600
        3412    51.296400     366.0000     302.5800     161.5300
        3413    51.308600     269.0000     269.9300     161.5100
        3414    51.320900     254.0000     248.2100     161.4800
        3415    51.333100     244.0000     237.4600     161.4600
        3416    51.345400     234.0000     235.8800     161.4300
        3417    51.357600     268.0000     241.6600     161.4000
        3418    51.369900     276.0000     252.8700     161.3800
        3419    51.382100     293.0000     266.4900     161.3500
        3420    51.394400     266.0000     277.2000     161.3200
        3421    51.406600     278.0000     278.5400     161.3000
        3422    51.418900     296.0000     268.2600     161.2700
        3423    51.431100     244.0000     251.4600     161.2400
        3424    51.443400     218.0000     235.4500     161.2100
        3425    51.455600     221.0000     223.7500     161.1900
        3426    51.467900     239.0000     215.7700     161.1600
        3427    51.480100     210.0000     209.4300     161.1300
        3428    51.492400     182.0000     203.1400     161.1100
        3429    51.504600     164.0000     196.5300     161.0800
        3430    51.516900     198.0000     190.3700     161.0500
        3431    51.529100     169.0000     185.5400     161.0200
        3432    51.541400     164.0000     182.2900     161.0000
        3433    51.553600     207.0000     180.4400     160.9700
        3434    51.565900     181.0000     179.7200     160.9400
        3435    51.578100     172.0000     179.8300     160.9100
        3436    51.590400     161.0000     180.4100     160.8900
        3437    51.602600     193.0000     180.9300     160.8600
        3438    51.614900     161.0000     180.8500     160.8300
        3439    51.627100     181.0000     179.8500     160.8000
        3440    51.639400     174.0000     177.9000     160.7800
        3441    51.651600     169.0000     175.5400     160.7500
        3442    51.663900     152.0000     173.3600     160.7200
        3443    51.676100     170.0000     171.6500     160.6900
        3444    51.688400     171.0000     170.4100     160.6700
        3445    51.700600     199.0000     169.5400     160.6400
        3446    51.712900     175.0000     168.9200     160.6100
        3447    51.725100     190.0000     168.4800     160.5800
        3448    51.737400     150.0000     168.1700     160.5500
        3449    51.749600     169.0000     167.9700     160.5300
        3450    51.761900     175.0000     167.8400     160.5000
        3451    51.774100     168.0000     167.7800     160.4700
        3452    51.786400     194.0000     167.7700     160.4400
        3453    51.798600     163.0000     167.8300     160.4100
        3454    51.810900     163.0000     167.9500     160.3800
        3455    51.823100     179.0000     168.1400     160.3600
        3456    51.835400     168.0000     168.4300     160.3300
        3457    51.847600     175.0000     168.8600     160.3000
        3458    51.859900     159.0000     169.4800     160.2700
        3459    51.872100     162.0000     170.3500     160.2400
        3460    51.884400     175.0000     171.5200     160.2100
        3461    51.896700     144.0000     173.0000     160.1800
        3462    51.908900     158.0000     174.7300     160.1600
        3463    51.921200     157.0000     176.5000     160.1300
        3464    51.933400     172.0000     177.9800     160.1000
        3465    51.945700     182.0000     179.1500     160.0700
        3466    51.957900     168.0000     180.6100     160.0400
        3467    51.970200     172.0000     183.1200     160.0100
        3468    51.982400     174.0000     187.0400     159.9800
        3469    51.994700     200.0000     192.2600     159.9500
        3470    52.006900     191.0000     198.0600     159.9300
        3471    52.019200     205.0000     202.7300     159.9000
        3472    52.031400     206.0000     203.8300     159.8700
        3473    52.043700     178.0000     200.5300     159.8400
        3474    52.055900     187.0000     194.9300     159.8100
        3475    52.068200     235.0000     189.6000     159.7800
        3476    52.080400     203.0000     185.5900     159.7500
        3477    52.092700     165.0000     183.0300     159.7200
        3478    52.104900     188.0000     181.8700     159.6900
        3479    52.117200     199.0000     181.9600     159.6600
        3480    52.129400     210.0000     183.0500     159.6300
        3481    52.141700     197.0000     184.7700     159.6000
        3482    52.153900     185.0000     186.4100     159.5800
        3483    52.166200     182.0000     186.8600     159.5500
        3484    52.178400     204.0000     185.2900     159.5200
        3485    52.190700     182.0000     182.1600     159.4900
        3486    52.202900     181.0000     178.7900     159.4600
        3487    52.215200     164.0000     176.0500     159.4300
        3488    52.227400     199.0000     174.1500     159.4000
        3489    52.239700     165.0000     172.9500     159.3700
        3490    52.251900     143.0000     172.2800     159.3400
        3491    52.264200     184.0000     172.0200     159.3100
        3492    52.276400     193.0000     172.1600     159.2800
        3493    52.288700     190.0000     172.8000     159.2500
        3494    52.300900     155.0000     174.1600     159.2200
        3495    52.313200     171.0000     176.5200     159.1900
        3496    52.325400     179.0000     180.2100     159.1600
        3497    52.337700     176.0000     185.3800     159.1300
        3498    52.349900     198.0000     191.8500     159.1000
        3499    52.362200     205.0000     198.4200     159.0700
        3500    52.374400     216.0000     202.1200     159.0400
        3501    52.386700     216.0000     200.0700     159.0100
        3502    52.398900     192.0000     193.5200     158.9800
        3503    52.411200     193.0000     186.6600     158.9500
        3504    52.423400     185.0000     181.9300     158.9200
        3505    52.435700     181.0000     179.5400     158.8900
        3506    52.447900     188.0000     179.0100     158.8600
        3507    52.460200     177.0000     179.9600     158.8300
        3508    52.472400     210.0000     182.2000     158.8000
        3509    52.484700     190.0000     185.5700     158.7700
        3510    52.496900     185.0000     189.6700     158.7400
        3511    52.509200     176.0000     193.4700     158.7100
        3512    52.521400     222.0000     195.4500     158.6800
        3513    52.533700     214.0000     195.1600     158.6500
        3514    52.546000     172.0000     194.0800     158.6200
        3515    52.558200     188.0000     194.0000     158.5900
        3516    52.570500     223.0000     195.7200     158.5600
        3517    52.582700     180.0000     199.1300     158.5300
        3518    52.595000     194.0000     203.4200     158.5000
        3519    52.607200     208.0000     207.0100     158.4700
        3520    52.619500     234.0000     208.0100     158.4400
        3521    52.631700     232.0000     206.0200     158.4100
        3522    52.644000     204.0000     202.9100     158.3700
        3523    52.656200     218.0000     200.6200     158.3400
        3524    52.668500     200.0000     199.9200     158.3100
        3525    52.680700     246.0000     200.7300     158.2800
        3526    52.693000     216.0000     202.7900     158.2500
        3527    52.705200     226.0000     205.8800     158.2200
        3528    52.717500     182.0000     209.8800     158.1900
        3529    52.729700     202.0000     214.5100     158.1600
        3530    52.742000     226.0000     219.2000     158.1300
        3531    52.754200     209.0000     223.0700     158.1000
        3532    52.766500     211.0000     225.5500     158.0700
        3533    52.778700     215.0000     227.0800     158.0400
        3534    52.791000     229.0000     228.9100     158.0100
        3535    52.803200     220.0000     232.1000     157.9800
        3536    52.815500     237.0000     237.3300     157.9400
        3537    52.827700     240.0000     245.1800     157.9100
        3538    52.840000     268.0000     256.4500     157.8800
        3539    52.852200     282.0000     272.4000     157.8500
        3540    52.864500     276.0000     294.9500     157.8200
        3541    52.876700     321.0000     327.0800     157.7900
        3542    52.889000     398.0000     373.2100     157.7600
        3543    52.901200     462.0000     439.4500     157.7300
        3544    52.913500     593.0000     533.1400     157.7000
        3545    52.925700     666.0000     660.5100     157.6700
        3546    52.938000     884.0000     822.7000     157.6400
        3547    52.950200    1012.0000    1008.9500     157.6000
        3548    52.962500    1243.0000    1188.9100     157.5700
        3549    52.974700    1306.0000    1308.7200     157.5400
        3550    52.987000    1340.0000    1314.0700     157.5100
        3551    52.999200    1213.0000    1199.9200     157.4800
        3552    53.011500    1055.0000    1022.5100     157.4500
        3553    53.023700     849.0000     848.7600     157.4200
        3554    53.036000     677.0000     717.2200     157.3900
        3555    53.048200     642.0000     639.4900     157.3600
        3556    53.060500     601.0000     613.2900     157.3300
        3557    53.072700     645.0000     631.2400     157.2900
        3558    53.085000     689.0000     683.1700     157.2600
        3559    53.097200     794.0000     753.8000     157.2300
        3560    53.109500     881.0000     818.7300     157.2000
        3561    53.121700     868.0000     845.7700     157.1700
        3562    53.134000     823.0000     811.3100     157.1400
        3563    53.146200     728.0000     721.7700     157.1100
        3564    53.158500     594.0000     609.2500     157.0800
        3565    53.170700     499.0000     504.1500     157.0500
        3566    53.183000     455.0000     420.6000     157.0100
        3567    53.195200     376.0000     360.3400     156.9800
        3568    53.207500     332.0000     318.2800     156.9500
        3569    53.219800     252.0000     290.0100     156.9200
        3570    53.232000     242.0000     271.3700     156.8900
        3571    53.244300     260.0000     259.2800     156.8600
        3572    53.256500     240.0000     251.2500     156.8300
        3573    53.268800     228.0000     244.8400     156.8000
        3574    53.281000     236.0000     237.9600     156.7600
        3575    53.293300     240.0000     230.1300     156.7300
        3576    53.305500     231.0000     222.4700     156.7000
        3577    53.317800     219.0000     216.1900     156.6700
        3578    53.330000     219.0000     211.5400     156.6400
        3579    53.342300     202.0000     208.0900     156.6100
        3580    53.354500     218.0000     205.3200     156.5800
        3581    53.366800     200.0000     203.1600     156.5500
        3582    53.379000     188.0000     202.0000     156.5100
        3583    53.391300     228.0000     202.2700     156.4800
        3584    53.403500     200.0000     204.4000     156.4500
        3585    53.415800     207.0000     208.9100     156.4200
        3586    53.428000     207.0000     216.6600     156.3900
        3587    53.440300     225.0000     228.9000     156.3600
        3588    53.452500     245.0000     247.0600     156.3300
        3589    53.464800     247.0000     272.2100     156.3000
        3590    53.477000     279.0000     303.9400     156.2600
        3591    53.489300     337.0000     338.7300     156.2300
        3592    53.501500     401.0000     368.0100     156.2000
        3593    53.513800     373.0000     379.4800     156.1700
        3594    53.526000     396.0000     365.7700     156.1400
        3595    53.538300     347.0000     333.2600     156.1100
        3596    53.550500     323.0000     296.8700     156.0800
        3597    53.562800     276.0000     267.6600     156.0500
        3598    53.575000     248.0000     249.1800     156.0200
        3599    53.587300     279.0000     240.8700     155.9800
        3600    53.599500     260.0000     241.2400     155.9500
        3601    53.611800     247.0000     248.9000     155.9200
        3602    53.624000     230.0000     262.0700     155.8900
        3603    53.636300     280.0000     277.5800     155.8600
        3604    53.648500     284.0000     289.8400     155.8300
        3605    53.660800     258.0000     292.1400     155.8000
        3606    53.673000     266.0000     281.3800     155.7700
        3607    53.685300     231.0000     261.6000     155.7400
        3608    53.697500     221.0000     240.1500     155.7000
        3609    53.709800     210.0000     221.8500     155.6700
        3610    53.722000     179.0000     207.9000     155.6400
        3611    53.734300     203.0000     197.9000     155.6100
        3612    53.746500     203.0000     191.0700     155.5800
        3613    53.758800     166.0000     186.6500     155.5500
        3614    53.771000     202.0000     183.9700     155.5200
        3615    53.783300     177.0000     182.5000     155.4900
        3616    53.795500     204.0000     181.6700     155.4600
        3617    53.807800     190.0000     180.9100     155.4300
        3618    53.820000     179.0000     179.8000     155.3900
        3619    53.832300     168.0000     178.3200     155.3600
        3620    53.844600     195.0000     176.7100     155.3300
        3621    53.856800     184.0000     175.1100     155.3000
        3622    53.869100     175.0000     173.6100     155.2700
        3623    53.881300     176.0000     172.3400     155.2400
        3624    53.893600     176.0000     171.4000     155.2100
        3625    53.905800     170.0000     170.7800     155.1800
        3626    53.918100     215.0000     170.4300     155.1500
        3627    53.930300     182.0000     170.3000     155.1200
        3628    53.942600     173.0000     170.3200     155.0900
        3629    53.954800     158.0000     170.4600     155.0600
        3630    53.967100     178.0000     170.6800     155.0300
        3631    53.979300     170.0000     170.9900     154.9900
        3632    53.991600     171.0000     171.3700     154.9600
        3633    54.003800     167.0000     171.8400     154.9300
        3634    54.016100     160.0000     172.4500     154.9000
        3635    54.028300     159.0000     173.2400     154.8700
        3636    54.040600     153.0000     174.2900     154.8400
        3637    54.052800     168.0000     175.6900     154.8100
        3638    54.065100     214.0000     177.5900     154.7800
        3639    54.077300     185.0000     180.1800     154.7500
        3640    54.089600     174.0000     183.7800     154.7200
        3641    54.101800     180.0000     188.8800     154.6900
        3642    54.114100     171.0000     196.2400     154.6600
        3643    54.126300     212.0000     206.9100     154.6300
        3644    54.138600     223.0000     222.2700     154.6000
        3645    54.150800     248.0000     243.5700     154.5700
        3646    54.163100     263.0000     271.2000     154.5400
        3647    54.175300     293.0000     303.4600     154.5100
        3648    54.187600     325.0000     334.5500     154.4800
        3649    54.199800     299.0000     354.1000     154.4500
        3650    54.212100     368.0000     353.6600     154.4200
        3651    54.224300     345.0000     336.4700     154.3900
        3652    54.236600     306.0000     315.3200     154.3600
        3653    54.248800     285.0000     300.1000     154.3300
        3654    54.261100     249.0000     292.1100     154.3000
        3655    54.273300     284.0000     287.2900     154.2700
        3656    54.285600     252.0000     283.0200     154.2400
        3657    54.297800     287.0000     281.7700     154.2100
        3658    54.310100     294.0000     287.1900     154.1800
        3659    54.322300     305.0000     299.6300     154.1500
        3660    54.334600     346.0000     315.3200     154.1200
        3661    54.346800     332.0000     327.9200     154.0900
        3662    54.359100     361.0000     331.8700     154.0600
        3663    54.371300     332.0000     325.6200     154.0300
        3664    54.383600     332.0000     311.6300     154.0000
        3665    54.395800     332.0000     294.4400     153.9700
        3666    54.408100     265.0000     278.4300     153.9400
        3667    54.420300     259.0000     265.4800     153.9100
        3668    54.432600     241.0000     255.7600     153.8800
        3669    54.444800     252.0000     249.7500     153.8500
        3670    54.457100     238.0000     247.5500     153.8200
        3671    54.469400     252.0000     247.2900     153.8000
        3672    54.481600     245.0000     245.8000     153.7700
        3673    54.493900     229.0000     241.7600     153.7400
        3674    54.506100     271.0000     236.5800     153.7100
        3675    54.518400     229.0000     231.2900     153.6800
        3676    54.530600     257.0000     225.3800     153.6500
        3677    54.542900     230.0000     218.7400     153.6200
        3678    54.555100     224.0000     212.6300     153.5900
        3679    54.567400     233.0000     208.5300     153.5600
        3680    54.579600     207.0000     207.2400     153.5300
        3681    54.591900     229.0000     209.0000     153.5100
        3682    54.604100     276.0000     213.5200     153.4800
        3683    54.616400     207.0000     219.8800     153.4500
        3684    54.628600     254.0000     226.8300     153.4200
        3685    54.640900     207.0000     233.4000     153.3900
        3686    54.653100     243.0000     238.8200     153.3600
        3687    54.665400     255.0000     241.0900     153.3400
        3688    54.677600     250.0000     237.6900     153.3100
        3689    54.689900     225.0000     228.4400     153.2800
        3690    54.702100     179.0000     216.6200     153.2500
        3691    54.714400     214.0000     205.9800     153.2200
        3692    54.726600     204.0000     198.2400     153.1900
        3693    54.738900     209.0000     193.5300     153.1700
        3694    54.751100     193.0000     191.5000     153.1400
        3695    54.763400     209.0000     191.7500     153.1100
        3696    54.775600     188.0000     193.9100     153.0800
        3697    54.787900     193.0000     197.4600     153.0500
        3698    54.800100     209.0000     201.4700     153.0300
        3699    54.812400     214.0000     204.4500     153.0000
        3700    54.824600     227.0000     205.0100     152.9700
        3701    54.836900     208.0000     203.1900     152.9400
        3702    54.849100     201.0000     200.8300     152.9200
        3703    54.861400     223.0000     200.2800     152.8900
        3704    54.873600     222.0000     202.9600     152.8600
        3705    54.885900     223.0000     209.2300     152.8300
        3706    54.898100     224.0000     218.5000     152.8100
        3707    54.910400     246.0000     229.0100     152.7800
        3708    54.922600     226.0000     237.5900     152.7500
        3709    54.934900     238.0000     241.1500     152.7300
        3710    54.947100     241.0000     239.4500     152.7000
        3711    54.959400     226.0000     235.0100     152.6700
        3712    54.971600     228.0000     229.5700     152.6500
        3713    54.983900     203.0000     222.9100     152.6200
        3714    54.996100     235.0000     215.4300     152.5900
        3715    55.008400     165.0000     208.7000     152.5700
        3716    55.020600     197.0000     203.9300     152.5400
        3717    55.032900     220.0000     201.6900     152.5100
        3718    55.045100     192.0000     202.0700     152.4900
        3719    55.057400     198.0000     204.2700     152.4600
        3720    55.069600     212.0000     206.6700     152.4300
        3721    55.081900     197.0000     207.5600     152.4100
        3722    55.094100     207.0000     206.4200     152.3800
        3723    55.106400     204.0000     204.1800     152.3600
        3724    55.118700     204.0000     201.7700     152.3300
        3725    55.130900     223.0000     199.3300     152.3100
        3726    55.143200     215.0000     197.0500     152.2800
        3727    55.155400     195.0000     195.5400     152.2500
        3728    55.167700     182.0000     195.1400     152.2300
        3729    55.179900     179.0000     195.4500     152.2000
        3730    55.192200     189.0000     195.1200     152.1800
        3731    55.204400     197.0000     192.5200     152.1500
        3732    55.216700     194.0000     187.5400     152.1300
        3733    55.228900     163.0000     181.8900     152.1000
        3734    55.241200     204.0000     177.1300     152.0800
        3735    55.253400     173.0000     173.7900     152.0500
        3736    55.265700     160.0000     171.7700     152.0300
        3737    55.277900     166.0000     170.8600     152.0000
        3738    55.290200     171.0000     170.8900     151.9800
        3739    55.302400     164.0000     171.7300     151.9500
        3740    55.314700     170.0000     173.2200     151.9300
        3741    55.326900     184.0000     175.0000     151.9100
        3742    55.339200     179.0000     176.4000     151.8800
        3743    55.351400     149.0000     176.6000     151.8600
        3744    55.363700     199.0000     175.3800     151.8300
        3745    55.375900     169.0000     173.4800     151.8100
        3746    55.388200     178.0000     171.8900     151.7900
        3747    55.400400     190.0000     171.1700     151.7600
        3748    55.412700     224.0000     171.5400     151.7400
        3749    55.424900     169.0000     173.0800     151.7100
        3750    55.437200     205.0000     175.9300     151.6900
        3751    55.449400     177.0000     180.2300     151.6700
        3752    55.461700     200.0000     185.9800     151.6400
        3753    55.473900     191.0000     192.7900     151.6200
        3754    55.486200     184.0000     199.5600     151.6000
        3755    55.498400     205.0000     204.3700     151.5800
        3756    55.510700     199.0000     205.3200     151.5500
        3757    55.522900     215.0000     202.6100     151.5300
        3758    55.535200     195.0000     198.4300     151.5100
        3759    55.547400     176.0000     194.7100     151.4800
        3760    55.559700     201.0000     192.3900     151.4600
        3761    55.571900     172.0000     191.6200     151.4400
        3762    55.584200     225.0000     191.5900     151.4200
        3763    55.596400     194.0000     191.2800     151.4000
        3764    55.608700     204.0000     190.6600     151.3700
        3765    55.620900     202.0000     190.6100     151.3500
        3766    55.633200     184.0000     191.5600     151.3300
        3767    55.645400     224.0000     192.8500     151.3100
        3768    55.657700     194.0000     193.3100     151.2900
        3769    55.669900     207.0000     192.2300     151.2700
        3770    55.682200     200.0000     189.7500     151.2400
        3771    55.694400     187.0000     186.4800     151.2200
        3772    55.706700     234.0000     183.2000     151.2000
        3773    55.718900     178.0000     180.5800     151.1800
        3774    55.731200     156.0000     178.5900     151.1600
        3775    55.743400     166.0000     176.7400     151.1400
        3776    55.755700     184.0000     174.7400     151.1200
        3777    55.768000     167.0000     172.8500     151.1000
        3778    55.780200     199.0000     171.5000     151.0800
        3779    55.792500     167.0000     170.8700     151.0600
        3780    55.804700     177.0000     170.9200     151.0400
        3781    55.817000     181.0000     171.4800     151.0200
        3782    55.829200     205.0000     172.3200     151.0000
        3783    55.841500     169.0000     173.2800     150.9800
        3784    55.853700     174.0000     174.4100     150.9600
        3785    55.866000     184.0000     176.0100     150.9400
        3786    55.878200     194.0000     178.3900     150.9200
        3787    55.890500     168.0000     181.8800     150.9000
        3788    55.902700     171.0000     186.7300     150.8800
        3789    55.915000     193.0000     192.9200     150.8600
        3790    55.927200     195.0000     200.1700     150.8400
        3791    55.939500     215.0000     208.5300     150.8300
        3792    55.951700     236.0000     219.0400     150.8100
        3793    55.964000     224.0000     232.7400     150.7900
        3794    55.976200     264.0000     248.9600     150.7700
        3795    55.988500     275.0000     264.4000     150.7500
        3796    56.000700     273.0000     274.4600     150.7300
        3797    56.013000     263.0000     276.9700     150.7200
        3798    56.025200     290.0000     273.9500     150.7000
        3799    56.037500     272.0000     268.2300     150.6800
        3800    56.049700     249.0000     260.2600     150.6600
        3801    56.062000     228.0000     249.8900     150.6500
        3802    56.074200     240.0000     239.0400     150.6300
        3803    56.086500     235.0000     230.5400     150.6100
        3804    56.098700     217.0000     226.0000     150.5900
        3805    56.111000     222.0000     225.5300     150.5800
        3806    56.123200     248.0000     227.8200     150.5600
        3807    56.135500     259.0000     230.6400     150.5400
        3808    56.147700     244.0000     231.8000     150.5300
        3809    56.160000     226.0000     230.0800     150.5100
        3810    56.172200     227.0000     225.8500     150.5000
        3811    56.184500     204.0000     220.3300     150.4800
        3812    56.196700     198.0000     214.0700     150.4600
        3813    56.209000     184.0000     206.8800     150.4500
        3814    56.221200     203.0000     199.1300     150.4300
        3815    56.233500     191.0000     192.0800     150.4200
        3816    56.245700     177.0000     186.7800     150.4000
        3817    56.258000     190.0000     183.4600     150.3900
        3818    56.270200     202.0000     181.7700     150.3700
        3819    56.282500     204.0000     181.1900     150.3600
        3820    56.294700     184.0000     181.4700     150.3400
        3821    56.307000     185.0000     182.4600     150.3300
        3822    56.319200     172.0000     183.6900     150.3200
        3823    56.331500     202.0000     184.0200     150.3000
        3824    56.343700     204.0000     182.3800     150.2900
        3825    56.356000     205.0000     178.9500     150.2700
        3826    56.368200     196.0000     175.0400     150.2600
        3827    56.380500     181.0000     171.8600     150.2500
        3828    56.392800     169.0000     169.9200     150.2300
        3829    56.405000     199.0000     169.2600     150.2200
        3830    56.417300     184.0000     169.8500     150.2100
        3831    56.429500     191.0000     171.6300     150.2000
        3832    56.441800     197.0000     174.9600     150.1800
        3833    56.454000     184.0000     180.0200     150.1700
        3834    56.466300     189.0000     187.0100     150.1600
        3835    56.478500     199.0000     195.8700     150.1500
        3836    56.490800     221.0000     206.1000     150.1400
        3837    56.503000     236.0000     216.7100     150.1200
        3838    56.515300     238.0000     225.8400     150.1100
        3839    56.527500     239.0000     230.3000     150.1000
        3840    56.539800     224.0000     227.2200     150.0900
        3841    56.552000     217.0000     217.3100     150.0800
        3842    56.564300     212.0000     204.8100     150.0700
        3843    56.576500     190.0000     193.8500     150.0600
        3844    56.588800     180.0000     186.2800     150.0500
        3845    56.601000     194.0000     182.2000     150.0400
        3846    56.613300     161.0000     181.1000     150.0300
        3847    56.625500     189.0000     182.3700     150.0200
        3848    56.637800     183.0000     185.4900     150.0100
        3849    56.650000     188.0000     189.8900     150.0000
        3850    56.662300     225.0000     194.5300     149.9900
        3851    56.674500     210.0000     197.6700     149.9800
        3852    56.686800     200.0000     197.4500     149.9700
        3853    56.699000     192.0000     193.2800     149.9600
        3854    56.711300     189.0000     186.5600     149.9500
        3855    56.723500     190.0000     179.5700     149.9400
        3856    56.735800     166.0000     173.8600     149.9400
        3857    56.748000     161.0000     169.8600     149.9300
        3858    56.760300     181.0000     167.3600     149.9200
        3859    56.772500     183.0000     165.9800     149.9100
        3860    56.784800     196.0000     165.3700     149.9000
        3861    56.797000     188.0000     165.2800     149.9000
        3862    56.809300     172.0000     165.5700     149.8900
        3863    56.821500     138.0000     166.1100     149.8800
        3864    56.833800     172.0000     166.7200     149.8800
        3865    56.846000     178.0000     167.1800     149.8700
        3866    56.858300     167.0000     167.1500     149.8600
        3867    56.870500     162.0000     166.3300     149.8600
        3868    56.882800     150.0000     164.9500     149.8500
        3869    56.895000     160.0000     163.5500     149.8500
        3870    56.907300     161.0000     162.4600     149.8400
        3871    56.919500     168.0000     161.7500     149.8400
        3872    56.931800     156.0000     161.4000     149.8300
        3873    56.944000     163.0000     161.4000     149.8300
        3874    56.956300     149.0000     161.7400     149.8200
        3875    56.968500     175.0000     162.4100     149.8200
        3876    56.980800     152.0000     163.4100     149.8100
        3877    56.993000     173.0000     164.6900     149.8100
        3878    57.005300     189.0000     166.1400     149.8000
        3879    57.017500     177.0000     167.6400     149.8000
        3880    57.029800     169.0000     169.1800     149.8000
        3881    57.042100     186.0000     171.0300     149.7900
        3882    57.054300     195.0000     173.4200     149.7900
        3883    57.066600     186.0000     176.2900     149.7900
        3884    57.078800     175.0000     179.1700     149.7900
        3885    57.091100     188.0000     181.2600     149.7800
        3886    57.103300     178.0000     182.1100     149.7800
        3887    57.115600     170.0000     182.5200     149.7800
        3888    57.127800     188.0000     184.0300     149.7800
        3889    57.140100     199.0000     187.8400     149.7800
        3890    57.152300     190.0000     194.5900     149.7700
        3891    57.164600     217.0000     204.3400     149.7700
        3892    57.176800     213.0000     216.3300     149.7700
        3893    57.189100     214.0000     228.3100     149.7700
        3894    57.201300     257.0000     236.7500     149.7700
        3895    57.213600     243.0000     239.0400     149.7700
        3896    57.225800     220.0000     235.8800     149.7700
        3897    57.238100     214.0000     230.0100     149.7700
        3898    57.250300     234.0000     223.9600     149.7700
        3899    57.262600     204.0000     220.0600     149.7700
        3900    57.274800     249.0000     220.2100     149.7800
        3901    57.287100     205.0000     225.2700     149.7800
        3902    57.299300     202.0000     234.7200     149.7800
        3903    57.311600     241.0000     246.5700     149.7800
        3904    57.323800     248.0000     258.1100     149.7800
        3905    57.336100     272.0000     268.0400     149.7900
        3906    57.348300     272.0000     275.9600     149.7900
        3907    57.360600     289.0000     279.2800     149.7900
        3908    57.372800     284.0000     274.0500     149.7900
        3909    57.385100     228.0000     259.8800     149.8000
        3910    57.397300     265.0000     241.4200     149.8000
        3911    57.409600     232.0000     224.2900     149.8000
        3912    57.421800     194.0000     211.7200     149.8100
        3913    57.434100     228.0000     204.3600     149.8100
        3914    57.446300     193.0000     201.4200     149.8200
        3915    57.458600     193.0000     201.5000     149.8200
        3916    57.470800     206.0000     202.8700     149.8200
        3917    57.483100     235.0000     204.0800     149.8300
        3918    57.495300     205.0000     204.7300     149.8400
        3919    57.507600     176.0000     204.8700     149.8400
        3920    57.519800     200.0000     203.6400     149.8500
        3921    57.532100     202.0000     199.7200     149.8500
        3922    57.544300     188.0000     193.0700     149.8600
        3923    57.556600     196.0000     185.3900     149.8700
        3924    57.568800     178.0000     178.5500     149.8700
        3925    57.581100     160.0000     173.4300     149.8800
        3926    57.593300     161.0000     170.0100     149.8900
        3927    57.605600     168.0000     167.9500     149.9000
        3928    57.617800     170.0000     166.8200     149.9000
        3929    57.630100     180.0000     166.1900     149.9100
        3930    57.642300     164.0000     165.6500     149.9200
        3931    57.654600     156.0000     165.0100     149.9300
        3932    57.666800     173.0000     164.4200     149.9400
        3933    57.679100     183.0000     164.2100     149.9500
        3934    57.691400     158.0000     164.6000     149.9600
        3935    57.703600     179.0000     165.7600     149.9700
        3936    57.715900     176.0000     167.7800     149.9800
        3937    57.728100     189.0000     170.6400     149.9900
        3938    57.740400     159.0000     174.0700     150.0000
        3939    57.752600     177.0000     177.2600     150.0100
        3940    57.764900     187.0000     178.8800     150.0200
        3941    57.777100     169.0000     177.9800     150.0300
        3942    57.789400     184.0000     175.2100     150.0400
        3943    57.801600     173.0000     172.0800     150.0600
        3944    57.813900     192.0000     169.6600     150.0700
        3945    57.826100     160.0000     168.3600     150.0800
        3946    57.838400     177.0000     168.3100     150.0900
        3947    57.850600     172.0000     169.4600     150.1100
        3948    57.862900     177.0000     171.6400     150.1200
        3949    57.875100     183.0000     174.4600     150.1400
        3950    57.887400     159.0000     177.3400     150.1500
        3951    57.899600     179.0000     179.7800     150.1600
        3952    57.911900     166.0000     181.5400     150.1800
        3953    57.924100     162.0000     182.3900     150.1900
        3954    57.936400     166.0000     181.8100     150.2100
        3955    57.948600     186.0000     179.5700     150.2200
        3956    57.960900     153.0000     176.0600     150.2400
        3957    57.973100     167.0000     172.2000     150.2600
        3958    57.985400     159.0000     168.9400     150.2700
        3959    57.997600     141.0000     166.7600     150.2900
        3960    58.009900     172.0000     165.7100     150.3100
        3961    58.022100     167.0000     165.5600     150.3200
        3962    58.034400     174.0000     166.0100     150.3400
        3963    58.046600     136.0000     166.7100     150.3600
        3964    58.058900     141.0000     167.4400     150.3800
        3965    58.071100     171.0000     168.2200     150.4000
        3966    58.083400     150.0000     169.0100     150.4100
        3967    58.095600     160.0000     169.6200     150.4300
        3968    58.107900     162.0000     169.8000     150.4500
        3969    58.120100     140.0000     169.6200     150.4700
        3970    58.132400     167.0000     169.3500     150.4900
        3971    58.144600     158.0000     169.0300     150.5100
        3972    58.156900     157.0000     168.2600     150.5300
        3973    58.169100     160.0000     166.6700     150.5500
        3974    58.181400     165.0000     164.5500     150.5800
        3975    58.193600     179.0000     162.5600     150.6000
        3976    58.205900     161.0000     161.0800     150.6200
        3977    58.218100     155.0000     160.1700     150.6400
        3978    58.230400     182.0000     159.6800     150.6600
        3979    58.242600     163.0000     159.4700     150.6900
        3980    58.254900     161.0000     159.4200     150.7100
        3981    58.267100     178.0000     159.4800     150.7300
        3982    58.279400     159.0000     159.7300     150.7600
        3983    58.291600     136.0000     160.1300     150.7800
        3984    58.303900     137.0000     160.5200     150.8100
        3985    58.316200     167.0000     160.6100     150.8300
        3986    58.328400     158.0000     160.1900     150.8600
        3987    58.340700     176.0000     159.4300     150.8800
        3988    58.352900     183.0000     158.6300     150.9100
        3989    58.365200     165.0000     158.0100     150.9300
        3990    58.377400     173.0000     157.6400     150.9600
        3991    58.389700     159.0000     157.5100     150.9900
        3992    58.401900     163.0000     157.5800     151.0100
        3993    58.414200     165.0000     157.8500     151.0400
        3994    58.426400     148.0000     158.3400     151.0700
        3995    58.438700     160.0000     159.0700     151.1000
        3996    58.450900     155.0000     160.0400     151.1300
        3997    58.463200     155.0000     161.1900     151.1500
        3998    58.475400     178.0000     162.3000     151.1800
        3999    58.487700     151.0000     162.9800     151.2100
        4000    58.499900     162.0000     162.9200     151.2400
        4001    58.512200     146.0000     162.2400     151.2700
        4002    58.524400     175.0000     161.4000     151.3000
        4003    58.536700     165.0000     160.7800     151.3300
        4004    58.548900     153.0000     160.5000     151.3700
        4005    58.561200     176.0000     160.5600     151.4000
        4006    58.573400     168.0000     160.9400     151.4300
        4007    58.585700     166.0000     161.6400     151.4600
        4008    58.597900     167.0000     162.6700     151.4900
        4009    58.610200     173.0000     164.0700     151.5300
        4010    58.622400     190.0000     165.8800     151.5600
        4011    58.634700     181.0000     168.1800     151.5900
        4012    58.646900     160.0000     171.0200     151.6300
        4013    58.659200     186.0000     174.5400     151.6600
        4014    58.671400     206.0000     179.1100     151.7000
        4015    58.683700     203.0000     185.1200     151.7300
        4016    58.695900     188.0000     192.5600     151.7700
        4017    58.708200     215.0000     200.4100     151.8000
        4018    58.720400     207.0000     206.1500     151.8400
        4019    58.732700     197.0000     206.7100     151.8800
        4020    58.744900     204.0000     201.4900     151.9100
        4021    58.757200     191.0000     193.5200     151.9500
        4022    58.769400     202.0000     186.0900     151.9900
        4023    58.781700     184.0000     180.6800     152.0300
        4024    58.793900     192.0000     177.3900     152.0600
        4025    58.806200     177.0000     175.9500     152.1000
        4026    58.818400     195.0000     176.0600     152.1400
        4027    58.830700     193.0000     177.5000     152.1800
        4028    58.842900     193.0000     180.0300     152.2200
        4029    58.855200     173.0000     183.2900     152.2600
        4030    58.867400     203.0000     186.7600     152.3000
        4031    58.879700     179.0000     189.4600     152.3500
        4032    58.891900     206.0000     190.1600     152.3900
        4033    58.904200     191.0000     188.5100     152.4300
        4034    58.916400     178.0000     185.7300     152.4700
        4035    58.928700     181.0000     183.5000     152.5100
        4036    58.940900     166.0000     182.7700     152.5600
        4037    58.953200     189.0000     183.7000     152.6000
        4038    58.965500     172.0000     185.9100     152.6400
        4039    58.977700     178.0000     188.6000     152.6900
        4040    58.990000     176.0000     190.8400     152.7300
        4041    59.002200     172.0000     192.1300     152.7800
        4042    59.014500     192.0000     192.3000     152.8200
        4043    59.026700     206.0000     190.9600     152.8700
        4044    59.039000     189.0000     188.0500     152.9200
        4045    59.051200     182.0000     184.5600     152.9600
        4046    59.063500     190.0000     181.6800     153.0100
        4047    59.075700     181.0000     180.0100     153.0600
        4048    59.088000     162.0000     179.6400     153.1000
        4049    59.100200     201.0000     180.4900     153.1500
        4050    59.112500     186.0000     182.5000     153.2000
        4051    59.124700     170.0000     185.5800     153.2500
        4052    59.137000     194.0000     189.6100     153.3000
        4053    59.149200     182.0000     194.4800     153.3500
        4054    59.161500     172.0000     200.4200     153.4000
        4055    59.173700     194.0000     208.0900     153.4500
        4056    59.186000     214.0000     218.3900     153.5000
        4057    59.198200     232.0000     232.5600     153.5500
        4058    59.210500     258.0000     252.1900     153.6100
        4059    59.222700     263.0000     278.1900     153.6600
        4060    59.235000     300.0000     308.9200     153.7100
        4061    59.247200     352.0000     338.2100     153.7600
        4062    59.259500     381.0000     355.6700     153.8200
        4063    59.271700     394.0000     353.0100     153.8700
        4064    59.284000     382.0000     332.6700     153.9300
        4065    59.296200     309.0000     305.9300     153.9800
        4066    59.308500     336.0000     282.5400     154.0300
        4067    59.320700     251.0000     265.7800     154.0900
        4068    59.333000     237.0000     255.1300     154.1500
        4069    59.345200     258.0000     250.1700     154.2100
        4070    59.357500     250.0000     251.8000     154.2600
        4071    59.369700     259.0000     261.4600     154.3200
        4072    59.382000     267.0000     280.1900     154.3800
        4073    59.394200     318.0000     307.9200     154.4400
        4074    59.406500     345.0000     342.1700     154.4900
        4075    59.418700     378.0000     376.9800     154.5500
        4076    59.431000     398.0000     403.3000     154.6100
        4077    59.443200     378.0000     412.2500     154.6700
        4078    59.455500     395.0000     399.5300     154.7300
        4079    59.467700     408.0000     368.6800     154.8000
        4080    59.480000     355.0000     329.9700     154.8600
        4081    59.492200     314.0000     293.6100     154.9200
        4082    59.504500     267.0000     264.9200     154.9800
        4083    59.516700     242.0000     245.0400     155.0400
        4084    59.529000     229.0000     233.3200     155.1100
        4085    59.541200     202.0000     228.7100     155.1700
        4086    59.553500     226.0000     230.3000     155.2400
        4087    59.565700     232.0000     237.0800     155.3000
        4088    59.578000     228.0000     247.4300     155.3600
        4089    59.590200     255.0000     258.4500     155.4300
        4090    59.602500     275.0000     266.1300     155.5000
        4091    59.614800     256.0000     266.4700     155.5600
        4092    59.627000     244.0000     257.8800     155.6300
        4093    59.639300     245.0000     242.8800     155.7000
        4094    59.651500     219.0000     226.3600     155.7600
        4095    59.663800     229.0000     212.1900     155.8300
        4096    59.676000     176.0000     201.7800     155.9000
        4097    59.688300     208.0000     194.8600     155.9700
        4098    59.700500     188.0000     190.5800     156.0400
        4099    59.712800     195.0000     188.1200     156.1100
        4100    59.725000     168.0000     186.8400     156.1800
        4101    59.737300     172.0000     186.1500     156.2500
        4102    59.749500     191.0000     185.3900     156.3200
        4103    59.761800     197.0000     183.9700     156.4000
        4104    59.774000     186.0000     181.8800     156.4700
        4105    59.786300     180.0000     179.6000     156.5400
        4106    59.798500     170.0000     177.6300     156.6200
        4107    59.810800     176.0000     176.2200     156.6900
        4108    59.823000     161.0000     175.5500     156.7700
        4109    59.835300     155.0000     175.7000     156.8400
        4110    59.847500     197.0000     176.7200     156.9100
        4111    59.859800     191.0000     178.6700     156.9900
        4112    59.872000     164.0000     181.5600     157.0700
        4113    59.884300     197.0000     185.3800     157.1400
        4114    59.896500     178.0000     189.9000     157.2200
        4115    59.908800     191.0000     194.5500     157.3000
        4116    59.921000     183.0000     198.6300     157.3800
        4117    59.933300     204.0000     201.9300     157.4600
        4118    59.945500     202.0000     204.3700     157.5400
        4119    59.957800     206.0000     204.8700     157.6200
        4120    59.970000     200.0000     201.9700     157.7000
        4121    59.982300     178.0000     196.1100     157.7800
        4122    59.994500     187.0000     189.5800     157.8600

# The following lines are used to test the character set of files sent by
# network email or other means. They are not part of the CIF data set.
# abcdefghijklmnopqrstuvwxyzABCDEFGHIJKLMNOPQRSTUVWXYZ0123456789
# !@#$%^&*()_+{}:"~<>?|\-=[];'`,./ 
