# Supplementary material for: Hydrogen-substituted β-tricalcium phosphate synthesized in organic media
Source: Acta Crystallogr B Struct Sci Cryst Eng Mater. 2016 Dec 1;72(Pt 6):875–84. doi: 10.1107/S2052520616015675 (PMC5134762; doi:10.1107/S2052520616015675)
Supplement: Supplementary file 17 [file b-72-00875-150316-01-betaTCPsup17.rtv]

###############################################################################
# Rietveld refinement results for sample 150316-01
# Created with Profex 3.10.0
# Export date: Juli 27, 2016 - 16:29
###############################################################################

data_150316-01
_pd_block_id 150316-01

loop_
    _pd_proc_point_id
    _pd_proc_2theta_corrected
    _pd_proc_intensity_total
    _pd_calc_intensity_total
    _pd_proc_intensity_bkg_calc
           1     9.508400     397.0000     390.9600     390.7800
           2     9.520600     392.0000     391.1300     390.9500
           3     9.532900     425.0000     391.2800     391.1000
           4     9.545100     368.0000     391.4200     391.2300
           5     9.557400     400.0000     391.5500     391.3600
           6     9.569600     424.0000     391.6600     391.4600
           7     9.581900     451.0000     391.7500     391.5600
           8     9.594100     385.0000     391.8300     391.6400
           9     9.606400     364.0000     391.9000     391.7000
          10     9.618600     401.0000     391.9600     391.7600
          11     9.630900     371.0000     392.0000     391.8000
          12     9.643100     353.0000     392.0300     391.8200
          13     9.655400     365.0000     392.0500     391.8400
          14     9.667600     412.0000     392.0600     391.8400
          15     9.679900     389.0000     392.0600     391.8300
          16     9.692100     393.0000     392.0400     391.8200
          17     9.704400     411.0000     392.0100     391.7900
          18     9.716600     396.0000     391.9800     391.7500
          19     9.728900     424.0000     391.9300     391.7000
          20     9.741100     404.0000     391.8800     391.6400
          21     9.753400     397.0000     391.8100     391.5700
          22     9.765600     366.0000     391.7400     391.4900
          23     9.777900     414.0000     391.6600     391.4000
          24     9.790100     393.0000     391.5700     391.3100
          25     9.802400     399.0000     391.4700     391.2000
          26     9.814600     364.0000     391.3600     391.0900
          27     9.826900     374.0000     391.2500     390.9700
          28     9.839100     380.0000     391.1200     390.8400
          29     9.851400     382.0000     390.9900     390.7100
          30     9.863600     371.0000     390.8600     390.5600
          31     9.875900     373.0000     390.7100     390.4100
          32     9.888100     416.0000     390.5600     390.2600
          33     9.900400     419.0000     390.4100     390.0900
          34     9.912600     358.0000     390.2500     389.9200
          35     9.924900     372.0000     390.0800     389.7500
          36     9.937100     406.0000     389.9100     389.5700
          37     9.949400     376.0000     389.7300     389.3800
          38     9.961600     394.0000     389.5400     389.1900
          39     9.973900     423.0000     389.3600     388.9900
          40     9.986100     351.0000     389.1600     388.7900
          41     9.998400     393.0000     388.9700     388.5800
          42    10.010600     387.0000     388.7600     388.3700
          43    10.022900     405.0000     388.5600     388.1500
          44    10.035100     360.0000     388.3500     387.9300
          45    10.047400     370.0000     388.1400     387.7100
          46    10.059600     362.0000     387.9200     387.4800
          47    10.071900     381.0000     387.7000     387.2500
          48    10.084100     398.0000     387.4800     387.0100
          49    10.096400     404.0000     387.2500     386.7700
          50    10.108600     415.0000     387.0200     386.5300
          51    10.120900     363.0000     386.7900     386.2800
          52    10.133100     391.0000     386.5600     386.0300
          53    10.145400     423.0000     386.3200     385.7800
          54    10.157700     383.0000     386.0900     385.5300
          55    10.169900     384.0000     385.8500     385.2700
          56    10.182200     367.0000     385.6100     385.0100
          57    10.194400     416.0000     385.3700     384.7400
          58    10.206700     392.0000     385.1200     384.4800
          59    10.218900     382.0000     384.8800     384.2100
          60    10.231200     394.0000     384.6400     383.9400
          61    10.243400     399.0000     384.3900     383.6700
          62    10.255700     417.0000     384.1500     383.4000
          63    10.267900     400.0000     383.9000     383.1200
          64    10.280200     403.0000     383.6600     382.8500
          65    10.292400     388.0000     383.4200     382.5700
          66    10.304700     394.0000     383.1800     382.2900
          67    10.316900     388.0000     382.9400     382.0100
          68    10.329200     394.0000     382.7000     381.7300
          69    10.341400     366.0000     382.4700     381.4400
          70    10.353700     365.0000     382.2400     381.1600
          71    10.365900     378.0000     382.0100     380.8700
          72    10.378200     364.0000     381.7900     380.5900
          73    10.390400     357.0000     381.5700     380.3000
          74    10.402700     385.0000     381.3600     380.0100
          75    10.414900     382.0000     381.1500     379.7200
          76    10.427200     373.0000     380.9500     379.4300
          77    10.439400     417.0000     380.7700     379.1400
          78    10.451700     362.0000     380.5900     378.8500
          79    10.463900     406.0000     380.4300     378.5600
          80    10.476200     370.0000     380.2800     378.2700
          81    10.488400     373.0000     380.1600     377.9800
          82    10.500700     398.0000     380.0600     377.6900
          83    10.512900     373.0000     379.9900     377.4000
          84    10.525200     346.0000     379.9500     377.1100
          85    10.537400     399.0000     379.9600     376.8200
          86    10.549700     387.0000     380.0200     376.5200
          87    10.561900     365.0000     380.1500     376.2300
          88    10.574200     386.0000     380.3700     375.9400
          89    10.586400     390.0000     380.7000     375.6500
          90    10.598700     378.0000     381.1900     375.3600
          91    10.610900     402.0000     381.8700     375.0700
          92    10.623200     391.0000     382.4400     374.7800
          93    10.635400     364.0000     383.6600     374.4900
          94    10.647700     400.0000     385.4200     374.2000
          95    10.659900     403.0000     387.8800     373.9100
          96    10.672200     407.0000     390.3700     373.6200
          97    10.684400     374.0000     394.0000     373.3400
          98    10.696700     380.0000     398.6000     373.0500
          99    10.708900     416.0000     404.6600     372.7600
         100    10.721200     409.0000     411.8500     372.4800
         101    10.733400     468.0000     421.0100     372.1900
         102    10.745700     418.0000     433.9800     371.9100
         103    10.757900     456.0000     450.9400     371.6200
         104    10.770200     504.0000     474.1200     371.3400
         105    10.782400     487.0000     505.0500     371.0600
         106    10.794700     548.0000     545.8800     370.7800
         107    10.807000     635.0000     595.5700     370.5000
         108    10.819200     656.0000     643.0500     370.2200
         109    10.831500     641.0000     676.3500     369.9400
         110    10.843700     711.0000     698.1000     369.6600
         111    10.856000     685.0000     707.5000     369.3800
         112    10.868200     687.0000     694.8500     369.1100
         113    10.880500     688.0000     649.1600     368.8300
         114    10.892700     599.0000     583.3600     368.5600
         115    10.905000     544.0000     519.8000     368.2900
         116    10.917200     442.0000     465.3500     368.0200
         117    10.929500     378.0000     428.0800     367.7500
         118    10.941700     390.0000     406.8900     367.4800
         119    10.954000     382.0000     394.9200     367.2100
         120    10.966200     375.0000     387.6100     366.9400
         121    10.978500     405.0000     382.7900     366.6700
         122    10.990700     382.0000     379.4200     366.4100
         123    11.003000     382.0000     376.8800     366.1400
         124    11.015200     346.0000     374.9100     365.8800
         125    11.027500     358.0000     373.3300     365.6200
         126    11.039700     319.0000     372.0300     365.3600
         127    11.052000     334.0000     370.9400     365.1000
         128    11.064200     381.0000     370.0000     364.8400
         129    11.076500     382.0000     369.1800     364.5900
         130    11.088700     351.0000     368.4500     364.3300
         131    11.101000     365.0000     367.8000     364.0700
         132    11.113200     373.0000     367.2000     363.8200
         133    11.125500     415.0000     366.6600     363.5700
         134    11.137700     352.0000     366.1500     363.3200
         135    11.150000     345.0000     365.6800     363.0700
         136    11.162200     352.0000     365.2300     362.8200
         137    11.174500     342.0000     364.8100     362.5700
         138    11.186700     357.0000     364.4100     362.3300
         139    11.199000     350.0000     364.0200     362.0800
         140    11.211200     359.0000     363.6600     361.8400
         141    11.223500     360.0000     363.3000     361.6000
         142    11.235700     381.0000     362.9600     361.3600
         143    11.248000     367.0000     362.6300     361.1200
         144    11.260200     375.0000     362.3100     360.8800
         145    11.272500     347.0000     362.0000     360.6400
         146    11.284700     370.0000     361.6900     360.4100
         147    11.297000     363.0000     361.3900     360.1700
         148    11.309200     337.0000     361.1000     359.9400
         149    11.321500     346.0000     360.8200     359.7100
         150    11.333700     339.0000     360.5300     359.4700
         151    11.346000     393.0000     360.2600     359.2500
         152    11.358200     396.0000     359.9900     359.0200
         153    11.370500     362.0000     359.7300     358.7900
         154    11.382700     340.0000     359.4600     358.5600
         155    11.395000     380.0000     359.2100     358.3400
         156    11.407200     349.0000     358.9500     358.1200
         157    11.419500     355.0000     358.7000     357.8900
         158    11.431800     395.0000     358.4500     357.6700
         159    11.444000     355.0000     358.2100     357.4500
         160    11.456300     384.0000     357.9600     357.2300
         161    11.468500     359.0000     357.7200     357.0200
         162    11.480800     358.0000     357.4900     356.8000
         163    11.493000     351.0000     357.2500     356.5900
         164    11.505300     338.0000     357.0200     356.3700
         165    11.517500     353.0000     356.7900     356.1600
         166    11.529800     359.0000     356.5600     355.9500
         167    11.542000     341.0000     356.3300     355.7400
         168    11.554300     408.0000     356.1100     355.5300
         169    11.566500     372.0000     355.8800     355.3200
         170    11.578800     357.0000     355.6600     355.1100
         171    11.591000     337.0000     355.4400     354.9100
         172    11.603300     359.0000     355.2300     354.7000
         173    11.615500     397.0000     355.0100     354.5000
         174    11.627800     373.0000     354.8000     354.3000
         175    11.640000     373.0000     354.5900     354.1000
         176    11.652300     368.0000     354.3700     353.9000
         177    11.664500     346.0000     354.1700     353.7000
         178    11.676800     374.0000     353.9600     353.5000
         179    11.689000     344.0000     353.7500     353.3000
         180    11.701300     315.0000     353.5500     353.1100
         181    11.713500     338.0000     353.3500     352.9100
         182    11.725800     337.0000     353.1500     352.7200
         183    11.738000     380.0000     352.9500     352.5300
         184    11.750300     363.0000     352.7500     352.3300
         185    11.762500     359.0000     352.5500     352.1400
         186    11.774800     367.0000     352.3600     351.9500
         187    11.787000     339.0000     352.1600     351.7700
         188    11.799300     403.0000     351.9700     351.5800
         189    11.811500     374.0000     351.7800     351.3900
         190    11.823800     349.0000     351.5900     351.2100
         191    11.836000     387.0000     351.4000     351.0200
         192    11.848300     333.0000     351.2100     350.8400
         193    11.860500     334.0000     351.0300     350.6600
         194    11.872800     341.0000     350.8400     350.4700
         195    11.885000     306.0000     350.6600     350.2900
         196    11.897300     365.0000     350.4700     350.1100
         197    11.909500     353.0000     350.2900     349.9300
         198    11.921800     351.0000     350.1100     349.7600
         199    11.934000     363.0000     349.9300     349.5800
         200    11.946300     355.0000     349.7500     349.4000
         201    11.958500     339.0000     349.5800     349.2300
         202    11.970800     336.0000     349.4000     349.0500
         203    11.983000     368.0000     349.2200     348.8800
         204    11.995300     382.0000     349.0500     348.7100
         205    12.007500     362.0000     348.8800     348.5400
         206    12.019800     365.0000     348.7100     348.3700
         207    12.032000     368.0000     348.5300     348.2000
         208    12.044300     343.0000     348.3600     348.0300
         209    12.056500     358.0000     348.2000     347.8600
         210    12.068800     331.0000     348.0300     347.6900
         211    12.081100     375.0000     347.8600     347.5200
         212    12.093300     343.0000     347.6900     347.3600
         213    12.105600     383.0000     347.5300     347.1900
         214    12.117800     363.0000     347.3600     347.0300
         215    12.130100     384.0000     347.2000     346.8700
         216    12.142300     347.0000     347.0400     346.7000
         217    12.154600     373.0000     346.8800     346.5400
         218    12.166800     351.0000     346.7200     346.3800
         219    12.179100     351.0000     346.5600     346.2200
         220    12.191300     323.0000     346.4000     346.0600
         221    12.203600     369.0000     346.2400     345.9000
         222    12.215800     322.0000     346.0800     345.7400
         223    12.228100     339.0000     345.9300     345.5800
         224    12.240300     335.0000     345.7700     345.4300
         225    12.252600     335.0000     345.6200     345.2700
         226    12.264800     338.0000     345.4600     345.1100
         227    12.277100     363.0000     345.3100     344.9600
         228    12.289300     344.0000     345.1600     344.8100
         229    12.301600     340.0000     345.0100     344.6500
         230    12.313800     350.0000     344.8600     344.5000
         231    12.326100     368.0000     344.7100     344.3500
         232    12.338300     333.0000     344.5600     344.2000
         233    12.350600     365.0000     344.4100     344.0400
         234    12.362800     353.0000     344.2700     343.8900
         235    12.375100     354.0000     344.1200     343.7400
         236    12.387300     354.0000     343.9800     343.5900
         237    12.399600     309.0000     343.8300     343.4500
         238    12.411800     367.0000     343.6900     343.3000
         239    12.424100     351.0000     343.5500     343.1500
         240    12.436300     322.0000     343.4100     343.0000
         241    12.448600     333.0000     343.2700     342.8600
         242    12.460800     335.0000     343.1300     342.7100
         243    12.473100     359.0000     342.9900     342.5700
         244    12.485300     328.0000     342.8500     342.4200
         245    12.497600     357.0000     342.7100     342.2800
         246    12.509800     344.0000     342.5800     342.1300
         247    12.522100     358.0000     342.4400     341.9900
         248    12.534300     356.0000     342.3100     341.8500
         249    12.546600     339.0000     342.1800     341.7100
         250    12.558800     346.0000     342.0500     341.5700
         251    12.571100     353.0000     341.9200     341.4200
         252    12.583300     350.0000     341.7900     341.2800
         253    12.595600     339.0000     341.6600     341.1400
         254    12.607800     329.0000     341.5300     341.0000
         255    12.620100     352.0000     341.4100     340.8700
         256    12.632300     392.0000     341.2800     340.7300
         257    12.644600     330.0000     341.1600     340.5900
         258    12.656800     366.0000     341.0400     340.4500
         259    12.669100     345.0000     340.9200     340.3100
         260    12.681300     330.0000     340.8100     340.1800
         261    12.693600     303.0000     340.6900     340.0400
         262    12.705900     352.0000     340.5800     339.9000
         263    12.718100     323.0000     340.4700     339.7700
         264    12.730400     329.0000     340.3700     339.6300
         265    12.742600     338.0000     340.2600     339.5000
         266    12.754900     351.0000     340.1600     339.3700
         267    12.767100     348.0000     340.0700     339.2300
         268    12.779400     337.0000     339.9800     339.1000
         269    12.791600     330.0000     339.8900     338.9700
         270    12.803900     382.0000     339.8100     338.8300
         271    12.816100     314.0000     339.7400     338.7000
         272    12.828400     356.0000     339.6700     338.5700
         273    12.840600     308.0000     339.6200     338.4400
         274    12.852900     344.0000     339.5700     338.3100
         275    12.865100     345.0000     339.5500     338.1800
         276    12.877400     361.0000     339.5400     338.0500
         277    12.889600     369.0000     339.5500     337.9200
         278    12.901900     357.0000     339.6000     337.7900
         279    12.914100     321.0000     339.6900     337.6600
         280    12.926400     329.0000     339.8300     337.5300
         281    12.938600     318.0000     340.0400     337.4000
         282    12.950900     329.0000     340.3400     337.2700
         283    12.963100     342.0000     340.7800     337.1400
         284    12.975400     316.0000     341.3800     337.0200
         285    12.987600     340.0000     342.2100     336.8900
         286    12.999900     367.0000     343.3100     336.7600
         287    13.012100     353.0000     344.7800     336.6400
         288    13.024400     330.0000     346.4900     336.5100
         289    13.036600     341.0000     349.0100     336.3800
         290    13.048900     339.0000     352.2900     336.2600
         291    13.061100     357.0000     356.4800     336.1300
         292    13.073400     366.0000     361.4700     336.0100
         293    13.085600     370.0000     366.4600     335.8800
         294    13.097900     355.0000     370.4900     335.7600
         295    13.110100     380.0000     373.5600     335.6400
         296    13.122400     357.0000     375.4600     335.5100
         297    13.134600     379.0000     374.9600     335.3900
         298    13.146900     434.0000     371.0900     335.2700
         299    13.159100     350.0000     365.0000     335.1400
         300    13.171400     332.0000     358.7900     335.0200
         301    13.183600     402.0000     352.9200     334.9000
         302    13.195900     361.0000     347.8900     334.7800
         303    13.208100     354.0000     344.3500     334.6500
         304    13.220400     344.0000     342.0800     334.5300
         305    13.232600     354.0000     340.6100     334.4100
         306    13.244900     321.0000     339.6300     334.2900
         307    13.257100     341.0000     338.9400     334.1700
         308    13.269400     309.0000     338.4500     334.0500
         309    13.281600     319.0000     338.1000     333.9300
         310    13.293900     314.0000     337.8600     333.8100
         311    13.306100     329.0000     337.7100     333.6900
         312    13.318400     317.0000     337.6400     333.5700
         313    13.330600     317.0000     337.6500     333.4500
         314    13.342900     330.0000     337.7300     333.3300
         315    13.355100     317.0000     337.9000     333.2200
         316    13.367400     334.0000     338.1700     333.1000
         317    13.379700     340.0000     338.5600     332.9800
         318    13.391900     361.0000     339.0900     332.8600
         319    13.404200     330.0000     339.8100     332.7500
         320    13.416400     325.0000     340.7900     332.6300
         321    13.428700     355.0000     342.1200     332.5100
         322    13.440900     369.0000     343.9400     332.3900
         323    13.453200     336.0000     346.4300     332.2800
         324    13.465400     341.0000     349.8800     332.1600
         325    13.477700     357.0000     353.7900     332.0500
         326    13.489900     350.0000     360.0000     331.9300
         327    13.502200     359.0000     368.4400     331.8100
         328    13.514400     384.0000     379.9200     331.7000
         329    13.526700     383.0000     395.5000     331.5800
         330    13.538900     384.0000     416.6000     331.4700
         331    13.551200     429.0000     445.1300     331.3600
         332    13.563400     410.0000     481.8500     331.2400
         333    13.575700     483.0000     521.9400     331.1300
         334    13.587900     546.0000     555.8700     331.0100
         335    13.600200     523.0000     582.7400     330.9000
         336    13.612400     626.0000     604.6100     330.7900
         337    13.624700     625.0000     611.5800     330.6700
         338    13.636900     607.0000     590.1700     330.5600
         339    13.649200     567.0000     544.3300     330.4500
         340    13.661400     535.0000     496.2600     330.3400
         341    13.673700     442.0000     452.0900     330.2200
         342    13.685900     384.0000     411.4800     330.1100
         343    13.698200     437.0000     381.9500     330.0000
         344    13.710400     362.0000     364.3500     329.8900
         345    13.722700     341.0000     354.1700     329.7800
         346    13.734900     330.0000     347.9300     329.6700
         347    13.747200     350.0000     343.8300     329.5600
         348    13.759400     337.0000     340.9700     329.4500
         349    13.771700     320.0000     338.8700     329.3400
         350    13.783900     351.0000     337.2700     329.2300
         351    13.796200     367.0000     336.0100     329.1200
         352    13.808400     322.0000     335.0000     329.0100
         353    13.820700     337.0000     334.1600     328.9000
         354    13.832900     321.0000     333.4500     328.7900
         355    13.845200     310.0000     332.8500     328.6800
         356    13.857400     334.0000     332.3200     328.5700
         357    13.869700     309.0000     331.8600     328.4600
         358    13.881900     328.0000     331.4500     328.3500
         359    13.894200     343.0000     331.0800     328.2500
         360    13.906400     337.0000     330.7500     328.1400
         361    13.918700     319.0000     330.4400     328.0300
         362    13.930900     357.0000     330.1600     327.9200
         363    13.943200     346.0000     329.9100     327.8200
         364    13.955400     340.0000     329.6600     327.7100
         365    13.967700     335.0000     329.4300     327.6000
         366    13.979900     332.0000     329.2200     327.5000
         367    13.992200     347.0000     329.0100     327.3900
         368    14.004500     339.0000     328.8200     327.2900
         369    14.016700     299.0000     328.6300     327.1800
         370    14.029000     337.0000     328.4600     327.0800
         371    14.041200     331.0000     328.2900     326.9700
         372    14.053500     328.0000     328.1300     326.8700
         373    14.065700     310.0000     327.9700     326.7600
         374    14.078000     285.0000     327.8300     326.6600
         375    14.090200     353.0000     327.6900     326.5500
         376    14.102500     359.0000     327.5600     326.4500
         377    14.114700     326.0000     327.4400     326.3500
         378    14.127000     325.0000     327.3400     326.2400
         379    14.139200     332.0000     327.2500     326.1400
         380    14.151500     314.0000     327.1800     326.0400
         381    14.163700     360.0000     327.1300     325.9400
         382    14.176000     356.0000     327.1100     325.8300
         383    14.188200     324.0000     327.1100     325.7300
         384    14.200500     323.0000     327.0900     325.6300
         385    14.212700     333.0000     327.0600     325.5300
         386    14.225000     359.0000     327.0100     325.4300
         387    14.237200     331.0000     326.9200     325.3300
         388    14.249500     328.0000     326.7500     325.2300
         389    14.261700     342.0000     326.5000     325.1300
         390    14.274000     315.0000     326.2300     325.0300
         391    14.286200     309.0000     325.9800     324.9300
         392    14.298500     335.0000     325.7300     324.8300
         393    14.310700     326.0000     325.5100     324.7300
         394    14.323000     347.0000     325.3300     324.6300
         395    14.335200     335.0000     325.1800     324.5300
         396    14.347500     361.0000     325.0500     324.4300
         397    14.359700     332.0000     324.9200     324.3400
         398    14.372000     343.0000     324.8000     324.2400
         399    14.384200     329.0000     324.6800     324.1400
         400    14.396500     349.0000     324.5700     324.0400
         401    14.408700     317.0000     324.4600     323.9500
         402    14.421000     321.0000     324.3500     323.8500
         403    14.433200     301.0000     324.2400     323.7600
         404    14.445500     323.0000     324.1300     323.6600
         405    14.457700     332.0000     324.0300     323.5600
         406    14.470000     328.0000     323.9200     323.4700
         407    14.482200     332.0000     323.8200     323.3700
         408    14.494500     329.0000     323.7200     323.2800
         409    14.506700     309.0000     323.6100     323.1800
         410    14.519000     327.0000     323.5100     323.0900
         411    14.531200     334.0000     323.4100     323.0000
         412    14.543500     287.0000     323.3100     322.9000
         413    14.555700     339.0000     323.2100     322.8100
         414    14.568000     315.0000     323.1100     322.7200
         415    14.580200     320.0000     323.0200     322.6300
         416    14.592500     324.0000     322.9200     322.5300
         417    14.604700     326.0000     322.8200     322.4400
         418    14.617000     323.0000     322.7200     322.3500
         419    14.629200     330.0000     322.6300     322.2600
         420    14.641500     297.0000     322.5300     322.1700
         421    14.653800     327.0000     322.4400     322.0800
         422    14.666000     341.0000     322.3400     321.9900
         423    14.678300     345.0000     322.2500     321.9000
         424    14.690500     309.0000     322.1600     321.8100
         425    14.702800     339.0000     322.0600     321.7200
         426    14.715000     303.0000     321.9700     321.6300
         427    14.727300     320.0000     321.8800     321.5400
         428    14.739500     313.0000     321.7900     321.4500
         429    14.751800     344.0000     321.7000     321.3600
         430    14.764000     326.0000     321.6100     321.2800
         431    14.776300     311.0000     321.5200     321.1900
         432    14.788500     348.0000     321.4300     321.1000
         433    14.800800     322.0000     321.3400     321.0200
         434    14.813000     339.0000     321.2500     320.9300
         435    14.825300     310.0000     321.1600     320.8500
         436    14.837500     338.0000     321.0800     320.7600
         437    14.849800     297.0000     320.9900     320.6700
         438    14.862000     317.0000     320.9000     320.5900
         439    14.874300     279.0000     320.8200     320.5100
         440    14.886500     347.0000     320.7300     320.4200
         441    14.898800     299.0000     320.6500     320.3400
         442    14.911000     357.0000     320.5600     320.2500
         443    14.923300     299.0000     320.4800     320.1700
         444    14.935500     322.0000     320.3900     320.0900
         445    14.947800     347.0000     320.3100     320.0100
         446    14.960000     332.0000     320.2300     319.9300
         447    14.972300     319.0000     320.1500     319.8400
         448    14.984500     297.0000     320.0600     319.7600
         449    14.996800     309.0000     319.9800     319.6800
         450    15.009000     308.0000     319.9000     319.6000
         451    15.021300     329.0000     319.8200     319.5200
         452    15.033500     331.0000     319.7400     319.4400
         453    15.045800     297.0000     319.6600     319.3600
         454    15.058000     301.0000     319.5800     319.2900
         455    15.070300     295.0000     319.5000     319.2100
         456    15.082500     298.0000     319.4300     319.1300
         457    15.094800     317.0000     319.3500     319.0500
         458    15.107000     306.0000     319.2700     318.9800
         459    15.119300     314.0000     319.2000     318.9000
         460    15.131500     316.0000     319.1200     318.8200
         461    15.143800     303.0000     319.0400     318.7500
         462    15.156000     326.0000     318.9700     318.6700
         463    15.168300     322.0000     318.8900     318.6000
         464    15.180500     301.0000     318.8200     318.5200
         465    15.192800     318.0000     318.7500     318.4500
         466    15.205000     315.0000     318.6700     318.3700
         467    15.217300     323.0000     318.6000     318.3000
         468    15.229500     308.0000     318.5300     318.2300
         469    15.241800     340.0000     318.4600     318.1500
         470    15.254000     332.0000     318.3800     318.0800
         471    15.266300     319.0000     318.3100     318.0100
         472    15.278600     291.0000     318.2400     317.9400
         473    15.290800     317.0000     318.1700     317.8700
         474    15.303100     330.0000     318.1000     317.8000
         475    15.315300     310.0000     318.0400     317.7300
         476    15.327600     276.0000     317.9700     317.6600
         477    15.339800     314.0000     317.9000     317.5900
         478    15.352100     327.0000     317.8300     317.5200
         479    15.364300     311.0000     317.7700     317.4500
         480    15.376600     328.0000     317.7000     317.3800
         481    15.388800     335.0000     317.6300     317.3200
         482    15.401100     326.0000     317.5700     317.2500
         483    15.413300     299.0000     317.5000     317.1800
         484    15.425600     288.0000     317.4400     317.1200
         485    15.437800     306.0000     317.3800     317.0500
         486    15.450100     310.0000     317.3100     316.9900
         487    15.462300     323.0000     317.2500     316.9200
         488    15.474600     380.0000     317.1900     316.8600
         489    15.486800     326.0000     317.1300     316.7900
         490    15.499100     336.0000     317.0700     316.7300
         491    15.511300     300.0000     317.0100     316.6700
         492    15.523600     325.0000     316.9500     316.6000
         493    15.535800     277.0000     316.8900     316.5400
         494    15.548100     343.0000     316.8300     316.4800
         495    15.560300     321.0000     316.7700     316.4200
         496    15.572600     299.0000     316.7100     316.3600
         497    15.584800     378.0000     316.6600     316.3000
         498    15.597100     297.0000     316.6000     316.2400
         499    15.609300     321.0000     316.5500     316.1800
         500    15.621600     309.0000     316.4900     316.1200
         501    15.633800     327.0000     316.4400     316.0600
         502    15.646100     315.0000     316.3800     316.0000
         503    15.658300     311.0000     316.3300     315.9500
         504    15.670600     320.0000     316.2800     315.8900
         505    15.682800     323.0000     316.2300     315.8300
         506    15.695100     305.0000     316.1800     315.7800
         507    15.707300     286.0000     316.1300     315.7200
         508    15.719600     311.0000     316.0800     315.6700
         509    15.731800     340.0000     316.0300     315.6100
         510    15.744100     273.0000     315.9800     315.5600
         511    15.756300     314.0000     315.9300     315.5000
         512    15.768600     317.0000     315.8900     315.4500
         513    15.780800     327.0000     315.8400     315.4000
         514    15.793100     334.0000     315.7900     315.3500
         515    15.805300     357.0000     315.7500     315.3000
         516    15.817600     298.0000     315.7100     315.2400
         517    15.829800     344.0000     315.6600     315.1900
         518    15.842100     314.0000     315.6200     315.1400
         519    15.854300     313.0000     315.5800     315.0900
         520    15.866600     302.0000     315.5400     315.0400
         521    15.878800     320.0000     315.5000     315.0000
         522    15.891100     282.0000     315.4700     314.9500
         523    15.903300     291.0000     315.4300     314.9000
         524    15.915600     304.0000     315.3900     314.8500
         525    15.927900     322.0000     315.3600     314.8100
         526    15.940100     332.0000     315.3300     314.7600
         527    15.952400     288.0000     315.3000     314.7100
         528    15.964600     323.0000     315.2700     314.6700
         529    15.976900     321.0000     315.2400     314.6200
         530    15.989100     284.0000     315.2100     314.5800
         531    16.001400     326.0000     315.1900     314.5400
         532    16.013600     339.0000     315.1700     314.4900
         533    16.025900     323.0000     315.1500     314.4500
         534    16.038100     316.0000     315.1400     314.4100
         535    16.050400     305.0000     315.1300     314.3700
         536    16.062600     312.0000     315.1300     314.3300
         537    16.074900     302.0000     315.1400     314.2800
         538    16.087100     341.0000     315.1600     314.2400
         539    16.099400     340.0000     315.1900     314.2100
         540    16.111600     301.0000     315.2400     314.1700
         541    16.123900     315.0000     315.3200     314.1300
         542    16.136100     319.0000     315.4300     314.0900
         543    16.148400     334.0000     315.5900     314.0500
         544    16.160600     327.0000     315.8100     314.0100
         545    16.172900     318.0000     316.1000     313.9800
         546    16.185100     311.0000     316.5000     313.9400
         547    16.197400     293.0000     316.9800     313.9100
         548    16.209600     304.0000     317.4800     313.8700
         549    16.221900     330.0000     317.9100     313.8400
         550    16.234100     297.0000     318.2800     313.8000
         551    16.246400     326.0000     318.5800     313.7700
         552    16.258600     329.0000     318.6200     313.7400
         553    16.270900     320.0000     318.2800     313.7000
         554    16.283100     312.0000     317.7100     313.6700
         555    16.295400     320.0000     317.1800     313.6400
         556    16.307600     330.0000     316.6700     313.6100
         557    16.319900     323.0000     316.1600     313.5800
         558    16.332100     308.0000     315.7500     313.5500
         559    16.344400     352.0000     315.4700     313.5200
         560    16.356600     307.0000     315.3100     313.4900
         561    16.368900     326.0000     315.2100     313.4600
         562    16.381100     342.0000     315.1500     313.4400
         563    16.393400     340.0000     315.1200     313.4100
         564    16.405600     330.0000     315.1100     313.3800
         565    16.417900     321.0000     315.1200     313.3600
         566    16.430100     323.0000     315.1400     313.3300
         567    16.442400     300.0000     315.1700     313.3100
         568    16.454600     301.0000     315.2100     313.2800
         569    16.466900     331.0000     315.2700     313.2600
         570    16.479100     310.0000     315.3300     313.2300
         571    16.491400     304.0000     315.4100     313.2100
         572    16.503600     322.0000     315.5000     313.1900
         573    16.515900     293.0000     315.5900     313.1700
         574    16.528100     303.0000     315.7000     313.1500
         575    16.540400     326.0000     315.8300     313.1200
         576    16.552600     315.0000     315.9800     313.1000
         577    16.564900     302.0000     316.1500     313.0800
         578    16.577200     330.0000     316.3500     313.0700
         579    16.589400     328.0000     316.5700     313.0500
         580    16.601700     322.0000     316.8200     313.0300
         581    16.613900     345.0000     317.1100     313.0100
         582    16.626200     335.0000     317.4400     312.9900
         583    16.638400     334.0000     317.8200     312.9800
         584    16.650700     293.0000     318.2700     312.9600
         585    16.662900     342.0000     318.8000     312.9500
         586    16.675200     333.0000     319.4300     312.9300
         587    16.687400     334.0000     320.1800     312.9200
         588    16.699700     312.0000     321.0900     312.9000
         589    16.711900     333.0000     322.2100     312.8900
         590    16.724200     335.0000     323.6100     312.8800
         591    16.736400     332.0000     325.3900     312.8600
         592    16.748700     342.0000     327.7100     312.8500
         593    16.760900     317.0000     330.7900     312.8400
         594    16.773200     306.0000     334.9700     312.8300
         595    16.785400     358.0000     340.8000     312.8200
         596    16.797700     390.0000     349.0900     312.8100
         597    16.809900     357.0000     361.0200     312.8000
         598    16.822200     416.0000     378.0900     312.7900
         599    16.834400     401.0000     402.1200     312.7800
         600    16.846700     459.0000     436.1600     312.7800
         601    16.858900     542.0000     486.6800     312.7700
         602    16.871200     589.0000     563.6300     312.7600
         603    16.883400     714.0000     677.1300     312.7600
         604    16.895700     830.0000     812.7100     312.7500
         605    16.907900     929.0000     914.2700     312.7500
         606    16.920200    1081.0000    1000.7000     312.7400
         607    16.932400    1145.0000    1116.6500     312.7400
         608    16.944700    1231.0000    1205.8300     312.7300
         609    16.956900    1132.0000    1136.9200     312.7300
         610    16.969200     957.0000     935.0700     312.7300
         611    16.981400     867.0000     800.3000     312.7300
         612    16.993700     677.0000     717.8100     312.7300
         613    17.005900     572.0000     590.8400     312.7200
         614    17.018200     501.0000     466.3300     312.7200
         615    17.030400     372.0000     400.0200     312.7200
         616    17.042700     376.0000     369.0200     312.7300
         617    17.054900     371.0000     352.7100     312.7300
         618    17.067200     348.0000     342.9700     312.7300
         619    17.079400     346.0000     336.6000     312.7300
         620    17.091700     334.0000     332.3000     312.7300
         621    17.103900     302.0000     329.0300     312.7400
         622    17.116200     312.0000     326.5500     312.7400
         623    17.128400     329.0000     324.6300     312.7500
         624    17.140700     322.0000     323.1000     312.7500
         625    17.152900     307.0000     321.8600     312.7600
         626    17.165200     337.0000     320.8500     312.7600
         627    17.177400     326.0000     320.0000     312.7700
         628    17.189700     328.0000     319.2900     312.7700
         629    17.201900     294.0000     318.6900     312.7800
         630    17.214200     325.0000     318.1700     312.7900
         631    17.226500     318.0000     317.7300     312.8000
         632    17.238700     298.0000     317.3400     312.8100
         633    17.251000     305.0000     317.0100     312.8200
         634    17.263200     319.0000     316.7100     312.8300
         635    17.275500     313.0000     316.4500     312.8400
         636    17.287700     323.0000     316.2200     312.8500
         637    17.300000     345.0000     316.0200     312.8600
         638    17.312200     331.0000     315.8400     312.8700
         639    17.324500     294.0000     315.6800     312.8900
         640    17.336700     307.0000     315.5300     312.9000
         641    17.349000     342.0000     315.4100     312.9100
         642    17.361200     312.0000     315.2900     312.9300
         643    17.373500     284.0000     315.1900     312.9400
         644    17.385700     349.0000     315.1000     312.9600
         645    17.398000     307.0000     315.0200     312.9700
         646    17.410200     326.0000     314.9500     312.9900
         647    17.422500     329.0000     314.8900     313.0000
         648    17.434700     307.0000     314.8400     313.0200
         649    17.447000     293.0000     314.7900     313.0400
         650    17.459200     324.0000     314.7500     313.0600
         651    17.471500     319.0000     314.7200     313.0800
         652    17.483700     302.0000     314.6900     313.0900
         653    17.496000     283.0000     314.6700     313.1100
         654    17.508200     300.0000     314.6600     313.1300
         655    17.520500     314.0000     314.6500     313.1500
         656    17.532700     306.0000     314.6500     313.1800
         657    17.545000     331.0000     314.6500     313.2000
         658    17.557200     330.0000     314.6700     313.2200
         659    17.569500     264.0000     314.6900     313.2400
         660    17.581700     358.0000     314.7200     313.2600
         661    17.594000     315.0000     314.7600     313.2900
         662    17.606200     288.0000     314.8300     313.3100
         663    17.618500     325.0000     314.9100     313.3400
         664    17.630700     300.0000     315.0200     313.3600
         665    17.643000     298.0000     315.1800     313.3900
         666    17.655200     318.0000     315.3800     313.4100
         667    17.667500     305.0000     315.6600     313.4400
         668    17.679700     330.0000     315.9800     313.4600
         669    17.692000     312.0000     316.4700     313.4900
         670    17.704200     278.0000     317.1300     313.5200
         671    17.716500     322.0000     318.0300     313.5500
         672    17.728700     307.0000     319.1800     313.5800
         673    17.741000     338.0000     320.5100     313.6100
         674    17.753200     326.0000     321.7900     313.6400
         675    17.765500     322.0000     322.9200     313.6700
         676    17.777700     307.0000     323.9700     313.7000
         677    17.790000     295.0000     324.6800     313.7300
         678    17.802200     317.0000     324.4900     313.7600
         679    17.814500     367.0000     323.3200     313.7900
         680    17.826700     313.0000     321.9000     313.8200
         681    17.839000     314.0000     320.6800     313.8500
         682    17.851300     321.0000     319.4600     313.8900
         683    17.863500     375.0000     318.1700     313.9200
         684    17.875800     349.0000     317.1200     313.9600
         685    17.888000     349.0000     316.4200     313.9900
         686    17.900300     302.0000     315.9700     314.0300
         687    17.912500     332.0000     315.6900     314.0600
         688    17.924800     318.0000     315.5100     314.1000
         689    17.937000     336.0000     315.3800     314.1300
         690    17.949300     325.0000     315.3000     314.1700
         691    17.961500     321.0000     315.2400     314.2100
         692    17.973800     300.0000     315.2000     314.2400
         693    17.986000     337.0000     315.1800     314.2800
         694    17.998300     320.0000     315.1700     314.3200
         695    18.010500     314.0000     315.1700     314.3600
         696    18.022800     318.0000     315.1700     314.4000
         697    18.035000     325.0000     315.1800     314.4400
         698    18.047300     332.0000     315.1900     314.4800
         699    18.059500     317.0000     315.2100     314.5200
         700    18.071800     323.0000     315.2400     314.5600
         701    18.084000     342.0000     315.2600     314.6000
         702    18.096300     357.0000     315.2900     314.6500
         703    18.108500     303.0000     315.3200     314.6900
         704    18.120800     315.0000     315.3600     314.7300
         705    18.133000     317.0000     315.3900     314.7700
         706    18.145300     318.0000     315.4300     314.8200
         707    18.157500     323.0000     315.4800     314.8600
         708    18.169800     324.0000     315.5200     314.9100
         709    18.182000     304.0000     315.5700     314.9500
         710    18.194300     308.0000     315.6300     315.0000
         711    18.206500     340.0000     315.7000     315.0400
         712    18.218800     304.0000     315.7700     315.0900
         713    18.231000     333.0000     315.8600     315.1300
         714    18.243300     306.0000     315.9600     315.1800
         715    18.255500     331.0000     316.1000     315.2300
         716    18.267800     308.0000     316.2600     315.2800
         717    18.280000     284.0000     316.4600     315.3200
         718    18.292300     320.0000     316.7500     315.3700
         719    18.304500     306.0000     317.1500     315.4200
         720    18.316800     311.0000     317.7000     315.4700
         721    18.329000     300.0000     318.4400     315.5200
         722    18.341300     329.0000     319.2800     315.5700
         723    18.353500     308.0000     320.0500     315.6200
         724    18.365800     329.0000     320.7500     315.6700
         725    18.378000     303.0000     321.4700     315.7200
         726    18.390300     325.0000     321.9400     315.7700
         727    18.402500     325.0000     321.6800     315.8300
         728    18.414800     324.0000     320.8100     315.8800
         729    18.427000     304.0000     320.0100     315.9300
         730    18.439300     331.0000     319.4300     315.9800
         731    18.451500     315.0000     318.7800     316.0400
         732    18.463800     337.0000     318.0600     316.0900
         733    18.476000     325.0000     317.5400     316.1400
         734    18.488300     302.0000     317.2500     316.2000
         735    18.500600     315.0000     317.1100     316.2500
         736    18.512800     333.0000     317.0500     316.3100
         737    18.525100     339.0000     317.0400     316.3700
         738    18.537300     310.0000     317.0400     316.4200
         739    18.549600     301.0000     317.0600     316.4800
         740    18.561800     334.0000     317.1000     316.5300
         741    18.574100     311.0000     317.1400     316.5900
         742    18.586300     298.0000     317.1700     316.6500
         743    18.598600     302.0000     317.1900     316.7100
         744    18.610800     282.0000     317.2400     316.7600
         745    18.623100     341.0000     317.2900     316.8200
         746    18.635300     324.0000     317.3300     316.8800
         747    18.647600     310.0000     317.3800     316.9400
         748    18.659800     313.0000     317.4300     317.0000
         749    18.672100     324.0000     317.4900     317.0600
         750    18.684300     336.0000     317.5500     317.1200
         751    18.696600     315.0000     317.6100     317.1800
         752    18.708800     289.0000     317.6800     317.2400
         753    18.721100     318.0000     317.7500     317.3000
         754    18.733300     309.0000     317.8200     317.3600
         755    18.745600     289.0000     317.8900     317.4200
         756    18.757800     322.0000     317.9800     317.4900
         757    18.770100     341.0000     318.0700     317.5500
         758    18.782300     313.0000     318.1800     317.6100
         759    18.794600     318.0000     318.3000     317.6700
         760    18.806800     319.0000     318.4500     317.7400
         761    18.819100     331.0000     318.6100     317.8000
         762    18.831300     316.0000     318.7900     317.8600
         763    18.843600     343.0000     318.9600     317.9300
         764    18.855800     328.0000     319.1200     317.9900
         765    18.868100     304.0000     319.2700     318.0600
         766    18.880300     347.0000     319.3700     318.1200
         767    18.892600     309.0000     319.3900     318.1900
         768    18.904800     312.0000     319.3500     318.2500
         769    18.917100     313.0000     319.3000     318.3200
         770    18.929300     329.0000     319.2700     318.3900
         771    18.941600     323.0000     319.2300     318.4500
         772    18.953800     340.0000     319.1800     318.5200
         773    18.966100     333.0000     319.1600     318.5900
         774    18.978300     349.0000     319.1700     318.6500
         775    18.990600     316.0000     319.2000     318.7200
         776    19.002800     312.0000     319.2400     318.7900
         777    19.015100     290.0000     319.2900     318.8600
         778    19.027300     326.0000     319.3500     318.9200
         779    19.039600     318.0000     319.4100     318.9900
         780    19.051800     315.0000     319.4700     319.0600
         781    19.064100     299.0000     319.5300     319.1300
         782    19.076300     304.0000     319.6000     319.2000
         783    19.088600     309.0000     319.6700     319.2700
         784    19.100800     336.0000     319.7300     319.3400
         785    19.113100     318.0000     319.8000     319.4100
         786    19.125300     296.0000     319.8700     319.4800
         787    19.137600     328.0000     319.9500     319.5500
         788    19.149900     333.0000     320.0200     319.6200
         789    19.162100     358.0000     320.0900     319.6900
         790    19.174400     321.0000     320.1600     319.7700
         791    19.186600     302.0000     320.2300     319.8400
         792    19.198900     328.0000     320.3100     319.9100
         793    19.211100     334.0000     320.3800     319.9800
         794    19.223400     301.0000     320.4600     320.0500
         795    19.235600     338.0000     320.5300     320.1300
         796    19.247900     335.0000     320.6100     320.2000
         797    19.260100     305.0000     320.6800     320.2700
         798    19.272400     299.0000     320.7600     320.3500
         799    19.284600     314.0000     320.8400     320.4200
         800    19.296900     304.0000     320.9200     320.4900
         801    19.309100     338.0000     320.9900     320.5700
         802    19.321400     314.0000     321.0700     320.6400
         803    19.333600     340.0000     321.1500     320.7100
         804    19.345900     347.0000     321.2300     320.7900
         805    19.358100     318.0000     321.3100     320.8600
         806    19.370400     339.0000     321.3900     320.9400
         807    19.382600     340.0000     321.4700     321.0100
         808    19.394900     304.0000     321.5600     321.0900
         809    19.407100     299.0000     321.6400     321.1700
         810    19.419400     301.0000     321.7200     321.2400
         811    19.431600     349.0000     321.8100     321.3200
         812    19.443900     306.0000     321.8900     321.3900
         813    19.456100     304.0000     321.9800     321.4700
         814    19.468400     319.0000     322.0700     321.5500
         815    19.480600     297.0000     322.1500     321.6200
         816    19.492900     359.0000     322.2400     321.7000
         817    19.505100     314.0000     322.3400     321.7800
         818    19.517400     318.0000     322.4300     321.8500
         819    19.529600     311.0000     322.5200     321.9300
         820    19.541900     353.0000     322.6200     322.0100
         821    19.554100     315.0000     322.7200     322.0900
         822    19.566400     326.0000     322.8200     322.1700
         823    19.578600     325.0000     322.9200     322.2400
         824    19.590900     346.0000     323.0300     322.3200
         825    19.603100     332.0000     323.1500     322.4000
         826    19.615400     306.0000     323.2700     322.4800
         827    19.627600     338.0000     323.4100     322.5600
         828    19.639900     330.0000     323.5500     322.6400
         829    19.652100     338.0000     323.7200     322.7200
         830    19.664400     331.0000     323.9100     322.7900
         831    19.676600     293.0000     324.1300     322.8700
         832    19.688900     321.0000     324.4000     322.9500
         833    19.701100     316.0000     324.7400     323.0300
         834    19.713400     331.0000     325.1700     323.1100
         835    19.725600     345.0000     325.7000     323.1900
         836    19.737900     319.0000     326.3000     323.2700
         837    19.750100     306.0000     326.9000     323.3500
         838    19.762400     342.0000     327.4600     323.4300
         839    19.774700     325.0000     327.9900     323.5100
         840    19.786900     324.0000     328.4100     323.5900
         841    19.799200     346.0000     328.4900     323.6800
         842    19.811400     325.0000     328.1900     323.7600
         843    19.823700     320.0000     327.8100     323.8400
         844    19.835900     325.0000     327.5300     323.9200
         845    19.848200     342.0000     327.2800     324.0000
         846    19.860400     396.0000     326.9700     324.0800
         847    19.872700     325.0000     326.7000     324.1600
         848    19.884900     306.0000     326.5600     324.2400
         849    19.897200     340.0000     326.5600     324.3300
         850    19.909400     325.0000     326.6600     324.4100
         851    19.921700     326.0000     326.8300     324.4900
         852    19.933900     324.0000     327.0700     324.5700
         853    19.946200     292.0000     327.3700     324.6500
         854    19.958400     344.0000     327.7600     324.7400
         855    19.970700     363.0000     328.2400     324.8200
         856    19.982900     333.0000     328.8600     324.9000
         857    19.995200     336.0000     329.6500     324.9800
         858    20.007400     334.0000     330.6800     325.0600
         859    20.019700     307.0000     332.0500     325.1500
         860    20.031900     325.0000     333.9100     325.2300
         861    20.044200     332.0000     336.5200     325.3100
         862    20.056400     386.0000     340.2800     325.4000
         863    20.068700     359.0000     345.7300     325.4800
         864    20.080900     386.0000     353.6100     325.5600
         865    20.093200     342.0000     364.6200     325.6400
         866    20.105400     402.0000     378.1900     325.7300
         867    20.117700     350.0000     391.6000     325.8100
         868    20.129900     398.0000     403.8700     325.8900
         869    20.142200     432.0000     416.7300     325.9800
         870    20.154400     458.0000     427.9200     326.0600
         871    20.166700     462.0000     428.9400     326.1400
         872    20.178900     432.0000     416.4500     326.2300
         873    20.191200     400.0000     401.9300     326.3100
         874    20.203400     414.0000     392.8500     326.3900
         875    20.215700     379.0000     384.4700     326.4800
         876    20.227900     375.0000     372.3500     326.5600
         877    20.240200     367.0000     358.5900     326.6400
         878    20.252400     345.0000     348.9200     326.7300
         879    20.264700     335.0000     343.1700     326.8100
         880    20.276900     299.0000     339.4100     326.9000
         881    20.289200     323.0000     336.5600     326.9800
         882    20.301400     339.0000     334.4400     327.0600
         883    20.313700     359.0000     332.9800     327.1500
         884    20.325900     339.0000     332.0100     327.2300
         885    20.338200     334.0000     331.3400     327.3100
         886    20.350400     357.0000     330.8800     327.4000
         887    20.362700     337.0000     330.5400     327.4800
         888    20.374900     318.0000     330.3000     327.5700
         889    20.387200     345.0000     330.1200     327.6500
         890    20.399400     344.0000     330.0000     327.7300
         891    20.411700     320.0000     329.9100     327.8200
         892    20.424000     331.0000     329.8600     327.9000
         893    20.436200     319.0000     329.8200     327.9900
         894    20.448500     320.0000     329.8100     328.0700
         895    20.460700     336.0000     329.8200     328.1500
         896    20.473000     330.0000     329.8400     328.2400
         897    20.485200     346.0000     329.8700     328.3200
         898    20.497500     314.0000     329.9100     328.4100
         899    20.509700     344.0000     329.9600     328.4900
         900    20.522000     328.0000     330.0200     328.5700
         901    20.534200     319.0000     330.0900     328.6600
         902    20.546500     348.0000     330.1600     328.7400
         903    20.558700     342.0000     330.2500     328.8200
         904    20.571000     310.0000     330.3500     328.9100
         905    20.583200     339.0000     330.4500     328.9900
         906    20.595500     321.0000     330.5700     329.0800
         907    20.607700     321.0000     330.7100     329.1600
         908    20.620000     371.0000     330.8600     329.2400
         909    20.632200     328.0000     331.0300     329.3300
         910    20.644500     322.0000     331.2300     329.4100
         911    20.656700     350.0000     331.4700     329.4900
         912    20.669000     338.0000     331.7600     329.5800
         913    20.681200     340.0000     332.1200     329.6600
         914    20.693500     350.0000     332.5800     329.7500
         915    20.705700     360.0000     333.1700     329.8300
         916    20.718000     328.0000     333.9500     329.9100
         917    20.730200     351.0000     335.0000     330.0000
         918    20.742500     330.0000     336.4000     330.0800
         919    20.754700     338.0000     338.1600     330.1600
         920    20.767000     316.0000     340.1200     330.2500
         921    20.779200     355.0000     341.9800     330.3300
         922    20.791500     365.0000     343.7200     330.4100
         923    20.803700     355.0000     345.3300     330.4900
         924    20.816000     380.0000     346.2600     330.5800
         925    20.828200     378.0000     345.7100     330.6600
         926    20.840500     391.0000     343.9400     330.7400
         927    20.852700     375.0000     342.2200     330.8300
         928    20.865000     364.0000     340.9300     330.9100
         929    20.877200     359.0000     339.5700     330.9900
         930    20.889500     355.0000     337.9100     331.0700
         931    20.901700     370.0000     336.3800     331.1600
         932    20.914000     389.0000     335.3500     331.2400
         933    20.926200     355.0000     334.6900     331.3200
         934    20.938500     321.0000     334.2900     331.4000
         935    20.950700     351.0000     334.0600     331.4800
         936    20.963000     321.0000     333.9300     331.5700
         937    20.975200     327.0000     333.8600     331.6500
         938    20.987500     300.0000     333.8500     331.7300
         939    20.999700     379.0000     333.8700     331.8100
         940    21.012000     331.0000     333.9200     331.8900
         941    21.024200     340.0000     333.9800     331.9800
         942    21.036500     321.0000     334.0700     332.0600
         943    21.048700     310.0000     334.1700     332.1400
         944    21.061000     318.0000     334.2800     332.2200
         945    21.073300     325.0000     334.4100     332.3000
         946    21.085500     358.0000     334.5500     332.3800
         947    21.097800     360.0000     334.7000     332.4600
         948    21.110000     317.0000     334.8700     332.5400
         949    21.122300     355.0000     335.0600     332.6200
         950    21.134500     314.0000     335.2700     332.7000
         951    21.146800     319.0000     335.5000     332.7800
         952    21.159000     356.0000     335.7600     332.8600
         953    21.171300     328.0000     336.0500     332.9400
         954    21.183500     330.0000     336.3900     333.0200
         955    21.195800     330.0000     336.7800     333.1000
         956    21.208000     304.0000     337.2500     333.1800
         957    21.220300     352.0000     337.8200     333.2600
         958    21.232500     318.0000     338.5100     333.3400
         959    21.244800     368.0000     339.3800     333.4200
         960    21.257000     340.0000     340.4900     333.5000
         961    21.269300     362.0000     341.9400     333.5800
         962    21.281500     325.0000     343.8600     333.6600
         963    21.293800     339.0000     346.5100     333.7400
         964    21.306000     347.0000     350.2600     333.8200
         965    21.318300     339.0000     355.6300     333.8900
         966    21.330500     356.0000     363.2800     333.9700
         967    21.342800     384.0000     373.7300     334.0500
         968    21.355000     387.0000     386.3800     334.1300
         969    21.367300     387.0000     399.1400     334.2100
         970    21.379500     362.0000     411.1600     334.2800
         971    21.391800     371.0000     423.0100     334.3600
         972    21.404000     369.0000     432.1800     334.4400
         973    21.416300     388.0000     432.0100     334.5200
         974    21.428500     437.0000     420.6200     334.5900
         975    21.440800     397.0000     406.9400     334.6700
         976    21.453000     373.0000     397.4600     334.7500
         977    21.465300     389.0000     389.5700     334.8200
         978    21.477500     398.0000     379.1500     334.9000
         979    21.489800     379.0000     367.4300     334.9800
         980    21.502000     354.0000     358.4800     335.0500
         981    21.514300     314.0000     353.1200     335.1300
         982    21.526500     360.0000     350.2100     335.2000
         983    21.538800     330.0000     348.7000     335.2800
         984    21.551000     323.0000     348.0600     335.3500
         985    21.563300     387.0000     348.0500     335.4300
         986    21.575500     359.0000     348.5500     335.5000
         987    21.587800     342.0000     349.5000     335.5800
         988    21.600000     360.0000     350.9500     335.6500
         989    21.612300     343.0000     353.0000     335.7300
         990    21.624500     317.0000     355.7800     335.8000
         991    21.636800     362.0000     359.1200     335.8800
         992    21.649000     357.0000     364.0800     335.9500
         993    21.661300     362.0000     370.8700     336.0200
         994    21.673500     391.0000     380.3600     336.1000
         995    21.685800     433.0000     393.9700     336.1700
         996    21.698100     417.0000     413.8600     336.2400
         997    21.710300     468.0000     443.3000     336.3100
         998    21.722600     472.0000     486.2500     336.3900
         999    21.734800     539.0000     543.5400     336.4600
        1000    21.747100     614.0000     606.5300     336.5300
        1001    21.759300     651.0000     665.4500     336.6000
        1002    21.771600     768.0000     724.4800     336.6700
        1003    21.783800     777.0000     782.1100     336.7500
        1004    21.796100     814.0000     807.6400     336.8200
        1005    21.808300     748.0000     766.7300     336.8900
        1006    21.820600     689.0000     689.7100     336.9600
        1007    21.832800     633.0000     633.2800     337.0300
        1008    21.845100     583.0000     598.9000     337.1000
        1009    21.857300     556.0000     556.6000     337.1700
        1010    21.869600     493.0000     496.3600     337.2400
        1011    21.881800     369.0000     441.1300     337.3100
        1012    21.894100     376.0000     405.5100     337.3800
        1013    21.906300     366.0000     385.2200     337.4500
        1014    21.918600     361.0000     373.5400     337.5200
        1015    21.930800     354.0000     366.5500     337.5800
        1016    21.943100     355.0000     362.3300     337.6500
        1017    21.955300     333.0000     359.9100     337.7200
        1018    21.967600     352.0000     358.6500     337.7900
        1019    21.979800     342.0000     358.0200     337.8600
        1020    21.992100     341.0000     357.7900     337.9200
        1021    22.004300     340.0000     357.8400     337.9900
        1022    22.016600     377.0000     357.7700     338.0600
        1023    22.028800     370.0000     356.9100     338.1200
        1024    22.041100     389.0000     355.2600     338.1900
        1025    22.053300     335.0000     353.7300     338.2600
        1026    22.065600     342.0000     352.7800     338.3200
        1027    22.077800     331.0000     352.1800     338.3900
        1028    22.090100     319.0000     351.6700     338.4500
        1029    22.102300     316.0000     351.5700     338.5200
        1030    22.114600     353.0000     352.4400     338.5800
        1031    22.126800     350.0000     354.4300     338.6500
        1032    22.139100     343.0000     357.0900     338.7100
        1033    22.151300     338.0000     359.7800     338.7700
        1034    22.163600     374.0000     362.4900     338.8400
        1035    22.175800     314.0000     365.2300     338.9000
        1036    22.188100     356.0000     366.7800     338.9600
        1037    22.200300     345.0000     365.2500     339.0300
        1038    22.212600     331.0000     361.3600     339.0900
        1039    22.224800     337.0000     358.0100     339.1500
        1040    22.237100     331.0000     355.9600     339.2100
        1041    22.249300     378.0000     353.9200     339.2800
        1042    22.261600     359.0000     350.9500     339.3400
        1043    22.273800     343.0000     347.8500     339.4000
        1044    22.286100     344.0000     345.6200     339.4600
        1045    22.298300     371.0000     344.2900     339.5200
        1046    22.310600     399.0000     343.4900     339.5800
        1047    22.322800     347.0000     342.9900     339.6400
        1048    22.335100     382.0000     342.6700     339.7000
        1049    22.347400     336.0000     342.4400     339.7600
        1050    22.359600     356.0000     342.2700     339.8200
        1051    22.371900     307.0000     342.1700     339.8800
        1052    22.384100     347.0000     342.0700     339.9400
        1053    22.396400     369.0000     342.0100     339.9900
        1054    22.408600     349.0000     341.9600     340.0500
        1055    22.420900     322.0000     341.9200     340.1100
        1056    22.433100     322.0000     341.9000     340.1700
        1057    22.445400     324.0000     341.8800     340.2200
        1058    22.457600     317.0000     341.8700     340.2800
        1059    22.469900     338.0000     341.8700     340.3400
        1060    22.482100     300.0000     341.8700     340.3900
        1061    22.494400     329.0000     341.8700     340.4500
        1062    22.506600     357.0000     341.8800     340.5000
        1063    22.518900     365.0000     341.8900     340.5600
        1064    22.531100     341.0000     341.9100     340.6100
        1065    22.543400     320.0000     341.9300     340.6700
        1066    22.555600     356.0000     341.9500     340.7200
        1067    22.567900     315.0000     341.9700     340.7800
        1068    22.580100     336.0000     342.0000     340.8300
        1069    22.592400     355.0000     342.0200     340.8800
        1070    22.604600     332.0000     342.0500     340.9400
        1071    22.616900     332.0000     342.0800     340.9900
        1072    22.629100     364.0000     342.1100     341.0400
        1073    22.641400     376.0000     342.1500     341.0900
        1074    22.653600     340.0000     342.1900     341.1500
        1075    22.665900     329.0000     342.2200     341.2000
        1076    22.678100     337.0000     342.2700     341.2500
        1077    22.690400     325.0000     342.3200     341.3000
        1078    22.702600     329.0000     342.3900     341.3500
        1079    22.714900     377.0000     342.4900     341.4000
        1080    22.727100     350.0000     342.6800     341.4500
        1081    22.739400     363.0000     342.9200     341.5000
        1082    22.751600     328.0000     342.9900     341.5500
        1083    22.763900     377.0000     343.1400     341.6000
        1084    22.776100     333.0000     343.4200     341.6400
        1085    22.788400     374.0000     343.7800     341.6900
        1086    22.800600     334.0000     343.4600     341.7400
        1087    22.812900     305.0000     343.0300     341.7900
        1088    22.825100     339.0000     343.0500     341.8300
        1089    22.837400     319.0000     343.1800     341.8800
        1090    22.849600     361.0000     343.2700     341.9300
        1091    22.861900     338.0000     342.9900     341.9700
        1092    22.874100     345.0000     342.8600     342.0200
        1093    22.886400     368.0000     342.8700     342.0600
        1094    22.898600     376.0000     342.9000     342.1100
        1095    22.910900     334.0000     342.9300     342.1500
        1096    22.923100     318.0000     342.9700     342.2000
        1097    22.935400     354.0000     343.0000     342.2400
        1098    22.947600     371.0000     343.0400     342.2800
        1099    22.959900     316.0000     343.0700     342.3300
        1100    22.972100     361.0000     343.1100     342.3700
        1101    22.984400     355.0000     343.1500     342.4100
        1102    22.996700     356.0000     343.1800     342.4500
        1103    23.008900     341.0000     343.2200     342.4900
        1104    23.021200     337.0000     343.2600     342.5400
        1105    23.033400     354.0000     343.2900     342.5800
        1106    23.045700     381.0000     343.3300     342.6200
        1107    23.057900     349.0000     343.3700     342.6600
        1108    23.070200     325.0000     343.4000     342.7000
        1109    23.082400     328.0000     343.4400     342.7400
        1110    23.094700     322.0000     343.4700     342.7800
        1111    23.106900     345.0000     343.5100     342.8100
        1112    23.119200     365.0000     343.5500     342.8500
        1113    23.131400     332.0000     343.5800     342.8900
        1114    23.143700     342.0000     343.6200     342.9300
        1115    23.155900     336.0000     343.6500     342.9700
        1116    23.168200     337.0000     343.6900     343.0000
        1117    23.180400     389.0000     343.7200     343.0400
        1118    23.192700     342.0000     343.7600     343.0700
        1119    23.204900     338.0000     343.7900     343.1100
        1120    23.217200     364.0000     343.8200     343.1500
        1121    23.229400     352.0000     343.8600     343.1800
        1122    23.241700     336.0000     343.8900     343.2200
        1123    23.253900     339.0000     343.9300     343.2500
        1124    23.266200     335.0000     343.9600     343.2800
        1125    23.278400     350.0000     343.9900     343.3200
        1126    23.290700     350.0000     344.0200     343.3500
        1127    23.302900     339.0000     344.0600     343.3800
        1128    23.315200     329.0000     344.0900     343.4100
        1129    23.327400     343.0000     344.1200     343.4500
        1130    23.339700     362.0000     344.1500     343.4800
        1131    23.351900     341.0000     344.1800     343.5100
        1132    23.364200     344.0000     344.2100     343.5400
        1133    23.376400     348.0000     344.2500     343.5700
        1134    23.388700     332.0000     344.2800     343.6000
        1135    23.400900     361.0000     344.3100     343.6300
        1136    23.413200     345.0000     344.3400     343.6600
        1137    23.425400     339.0000     344.3700     343.6900
        1138    23.437700     347.0000     344.4000     343.7200
        1139    23.449900     345.0000     344.4300     343.7400
        1140    23.462200     354.0000     344.4600     343.7700
        1141    23.474400     357.0000     344.4800     343.8000
        1142    23.486700     332.0000     344.5100     343.8200
        1143    23.498900     353.0000     344.5400     343.8500
        1144    23.511200     365.0000     344.5700     343.8800
        1145    23.523400     343.0000     344.6000     343.9000
        1146    23.535700     352.0000     344.6300     343.9300
        1147    23.547900     351.0000     344.6500     343.9500
        1148    23.560200     334.0000     344.6800     343.9800
        1149    23.572400     348.0000     344.7100     344.0000
        1150    23.584700     370.0000     344.7300     344.0200
        1151    23.596900     343.0000     344.7600     344.0500
        1152    23.609200     357.0000     344.7900     344.0700
        1153    23.621400     368.0000     344.8100     344.0900
        1154    23.633700     339.0000     344.8400     344.1100
        1155    23.646000     352.0000     344.8700     344.1400
        1156    23.658200     324.0000     344.8900     344.1600
        1157    23.670500     353.0000     344.9200     344.1800
        1158    23.682700     361.0000     344.9400     344.2000
        1159    23.695000     341.0000     344.9700     344.2200
        1160    23.707200     358.0000     345.0000     344.2400
        1161    23.719500     336.0000     345.0200     344.2600
        1162    23.731700     337.0000     345.0500     344.2700
        1163    23.744000     325.0000     345.0800     344.2900
        1164    23.756200     357.0000     345.1000     344.3100
        1165    23.768500     344.0000     345.1300     344.3300
        1166    23.780700     342.0000     345.1600     344.3500
        1167    23.793000     336.0000     345.1900     344.3600
        1168    23.805200     356.0000     345.2200     344.3800
        1169    23.817500     343.0000     345.2500     344.3900
        1170    23.829700     333.0000     345.2800     344.4100
        1171    23.842000     328.0000     345.3200     344.4200
        1172    23.854200     350.0000     345.3500     344.4400
        1173    23.866500     335.0000     345.4000     344.4500
        1174    23.878700     338.0000     345.4400     344.4700
        1175    23.891000     345.0000     345.5000     344.4800
        1176    23.903200     370.0000     345.5600     344.4900
        1177    23.915500     350.0000     345.6200     344.5000
        1178    23.927700     333.0000     345.7100     344.5200
        1179    23.940000     350.0000     345.8100     344.5300
        1180    23.952200     333.0000     345.9500     344.5400
        1181    23.964500     345.0000     346.1200     344.5500
        1182    23.976700     345.0000     346.3500     344.5600
        1183    23.989000     364.0000     346.6600     344.5700
        1184    24.001200     328.0000     347.1000     344.5800
        1185    24.013500     370.0000     347.6800     344.5900
        1186    24.025700     369.0000     348.3600     344.6000
        1187    24.038000     346.0000     349.0600     344.6000
        1188    24.050200     320.0000     349.7400     344.6100
        1189    24.062500     345.0000     350.3900     344.6200
        1190    24.074700     343.0000     350.8300     344.6300
        1191    24.087000     361.0000     350.7400     344.6300
        1192    24.099200     350.0000     350.1400     344.6400
        1193    24.111500     367.0000     349.4800     344.6400
        1194    24.123700     365.0000     349.0500     344.6500
        1195    24.136000     344.0000     348.7200     344.6500
        1196    24.148200     327.0000     348.2500     344.6600
        1197    24.160500     328.0000     347.6200     344.6600
        1198    24.172700     354.0000     347.0400     344.6700
        1199    24.185000     318.0000     346.6300     344.6700
        1200    24.197200     359.0000     346.3700     344.6700
        1201    24.209500     375.0000     346.2000     344.6700
        1202    24.221700     346.0000     346.0900     344.6800
        1203    24.234000     320.0000     346.0100     344.6800
        1204    24.246200     374.0000     345.9500     344.6800
        1205    24.258500     360.0000     345.9100     344.6800
        1206    24.270700     336.0000     345.8800     344.6800
        1207    24.283000     379.0000     345.8600     344.6800
        1208    24.295300     329.0000     345.8400     344.6800
        1209    24.307500     343.0000     345.8300     344.6700
        1210    24.319800     348.0000     345.8200     344.6700
        1211    24.332000     354.0000     345.8200     344.6700
        1212    24.344300     337.0000     345.8100     344.6700
        1213    24.356500     351.0000     345.8100     344.6600
        1214    24.368800     351.0000     345.8100     344.6600
        1215    24.381000     346.0000     345.8100     344.6600
        1216    24.393300     341.0000     345.8100     344.6500
        1217    24.405500     332.0000     345.8100     344.6500
        1218    24.417800     381.0000     345.8100     344.6400
        1219    24.430000     323.0000     345.8100     344.6400
        1220    24.442300     323.0000     345.8200     344.6300
        1221    24.454500     358.0000     345.8200     344.6200
        1222    24.466800     331.0000     345.8200     344.6200
        1223    24.479000     359.0000     345.8300     344.6100
        1224    24.491300     361.0000     345.8300     344.6000
        1225    24.503500     344.0000     345.8300     344.5900
        1226    24.515800     321.0000     345.8400     344.5800
        1227    24.528000     340.0000     345.8400     344.5700
        1228    24.540300     340.0000     345.8500     344.5700
        1229    24.552500     342.0000     345.8500     344.5500
        1230    24.564800     344.0000     345.8600     344.5400
        1231    24.577000     372.0000     345.8600     344.5300
        1232    24.589300     333.0000     345.8700     344.5200
        1233    24.601500     331.0000     345.8700     344.5100
        1234    24.613800     347.0000     345.8800     344.5000
        1235    24.626000     320.0000     345.8800     344.4800
        1236    24.638300     330.0000     345.8900     344.4700
        1237    24.650500     371.0000     345.9000     344.4600
        1238    24.662800     372.0000     345.9000     344.4400
        1239    24.675000     340.0000     345.9100     344.4300
        1240    24.687300     352.0000     345.9200     344.4100
        1241    24.699500     333.0000     345.9200     344.4000
        1242    24.711800     324.0000     345.9300     344.3800
        1243    24.724000     383.0000     345.9400     344.3700
        1244    24.736300     334.0000     345.9500     344.3500
        1245    24.748500     307.0000     345.9600     344.3300
        1246    24.760800     337.0000     345.9700     344.3100
        1247    24.773000     340.0000     345.9800     344.3000
        1248    24.785300     378.0000     345.9900     344.2800
        1249    24.797500     361.0000     346.0000     344.2600
        1250    24.809800     317.0000     346.0100     344.2400
        1251    24.822000     350.0000     346.0200     344.2200
        1252    24.834300     352.0000     346.0400     344.2000
        1253    24.846500     344.0000     346.0500     344.1800
        1254    24.858800     341.0000     346.0700     344.1600
        1255    24.871000     321.0000     346.0800     344.1300
        1256    24.883300     363.0000     346.1000     344.1100
        1257    24.895500     347.0000     346.1200     344.0900
        1258    24.907800     337.0000     346.1400     344.0700
        1259    24.920100     368.0000     346.1600     344.0400
        1260    24.932300     335.0000     346.1800     344.0200
        1261    24.944600     339.0000     346.2100     344.0000
        1262    24.956800     316.0000     346.2300     343.9700
        1263    24.969100     356.0000     346.2600     343.9500
        1264    24.981300     359.0000     346.2900     343.9200
        1265    24.993600     348.0000     346.3200     343.8900
        1266    25.005800     327.0000     346.3500     343.8700
        1267    25.018100     342.0000     346.3900     343.8400
        1268    25.030300     363.0000     346.4300     343.8100
        1269    25.042600     360.0000     346.4700     343.7800
        1270    25.054800     364.0000     346.5200     343.7600
        1271    25.067100     341.0000     346.5700     343.7300
        1272    25.079300     359.0000     346.6200     343.7000
        1273    25.091600     324.0000     346.6800     343.6700
        1274    25.103800     344.0000     346.7500     343.6400
        1275    25.116100     343.0000     346.8200     343.6100
        1276    25.128300     332.0000     346.9100     343.5800
        1277    25.140600     363.0000     347.0100     343.5400
        1278    25.152800     377.0000     347.1500     343.5100
        1279    25.165100     357.0000     347.3900     343.4800
        1280    25.177300     355.0000     347.7200     343.4500
        1281    25.189600     376.0000     347.8900     343.4100
        1282    25.201800     314.0000     348.1300     343.3800
        1283    25.214100     351.0000     348.5400     343.3500
        1284    25.226300     345.0000     349.0500     343.3100
        1285    25.238600     367.0000     348.8500     343.2800
        1286    25.250800     339.0000     348.3900     343.2400
        1287    25.263100     375.0000     348.4800     343.2000
        1288    25.275300     316.0000     348.7400     343.1700
        1289    25.287600     355.0000     349.0900     343.1300
        1290    25.299800     306.0000     349.1900     343.0900
        1291    25.312100     351.0000     349.0300     343.0600
        1292    25.324300     331.0000     349.2000     343.0200
        1293    25.336600     328.0000     349.4700     342.9800
        1294    25.348800     345.0000     349.7900     342.9400
        1295    25.361100     349.0000     350.1500     342.9000
        1296    25.373300     357.0000     350.5700     342.8600
        1297    25.385600     392.0000     351.0400     342.8200
        1298    25.397800     341.0000     351.5900     342.7800
        1299    25.410100     326.0000     352.2200     342.7400
        1300    25.422300     337.0000     352.9600     342.7000
        1301    25.434600     339.0000     353.8200     342.6500
        1302    25.446800     353.0000     354.8400     342.6100
        1303    25.459100     381.0000     356.0700     342.5700
        1304    25.471300     346.0000     357.5800     342.5200
        1305    25.483600     371.0000     359.4800     342.4800
        1306    25.495800     368.0000     361.9300     342.4400
        1307    25.508100     387.0000     365.1600     342.3900
        1308    25.520300     400.0000     369.4200     342.3500
        1309    25.532600     418.0000     374.8300     342.3000
        1310    25.544800     401.0000     381.0800     342.2500
        1311    25.557100     397.0000     387.3100     342.2100
        1312    25.569400     352.0000     394.3100     342.1600
        1313    25.581600     372.0000     401.4300     342.1100
        1314    25.593900     405.0000     407.1600     342.0700
        1315    25.606100     389.0000     409.9300     342.0200
        1316    25.618400     445.0000     411.2700     341.9700
        1317    25.630600     417.0000     414.7000     341.9200
        1318    25.642900     429.0000     421.6600     341.8700
        1319    25.655100     387.0000     431.8000     341.8200
        1320    25.667400     419.0000     444.9000     341.7700
        1321    25.679600     492.0000     463.0700     341.7200
        1322    25.691900     505.0000     491.4500     341.6700
        1323    25.704100     552.0000     536.5400     341.6100
        1324    25.716400     552.0000     605.5600     341.5600
        1325    25.728600     676.0000     703.4700     341.5100
        1326    25.740900     801.0000     824.1900     341.4600
        1327    25.753100     870.0000     951.3500     341.4000
        1328    25.765400    1025.0000    1079.0600     341.3500
        1329    25.777600    1201.0000    1203.1200     341.2900
        1330    25.789900    1216.0000    1283.7000     341.2400
        1331    25.802100    1241.0000    1257.8700     341.1800
        1332    25.814400    1164.0000    1134.3200     341.1300
        1333    25.826600    1042.0000    1008.0800     341.0700
        1334    25.838900     924.0000     934.5700     341.0100
        1335    25.851100     900.0000     892.0600     340.9600
        1336    25.863400     821.0000     829.2200     340.9000
        1337    25.875600     671.0000     723.1100     340.8400
        1338    25.887900     624.0000     608.0300     340.7800
        1339    25.900100     546.0000     521.7000     340.7200
        1340    25.912400     466.0000     467.5100     340.6600
        1341    25.924600     396.0000     434.6000     340.6000
        1342    25.936900     400.0000     413.9700     340.5400
        1343    25.949100     391.0000     400.4600     340.4800
        1344    25.961400     383.0000     391.3000     340.4200
        1345    25.973600     385.0000     385.0000     340.3600
        1346    25.985900     420.0000     380.7700     340.3000
        1347    25.998100     441.0000     378.2400     340.2400
        1348    26.010400     345.0000     377.3900     340.1700
        1349    26.022600     397.0000     378.4600     340.1100
        1350    26.034900     400.0000     381.8900     340.0500
        1351    26.047100     381.0000     387.8100     339.9800
        1352    26.059400     385.0000     395.1600     339.9200
        1353    26.071600     405.0000     402.7200     339.8500
        1354    26.083900     403.0000     410.8100     339.7900
        1355    26.096100     385.0000     418.6400     339.7200
        1356    26.108400     416.0000     421.5200     339.6600
        1357    26.120600     371.0000     415.1200     339.5900
        1358    26.132900     401.0000     404.3600     339.5200
        1359    26.145100     340.0000     397.1400     339.4600
        1360    26.157400     379.0000     394.5100     339.3900
        1361    26.169600     374.0000     393.0000     339.3200
        1362    26.181900     410.0000     388.5400     339.2500
        1363    26.194200     398.0000     381.1900     339.1800
        1364    26.206400     372.0000     375.0000     339.1100
        1365    26.218700     412.0000     371.9100     339.0400
        1366    26.230900     379.0000     371.3300     338.9700
        1367    26.243200     350.0000     372.4900     338.9000
        1368    26.255400     375.0000     375.0200     338.8300
        1369    26.267700     403.0000     378.9300     338.7600
        1370    26.279900     405.0000     384.4800     338.6900
        1371    26.292200     377.0000     392.3500     338.6100
        1372    26.304400     385.0000     403.8000     338.5400
        1373    26.316700     409.0000     419.1700     338.4700
        1374    26.328900     419.0000     440.2700     338.3900
        1375    26.341200     454.0000     470.3900     338.3200
        1376    26.353400     493.0000     510.4000     338.2400
        1377    26.365700     544.0000     556.8100     338.1700
        1378    26.377900     623.0000     604.5200     338.0900
        1379    26.390200     682.0000     657.3700     338.0200
        1380    26.402400     682.0000     704.3500     337.9400
        1381    26.414700     780.0000     733.7900     337.8700
        1382    26.426900     760.0000     742.6500     337.7900
        1383    26.439200     733.0000     727.3500     337.7100
        1384    26.451400     646.0000     690.5200     337.6300
        1385    26.463700     642.0000     649.7500     337.5500
        1386    26.475900     588.0000     620.2300     337.4800
        1387    26.488200     608.0000     598.3100     337.4000
        1388    26.500400     570.0000     577.4500     337.3200
        1389    26.512700     533.0000     553.5300     337.2400
        1390    26.524900     504.0000     529.5900     337.1600
        1391    26.537200     484.0000     518.7400     337.0800
        1392    26.549400     486.0000     526.5700     336.9900
        1393    26.561700     546.0000     547.4300     336.9100
        1394    26.573900     582.0000     573.0400     336.8300
        1395    26.586200     565.0000     600.8300     336.7500
        1396    26.598400     607.0000     629.7900     336.6700
        1397    26.610700     602.0000     649.7700     336.5800
        1398    26.622900     639.0000     644.8400     336.5000
        1399    26.635200     595.0000     617.1000     336.4100
        1400    26.647400     608.0000     590.4600     336.3300
        1401    26.659700     630.0000     578.5500     336.2500
        1402    26.671900     676.0000     575.9500     336.1600
        1403    26.684200     656.0000     570.0700     336.0700
        1404    26.696400     610.0000     552.7200     335.9900
        1405    26.708700     521.0000     527.1600     335.9000
        1406    26.720900     504.0000     498.5100     335.8100
        1407    26.733200     529.0000     469.8000     335.7300
        1408    26.745400     472.0000     446.8300     335.6400
        1409    26.757700     475.0000     431.8800     335.5500
        1410    26.769900     417.0000     422.0500     335.4600
        1411    26.782200     401.0000     412.4400     335.3700
        1412    26.794400     392.0000     399.9600     335.2900
        1413    26.806700     388.0000     386.6100     335.2000
        1414    26.818900     413.0000     375.8100     335.1100
        1415    26.831200     329.0000     368.2200     335.0100
        1416    26.843500     380.0000     363.0000     334.9200
        1417    26.855700     366.0000     359.3100     334.8300
        1418    26.868000     361.0000     356.6300     334.7400
        1419    26.880200     352.0000     354.6300     334.6500
        1420    26.892500     368.0000     353.1400     334.5600
        1421    26.904700     340.0000     352.0600     334.4600
        1422    26.917000     351.0000     351.3400     334.3700
        1423    26.929200     364.0000     350.9900     334.2800
        1424    26.941500     323.0000     351.0700     334.1800
        1425    26.953700     360.0000     351.6600     334.0900
        1426    26.966000     390.0000     352.8600     333.9900
        1427    26.978200     337.0000     354.5800     333.9000
        1428    26.990500     375.0000     356.5400     333.8000
        1429    27.002700     379.0000     358.5500     333.7100
        1430    27.015000     367.0000     360.5100     333.6100
        1431    27.027200     361.0000     361.8700     333.5100
        1432    27.039500     359.0000     361.5000     333.4200
        1433    27.051700     351.0000     359.2600     333.3200
        1434    27.064000     376.0000     356.6800     333.2200
        1435    27.076200     357.0000     354.9300     333.1200
        1436    27.088500     405.0000     353.9200     333.0300
        1437    27.100700     362.0000     352.8700     332.9300
        1438    27.113000     375.0000     351.1000     332.8300
        1439    27.125200     371.0000     348.8200     332.7300
        1440    27.137500     366.0000     346.8400     332.6300
        1441    27.149700     355.0000     345.4800     332.5300
        1442    27.162000     340.0000     344.6300     332.4300
        1443    27.174200     359.0000     344.1200     332.3300
        1444    27.186500     325.0000     343.8400     332.2200
        1445    27.198700     331.0000     343.7200     332.1200
        1446    27.211000     339.0000     343.7500     332.0200
        1447    27.223200     377.0000     343.9000     331.9200
        1448    27.235500     348.0000     344.1800     331.8100
        1449    27.247700     348.0000     344.5800     331.7100
        1450    27.260000     349.0000     345.1300     331.6100
        1451    27.272200     360.0000     345.8500     331.5000
        1452    27.284500     397.0000     346.8000     331.4000
        1453    27.296700     345.0000     348.0700     331.2900
        1454    27.309000     365.0000     349.6800     331.1900
        1455    27.321200     385.0000     352.1800     331.0800
        1456    27.333500     338.0000     355.8700     330.9800
        1457    27.345700     371.0000     361.2200     330.8700
        1458    27.358000     364.0000     368.3500     330.7600
        1459    27.370200     350.0000     376.5100     330.6600
        1460    27.382500     382.0000     385.0100     330.5500
        1461    27.394700     386.0000     393.8100     330.4400
        1462    27.407000     403.0000     401.5800     330.3300
        1463    27.419200     381.0000     404.4100     330.2200
        1464    27.431500     386.0000     400.1700     330.1100
        1465    27.443700     371.0000     393.4800     330.0100
        1466    27.456000     341.0000     389.8800     329.9000
        1467    27.468200     375.0000     390.0600     329.7900
        1468    27.480500     372.0000     391.6000     329.6800
        1469    27.492800     385.0000     391.5100     329.5700
        1470    27.505000     422.0000     389.4800     329.4500
        1471    27.517300     387.0000     388.5300     329.3400
        1472    27.529500     374.0000     390.9300     329.2300
        1473    27.541800     372.0000     396.8500     329.1200
        1474    27.554000     396.0000     405.9800     329.0100
        1475    27.566300     446.0000     418.3200     328.8900
        1476    27.578500     448.0000     434.5100     328.7800
        1477    27.590800     456.0000     456.0000     328.6700
        1478    27.603000     485.0000     485.6700     328.5500
        1479    27.615300     503.0000     528.7700     328.4400
        1480    27.627500     631.0000     594.4000     328.3200
        1481    27.639800     666.0000     696.5500     328.2100
        1482    27.652000     813.0000     851.1200     328.0900
        1483    27.664300    1044.0000    1060.5100     327.9800
        1484    27.676500    1294.0000    1297.2400     327.8600
        1485    27.688800    1628.0000    1538.9400     327.7500
        1486    27.701000    1901.0000    1790.2600     327.6300
        1487    27.713300    2149.0000    2004.1000     327.5100
        1488    27.725500    2037.0000    2039.2400     327.4000
        1489    27.737800    1804.0000    1827.5200     327.2800
        1490    27.750000    1538.0000    1546.9700     327.1600
        1491    27.762300    1371.0000    1375.8800     327.0400
        1492    27.774500    1350.0000    1318.4800     326.9200
        1493    27.786800    1278.0000    1285.8400     326.8000
        1494    27.799000    1164.0000    1170.5300     326.6900
        1495    27.811300     971.0000     955.4300     326.5700
        1496    27.823500     754.0000     742.2600     326.4500
        1497    27.835800     582.0000     597.8300     326.3300
        1498    27.848000     503.0000     512.6200     326.2100
        1499    27.860300     434.0000     461.9900     326.0800
        1500    27.872500     432.0000     430.1300     325.9600
        1501    27.884800     404.0000     408.8100     325.8400
        1502    27.897000     375.0000     393.7700     325.7200
        1503    27.909300     389.0000     382.7000     325.6000
        1504    27.921500     363.0000     374.2700     325.4700
        1505    27.933800     370.0000     367.6700     325.3500
        1506    27.946000     383.0000     362.3800     325.2300
        1507    27.958300     355.0000     358.0600     325.1100
        1508    27.970500     349.0000     354.4800     324.9800
        1509    27.982800     376.0000     351.4600     324.8600
        1510    27.995000     339.0000     348.9000     324.7300
        1511    28.007300     376.0000     346.6900     324.6100
        1512    28.019500     348.0000     344.7700     324.4800
        1513    28.031800     365.0000     343.1000     324.3600
        1514    28.044000     325.0000     341.6200     324.2300
        1515    28.056300     326.0000     340.3000     324.1100
        1516    28.068500     360.0000     339.1300     323.9800
        1517    28.080800     350.0000     338.0800     323.8500
        1518    28.093000     327.0000     337.1300     323.7300
        1519    28.105300     344.0000     336.2700     323.6000
        1520    28.117500     384.0000     335.4900     323.4700
        1521    28.129800     325.0000     334.7800     323.3400
        1522    28.142100     335.0000     334.1200     323.2100
        1523    28.154300     357.0000     333.5300     323.0900
        1524    28.166600     341.0000     332.9800     322.9600
        1525    28.178800     359.0000     332.4800     322.8300
        1526    28.191100     320.0000     332.0200     322.7000
        1527    28.203300     345.0000     331.6000     322.5700
        1528    28.215600     333.0000     331.2100     322.4400
        1529    28.227800     316.0000     330.8700     322.3100
        1530    28.240100     348.0000     330.5500     322.1800
        1531    28.252300     357.0000     330.2800     322.0500
        1532    28.264600     313.0000     330.0400     321.9100
        1533    28.276800     337.0000     329.8400     321.7800
        1534    28.289100     337.0000     329.6800     321.6500
        1535    28.301300     333.0000     329.5800     321.5200
        1536    28.313600     332.0000     329.5400     321.3900
        1537    28.325800     373.0000     329.5700     321.2500
        1538    28.338100     369.0000     329.7000     321.1200
        1539    28.350300     354.0000     329.9400     320.9900
        1540    28.362600     376.0000     330.2700     320.8500
        1541    28.374800     338.0000     330.7200     320.7200
        1542    28.387100     368.0000     331.3000     320.5900
        1543    28.399300     317.0000     332.0100     320.4500
        1544    28.411600     324.0000     332.8800     320.3200
        1545    28.423800     328.0000     334.0000     320.1800
        1546    28.436100     323.0000     335.6800     320.0500
        1547    28.448300     338.0000     338.3100     319.9100
        1548    28.460600     365.0000     342.4000     319.7700
        1549    28.472800     327.0000     348.2100     319.6400
        1550    28.485100     414.0000     355.1200     319.5000
        1551    28.497300     377.0000     362.8800     319.3700
        1552    28.509600     364.0000     371.2100     319.2300
        1553    28.521800     390.0000     379.4100     319.0900
        1554    28.534100     420.0000     383.4700     318.9500
        1555    28.546300     379.0000     382.3500     318.8200
        1556    28.558600     364.0000     376.8500     318.6800
        1557    28.570800     373.0000     371.2300     318.5400
        1558    28.583100     365.0000     369.1800     318.4000
        1559    28.595300     394.0000     370.4300     318.2600
        1560    28.607600     384.0000     371.8700     318.1200
        1561    28.619800     371.0000     372.1200     317.9800
        1562    28.632100     369.0000     370.9000     317.8400
        1563    28.644300     355.0000     369.4900     317.7000
        1564    28.656600     371.0000     368.3400     317.5600
        1565    28.668800     317.0000     365.9800     317.4200
        1566    28.681100     376.0000     361.3000     317.2800
        1567    28.693300     361.0000     355.2600     317.1400
        1568    28.705600     368.0000     350.3100     317.0000
        1569    28.717800     335.0000     347.3900     316.8600
        1570    28.730100     327.0000     345.4600     316.7100
        1571    28.742300     337.0000     343.0800     316.5700
        1572    28.754600     342.0000     339.5900     316.4300
        1573    28.766800     347.0000     335.5700     316.2900
        1574    28.779100     309.0000     332.3500     316.1400
        1575    28.791400     338.0000     330.5300     316.0000
        1576    28.803600     316.0000     329.7700     315.8600
        1577    28.815900     341.0000     329.6500     315.7100
        1578    28.828100     333.0000     329.8400     315.5700
        1579    28.840400     325.0000     329.9300     315.4200
        1580    28.852600     356.0000     329.3100     315.2800
        1581    28.864900     353.0000     327.9200     315.1400
        1582    28.877100     345.0000     326.4400     314.9900
        1583    28.889400     287.0000     325.4100     314.8500
        1584    28.901600     360.0000     324.7800     314.7000
        1585    28.913900     332.0000     324.2500     314.5500
        1586    28.926100     344.0000     323.4400     314.4100
        1587    28.938400     318.0000     322.2700     314.2600
        1588    28.950600     316.0000     321.0800     314.1200
        1589    28.962900     357.0000     320.1500     313.9700
        1590    28.975100     363.0000     319.4700     313.8200
        1591    28.987400     350.0000     318.9700     313.6700
        1592    28.999600     364.0000     318.5900     313.5300
        1593    29.011900     310.0000     318.2800     313.3800
        1594    29.024100     309.0000     318.0200     313.2300
        1595    29.036400     322.0000     317.7900     313.0800
        1596    29.048600     320.0000     317.5900     312.9300
        1597    29.060900     322.0000     317.4200     312.7900
        1598    29.073100     309.0000     317.2700     312.6400
        1599    29.085400     317.0000     317.1300     312.4900
        1600    29.097600     338.0000     317.0000     312.3400
        1601    29.109900     326.0000     316.9000     312.1900
        1602    29.122100     327.0000     316.8000     312.0400
        1603    29.134400     318.0000     316.7300     311.8900
        1604    29.146600     314.0000     316.6600     311.7400
        1605    29.158900     294.0000     316.6200     311.5900
        1606    29.171100     323.0000     316.5800     311.4400
        1607    29.183400     342.0000     316.5700     311.2900
        1608    29.195600     309.0000     316.5900     311.1400
        1609    29.207900     322.0000     316.6300     310.9800
        1610    29.220100     342.0000     316.7000     310.8300
        1611    29.232400     331.0000     316.8100     310.6800
        1612    29.244600     324.0000     316.9600     310.5300
        1613    29.256900     315.0000     317.1700     310.3800
        1614    29.269100     348.0000     317.4400     310.2200
        1615    29.281400     312.0000     317.8000     310.0700
        1616    29.293600     322.0000     318.2600     309.9200
        1617    29.305900     298.0000     318.8300     309.7600
        1618    29.318100     356.0000     319.5400     309.6100
        1619    29.330400     328.0000     320.4100     309.4600
        1620    29.342600     322.0000     321.4600     309.3000
        1621    29.354900     319.0000     322.7200     309.1500
        1622    29.367100     311.0000     324.2700     309.0000
        1623    29.379400     345.0000     326.2000     308.8400
        1624    29.391600     303.0000     328.6100     308.6900
        1625    29.403900     298.0000     331.6300     308.5300
        1626    29.416200     338.0000     335.5400     308.3800
        1627    29.428400     334.0000     340.8900     308.2200
        1628    29.440700     332.0000     348.8000     308.0700
        1629    29.452900     383.0000     361.2500     307.9100
        1630    29.465200     364.0000     381.0900     307.7500
        1631    29.477400     423.0000     411.4000     307.6000
        1632    29.489700     422.0000     452.4700     307.4400
        1633    29.501900     508.0000     499.1300     307.2900
        1634    29.514200     539.0000     547.9800     307.1300
        1635    29.526400     539.0000     598.9200     306.9700
        1636    29.538700     625.0000     638.7900     306.8100
        1637    29.550900     611.0000     637.6100     306.6600
        1638    29.563200     573.0000     588.9900     306.5000
        1639    29.575400     480.0000     534.3800     306.3400
        1640    29.587700     450.0000     504.3700     306.1800
        1641    29.599900     425.0000     497.0300     306.0300
        1642    29.612200     498.0000     496.8100     305.8700
        1643    29.624400     483.0000     482.7100     305.7100
        1644    29.636700     505.0000     445.1800     305.5500
        1645    29.648900     398.0000     401.2100     305.3900
        1646    29.661200     361.0000     368.8900     305.2300
        1647    29.673400     311.0000     349.4500     305.0700
        1648    29.685700     360.0000     338.0300     304.9100
        1649    29.697900     338.0000     331.0000     304.7600
        1650    29.710200     316.0000     326.4100     304.6000
        1651    29.722400     314.0000     323.2500     304.4400
        1652    29.734700     307.0000     320.9900     304.2800
        1653    29.746900     305.0000     319.3300     304.1200
        1654    29.759200     342.0000     318.0900     303.9600
        1655    29.771400     293.0000     317.1700     303.7900
        1656    29.783700     310.0000     316.5000     303.6300
        1657    29.795900     293.0000     316.0500     303.4700
        1658    29.808200     318.0000     315.8200     303.3100
        1659    29.820400     332.0000     315.8300     303.1500
        1660    29.832700     326.0000     316.1100     302.9900
        1661    29.844900     336.0000     316.6700     302.8300
        1662    29.857200     347.0000     317.4900     302.6700
        1663    29.869400     336.0000     318.5300     302.5000
        1664    29.881700     334.0000     319.7000     302.3400
        1665    29.893900     327.0000     320.8300     302.1800
        1666    29.906200     335.0000     321.6400     302.0200
        1667    29.918400     329.0000     321.9500     301.8500
        1668    29.930700     352.0000     321.8700     301.6900
        1669    29.942900     337.0000     321.6000     301.5300
        1670    29.955200     382.0000     321.5100     301.3600
        1671    29.967400     313.0000     321.8500     301.2000
        1672    29.979700     314.0000     322.5200     301.0400
        1673    29.991900     320.0000     323.3400     300.8700
        1674    30.004200     359.0000     324.2800     300.7100
        1675    30.016400     326.0000     325.4600     300.5500
        1676    30.028700     319.0000     327.1000     300.3800
        1677    30.041000     311.0000     329.4600     300.2200
        1678    30.053200     335.0000     332.7800     300.0500
        1679    30.065500     320.0000     337.3200     299.8900
        1680    30.077700     381.0000     343.6000     299.7300
        1681    30.090000     381.0000     352.4600     299.5600
        1682    30.102200     329.0000     365.2000     299.4000
        1683    30.114500     406.0000     383.3800     299.2300
        1684    30.126700     406.0000     408.0700     299.0600
        1685    30.139000     407.0000     438.8300     298.9000
        1686    30.151200     472.0000     472.6900     298.7300
        1687    30.163500     497.0000     511.2200     298.5700
        1688    30.175700     563.0000     546.9200     298.4000
        1689    30.188000     602.0000     570.4000     298.2400
        1690    30.200200     575.0000     574.5200     298.0700
        1691    30.212500     583.0000     560.9600     297.9000
        1692    30.224700     508.0000     535.6400     297.7400
        1693    30.237000     497.0000     510.0700     297.5700
        1694    30.249200     515.0000     493.2800     297.4000
        1695    30.261500     428.0000     482.0200     297.2400
        1696    30.273700     444.0000     468.2600     297.0700
        1697    30.286000     477.0000     448.4800     296.9000
        1698    30.298200     450.0000     423.6600     296.7400
        1699    30.310500     384.0000     398.1900     296.5700
        1700    30.322700     354.0000     378.2700     296.4000
        1701    30.335000     307.0000     366.1400     296.2300
        1702    30.347200     361.0000     360.8500     296.0700
        1703    30.359500     373.0000     361.2200     295.9000
        1704    30.371700     341.0000     366.3800     295.7300
        1705    30.384000     386.0000     374.9600     295.5600
        1706    30.396200     395.0000     385.3000     295.3900
        1707    30.408500     393.0000     396.4500     295.2300
        1708    30.420700     413.0000     406.4100     295.0600
        1709    30.433000     439.0000     409.9000     294.8900
        1710    30.445200     408.0000     402.5100     294.7200
        1711    30.457500     412.0000     389.0300     294.5500
        1712    30.469700     375.0000     378.1500     294.3800
        1713    30.482000     368.0000     372.5700     294.2100
        1714    30.494200     359.0000     370.4700     294.0400
        1715    30.506500     324.0000     368.1500     293.8700
        1716    30.518700     364.0000     361.7500     293.7000
        1717    30.531000     349.0000     351.3600     293.5400
        1718    30.543200     360.0000     341.2100     293.3700
        1719    30.555500     306.0000     334.0200     293.2000
        1720    30.567700     333.0000     329.7300     293.0300
        1721    30.580000     341.0000     327.5600     292.8600
        1722    30.592200     290.0000     326.8900     292.6900
        1723    30.604500     333.0000     327.2200     292.5200
        1724    30.616700     370.0000     328.2000     292.3500
        1725    30.629000     333.0000     329.6300     292.1700
        1726    30.641200     360.0000     331.1900     292.0000
        1727    30.653500     344.0000     332.2400     291.8300
        1728    30.665700     360.0000     332.3900     291.6600
        1729    30.678000     346.0000     332.3100     291.4900
        1730    30.690300     316.0000     332.9300     291.3200
        1731    30.702500     341.0000     334.4800     291.1500
        1732    30.714800     345.0000     336.8100     290.9800
        1733    30.727000     298.0000     339.5800     290.8100
        1734    30.739300     354.0000     342.4900     290.6400
        1735    30.751500     366.0000     345.7400     290.4600
        1736    30.763800     332.0000     349.9800     290.2900
        1737    30.776000     327.0000     355.7100     290.1200
        1738    30.788300     395.0000     363.1700     289.9500
        1739    30.800500     359.0000     372.5900     289.7800
        1740    30.812800     384.0000     384.2700     289.6100
        1741    30.825000     355.0000     398.5000     289.4300
        1742    30.837300     410.0000     415.6700     289.2600
        1743    30.849500     412.0000     436.3400     289.0900
        1744    30.861800     421.0000     461.4900     288.9200
        1745    30.874000     473.0000     493.0200     288.7500
        1746    30.886300     531.0000     534.6400     288.5700
        1747    30.898500     581.0000     593.5200     288.4000
        1748    30.910800     682.0000     682.2400     288.2300
        1749    30.923000     869.0000     820.0800     288.0600
        1750    30.935300    1075.0000    1030.9500     287.8800
        1751    30.947500    1347.0000    1330.6700     287.7100
        1752    30.959800    1650.0000    1702.8700     287.5400
        1753    30.972000    2126.0000    2109.5300     287.3600
        1754    30.984300    2509.0000    2532.1700     287.1900
        1755    30.996500    2916.0000    2918.3600     287.0200
        1756    31.008800    3100.0000    3093.2300     286.8500
        1757    31.021000    2893.0000    2888.8200     286.6700
        1758    31.033300    2365.0000    2448.6300     286.5000
        1759    31.045500    2125.0000    2087.9100     286.3300
        1760    31.057800    1877.0000    1921.8600     286.1500
        1761    31.070000    1841.0000    1893.5200     285.9800
        1762    31.082300    1790.0000    1878.4500     285.8000
        1763    31.094500    1698.0000    1732.6800     285.6300
        1764    31.106800    1420.0000    1421.8300     285.4600
        1765    31.119000    1100.0000    1078.6800     285.2800
        1766    31.131300     822.0000     821.0600     285.1100
        1767    31.143500     645.0000     657.8200     284.9400
        1768    31.155800     533.0000     558.8300     284.7600
        1769    31.168000     492.0000     493.7600     284.5900
        1770    31.180300     411.0000     450.3800     284.4100
        1771    31.192500     417.0000     420.1500     284.2400
        1772    31.204800     383.0000     398.1500     284.0700
        1773    31.217000     366.0000     381.3100     283.8900
        1774    31.229300     341.0000     367.7500     283.7200
        1775    31.241500     334.0000     356.6000     283.5400
        1776    31.253800     340.0000     347.5200     283.3700
        1777    31.266000     356.0000     340.1300     283.1900
        1778    31.278300     349.0000     334.0700     283.0200
        1779    31.290500     312.0000     329.0200     282.8400
        1780    31.302800     347.0000     324.7900     282.6700
        1781    31.315000     323.0000     321.2300     282.4900
        1782    31.327300     333.0000     318.2400     282.3200
        1783    31.339600     340.0000     315.7300     282.1400
        1784    31.351800     309.0000     313.6500     281.9700
        1785    31.364100     332.0000     311.8900     281.8000
        1786    31.376300     317.0000     310.3900     281.6200
        1787    31.388600     321.0000     309.1300     281.4500
        1788    31.400800     327.0000     308.1200     281.2700
        1789    31.413100     319.0000     307.4700     281.1000
        1790    31.425300     305.0000     307.7100     280.9200
        1791    31.437600     294.0000     310.7100     280.7400
        1792    31.449800     315.0000     314.3500     280.5700
        1793    31.462100     292.0000     316.4700     280.3900
        1794    31.474300     324.0000     321.9900     280.2200
        1795    31.486600     292.0000     332.0400     280.0400
        1796    31.498800     291.0000     335.6600     279.8700
        1797    31.511100     296.0000     312.7200     279.6900
        1798    31.523300     302.0000     303.8500     279.5200
        1799    31.535600     290.0000     302.5000     279.3400
        1800    31.547800     277.0000     303.1500     279.1700
        1801    31.560100     303.0000     306.2600     278.9900
        1802    31.572300     323.0000     310.5200     278.8200
        1803    31.584600     328.0000     305.4500     278.6400
        1804    31.596800     301.0000     294.4600     278.4600
        1805    31.609100     292.0000     290.8400     278.2900
        1806    31.621300     320.0000     289.4900     278.1100
        1807    31.633600     314.0000     288.6700     277.9400
        1808    31.645800     318.0000     288.0300     277.7600
        1809    31.658100     319.0000     287.4900     277.5900
        1810    31.670300     291.0000     287.0000     277.4100
        1811    31.682600     308.0000     286.5600     277.2300
        1812    31.694800     313.0000     286.1500     277.0600
        1813    31.707100     298.0000     285.7600     276.8800
        1814    31.719300     304.0000     285.4000     276.7100
        1815    31.731600     285.0000     285.0600     276.5300
        1816    31.743800     325.0000     284.7300     276.3600
        1817    31.756100     272.0000     284.4300     276.1800
        1818    31.768300     320.0000     284.1300     276.0000
        1819    31.780600     271.0000     283.8500     275.8300
        1820    31.792800     299.0000     283.5900     275.6500
        1821    31.805100     271.0000     283.3400     275.4800
        1822    31.817300     294.0000     283.0900     275.3000
        1823    31.829600     283.0000     282.8600     275.1200
        1824    31.841800     261.0000     282.6500     274.9500
        1825    31.854100     276.0000     282.4400     274.7700
        1826    31.866300     305.0000     282.2400     274.6000
        1827    31.878600     316.0000     282.0600     274.4200
        1828    31.890800     297.0000     281.8900     274.2400
        1829    31.903100     300.0000     281.7400     274.0700
        1830    31.915300     307.0000     281.6000     273.8900
        1831    31.927600     321.0000     281.4800     273.7200
        1832    31.939800     304.0000     281.3700     273.5400
        1833    31.952100     298.0000     281.2900     273.3600
        1834    31.964400     313.0000     281.2200     273.1900
        1835    31.976600     270.0000     281.1800     273.0100
        1836    31.988900     278.0000     281.1600     272.8400
        1837    32.001100     284.0000     281.1600     272.6600
        1838    32.013400     288.0000     281.2000     272.4800
        1839    32.025600     304.0000     281.2700     272.3100
        1840    32.037900     284.0000     281.3800     272.1300
        1841    32.050100     290.0000     281.5300     271.9600
        1842    32.062400     292.0000     281.7400     271.7800
        1843    32.074600     293.0000     282.0000     271.6000
        1844    32.086900     276.0000     282.3400     271.4300
        1845    32.099100     306.0000     282.7600     271.2500
        1846    32.111400     256.0000     283.2900     271.0800
        1847    32.123600     294.0000     283.9400     270.9000
        1848    32.135900     312.0000     284.7500     270.7200
        1849    32.148100     308.0000     285.7500     270.5500
        1850    32.160400     278.0000     286.9900     270.3700
        1851    32.172600     270.0000     288.5200     270.2000
        1852    32.184900     300.0000     290.2700     270.0200
        1853    32.197100     303.0000     292.5400     269.8500
        1854    32.209400     291.0000     295.2600     269.6700
        1855    32.221600     278.0000     298.5100     269.4900
        1856    32.233900     338.0000     302.3700     269.3200
        1857    32.246100     305.0000     307.0200     269.1400
        1858    32.258400     318.0000     312.7900     268.9700
        1859    32.270600     327.0000     320.4300     268.7900
        1860    32.282900     358.0000     331.3200     268.6100
        1861    32.295100     367.0000     347.9200     268.4400
        1862    32.307400     400.0000     373.9800     268.2600
        1863    32.319600     392.0000     414.1600     268.0900
        1864    32.331900     444.0000     471.5100     267.9100
        1865    32.344100     612.0000     543.3200     267.7400
        1866    32.356400     616.0000     624.5500     267.5600
        1867    32.368600     724.0000     714.1500     267.3900
        1868    32.380900     814.0000     797.1100     267.2100
        1869    32.393100     860.0000     829.0800     267.0300
        1870    32.405400     748.0000     789.2200     266.8600
        1871    32.417600     729.0000     723.7400     266.6800
        1872    32.429900     688.0000     681.6300     266.5100
        1873    32.442100     656.0000     640.7800     266.3300
        1874    32.454400     608.0000     620.1100     266.1600
        1875    32.466600     595.0000     618.9600     265.9800
        1876    32.478900     639.0000     599.3500     265.8100
        1877    32.491100     583.0000     552.7700     265.6300
        1878    32.503400     530.0000     503.6900     265.4600
        1879    32.515600     500.0000     467.8500     265.2800
        1880    32.527900     442.0000     434.3600     265.1100
        1881    32.540100     420.0000     415.0700     264.9300
        1882    32.552400     392.0000     409.0000     264.7600
        1883    32.564600     353.0000     405.6600     264.5800
        1884    32.576900     414.0000     396.5300     264.4100
        1885    32.589100     364.0000     379.5400     264.2300
        1886    32.601400     353.0000     362.4700     264.0600
        1887    32.613600     336.0000     351.5000     263.8800
        1888    32.625900     356.0000     346.5300     263.7100
        1889    32.638200     343.0000     344.9800     263.5300
        1890    32.650400     356.0000     343.1300     263.3600
        1891    32.662700     309.0000     337.1900     263.1800
        1892    32.674900     337.0000     327.3100     263.0100
        1893    32.687200     298.0000     317.8500     262.8300
        1894    32.699400     313.0000     311.8500     262.6600
        1895    32.711700     301.0000     309.7100     262.4900
        1896    32.723900     284.0000     311.1800     262.3100
        1897    32.736200     331.0000     316.3900     262.1400
        1898    32.748400     316.0000     325.6600     261.9600
        1899    32.760700     346.0000     338.7800     261.7900
        1900    32.772900     344.0000     354.4700     261.6100
        1901    32.785200     320.0000     371.5000     261.4400
        1902    32.797400     410.0000     388.5500     261.2700
        1903    32.809700     395.0000     401.0000     261.0900
        1904    32.821900     371.0000     401.8900     260.9200
        1905    32.834200     386.0000     392.2600     260.7400
        1906    32.846400     425.0000     384.2900     260.5700
        1907    32.858700     360.0000     386.5600     260.4000
        1908    32.870900     430.0000     399.0600     260.2200
        1909    32.883200     428.0000     417.5000     260.0500
        1910    32.895400     419.0000     435.6100     259.8800
        1911    32.907700     422.0000     446.7800     259.7000
        1912    32.919900     434.0000     445.8200     259.5300
        1913    32.932200     414.0000     429.5500     259.3600
        1914    32.944400     377.0000     400.6600     259.1800
        1915    32.956700     366.0000     372.8500     259.0100
        1916    32.968900     358.0000     356.1800     258.8400
        1917    32.981200     293.0000     349.5300     258.6600
        1918    32.993400     326.0000     347.8400     258.4900
        1919    33.005700     329.0000     345.2100     258.3200
        1920    33.017900     310.0000     335.9300     258.1400
        1921    33.030200     289.0000     319.6000     257.9700
        1922    33.042400     286.0000     302.7700     257.8000
        1923    33.054700     307.0000     290.4600     257.6300
        1924    33.066900     253.0000     282.6300     257.4500
        1925    33.079200     302.0000     277.6700     257.2800
        1926    33.091400     290.0000     274.3800     257.1100
        1927    33.103700     252.0000     272.0500     256.9400
        1928    33.115900     265.0000     270.3400     256.7600
        1929    33.128200     263.0000     269.0200     256.5900
        1930    33.140400     266.0000     267.9800     256.4200
        1931    33.152700     285.0000     267.1500     256.2500
        1932    33.164900     285.0000     266.4800     256.0800
        1933    33.177200     253.0000     265.9300     255.9000
        1934    33.189400     266.0000     265.4900     255.7300
        1935    33.201700     289.0000     265.1400     255.5600
        1936    33.213900     287.0000     264.8600     255.3900
        1937    33.226200     263.0000     264.6700     255.2200
        1938    33.238400     288.0000     264.5600     255.0500
        1939    33.250700     276.0000     264.5500     254.8800
        1940    33.262900     267.0000     264.6600     254.7000
        1941    33.275200     275.0000     264.8800     254.5300
        1942    33.287500     246.0000     265.2300     254.3600
        1943    33.299700     252.0000     265.7100     254.1900
        1944    33.312000     271.0000     266.3300     254.0200
        1945    33.324200     267.0000     267.1200     253.8500
        1946    33.336500     256.0000     268.1600     253.6800
        1947    33.348700     273.0000     269.5700     253.5100
        1948    33.361000     276.0000     271.6000     253.3400
        1949    33.373200     289.0000     274.7300     253.1700
        1950    33.385500     294.0000     279.7100     253.0000
        1951    33.397700     294.0000     287.5800     252.8300
        1952    33.410000     306.0000     299.4600     252.6600
        1953    33.422200     358.0000     315.6700     252.4900
        1954    33.434500     347.0000     335.0800     252.3200
        1955    33.446700     375.0000     356.3400     252.1500
        1956    33.459000     404.0000     377.7100     251.9800
        1957    33.471200     395.0000     392.8200     251.8100
        1958    33.483500     396.0000     391.3200     251.6400
        1959    33.495700     410.0000     372.2000     251.4700
        1960    33.508000     357.0000     349.8900     251.3000
        1961    33.520200     319.0000     336.2300     251.1300
        1962    33.532500     335.0000     331.9600     250.9600
        1963    33.544700     334.0000     333.1400     250.7900
        1964    33.557000     313.0000     333.9600     250.6200
        1965    33.569200     331.0000     327.7800     250.4500
        1966    33.581500     336.0000     313.0900     250.2800
        1967    33.593700     292.0000     296.2000     250.1100
        1968    33.606000     295.0000     283.0700     249.9500
        1969    33.618200     262.0000     274.5500     249.7800
        1970    33.630500     241.0000     269.2400     249.6100
        1971    33.642700     289.0000     265.8500     249.4400
        1972    33.655000     261.0000     263.5900     249.2700
        1973    33.667200     275.0000     262.0100     249.1000
        1974    33.679500     289.0000     260.8700     248.9400
        1975    33.691700     258.0000     260.0300     248.7700
        1976    33.704000     324.0000     259.4000     248.6000
        1977    33.716200     260.0000     258.9200     248.4300
        1978    33.728500     229.0000     258.5600     248.2700
        1979    33.740700     245.0000     258.3000     248.1000
        1980    33.753000     262.0000     258.1300     247.9300
        1981    33.765200     267.0000     258.0200     247.7600
        1982    33.777500     246.0000     257.9800     247.6000
        1983    33.789700     246.0000     258.0000     247.4300
        1984    33.802000     273.0000     258.0900     247.2600
        1985    33.814200     261.0000     258.2300     247.1000
        1986    33.826500     257.0000     258.4400     246.9300
        1987    33.838700     244.0000     258.7200     246.7600
        1988    33.851000     251.0000     259.0700     246.6000
        1989    33.863200     215.0000     259.5100     246.4300
        1990    33.875500     284.0000     260.0400     246.2700
        1991    33.887700     281.0000     260.6700     246.1000
        1992    33.900000     251.0000     261.4200     245.9300
        1993    33.912300     269.0000     262.3300     245.7700
        1994    33.924500     246.0000     263.4000     245.6000
        1995    33.936800     269.0000     264.6800     245.4400
        1996    33.949000     260.0000     266.2200     245.2700
        1997    33.961300     256.0000     268.0800     245.1100
        1998    33.973500     283.0000     270.3300     244.9400
        1999    33.985800     265.0000     273.0900     244.7800
        2000    33.998000     246.0000     276.4800     244.6100
        2001    34.010300     282.0000     280.6600     244.4500
        2002    34.022500     284.0000     285.8000     244.2800
        2003    34.034800     275.0000     292.0400     244.1200
        2004    34.047000     294.0000     299.4800     243.9500
        2005    34.059300     286.0000     308.1100     243.7900
        2006    34.071500     307.0000     317.9100     243.6300
        2007    34.083800     265.0000     328.8600     243.4600
        2008    34.096000     278.0000     341.1700     243.3000
        2009    34.108300     301.0000     355.8300     243.1300
        2010    34.120500     390.0000     375.4200     242.9700
        2011    34.132800     409.0000     405.5100     242.8100
        2012    34.145000     490.0000     456.5400     242.6400
        2013    34.157300     600.0000     546.5500     242.4800
        2014    34.169500     713.0000     702.5900     242.3200
        2015    34.181800     938.0000     947.5500     242.1500
        2016    34.194000    1176.0000    1258.7200     241.9900
        2017    34.206300    1623.0000    1600.4900     241.8300
        2018    34.218500    1958.0000    1998.2400     241.6700
        2019    34.230800    2282.0000    2398.6700     241.5000
        2020    34.243000    2416.0000    2501.3400     241.3400
        2021    34.255300    2109.0000    2073.2600     241.1800
        2022    34.267500    1677.0000    1524.1700     241.0200
        2023    34.279800    1229.0000    1248.0400     240.8600
        2024    34.292000    1167.0000    1199.8700     240.6900
        2025    34.304300    1202.0000    1278.8400     240.5300
        2026    34.316500    1334.0000    1409.8300     240.3700
        2027    34.328800    1262.0000    1439.7600     240.2100
        2028    34.341000    1105.0000    1214.6800     240.0500
        2029    34.353300     903.0000     870.0700     239.8900
        2030    34.365500     612.0000     610.6100     239.7300
        2031    34.377800     450.0000     470.6300     239.5700
        2032    34.390000     363.0000     396.7100     239.4100
        2033    34.402300     353.0000     354.4500     239.2500
        2034    34.414500     342.0000     328.0800     239.0900
        2035    34.426800     305.0000     310.4000     238.9300
        2036    34.439000     262.0000     297.8600     238.7700
        2037    34.451300     295.0000     288.5700     238.6100
        2038    34.463500     278.0000     281.4300     238.4500
        2039    34.475800     303.0000     275.7900     238.2900
        2040    34.488000     290.0000     271.2200     238.1300
        2041    34.500300     257.0000     267.4800     237.9700
        2042    34.512500     264.0000     264.3600     237.8100
        2043    34.524800     246.0000     261.7300     237.6500
        2044    34.537000     271.0000     259.5000     237.4900
        2045    34.549300     271.0000     257.5600     237.3300
        2046    34.561600     249.0000     255.8700     237.1800
        2047    34.573800     284.0000     254.3700     237.0200
        2048    34.586100     260.0000     253.0500     236.8600
        2049    34.598300     266.0000     251.8900     236.7000
        2050    34.610600     233.0000     250.8600     236.5400
        2051    34.622800     266.0000     249.9400     236.3900
        2052    34.635100     284.0000     249.1300     236.2300
        2053    34.647300     249.0000     248.4000     236.0700
        2054    34.659600     253.0000     247.7600     235.9100
        2055    34.671800     233.0000     247.1900     235.7600
        2056    34.684100     244.0000     246.6900     235.6000
        2057    34.696300     285.0000     246.2700     235.4400
        2058    34.708600     241.0000     245.9400     235.2900
        2059    34.720800     231.0000     245.7100     235.1300
        2060    34.733100     251.0000     245.6000     234.9700
        2061    34.745300     244.0000     245.6600     234.8200
        2062    34.757600     231.0000     245.9200     234.6600
        2063    34.769800     226.0000     246.3600     234.5100
        2064    34.782100     265.0000     246.9400     234.3500
        2065    34.794300     256.0000     247.6400     234.2000
        2066    34.806600     246.0000     248.3500     234.0400
        2067    34.818800     244.0000     248.8100     233.8900
        2068    34.831100     255.0000     248.7800     233.7300
        2069    34.843300     265.0000     248.5000     233.5800
        2070    34.855600     254.0000     248.4400     233.4200
        2071    34.867800     246.0000     248.8200     233.2700
        2072    34.880100     263.0000     249.6400     233.1100
        2073    34.892300     269.0000     250.9000     232.9600
        2074    34.904600     294.0000     252.6300     232.8000
        2075    34.916800     252.0000     255.0700     232.6500
        2076    34.929100     270.0000     258.8500     232.5000
        2077    34.941300     280.0000     265.0900     232.3400
        2078    34.953600     262.0000     274.8000     232.1900
        2079    34.965800     288.0000     288.3700     232.0400
        2080    34.978100     301.0000     305.7700     231.8900
        2081    34.990300     336.0000     326.4300     231.7300
        2082    35.002600     332.0000     347.2900     231.5800
        2083    35.014800     347.0000     362.3500     231.4300
        2084    35.027100     385.0000     366.9800     231.2800
        2085    35.039300     331.0000     361.8200     231.1200
        2086    35.051600     333.0000     348.5400     230.9700
        2087    35.063800     332.0000     331.9200     230.8200
        2088    35.076100     332.0000     320.0700     230.6700
        2089    35.088300     344.0000     315.7200     230.5200
        2090    35.100600     311.0000     315.0500     230.3700
        2091    35.112800     297.0000     312.3900     230.2100
        2092    35.125100     282.0000     304.9400     230.0600
        2093    35.137300     336.0000     293.9100     229.9100
        2094    35.149600     272.0000     280.1700     229.7600
        2095    35.161800     273.0000     267.0200     229.6100
        2096    35.174100     269.0000     257.2700     229.4600
        2097    35.186300     265.0000     251.0200     229.3100
        2098    35.198600     292.0000     247.0900     229.1600
        2099    35.210900     254.0000     244.1600     229.0100
        2100    35.223100     276.0000     242.1200     228.8600
        2101    35.235400     266.0000     240.8700     228.7100
        2102    35.247600     240.0000     240.0700     228.5700
        2103    35.259900     229.0000     239.5800     228.4200
        2104    35.272100     261.0000     239.3400     228.2700
        2105    35.284400     247.0000     239.3100     228.1200
        2106    35.296600     258.0000     239.4900     227.9700
        2107    35.308900     234.0000     239.8800     227.8200
        2108    35.321100     222.0000     240.4900     227.6700
        2109    35.333400     235.0000     241.3300     227.5300
        2110    35.345600     234.0000     242.4200     227.3800
        2111    35.357900     225.0000     243.8000     227.2300
        2112    35.370100     227.0000     245.5600     227.0800
        2113    35.382400     239.0000     247.8100     226.9400
        2114    35.394600     251.0000     250.7900     226.7900
        2115    35.406900     272.0000     254.8100     226.6400
        2116    35.419100     270.0000     260.4000     226.5000
        2117    35.431400     278.0000     268.4500     226.3500
        2118    35.443600     280.0000     280.3500     226.2000
        2119    35.455900     302.0000     297.7100     226.0600
        2120    35.468100     317.0000     321.7000     225.9100
        2121    35.480400     398.0000     350.2500     225.7700
        2122    35.492600     397.0000     385.9700     225.6200
        2123    35.504900     430.0000     425.8000     225.4800
        2124    35.517100     461.0000     463.5900     225.3300
        2125    35.529400     483.0000     481.5900     225.1900
        2126    35.541600     443.0000     462.3000     225.0400
        2127    35.553900     446.0000     417.7800     224.9000
        2128    35.566100     411.0000     379.0800     224.7500
        2129    35.578400     352.0000     359.9200     224.6100
        2130    35.590600     347.0000     356.9700     224.4700
        2131    35.602900     361.0000     362.8700     224.3200
        2132    35.615100     375.0000     367.5700     224.1800
        2133    35.627400     351.0000     358.7400     224.0400
        2134    35.639600     339.0000     333.0600     223.8900
        2135    35.651900     296.0000     302.4400     223.7500
        2136    35.664100     301.0000     278.6300     223.6100
        2137    35.676400     265.0000     263.6200     223.4600
        2138    35.688600     252.0000     254.9700     223.3200
        2139    35.700900     247.0000     250.4300     223.1800
        2140    35.713100     264.0000     248.5500     223.0400
        2141    35.725400     239.0000     248.3600     222.9000
        2142    35.737600     254.0000     249.2900     222.7500
        2143    35.749900     250.0000     250.7800     222.6100
        2144    35.762100     248.0000     251.5300     222.4700
        2145    35.774400     242.0000     249.7800     222.3300
        2146    35.786600     252.0000     245.9400     222.1900
        2147    35.798900     249.0000     242.5300     222.0500
        2148    35.811100     257.0000     240.9000     221.9100
        2149    35.823400     274.0000     240.8400     221.7700
        2150    35.835700     232.0000     241.8400     221.6300
        2151    35.847900     251.0000     243.2800     221.4900
        2152    35.860200     239.0000     244.2000     221.3500
        2153    35.872400     252.0000     244.0300     221.2100
        2154    35.884700     234.0000     243.5300     221.0700
        2155    35.896900     235.0000     243.7100     220.9300
        2156    35.909200     233.0000     244.6300     220.7900
        2157    35.921400     262.0000     246.1300     220.6500
        2158    35.933700     265.0000     248.8900     220.5200
        2159    35.945900     277.0000     253.6500     220.3800
        2160    35.958200     269.0000     260.2000     220.2400
        2161    35.970400     254.0000     267.9300     220.1000
        2162    35.982700     300.0000     275.8300     219.9600
        2163    35.994900     257.0000     281.3600     219.8300
        2164    36.007200     254.0000     280.7400     219.6900
        2165    36.019400     275.0000     273.6600     219.5500
        2166    36.031700     294.0000     265.1200     219.4200
        2167    36.043900     258.0000     259.5200     219.2800
        2168    36.056200     240.0000     257.6400     219.1400
        2169    36.068400     252.0000     258.3500     219.0100
        2170    36.080700     264.0000     259.9800     218.8700
        2171    36.092900     273.0000     260.1300     218.7300
        2172    36.105200     264.0000     256.5700     218.6000
        2173    36.117400     242.0000     249.7200     218.4600
        2174    36.129700     236.0000     242.4800     218.3300
        2175    36.141900     217.0000     236.9700     218.1900
        2176    36.154200     230.0000     233.4000     218.0600
        2177    36.166400     243.0000     231.2200     217.9200
        2178    36.178700     223.0000     229.8400     217.7900
        2179    36.190900     210.0000     228.7600     217.6600
        2180    36.203200     206.0000     227.5300     217.5200
        2181    36.215400     243.0000     226.0700     217.3900
        2182    36.227700     230.0000     224.6700     217.2500
        2183    36.239900     225.0000     223.5800     217.1200
        2184    36.252200     229.0000     222.8200     216.9900
        2185    36.264400     238.0000     222.3200     216.8500
        2186    36.276700     238.0000     222.0500     216.7200
        2187    36.288900     211.0000     221.9500     216.5900
        2188    36.301200     217.0000     221.9800     216.4600
        2189    36.313400     212.0000     222.0800     216.3300
        2190    36.325700     237.0000     222.1900     216.1900
        2191    36.337900     218.0000     222.1300     216.0600
        2192    36.350200     194.0000     221.7100     215.9300
        2193    36.362400     198.0000     221.0200     215.8000
        2194    36.374700     240.0000     220.3700     215.6700
        2195    36.386900     196.0000     219.9200     215.5400
        2196    36.399200     228.0000     219.6500     215.4100
        2197    36.411400     208.0000     219.4900     215.2800
        2198    36.423700     206.0000     219.3400     215.1500
        2199    36.435900     205.0000     219.1000     215.0200
        2200    36.448200     208.0000     218.6900     214.8900
        2201    36.460400     188.0000     218.1800     214.7600
        2202    36.472700     232.0000     217.7200     214.6300
        2203    36.485000     220.0000     217.3600     214.5000
        2204    36.497200     185.0000     217.0700     214.3700
        2205    36.509500     190.0000     216.8300     214.2400
        2206    36.521700     199.0000     216.6300     214.1100
        2207    36.534000     233.0000     216.4500     213.9800
        2208    36.546200     197.0000     216.2900     213.8600
        2209    36.558500     229.0000     216.1500     213.7300
        2210    36.570700     213.0000     216.0300     213.6000
        2211    36.583000     237.0000     215.9300     213.4700
        2212    36.595200     189.0000     215.8600     213.3500
        2213    36.607500     215.0000     215.8300     213.2200
        2214    36.619700     231.0000     215.8600     213.0900
        2215    36.632000     219.0000     215.9500     212.9600
        2216    36.644200     188.0000     216.0900     212.8400
        2217    36.656500     210.0000     216.3000     212.7100
        2218    36.668700     200.0000     216.5400     212.5900
        2219    36.681000     204.0000     216.7400     212.4600
        2220    36.693200     211.0000     216.7900     212.3300
        2221    36.705500     222.0000     216.5500     212.2100
        2222    36.717700     189.0000     216.1100     212.0800
        2223    36.730000     203.0000     215.7100     211.9600
        2224    36.742200     177.0000     215.4700     211.8300
        2225    36.754500     200.0000     215.3700     211.7100
        2226    36.766700     205.0000     215.3500     211.5900
        2227    36.779000     208.0000     215.3400     211.4600
        2228    36.791200     184.0000     215.2700     211.3400
        2229    36.803500     197.0000     215.0600     211.2100
        2230    36.815700     214.0000     214.8000     211.0900
        2231    36.828000     199.0000     214.5900     210.9700
        2232    36.840200     190.0000     214.4600     210.8500
        2233    36.852500     224.0000     214.4000     210.7200
        2234    36.864700     197.0000     214.4100     210.6000
        2235    36.877000     205.0000     214.5100     210.4800
        2236    36.889200     202.0000     214.7000     210.3600
        2237    36.901500     223.0000     215.0600     210.2300
        2238    36.913700     216.0000     215.6500     210.1100
        2239    36.926000     226.0000     216.6100     209.9900
        2240    36.938200     201.0000     218.0300     209.8700
        2241    36.950500     207.0000     219.8900     209.7500
        2242    36.962700     186.0000     222.0800     209.6300
        2243    36.975000     185.0000     224.5100     209.5100
        2244    36.987200     237.0000     226.7300     209.3900
        2245    36.999500     209.0000     227.6000     209.2700
        2246    37.011700     212.0000     226.4300     209.1500
        2247    37.024000     214.0000     224.4700     209.0300
        2248    37.036200     202.0000     223.3700     208.9100
        2249    37.048500     202.0000     223.5100     208.7900
        2250    37.060700     221.0000     224.5500     208.6700
        2251    37.073000     206.0000     226.1400     208.5500
        2252    37.085200     219.0000     227.8000     208.4300
        2253    37.097500     220.0000     228.9400     208.3100
        2254    37.109700     216.0000     229.5000     208.2000
        2255    37.122000     215.0000     230.4800     208.0800
        2256    37.134300     217.0000     233.1200     207.9600
        2257    37.146500     260.0000     238.4500     207.8400
        2258    37.158800     213.0000     247.7900     207.7300
        2259    37.171000     262.0000     262.9500     207.6100
        2260    37.183300     322.0000     285.4300     207.4900
        2261    37.195500     297.0000     314.8600     207.3700
        2262    37.207800     366.0000     349.5700     207.2600
        2263    37.220000     377.0000     387.5700     207.1400
        2264    37.232300     432.0000     420.9000     207.0300
        2265    37.244500     444.0000     431.1100     206.9100
        2266    37.256800     416.0000     406.5300     206.8000
        2267    37.269000     365.0000     364.9400     206.6800
        2268    37.281300     304.0000     332.7000     206.5600
        2269    37.293500     299.0000     318.1300     206.4500
        2270    37.305800     292.0000     317.3100     206.3400
        2271    37.318000     323.0000     324.4000     206.2200
        2272    37.330300     322.0000     331.4500     206.1100
        2273    37.342500     333.0000     327.4100     205.9900
        2274    37.354800     323.0000     307.2600     205.8800
        2275    37.367000     287.0000     279.9200     205.7700
        2276    37.379300     235.0000     256.7900     205.6500
        2277    37.391500     219.0000     241.0700     205.5400
        2278    37.403800     194.0000     231.1000     205.4300
        2279    37.416000     218.0000     224.7300     205.3100
        2280    37.428300     218.0000     220.5200     205.2000
        2281    37.440500     218.0000     217.6300     205.0900
        2282    37.452800     238.0000     215.5500     204.9800
        2283    37.465000     220.0000     214.0100     204.8700
        2284    37.477300     232.0000     212.8300     204.7500
        2285    37.489500     227.0000     211.9000     204.6400
        2286    37.501800     217.0000     211.1700     204.5300
        2287    37.514000     216.0000     210.5900     204.4200
        2288    37.526300     212.0000     210.1300     204.3100
        2289    37.538500     183.0000     209.7600     204.2000
        2290    37.550800     186.0000     209.4700     204.0900
        2291    37.563000     185.0000     209.2800     203.9800
        2292    37.575300     210.0000     209.1600     203.8700
        2293    37.587500     216.0000     209.1300     203.7600
        2294    37.599800     223.0000     209.2600     203.6500
        2295    37.612000     230.0000     209.6300     203.5400
        2296    37.624300     205.0000     210.2300     203.4300
        2297    37.636500     221.0000     211.1900     203.3300
        2298    37.648800     230.0000     213.0600     203.2200
        2299    37.661000     212.0000     216.0000     203.1100
        2300    37.673300     201.0000     219.8700     203.0000
        2301    37.685500     219.0000     224.4200     202.8900
        2302    37.697800     247.0000     229.3800     202.7900
        2303    37.710000     218.0000     233.5900     202.6800
        2304    37.722300     222.0000     234.3000     202.5700
        2305    37.734500     221.0000     230.0600     202.4600
        2306    37.746800     260.0000     223.9200     202.3600
        2307    37.759100     242.0000     219.5500     202.2500
        2308    37.771300     215.0000     217.7500     202.1500
        2309    37.783600     210.0000     217.7900     202.0400
        2310    37.795800     199.0000     218.8200     201.9300
        2311    37.808100     241.0000     219.8000     201.8300
        2312    37.820300     243.0000     219.2200     201.7200
        2313    37.832600     202.0000     216.4500     201.6200
        2314    37.844800     231.0000     212.5200     201.5100
        2315    37.857100     221.0000     209.2500     201.4100
        2316    37.869300     200.0000     207.0800     201.3100
        2317    37.881600     209.0000     205.7000     201.2000
        2318    37.893800     214.0000     204.8100     201.1000
        2319    37.906100     193.0000     204.1800     200.9900
        2320    37.918300     201.0000     203.7200     200.8900
        2321    37.930600     226.0000     203.3500     200.7900
        2322    37.942800     202.0000     203.0600     200.6800
        2323    37.955100     204.0000     202.8000     200.5800
        2324    37.967300     222.0000     202.5900     200.4800
        2325    37.979600     212.0000     202.3900     200.3800
        2326    37.991800     215.0000     202.2200     200.2700
        2327    38.004100     219.0000     202.0600     200.1700
        2328    38.016300     209.0000     201.9200     200.0700
        2329    38.028600     190.0000     201.7800     199.9700
        2330    38.040800     212.0000     201.6600     199.8700
        2331    38.053100     203.0000     201.5500     199.7700
        2332    38.065300     205.0000     201.4500     199.6700
        2333    38.077600     205.0000     201.3600     199.5700
        2334    38.089800     178.0000     201.2800     199.4700
        2335    38.102100     199.0000     201.2100     199.3700
        2336    38.114300     197.0000     201.1500     199.2700
        2337    38.126600     182.0000     201.1000     199.1700
        2338    38.138800     202.0000     201.0800     199.0700
        2339    38.151100     178.0000     201.0800     198.9700
        2340    38.163300     189.0000     201.1300     198.8700
        2341    38.175600     181.0000     201.2500     198.7700
        2342    38.187800     197.0000     201.4600     198.6700
        2343    38.200100     213.0000     201.8100     198.5700
        2344    38.212300     200.0000     202.3100     198.4800
        2345    38.224600     196.0000     202.9800     198.3800
        2346    38.236800     205.0000     203.8200     198.2800
        2347    38.249100     220.0000     204.7500     198.1800
        2348    38.261300     209.0000     205.5400     198.0900
        2349    38.273600     192.0000     206.0200     197.9900
        2350    38.285800     187.0000     206.2500     197.8900
        2351    38.298100     184.0000     206.2600     197.8000
        2352    38.310300     199.0000     205.7600     197.7000
        2353    38.322600     205.0000     204.8100     197.6000
        2354    38.334800     210.0000     203.9200     197.5100
        2355    38.347100     201.0000     203.3800     197.4100
        2356    38.359300     186.0000     203.0800     197.3200
        2357    38.371600     193.0000     202.8200     197.2200
        2358    38.383800     184.0000     202.5500     197.1300
        2359    38.396100     183.0000     202.2100     197.0300
        2360    38.408400     202.0000     201.6600     196.9400
        2361    38.420600     210.0000     200.8700     196.8400
        2362    38.432900     195.0000     200.0700     196.7500
        2363    38.445100     173.0000     199.4200     196.6600
        2364    38.457400     212.0000     198.9400     196.5600
        2365    38.469600     187.0000     198.5800     196.4700
        2366    38.481900     188.0000     198.3100     196.3800
        2367    38.494100     207.0000     198.0900     196.2800
        2368    38.506400     183.0000     197.9100     196.1900
        2369    38.518600     194.0000     197.7500     196.1000
        2370    38.530900     176.0000     197.6100     196.0100
        2371    38.543100     208.0000     197.4800     195.9100
        2372    38.555400     190.0000     197.3700     195.8200
        2373    38.567600     204.0000     197.2600     195.7300
        2374    38.579900     197.0000     197.1600     195.6400
        2375    38.592100     209.0000     197.0600     195.5500
        2376    38.604400     195.0000     196.9700     195.4600
        2377    38.616600     214.0000     196.8800     195.3700
        2378    38.628900     190.0000     196.8000     195.2800
        2379    38.641100     195.0000     196.7200     195.1900
        2380    38.653400     186.0000     196.6500     195.1000
        2381    38.665600     173.0000     196.5800     195.0100
        2382    38.677900     186.0000     196.5200     194.9200
        2383    38.690100     203.0000     196.4600     194.8300
        2384    38.702400     182.0000     196.4100     194.7400
        2385    38.714600     210.0000     196.3600     194.6500
        2386    38.726900     169.0000     196.3200     194.5600
        2387    38.739100     180.0000     196.2900     194.4700
        2388    38.751400     176.0000     196.2700     194.3800
        2389    38.763600     185.0000     196.2500     194.3000
        2390    38.775900     172.0000     196.2600     194.2100
        2391    38.788100     202.0000     196.2700     194.1200
        2392    38.800400     207.0000     196.3000     194.0300
        2393    38.812600     192.0000     196.3500     193.9500
        2394    38.824900     207.0000     196.4200     193.8600
        2395    38.837100     192.0000     196.5000     193.7700
        2396    38.849400     193.0000     196.6100     193.6900
        2397    38.861600     199.0000     196.7500     193.6000
        2398    38.873900     193.0000     196.9200     193.5100
        2399    38.886100     182.0000     197.1700     193.4300
        2400    38.898400     209.0000     197.5100     193.3400
        2401    38.910600     196.0000     198.0100     193.2600
        2402    38.922900     160.0000     198.7500     193.1700
        2403    38.935100     161.0000     199.8400     193.0900
        2404    38.947400     197.0000     201.4400     193.0000
        2405    38.959600     206.0000     203.6700     192.9200
        2406    38.971900     195.0000     206.5200     192.8300
        2407    38.984100     185.0000     209.8100     192.7500
        2408    38.996400     223.0000     213.3200     192.6700
        2409    39.008600     223.0000     216.3700     192.5800
        2410    39.020900     211.0000     217.5300     192.5000
        2411    39.033100     225.0000     215.7800     192.4200
        2412    39.045400     209.0000     212.4700     192.3300
        2413    39.057700     198.0000     209.9100     192.2500
        2414    39.069900     204.0000     209.0800     192.1700
        2415    39.082200     209.0000     209.9400     192.0900
        2416    39.094400     211.0000     212.1200     192.0000
        2417    39.106700     242.0000     215.0900     191.9200
        2418    39.118900     217.0000     217.9200     191.8400
        2419    39.131200     219.0000     219.6600     191.7600
        2420    39.143400     223.0000     219.9000     191.6800
        2421    39.155700     238.0000     218.6500     191.6000
        2422    39.167900     190.0000     215.8500     191.5200
        2423    39.180200     222.0000     212.7300     191.4400
        2424    39.192400     209.0000     211.8100     191.3600
        2425    39.204700     205.0000     213.5800     191.2800
        2426    39.216900     213.0000     213.6800     191.2000
        2427    39.229200     212.0000     208.6500     191.1200
        2428    39.241400     186.0000     206.8200     191.0400
        2429    39.253700     195.0000     206.7400     190.9600
        2430    39.265900     198.0000     206.4300     190.8800
        2431    39.278200     188.0000     205.6400     190.8000
        2432    39.290400     216.0000     205.3900     190.7200
        2433    39.302700     204.0000     206.1200     190.6400
        2434    39.314900     205.0000     206.3000     190.5600
        2435    39.327200     200.0000     203.2600     190.4900
        2436    39.339400     191.0000     200.2800     190.4100
        2437    39.351700     188.0000     199.0600     190.3300
        2438    39.363900     221.0000     198.7300     190.2500
        2439    39.376200     204.0000     198.8400     190.1800
        2440    39.388400     192.0000     199.1100     190.1000
        2441    39.400700     200.0000     199.2200     190.0200
        2442    39.412900     187.0000     198.9100     189.9500
        2443    39.425200     178.0000     198.2300     189.8700
        2444    39.437400     203.0000     197.4600     189.8000
        2445    39.449700     212.0000     196.8900     189.7200
        2446    39.461900     196.0000     196.6100     189.6400
        2447    39.474200     190.0000     196.5900     189.5700
        2448    39.486400     201.0000     196.7400     189.4900
        2449    39.498700     212.0000     196.9800     189.4200
        2450    39.510900     202.0000     197.2700     189.3400
        2451    39.523200     201.0000     197.7400     189.2700
        2452    39.535400     191.0000     198.5100     189.2000
        2453    39.547700     209.0000     199.6500     189.1200
        2454    39.559900     199.0000     201.0900     189.0500
        2455    39.572200     184.0000     202.7300     188.9700
        2456    39.584400     221.0000     204.1400     188.9000
        2457    39.596700     217.0000     204.6900     188.8300
        2458    39.608900     218.0000     204.2700     188.7500
        2459    39.621200     199.0000     203.7500     188.6800
        2460    39.633400     230.0000     203.8800     188.6100
        2461    39.645700     201.0000     204.7600     188.5400
        2462    39.657900     200.0000     206.2100     188.4600
        2463    39.670200     201.0000     208.0500     188.3900
        2464    39.682400     184.0000     210.0900     188.3200
        2465    39.694700     219.0000     212.0900     188.2500
        2466    39.707000     210.0000     214.0100     188.1800
        2467    39.719200     226.0000     216.4400     188.1100
        2468    39.731500     220.0000     220.3600     188.0400
        2469    39.743700     250.0000     226.8000     187.9700
        2470    39.756000     218.0000     237.1000     187.9000
        2471    39.768200     254.0000     253.1400     187.8200
        2472    39.780500     291.0000     277.2000     187.7500
        2473    39.792700     280.0000     310.7000     187.6900
        2474    39.805000     376.0000     352.8800     187.6200
        2475    39.817200     394.0000     401.3600     187.5500
        2476    39.829500     436.0000     450.3700     187.4800
        2477    39.841700     502.0000     484.2600     187.4100
        2478    39.854000     509.0000     481.2800     187.3400
        2479    39.866200     470.0000     439.5400     187.2700
        2480    39.878500     418.0000     387.3100     187.2000
        2481    39.890700     394.0000     351.2100     187.1300
        2482    39.903000     367.0000     337.1600     187.0700
        2483    39.915200     340.0000     339.9400     187.0000
        2484    39.927500     340.0000     352.5100     186.9300
        2485    39.939700     341.0000     366.0600     186.8600
        2486    39.952000     371.0000     368.3500     186.8000
        2487    39.964200     348.0000     351.2800     186.7300
        2488    39.976500     343.0000     322.1400     186.6600
        2489    39.988700     300.0000     296.2700     186.6000
        2490    40.001000     302.0000     281.3800     186.5300
        2491    40.013200     277.0000     276.9100     186.4600
        2492    40.025500     303.0000     279.3900     186.4000
        2493    40.037700     281.0000     284.2400     186.3300
        2494    40.050000     299.0000     285.7500     186.2700
        2495    40.062200     270.0000     279.8900     186.2000
        2496    40.074500     296.0000     268.1600     186.1400
        2497    40.086700     292.0000     255.7300     186.0700
        2498    40.099000     246.0000     246.8700     186.0100
        2499    40.111200     261.0000     243.1100     185.9400
        2500    40.123500     230.0000     243.7800     185.8800
        2501    40.135700     268.0000     246.9700     185.8100
        2502    40.148000     253.0000     249.9500     185.7500
        2503    40.160200     228.0000     249.6100     185.6900
        2504    40.172500     230.0000     244.3600     185.6200
        2505    40.184700     235.0000     235.7600     185.5600
        2506    40.197000     257.0000     227.3100     185.5000
        2507    40.209200     243.0000     221.6000     185.4300
        2508    40.221500     217.0000     219.2700     185.3700
        2509    40.233700     217.0000     219.7200     185.3100
        2510    40.246000     229.0000     222.0400     185.2500
        2511    40.258200     221.0000     225.3000     185.1800
        2512    40.270500     238.0000     227.9300     185.1200
        2513    40.282700     224.0000     227.5700     185.0600
        2514    40.295000     254.0000     223.1800     185.0000
        2515    40.307200     239.0000     217.1000     184.9400
        2516    40.319500     213.0000     212.3700     184.8800
        2517    40.331700     228.0000     209.9000     184.8200
        2518    40.344000     209.0000     209.3500     184.7600
        2519    40.356300     223.0000     210.0100     184.7000
        2520    40.368500     202.0000     210.9600     184.6400
        2521    40.380800     225.0000     210.9500     184.5800
        2522    40.393000     207.0000     208.9400     184.5200
        2523    40.405300     202.0000     205.3200     184.4600
        2524    40.417500     219.0000     201.6000     184.4000
        2525    40.429800     203.0000     198.8100     184.3400
        2526    40.442000     219.0000     197.0100     184.2800
        2527    40.454300     200.0000     195.9300     184.2200
        2528    40.466500     182.0000     195.2600     184.1600
        2529    40.478800     208.0000     194.6800     184.1000
        2530    40.491000     179.0000     193.9900     184.0400
        2531    40.503300     177.0000     193.2600     183.9900
        2532    40.515500     199.0000     192.6600     183.9300
        2533    40.527800     172.0000     192.2700     183.8700
        2534    40.540000     208.0000     192.0700     183.8100
        2535    40.552300     210.0000     192.0200     183.7600
        2536    40.564500     184.0000     192.0800     183.7000
        2537    40.576800     193.0000     192.2600     183.6400
        2538    40.589000     206.0000     192.5700     183.5800
        2539    40.601300     206.0000     193.0500     183.5300
        2540    40.613500     194.0000     193.7600     183.4700
        2541    40.625800     200.0000     194.8200     183.4200
        2542    40.638000     188.0000     196.4200     183.3600
        2543    40.650300     205.0000     198.8400     183.3000
        2544    40.662500     194.0000     202.3600     183.2500
        2545    40.674800     189.0000     207.1400     183.1900
        2546    40.687000     226.0000     213.1100     183.1400
        2547    40.699300     200.0000     220.0900     183.0800
        2548    40.711500     219.0000     227.1500     183.0300
        2549    40.723800     227.0000     231.8500     182.9700
        2550    40.736000     216.0000     231.9900     182.9200
        2551    40.748300     218.0000     229.1900     182.8600
        2552    40.760500     215.0000     227.2900     182.8100
        2553    40.772800     218.0000     227.6000     182.7600
        2554    40.785000     231.0000     228.9000     182.7000
        2555    40.797300     251.0000     230.1200     182.6500
        2556    40.809500     248.0000     231.9200     182.6000
        2557    40.821800     219.0000     235.1100     182.5400
        2558    40.834000     247.0000     239.3300     182.4900
        2559    40.846300     250.0000     244.9900     182.4400
        2560    40.858500     284.0000     255.0000     182.3900
        2561    40.870800     284.0000     273.2400     182.3300
        2562    40.883000     295.0000     301.9600     182.2800
        2563    40.895300     331.0000     340.7600     182.2300
        2564    40.907500     390.0000     388.0300     182.1800
        2565    40.919800     486.0000     440.7200     182.1300
        2566    40.932000     538.0000     485.2100     182.0700
        2567    40.944300     501.0000     495.2100     182.0200
        2568    40.956500     477.0000     459.8400     181.9700
        2569    40.968800     390.0000     405.6000     181.9200
        2570    40.981000     393.0000     362.8900     181.8700
        2571    40.993300     336.0000     341.5300     181.8200
        2572    41.005600     376.0000     339.3100     181.7700
        2573    41.017800     371.0000     350.0700     181.7200
        2574    41.030100     357.0000     365.4300     181.6700
        2575    41.042300     409.0000     373.2700     181.6200
        2576    41.054600     393.0000     361.4400     181.5700
        2577    41.066800     323.0000     330.3800     181.5200
        2578    41.079100     319.0000     294.5100     181.4700
        2579    41.091300     269.0000     265.3500     181.4200
        2580    41.103600     256.0000     245.3100     181.3700
        2581    41.115800     268.0000     232.6100     181.3300
        2582    41.128100     220.0000     224.4700     181.2800
        2583    41.140300     246.0000     218.4600     181.2300
        2584    41.152600     209.0000     213.5200     181.1800
        2585    41.164800     238.0000     209.7600     181.1300
        2586    41.177100     225.0000     207.2300     181.0800
        2587    41.189300     203.0000     205.7300     181.0400
        2588    41.201600     220.0000     204.8700     180.9900
        2589    41.213800     195.0000     203.9200     180.9400
        2590    41.226100     204.0000     202.0900     180.9000
        2591    41.238300     184.0000     199.5300     180.8500
        2592    41.250600     199.0000     197.1700     180.8000
        2593    41.262800     188.0000     195.5900     180.7600
        2594    41.275100     188.0000     194.7700     180.7100
        2595    41.287300     218.0000     194.5200     180.6600
        2596    41.299600     181.0000     194.6300     180.6200
        2597    41.311800     217.0000     194.8500     180.5700
        2598    41.324100     195.0000     194.8100     180.5300
        2599    41.336300     217.0000     194.2400     180.4800
        2600    41.348600     218.0000     193.3500     180.4300
        2601    41.360800     191.0000     192.6200     180.3900
        2602    41.373100     208.0000     192.2500     180.3400
        2603    41.385300     178.0000     192.2500     180.3000
        2604    41.397600     186.0000     192.5500     180.2600
        2605    41.409800     211.0000     193.0700     180.2100
        2606    41.422100     207.0000     193.7900     180.1700
        2607    41.434300     194.0000     194.6900     180.1200
        2608    41.446600     193.0000     195.8500     180.0800
        2609    41.458800     168.0000     197.3600     180.0300
        2610    41.471100     216.0000     199.1400     179.9900
        2611    41.483300     206.0000     201.6100     179.9500
        2612    41.495600     201.0000     205.3100     179.9000
        2613    41.507800     226.0000     210.2800     179.8600
        2614    41.520100     228.0000     215.1600     179.8200
        2615    41.532300     238.0000     223.2600     179.7800
        2616    41.544600     269.0000     237.7200     179.7300
        2617    41.556800     273.0000     259.9100     179.6900
        2618    41.569100     305.0000     290.5700     179.6500
        2619    41.581300     342.0000     328.7100     179.6100
        2620    41.593600     372.0000     372.2000     179.5600
        2621    41.605800     391.0000     414.0300     179.5200
        2622    41.618100     424.0000     437.6700     179.4800
        2623    41.630400     381.0000     421.0800     179.4400
        2624    41.642600     393.0000     374.2800     179.4000
        2625    41.654900     321.0000     327.7200     179.3600
        2626    41.667100     312.0000     299.4400     179.3200
        2627    41.679400     311.0000     290.1300     179.2800
        2628    41.691600     289.0000     294.4300     179.2400
        2629    41.703900     323.0000     306.8400     179.2000
        2630    41.716100     299.0000     320.4200     179.1600
        2631    41.728400     291.0000     324.4600     179.1200
        2632    41.740600     267.0000     310.6200     179.0800
        2633    41.752900     292.0000     284.2100     179.0400
        2634    41.765100     228.0000     258.8600     179.0000
        2635    41.777400     248.0000     241.8900     178.9600
        2636    41.789600     247.0000     232.9100     178.9200
        2637    41.801900     234.0000     229.1800     178.8800
        2638    41.814100     224.0000     227.6200     178.8400
        2639    41.826400     214.0000     225.0300     178.8000
        2640    41.838600     240.0000     219.9700     178.7600
        2641    41.850900     223.0000     214.1300     178.7200
        2642    41.863100     225.0000     209.5500     178.6900
        2643    41.875400     200.0000     206.4400     178.6500
        2644    41.887600     227.0000     204.3700     178.6100
        2645    41.899900     197.0000     203.3000     178.5700
        2646    41.912100     221.0000     203.0900     178.5300
        2647    41.924400     224.0000     203.0100     178.5000
        2648    41.936600     221.0000     201.9200     178.4600
        2649    41.948900     214.0000     199.4000     178.4200
        2650    41.961100     188.0000     196.3500     178.3900
        2651    41.973400     184.0000     193.6700     178.3500
        2652    41.985600     178.0000     191.4700     178.3100
        2653    41.997900     192.0000     189.5800     178.2800
        2654    42.010100     194.0000     188.0300     178.2400
        2655    42.022400     186.0000     186.8700     178.2000
        2656    42.034600     208.0000     186.0400     178.1700
        2657    42.046900     185.0000     185.4800     178.1300
        2658    42.059100     197.0000     185.1000     178.1000
        2659    42.071400     191.0000     184.8900     178.0600
        2660    42.083600     187.0000     184.8300     178.0200
        2661    42.095900     164.0000     184.9500     177.9900
        2662    42.108100     203.0000     185.2900     177.9500
        2663    42.120400     195.0000     185.9500     177.9200
        2664    42.132600     179.0000     187.0300     177.8800
        2665    42.144900     189.0000     188.7000     177.8500
        2666    42.157100     212.0000     191.0600     177.8200
        2667    42.169400     195.0000     194.0600     177.7800
        2668    42.181600     211.0000     197.5400     177.7500
        2669    42.193900     212.0000     201.1100     177.7100
        2670    42.206100     195.0000     203.4700     177.6800
        2671    42.218400     192.0000     203.0600     177.6500
        2672    42.230600     203.0000     200.0700     177.6100
        2673    42.242900     199.0000     196.6700     177.5800
        2674    42.255100     174.0000     193.6700     177.5500
        2675    42.267400     191.0000     191.6000     177.5100
        2676    42.279700     200.0000     191.2100     177.4800
        2677    42.291900     188.0000     191.7800     177.4500
        2678    42.304200     192.0000     192.7200     177.4100
        2679    42.316400     228.0000     193.2400     177.3800
        2680    42.328700     211.0000     192.4900     177.3500
        2681    42.340900     186.0000     190.5200     177.3200
        2682    42.353200     227.0000     188.2300     177.2800
        2683    42.365400     171.0000     186.0600     177.2500
        2684    42.377700     196.0000     184.2500     177.2200
        2685    42.389900     172.0000     183.1200     177.1900
        2686    42.402200     176.0000     182.4100     177.1600
        2687    42.414400     188.0000     181.9400     177.1300
        2688    42.426700     174.0000     181.6200     177.0900
        2689    42.438900     177.0000     181.3900     177.0600
        2690    42.451200     197.0000     181.2200     177.0300
        2691    42.463400     185.0000     181.1000     177.0000
        2692    42.475700     219.0000     181.0400     176.9700
        2693    42.487900     169.0000     181.0200     176.9400
        2694    42.500200     219.0000     181.0400     176.9100
        2695    42.512400     214.0000     181.0900     176.8800
        2696    42.524700     197.0000     181.1800     176.8500
        2697    42.536900     195.0000     181.3000     176.8200
        2698    42.549200     201.0000     181.4500     176.7900
        2699    42.561400     177.0000     181.6500     176.7600
        2700    42.573700     226.0000     181.9200     176.7300
        2701    42.585900     177.0000     182.2900     176.7000
        2702    42.598200     182.0000     182.8000     176.6700
        2703    42.610400     185.0000     183.5300     176.6400
        2704    42.622700     186.0000     184.5700     176.6100
        2705    42.634900     217.0000     186.0800     176.5800
        2706    42.647200     193.0000     188.2300     176.5600
        2707    42.659400     204.0000     191.1700     176.5300
        2708    42.671700     208.0000     194.9000     176.5000
        2709    42.683900     203.0000     199.2900     176.4700
        2710    42.696200     204.0000     203.8800     176.4400
        2711    42.708400     192.0000     207.4600     176.4100
        2712    42.720700     202.0000     208.3300     176.3900
        2713    42.732900     213.0000     206.2600     176.3600
        2714    42.745200     225.0000     202.9600     176.3300
        2715    42.757400     210.0000     199.9300     176.3000
        2716    42.769700     190.0000     198.0300     176.2800
        2717    42.781900     204.0000     197.6400     176.2500
        2718    42.794200     220.0000     198.6300     176.2200
        2719    42.806400     189.0000     200.5500     176.2000
        2720    42.818700     205.0000     202.5600     176.1700
        2721    42.830900     207.0000     203.7700     176.1400
        2722    42.843200     219.0000     204.1600     176.1200
        2723    42.855400     188.0000     204.8500     176.0900
        2724    42.867700     228.0000     206.8700     176.0600
        2725    42.879900     222.0000     210.4800     176.0400
        2726    42.892200     221.0000     215.5400     176.0100
        2727    42.904400     210.0000     221.6700     175.9800
        2728    42.916700     210.0000     227.3800     175.9600
        2729    42.929000     211.0000     229.3300     175.9300
        2730    42.941200     236.0000     225.3600     175.9100
        2731    42.953500     210.0000     217.5000     175.8800
        2732    42.965700     228.0000     210.6700     175.8600
        2733    42.978000     230.0000     206.7400     175.8300
        2734    42.990200     211.0000     205.0600     175.8100
        2735    43.002500     191.0000     204.7800     175.7800
        2736    43.014700     198.0000     205.6200     175.7600
        2737    43.027000     222.0000     206.9500     175.7300
        2738    43.039200     209.0000     207.1300     175.7100
        2739    43.051500     209.0000     204.6500     175.6800
        2740    43.063700     196.0000     200.1500     175.6600
        2741    43.076000     213.0000     195.6600     175.6300
        2742    43.088200     200.0000     192.3100     175.6100
        2743    43.100500     192.0000     189.9400     175.5900
        2744    43.112700     207.0000     188.1800     175.5600
        2745    43.125000     203.0000     186.9200     175.5400
        2746    43.137200     188.0000     186.1700     175.5200
        2747    43.149500     202.0000     185.8500     175.4900
        2748    43.161700     180.0000     185.9100     175.4700
        2749    43.174000     201.0000     186.3200     175.4500
        2750    43.186200     186.0000     187.1400     175.4200
        2751    43.198500     180.0000     188.4700     175.4000
        2752    43.210700     197.0000     190.4500     175.3800
        2753    43.223000     225.0000     193.1800     175.3500
        2754    43.235200     214.0000     196.7300     175.3300
        2755    43.247500     228.0000     201.0900     175.3100
        2756    43.259700     207.0000     205.9600     175.2900
        2757    43.272000     219.0000     210.7600     175.2600
        2758    43.284200     241.0000     215.5200     175.2400
        2759    43.296500     253.0000     221.3000     175.2200
        2760    43.308700     241.0000     228.9300     175.2000
        2761    43.321000     241.0000     238.0900     175.1800
        2762    43.333200     242.0000     246.1400     175.1500
        2763    43.345500     278.0000     247.9600     175.1300
        2764    43.357700     279.0000     241.2500     175.1100
        2765    43.370000     255.0000     230.7900     175.0900
        2766    43.382200     229.0000     222.3400     175.0700
        2767    43.394500     237.0000     217.6000     175.0500
        2768    43.406700     245.0000     216.1800     175.0300
        2769    43.419000     207.0000     217.4700     175.0100
        2770    43.431200     236.0000     220.8200     174.9900
        2771    43.443500     236.0000     224.9900     174.9600
        2772    43.455700     215.0000     227.8500     174.9400
        2773    43.468000     244.0000     228.0500     174.9200
        2774    43.480200     229.0000     227.6300     174.9000
        2775    43.492500     243.0000     230.4600     174.8800
        2776    43.504700     261.0000     238.9800     174.8600
        2777    43.517000     273.0000     253.8500     174.8400
        2778    43.529200     278.0000     274.1100     174.8200
        2779    43.541500     297.0000     296.7000     174.8000
        2780    43.553800     281.0000     317.9200     174.7800
        2781    43.566000     337.0000     334.1600     174.7600
        2782    43.578300     328.0000     339.0200     174.7500
        2783    43.590500     324.0000     326.6400     174.7300
        2784    43.602800     321.0000     302.2900     174.7100
        2785    43.615000     281.0000     279.2600     174.6900
        2786    43.627300     250.0000     266.0100     174.6700
        2787    43.639500     257.0000     263.4100     174.6500
        2788    43.651800     256.0000     268.6100     174.6300
        2789    43.664000     257.0000     278.3000     174.6100
        2790    43.676300     271.0000     289.9400     174.5900
        2791    43.688500     308.0000     300.8100     174.5700
        2792    43.700800     303.0000     307.5500     174.5600
        2793    43.713000     301.0000     309.6500     174.5400
        2794    43.725300     334.0000     310.9000     174.5200
        2795    43.737500     298.0000     313.6200     174.5000
        2796    43.749800     303.0000     312.3400     174.4800
        2797    43.762000     326.0000     298.4500     174.4700
        2798    43.774300     277.0000     273.7700     174.4500
        2799    43.786500     261.0000     250.3500     174.4300
        2800    43.798800     235.0000     235.5900     174.4100
        2801    43.811000     230.0000     229.4900     174.4000
        2802    43.823300     233.0000     229.5400     174.3800
        2803    43.835500     263.0000     233.1500     174.3600
        2804    43.847800     243.0000     238.1500     174.3400
        2805    43.860000     236.0000     241.2900     174.3300
        2806    43.872300     254.0000     238.2000     174.3100
        2807    43.884500     214.0000     227.7000     174.2900
        2808    43.896800     206.0000     214.4900     174.2800
        2809    43.909000     191.0000     203.6200     174.2600
        2810    43.921300     198.0000     196.3200     174.2400
        2811    43.933500     196.0000     191.7100     174.2300
        2812    43.945800     180.0000     188.7700     174.2100
        2813    43.958000     202.0000     186.8400     174.1900
        2814    43.970300     195.0000     185.5100     174.1800
        2815    43.982500     188.0000     184.5900     174.1600
        2816    43.994800     190.0000     183.9500     174.1400
        2817    44.007000     211.0000     183.5000     174.1300
        2818    44.019300     192.0000     183.2200     174.1100
        2819    44.031500     191.0000     183.0600     174.1000
        2820    44.043800     196.0000     183.0300     174.0800
        2821    44.056000     187.0000     183.1100     174.0700
        2822    44.068300     220.0000     183.3100     174.0500
        2823    44.080500     194.0000     183.6300     174.0400
        2824    44.092800     180.0000     184.0900     174.0200
        2825    44.105000     202.0000     184.6800     174.0000
        2826    44.117300     181.0000     185.4100     173.9900
        2827    44.129500     185.0000     186.2500     173.9700
        2828    44.141800     187.0000     187.1200     173.9600
        2829    44.154000     214.0000     187.9700     173.9400
        2830    44.166300     162.0000     188.8700     173.9300
        2831    44.178600     204.0000     189.8800     173.9200
        2832    44.190800     179.0000     191.0400     173.9000
        2833    44.203100     207.0000     192.3300     173.8900
        2834    44.215300     189.0000     193.7700     173.8700
        2835    44.227600     206.0000     195.4500     173.8600
        2836    44.239800     208.0000     197.5400     173.8400
        2837    44.252100     187.0000     200.3200     173.8300
        2838    44.264300     220.0000     204.1800     173.8100
        2839    44.276600     213.0000     209.8100     173.8000
        2840    44.288800     231.0000     218.3000     173.7900
        2841    44.301100     240.0000     230.5300     173.7700
        2842    44.313300     252.0000     250.4600     173.7600
        2843    44.325600     295.0000     280.7300     173.7500
        2844    44.337800     316.0000     323.7900     173.7300
        2845    44.350100     402.0000     379.7600     173.7200
        2846    44.362300     488.0000     446.0500     173.7000
        2847    44.374600     581.0000     511.7000     173.6900
        2848    44.386800     572.0000     548.8000     173.6800
        2849    44.399100     542.0000     527.6400     173.6700
        2850    44.411300     485.0000     458.3300     173.6500
        2851    44.423600     409.0000     385.0700     173.6400
        2852    44.435800     355.0000     337.9700     173.6300
        2853    44.448100     304.0000     319.2400     173.6100
        2854    44.460300     298.0000     322.1400     173.6000
        2855    44.472600     376.0000     340.0200     173.5900
        2856    44.484800     387.0000     366.2900     173.5800
        2857    44.497100     420.0000     389.8200     173.5600
        2858    44.509300     418.0000     394.3000     173.5500
        2859    44.521600     400.0000     372.8200     173.5400
        2860    44.533800     362.0000     339.4100     173.5300
        2861    44.546100     287.0000     312.7300     173.5100
        2862    44.558300     298.0000     298.1900     173.5000
        2863    44.570600     263.0000     291.9100     173.4900
        2864    44.582800     282.0000     288.2400     173.4800
        2865    44.595100     255.0000     280.0500     173.4600
        2866    44.607300     245.0000     263.9600     173.4500
        2867    44.619600     246.0000     245.6700     173.4400
        2868    44.631800     231.0000     232.1300     173.4300
        2869    44.644100     219.0000     225.0400     173.4200
        2870    44.656300     203.0000     222.9900     173.4100
        2871    44.668600     222.0000     223.9700     173.3900
        2872    44.680800     219.0000     226.1600     173.3800
        2873    44.693100     245.0000     228.1600     173.3700
        2874    44.705300     221.0000     228.0400     173.3600
        2875    44.717600     199.0000     223.5900     173.3500
        2876    44.729800     195.0000     215.5600     173.3400
        2877    44.742100     201.0000     207.7500     173.3300
        2878    44.754300     201.0000     202.7400     173.3200
        2879    44.766600     219.0000     200.6900     173.3000
        2880    44.778800     211.0000     200.8500     173.2900
        2881    44.791100     219.0000     202.3100     173.2800
        2882    44.803300     177.0000     203.7200     173.2700
        2883    44.815600     197.0000     203.1300     173.2600
        2884    44.827800     191.0000     199.7500     173.2500
        2885    44.840100     185.0000     195.2100     173.2400
        2886    44.852400     224.0000     191.5600     173.2300
        2887    44.864600     175.0000     189.5100     173.2200
        2888    44.876900     206.0000     188.8500     173.2100
        2889    44.889100     206.0000     189.2000     173.2000
        2890    44.901400     193.0000     190.2500     173.1900
        2891    44.913600     191.0000     191.5600     173.1800
        2892    44.925900     169.0000     192.3800     173.1700
        2893    44.938100     169.0000     191.9400     173.1600
        2894    44.950400     184.0000     190.3300     173.1500
        2895    44.962600     176.0000     188.5300     173.1400
        2896    44.974900     194.0000     187.3100     173.1300
        2897    44.987100     174.0000     186.8000     173.1200
        2898    44.999400     188.0000     186.8300     173.1100
        2899    45.011600     195.0000     187.2400     173.1000
        2900    45.023900     195.0000     187.9200     173.0900
        2901    45.036100     200.0000     188.8300     173.0800
        2902    45.048400     207.0000     189.9600     173.0700
        2903    45.060600     194.0000     191.3300     173.0600
        2904    45.072900     197.0000     193.0200     173.0500
        2905    45.085100     189.0000     195.0600     173.0400
        2906    45.097400     207.0000     197.5700     173.0300
        2907    45.109600     203.0000     200.9300     173.0200
        2908    45.121900     201.0000     206.0500     173.0100
        2909    45.134100     211.0000     214.2200     173.0100
        2910    45.146400     214.0000     227.1500     173.0000
        2911    45.158600     270.0000     246.9600     172.9900
        2912    45.170900     310.0000     275.4700     172.9800
        2913    45.183100     289.0000     313.1400     172.9700
        2914    45.195400     334.0000     358.2800     172.9600
        2915    45.207600     383.0000     404.6200     172.9500
        2916    45.219900     386.0000     436.4300     172.9400
        2917    45.232100     447.0000     433.2700     172.9300
        2918    45.244400     361.0000     393.0600     172.9300
        2919    45.256600     374.0000     340.6600     172.9200
        2920    45.268900     312.0000     300.5400     172.9100
        2921    45.281100     283.0000     279.7500     172.9000
        2922    45.293400     263.0000     275.4200     172.8900
        2923    45.305600     289.0000     282.8900     172.8800
        2924    45.317900     319.0000     297.5900     172.8800
        2925    45.330100     312.0000     313.2900     172.8700
        2926    45.342400     287.0000     320.1000     172.8600
        2927    45.354600     266.0000     309.1800     172.8500
        2928    45.366900     290.0000     283.0000     172.8400
        2929    45.379100     262.0000     254.0200     172.8300
        2930    45.391400     244.0000     231.4900     172.8300
        2931    45.403600     209.0000     216.8700     172.8200
        2932    45.415900     200.0000     208.2800     172.8100
        2933    45.428100     221.0000     203.7700     172.8000
        2934    45.440400     214.0000     202.0500     172.8000
        2935    45.452600     207.0000     202.2600     172.7900
        2936    45.464900     196.0000     203.6800     172.7800
        2937    45.477100     238.0000     205.3500     172.7700
        2938    45.489400     234.0000     205.6900     172.7600
        2939    45.501700     229.0000     203.3900     172.7600
        2940    45.513900     194.0000     199.0700     172.7500
        2941    45.526200     173.0000     194.8000     172.7400
        2942    45.538400     196.0000     191.8200     172.7300
        2943    45.550700     193.0000     190.2900     172.7300
        2944    45.562900     204.0000     189.9200     172.7200
        2945    45.575200     189.0000     190.3900     172.7100
        2946    45.587400     208.0000     191.3400     172.7000
        2947    45.599700     178.0000     192.2500     172.7000
        2948    45.611900     190.0000     192.3500     172.6900
        2949    45.624200     193.0000     191.2300     172.6800
        2950    45.636400     198.0000     189.4200     172.6800
        2951    45.648700     204.0000     187.9300     172.6700
        2952    45.660900     203.0000     187.3700     172.6600
        2953    45.673200     171.0000     187.8900     172.6600
        2954    45.685400     201.0000     189.4700     172.6500
        2955    45.697700     190.0000     191.9100     172.6400
        2956    45.709900     204.0000     195.2300     172.6300
        2957    45.722200     193.0000     198.8700     172.6300
        2958    45.734400     208.0000     201.6100     172.6200
        2959    45.746700     194.0000     201.9100     172.6100
        2960    45.758900     217.0000     199.8000     172.6100
        2961    45.771200     175.0000     197.3700     172.6000
        2962    45.783400     201.0000     196.3900     172.5900
        2963    45.795700     186.0000     197.3000     172.5900
        2964    45.807900     171.0000     199.3500     172.5800
        2965    45.820200     223.0000     200.6600     172.5700
        2966    45.832400     183.0000     200.2100     172.5700
        2967    45.844700     206.0000     198.4100     172.5600
        2968    45.856900     206.0000     196.1100     172.5500
        2969    45.869200     167.0000     193.5000     172.5500
        2970    45.881400     193.0000     190.7000     172.5400
        2971    45.893700     223.0000     188.4000     172.5400
        2972    45.905900     175.0000     187.1100     172.5300
        2973    45.918200     176.0000     186.7800     172.5200
        2974    45.930400     174.0000     186.8500     172.5200
        2975    45.942700     197.0000     186.4100     172.5100
        2976    45.954900     183.0000     185.0900     172.5000
        2977    45.967200     180.0000     183.2600     172.5000
        2978    45.979400     172.0000     181.5300     172.4900
        2979    45.991700     176.0000     180.1900     172.4900
        2980    46.003900     194.0000     179.1900     172.4800
        2981    46.016200     193.0000     178.4800     172.4700
        2982    46.028400     199.0000     178.0000     172.4700
        2983    46.040700     172.0000     177.6900     172.4600
        2984    46.052900     183.0000     177.5100     172.4600
        2985    46.065200     189.0000     177.4200     172.4500
        2986    46.077400     186.0000     177.3900     172.4400
        2987    46.089700     176.0000     177.3900     172.4400
        2988    46.101900     176.0000     177.3900     172.4300
        2989    46.114200     200.0000     177.3600     172.4300
        2990    46.126500     185.0000     177.3200     172.4200
        2991    46.138700     166.0000     177.3000     172.4200
        2992    46.151000     197.0000     177.3300     172.4100
        2993    46.163200     171.0000     177.4400     172.4000
        2994    46.175500     171.0000     177.6200     172.4000
        2995    46.187700     186.0000     177.8900     172.3900
        2996    46.200000     162.0000     178.3000     172.3900
        2997    46.212200     186.0000     178.8400     172.3800
        2998    46.224500     186.0000     179.5300     172.3800
        2999    46.236700     190.0000     180.3300     172.3700
        3000    46.249000     174.0000     181.1500     172.3600
        3001    46.261200     178.0000     181.7400     172.3600
        3002    46.273500     160.0000     181.8600     172.3500
        3003    46.285700     171.0000     181.5900     172.3500
        3004    46.298000     191.0000     181.3400     172.3400
        3005    46.310200     183.0000     181.3700     172.3400
        3006    46.322500     169.0000     181.6800     172.3300
        3007    46.334700     179.0000     182.2200     172.3300
        3008    46.347000     179.0000     182.9500     172.3200
        3009    46.359200     188.0000     183.8000     172.3200
        3010    46.371500     206.0000     184.6000     172.3100
        3011    46.383700     201.0000     185.2400     172.3000
        3012    46.396000     167.0000     185.8000     172.3000
        3013    46.408200     178.0000     186.4600     172.2900
        3014    46.420500     175.0000     187.2300     172.2900
        3015    46.432700     178.0000     187.9500     172.2800
        3016    46.445000     173.0000     188.7500     172.2800
        3017    46.457200     207.0000     189.9100     172.2700
        3018    46.469500     165.0000     191.7700     172.2700
        3019    46.481700     201.0000     195.8000     172.2600
        3020    46.494000     224.0000     201.9300     172.2600
        3021    46.506200     207.0000     202.1500     172.2500
        3022    46.518500     185.0000     193.9200     172.2500
        3023    46.530700     212.0000     191.0600     172.2400
        3024    46.543000     201.0000     191.1200     172.2400
        3025    46.555200     187.0000     192.1900     172.2300
        3026    46.567500     211.0000     193.7300     172.2300
        3027    46.579700     174.0000     195.7200     172.2200
        3028    46.592000     195.0000     198.3100     172.2200
        3029    46.604200     178.0000     202.0800     172.2100
        3030    46.616500     191.0000     206.8200     172.2100
        3031    46.628700     194.0000     208.9600     172.2000
        3032    46.641000     208.0000     207.4100     172.2000
        3033    46.653200     212.0000     207.7000     172.1900
        3034    46.665500     210.0000     209.7400     172.1900
        3035    46.677700     214.0000     212.7500     172.1800
        3036    46.690000     187.0000     216.8100     172.1800
        3037    46.702200     208.0000     222.4200     172.1700
        3038    46.714500     216.0000     230.3700     172.1700
        3039    46.726700     233.0000     241.8900     172.1600
        3040    46.739000     239.0000     258.9600     172.1600
        3041    46.751300     298.0000     284.8200     172.1500
        3042    46.763500     354.0000     324.5500     172.1500
        3043    46.775800     400.0000     384.8900     172.1400
        3044    46.788000     517.0000     472.0400     172.1400
        3045    46.800300     614.0000     587.8700     172.1300
        3046    46.812500     729.0000     728.1400     172.1300
        3047    46.824800     879.0000     873.6200     172.1200
        3048    46.837000     998.0000     971.7300     172.1200
        3049    46.849300     990.0000     954.7400     172.1100
        3050    46.861500     870.0000     822.1100     172.1100
        3051    46.873800     707.0000     658.3600     172.1000
        3052    46.886000     510.0000     535.8500     172.1000
        3053    46.898300     409.0000     471.5000     172.1000
        3054    46.910500     447.0000     455.9500     172.0900
        3055    46.922800     498.0000     476.2300     172.0900
        3056    46.935000     498.0000     520.7200     172.0800
        3057    46.947300     539.0000     574.8900     172.0800
        3058    46.959500     631.0000     612.2000     172.0700
        3059    46.971800     596.0000     599.4100     172.0700
        3060    46.984000     578.0000     530.5600     172.0600
        3061    46.996300     439.0000     440.3500     172.0600
        3062    47.008500     362.0000     364.7400     172.0500
        3063    47.020800     316.0000     314.2300     172.0500
        3064    47.033000     252.0000     283.9400     172.0400
        3065    47.045300     273.0000     266.4700     172.0400
        3066    47.057500     219.0000     255.6200     172.0300
        3067    47.069800     246.0000     246.4500     172.0300
        3068    47.082000     241.0000     236.1600     172.0200
        3069    47.094300     241.0000     225.3200     172.0200
        3070    47.106500     215.0000     216.0500     172.0100
        3071    47.118800     194.0000     209.4300     172.0100
        3072    47.131000     177.0000     205.3500     172.0000
        3073    47.143300     215.0000     203.1800     172.0000
        3074    47.155500     196.0000     202.4900     172.0000
        3075    47.167800     209.0000     202.7600     171.9900
        3076    47.180000     193.0000     203.2600     171.9900
        3077    47.192300     192.0000     202.9100     171.9800
        3078    47.204500     220.0000     200.9000     171.9800
        3079    47.216800     207.0000     197.6000     171.9700
        3080    47.229000     181.0000     194.2300     171.9700
        3081    47.241300     199.0000     191.5700     171.9600
        3082    47.253500     206.0000     189.7500     171.9600
        3083    47.265800     184.0000     188.5800     171.9500
        3084    47.278000     193.0000     187.8700     171.9500
        3085    47.290300     202.0000     187.5300     171.9400
        3086    47.302500     175.0000     187.5200     171.9400
        3087    47.314800     191.0000     187.8300     171.9300
        3088    47.327000     203.0000     188.5300     171.9300
        3089    47.339300     193.0000     189.7200     171.9200
        3090    47.351500     183.0000     191.6000     171.9200
        3091    47.363800     199.0000     194.4600     171.9100
        3092    47.376000     207.0000     198.7200     171.9100
        3093    47.388300     218.0000     204.8900     171.9000
        3094    47.400600     219.0000     213.3100     171.9000
        3095    47.412800     196.0000     223.8900     171.8900
        3096    47.425100     213.0000     235.8800     171.8900
        3097    47.437300     236.0000     246.8600     171.8800
        3098    47.449600     238.0000     251.8300     171.8800
        3099    47.461800     210.0000     246.7900     171.8700
        3100    47.474100     245.0000     234.7500     171.8700
        3101    47.486300     201.0000     222.7700     171.8700
        3102    47.498600     206.0000     214.6200     171.8600
        3103    47.510800     198.0000     210.7100     171.8600
        3104    47.523100     206.0000     210.3100     171.8500
        3105    47.535300     241.0000     212.5600     171.8500
        3106    47.547600     211.0000     216.6000     171.8400
        3107    47.559800     211.0000     221.0900     171.8400
        3108    47.572100     228.0000     223.6900     171.8300
        3109    47.584300     186.0000     222.0200     171.8300
        3110    47.596600     231.0000     216.4200     171.8200
        3111    47.608800     210.0000     209.8600     171.8200
        3112    47.621100     199.0000     204.6300     171.8100
        3113    47.633300     203.0000     201.1900     171.8100
        3114    47.645600     208.0000     199.1900     171.8000
        3115    47.657800     204.0000     198.2700     171.8000
        3116    47.670100     225.0000     198.2400     171.7900
        3117    47.682300     188.0000     199.1100     171.7900
        3118    47.694600     174.0000     201.0000     171.7800
        3119    47.706800     213.0000     204.2100     171.7800
        3120    47.719100     202.0000     209.2900     171.7700
        3121    47.731300     210.0000     217.1300     171.7700
        3122    47.743600     213.0000     229.3000     171.7600
        3123    47.755800     268.0000     248.2600     171.7500
        3124    47.768100     272.0000     276.9400     171.7500
        3125    47.780300     306.0000     317.6000     171.7400
        3126    47.792600     384.0000     370.5000     171.7400
        3127    47.804800     388.0000     432.3100     171.7300
        3128    47.817100     538.0000     489.5400     171.7300
        3129    47.829300     485.0000     514.4400     171.7200
        3130    47.841600     494.0000     486.0900     171.7200
        3131    47.853800     463.0000     421.3300     171.7100
        3132    47.866100     366.0000     355.3200     171.7100
        3133    47.878300     339.0000     311.2100     171.7000
        3134    47.890600     282.0000     291.2400     171.7000
        3135    47.902800     304.0000     289.7500     171.6900
        3136    47.915100     287.0000     301.8500     171.6900
        3137    47.927300     350.0000     323.2700     171.6800
        3138    47.939600     343.0000     347.4000     171.6800
        3139    47.951800     358.0000     361.9300     171.6700
        3140    47.964100     369.0000     353.7800     171.6600
        3141    47.976300     318.0000     323.7000     171.6600
        3142    47.988600     258.0000     286.5000     171.6500
        3143    48.000800     233.0000     255.6600     171.6500
        3144    48.013100     240.0000     235.3600     171.6400
        3145    48.025400     189.0000     222.9500     171.6400
        3146    48.037600     203.0000     215.3400     171.6300
        3147    48.049900     197.0000     210.5800     171.6300
        3148    48.062100     194.0000     207.7800     171.6200
        3149    48.074400     196.0000     206.6100     171.6100
        3150    48.086600     201.0000     207.0700     171.6100
        3151    48.098900     195.0000     209.3600     171.6000
        3152    48.111100     197.0000     213.9700     171.6000
        3153    48.123400     217.0000     221.8700     171.5900
        3154    48.135600     226.0000     234.7600     171.5900
        3155    48.147900     229.0000     255.1200     171.5800
        3156    48.160100     311.0000     285.7700     171.5800
        3157    48.172400     343.0000     328.4000     171.5700
        3158    48.184600     429.0000     382.5600     171.5600
        3159    48.196900     460.0000     443.3200     171.5600
        3160    48.209100     523.0000     493.6900     171.5500
        3161    48.221400     506.0000     504.3000     171.5500
        3162    48.233600     499.0000     462.0100     171.5400
        3163    48.245900     400.0000     394.0400     171.5300
        3164    48.258100     339.0000     336.0000     171.5300
        3165    48.270400     293.0000     301.1300     171.5200
        3166    48.282600     278.0000     287.4600     171.5200
        3167    48.294900     297.0000     289.7600     171.5100
        3168    48.307100     331.0000     303.3600     171.5000
        3169    48.319400     345.0000     324.1100     171.5000
        3170    48.331600     322.0000     345.4600     171.4900
        3171    48.343900     377.0000     354.8900     171.4900
        3172    48.356100     372.0000     340.7000     171.4800
        3173    48.368400     311.0000     306.8700     171.4700
        3174    48.380600     286.0000     270.1500     171.4700
        3175    48.392900     229.0000     241.8100     171.4600
        3176    48.405100     223.0000     223.1100     171.4500
        3177    48.417400     210.0000     211.2600     171.4500
        3178    48.429600     181.0000     203.4200     171.4400
        3179    48.441900     187.0000     197.7600     171.4400
        3180    48.454100     203.0000     193.4200     171.4300
        3181    48.466400     180.0000     190.0900     171.4200
        3182    48.478600     204.0000     187.5900     171.4200
        3183    48.490900     175.0000     185.7100     171.4100
        3184    48.503100     192.0000     184.2900     171.4000
        3185    48.515400     188.0000     183.2100     171.4000
        3186    48.527600     187.0000     182.4100     171.3900
        3187    48.539900     160.0000     181.8300     171.3800
        3188    48.552100     183.0000     181.4700     171.3800
        3189    48.564400     182.0000     181.3200     171.3700
        3190    48.576600     187.0000     181.4400     171.3600
        3191    48.588900     154.0000     181.8800     171.3600
        3192    48.601100     169.0000     182.6900     171.3500
        3193    48.613400     182.0000     184.1000     171.3400
        3194    48.625600     180.0000     186.1200     171.3400
        3195    48.637900     171.0000     188.7300     171.3300
        3196    48.650100     193.0000     191.6500     171.3200
        3197    48.662400     192.0000     194.1000     171.3200
        3198    48.674700     188.0000     194.6900     171.3100
        3199    48.686900     204.0000     192.6700     171.3000
        3200    48.699100     182.0000     189.2200     171.3000
        3201    48.711400     189.0000     186.0700     171.2900
        3202    48.723700     157.0000     183.9700     171.2800
        3203    48.735900     179.0000     182.9000     171.2800
        3204    48.748200     194.0000     182.6700     171.2700
        3205    48.760400     159.0000     183.0900     171.2600
        3206    48.772700     208.0000     183.9700     171.2500
        3207    48.784900     185.0000     184.9700     171.2500
        3208    48.797200     195.0000     185.5200     171.2400
        3209    48.809400     186.0000     184.9800     171.2300
        3210    48.821700     160.0000     183.3700     171.2200
        3211    48.833900     183.0000     181.4400     171.2200
        3212    48.846200     142.0000     179.8300     171.2100
        3213    48.858400     170.0000     178.6900     171.2000
        3214    48.870700     194.0000     177.9500     171.2000
        3215    48.882900     186.0000     177.4800     171.1900
        3216    48.895200     179.0000     177.1900     171.1800
        3217    48.907400     156.0000     177.0300     171.1700
        3218    48.919700     174.0000     176.9000     171.1700
        3219    48.931900     171.0000     176.7900     171.1600
        3220    48.944200     174.0000     176.6800     171.1500
        3221    48.956400     172.0000     176.6200     171.1400
        3222    48.968700     170.0000     176.6400     171.1300
        3223    48.980900     179.0000     176.7200     171.1300
        3224    48.993200     172.0000     176.8700     171.1200
        3225    49.005400     189.0000     177.0700     171.1100
        3226    49.017700     151.0000     177.3200     171.1000
        3227    49.029900     171.0000     177.6000     171.1000
        3228    49.042200     174.0000     177.9100     171.0900
        3229    49.054400     167.0000     178.2300     171.0800
        3230    49.066700     144.0000     178.5500     171.0700
        3231    49.078900     178.0000     178.9000     171.0600
        3232    49.091200     193.0000     179.3300     171.0600
        3233    49.103400     160.0000     179.9000     171.0500
        3234    49.115700     194.0000     180.6500     171.0400
        3235    49.127900     151.0000     181.6700     171.0300
        3236    49.140200     196.0000     183.0600     171.0200
        3237    49.152400     161.0000     184.9900     171.0200
        3238    49.164700     194.0000     187.6700     171.0100
        3239    49.176900     222.0000     191.4100     171.0000
        3240    49.189200     168.0000     196.5800     170.9900
        3241    49.201400     221.0000     203.6400     170.9800
        3242    49.213700     220.0000     212.8400     170.9700
        3243    49.225900     201.0000     223.9800     170.9700
        3244    49.238200     233.0000     236.6100     170.9600
        3245    49.250400     244.0000     249.6700     170.9500
        3246    49.262700     251.0000     259.3900     170.9400
        3247    49.274900     287.0000     259.6800     170.9300
        3248    49.287200     212.0000     248.9200     170.9200
        3249    49.299400     231.0000     233.6900     170.9100
        3250    49.311700     253.0000     221.0000     170.9000
        3251    49.324000     221.0000     213.2000     170.9000
        3252    49.336200     213.0000     209.8400     170.8900
        3253    49.348500     188.0000     209.8900     170.8800
        3254    49.360700     199.0000     212.3100     170.8700
        3255    49.373000     218.0000     216.2500     170.8600
        3256    49.385200     209.0000     220.4400     170.8500
        3257    49.397500     219.0000     222.3800     170.8400
        3258    49.409700     217.0000     219.3900     170.8300
        3259    49.422000     202.0000     211.8300     170.8200
        3260    49.434200     175.0000     203.0600     170.8200
        3261    49.446500     214.0000     195.7800     170.8100
        3262    49.458700     176.0000     190.5700     170.8000
        3263    49.471000     186.0000     187.0300     170.7900
        3264    49.483200     178.0000     184.6400     170.7800
        3265    49.495500     167.0000     183.0100     170.7700
        3266    49.507700     178.0000     181.9200     170.7600
        3267    49.520000     163.0000     181.1900     170.7500
        3268    49.532200     170.0000     180.7200     170.7400
        3269    49.544500     177.0000     180.4400     170.7300
        3270    49.556700     203.0000     180.3400     170.7200
        3271    49.569000     194.0000     180.4000     170.7100
        3272    49.581200     193.0000     180.6400     170.7000
        3273    49.593500     186.0000     181.0900     170.6900
        3274    49.605700     191.0000     181.7700     170.6800
        3275    49.618000     182.0000     182.7200     170.6700
        3276    49.630200     178.0000     183.9600     170.6600
        3277    49.642500     166.0000     185.4300     170.6500
        3278    49.654700     160.0000     186.9300     170.6400
        3279    49.667000     178.0000     188.0900     170.6300
        3280    49.679200     184.0000     188.7500     170.6200
        3281    49.691500     235.0000     189.5200     170.6100
        3282    49.703700     176.0000     191.3100     170.6000
        3283    49.716000     185.0000     194.8800     170.5900
        3284    49.728200     206.0000     200.8300     170.5800
        3285    49.740500     219.0000     209.7700     170.5700
        3286    49.752700     229.0000     222.1300     170.5600
        3287    49.765000     269.0000     237.7300     170.5500
        3288    49.777200     273.0000     254.6300     170.5400
        3289    49.789500     271.0000     268.6900     170.5300
        3290    49.801700     310.0000     276.5300     170.5200
        3291    49.814000     276.0000     276.4800     170.5100
        3292    49.826200     252.0000     264.6600     170.5000
        3293    49.838500     232.0000     241.4100     170.4900
        3294    49.850700     185.0000     222.8100     170.4800
        3295    49.863000     191.0000     213.9500     170.4700
        3296    49.875200     217.0000     211.6900     170.4600
        3297    49.887500     210.0000     213.8800     170.4500
        3298    49.899700     219.0000     219.0400     170.4400
        3299    49.912000     237.0000     225.3600     170.4300
        3300    49.924200     205.0000     230.5400     170.4200
        3301    49.936500     259.0000     232.9100     170.4100
        3302    49.948700     206.0000     231.3700     170.3900
        3303    49.961000     245.0000     223.8600     170.3800
        3304    49.973300     213.0000     212.0900     170.3700
        3305    49.985500     201.0000     202.7100     170.3600
        3306    49.997800     184.0000     197.5200     170.3500
        3307    50.010000     194.0000     195.1700     170.3400
        3308    50.022300     187.0000     194.7400     170.3300
        3309    50.034500     191.0000     195.9800     170.3200
        3310    50.046800     177.0000     199.0200     170.3100
        3311    50.059000     205.0000     204.4400     170.2900
        3312    50.071300     216.0000     213.3200     170.2800
        3313    50.083500     244.0000     227.2800     170.2700
        3314    50.095800     238.0000     247.1200     170.2600
        3315    50.108000     284.0000     275.7200     170.2500
        3316    50.120300     328.0000     311.9300     170.2400
        3317    50.132500     338.0000     351.5400     170.2300
        3318    50.144800     395.0000     381.9400     170.2100
        3319    50.157000     378.0000     384.7200     170.2000
        3320    50.169300     347.0000     354.9100     170.1900
        3321    50.181500     309.0000     311.1800     170.1800
        3322    50.193800     269.0000     274.1800     170.1700
        3323    50.206000     231.0000     251.1000     170.1600
        3324    50.218300     191.0000     240.7700     170.1400
        3325    50.230500     245.0000     240.5100     170.1300
        3326    50.242800     227.0000     248.1500     170.1200
        3327    50.255000     244.0000     261.6200     170.1100
        3328    50.267300     245.0000     277.3700     170.1000
        3329    50.279500     298.0000     288.3800     170.0800
        3330    50.291800     283.0000     286.0400     170.0700
        3331    50.304000     251.0000     268.8600     170.0600
        3332    50.316300     259.0000     245.4500     170.0500
        3333    50.328500     180.0000     224.9800     170.0300
        3334    50.340800     200.0000     210.5400     170.0200
        3335    50.353000     188.0000     201.2300     170.0100
        3336    50.365300     207.0000     195.3800     170.0000
        3337    50.377500     175.0000     191.7600     169.9900
        3338    50.389800     169.0000     189.6600     169.9700
        3339    50.402000     199.0000     188.7300     169.9600
        3340    50.414300     188.0000     188.9200     169.9500
        3341    50.426500     167.0000     190.4700     169.9400
        3342    50.438800     187.0000     193.6300     169.9200
        3343    50.451000     173.0000     199.1100     169.9100
        3344    50.463300     209.0000     208.0500     169.9000
        3345    50.475500     233.0000     220.1400     169.8800
        3346    50.487800     247.0000     231.0900     169.8700
        3347    50.500000     232.0000     242.6300     169.8600
        3348    50.512300     246.0000     253.1400     169.8500
        3349    50.524500     256.0000     254.6000     169.8300
        3350    50.536800     254.0000     244.4200     169.8200
        3351    50.549000     220.0000     229.2000     169.8100
        3352    50.561300     214.0000     216.6000     169.7900
        3353    50.573500     190.0000     209.3900     169.7800
        3354    50.585800     203.0000     207.5700     169.7700
        3355    50.598000     190.0000     210.5100     169.7500
        3356    50.610300     207.0000     216.9200     169.7400
        3357    50.622600     228.0000     224.1000     169.7300
        3358    50.634800     235.0000     231.1000     169.7100
        3359    50.647100     254.0000     235.3300     169.7000
        3360    50.659300     236.0000     232.6900     169.6900
        3361    50.671600     227.0000     223.3500     169.6700
        3362    50.683800     255.0000     211.7600     169.6600
        3363    50.696100     221.0000     201.9900     169.6500
        3364    50.708300     216.0000     195.3700     169.6300
        3365    50.720600     190.0000     191.5400     169.6200
        3366    50.732800     196.0000     189.7700     169.6000
        3367    50.745100     174.0000     189.4400     169.5900
        3368    50.757300     180.0000     189.9800     169.5800
        3369    50.769600     188.0000     190.6800     169.5600
        3370    50.781800     185.0000     190.7400     169.5500
        3371    50.794100     202.0000     189.8000     169.5400
        3372    50.806300     204.0000     188.4800     169.5200
        3373    50.818600     203.0000     187.6700     169.5100
        3374    50.830800     151.0000     187.8700     169.4900
        3375    50.843100     198.0000     189.0600     169.4800
        3376    50.855300     197.0000     190.9000     169.4600
        3377    50.867600     196.0000     192.5400     169.4500
        3378    50.879800     207.0000     192.7800     169.4400
        3379    50.892100     198.0000     191.0100     169.4200
        3380    50.904300     192.0000     188.2300     169.4100
        3381    50.916600     212.0000     185.7500     169.3900
        3382    50.928800     211.0000     184.1200     169.3800
        3383    50.941100     199.0000     183.3200     169.3600
        3384    50.953300     185.0000     183.2500     169.3500
        3385    50.965600     195.0000     183.8100     169.3300
        3386    50.977800     209.0000     184.9400     169.3200
        3387    50.990100     204.0000     186.4800     169.3100
        3388    51.002300     178.0000     188.0600     169.2900
        3389    51.014600     222.0000     189.1300     169.2800
        3390    51.026800     202.0000     189.4300     169.2600
        3391    51.039100     213.0000     189.3800     169.2500
        3392    51.051300     179.0000     189.7000     169.2300
        3393    51.063600     195.0000     190.7000     169.2200
        3394    51.075800     195.0000     192.1800     169.2000
        3395    51.088100     216.0000     193.4200     169.1900
        3396    51.100300     203.0000     193.6200     169.1700
        3397    51.112600     192.0000     192.8200     169.1600
        3398    51.124800     200.0000     192.0600     169.1400
        3399    51.137100     204.0000     192.3300     169.1300
        3400    51.149300     197.0000     194.0700     169.1100
        3401    51.161600     216.0000     197.6000     169.1000
        3402    51.173800     237.0000     203.4500     169.0800
        3403    51.186100     248.0000     212.6700     169.0600
        3404    51.198300     246.0000     226.8700     169.0500
        3405    51.210600     264.0000     248.1200     169.0300
        3406    51.222800     304.0000     278.0800     169.0200
        3407    51.235100     334.0000     316.9900     169.0000
        3408    51.247300     383.0000     362.5000     168.9900
        3409    51.259600     419.0000     405.4100     168.9700
        3410    51.271900     472.0000     425.6100     168.9600
        3411    51.284100     461.0000     406.1600     168.9400
        3412    51.296400     379.0000     357.5600     168.9200
        3413    51.308600     349.0000     307.4300     168.9100
        3414    51.320900     267.0000     271.7400     168.8900
        3415    51.333100     286.0000     252.1300     168.8800
        3416    51.345400     240.0000     245.5500     168.8600
        3417    51.357600     266.0000     249.2500     168.8400
        3418    51.369900     264.0000     261.2000     168.8300
        3419    51.382100     303.0000     279.0800     168.8100
        3420    51.394400     306.0000     298.0800     168.8000
        3421    51.406600     336.0000     308.9600     168.7800
        3422    51.418900     291.0000     302.6600     168.7600
        3423    51.431100     274.0000     280.9200     168.7500
        3424    51.443400     254.0000     255.4800     168.7300
        3425    51.455600     230.0000     235.2500     168.7100
        3426    51.467900     214.0000     221.3400     168.7000
        3427    51.480100     198.0000     211.1400     168.6800
        3428    51.492400     205.0000     202.6200     168.6700
        3429    51.504600     206.0000     195.5900     168.6500
        3430    51.516900     201.0000     190.3200     168.6300
        3431    51.529100     186.0000     186.7000     168.6200
        3432    51.541400     186.0000     184.3600     168.6000
        3433    51.553600     175.0000     183.0000     168.5800
        3434    51.565900     170.0000     182.3700     168.5700
        3435    51.578100     206.0000     182.3100     168.5500
        3436    51.590400     208.0000     182.5600     168.5300
        3437    51.602600     196.0000     182.7200     168.5200
        3438    51.614900     170.0000     182.2700     168.5000
        3439    51.627100     168.0000     181.0300     168.4800
        3440    51.639400     178.0000     179.3200     168.4700
        3441    51.651600     181.0000     177.7400     168.4500
        3442    51.663900     190.0000     176.5400     168.4300
        3443    51.676100     187.0000     175.7300     168.4100
        3444    51.688400     160.0000     175.2800     168.4000
        3445    51.700600     171.0000     175.1700     168.3800
        3446    51.712900     174.0000     175.2900     168.3600
        3447    51.725100     183.0000     175.8600     168.3500
        3448    51.737400     190.0000     176.9300     168.3300
        3449    51.749600     162.0000     177.1200     168.3100
        3450    51.761900     168.0000     175.1800     168.2900
        3451    51.774100     200.0000     174.0600     168.2800
        3452    51.786400     185.0000     173.6100     168.2600
        3453    51.798600     158.0000     173.4600     168.2400
        3454    51.810900     188.0000     173.4300     168.2200
        3455    51.823100     173.0000     173.5100     168.2100
        3456    51.835400     177.0000     173.7300     168.1900
        3457    51.847600     168.0000     174.0800     168.1700
        3458    51.859900     184.0000     174.6500     168.1500
        3459    51.872100     182.0000     175.5300     168.1400
        3460    51.884400     175.0000     176.3700     168.1200
        3461    51.896700     183.0000     176.3700     168.1000
        3462    51.908900     157.0000     176.3500     168.0800
        3463    51.921200     178.0000     176.7000     168.0700
        3464    51.933400     179.0000     177.0900     168.0500
        3465    51.945700     185.0000     177.4500     168.0300
        3466    51.957900     191.0000     178.0800     168.0100
        3467    51.970200     183.0000     179.2400     167.9900
        3468    51.982400     153.0000     181.0200     167.9800
        3469    51.994700     181.0000     183.3200     167.9600
        3470    52.006900     175.0000     185.7400     167.9400
        3471    52.019200     167.0000     187.3900     167.9200
        3472    52.031400     187.0000     187.2200     167.9000
        3473    52.043700     174.0000     185.3100     167.8800
        3474    52.055900     153.0000     182.8900     167.8700
        3475    52.068200     224.0000     180.8800     167.8500
        3476    52.080400     191.0000     179.5000     167.8300
        3477    52.092700     174.0000     178.7500     167.8100
        3478    52.104900     158.0000     178.5900     167.7900
        3479    52.117200     169.0000     178.9500     167.7800
        3480    52.129400     161.0000     179.6900     167.7600
        3481    52.141700     192.0000     180.5900     167.7400
        3482    52.153900     167.0000     181.3000     167.7200
        3483    52.166200     181.0000     181.3100     167.7000
        3484    52.178400     170.0000     180.4300     167.6800
        3485    52.190700     184.0000     179.0600     167.6600
        3486    52.202900     183.0000     177.7900     167.6500
        3487    52.215200     181.0000     176.8800     167.6300
        3488    52.227400     174.0000     176.3400     167.6100
        3489    52.239700     154.0000     176.1000     167.5900
        3490    52.251900     171.0000     176.0900     167.5700
        3491    52.264200     170.0000     176.3100     167.5500
        3492    52.276400     189.0000     176.7500     167.5300
        3493    52.288700     200.0000     177.5100     167.5200
        3494    52.300900     197.0000     178.8100     167.5000
        3495    52.313200     206.0000     180.9800     167.4800
        3496    52.325400     207.0000     184.5200     167.4600
        3497    52.337700     168.0000     189.8500     167.4400
        3498    52.349900     179.0000     197.2600     167.4200
        3499    52.362200     221.0000     206.5200     167.4000
        3500    52.374400     217.0000     215.0400     167.3800
        3501    52.386700     240.0000     217.3400     167.3600
        3502    52.398900     241.0000     210.7000     167.3400
        3503    52.411200     192.0000     200.2000     167.3300
        3504    52.423400     211.0000     191.9300     167.3100
        3505    52.435700     209.0000     187.2300     167.2900
        3506    52.447900     186.0000     185.2900     167.2700
        3507    52.460200     187.0000     185.3100     167.2500
        3508    52.472400     199.0000     186.9200     167.2300
        3509    52.484700     209.0000     189.9700     167.2100
        3510    52.496900     195.0000     194.3300     167.1900
        3511    52.509200     244.0000     199.2700     167.1700
        3512    52.521400     214.0000     202.7100     167.1500
        3513    52.533700     224.0000     202.4600     167.1300
        3514    52.546000     180.0000     199.0800     167.1100
        3515    52.558200     163.0000     195.5800     167.0900
        3516    52.570500     206.0000     193.7900     167.0700
        3517    52.582700     181.0000     193.6200     167.0600
        3518    52.595000     173.0000     194.1500     167.0400
        3519    52.607200     183.0000     194.3700     167.0200
        3520    52.619500     188.0000     193.9400     167.0000
        3521    52.631700     184.0000     193.4400     166.9800
        3522    52.644000     192.0000     193.4700     166.9600
        3523    52.656200     200.0000     194.2500     166.9400
        3524    52.668500     170.0000     195.7300     166.9200
        3525    52.680700     180.0000     197.8000     166.9000
        3526    52.693000     191.0000     200.3600     166.8800
        3527    52.705200     199.0000     203.3300     166.8600
        3528    52.717500     182.0000     206.6200     166.8400
        3529    52.729700     221.0000     210.0300     166.8200
        3530    52.742000     214.0000     213.2300     166.8000
        3531    52.754200     195.0000     215.9600     166.7800
        3532    52.766500     212.0000     218.3700     166.7600
        3533    52.778700     215.0000     220.9500     166.7400
        3534    52.791000     189.0000     224.1600     166.7200
        3535    52.803200     236.0000     228.4100     166.7000
        3536    52.815500     214.0000     234.1200     166.6800
        3537    52.827700     237.0000     241.8900     166.6600
        3538    52.840000     244.0000     252.5400     166.6400
        3539    52.852200     251.0000     267.2900     166.6200
        3540    52.864500     309.0000     288.0400     166.6000
        3541    52.876700     349.0000     317.7900     166.5800
        3542    52.889000     369.0000     361.1400     166.5600
        3543    52.901200     483.0000     424.8500     166.5400
        3544    52.913500     586.0000     517.5200     166.5200
        3545    52.925700     677.0000     647.0300     166.5000
        3546    52.938000     828.0000     815.7800     166.4800
        3547    52.950200    1055.0000    1013.3800     166.4600
        3548    52.962500    1220.0000    1205.0900     166.4400
        3549    52.974700    1384.0000    1322.2400     166.4200
        3550    52.987000    1291.0000    1297.4600     166.4000
        3551    52.999200    1211.0000    1140.5100     166.3800
        3552    53.011500    1018.0000     937.7300     166.3600
        3553    53.023700     803.0000     764.8600     166.3400
        3554    53.036000     652.0000     648.5000     166.3200
        3555    53.048200     571.0000     586.4400     166.3000
        3556    53.060500     563.0000     571.0700     166.2800
        3557    53.072700     579.0000     596.2800     166.2600
        3558    53.085000     650.0000     654.2500     166.2400
        3559    53.097200     750.0000     730.5500     166.2200
        3560    53.109500     814.0000     798.1600     166.2000
        3561    53.121700     833.0000     819.5400     166.1800
        3562    53.134000     820.0000     771.6700     166.1600
        3563    53.146200     644.0000     671.4900     166.1400
        3564    53.158500     568.0000     558.8000     166.1200
        3565    53.170700     439.0000     461.9500     166.1000
        3566    53.183000     386.0000     389.0900     166.0800
        3567    53.195200     332.0000     337.3700     166.0600
        3568    53.207500     267.0000     300.6400     166.0400
        3569    53.219800     248.0000     275.1700     166.0100
        3570    53.232000     252.0000     257.6900     165.9900
        3571    53.244300     244.0000     245.8600     165.9700
        3572    53.256500     221.0000     237.9600     165.9500
        3573    53.268800     260.0000     232.6600     165.9300
        3574    53.281000     230.0000     228.6500     165.9100
        3575    53.293300     191.0000     224.6100     165.8900
        3576    53.305500     195.0000     219.9700     165.8700
        3577    53.317800     194.0000     215.2900     165.8500
        3578    53.330000     212.0000     211.3400     165.8300
        3579    53.342300     222.0000     208.3300     165.8100
        3580    53.354500     184.0000     206.1100     165.7900
        3581    53.366800     226.0000     204.7100     165.7700
        3582    53.379000     217.0000     204.3500     165.7500
        3583    53.391300     207.0000     205.2800     165.7300
        3584    53.403500     193.0000     207.8500     165.7100
        3585    53.415800     195.0000     212.6200     165.6900
        3586    53.428000     251.0000     220.5500     165.6700
        3587    53.440300     237.0000     233.0800     165.6500
        3588    53.452500     252.0000     252.0200     165.6300
        3589    53.464800     250.0000     278.9600     165.6000
        3590    53.477000     317.0000     314.1000     165.5800
        3591    53.489300     348.0000     354.4400     165.5600
        3592    53.501500     363.0000     390.6600     165.5400
        3593    53.513800     425.0000     406.6500     165.5200
        3594    53.526000     385.0000     390.8900     165.5000
        3595    53.538300     362.0000     351.3300     165.4800
        3596    53.550500     313.0000     308.2000     165.4600
        3597    53.562800     255.0000     275.0700     165.4400
        3598    53.575000     270.0000     254.9700     165.4200
        3599    53.587300     235.0000     246.2600     165.4000
        3600    53.599500     231.0000     246.9300     165.3800
        3601    53.611800     248.0000     255.5100     165.3600
        3602    53.624000     276.0000     270.3600     165.3400
        3603    53.636300     283.0000     288.3900     165.3200
        3604    53.648500     277.0000     303.3000     165.3000
        3605    53.660800     303.0000     306.6100     165.2800
        3606    53.673000     305.0000     294.3100     165.2500
        3607    53.685300     301.0000     271.9200     165.2300
        3608    53.697500     244.0000     248.5800     165.2100
        3609    53.709800     229.0000     229.2900     165.1900
        3610    53.722000     221.0000     214.7900     165.1700
        3611    53.734300     200.0000     204.4600     165.1500
        3612    53.746500     183.0000     197.4300     165.1300
        3613    53.758800     193.0000     192.8700     165.1100
        3614    53.771000     173.0000     190.0600     165.0900
        3615    53.783300     151.0000     188.4300     165.0700
        3616    53.795500     176.0000     187.4400     165.0500
        3617    53.807800     185.0000     186.6200     165.0300
        3618    53.820000     168.0000     185.7500     165.0100
        3619    53.832300     171.0000     184.8200     164.9900
        3620    53.844600     213.0000     183.8000     164.9700
        3621    53.856800     206.0000     182.5700     164.9500
        3622    53.869100     184.0000     181.1800     164.9300
        3623    53.881300     204.0000     179.9200     164.9100
        3624    53.893600     172.0000     178.9800     164.8900
        3625    53.905800     190.0000     178.3800     164.8700
        3626    53.918100     182.0000     178.0800     164.8400
        3627    53.930300     169.0000     177.9900     164.8200
        3628    53.942600     184.0000     178.0500     164.8000
        3629    53.954800     150.0000     178.2200     164.7800
        3630    53.967100     187.0000     178.4600     164.7600
        3631    53.979300     178.0000     178.7500     164.7400
        3632    53.991600     185.0000     179.0700     164.7200
        3633    54.003800     201.0000     179.4500     164.7000
        3634    54.016100     184.0000     179.9200     164.6800
        3635    54.028300     183.0000     180.5200     164.6600
        3636    54.040600     197.0000     181.3500     164.6400
        3637    54.052800     215.0000     182.4700     164.6200
        3638    54.065100     168.0000     184.0200     164.6000
        3639    54.077300     181.0000     186.1700     164.5800
        3640    54.089600     187.0000     189.1600     164.5600
        3641    54.101800     205.0000     193.4300     164.5400
        3642    54.114100     198.0000     199.6400     164.5200
        3643    54.126300     199.0000     208.8700     164.5000
        3644    54.138600     211.0000     222.7500     164.4800
        3645    54.150800     234.0000     243.3200     164.4600
        3646    54.163100     272.0000     272.3900     164.4400
        3647    54.175300     299.0000     310.1800     164.4200
        3648    54.187600     330.0000     353.3900     164.4000
        3649    54.199800     371.0000     391.1400     164.3800
        3650    54.212100     414.0000     404.4300     164.3600
        3651    54.224300     381.0000     381.2000     164.3400
        3652    54.236600     342.0000     339.3800     164.3200
        3653    54.248800     311.0000     302.4400     164.3000
        3654    54.261100     288.0000     278.1900     164.2800
        3655    54.273300     244.0000     264.8000     164.2600
        3656    54.285600     257.0000     259.0600     164.2400
        3657    54.297800     279.0000     260.6900     164.2200
        3658    54.310100     264.0000     270.9800     164.2000
        3659    54.322300     301.0000     290.0900     164.1800
        3660    54.334600     317.0000     316.0100     164.1600
        3661    54.346800     329.0000     342.8900     164.1400
        3662    54.359100     357.0000     360.9000     164.1200
        3663    54.371300     399.0000     361.8500     164.1000
        3664    54.383600     343.0000     346.7700     164.0800
        3665    54.395800     309.0000     320.7000     164.0600
        3666    54.408100     287.0000     290.8000     164.0400
        3667    54.420300     274.0000     264.5100     164.0200
        3668    54.432600     261.0000     245.2200     164.0000
        3669    54.444800     246.0000     233.1300     163.9800
        3670    54.457100     229.0000     227.2100     163.9600
        3671    54.469400     243.0000     225.8600     163.9400
        3672    54.481600     220.0000     227.0300     163.9200
        3673    54.493900     259.0000     228.9700     163.9000
        3674    54.506100     233.0000     231.2000     163.8900
        3675    54.518400     220.0000     233.2700     163.8700
        3676    54.530600     225.0000     232.8300     163.8500
        3677    54.542900     245.0000     227.6600     163.8300
        3678    54.555100     202.0000     218.9300     163.8100
        3679    54.567400     217.0000     210.0500     163.7900
        3680    54.579600     189.0000     203.4100     163.7700
        3681    54.591900     219.0000     199.6900     163.7500
        3682    54.604100     212.0000     198.6200     163.7300
        3683    54.616400     203.0000     199.5500     163.7100
        3684    54.628600     171.0000     201.4900     163.6900
        3685    54.640900     213.0000     203.4400     163.6700
        3686    54.653100     212.0000     204.8200     163.6600
        3687    54.665400     207.0000     205.6700     163.6400
        3688    54.677600     203.0000     205.8600     163.6200
        3689    54.689900     200.0000     204.4000     163.6000
        3690    54.702100     204.0000     200.5700     163.5800
        3691    54.714400     184.0000     195.4600     163.5600
        3692    54.726600     194.0000     190.8400     163.5400
        3693    54.738900     185.0000     187.5800     163.5200
        3694    54.751100     170.0000     185.7700     163.5000
        3695    54.763400     199.0000     185.2400     163.4900
        3696    54.775600     187.0000     185.7500     163.4700
        3697    54.787900     191.0000     187.0200     163.4500
        3698    54.800100     183.0000     188.7100     163.4300
        3699    54.812400     195.0000     190.6400     163.4100
        3700    54.824600     205.0000     192.5700     163.3900
        3701    54.836900     191.0000     194.2300     163.3800
        3702    54.849100     194.0000     195.7000     163.3600
        3703    54.861400     170.0000     198.0500     163.3400
        3704    54.873600     232.0000     202.8700     163.3200
        3705    54.885900     217.0000     211.2900     163.3000
        3706    54.898100     263.0000     223.5800     163.2800
        3707    54.910400     242.0000     238.6800     163.2700
        3708    54.922600     279.0000     252.9400     163.2500
        3709    54.934900     249.0000     260.3500     163.2300
        3710    54.947100     286.0000     257.4000     163.2100
        3711    54.959400     257.0000     247.6700     163.1900
        3712    54.971600     219.0000     237.1200     163.1800
        3713    54.983900     213.0000     227.9500     163.1600
        3714    54.996100     242.0000     219.6500     163.1400
        3715    55.008400     194.0000     212.4200     163.1200
        3716    55.020600     206.0000     207.5100     163.1100
        3717    55.032900     220.0000     205.8100     163.0900
        3718    55.045100     204.0000     207.4600     163.0700
        3719    55.057400     210.0000     211.7100     163.0500
        3720    55.069600     226.0000     216.6100     163.0400
        3721    55.081900     210.0000     219.1900     163.0200
        3722    55.094100     218.0000     217.4000     163.0000
        3723    55.106400     209.0000     212.2100     162.9800
        3724    55.118700     193.0000     206.2800     162.9700
        3725    55.130900     189.0000     201.0100     162.9500
        3726    55.143200     182.0000     196.3300     162.9300
        3727    55.155400     187.0000     192.1900     162.9200
        3728    55.167700     198.0000     188.9300     162.9000
        3729    55.179900     192.0000     186.8000     162.8800
        3730    55.192200     162.0000     185.5200     162.8700
        3731    55.204400     167.0000     184.2700     162.8500
        3732    55.216700     198.0000     182.2400     162.8300
        3733    55.228900     169.0000     179.5300     162.8200
        3734    55.241200     174.0000     176.9200     162.8000
        3735    55.253400     156.0000     174.9000     162.7800
        3736    55.265700     183.0000     173.5200     162.7700
        3737    55.277900     162.0000     172.6900     162.7500
        3738    55.290200     169.0000     172.3000     162.7300
        3739    55.302400     169.0000     172.2900     162.7200
        3740    55.314700     190.0000     172.6200     162.7000
        3741    55.326900     183.0000     173.2200     162.6900
        3742    55.339200     154.0000     173.9200     162.6700
        3743    55.351400     179.0000     174.4200     162.6500
        3744    55.363700     162.0000     174.4000     162.6400
        3745    55.375900     185.0000     173.8800     162.6200
        3746    55.388200     190.0000     173.2800     162.6100
        3747    55.400400     193.0000     173.0300     162.5900
        3748    55.412700     169.0000     173.3900     162.5800
        3749    55.424900     178.0000     174.4900     162.5600
        3750    55.437200     183.0000     175.8400     162.5400
        3751    55.449400     191.0000     176.6200     162.5300
        3752    55.461700     185.0000     177.6400     162.5100
        3753    55.473900     178.0000     179.9900     162.5000
        3754    55.486200     154.0000     183.1400     162.4800
        3755    55.498400     191.0000     186.3900     162.4700
        3756    55.510700     187.0000     188.6400     162.4500
        3757    55.522900     182.0000     188.8800     162.4400
        3758    55.535200     183.0000     187.4700     162.4200
        3759    55.547400     176.0000     185.6500     162.4100
        3760    55.559700     201.0000     184.1900     162.4000
        3761    55.571900     181.0000     183.3500     162.3800
        3762    55.584200     171.0000     182.7700     162.3700
        3763    55.596400     190.0000     181.7600     162.3500
        3764    55.608700     190.0000     180.4600     162.3400
        3765    55.620900     218.0000     179.8700     162.3200
        3766    55.633200     214.0000     180.2300     162.3100
        3767    55.645400     172.0000     181.2700     162.3000
        3768    55.657700     186.0000     182.3800     162.2800
        3769    55.669900     173.0000     182.9100     162.2700
        3770    55.682200     174.0000     182.5800     162.2500
        3771    55.694400     190.0000     181.5900     162.2400
        3772    55.706700     166.0000     180.2300     162.2300
        3773    55.718900     181.0000     178.8400     162.2100
        3774    55.731200     181.0000     177.6300     162.2000
        3775    55.743400     177.0000     176.5500     162.1900
        3776    55.755700     172.0000     175.5200     162.1700
        3777    55.768000     185.0000     174.6500     162.1600
        3778    55.780200     165.0000     174.1000     162.1500
        3779    55.792500     156.0000     173.9000     162.1300
        3780    55.804700     178.0000     174.0500     162.1200
        3781    55.817000     171.0000     174.5000     162.1100
        3782    55.829200     189.0000     175.1900     162.1000
        3783    55.841500     190.0000     176.0500     162.0800
        3784    55.853700     186.0000     177.0300     162.0700
        3785    55.866000     185.0000     178.2200     162.0600
        3786    55.878200     173.0000     179.9000     162.0500
        3787    55.890500     186.0000     182.4200     162.0300
        3788    55.902700     184.0000     186.2200     162.0200
        3789    55.915000     194.0000     191.7700     162.0100
        3790    55.927200     191.0000     199.6300     162.0000
        3791    55.939500     198.0000     210.3900     161.9900
        3792    55.951700     233.0000     224.7100     161.9700
        3793    55.964000     243.0000     243.2700     161.9600
        3794    55.976200     273.0000     265.6100     161.9500
        3795    55.988500     284.0000     287.6500     161.9400
        3796    56.000700     318.0000     301.0100     161.9300
        3797    56.013000     280.0000     298.7600     161.9200
        3798    56.025200     281.0000     283.3000     161.9100
        3799    56.037500     257.0000     263.0700     161.9000
        3800    56.049700     245.0000     244.2800     161.8800
        3801    56.062000     229.0000     229.8300     161.8700
        3802    56.074200     194.0000     220.7900     161.8600
        3803    56.086500     218.0000     216.8900     161.8500
        3804    56.098700     229.0000     217.1600     161.8400
        3805    56.111000     216.0000     220.8000     161.8300
        3806    56.123200     215.0000     227.2200     161.8200
        3807    56.135500     249.0000     235.0000     161.8100
        3808    56.147700     238.0000     240.8800     161.8000
        3809    56.160000     235.0000     240.9000     161.7900
        3810    56.172200     231.0000     234.0700     161.7800
        3811    56.184500     246.0000     223.2900     161.7700
        3812    56.196700     213.0000     212.0700     161.7600
        3813    56.209000     205.0000     202.3800     161.7500
        3814    56.221200     198.0000     194.9800     161.7400
        3815    56.233500     196.0000     189.9300     161.7400
        3816    56.245700     189.0000     186.8000     161.7300
        3817    56.258000     202.0000     185.1600     161.7200
        3818    56.270200     206.0000     184.7900     161.7100
        3819    56.282500     196.0000     185.8200     161.7000
        3820    56.294700     182.0000     188.4300     161.6900
        3821    56.307000     207.0000     192.6100     161.6800
        3822    56.319200     211.0000     197.7400     161.6800
        3823    56.331500     180.0000     202.0400     161.6700
        3824    56.343700     211.0000     202.9300     161.6600
        3825    56.356000     195.0000     199.2800     161.6500
        3826    56.368200     204.0000     193.1200     161.6400
        3827    56.380500     209.0000     187.4000     161.6400
        3828    56.392800     185.0000     183.5600     161.6300
        3829    56.405000     186.0000     181.7600     161.6200
        3830    56.417300     195.0000     181.7700     161.6100
        3831    56.429500     205.0000     183.3800     161.6100
        3832    56.441800     197.0000     186.9500     161.6000
        3833    56.454000     198.0000     192.7600     161.5900
        3834    56.466300     207.0000     201.2200     161.5900
        3835    56.478500     236.0000     212.4600     161.5800
        3836    56.490800     241.0000     225.8600     161.5700
        3837    56.503000     247.0000     240.0600     161.5700
        3838    56.515300     268.0000     253.0700     161.5600
        3839    56.527500     263.0000     261.1000     161.5500
        3840    56.539800     277.0000     259.0700     161.5500
        3841    56.552000     234.0000     246.1400     161.5400
        3842    56.564300     215.0000     228.2200     161.5400
        3843    56.576500     237.0000     212.1300     161.5300
        3844    56.588800     197.0000     200.7900     161.5300
        3845    56.601000     191.0000     194.2000     161.5200
        3846    56.613300     172.0000     191.5000     161.5200
        3847    56.625500     197.0000     192.0000     161.5100
        3848    56.637800     186.0000     195.2200     161.5100
        3849    56.650000     194.0000     200.6600     161.5000
        3850    56.662300     215.0000     207.3300     161.5000
        3851    56.674500     238.0000     213.2500     161.4900
        3852    56.686800     217.0000     215.4300     161.4900
        3853    56.699000     201.0000     211.7700     161.4800
        3854    56.711300     205.0000     203.5100     161.4800
        3855    56.723500     214.0000     194.1100     161.4800
        3856    56.735800     181.0000     186.2400     161.4700
        3857    56.748000     191.0000     180.6200     161.4700
        3858    56.760300     190.0000     176.9400     161.4600
        3859    56.772500     193.0000     174.6300     161.4600
        3860    56.784800     178.0000     173.2400     161.4600
        3861    56.797000     180.0000     172.4700     161.4600
        3862    56.809300     175.0000     172.0700     161.4500
        3863    56.821500     175.0000     171.9100     161.4500
        3864    56.833800     157.0000     171.9000     161.4500
        3865    56.846000     171.0000     171.9500     161.4500
        3866    56.858300     171.0000     171.9900     161.4400
        3867    56.870500     206.0000     171.9100     161.4400
        3868    56.882800     175.0000     171.5100     161.4400
        3869    56.895000     183.0000     170.8200     161.4400
        3870    56.907300     185.0000     170.1200     161.4400
        3871    56.919500     155.0000     169.5900     161.4400
        3872    56.931800     162.0000     169.2500     161.4300
        3873    56.944000     174.0000     169.0900     161.4300
        3874    56.956300     166.0000     169.1000     161.4300
        3875    56.968500     172.0000     169.2700     161.4300
        3876    56.980800     151.0000     169.6000     161.4300
        3877    56.993000     189.0000     170.1100     161.4300
        3878    57.005300     164.0000     170.7900     161.4300
        3879    57.017500     173.0000     171.6100     161.4300
        3880    57.029800     178.0000     172.5000     161.4300
        3881    57.042100     165.0000     173.4400     161.4300
        3882    57.054300     175.0000     174.5100     161.4300
        3883    57.066600     203.0000     175.8000     161.4300
        3884    57.078800     173.0000     177.2200     161.4300
        3885    57.091100     190.0000     178.5100     161.4300
        3886    57.103300     178.0000     179.5500     161.4400
        3887    57.115600     171.0000     180.7800     161.4400
        3888    57.127800     185.0000     183.0000     161.4400
        3889    57.140100     208.0000     187.0000     161.4400
        3890    57.152300     180.0000     193.4800     161.4400
        3891    57.164600     204.0000     203.0500     161.4500
        3892    57.176800     194.0000     215.8100     161.4500
        3893    57.189100     224.0000     230.5100     161.4500
        3894    57.201300     224.0000     243.4700     161.4500
        3895    57.213600     248.0000     249.1700     161.4600
        3896    57.225800     271.0000     244.3100     161.4600
        3897    57.238100     241.0000     232.2600     161.4600
        3898    57.250300     217.0000     220.7800     161.4600
        3899    57.262600     234.0000     212.9400     161.4700
        3900    57.274800     219.0000     209.3500     161.4700
        3901    57.287100     224.0000     210.2100     161.4800
        3902    57.299300     201.0000     215.3700     161.4800
        3903    57.311600     213.0000     224.3700     161.4800
        3904    57.323800     239.0000     236.7800     161.4900
        3905    57.336100     235.0000     252.7900     161.4900
        3906    57.348300     265.0000     272.0900     161.5000
        3907    57.360600     277.0000     290.8500     161.5000
        3908    57.372800     313.0000     300.5000     161.5100
        3909    57.385100     295.0000     293.0900     161.5100
        3910    57.397300     283.0000     271.1300     161.5200
        3911    57.409600     244.0000     245.7600     161.5300
        3912    57.421800     232.0000     225.1800     161.5300
        3913    57.434100     202.0000     211.4800     161.5400
        3914    57.446300     215.0000     203.7200     161.5400
        3915    57.458600     184.0000     200.3000     161.5500
        3916    57.470800     212.0000     199.8200     161.5600
        3917    57.483100     213.0000     201.4100     161.5700
        3918    57.495300     200.0000     204.8700     161.5700
        3919    57.507600     195.0000     209.9900     161.5800
        3920    57.519800     232.0000     215.2100     161.5900
        3921    57.532100     199.0000     217.2800     161.6000
        3922    57.544300     215.0000     213.4600     161.6000
        3923    57.556600     186.0000     204.7300     161.6100
        3924    57.568800     193.0000     194.8600     161.6200
        3925    57.581100     175.0000     186.7300     161.6300
        3926    57.593300     166.0000     181.0600     161.6400
        3927    57.605600     158.0000     177.4200     161.6500
        3928    57.617800     169.0000     175.2000     161.6600
        3929    57.630100     172.0000     173.8800     161.6700
        3930    57.642300     168.0000     173.0500     161.6800
        3931    57.654600     178.0000     172.3800     161.6900
        3932    57.666800     181.0000     171.7000     161.7000
        3933    57.679100     183.0000     171.1300     161.7100
        3934    57.691400     176.0000     170.8500     161.7200
        3935    57.703600     159.0000     170.9600     161.7300
        3936    57.715900     197.0000     171.4600     161.7400
        3937    57.728100     175.0000     172.2500     161.7500
        3938    57.740400     184.0000     173.0400     161.7600
        3939    57.752600     164.0000     173.4000     161.7700
        3940    57.764900     198.0000     173.0800     161.7900
        3941    57.777100     172.0000     172.3900     161.8000
        3942    57.789400     166.0000     171.9000     161.8100
        3943    57.801600     172.0000     171.9900     161.8200
        3944    57.813900     183.0000     172.3400     161.8300
        3945    57.826100     181.0000     171.7400     161.8500
        3946    57.838400     181.0000     171.1500     161.8600
        3947    57.850600     158.0000     171.5800     161.8800
        3948    57.862900     180.0000     172.8500     161.8900
        3949    57.875100     174.0000     174.8300     161.9000
        3950    57.887400     166.0000     177.2600     161.9200
        3951    57.899600     174.0000     179.7100     161.9300
        3952    57.911900     158.0000     181.7800     161.9500
        3953    57.924100     178.0000     183.3300     161.9600
        3954    57.936400     196.0000     184.1200     161.9800
        3955    57.948600     183.0000     183.5600     161.9900
        3956    57.960900     153.0000     181.4700     162.0100
        3957    57.973100     167.0000     178.4900     162.0200
        3958    57.985400     180.0000     175.3000     162.0400
        3959    57.997600     195.0000     172.8600     162.0600
        3960    58.009900     184.0000     171.5400     162.0700
        3961    58.022100     155.0000     171.1400     162.0900
        3962    58.034400     171.0000     171.4100     162.1000
        3963    58.046600     182.0000     172.1200     162.1200
        3964    58.058900     180.0000     173.0400     162.1400
        3965    58.071100     177.0000     173.9600     162.1600
        3966    58.083400     165.0000     174.7500     162.1700
        3967    58.095600     165.0000     175.2100     162.1900
        3968    58.107900     153.0000     175.0300     162.2100
        3969    58.120100     182.0000     174.1900     162.2300
        3970    58.132400     173.0000     173.1300     162.2500
        3971    58.144600     192.0000     172.2900     162.2700
        3972    58.156900     155.0000     171.8000     162.2900
        3973    58.169100     185.0000     171.3800     162.3100
        3974    58.181400     190.0000     170.6800     162.3300
        3975    58.193600     183.0000     169.6700     162.3500
        3976    58.205900     187.0000     168.6800     162.3700
        3977    58.218100     162.0000     167.9000     162.3900
        3978    58.230400     194.0000     167.3600     162.4100
        3979    58.242600     162.0000     166.9800     162.4300
        3980    58.254900     167.0000     166.7200     162.4600
        3981    58.267100     195.0000     166.5900     162.4800
        3982    58.279400     154.0000     166.6000     162.5000
        3983    58.291600     143.0000     166.7500     162.5200
        3984    58.303900     179.0000     167.0000     162.5400
        3985    58.316200     202.0000     167.2800     162.5700
        3986    58.328400     174.0000     167.4300     162.5900
        3987    58.340700     175.0000     167.3300     162.6100
        3988    58.352900     156.0000     167.0200     162.6400
        3989    58.365200     180.0000     166.6500     162.6600
        3990    58.377400     161.0000     166.3700     162.6900
        3991    58.389700     166.0000     166.1900     162.7100
        3992    58.401900     166.0000     166.1300     162.7300
        3993    58.414200     168.0000     166.1600     162.7600
        3994    58.426400     183.0000     166.2800     162.7900
        3995    58.438700     151.0000     166.5100     162.8100
        3996    58.450900     163.0000     166.8500     162.8400
        3997    58.463200     160.0000     167.3200     162.8600
        3998    58.475400     166.0000     167.9200     162.8900
        3999    58.487700     166.0000     168.5700     162.9200
        4000    58.499900     187.0000     169.1100     162.9400
        4001    58.512200     165.0000     169.2900     162.9700
        4002    58.524400     174.0000     169.0300     163.0000
        4003    58.536700     171.0000     168.5400     163.0300
        4004    58.548900     157.0000     168.1100     163.0500
        4005    58.561200     154.0000     167.8600     163.0800
        4006    58.573400     194.0000     167.8000     163.1100
        4007    58.585700     164.0000     167.9200     163.1400
        4008    58.597900     155.0000     168.2000     163.1700
        4009    58.610200     155.0000     168.6400     163.2000
        4010    58.622400     177.0000     169.2500     163.2300
        4011    58.634700     173.0000     170.0900     163.2600
        4012    58.646900     162.0000     171.1700     163.2900
        4013    58.659200     171.0000     172.5400     163.3200
        4014    58.671400     174.0000     174.2100     163.3500
        4015    58.683700     201.0000     176.2100     163.3800
        4016    58.695900     172.0000     178.6200     163.4100
        4017    58.708200     172.0000     181.2400     163.4500
        4018    58.720400     185.0000     183.3000     163.4800
        4019    58.732700     197.0000     183.6400     163.5100
        4020    58.744900     187.0000     181.8900     163.5400
        4021    58.757200     159.0000     179.1300     163.5800
        4022    58.769400     188.0000     176.6100     163.6100
        4023    58.781700     162.0000     174.8300     163.6500
        4024    58.793900     171.0000     173.8100     163.6800
        4025    58.806200     188.0000     173.4400     163.7100
        4026    58.818400     164.0000     173.6100     163.7500
        4027    58.830700     178.0000     174.2800     163.7800
        4028    58.842900     187.0000     175.4100     163.8200
        4029    58.855200     167.0000     176.8800     163.8500
        4030    58.867400     187.0000     178.4400     163.8900
        4031    58.879700     154.0000     179.6600     163.9300
        4032    58.891900     168.0000     180.1300     163.9600
        4033    58.904200     184.0000     179.7400     164.0000
        4034    58.916400     194.0000     178.9900     164.0400
        4035    58.928700     184.0000     178.5600     164.0700
        4036    58.940900     166.0000     178.8400     164.1100
        4037    58.953200     176.0000     179.9300     164.1500
        4038    58.965500     175.0000     181.8200     164.1900
        4039    58.977700     178.0000     184.1200     164.2300
        4040    58.990000     181.0000     185.5700     164.2700
        4041    59.002200     199.0000     185.9200     164.3100
        4042    59.014500     186.0000     186.1600     164.3500
        4043    59.026700     186.0000     185.9800     164.3900
        4044    59.039000     187.0000     185.1600     164.4300
        4045    59.051200     183.0000     184.0200     164.4700
        4046    59.063500     190.0000     183.1400     164.5100
        4047    59.075700     200.0000     182.8400     164.5500
        4048    59.088000     149.0000     183.2200     164.5900
        4049    59.100200     189.0000     184.3000     164.6300
        4050    59.112500     183.0000     186.1100     164.6800
        4051    59.124700     185.0000     188.7400     164.7200
        4052    59.137000     189.0000     192.1900     164.7600
        4053    59.149200     193.0000     196.2400     164.8100
        4054    59.161500     190.0000     201.0500     164.8500
        4055    59.173700     226.0000     207.6200     164.8900
        4056    59.186000     215.0000     217.0400     164.9400
        4057    59.198200     252.0000     230.7700     164.9800
        4058    59.210500     249.0000     250.9700     165.0300
        4059    59.222700     261.0000     279.8700     165.0700
        4060    59.235000     356.0000     318.3100     165.1200
        4061    59.247200     394.0000     363.1000     165.1700
        4062    59.259500     440.0000     403.2500     165.2100
        4063    59.271700     450.0000     420.8300     165.2600
        4064    59.284000     485.0000     405.6600     165.3100
        4065    59.296200     431.0000     368.8400     165.3500
        4066    59.308500     340.0000     330.0700     165.4000
        4067    59.320700     293.0000     299.6500     165.4500
        4068    59.333000     302.0000     278.5800     165.5000
        4069    59.345200     265.0000     265.9900     165.5500
        4070    59.357500     279.0000     262.0900     165.6000
        4071    59.369700     258.0000     267.7900     165.6500
        4072    59.382000     276.0000     284.2300     165.7000
        4073    59.394200     293.0000     312.4000     165.7500
        4074    59.406500     331.0000     351.8900     165.8000
        4075    59.418700     391.0000     398.4000     165.8500
        4076    59.431000     439.0000     441.6500     165.9000
        4077    59.443200     469.0000     467.3600     165.9500
        4078    59.455500     475.0000     464.2000     166.0000
        4079    59.467700     415.0000     431.2900     166.0600
        4080    59.480000     394.0000     381.2000     166.1100
        4081    59.492200     323.0000     331.1400     166.1600
        4082    59.504500     303.0000     291.1800     166.2200
        4083    59.516700     289.0000     263.4700     166.2700
        4084    59.529000     238.0000     246.5100     166.3300
        4085    59.541200     246.0000     238.3100     166.3800
        4086    59.553500     212.0000     237.3300     166.4400
        4087    59.565700     218.0000     242.0600     166.4900
        4088    59.578000     244.0000     251.9300     166.5500
        4089    59.590200     260.0000     266.1600     166.6100
        4090    59.602500     258.0000     281.0200     166.6600
        4091    59.614800     310.0000     290.2200     166.7200
        4092    59.627000     292.0000     287.5700     166.7700
        4093    59.639300     264.0000     272.6500     166.8300
        4094    59.651500     218.0000     251.6900     166.8900
        4095    59.663800     224.0000     231.8200     166.9500
        4096    59.676000     221.0000     216.5300     167.0100
        4097    59.688300     204.0000     206.0600     167.0700
        4098    59.700500     198.0000     199.3800     167.1300
        4099    59.712800     211.0000     195.3500     167.1900
        4100    59.725000     179.0000     192.9200     167.2500
        4101    59.737300     190.0000     191.3600     167.3100
        4102    59.749500     150.0000     190.5200     167.3700
        4103    59.761800     183.0000     190.1300     167.4400
        4104    59.774000     152.0000     189.7700     167.5000
        4105    59.786300     166.0000     189.0500     167.5600
        4106    59.798500     177.0000     187.7500     167.6200
        4107    59.810800     182.0000     185.9000     167.6900
        4108    59.823000     181.0000     183.9500     167.7500
        4109    59.835300     190.0000     182.3400     167.8100
        4110    59.847500     183.0000     181.3700     167.8800
        4111    59.859800     210.0000     181.1000     167.9400
        4112    59.872000     172.0000     181.4700     168.0100
        4113    59.884300     181.0000     182.4100     168.0700
        4114    59.896500     191.0000     183.7800     168.1400
        4115    59.908800     191.0000     185.3700     168.2100
        4116    59.921000     188.0000     186.9700     168.2700
        4117    59.933300     201.0000     188.5600     168.3400
        4118    59.945500     204.0000     190.3500     168.4100
        4119    59.957800     213.0000     192.4900     168.4800
        4120    59.970000     218.0000     194.3900     168.5500
        4121    59.982300     191.0000     194.6900     168.6200
        4122    59.994500     184.0000     192.5800     168.6900

# The following lines are used to test the character set of files sent by
# network email or other means. They are not part of the CIF data set.
# abcdefghijklmnopqrstuvwxyzABCDEFGHIJKLMNOPQRSTUVWXYZ0123456789
# !@#$%^&*()_+{}:"~<>?|\-=[];'`,./ 
