# Supplementary material for: Hydrogen-substituted β-tricalcium phosphate synthesized in organic media
Source: Acta Crystallogr B Struct Sci Cryst Eng Mater. 2016 Dec 1;72(Pt 6):875–84. doi: 10.1107/S2052520616015675 (PMC5134762; doi:10.1107/S2052520616015675)
Supplement: Supplementary file 18 [file b-72-00875-150317-01-betaTCPsup18.rtv]

###############################################################################
# Rietveld refinement results for sample 150317-01
# Created with Profex 3.10.0
# Export date: Juli 27, 2016 - 16:29
###############################################################################

data_150317-01
_pd_block_id 150317-01

loop_
    _pd_proc_point_id
    _pd_proc_2theta_corrected
    _pd_proc_intensity_total
    _pd_calc_intensity_total
    _pd_proc_intensity_bkg_calc
           1     9.508400     467.0000     434.2500     434.0300
           2     9.520600     438.0000     434.6500     434.4300
           3     9.532900     419.0000     435.0300     434.8000
           4     9.545100     402.0000     435.3800     435.1500
           5     9.557400     415.0000     435.7100     435.4700
           6     9.569600     445.0000     436.0000     435.7600
           7     9.581900     452.0000     436.2800     436.0300
           8     9.594100     414.0000     436.5300     436.2800
           9     9.606400     436.0000     436.7500     436.5000
          10     9.618600     463.0000     436.9500     436.7000
          11     9.630900     452.0000     437.1300     436.8700
          12     9.643100     449.0000     437.2900     437.0200
          13     9.655400     460.0000     437.4300     437.1500
          14     9.667600     466.0000     437.5400     437.2700
          15     9.679900     412.0000     437.6400     437.3600
          16     9.692100     446.0000     437.7100     437.4300
          17     9.704400     441.0000     437.7700     437.4800
          18     9.716600     429.0000     437.8100     437.5100
          19     9.728900     445.0000     437.8300     437.5300
          20     9.741100     450.0000     437.8300     437.5200
          21     9.753400     406.0000     437.8200     437.5100
          22     9.765600     459.0000     437.7900     437.4700
          23     9.777900     468.0000     437.7500     437.4200
          24     9.790100     468.0000     437.6900     437.3500
          25     9.802400     424.0000     437.6100     437.2700
          26     9.814600     446.0000     437.5200     437.1700
          27     9.826900     437.0000     437.4200     437.0600
          28     9.839100     441.0000     437.3000     436.9300
          29     9.851400     416.0000     437.1700     436.8000
          30     9.863600     425.0000     437.0300     436.6400
          31     9.875900     437.0000     436.8700     436.4800
          32     9.888100     435.0000     436.7100     436.3000
          33     9.900400     416.0000     436.5300     436.1100
          34     9.912600     431.0000     436.3400     435.9200
          35     9.924900     435.0000     436.1400     435.7100
          36     9.937100     410.0000     435.9300     435.4900
          37     9.949400     418.0000     435.7100     435.2500
          38     9.961600     454.0000     435.4800     435.0100
          39     9.973900     456.0000     435.2500     434.7600
          40     9.986100     425.0000     435.0000     434.5000
          41     9.998400     422.0000     434.7500     434.2400
          42    10.010600     424.0000     434.4900     433.9600
          43    10.022900     424.0000     434.2200     433.6800
          44    10.035100     458.0000     433.9400     433.3800
          45    10.047400     450.0000     433.6600     433.0800
          46    10.059600     411.0000     433.3700     432.7700
          47    10.071900     460.0000     433.0800     432.4600
          48    10.084100     408.0000     432.7800     432.1400
          49    10.096400     471.0000     432.4700     431.8100
          50    10.108600     453.0000     432.1600     431.4800
          51    10.120900     471.0000     431.8400     431.1400
          52    10.133100     429.0000     431.5300     430.7900
          53    10.145400     418.0000     431.2000     430.4400
          54    10.157700     429.0000     430.8800     430.0800
          55    10.169900     382.0000     430.5500     429.7200
          56    10.182200     438.0000     430.2100     429.3600
          57    10.194400     461.0000     429.8800     428.9900
          58    10.206700     444.0000     429.5400     428.6100
          59    10.218900     404.0000     429.2100     428.2300
          60    10.231200     416.0000     428.8700     427.8500
          61    10.243400     421.0000     428.5400     427.4600
          62    10.255700     435.0000     428.2000     427.0700
          63    10.267900     435.0000     427.8700     426.6800
          64    10.280200     435.0000     427.5400     426.2800
          65    10.292400     470.0000     427.2100     425.8900
          66    10.304700     428.0000     426.9000     425.4800
          67    10.316900     400.0000     426.5800     425.0800
          68    10.329200     419.0000     426.2800     424.6700
          69    10.341400     369.0000     425.9900     424.2600
          70    10.353700     418.0000     425.7000     423.8500
          71    10.365900     396.0000     425.4400     423.4400
          72    10.378200     413.0000     425.1800     423.0300
          73    10.390400     429.0000     424.9500     422.6100
          74    10.402700     426.0000     424.7400     422.1900
          75    10.414900     415.0000     424.5400     421.7700
          76    10.427200     429.0000     424.3800     421.3500
          77    10.439400     414.0000     424.2300     420.9300
          78    10.451700     406.0000     424.1100     420.5100
          79    10.463900     449.0000     424.0200     420.0900
          80    10.476200     399.0000     423.9400     419.6600
          81    10.488400     428.0000     423.8700     419.2400
          82    10.500700     411.0000     423.8200     418.8200
          83    10.512900     418.0000     423.7700     418.3900
          84    10.525200     452.0000     423.7200     417.9700
          85    10.537400     417.0000     423.6900     417.5400
          86    10.549700     423.0000     423.6700     417.1200
          87    10.561900     435.0000     423.6800     416.6900
          88    10.574200     394.0000     423.7600     416.2700
          89    10.586400     429.0000     423.9500     415.8400
          90    10.598700     443.0000     424.2900     415.4200
          91    10.610900     418.0000     424.8500     415.0000
          92    10.623200     419.0000     425.2600     414.5700
          93    10.635400     457.0000     426.4100     414.1500
          94    10.647700     422.0000     428.0600     413.7300
          95    10.659900     433.0000     430.3700     413.3100
          96    10.672200     375.0000     433.5400     412.8900
          97    10.684400     411.0000     437.8100     412.4700
          98    10.696700     431.0000     443.4600     412.0500
          99    10.708900     444.0000     450.8500     411.6400
         100    10.721200     444.0000     460.4600     411.2200
         101    10.733400     473.0000     473.0500     410.8100
         102    10.745700     497.0000     489.6800     410.3900
         103    10.757900     516.0000     511.6200     409.9800
         104    10.770200     545.0000     540.4700     409.5700
         105    10.782400     562.0000     578.1800     409.1600
         106    10.794700     654.0000     625.7800     408.7600
         107    10.807000     748.0000     679.1000     408.3500
         108    10.819200     797.0000     726.1900     407.9500
         109    10.831500     821.0000     759.1900     407.5500
         110    10.843700     871.0000     778.9700     407.1400
         111    10.856000     874.0000     781.5900     406.7500
         112    10.868200     814.0000     757.2200     406.3500
         113    10.880500     712.0000     701.8400     405.9500
         114    10.892700     599.0000     632.1400     405.5600
         115    10.905000     567.0000     565.4700     405.1700
         116    10.917200     486.0000     510.4500     404.7800
         117    10.929500     492.0000     473.0400     404.3900
         118    10.941700     464.0000     450.5800     404.0100
         119    10.954000     433.0000     437.1100     403.6200
         120    10.966200     448.0000     428.5600     403.2400
         121    10.978500     418.0000     422.7600     402.8600
         122    10.990700     414.0000     418.6500     402.4900
         123    11.003000     396.0000     415.5000     402.1100
         124    11.015200     404.0000     413.0300     401.7400
         125    11.027500     390.0000     411.0400     401.3700
         126    11.039700     401.0000     409.3900     401.0000
         127    11.052000     406.0000     407.9900     400.6300
         128    11.064200     415.0000     406.7700     400.2700
         129    11.076500     405.0000     405.7100     399.9100
         130    11.088700     413.0000     404.7600     399.5500
         131    11.101000     430.0000     403.9000     399.1900
         132    11.113200     376.0000     403.1100     398.8300
         133    11.125500     396.0000     402.3900     398.4800
         134    11.137700     403.0000     401.7100     398.1300
         135    11.150000     455.0000     401.0800     397.7800
         136    11.162200     412.0000     400.4900     397.4400
         137    11.174500     409.0000     399.9300     397.1000
         138    11.186700     395.0000     399.3900     396.7500
         139    11.199000     419.0000     398.8700     396.4200
         140    11.211200     403.0000     398.3800     396.0800
         141    11.223500     371.0000     397.9000     395.7500
         142    11.235700     420.0000     397.4400     395.4200
         143    11.248000     415.0000     397.0000     395.0900
         144    11.260200     385.0000     396.5700     394.7600
         145    11.272500     389.0000     396.1500     394.4400
         146    11.284700     371.0000     395.7400     394.1100
         147    11.297000     372.0000     395.3400     393.8000
         148    11.309200     425.0000     394.9400     393.4800
         149    11.321500     403.0000     394.5600     393.1600
         150    11.333700     396.0000     394.1800     392.8500
         151    11.346000     392.0000     393.8200     392.5400
         152    11.358200     412.0000     393.4600     392.2400
         153    11.370500     365.0000     393.1100     391.9300
         154    11.382700     387.0000     392.7600     391.6300
         155    11.395000     418.0000     392.4100     391.3300
         156    11.407200     365.0000     392.0700     391.0300
         157    11.419500     388.0000     391.7400     390.7400
         158    11.431800     392.0000     391.4100     390.4400
         159    11.444000     395.0000     391.0900     390.1500
         160    11.456300     396.0000     390.7700     389.8600
         161    11.468500     380.0000     390.4500     389.5800
         162    11.480800     392.0000     390.1400     389.2900
         163    11.493000     392.0000     389.8400     389.0100
         164    11.505300     432.0000     389.5300     388.7400
         165    11.517500     384.0000     389.2300     388.4600
         166    11.529800     401.0000     388.9300     388.1800
         167    11.542000     384.0000     388.6400     387.9100
         168    11.554300     395.0000     388.3500     387.6400
         169    11.566500     421.0000     388.0600     387.3800
         170    11.578800     391.0000     387.7800     387.1100
         171    11.591000     371.0000     387.5000     386.8500
         172    11.603300     393.0000     387.2200     386.5900
         173    11.615500     389.0000     386.9500     386.3300
         174    11.627800     387.0000     386.6800     386.0700
         175    11.640000     393.0000     386.4100     385.8200
         176    11.652300     386.0000     386.1400     385.5700
         177    11.664500     408.0000     385.8800     385.3200
         178    11.676800     375.0000     385.6200     385.0700
         179    11.689000     376.0000     385.3700     384.8300
         180    11.701300     387.0000     385.1100     384.5800
         181    11.713500     396.0000     384.8600     384.3400
         182    11.725800     408.0000     384.6100     384.1000
         183    11.738000     406.0000     384.3700     383.8700
         184    11.750300     380.0000     384.1200     383.6300
         185    11.762500     392.0000     383.8800     383.4000
         186    11.774800     372.0000     383.6400     383.1700
         187    11.787000     345.0000     383.4100     382.9400
         188    11.799300     365.0000     383.1700     382.7100
         189    11.811500     378.0000     382.9400     382.4900
         190    11.823800     422.0000     382.7100     382.2700
         191    11.836000     377.0000     382.4800     382.0500
         192    11.848300     348.0000     382.2600     381.8300
         193    11.860500     422.0000     382.0400     381.6100
         194    11.872800     378.0000     381.8200     381.4000
         195    11.885000     355.0000     381.6000     381.1800
         196    11.897300     347.0000     381.3800     380.9700
         197    11.909500     397.0000     381.1700     380.7600
         198    11.921800     358.0000     380.9600     380.5600
         199    11.934000     407.0000     380.7500     380.3500
         200    11.946300     387.0000     380.5400     380.1500
         201    11.958500     408.0000     380.3400     379.9500
         202    11.970800     395.0000     380.1300     379.7500
         203    11.983000     371.0000     379.9300     379.5500
         204    11.995300     368.0000     379.7300     379.3500
         205    12.007500     391.0000     379.5300     379.1600
         206    12.019800     371.0000     379.3400     378.9600
         207    12.032000     339.0000     379.1400     378.7700
         208    12.044300     413.0000     378.9500     378.5800
         209    12.056500     376.0000     378.7600     378.4000
         210    12.068800     398.0000     378.5700     378.2100
         211    12.081100     418.0000     378.3900     378.0300
         212    12.093300     405.0000     378.2000     377.8400
         213    12.105600     366.0000     378.0200     377.6600
         214    12.117800     344.0000     377.8400     377.4800
         215    12.130100     384.0000     377.6600     377.3000
         216    12.142300     374.0000     377.4800     377.1300
         217    12.154600     373.0000     377.3100     376.9500
         218    12.166800     379.0000     377.1300     376.7800
         219    12.179100     390.0000     376.9600     376.6100
         220    12.191300     377.0000     376.7900     376.4400
         221    12.203600     428.0000     376.6200     376.2700
         222    12.215800     362.0000     376.4500     376.1000
         223    12.228100     390.0000     376.2800     375.9300
         224    12.240300     354.0000     376.1200     375.7700
         225    12.252600     361.0000     375.9600     375.6100
         226    12.264800     414.0000     375.7900     375.4500
         227    12.277100     372.0000     375.6300     375.2800
         228    12.289300     384.0000     375.4800     375.1300
         229    12.301600     363.0000     375.3200     374.9700
         230    12.313800     390.0000     375.1600     374.8100
         231    12.326100     396.0000     375.0100     374.6600
         232    12.338300     378.0000     374.8600     374.5000
         233    12.350600     359.0000     374.7100     374.3500
         234    12.362800     373.0000     374.5600     374.2000
         235    12.375100     386.0000     374.4100     374.0500
         236    12.387300     389.0000     374.2600     373.9000
         237    12.399600     369.0000     374.1100     373.7500
         238    12.411800     327.0000     373.9700     373.6100
         239    12.424100     357.0000     373.8300     373.4600
         240    12.436300     373.0000     373.6900     373.3200
         241    12.448600     352.0000     373.5500     373.1700
         242    12.460800     354.0000     373.4100     373.0300
         243    12.473100     386.0000     373.2700     372.8900
         244    12.485300     392.0000     373.1300     372.7500
         245    12.497600     351.0000     373.0000     372.6100
         246    12.509800     374.0000     372.8600     372.4800
         247    12.522100     364.0000     372.7300     372.3400
         248    12.534300     363.0000     372.6000     372.2100
         249    12.546600     384.0000     372.4700     372.0700
         250    12.558800     366.0000     372.3400     371.9400
         251    12.571100     366.0000     372.2100     371.8100
         252    12.583300     377.0000     372.0900     371.6800
         253    12.595600     370.0000     371.9600     371.5500
         254    12.607800     319.0000     371.8400     371.4200
         255    12.620100     373.0000     371.7200     371.2900
         256    12.632300     367.0000     371.6000     371.1600
         257    12.644600     365.0000     371.4800     371.0400
         258    12.656800     351.0000     371.3600     370.9100
         259    12.669100     355.0000     371.2400     370.7900
         260    12.681300     368.0000     371.1200     370.6600
         261    12.693600     376.0000     371.0100     370.5400
         262    12.705900     364.0000     370.8900     370.4200
         263    12.718100     419.0000     370.7800     370.3000
         264    12.730400     369.0000     370.6700     370.1800
         265    12.742600     389.0000     370.5600     370.0600
         266    12.754900     386.0000     370.4500     369.9400
         267    12.767100     331.0000     370.3400     369.8200
         268    12.779400     390.0000     370.2400     369.7000
         269    12.791600     345.0000     370.1300     369.5900
         270    12.803900     409.0000     370.0300     369.4700
         271    12.816100     356.0000     369.9300     369.3600
         272    12.828400     355.0000     369.8300     369.2400
         273    12.840600     371.0000     369.7300     369.1300
         274    12.852900     332.0000     369.6300     369.0200
         275    12.865100     372.0000     369.5400     368.9100
         276    12.877400     381.0000     369.4400     368.8000
         277    12.889600     361.0000     369.3500     368.6900
         278    12.901900     382.0000     369.2600     368.5800
         279    12.914100     380.0000     369.1700     368.4700
         280    12.926400     369.0000     369.0800     368.3600
         281    12.938600     402.0000     369.0000     368.2500
         282    12.950900     365.0000     368.9100     368.1500
         283    12.963100     376.0000     368.8300     368.0400
         284    12.975400     396.0000     368.7500     367.9300
         285    12.987600     378.0000     368.6800     367.8300
         286    12.999900     347.0000     368.6000     367.7200
         287    13.012100     342.0000     368.5300     367.6200
         288    13.024400     400.0000     368.4600     367.5200
         289    13.036600     371.0000     368.4000     367.4100
         290    13.048900     382.0000     368.3400     367.3100
         291    13.061100     365.0000     368.3000     367.2100
         292    13.073400     390.0000     368.2600     367.1100
         293    13.085600     361.0000     368.2400     367.0100
         294    13.097900     362.0000     368.2400     366.9100
         295    13.110100     379.0000     368.2600     366.8100
         296    13.122400     397.0000     368.3300     366.7100
         297    13.134600     386.0000     368.4300     366.6100
         298    13.146900     378.0000     368.6000     366.5100
         299    13.159100     355.0000     368.9200     366.4200
         300    13.171400     387.0000     369.5700     366.3200
         301    13.183600     352.0000     370.1500     366.2200
         302    13.195900     347.0000     370.0900     366.1300
         303    13.208100     363.0000     370.5500     366.0300
         304    13.220400     387.0000     370.9900     365.9400
         305    13.232600     395.0000     371.2900     365.8400
         306    13.244900     398.0000     370.0400     365.7500
         307    13.257100     375.0000     369.4200     365.6500
         308    13.269400     370.0000     369.4400     365.5600
         309    13.281600     353.0000     368.6500     365.4700
         310    13.293900     388.0000     368.5500     365.3700
         311    13.306100     354.0000     368.7000     365.2800
         312    13.318400     388.0000     368.9100     365.1900
         313    13.330600     373.0000     369.1800     365.1000
         314    13.342900     353.0000     369.5300     365.0100
         315    13.355100     372.0000     369.9600     364.9200
         316    13.367400     376.0000     370.5100     364.8300
         317    13.379700     366.0000     371.2000     364.7400
         318    13.391900     397.0000     372.0800     364.6500
         319    13.404200     381.0000     373.2200     364.5600
         320    13.416400     390.0000     374.7100     364.4700
         321    13.428700     339.0000     376.6900     364.3800
         322    13.440900     419.0000     379.3500     364.2900
         323    13.453200     363.0000     382.9500     364.2000
         324    13.465400     374.0000     387.8600     364.1200
         325    13.477700     388.0000     393.3900     364.0300
         326    13.489900     399.0000     402.0100     363.9400
         327    13.502200     382.0000     413.6300     363.8600
         328    13.514400     459.0000     429.3000     363.7700
         329    13.526700     481.0000     450.3700     363.6800
         330    13.538900     426.0000     478.6200     363.6000
         331    13.551200     506.0000     515.9000     363.5100
         332    13.563400     545.0000     561.4800     363.4300
         333    13.575700     515.0000     607.9100     363.3400
         334    13.587900     673.0000     646.4000     363.2600
         335    13.600200     664.0000     677.2900     363.1700
         336    13.612400     692.0000     698.9000     363.0900
         337    13.624700     721.0000     698.3100     363.0000
         338    13.636900     673.0000     664.7600     362.9200
         339    13.649200     647.0000     609.4600     362.8400
         340    13.661400     624.0000     553.5500     362.7500
         341    13.673700     531.0000     501.1600     362.6700
         342    13.685900     474.0000     455.4500     362.5900
         343    13.698200     455.0000     423.3200     362.5100
         344    13.710400     422.0000     403.8100     362.4200
         345    13.722700     399.0000     392.1300     362.3400
         346    13.734900     408.0000     384.8000     362.2600
         347    13.747200     379.0000     379.9100     362.1800
         348    13.759400     395.0000     376.4600     362.1000
         349    13.771700     365.0000     373.9400     362.0200
         350    13.783900     384.0000     372.0100     361.9400
         351    13.796200     388.0000     370.5100     361.8600
         352    13.808400     358.0000     369.3000     361.7800
         353    13.820700     368.0000     368.3100     361.7000
         354    13.832900     358.0000     367.4800     361.6200
         355    13.845200     361.0000     366.7800     361.5400
         356    13.857400     365.0000     366.1900     361.4600
         357    13.869700     373.0000     365.6700     361.3800
         358    13.881900     363.0000     365.2100     361.3000
         359    13.894200     386.0000     364.8100     361.2200
         360    13.906400     346.0000     364.4500     361.1400
         361    13.918700     376.0000     364.1300     361.0600
         362    13.930900     360.0000     363.8500     360.9900
         363    13.943200     324.0000     363.5900     360.9100
         364    13.955400     354.0000     363.3500     360.8300
         365    13.967700     356.0000     363.1300     360.7500
         366    13.979900     360.0000     362.9300     360.6700
         367    13.992200     351.0000     362.7500     360.6000
         368    14.004500     401.0000     362.5900     360.5200
         369    14.016700     333.0000     362.4500     360.4400
         370    14.029000     343.0000     362.3200     360.3700
         371    14.041200     366.0000     362.2200     360.2900
         372    14.053500     351.0000     362.1500     360.2100
         373    14.065700     360.0000     362.1100     360.1400
         374    14.078000     394.0000     362.1100     360.0600
         375    14.090200     398.0000     362.1700     359.9900
         376    14.102500     343.0000     362.3100     359.9100
         377    14.114700     356.0000     362.5400     359.8400
         378    14.127000     371.0000     362.9100     359.7600
         379    14.139200     360.0000     363.4500     359.6900
         380    14.151500     388.0000     364.2300     359.6100
         381    14.163700     348.0000     365.3200     359.5400
         382    14.176000     353.0000     366.7200     359.4600
         383    14.188200     351.0000     368.1800     359.3900
         384    14.200500     348.0000     369.3700     359.3100
         385    14.212700     362.0000     370.3500     359.2400
         386    14.225000     370.0000     371.0900     359.1700
         387    14.237200     379.0000     371.1100     359.0900
         388    14.249500     375.0000     369.9400     359.0200
         389    14.261700     372.0000     367.9700     358.9500
         390    14.274000     322.0000     366.0500     358.8700
         391    14.286200     353.0000     364.2600     358.8000
         392    14.298500     357.0000     362.6100     358.7300
         393    14.310700     376.0000     361.3900     358.6500
         394    14.323000     356.0000     360.6200     358.5800
         395    14.335200     379.0000     360.1400     358.5100
         396    14.347500     342.0000     359.8100     358.4400
         397    14.359700     321.0000     359.5600     358.3700
         398    14.372000     345.0000     359.3600     358.3000
         399    14.384200     371.0000     359.1900     358.2200
         400    14.396500     339.0000     359.0500     358.1500
         401    14.408700     376.0000     358.9200     358.0800
         402    14.421000     339.0000     358.8000     358.0100
         403    14.433200     380.0000     358.6900     357.9400
         404    14.445500     351.0000     358.5800     357.8700
         405    14.457700     337.0000     358.4800     357.8000
         406    14.470000     350.0000     358.3800     357.7300
         407    14.482200     352.0000     358.2900     357.6600
         408    14.494500     399.0000     358.2000     357.5900
         409    14.506700     361.0000     358.1100     357.5200
         410    14.519000     346.0000     358.0200     357.4500
         411    14.531200     379.0000     357.9300     357.3800
         412    14.543500     361.0000     357.8500     357.3100
         413    14.555700     362.0000     357.7700     357.2500
         414    14.568000     343.0000     357.6900     357.1800
         415    14.580200     353.0000     357.6100     357.1100
         416    14.592500     353.0000     357.5300     357.0400
         417    14.604700     348.0000     357.4500     356.9700
         418    14.617000     355.0000     357.3700     356.9000
         419    14.629200     332.0000     357.3000     356.8400
         420    14.641500     349.0000     357.2200     356.7700
         421    14.653800     349.0000     357.1500     356.7000
         422    14.666000     406.0000     357.0700     356.6400
         423    14.678300     391.0000     357.0000     356.5700
         424    14.690500     354.0000     356.9200     356.5000
         425    14.702800     324.0000     356.8500     356.4400
         426    14.715000     413.0000     356.7800     356.3700
         427    14.727300     370.0000     356.7100     356.3000
         428    14.739500     338.0000     356.6400     356.2400
         429    14.751800     374.0000     356.5700     356.1700
         430    14.764000     363.0000     356.5000     356.1100
         431    14.776300     342.0000     356.4300     356.0400
         432    14.788500     357.0000     356.3600     355.9800
         433    14.800800     343.0000     356.2900     355.9100
         434    14.813000     369.0000     356.2200     355.8500
         435    14.825300     346.0000     356.1500     355.7900
         436    14.837500     379.0000     356.0900     355.7200
         437    14.849800     367.0000     356.0200     355.6600
         438    14.862000     343.0000     355.9500     355.6000
         439    14.874300     365.0000     355.8900     355.5300
         440    14.886500     375.0000     355.8200     355.4700
         441    14.898800     324.0000     355.7600     355.4100
         442    14.911000     366.0000     355.6900     355.3400
         443    14.923300     324.0000     355.6300     355.2800
         444    14.935500     335.0000     355.5600     355.2200
         445    14.947800     385.0000     355.5000     355.1600
         446    14.960000     342.0000     355.4400     355.1000
         447    14.972300     374.0000     355.3700     355.0400
         448    14.984500     375.0000     355.3100     354.9800
         449    14.996800     353.0000     355.2500     354.9200
         450    15.009000     353.0000     355.1900     354.8500
         451    15.021300     357.0000     355.1300     354.7900
         452    15.033500     370.0000     355.0600     354.7300
         453    15.045800     360.0000     355.0000     354.6800
         454    15.058000     356.0000     354.9400     354.6200
         455    15.070300     359.0000     354.8800     354.5600
         456    15.082500     359.0000     354.8200     354.5000
         457    15.094800     346.0000     354.7600     354.4400
         458    15.107000     365.0000     354.7100     354.3800
         459    15.119300     344.0000     354.6500     354.3200
         460    15.131500     394.0000     354.5900     354.2700
         461    15.143800     328.0000     354.5300     354.2100
         462    15.156000     360.0000     354.4700     354.1500
         463    15.168300     323.0000     354.4200     354.0900
         464    15.180500     351.0000     354.3600     354.0400
         465    15.192800     379.0000     354.3000     353.9800
         466    15.205000     330.0000     354.2500     353.9300
         467    15.217300     397.0000     354.1900     353.8700
         468    15.229500     360.0000     354.1400     353.8100
         469    15.241800     359.0000     354.0800     353.7600
         470    15.254000     337.0000     354.0300     353.7000
         471    15.266300     353.0000     353.9800     353.6500
         472    15.278600     333.0000     353.9200     353.6000
         473    15.290800     351.0000     353.8700     353.5400
         474    15.303100     378.0000     353.8200     353.4900
         475    15.315300     341.0000     353.7600     353.4400
         476    15.327600     341.0000     353.7100     353.3800
         477    15.339800     371.0000     353.6600     353.3300
         478    15.352100     367.0000     353.6100     353.2800
         479    15.364300     351.0000     353.5600     353.2300
         480    15.376600     339.0000     353.5100     353.1700
         481    15.388800     365.0000     353.4600     353.1200
         482    15.401100     379.0000     353.4100     353.0700
         483    15.413300     352.0000     353.3600     353.0200
         484    15.425600     356.0000     353.3100     352.9700
         485    15.437800     323.0000     353.2600     352.9200
         486    15.450100     370.0000     353.2200     352.8700
         487    15.462300     368.0000     353.1700     352.8200
         488    15.474600     351.0000     353.1200     352.7700
         489    15.486800     317.0000     353.0700     352.7200
         490    15.499100     318.0000     353.0300     352.6700
         491    15.511300     355.0000     352.9800     352.6300
         492    15.523600     339.0000     352.9400     352.5800
         493    15.535800     336.0000     352.8900     352.5300
         494    15.548100     339.0000     352.8500     352.4800
         495    15.560300     345.0000     352.8100     352.4400
         496    15.572600     341.0000     352.7600     352.3900
         497    15.584800     349.0000     352.7200     352.3500
         498    15.597100     345.0000     352.6800     352.3000
         499    15.609300     344.0000     352.6400     352.2600
         500    15.621600     330.0000     352.6000     352.2100
         501    15.633800     374.0000     352.5500     352.1700
         502    15.646100     383.0000     352.5100     352.1200
         503    15.658300     351.0000     352.4800     352.0800
         504    15.670600     361.0000     352.4400     352.0400
         505    15.682800     360.0000     352.4000     351.9900
         506    15.695100     339.0000     352.3600     351.9500
         507    15.707300     361.0000     352.3200     351.9100
         508    15.719600     341.0000     352.2900     351.8700
         509    15.731800     320.0000     352.2500     351.8200
         510    15.744100     348.0000     352.2100     351.7800
         511    15.756300     358.0000     352.1800     351.7400
         512    15.768600     349.0000     352.1400     351.7000
         513    15.780800     375.0000     352.1100     351.6600
         514    15.793100     326.0000     352.0800     351.6200
         515    15.805300     336.0000     352.0500     351.5800
         516    15.817600     350.0000     352.0100     351.5400
         517    15.829800     341.0000     351.9800     351.5100
         518    15.842100     348.0000     351.9500     351.4700
         519    15.854300     343.0000     351.9200     351.4300
         520    15.866600     319.0000     351.8900     351.3900
         521    15.878800     356.0000     351.8600     351.3600
         522    15.891100     348.0000     351.8400     351.3200
         523    15.903300     385.0000     351.8100     351.2800
         524    15.915600     345.0000     351.7800     351.2500
         525    15.927900     345.0000     351.7600     351.2100
         526    15.940100     350.0000     351.7300     351.1800
         527    15.952400     348.0000     351.7100     351.1500
         528    15.964600     351.0000     351.6900     351.1100
         529    15.976900     336.0000     351.6700     351.0800
         530    15.989100     330.0000     351.6500     351.0500
         531    16.001400     353.0000     351.6300     351.0100
         532    16.013600     368.0000     351.6100     350.9800
         533    16.025900     349.0000     351.5900     350.9500
         534    16.038100     351.0000     351.5700     350.9200
         535    16.050400     350.0000     351.5600     350.8900
         536    16.062600     334.0000     351.5500     350.8600
         537    16.074900     361.0000     351.5400     350.8300
         538    16.087100     359.0000     351.5300     350.8000
         539    16.099400     358.0000     351.5200     350.7700
         540    16.111600     360.0000     351.5200     350.7400
         541    16.123900     360.0000     351.5300     350.7100
         542    16.136100     377.0000     351.5500     350.6800
         543    16.148400     341.0000     351.6100     350.6600
         544    16.160600     385.0000     351.6600     350.6300
         545    16.172900     300.0000     351.6500     350.6000
         546    16.185100     365.0000     351.6900     350.5800
         547    16.197400     352.0000     351.7700     350.5500
         548    16.209600     336.0000     351.8100     350.5300
         549    16.221900     346.0000     351.6700     350.5000
         550    16.234100     344.0000     351.6100     350.4800
         551    16.246400     364.0000     351.6300     350.4500
         552    16.258600     346.0000     351.6100     350.4300
         553    16.270900     352.0000     351.5500     350.4100
         554    16.283100     350.0000     351.5500     350.3800
         555    16.295400     359.0000     351.5700     350.3600
         556    16.307600     337.0000     351.6000     350.3400
         557    16.319900     359.0000     351.6200     350.3200
         558    16.332100     352.0000     351.6600     350.3000
         559    16.344400     357.0000     351.6900     350.2800
         560    16.356600     344.0000     351.7300     350.2600
         561    16.368900     335.0000     351.7800     350.2400
         562    16.381100     365.0000     351.8300     350.2200
         563    16.393400     376.0000     351.8900     350.2000
         564    16.405600     340.0000     351.9500     350.1900
         565    16.417900     373.0000     352.0300     350.1700
         566    16.430100     350.0000     352.1100     350.1500
         567    16.442400     394.0000     352.2000     350.1400
         568    16.454600     348.0000     352.3000     350.1200
         569    16.466900     352.0000     352.4100     350.1000
         570    16.479100     378.0000     352.5400     350.0900
         571    16.491400     333.0000     352.6800     350.0800
         572    16.503600     362.0000     352.8400     350.0600
         573    16.515900     339.0000     353.0000     350.0500
         574    16.528100     333.0000     353.2000     350.0400
         575    16.540400     363.0000     353.4200     350.0200
         576    16.552600     347.0000     353.6700     350.0100
         577    16.564900     364.0000     353.9500     350.0000
         578    16.577200     333.0000     354.2600     349.9900
         579    16.589400     371.0000     354.6100     349.9800
         580    16.601700     356.0000     355.0100     349.9700
         581    16.613900     319.0000     355.4500     349.9600
         582    16.626200     339.0000     355.9400     349.9500
         583    16.638400     364.0000     356.5000     349.9400
         584    16.650700     353.0000     357.1200     349.9300
         585    16.662900     369.0000     357.8200     349.9300
         586    16.675200     370.0000     358.6200     349.9200
         587    16.687400     343.0000     359.5400     349.9100
         588    16.699700     358.0000     360.6100     349.9100
         589    16.711900     379.0000     361.8900     349.9000
         590    16.724200     335.0000     363.4600     349.8900
         591    16.736400     339.0000     365.4100     349.8900
         592    16.748700     381.0000     367.9300     349.8900
         593    16.760900     370.0000     371.2500     349.8800
         594    16.773200     366.0000     375.7500     349.8800
         595    16.785400     396.0000     381.9800     349.8800
         596    16.797700     411.0000     390.7600     349.8700
         597    16.809900     404.0000     403.2000     349.8700
         598    16.822200     420.0000     420.7700     349.8700
         599    16.834400     481.0000     445.4500     349.8700
         600    16.846700     463.0000     480.4800     349.8700
         601    16.858900     593.0000     531.2600     349.8700
         602    16.871200     645.0000     604.4700     349.8700
         603    16.883400     768.0000     702.7000     349.8700
         604    16.895700     923.0000     811.0000     349.8800
         605    16.907900    1109.0000     904.0400     349.8800
         606    16.920200    1218.0000     988.0600     349.8800
         607    16.932400    1216.0000    1072.9700     349.8800
         608    16.944700    1159.0000    1116.6500     349.8900
         609    16.956900    1111.0000    1057.4600     349.8900
         610    16.969200     952.0000     923.6700     349.9000
         611    16.981400     852.0000     807.3400     349.9000
         612    16.993700     709.0000     713.8100     349.9100
         613    17.005900     563.0000     608.4500     349.9200
         614    17.018200     553.0000     511.0400     349.9200
         615    17.030400     480.0000     448.5900     349.9300
         616    17.042700     401.0000     414.4500     349.9400
         617    17.054900     402.0000     395.4300     349.9500
         618    17.067200     442.0000     383.9900     349.9600
         619    17.079400     425.0000     376.5800     349.9700
         620    17.091700     378.0000     371.6300     349.9800
         621    17.103900     384.0000     367.9000     349.9900
         622    17.116200     348.0000     365.1100     350.0000
         623    17.128400     355.0000     362.9600     350.0100
         624    17.140700     368.0000     361.2700     350.0200
         625    17.152900     368.0000     359.9000     350.0300
         626    17.165200     385.0000     358.7900     350.0500
         627    17.177400     370.0000     357.8600     350.0600
         628    17.189700     381.0000     357.0900     350.0700
         629    17.201900     384.0000     356.4400     350.0900
         630    17.214200     340.0000     355.8800     350.1000
         631    17.226500     359.0000     355.4000     350.1200
         632    17.238700     397.0000     354.9800     350.1400
         633    17.251000     383.0000     354.6200     350.1500
         634    17.263200     370.0000     354.3000     350.1700
         635    17.275500     341.0000     354.0200     350.1900
         636    17.287700     346.0000     353.7800     350.2100
         637    17.300000     381.0000     353.5600     350.2200
         638    17.312200     342.0000     353.3700     350.2400
         639    17.324500     376.0000     353.2000     350.2600
         640    17.336700     371.0000     353.0500     350.2800
         641    17.349000     370.0000     352.9100     350.3000
         642    17.361200     343.0000     352.7900     350.3200
         643    17.373500     355.0000     352.6800     350.3500
         644    17.385700     386.0000     352.5800     350.3700
         645    17.398000     347.0000     352.5000     350.3900
         646    17.410200     371.0000     352.4200     350.4100
         647    17.422500     349.0000     352.3500     350.4400
         648    17.434700     322.0000     352.2900     350.4600
         649    17.447000     354.0000     352.2400     350.4900
         650    17.459200     360.0000     352.1900     350.5100
         651    17.471500     336.0000     352.1500     350.5400
         652    17.483700     332.0000     352.1100     350.5600
         653    17.496000     343.0000     352.0800     350.5900
         654    17.508200     365.0000     352.0500     350.6200
         655    17.520500     376.0000     352.0300     350.6500
         656    17.532700     345.0000     352.0100     350.6700
         657    17.545000     401.0000     352.0000     350.7000
         658    17.557200     342.0000     351.9800     350.7300
         659    17.569500     346.0000     351.9700     350.7600
         660    17.581700     331.0000     351.9600     350.7900
         661    17.594000     366.0000     351.9600     350.8200
         662    17.606200     337.0000     351.9500     350.8500
         663    17.618500     345.0000     351.9500     350.8900
         664    17.630700     358.0000     351.9500     350.9200
         665    17.643000     325.0000     351.9600     350.9500
         666    17.655200     371.0000     351.9600     350.9800
         667    17.667500     339.0000     351.9700     351.0200
         668    17.679700     342.0000     351.9800     351.0500
         669    17.692000     367.0000     351.9900     351.0900
         670    17.704200     351.0000     352.0000     351.1200
         671    17.716500     365.0000     352.0200     351.1600
         672    17.728700     310.0000     352.0400     351.1900
         673    17.741000     351.0000     352.0600     351.2300
         674    17.753200     338.0000     352.0800     351.2700
         675    17.765500     367.0000     352.1000     351.3000
         676    17.777700     355.0000     352.1300     351.3400
         677    17.790000     304.0000     352.1600     351.3800
         678    17.802200     341.0000     352.1900     351.4200
         679    17.814500     338.0000     352.2300     351.4600
         680    17.826700     386.0000     352.2800     351.5000
         681    17.839000     367.0000     352.3400     351.5400
         682    17.851300     323.0000     352.4200     351.5800
         683    17.863500     378.0000     352.5500     351.6200
         684    17.875800     339.0000     352.7900     351.6600
         685    17.888000     336.0000     352.9100     351.7100
         686    17.900300     355.0000     352.9800     351.7500
         687    17.912500     344.0000     353.1600     351.7900
         688    17.924800     363.0000     353.4600     351.8400
         689    17.937000     348.0000     353.5500     351.8800
         690    17.949300     349.0000     353.0400     351.9200
         691    17.961500     359.0000     352.9700     351.9700
         692    17.973800     383.0000     353.0800     352.0200
         693    17.986000     349.0000     353.0300     352.0600
         694    17.998300     352.0000     352.8100     352.1100
         695    18.010500     381.0000     352.8100     352.1600
         696    18.022800     343.0000     352.8500     352.2000
         697    18.035000     346.0000     352.9000     352.2500
         698    18.047300     347.0000     352.9500     352.3000
         699    18.059500     339.0000     353.0100     352.3500
         700    18.071800     332.0000     353.0600     352.4000
         701    18.084000     369.0000     353.1200     352.4500
         702    18.096300     354.0000     353.1900     352.5000
         703    18.108500     375.0000     353.2600     352.5500
         704    18.120800     345.0000     353.3300     352.6000
         705    18.133000     360.0000     353.4100     352.6500
         706    18.145300     347.0000     353.5000     352.7000
         707    18.157500     413.0000     353.6000     352.7500
         708    18.169800     360.0000     353.7000     352.8100
         709    18.182000     339.0000     353.8300     352.8600
         710    18.194300     324.0000     353.9700     352.9100
         711    18.206500     355.0000     354.1500     352.9700
         712    18.218800     366.0000     354.3600     353.0200
         713    18.231000     335.0000     354.6300     353.0800
         714    18.243300     385.0000     354.9700     353.1300
         715    18.255500     362.0000     355.4200     353.1900
         716    18.267800     340.0000     356.0200     353.2500
         717    18.280000     362.0000     356.7100     353.3000
         718    18.292300     348.0000     357.8000     353.3600
         719    18.304500     358.0000     359.3000     353.4200
         720    18.316800     364.0000     361.3200     353.4800
         721    18.329000     369.0000     363.8700     353.5300
         722    18.341300     333.0000     366.6800     353.5900
         723    18.353500     376.0000     369.3400     353.6500
         724    18.365800     373.0000     371.7900     353.7100
         725    18.378000     345.0000     373.9300     353.7700
         726    18.390300     341.0000     374.9600     353.8300
         727    18.402500     350.0000     373.9100     353.8900
         728    18.414800     359.0000     371.2400     353.9600
         729    18.427000     355.0000     368.4300     354.0200
         730    18.439300     373.0000     365.9700     354.0800
         731    18.451500     364.0000     363.4300     354.1400
         732    18.463800     384.0000     360.9000     354.2100
         733    18.476000     382.0000     358.9000     354.2700
         734    18.488300     322.0000     357.6000     354.3300
         735    18.500600     375.0000     356.8300     354.4000
         736    18.512800     339.0000     356.3600     354.4600
         737    18.525100     344.0000     356.0700     354.5300
         738    18.537300     370.0000     355.9000     354.5900
         739    18.549600     361.0000     355.7900     354.6600
         740    18.561800     386.0000     355.7200     354.7200
         741    18.574100     358.0000     355.6900     354.7900
         742    18.586300     377.0000     355.6700     354.8600
         743    18.598600     360.0000     355.6800     354.9200
         744    18.610800     386.0000     355.6900     354.9900
         745    18.623100     340.0000     355.7200     355.0600
         746    18.635300     373.0000     355.7500     355.1300
         747    18.647600     351.0000     355.7900     355.2000
         748    18.659800     317.0000     355.8400     355.2700
         749    18.672100     338.0000     355.8900     355.3400
         750    18.684300     364.0000     355.9500     355.4100
         751    18.696600     345.0000     356.0100     355.4800
         752    18.708800     377.0000     356.0700     355.5500
         753    18.721100     356.0000     356.1400     355.6200
         754    18.733300     343.0000     356.2100     355.6900
         755    18.745600     375.0000     356.2600     355.7600
         756    18.757800     341.0000     356.2900     355.8300
         757    18.770100     358.0000     356.3600     355.9100
         758    18.782300     336.0000     356.4200     355.9800
         759    18.794600     349.0000     356.4800     356.0500
         760    18.806800     354.0000     356.5300     356.1300
         761    18.819100     365.0000     356.6000     356.2000
         762    18.831300     350.0000     356.6700     356.2700
         763    18.843600     352.0000     356.7400     356.3500
         764    18.855800     358.0000     356.8100     356.4200
         765    18.868100     382.0000     356.8800     356.5000
         766    18.880300     340.0000     356.9500     356.5700
         767    18.892600     363.0000     357.0200     356.6500
         768    18.904800     339.0000     357.1000     356.7300
         769    18.917100     363.0000     357.1700     356.8000
         770    18.929300     325.0000     357.2400     356.8800
         771    18.941600     338.0000     357.3200     356.9600
         772    18.953800     364.0000     357.3900     357.0400
         773    18.966100     361.0000     357.4700     357.1100
         774    18.978300     356.0000     357.5400     357.1900
         775    18.990600     384.0000     357.6200     357.2700
         776    19.002800     330.0000     357.7000     357.3500
         777    19.015100     372.0000     357.7800     357.4300
         778    19.027300     348.0000     357.8600     357.5100
         779    19.039600     350.0000     357.9300     357.5900
         780    19.051800     384.0000     358.0100     357.6700
         781    19.064100     357.0000     358.0900     357.7500
         782    19.076300     372.0000     358.1700     357.8300
         783    19.088600     365.0000     358.2500     357.9100
         784    19.100800     385.0000     358.3300     357.9900
         785    19.113100     363.0000     358.4200     358.0700
         786    19.125300     320.0000     358.5000     358.1500
         787    19.137600     344.0000     358.5800     358.2400
         788    19.149900     362.0000     358.6600     358.3200
         789    19.162100     322.0000     358.7500     358.4000
         790    19.174400     364.0000     358.8300     358.4900
         791    19.186600     351.0000     358.9100     358.5700
         792    19.198900     348.0000     359.0000     358.6500
         793    19.211100     363.0000     359.0800     358.7400
         794    19.223400     353.0000     359.1700     358.8200
         795    19.235600     365.0000     359.2500     358.9000
         796    19.247900     351.0000     359.3400     358.9900
         797    19.260100     379.0000     359.4300     359.0700
         798    19.272400     342.0000     359.5100     359.1600
         799    19.284600     355.0000     359.6000     359.2500
         800    19.296900     331.0000     359.6900     359.3300
         801    19.309100     333.0000     359.7800     359.4200
         802    19.321400     337.0000     359.8600     359.5000
         803    19.333600     337.0000     359.9500     359.5900
         804    19.345900     372.0000     360.0400     359.6800
         805    19.358100     341.0000     360.1300     359.7600
         806    19.370400     366.0000     360.2200     359.8500
         807    19.382600     328.0000     360.3100     359.9400
         808    19.394900     357.0000     360.4000     360.0300
         809    19.407100     351.0000     360.4900     360.1100
         810    19.419400     348.0000     360.5900     360.2000
         811    19.431600     336.0000     360.6800     360.2900
         812    19.443900     385.0000     360.7700     360.3800
         813    19.456100     400.0000     360.8700     360.4700
         814    19.468400     380.0000     360.9600     360.5600
         815    19.480600     325.0000     361.0600     360.6500
         816    19.492900     369.0000     361.1500     360.7400
         817    19.505100     366.0000     361.2500     360.8300
         818    19.517400     366.0000     361.3600     360.9200
         819    19.529600     363.0000     361.4600     361.0100
         820    19.541900     355.0000     361.5800     361.1000
         821    19.554100     337.0000     361.7100     361.1900
         822    19.566400     354.0000     361.8800     361.2800
         823    19.578600     367.0000     362.0100     361.3700
         824    19.590900     337.0000     362.1300     361.4600
         825    19.603100     365.0000     362.2800     361.5500
         826    19.615400     331.0000     362.4800     361.6400
         827    19.627600     406.0000     362.6200     361.7400
         828    19.639900     365.0000     362.5100     361.8300
         829    19.652100     342.0000     362.5700     361.9200
         830    19.664400     396.0000     362.6900     362.0100
         831    19.676600     356.0000     362.8000     362.1000
         832    19.688900     358.0000     362.8000     362.2000
         833    19.701100     380.0000     362.8700     362.2900
         834    19.713400     373.0000     362.9800     362.3800
         835    19.725600     359.0000     363.0900     362.4800
         836    19.737900     341.0000     363.2000     362.5700
         837    19.750100     386.0000     363.3200     362.6600
         838    19.762400     397.0000     363.4300     362.7600
         839    19.774700     402.0000     363.5500     362.8500
         840    19.786900     381.0000     363.6800     362.9500
         841    19.799200     359.0000     363.8100     363.0400
         842    19.811400     350.0000     363.9400     363.1300
         843    19.823700     353.0000     364.0800     363.2300
         844    19.835900     359.0000     364.2200     363.3200
         845    19.848200     362.0000     364.3700     363.4200
         846    19.860400     409.0000     364.5200     363.5100
         847    19.872700     376.0000     364.6900     363.6100
         848    19.884900     370.0000     364.8700     363.7000
         849    19.897200     371.0000     365.0600     363.8000
         850    19.909400     386.0000     365.2800     363.9000
         851    19.921700     366.0000     365.5100     363.9900
         852    19.933900     357.0000     365.7800     364.0900
         853    19.946200     366.0000     366.0800     364.1800
         854    19.958400     375.0000     366.4400     364.2800
         855    19.970700     406.0000     366.8700     364.3800
         856    19.982900     365.0000     367.3900     364.4700
         857    19.995200     347.0000     368.0400     364.5700
         858    20.007400     371.0000     368.8800     364.6600
         859    20.019700     387.0000     369.9800     364.7600
         860    20.031900     394.0000     371.4500     364.8600
         861    20.044200     370.0000     373.4700     364.9600
         862    20.056400     350.0000     376.2900     365.0500
         863    20.068700     433.0000     380.2300     365.1500
         864    20.080900     363.0000     385.6600     365.2500
         865    20.093200     397.0000     392.7400     365.3400
         866    20.105400     410.0000     401.0500     365.4400
         867    20.117700     415.0000     409.5500     365.5400
         868    20.129900     435.0000     417.4400     365.6400
         869    20.142200     438.0000     424.5700     365.7300
         870    20.154400     471.0000     429.5500     365.8300
         871    20.166700     472.0000     429.3400     365.9300
         872    20.178900     464.0000     423.0900     366.0300
         873    20.191200     385.0000     414.2000     366.1300
         874    20.203400     397.0000     406.7800     366.2200
         875    20.215700     374.0000     400.0500     366.3200
         876    20.227900     398.0000     392.8900     366.4200
         877    20.240200     368.0000     385.2400     366.5200
         878    20.252400     364.0000     379.4200     366.6200
         879    20.264700     392.0000     375.7000     366.7100
         880    20.276900     390.0000     373.4200     366.8100
         881    20.289200     367.0000     371.9900     366.9100
         882    20.301400     351.0000     371.0800     367.0100
         883    20.313700     395.0000     370.4700     367.1100
         884    20.325900     377.0000     370.0600     367.2100
         885    20.338200     325.0000     369.7800     367.3100
         886    20.350400     367.0000     369.5900     367.4000
         887    20.362700     377.0000     369.4600     367.5000
         888    20.374900     370.0000     369.3700     367.6000
         889    20.387200     387.0000     369.3200     367.7000
         890    20.399400     371.0000     369.3000     367.8000
         891    20.411700     379.0000     369.2900     367.9000
         892    20.424000     397.0000     369.3100     368.0000
         893    20.436200     360.0000     369.3300     368.1000
         894    20.448500     354.0000     369.3700     368.2000
         895    20.460700     357.0000     369.4200     368.2900
         896    20.473000     387.0000     369.4700     368.3900
         897    20.485200     336.0000     369.5300     368.4900
         898    20.497500     366.0000     369.6000     368.5900
         899    20.509700     396.0000     369.6700     368.6900
         900    20.522000     356.0000     369.7500     368.7900
         901    20.534200     385.0000     369.8300     368.8900
         902    20.546500     329.0000     369.9100     368.9900
         903    20.558700     370.0000     369.9900     369.0900
         904    20.571000     385.0000     370.0800     369.1900
         905    20.583200     359.0000     370.1700     369.2800
         906    20.595500     388.0000     370.2600     369.3800
         907    20.607700     369.0000     370.3600     369.4800
         908    20.620000     392.0000     370.4500     369.5800
         909    20.632200     393.0000     370.5500     369.6800
         910    20.644500     412.0000     370.6500     369.7800
         911    20.656700     358.0000     370.7500     369.8800
         912    20.669000     371.0000     370.8500     369.9800
         913    20.681200     383.0000     370.9500     370.0800
         914    20.693500     370.0000     371.0500     370.1700
         915    20.705700     399.0000     371.1600     370.2700
         916    20.718000     349.0000     371.2700     370.3700
         917    20.730200     350.0000     371.3700     370.4700
         918    20.742500     350.0000     371.4800     370.5700
         919    20.754700     399.0000     371.5900     370.6700
         920    20.767000     398.0000     371.7100     370.7700
         921    20.779200     373.0000     371.8200     370.8700
         922    20.791500     361.0000     371.9300     370.9600
         923    20.803700     366.0000     372.0500     371.0600
         924    20.816000     407.0000     372.1700     371.1600
         925    20.828200     354.0000     372.2900     371.2600
         926    20.840500     371.0000     372.4100     371.3600
         927    20.852700     389.0000     372.5400     371.4600
         928    20.865000     337.0000     372.6700     371.5500
         929    20.877200     386.0000     372.8000     371.6500
         930    20.889500     373.0000     372.9400     371.7500
         931    20.901700     383.0000     373.0900     371.8500
         932    20.914000     351.0000     373.2500     371.9500
         933    20.926200     409.0000     373.4400     372.0400
         934    20.938500     393.0000     373.7000     372.1400
         935    20.950700     375.0000     374.0400     372.2400
         936    20.963000     387.0000     374.2200     372.3400
         937    20.975200     399.0000     374.4500     372.4300
         938    20.987500     381.0000     374.8000     372.5300
         939    20.999700     389.0000     375.2600     372.6300
         940    21.012000     394.0000     375.2500     372.7300
         941    21.024200     384.0000     374.9100     372.8200
         942    21.036500     374.0000     375.0600     372.9200
         943    21.048700     416.0000     375.3300     373.0200
         944    21.061000     378.0000     375.5200     373.1100
         945    21.073300     395.0000     375.4200     373.2100
         946    21.085500     369.0000     375.5500     373.3100
         947    21.097800     381.0000     375.7600     373.4000
         948    21.110000     409.0000     376.0000     373.5000
         949    21.122300     389.0000     376.2700     373.6000
         950    21.134500     397.0000     376.5600     373.6900
         951    21.146800     391.0000     376.8800     373.7900
         952    21.159000     355.0000     377.2400     373.8800
         953    21.171300     356.0000     377.6400     373.9800
         954    21.183500     381.0000     378.1100     374.0800
         955    21.195800     370.0000     378.6600     374.1700
         956    21.208000     404.0000     379.3100     374.2700
         957    21.220300     333.0000     380.1100     374.3600
         958    21.232500     417.0000     381.1000     374.4600
         959    21.244800     362.0000     382.3400     374.5500
         960    21.257000     373.0000     383.9400     374.6500
         961    21.269300     385.0000     386.0300     374.7400
         962    21.281500     382.0000     388.8500     374.8400
         963    21.293800     378.0000     392.7700     374.9300
         964    21.306000     402.0000     398.3500     375.0200
         965    21.318300     388.0000     406.3400     375.1200
         966    21.330500     415.0000     417.6500     375.2100
         967    21.342800     439.0000     432.8000     375.3100
         968    21.355000     448.0000     450.5300     375.4000
         969    21.367300     431.0000     468.0100     375.4900
         970    21.379500     428.0000     484.6000     375.5900
         971    21.391800     488.0000     500.6400     375.6800
         972    21.404000     478.0000     511.4000     375.7700
         973    21.416300     491.0000     507.9800     375.8600
         974    21.428500     412.0000     490.7400     375.9600
         975    21.440800     489.0000     472.5700     376.0500
         976    21.453000     435.0000     459.9300     376.1400
         977    21.465300     424.0000     448.2000     376.2300
         978    21.477500     428.0000     432.8700     376.3200
         979    21.489800     407.0000     416.9600     376.4200
         980    21.502000     410.0000     405.2500     376.5100
         981    21.514300     410.0000     398.1700     376.6000
         982    21.526500     427.0000     394.1700     376.6900
         983    21.538800     393.0000     391.9600     376.7800
         984    21.551000     384.0000     390.8400     376.8700
         985    21.563300     418.0000     390.4500     376.9600
         986    21.575500     403.0000     390.6300     377.0500
         987    21.587800     387.0000     391.3100     377.1400
         988    21.600000     384.0000     392.4900     377.2300
         989    21.612300     369.0000     394.2600     377.3200
         990    21.624500     388.0000     396.7400     377.4100
         991    21.636800     416.0000     399.7700     377.5000
         992    21.649000     418.0000     404.2900     377.5900
         993    21.661300     453.0000     410.4900     377.6800
         994    21.673500     463.0000     419.1200     377.7700
         995    21.685800     419.0000     431.3200     377.8600
         996    21.698100     446.0000     448.7300     377.9400
         997    21.710300     451.0000     473.4600     378.0300
         998    21.722600     493.0000     507.4600     378.1200
         999    21.734800     576.0000     550.2800     378.2100
        1000    21.747100     651.0000     597.2700     378.2900
        1001    21.759300     733.0000     643.3800     378.3800
        1002    21.771600     692.0000     687.4000     378.4700
        1003    21.783800     723.0000     724.1200     378.5500
        1004    21.796100     745.0000     737.5000     378.6400
        1005    21.808300     712.0000     714.6000     378.7300
        1006    21.820600     706.0000     669.2100     378.8100
        1007    21.832800     599.0000     626.7900     378.9000
        1008    21.845100     574.0000     592.4200     378.9800
        1009    21.857300     527.0000     556.3500     379.0700
        1010    21.869600     498.0000     513.8900     379.1500
        1011    21.881800     453.0000     473.9200     379.2400
        1012    21.894100     450.0000     444.2600     379.3200
        1013    21.906300     438.0000     425.1200     379.4100
        1014    21.918600     455.0000     413.2200     379.4900
        1015    21.930800     411.0000     405.5900     379.5700
        1016    21.943100     412.0000     400.5000     379.6600
        1017    21.955300     376.0000     396.9500     379.7400
        1018    21.967600     404.0000     394.4200     379.8200
        1019    21.979800     409.0000     392.5700     379.9000
        1020    21.992100     357.0000     391.2000     379.9900
        1021    22.004300     380.0000     390.2000     380.0700
        1022    22.016600     417.0000     389.5000     380.1500
        1023    22.028800     402.0000     389.0500     380.2300
        1024    22.041100     417.0000     388.8400     380.3100
        1025    22.053300     420.0000     388.8900     380.3900
        1026    22.065600     417.0000     389.2300     380.4700
        1027    22.077800     392.0000     389.9500     380.5500
        1028    22.090100     393.0000     391.1800     380.6300
        1029    22.102300     428.0000     393.1300     380.7100
        1030    22.114600     394.0000     395.9800     380.7900
        1031    22.126800     388.0000     399.7500     380.8700
        1032    22.139100     388.0000     404.0400     380.9500
        1033    22.151300     372.0000     408.2800     381.0300
        1034    22.163600     401.0000     412.3500     381.1100
        1035    22.175800     397.0000     415.9700     381.1800
        1036    22.188100     366.0000     417.6800     381.2600
        1037    22.200300     375.0000     415.8700     381.3400
        1038    22.212600     402.0000     411.4900     381.4200
        1039    22.224800     371.0000     407.3000     381.4900
        1040    22.237100     383.0000     404.1800     381.5700
        1041    22.249300     383.0000     401.0700     381.6400
        1042    22.261600     387.0000     397.1700     381.7200
        1043    22.273800     391.0000     393.2200     381.8000
        1044    22.286100     383.0000     390.2300     381.8700
        1045    22.298300     371.0000     388.3000     381.9400
        1046    22.310600     380.0000     387.1300     382.0200
        1047    22.322800     359.0000     386.4000     382.0900
        1048    22.335100     380.0000     385.9300     382.1700
        1049    22.347400     361.0000     385.6200     382.2400
        1050    22.359600     354.0000     385.4200     382.3100
        1051    22.371900     408.0000     385.3000     382.3900
        1052    22.384100     405.0000     385.2100     382.4600
        1053    22.396400     379.0000     385.1600     382.5300
        1054    22.408600     399.0000     385.1300     382.6000
        1055    22.420900     428.0000     385.1200     382.6700
        1056    22.433100     391.0000     385.1200     382.7400
        1057    22.445400     364.0000     385.1300     382.8200
        1058    22.457600     400.0000     385.1400     382.8900
        1059    22.469900     389.0000     385.1600     382.9600
        1060    22.482100     386.0000     385.1700     383.0300
        1061    22.494400     368.0000     385.1800     383.0900
        1062    22.506600     345.0000     385.1900     383.1600
        1063    22.518900     388.0000     385.2000     383.2300
        1064    22.531100     355.0000     385.2100     383.3000
        1065    22.543400     394.0000     385.2100     383.3700
        1066    22.555600     391.0000     385.2100     383.4400
        1067    22.567900     355.0000     385.2100     383.5000
        1068    22.580100     378.0000     385.2100     383.5700
        1069    22.592400     389.0000     385.2100     383.6400
        1070    22.604600     384.0000     385.2100     383.7000
        1071    22.616900     362.0000     385.2100     383.7700
        1072    22.629100     394.0000     385.2200     383.8300
        1073    22.641400     361.0000     385.2200     383.9000
        1074    22.653600     395.0000     385.2300     383.9600
        1075    22.665900     394.0000     385.2500     384.0300
        1076    22.678100     386.0000     385.2700     384.0900
        1077    22.690400     399.0000     385.2900     384.1500
        1078    22.702600     405.0000     385.3100     384.2200
        1079    22.714900     388.0000     385.3400     384.2800
        1080    22.727100     378.0000     385.3600     384.3400
        1081    22.739400     386.0000     385.4000     384.4000
        1082    22.751600     401.0000     385.4300     384.4700
        1083    22.763900     417.0000     385.4600     384.5300
        1084    22.776100     389.0000     385.5000     384.5900
        1085    22.788400     394.0000     385.5400     384.6500
        1086    22.800600     388.0000     385.5800     384.7100
        1087    22.812900     402.0000     385.6200     384.7700
        1088    22.825100     374.0000     385.6600     384.8300
        1089    22.837400     397.0000     385.7000     384.8900
        1090    22.849600     400.0000     385.7500     384.9500
        1091    22.861900     419.0000     385.7900     385.0000
        1092    22.874100     350.0000     385.8300     385.0600
        1093    22.886400     420.0000     385.8800     385.1200
        1094    22.898600     377.0000     385.9200     385.1800
        1095    22.910900     375.0000     385.9700     385.2300
        1096    22.923100     388.0000     386.0200     385.2900
        1097    22.935400     392.0000     386.0600     385.3400
        1098    22.947600     374.0000     386.1100     385.4000
        1099    22.959900     401.0000     386.1600     385.4500
        1100    22.972100     400.0000     386.2000     385.5100
        1101    22.984400     369.0000     386.2500     385.5600
        1102    22.996700     339.0000     386.3000     385.6200
        1103    23.008900     374.0000     386.3400     385.6700
        1104    23.021200     411.0000     386.3900     385.7200
        1105    23.033400     383.0000     386.4400     385.7700
        1106    23.045700     390.0000     386.4800     385.8300
        1107    23.057900     358.0000     386.5300     385.8800
        1108    23.070200     402.0000     386.5700     385.9300
        1109    23.082400     370.0000     386.6200     385.9800
        1110    23.094700     404.0000     386.6700     386.0300
        1111    23.106900     403.0000     386.7100     386.0800
        1112    23.119200     365.0000     386.7600     386.1300
        1113    23.131400     376.0000     386.8000     386.1800
        1114    23.143700     408.0000     386.8500     386.2300
        1115    23.155900     412.0000     386.8900     386.2700
        1116    23.168200     356.0000     386.9400     386.3200
        1117    23.180400     386.0000     386.9800     386.3700
        1118    23.192700     409.0000     387.0300     386.4200
        1119    23.204900     415.0000     387.0700     386.4600
        1120    23.217200     364.0000     387.1200     386.5100
        1121    23.229400     377.0000     387.1600     386.5500
        1122    23.241700     381.0000     387.2000     386.6000
        1123    23.253900     425.0000     387.2500     386.6400
        1124    23.266200     381.0000     387.2900     386.6900
        1125    23.278400     406.0000     387.3300     386.7300
        1126    23.290700     387.0000     387.3700     386.7800
        1127    23.302900     403.0000     387.4100     386.8200
        1128    23.315200     405.0000     387.4600     386.8600
        1129    23.327400     418.0000     387.5000     386.9000
        1130    23.339700     365.0000     387.5400     386.9400
        1131    23.351900     391.0000     387.5800     386.9900
        1132    23.364200     397.0000     387.6200     387.0300
        1133    23.376400     392.0000     387.6600     387.0700
        1134    23.388700     407.0000     387.7000     387.1100
        1135    23.400900     375.0000     387.7400     387.1500
        1136    23.413200     386.0000     387.7800     387.1800
        1137    23.425400     415.0000     387.8100     387.2200
        1138    23.437700     375.0000     387.8500     387.2600
        1139    23.449900     389.0000     387.8900     387.3000
        1140    23.462200     424.0000     387.9300     387.3400
        1141    23.474400     387.0000     387.9700     387.3700
        1142    23.486700     343.0000     388.0000     387.4100
        1143    23.498900     387.0000     388.0400     387.4400
        1144    23.511200     385.0000     388.0700     387.4800
        1145    23.523400     391.0000     388.1100     387.5100
        1146    23.535700     382.0000     388.1500     387.5500
        1147    23.547900     415.0000     388.1800     387.5800
        1148    23.560200     394.0000     388.2200     387.6200
        1149    23.572400     416.0000     388.2500     387.6500
        1150    23.584700     373.0000     388.2800     387.6800
        1151    23.596900     401.0000     388.3200     387.7100
        1152    23.609200     418.0000     388.3500     387.7400
        1153    23.621400     379.0000     388.3800     387.7800
        1154    23.633700     407.0000     388.4100     387.8100
        1155    23.646000     413.0000     388.4500     387.8400
        1156    23.658200     384.0000     388.4800     387.8700
        1157    23.670500     417.0000     388.5100     387.8900
        1158    23.682700     395.0000     388.5400     387.9200
        1159    23.695000     351.0000     388.5700     387.9500
        1160    23.707200     396.0000     388.6000     387.9800
        1161    23.719500     374.0000     388.6300     388.0100
        1162    23.731700     407.0000     388.6600     388.0300
        1163    23.744000     372.0000     388.6900     388.0600
        1164    23.756200     399.0000     388.7200     388.0900
        1165    23.768500     387.0000     388.7500     388.1100
        1166    23.780700     409.0000     388.7700     388.1400
        1167    23.793000     388.0000     388.8000     388.1600
        1168    23.805200     411.0000     388.8300     388.1800
        1169    23.817500     390.0000     388.8600     388.2100
        1170    23.829700     414.0000     388.8800     388.2300
        1171    23.842000     417.0000     388.9100     388.2500
        1172    23.854200     421.0000     388.9300     388.2700
        1173    23.866500     392.0000     388.9600     388.3000
        1174    23.878700     401.0000     388.9800     388.3200
        1175    23.891000     390.0000     389.0100     388.3400
        1176    23.903200     379.0000     389.0300     388.3600
        1177    23.915500     324.0000     389.0600     388.3800
        1178    23.927700     372.0000     389.0800     388.4000
        1179    23.940000     423.0000     389.1000     388.4100
        1180    23.952200     400.0000     389.1300     388.4300
        1181    23.964500     364.0000     389.1500     388.4500
        1182    23.976700     405.0000     389.1700     388.4700
        1183    23.989000     384.0000     389.1900     388.4800
        1184    24.001200     382.0000     389.2100     388.5000
        1185    24.013500     393.0000     389.2300     388.5100
        1186    24.025700     376.0000     389.2600     388.5300
        1187    24.038000     366.0000     389.2800     388.5400
        1188    24.050200     405.0000     389.3000     388.5600
        1189    24.062500     373.0000     389.3200     388.5700
        1190    24.074700     395.0000     389.3300     388.5800
        1191    24.087000     384.0000     389.3500     388.6000
        1192    24.099200     394.0000     389.3700     388.6100
        1193    24.111500     401.0000     389.3900     388.6200
        1194    24.123700     412.0000     389.4100     388.6300
        1195    24.136000     364.0000     389.4300     388.6400
        1196    24.148200     384.0000     389.4500     388.6500
        1197    24.160500     349.0000     389.4600     388.6600
        1198    24.172700     407.0000     389.4800     388.6700
        1199    24.185000     390.0000     389.5000     388.6800
        1200    24.197200     397.0000     389.5200     388.6900
        1201    24.209500     401.0000     389.5300     388.6900
        1202    24.221700     406.0000     389.5500     388.7000
        1203    24.234000     403.0000     389.5700     388.7100
        1204    24.246200     390.0000     389.6000     388.7100
        1205    24.258500     373.0000     389.6300     388.7200
        1206    24.270700     404.0000     389.6800     388.7200
        1207    24.283000     379.0000     389.7800     388.7300
        1208    24.295300     398.0000     389.8300     388.7300
        1209    24.307500     385.0000     389.8700     388.7400
        1210    24.319800     381.0000     389.9600     388.7400
        1211    24.332000     398.0000     390.1000     388.7400
        1212    24.344300     407.0000     390.1400     388.7400
        1213    24.356500     357.0000     389.9000     388.7400
        1214    24.368800     413.0000     389.8500     388.7400
        1215    24.381000     424.0000     389.8800     388.7400
        1216    24.393300     411.0000     389.9400     388.7400
        1217    24.405500     421.0000     389.9500     388.7400
        1218    24.417800     395.0000     389.8300     388.7400
        1219    24.430000     410.0000     389.8000     388.7400
        1220    24.442300     397.0000     389.8100     388.7400
        1221    24.454500     380.0000     389.8200     388.7400
        1222    24.466800     358.0000     389.8300     388.7300
        1223    24.479000     409.0000     389.8400     388.7300
        1224    24.491300     374.0000     389.8600     388.7200
        1225    24.503500     387.0000     389.8700     388.7200
        1226    24.515800     398.0000     389.8900     388.7100
        1227    24.528000     362.0000     389.9000     388.7100
        1228    24.540300     369.0000     389.9200     388.7000
        1229    24.552500     390.0000     389.9400     388.6900
        1230    24.564800     412.0000     389.9600     388.6900
        1231    24.577000     353.0000     389.9800     388.6800
        1232    24.589300     406.0000     390.0000     388.6700
        1233    24.601500     386.0000     390.0200     388.6600
        1234    24.613800     408.0000     390.0400     388.6500
        1235    24.626000     411.0000     390.0700     388.6400
        1236    24.638300     380.0000     390.0900     388.6300
        1237    24.650500     368.0000     390.1200     388.6200
        1238    24.662800     387.0000     390.1500     388.6100
        1239    24.675000     401.0000     390.1900     388.6000
        1240    24.687300     372.0000     390.2200     388.5800
        1241    24.699500     425.0000     390.2600     388.5700
        1242    24.711800     410.0000     390.3000     388.5600
        1243    24.724000     415.0000     390.3400     388.5400
        1244    24.736300     427.0000     390.3900     388.5300
        1245    24.748500     367.0000     390.4300     388.5100
        1246    24.760800     359.0000     390.4800     388.5000
        1247    24.773000     433.0000     390.5400     388.4800
        1248    24.785300     397.0000     390.5900     388.4600
        1249    24.797500     369.0000     390.6400     388.4500
        1250    24.809800     374.0000     390.6900     388.4300
        1251    24.822000     392.0000     390.7400     388.4100
        1252    24.834300     374.0000     390.7900     388.3900
        1253    24.846500     409.0000     390.8300     388.3700
        1254    24.858800     395.0000     390.8700     388.3500
        1255    24.871000     360.0000     390.9000     388.3300
        1256    24.883300     394.0000     390.9300     388.3100
        1257    24.895500     404.0000     390.9600     388.2900
        1258    24.907800     432.0000     390.9700     388.2700
        1259    24.920100     370.0000     390.9900     388.2400
        1260    24.932300     387.0000     390.9900     388.2200
        1261    24.944600     368.0000     390.9900     388.2000
        1262    24.956800     433.0000     390.9900     388.1700
        1263    24.969100     345.0000     390.9900     388.1500
        1264    24.981300     409.0000     390.9800     388.1200
        1265    24.993600     397.0000     390.9800     388.1000
        1266    25.005800     385.0000     390.9800     388.0700
        1267    25.018100     401.0000     390.9700     388.0400
        1268    25.030300     391.0000     390.9700     388.0200
        1269    25.042600     359.0000     390.9800     387.9900
        1270    25.054800     414.0000     390.9900     387.9600
        1271    25.067100     386.0000     391.0000     387.9300
        1272    25.079300     395.0000     391.0200     387.9000
        1273    25.091600     407.0000     391.0500     387.8700
        1274    25.103800     416.0000     391.0800     387.8400
        1275    25.116100     381.0000     391.1200     387.8100
        1276    25.128300     393.0000     391.1600     387.7800
        1277    25.140600     354.0000     391.2100     387.7400
        1278    25.152800     352.0000     391.2700     387.7100
        1279    25.165100     406.0000     391.3400     387.6800
        1280    25.177300     418.0000     391.4100     387.6400
        1281    25.189600     397.0000     391.5000     387.6100
        1282    25.201800     405.0000     391.5900     387.5800
        1283    25.214100     400.0000     391.6900     387.5400
        1284    25.226300     420.0000     391.8100     387.5000
        1285    25.238600     400.0000     391.9300     387.4700
        1286    25.250800     385.0000     392.0700     387.4300
        1287    25.263100     400.0000     392.2200     387.3900
        1288    25.275300     365.0000     392.3900     387.3600
        1289    25.287600     381.0000     392.5700     387.3200
        1290    25.299800     405.0000     392.7700     387.2800
        1291    25.312100     404.0000     392.9900     387.2400
        1292    25.324300     421.0000     393.2300     387.2000
        1293    25.336600     393.0000     393.5000     387.1600
        1294    25.348800     367.0000     393.8000     387.1200
        1295    25.361100     414.0000     394.1300     387.0700
        1296    25.373300     415.0000     394.4900     387.0300
        1297    25.385600     398.0000     394.9000     386.9900
        1298    25.397800     357.0000     395.3500     386.9500
        1299    25.410100     424.0000     395.8700     386.9000
        1300    25.422300     406.0000     396.4700     386.8600
        1301    25.434600     413.0000     397.1700     386.8100
        1302    25.446800     380.0000     398.0600     386.7700
        1303    25.459100     375.0000     399.3000     386.7200
        1304    25.471300     409.0000     400.4900     386.6800
        1305    25.483600     418.0000     401.6700     386.6300
        1306    25.495800     392.0000     403.2800     386.5800
        1307    25.508100     445.0000     405.3800     386.5300
        1308    25.520300     436.0000     407.2700     386.4800
        1309    25.532600     425.0000     407.6600     386.4400
        1310    25.544800     408.0000     409.4000     386.3900
        1311    25.557100     377.0000     411.9300     386.3400
        1312    25.569400     398.0000     415.4300     386.2900
        1313    25.581600     444.0000     419.6100     386.2300
        1314    25.593900     412.0000     423.8200     386.1800
        1315    25.606100     432.0000     429.4500     386.1300
        1316    25.618400     415.0000     437.0300     386.0800
        1317    25.630600     440.0000     446.6500     386.0200
        1318    25.642900     431.0000     458.8800     385.9700
        1319    25.655100     469.0000     474.7400     385.9200
        1320    25.667400     476.0000     496.0400     385.8600
        1321    25.679600     542.0000     525.8200     385.8100
        1322    25.691900     562.0000     569.0700     385.7500
        1323    25.704100     624.0000     633.3300     385.6900
        1324    25.716400     663.0000     728.0500     385.6400
        1325    25.728600     800.0000     858.9200     385.5800
        1326    25.740900     918.0000    1016.1800     385.5200
        1327    25.753100    1113.0000    1179.3400     385.4600
        1328    25.765400    1169.0000    1343.1700     385.4000
        1329    25.777600    1419.0000    1499.0400     385.3400
        1330    25.789900    1396.0000    1589.3900     385.2800
        1331    25.802100    1403.0000    1537.8500     385.2200
        1332    25.814400    1321.0000    1373.1200     385.1600
        1333    25.826600    1189.0000    1218.9600     385.1000
        1334    25.838900    1110.0000    1132.8600     385.0400
        1335    25.851100    1007.0000    1078.8700     384.9800
        1336    25.863400     953.0000     991.9700     384.9100
        1337    25.875600     867.0000     851.8800     384.8500
        1338    25.887900     747.0000     707.8500     384.7800
        1339    25.900100     592.0000     603.1400     384.7200
        1340    25.912400     545.0000     538.0200     384.6500
        1341    25.924600     467.0000     498.3500     384.5900
        1342    25.936900     479.0000     473.3100     384.5200
        1343    25.949100     422.0000     456.7600     384.4600
        1344    25.961400     434.0000     445.3900     384.3900
        1345    25.973600     462.0000     437.4200     384.3200
        1346    25.985900     439.0000     431.8500     384.2500
        1347    25.998100     440.0000     428.1500     384.1800
        1348    26.010400     454.0000     426.0900     384.1100
        1349    26.022600     419.0000     425.6500     384.0400
        1350    26.034900     484.0000     426.8800     383.9700
        1351    26.047100     436.0000     429.6900     383.9000
        1352    26.059400     421.0000     433.6200     383.8300
        1353    26.071600     441.0000     438.0600     383.7600
        1354    26.083900     417.0000     442.5000     383.6900
        1355    26.096100     404.0000     446.1000     383.6100
        1356    26.108400     417.0000     447.1100     383.5400
        1357    26.120600     404.0000     444.1600     383.4700
        1358    26.132900     463.0000     438.4000     383.3900
        1359    26.145100     463.0000     432.6500     383.3200
        1360    26.157400     426.0000     428.3500     383.2400
        1361    26.169600     463.0000     424.7800     383.1700
        1362    26.181900     415.0000     420.5200     383.0900
        1363    26.194200     434.0000     415.1900     383.0100
        1364    26.206400     416.0000     409.8900     382.9300
        1365    26.218700     405.0000     405.7000     382.8600
        1366    26.230900     392.0000     402.8900     382.7800
        1367    26.243200     377.0000     401.2000     382.7000
        1368    26.255400     403.0000     400.3200     382.6200
        1369    26.267700     409.0000     400.0700     382.5400
        1370    26.279900     385.0000     400.3600     382.4600
        1371    26.292200     417.0000     401.2200     382.3800
        1372    26.304400     419.0000     402.7500     382.3000
        1373    26.316700     377.0000     405.1800     382.2100
        1374    26.328900     397.0000     408.8900     382.1300
        1375    26.341200     427.0000     414.5000     382.0500
        1376    26.353400     408.0000     422.7900     381.9600
        1377    26.365700     451.0000     434.5000     381.8800
        1378    26.377900     414.0000     449.7100     381.8000
        1379    26.390200     467.0000     467.2900     381.7100
        1380    26.402400     422.0000     485.5500     381.6300
        1381    26.414700     461.0000     503.1400     381.5400
        1382    26.426900     447.0000     517.7500     381.4500
        1383    26.439200     433.0000     523.9000     381.3700
        1384    26.451400     492.0000     517.4200     381.2800
        1385    26.463700     426.0000     502.3500     381.1900
        1386    26.475900     402.0000     487.4800     381.1000
        1387    26.488200     451.0000     477.0200     381.0100
        1388    26.500400     444.0000     468.6800     380.9200
        1389    26.512700     451.0000     458.0400     380.8300
        1390    26.524900     427.0000     444.0800     380.7400
        1391    26.537200     430.0000     430.4700     380.6500
        1392    26.549400     398.0000     421.5500     380.5600
        1393    26.561700     405.0000     416.9200     380.4700
        1394    26.573900     385.0000     414.3900     380.3800
        1395    26.586200     397.0000     416.1000     380.2800
        1396    26.598400     407.0000     422.0700     380.1900
        1397    26.610700     386.0000     425.3800     380.1000
        1398    26.622900     413.0000     416.6700     380.0000
        1399    26.635200     374.0000     411.6000     379.9100
        1400    26.647400     414.0000     414.2400     379.8100
        1401    26.659700     375.0000     411.5600     379.7100
        1402    26.671900     403.0000     405.3600     379.6200
        1403    26.684200     406.0000     401.4700     379.5200
        1404    26.696400     350.0000     395.9600     379.4200
        1405    26.708700     408.0000     394.6400     379.3300
        1406    26.720900     418.0000     394.5800     379.2300
        1407    26.733200     405.0000     389.1900     379.1300
        1408    26.745400     378.0000     386.5600     379.0300
        1409    26.757700     370.0000     386.2200     378.9300
        1410    26.769900     433.0000     386.2800     378.8300
        1411    26.782200     393.0000     385.1300     378.7300
        1412    26.794400     412.0000     384.1800     378.6300
        1413    26.806700     386.0000     383.8800     378.5300
        1414    26.818900     401.0000     383.8100     378.4200
        1415    26.831200     397.0000     383.8600     378.3200
        1416    26.843500     398.0000     383.6500     378.2200
        1417    26.855700     396.0000     382.8900     378.1200
        1418    26.868000     370.0000     382.5400     378.0100
        1419    26.880200     372.0000     382.3700     377.9100
        1420    26.892500     384.0000     382.2300     377.8000
        1421    26.904700     437.0000     382.1200     377.7000
        1422    26.917000     380.0000     382.0100     377.5900
        1423    26.929200     378.0000     381.9200     377.4800
        1424    26.941500     368.0000     381.8300     377.3800
        1425    26.953700     396.0000     381.7600     377.2700
        1426    26.966000     390.0000     381.6900     377.1600
        1427    26.978200     374.0000     381.6300     377.0500
        1428    26.990500     401.0000     381.5800     376.9500
        1429    27.002700     386.0000     381.5400     376.8400
        1430    27.015000     387.0000     381.5000     376.7300
        1431    27.027200     417.0000     381.4800     376.6200
        1432    27.039500     427.0000     381.4600     376.5100
        1433    27.051700     416.0000     381.4600     376.4000
        1434    27.064000     363.0000     381.4700     376.2800
        1435    27.076200     419.0000     381.4900     376.1700
        1436    27.088500     412.0000     381.5200     376.0600
        1437    27.100700     400.0000     381.5700     375.9500
        1438    27.113000     399.0000     381.6400     375.8300
        1439    27.125200     375.0000     381.7200     375.7200
        1440    27.137500     395.0000     381.8300     375.6100
        1441    27.149700     367.0000     381.9700     375.4900
        1442    27.162000     372.0000     382.1300     375.3800
        1443    27.174200     383.0000     382.3400     375.2600
        1444    27.186500     397.0000     382.5900     375.1500
        1445    27.198700     353.0000     382.8900     375.0300
        1446    27.211000     407.0000     383.2500     374.9100
        1447    27.223200     369.0000     383.7000     374.7900
        1448    27.235500     420.0000     384.2400     374.6800
        1449    27.247700     422.0000     384.9100     374.5600
        1450    27.260000     391.0000     385.7200     374.4400
        1451    27.272200     373.0000     386.7300     374.3200
        1452    27.284500     382.0000     388.0100     374.2000
        1453    27.296700     397.0000     389.7000     374.0800
        1454    27.309000     431.0000     391.8000     373.9600
        1455    27.321200     385.0000     395.0000     373.8400
        1456    27.333500     427.0000     399.5700     373.7200
        1457    27.345700     422.0000     405.9500     373.6000
        1458    27.358000     428.0000     414.1700     373.4800
        1459    27.370200     423.0000     423.5700     373.3500
        1460    27.382500     402.0000     433.4100     373.2300
        1461    27.394700     415.0000     443.1400     373.1100
        1462    27.407000     436.0000     451.0800     372.9800
        1463    27.419200     423.0000     453.9000     372.8600
        1464    27.431500     424.0000     450.0900     372.7300
        1465    27.443700     460.0000     443.3700     372.6100
        1466    27.456000     406.0000     438.6800     372.4800
        1467    27.468200     428.0000     437.2600     372.3600
        1468    27.480500     413.0000     437.1600     372.2300
        1469    27.492800     422.0000     435.8100     372.1000
        1470    27.505000     420.0000     432.8100     371.9800
        1471    27.517300     411.0000     430.5200     371.8500
        1472    27.529500     411.0000     431.1500     371.7200
        1473    27.541800     444.0000     435.2300     371.5900
        1474    27.554000     453.0000     442.6000     371.4600
        1475    27.566300     449.0000     453.3000     371.3300
        1476    27.578500     421.0000     467.8700     371.2000
        1477    27.590800     485.0000     487.6200     371.0700
        1478    27.603000     491.0000     514.8900     370.9400
        1479    27.615300     482.0000     553.6200     370.8100
        1480    27.627500     589.0000     609.7400     370.6800
        1481    27.639800     692.0000     691.0400     370.5500
        1482    27.652000     836.0000     804.5300     370.4100
        1483    27.664300    1067.0000     950.6200     370.2800
        1484    27.676500    1271.0000    1118.7500     370.1500
        1485    27.688800    1440.0000    1294.1300     370.0100
        1486    27.701000    1547.0000    1462.3100     369.8800
        1487    27.713300    1661.0000    1592.5600     369.7500
        1488    27.725500    1655.0000    1632.0400     369.6100
        1489    27.737800    1650.0000    1554.3500     369.4800
        1490    27.750000    1483.0000    1410.4400     369.3400
        1491    27.762300    1328.0000    1280.6000     369.2000
        1492    27.774500    1201.0000    1195.7600     369.0700
        1493    27.786800    1087.0000    1130.6600     368.9300
        1494    27.799000    1009.0000    1041.7400     368.7900
        1495    27.811300     890.0000     912.7600     368.6600
        1496    27.823500     708.0000     771.5300     368.5200
        1497    27.835800     638.0000     653.6700     368.3800
        1498    27.848000     547.0000     570.4900     368.2400
        1499    27.860300     508.0000     515.6400     368.1000
        1500    27.872500     483.0000     479.6000     367.9600
        1501    27.884800     456.0000     455.2900     367.8200
        1502    27.897000     429.0000     438.3000     367.6800
        1503    27.909300     434.0000     426.0000     367.5400
        1504    27.921500     395.0000     416.8000     367.4000
        1505    27.933800     402.0000     409.7300     367.2600
        1506    27.946000     399.0000     404.1600     367.1200
        1507    27.958300     406.0000     399.6800     366.9700
        1508    27.970500     377.0000     396.0300     366.8300
        1509    27.982800     425.0000     392.9900     366.6900
        1510    27.995000     408.0000     390.4400     366.5400
        1511    28.007300     397.0000     388.2700     366.4000
        1512    28.019500     413.0000     386.4000     366.2600
        1513    28.031800     416.0000     384.7800     366.1100
        1514    28.044000     405.0000     383.3600     365.9700
        1515    28.056300     378.0000     382.1100     365.8200
        1516    28.068500     373.0000     380.9900     365.6700
        1517    28.080800     364.0000     379.9700     365.5300
        1518    28.093000     373.0000     379.0500     365.3800
        1519    28.105300     379.0000     378.2100     365.2300
        1520    28.117500     405.0000     377.4300     365.0900
        1521    28.129800     356.0000     376.7000     364.9400
        1522    28.142100     364.0000     376.0200     364.7900
        1523    28.154300     385.0000     375.3700     364.6400
        1524    28.166600     382.0000     374.7600     364.4900
        1525    28.178800     346.0000     374.1700     364.3400
        1526    28.191100     388.0000     373.6100     364.1900
        1527    28.203300     387.0000     373.0700     364.0400
        1528    28.215600     381.0000     372.5600     363.8900
        1529    28.227800     382.0000     372.0700     363.7400
        1530    28.240100     371.0000     371.6000     363.5900
        1531    28.252300     365.0000     371.1400     363.4400
        1532    28.264600     375.0000     370.7000     363.2900
        1533    28.276800     372.0000     370.2900     363.1400
        1534    28.289100     393.0000     369.8900     362.9800
        1535    28.301300     398.0000     369.5100     362.8300
        1536    28.313600     365.0000     369.1500     362.6800
        1537    28.325800     373.0000     368.8100     362.5300
        1538    28.338100     364.0000     368.4900     362.3700
        1539    28.350300     401.0000     368.2000     362.2200
        1540    28.362600     383.0000     367.9200     362.0600
        1541    28.374800     367.0000     367.6700     361.9100
        1542    28.387100     375.0000     367.4400     361.7500
        1543    28.399300     387.0000     367.2300     361.6000
        1544    28.411600     359.0000     367.0600     361.4400
        1545    28.423800     354.0000     366.9200     361.2800
        1546    28.436100     420.0000     366.8200     361.1300
        1547    28.448300     424.0000     366.7700     360.9700
        1548    28.460600     375.0000     366.7800     360.8100
        1549    28.472800     417.0000     366.8500     360.6500
        1550    28.485100     391.0000     367.0000     360.5000
        1551    28.497300     335.0000     367.2600     360.3400
        1552    28.509600     372.0000     367.6400     360.1800
        1553    28.521800     353.0000     368.2100     360.0200
        1554    28.534100     402.0000     369.0500     359.8600
        1555    28.546300     396.0000     370.3100     359.7000
        1556    28.558600     398.0000     372.2200     359.5400
        1557    28.570800     373.0000     375.1100     359.3800
        1558    28.583100     361.0000     379.3600     359.2200
        1559    28.595300     406.0000     385.2500     359.0600
        1560    28.607600     331.0000     392.8400     358.9000
        1561    28.619800     362.0000     401.5700     358.7400
        1562    28.632100     398.0000     409.7400     358.5700
        1563    28.644300     375.0000     417.0400     358.4100
        1564    28.656600     411.0000     422.1900     358.2500
        1565    28.668800     427.0000     422.9100     358.0900
        1566    28.681100     404.0000     415.4100     357.9200
        1567    28.693300     371.0000     405.9900     357.7600
        1568    28.705600     401.0000     400.1800     357.5900
        1569    28.717800     388.0000     397.1500     357.4300
        1570    28.730100     410.0000     394.9700     357.2700
        1571    28.742300     361.0000     391.3500     357.1000
        1572    28.754600     390.0000     384.0500     356.9400
        1573    28.766800     401.0000     376.2400     356.7700
        1574    28.779100     391.0000     370.7400     356.6000
        1575    28.791400     376.0000     367.2600     356.4400
        1576    28.803600     372.0000     365.1000     356.2700
        1577    28.815900     376.0000     363.6200     356.1000
        1578    28.828100     363.0000     362.6400     355.9400
        1579    28.840400     356.0000     362.0500     355.7700
        1580    28.852600     359.0000     361.6000     355.6000
        1581    28.864900     372.0000     360.6200     355.4300
        1582    28.877100     409.0000     359.9300     355.2700
        1583    28.889400     363.0000     359.5100     355.1000
        1584    28.901600     377.0000     359.2200     354.9300
        1585    28.913900     351.0000     359.0200     354.7600
        1586    28.926100     338.0000     358.8000     354.5900
        1587    28.938400     335.0000     358.3000     354.4200
        1588    28.950600     384.0000     357.8900     354.2500
        1589    28.962900     344.0000     357.6300     354.0800
        1590    28.975100     380.0000     357.4000     353.9100
        1591    28.987400     374.0000     357.1900     353.7400
        1592    28.999600     350.0000     357.0000     353.5700
        1593    29.011900     359.0000     356.8100     353.3900
        1594    29.024100     400.0000     356.6300     353.2200
        1595    29.036400     368.0000     356.4600     353.0500
        1596    29.048600     376.0000     356.3000     352.8800
        1597    29.060900     353.0000     356.1500     352.7000
        1598    29.073100     341.0000     356.0000     352.5300
        1599    29.085400     331.0000     355.8600     352.3600
        1600    29.097600     401.0000     355.7300     352.1800
        1601    29.109900     344.0000     355.6100     352.0100
        1602    29.122100     370.0000     355.5000     351.8400
        1603    29.134400     382.0000     355.3900     351.6600
        1604    29.146600     343.0000     355.3100     351.4900
        1605    29.158900     355.0000     355.2300     351.3100
        1606    29.171100     347.0000     355.1600     351.1400
        1607    29.183400     359.0000     355.1100     350.9600
        1608    29.195600     389.0000     355.0800     350.7900
        1609    29.207900     381.0000     355.0800     350.6100
        1610    29.220100     358.0000     355.0800     350.4300
        1611    29.232400     366.0000     355.1000     350.2600
        1612    29.244600     377.0000     355.1600     350.0800
        1613    29.256900     335.0000     355.2700     349.9000
        1614    29.269100     374.0000     355.4300     349.7200
        1615    29.281400     337.0000     355.6500     349.5500
        1616    29.293600     348.0000     355.9400     349.3700
        1617    29.305900     371.0000     356.3100     349.1900
        1618    29.318100     370.0000     356.8000     349.0100
        1619    29.330400     345.0000     357.4400     348.8300
        1620    29.342600     383.0000     358.2600     348.6600
        1621    29.354900     407.0000     359.2900     348.4800
        1622    29.367100     397.0000     360.5900     348.3000
        1623    29.379400     366.0000     362.2200     348.1200
        1624    29.391600     340.0000     364.2800     347.9400
        1625    29.403900     384.0000     366.9200     347.7600
        1626    29.416200     363.0000     370.4000     347.5800
        1627    29.428400     371.0000     375.1700     347.4000
        1628    29.440700     373.0000     381.9600     347.2100
        1629    29.452900     425.0000     391.8400     347.0300
        1630    29.465200     363.0000     406.1700     346.8500
        1631    29.477400     412.0000     426.1100     346.6700
        1632    29.489700     469.0000     451.7900     346.4900
        1633    29.501900     479.0000     481.6300     346.3100
        1634    29.514200     557.0000     513.0900     346.1200
        1635    29.526400     544.0000     542.9600     345.9400
        1636    29.538700     523.0000     565.1500     345.7600
        1637    29.550900     542.0000     570.9300     345.5700
        1638    29.563200     553.0000     557.0100     345.3900
        1639    29.575400     498.0000     532.3900     345.2100
        1640    29.587700     504.0000     510.1300     345.0200
        1641    29.599900     502.0000     495.7700     344.8400
        1642    29.612200     470.0000     486.0500     344.6600
        1643    29.624400     473.0000     473.8200     344.4700
        1644    29.636700     496.0000     454.4000     344.2900
        1645    29.648900     399.0000     430.1300     344.1000
        1646    29.661200     383.0000     407.2800     343.9200
        1647    29.673400     415.0000     389.7400     343.7300
        1648    29.685700     419.0000     377.6000     343.5500
        1649    29.697900     366.0000     369.4700     343.3600
        1650    29.710200     398.0000     363.9700     343.1700
        1651    29.722400     393.0000     360.1500     342.9900
        1652    29.734700     365.0000     357.4300     342.8000
        1653    29.746900     399.0000     355.4000     342.6100
        1654    29.759200     356.0000     353.8500     342.4300
        1655    29.771400     376.0000     352.7000     342.2400
        1656    29.783700     328.0000     351.9400     342.0500
        1657    29.795900     350.0000     351.5600     341.8600
        1658    29.808200     376.0000     351.7700     341.6800
        1659    29.820400     358.0000     353.1500     341.4900
        1660    29.832700     375.0000     353.6800     341.3000
        1661    29.844900     411.0000     354.6300     341.1100
        1662    29.857200     382.0000     357.1100     340.9200
        1663    29.869400     401.0000     360.5400     340.7300
        1664    29.881700     371.0000     357.1500     340.5500
        1665    29.893900     334.0000     350.7800     340.3600
        1666    29.906200     337.0000     349.5500     340.1700
        1667    29.918400     378.0000     349.5200     339.9800
        1668    29.930700     360.0000     350.4100     339.7900
        1669    29.942900     356.0000     351.9000     339.6000
        1670    29.955200     390.0000     351.1600     339.4100
        1671    29.967400     380.0000     347.3300     339.2200
        1672    29.979700     369.0000     346.2700     339.0300
        1673    29.991900     376.0000     346.4700     338.8400
        1674    30.004200     355.0000     347.9300     338.6500
        1675    30.016400     372.0000     349.8900     338.4500
        1676    30.028700     353.0000     350.8300     338.2600
        1677    30.041000     348.0000     353.0400     338.0700
        1678    30.053200     367.0000     357.1600     337.8800
        1679    30.065500     356.0000     359.8800     337.6900
        1680    30.077700     381.0000     351.4700     337.5000
        1681    30.090000     355.0000     347.4800     337.3000
        1682    30.102200     362.0000     346.9400     337.1100
        1683    30.114500     356.0000     347.4900     336.9200
        1684    30.126700     355.0000     349.0600     336.7300
        1685    30.139000     356.0000     350.6700     336.5300
        1686    30.151200     342.0000     347.6000     336.3400
        1687    30.163500     344.0000     343.8300     336.1500
        1688    30.175700     348.0000     342.8900     335.9500
        1689    30.188000     335.0000     342.6200     335.7600
        1690    30.200200     366.0000     342.6200     335.5700
        1691    30.212500     362.0000     342.9100     335.3700
        1692    30.224700     350.0000     343.8500     335.1800
        1693    30.237000     365.0000     345.2000     334.9800
        1694    30.249200     337.0000     345.8700     334.7900
        1695    30.261500     333.0000     347.1900     334.5900
        1696    30.273700     368.0000     349.6800     334.4000
        1697    30.286000     406.0000     351.8900     334.2000
        1698    30.298200     353.0000     347.4000     334.0100
        1699    30.310500     336.0000     344.5200     333.8100
        1700    30.322700     364.0000     344.2400     333.6200
        1701    30.335000     336.0000     344.6100     333.4200
        1702    30.347200     358.0000     345.6200     333.2300
        1703    30.359500     338.0000     346.9000     333.0300
        1704    30.371700     341.0000     345.7200     332.8400
        1705    30.384000     363.0000     343.3000     332.6400
        1706    30.396200     358.0000     342.7600     332.4400
        1707    30.408500     358.0000     342.7400     332.2500
        1708    30.420700     363.0000     342.8900     332.0500
        1709    30.433000     325.0000     343.1400     331.8500
        1710    30.445200     327.0000     343.5000     331.6600
        1711    30.457500     364.0000     343.8400     331.4600
        1712    30.469700     393.0000     344.2500     331.2600
        1713    30.482000     379.0000     344.8100     331.0700
        1714    30.494200     388.0000     345.4600     330.8700
        1715    30.506500     345.0000     345.5900     330.6700
        1716    30.518700     375.0000     345.7000     330.4700
        1717    30.531000     359.0000     346.2000     330.2700
        1718    30.543200     374.0000     346.8300     330.0800
        1719    30.555500     342.0000     347.5900     329.8800
        1720    30.567700     398.0000     348.4700     329.6800
        1721    30.580000     371.0000     349.2900     329.4800
        1722    30.592200     404.0000     349.9700     329.2800
        1723    30.604500     396.0000     350.9400     329.0900
        1724    30.616700     385.0000     352.1100     328.8900
        1725    30.629000     351.0000     353.4500     328.6900
        1726    30.641200     364.0000     354.9600     328.4900
        1727    30.653500     387.0000     356.6800     328.2900
        1728    30.665700     343.0000     358.6200     328.0900
        1729    30.678000     356.0000     360.8400     327.8900
        1730    30.690300     379.0000     363.3800     327.6900
        1731    30.702500     378.0000     366.2900     327.4900
        1732    30.714800     377.0000     369.6700     327.2900
        1733    30.727000     358.0000     373.6100     327.0900
        1734    30.739300     408.0000     378.2300     326.8900
        1735    30.751500     389.0000     383.6900     326.6900
        1736    30.763800     368.0000     390.2000     326.4900
        1737    30.776000     404.0000     398.0000     326.2900
        1738    30.788300     398.0000     407.4100     326.0900
        1739    30.800500     402.0000     418.7600     325.8900
        1740    30.812800     411.0000     432.4700     325.6900
        1741    30.825000     399.0000     448.9700     325.4900
        1742    30.837300     434.0000     468.7800     325.2900
        1743    30.849500     437.0000     492.6600     325.0900
        1744    30.861800     514.0000     521.9500     324.8900
        1745    30.874000     530.0000     558.9000     324.6900
        1746    30.886300     545.0000     607.4900     324.4800
        1747    30.898500     660.0000     675.5600     324.2800
        1748    30.910800     759.0000     775.6900     324.0800
        1749    30.923000     969.0000     925.8400     323.8800
        1750    30.935300    1053.0000    1145.7600     323.6800
        1751    30.947500    1420.0000    1449.2600     323.4800
        1752    30.959800    1764.0000    1824.0000     323.2800
        1753    30.972000    2230.0000    2236.9700     323.0700
        1754    30.984300    2552.0000    2658.0000     322.8700
        1755    30.996500    2970.0000    3026.0200     322.6700
        1756    31.008800    3083.0000    3201.3200     322.4700
        1757    31.021000    3025.0000    3059.9300     322.2700
        1758    31.033300    2865.0000    2693.2500     322.0600
        1759    31.045500    2418.0000    2342.7500     321.8600
        1760    31.057800    2110.0000    2140.7300     321.6600
        1761    31.070000    2018.0000    2063.7400     321.4600
        1762    31.082300    1961.0000    2008.5700     321.2500
        1763    31.094500    1855.0000    1856.6300     321.0500
        1764    31.106800    1594.0000    1570.6100     320.8500
        1765    31.119000    1264.0000    1239.0700     320.6400
        1766    31.131300     995.0000     965.1300     320.4400
        1767    31.143500     786.0000     776.9800     320.2400
        1768    31.155800     621.0000     658.0200     320.0400
        1769    31.168000     579.0000     578.4400     319.8300
        1770    31.180300     465.0000     524.9200     319.6300
        1771    31.192500     462.0000     487.3300     319.4300
        1772    31.204800     433.0000     459.8700     319.2200
        1773    31.217000     456.0000     439.0800     319.0200
        1774    31.229300     439.0000     422.8700     318.8200
        1775    31.241500     394.0000     409.9000     318.6100
        1776    31.253800     361.0000     399.3200     318.4100
        1777    31.266000     385.0000     390.5200     318.2100
        1778    31.278300     414.0000     383.1100     318.0000
        1779    31.290500     393.0000     376.7800     317.8000
        1780    31.302800     350.0000     371.3200     317.5900
        1781    31.315000     378.0000     366.5700     317.3900
        1782    31.327300     385.0000     362.4100     317.1900
        1783    31.339600     385.0000     358.7300     316.9800
        1784    31.351800     354.0000     355.4700     316.7800
        1785    31.364100     341.0000     352.5500     316.5700
        1786    31.376300     395.0000     349.9400     316.3700
        1787    31.388600     378.0000     347.5900     316.1700
        1788    31.400800     375.0000     345.4700     315.9600
        1789    31.413100     374.0000     343.5500     315.7600
        1790    31.425300     339.0000     341.8100     315.5500
        1791    31.437600     353.0000     340.2300     315.3500
        1792    31.449800     350.0000     338.7800     315.1400
        1793    31.462100     372.0000     337.4600     314.9400
        1794    31.474300     339.0000     336.2600     314.7400
        1795    31.486600     358.0000     335.1600     314.5300
        1796    31.498800     366.0000     334.1500     314.3300
        1797    31.511100     350.0000     333.2300     314.1200
        1798    31.523300     347.0000     332.4000     313.9200
        1799    31.535600     356.0000     331.6300     313.7100
        1800    31.547800     371.0000     330.9400     313.5100
        1801    31.560100     369.0000     330.3200     313.3000
        1802    31.572300     367.0000     329.7600     313.1000
        1803    31.584600     363.0000     329.2600     312.8900
        1804    31.596800     340.0000     328.8200     312.6900
        1805    31.609100     326.0000     328.4400     312.4800
        1806    31.621300     371.0000     328.1200     312.2800
        1807    31.633600     326.0000     327.8500     312.0700
        1808    31.645800     377.0000     327.6400     311.8700
        1809    31.658100     337.0000     327.4900     311.6600
        1810    31.670300     339.0000     327.4000     311.4600
        1811    31.682600     320.0000     327.3700     311.2500
        1812    31.694800     345.0000     327.3900     311.0500
        1813    31.707100     354.0000     327.4800     310.8400
        1814    31.719300     345.0000     327.6300     310.6400
        1815    31.731600     345.0000     327.8500     310.4300
        1816    31.743800     331.0000     328.1300     310.2300
        1817    31.756100     358.0000     328.4700     310.0200
        1818    31.768300     375.0000     328.8800     309.8200
        1819    31.780600     374.0000     329.3600     309.6100
        1820    31.792800     379.0000     329.9000     309.4100
        1821    31.805100     350.0000     330.5000     309.2000
        1822    31.817300     344.0000     331.1600     309.0000
        1823    31.829600     375.0000     331.8700     308.7900
        1824    31.841800     362.0000     332.6300     308.5900
        1825    31.854100     342.0000     333.4200     308.3800
        1826    31.866300     336.0000     334.2300     308.1800
        1827    31.878600     337.0000     335.0700     307.9700
        1828    31.890800     357.0000     335.9000     307.7700
        1829    31.903100     326.0000     336.7200     307.5600
        1830    31.915300     342.0000     337.5200     307.3600
        1831    31.927600     309.0000     338.2600     307.1500
        1832    31.939800     342.0000     338.9500     306.9500
        1833    31.952100     350.0000     339.5500     306.7400
        1834    31.964400     365.0000     340.0600     306.5300
        1835    31.976600     329.0000     340.4600     306.3300
        1836    31.988900     321.0000     340.7500     306.1200
        1837    32.001100     313.0000     340.9100     305.9200
        1838    32.013400     317.0000     340.9500     305.7100
        1839    32.025600     373.0000     340.8700     305.5100
        1840    32.037900     376.0000     340.6700     305.3000
        1841    32.050100     335.0000     340.3600     305.1000
        1842    32.062400     321.0000     339.9700     304.8900
        1843    32.074600     357.0000     339.5100     304.6900
        1844    32.086900     343.0000     339.0100     304.4800
        1845    32.099100     323.0000     338.4900     304.2800
        1846    32.111400     343.0000     338.0000     304.0700
        1847    32.123600     320.0000     337.5700     303.8700
        1848    32.135900     333.0000     337.2400     303.6600
        1849    32.148100     330.0000     337.0700     303.4600
        1850    32.160400     367.0000     337.1100     303.2500
        1851    32.172600     314.0000     337.4400     303.0500
        1852    32.184900     342.0000     338.0300     302.8400
        1853    32.197100     397.0000     339.0900     302.6400
        1854    32.209400     387.0000     340.6400     302.4300
        1855    32.221600     333.0000     342.7700     302.2300
        1856    32.233900     391.0000     345.6200     302.0200
        1857    32.246100     329.0000     349.4000     301.8200
        1858    32.258400     360.0000     354.5400     301.6100
        1859    32.270600     339.0000     361.8000     301.4100
        1860    32.282900     367.0000     372.4900     301.2000
        1861    32.295100     364.0000     388.6800     301.0000
        1862    32.307400     385.0000     413.2400     300.8000
        1863    32.319600     482.0000     449.2700     300.5900
        1864    32.331900     486.0000     498.5400     300.3900
        1865    32.344100     528.0000     559.4800     300.1800
        1866    32.356400     644.0000     627.4900     299.9800
        1867    32.368600     727.0000     696.1100     299.7700
        1868    32.380900     740.0000     752.8500     299.5700
        1869    32.393100     775.0000     776.2400     299.3600
        1870    32.405400     757.0000     751.6700     299.1600
        1871    32.417600     679.0000     694.7500     298.9600
        1872    32.429900     737.0000     639.7300     298.7500
        1873    32.442100     618.0000     606.2900     298.5500
        1874    32.454400     636.0000     592.4900     298.3400
        1875    32.466600     568.0000     584.4000     298.1400
        1876    32.478900     570.0000     564.7500     297.9300
        1877    32.491100     535.0000     524.8900     297.7300
        1878    32.503400     514.0000     473.3900     297.5300
        1879    32.515600     462.0000     425.7500     297.3200
        1880    32.527900     410.0000     390.2600     297.1200
        1881    32.540100     378.0000     366.5800     296.9200
        1882    32.552400     366.0000     351.1500     296.7100
        1883    32.564600     355.0000     339.5000     296.5100
        1884    32.576900     307.0000     330.9300     296.3000
        1885    32.589100     343.0000     325.3800     296.1000
        1886    32.601400     319.0000     321.3700     295.9000
        1887    32.613600     300.0000     318.4500     295.6900
        1888    32.625900     341.0000     316.4200     295.4900
        1889    32.638200     279.0000     314.9900     295.2900
        1890    32.650400     293.0000     313.6000     295.0800
        1891    32.662700     324.0000     313.3700     294.8800
        1892    32.674900     304.0000     313.3400     294.6800
        1893    32.687200     291.0000     313.8100     294.4800
        1894    32.699400     337.0000     315.8400     294.2700
        1895    32.711700     333.0000     319.3100     294.0700
        1896    32.723900     303.0000     317.8900     293.8700
        1897    32.736200     308.0000     313.3700     293.6600
        1898    32.748400     321.0000     314.0000     293.4600
        1899    32.760700     336.0000     316.0800     293.2600
        1900    32.772900     310.0000     317.4900     293.0600
        1901    32.785200     326.0000     319.5000     292.8500
        1902    32.797400     348.0000     320.9600     292.6500
        1903    32.809700     297.0000     317.1300     292.4500
        1904    32.821900     280.0000     316.2700     292.2500
        1905    32.834200     316.0000     319.7200     292.0400
        1906    32.846400     317.0000     325.9000     291.8400
        1907    32.858700     316.0000     334.0500     291.6400
        1908    32.870900     317.0000     344.9800     291.4400
        1909    32.883200     377.0000     357.2600     291.2400
        1910    32.895400     362.0000     369.8800     291.0300
        1911    32.907700     355.0000     383.3900     290.8300
        1912    32.919900     390.0000     393.9100     290.6300
        1913    32.932200     346.0000     396.8200     290.4300
        1914    32.944400     383.0000     390.1900     290.2300
        1915    32.956700     321.0000     378.0200     290.0300
        1916    32.968900     354.0000     366.8600     289.8300
        1917    32.981200     346.0000     360.0700     289.6200
        1918    32.993400     318.0000     356.9800     289.4200
        1919    33.005700     339.0000     354.7400     289.2200
        1920    33.017900     352.0000     349.9900     289.0200
        1921    33.030200     313.0000     341.2400     288.8200
        1922    33.042400     339.0000     330.2300     288.6200
        1923    33.054700     335.0000     319.9800     288.4200
        1924    33.066900     308.0000     312.1300     288.2200
        1925    33.079200     304.0000     306.6600     288.0200
        1926    33.091400     303.0000     302.9300     287.8200
        1927    33.103700     315.0000     300.3700     287.6200
        1928    33.115900     320.0000     298.5500     287.4200
        1929    33.128200     311.0000     297.2100     287.2200
        1930    33.140400     332.0000     296.2100     287.0200
        1931    33.152700     314.0000     295.4300     286.8200
        1932    33.164900     307.0000     294.8200     286.6200
        1933    33.177200     316.0000     294.3400     286.4200
        1934    33.189400     292.0000     293.9700     286.2200
        1935    33.201700     299.0000     293.6900     286.0200
        1936    33.213900     283.0000     293.4900     285.8200
        1937    33.226200     294.0000     293.3800     285.6200
        1938    33.238400     302.0000     293.3600     285.4200
        1939    33.250700     319.0000     293.4100     285.2200
        1940    33.262900     336.0000     293.5800     285.0300
        1941    33.275200     284.0000     293.8500     284.8300
        1942    33.287500     294.0000     294.2500     284.6300
        1943    33.299700     287.0000     294.7900     284.4300
        1944    33.312000     313.0000     295.4700     284.2300
        1945    33.324200     318.0000     296.3400     284.0300
        1946    33.336500     310.0000     297.4600     283.8400
        1947    33.348700     292.0000     298.9700     283.6400
        1948    33.361000     326.0000     301.1200     283.4400
        1949    33.373200     303.0000     304.3700     283.2400
        1950    33.385500     316.0000     309.4200     283.0400
        1951    33.397700     349.0000     317.2500     282.8500
        1952    33.410000     349.0000     328.8600     282.6500
        1953    33.422200     331.0000     344.5400     282.4500
        1954    33.434500     425.0000     363.3700     282.2500
        1955    33.446700     408.0000     383.9500     282.0600
        1956    33.459000     426.0000     404.2500     281.8600
        1957    33.471200     441.0000     418.6600     281.6600
        1958    33.483500     493.0000     418.6100     281.4700
        1959    33.495700     490.0000     402.7600     281.2700
        1960    33.508000     436.0000     382.3500     281.0700
        1961    33.520200     411.0000     368.4200     280.8800
        1962    33.532500     426.0000     362.9700     280.6800
        1963    33.544700     408.0000     362.8400     280.4900
        1964    33.557000     366.0000     362.7900     280.2900
        1965    33.569200     379.0000     357.0100     280.0900
        1966    33.581500     369.0000     343.7700     279.9000
        1967    33.593700     339.0000     327.8700     279.7000
        1968    33.606000     319.0000     314.7300     279.5100
        1969    33.618200     336.0000     305.7700     279.3100
        1970    33.630500     286.0000     300.0600     279.1200
        1971    33.642700     319.0000     296.3800     278.9200
        1972    33.655000     293.0000     293.9400     278.7300
        1973    33.667200     298.0000     292.2500     278.5300
        1974    33.679500     304.0000     291.0500     278.3400
        1975    33.691700     284.0000     290.1700     278.1400
        1976    33.704000     260.0000     289.5200     277.9500
        1977    33.716200     299.0000     289.0200     277.7600
        1978    33.728500     293.0000     288.6600     277.5600
        1979    33.740700     284.0000     288.3800     277.3700
        1980    33.753000     273.0000     288.1900     277.1700
        1981    33.765200     289.0000     288.0500     276.9800
        1982    33.777500     276.0000     287.9800     276.7900
        1983    33.789700     268.0000     287.9500     276.5900
        1984    33.802000     282.0000     287.9800     276.4000
        1985    33.814200     308.0000     288.0500     276.2100
        1986    33.826500     280.0000     288.1600     276.0200
        1987    33.838700     322.0000     288.3300     275.8200
        1988    33.851000     284.0000     288.5600     275.6300
        1989    33.863200     309.0000     288.8500     275.4400
        1990    33.875500     295.0000     289.2100     275.2500
        1991    33.887700     299.0000     289.6600     275.0500
        1992    33.900000     253.0000     290.2100     274.8600
        1993    33.912300     292.0000     290.8800     274.6700
        1994    33.924500     293.0000     291.7000     274.4800
        1995    33.936800     264.0000     292.7000     274.2900
        1996    33.949000     266.0000     293.9100     274.1000
        1997    33.961300     310.0000     295.4000     273.9100
        1998    33.973500     330.0000     297.2100     273.7100
        1999    33.985800     304.0000     299.4400     273.5200
        2000    33.998000     278.0000     302.1800     273.3300
        2001    34.010300     334.0000     305.5400     273.1400
        2002    34.022500     296.0000     309.6500     272.9500
        2003    34.034800     318.0000     314.6400     272.7600
        2004    34.047000     282.0000     320.6200     272.5700
        2005    34.059300     265.0000     327.7100     272.3800
        2006    34.071500     314.0000     336.0800     272.1900
        2007    34.083800     352.0000     345.9800     272.0000
        2008    34.096000     316.0000     357.9700     271.8100
        2009    34.108300     325.0000     373.2100     271.6300
        2010    34.120500     362.0000     393.9300     271.4400
        2011    34.132800     430.0000     424.0800     271.2500
        2012    34.145000     436.0000     470.0600     271.0600
        2013    34.157300     522.0000     541.1000     270.8700
        2014    34.169500     632.0000     648.1000     270.6800
        2015    34.181800     811.0000     799.0900     270.4900
        2016    34.194000    1105.0000     992.0000     270.3100
        2017    34.206300    1305.0000    1213.6800     270.1200
        2018    34.218500    1516.0000    1444.7800     269.9300
        2019    34.230800    1562.0000    1646.7100     269.7400
        2020    34.243000    1619.0000    1744.0500     269.5600
        2021    34.255300    1513.0000    1672.6700     269.3700
        2022    34.267500    1359.0000    1473.9500     269.1800
        2023    34.279800    1361.0000    1273.3200     269.0000
        2024    34.292000    1174.0000    1152.6000     268.8100
        2025    34.304300    1149.0000    1113.4900     268.6200
        2026    34.316500    1050.0000    1116.1300     268.4400
        2027    34.328800     990.0000    1102.7000     268.2500
        2028    34.341000     912.0000    1021.6400     268.0700
        2029    34.353300     790.0000     877.8500     267.8800
        2030    34.365500     703.0000     709.3900     267.6900
        2031    34.377800     539.0000     572.1300     267.5100
        2032    34.390000     469.0000     477.8200     267.3200
        2033    34.402300     452.0000     417.1200     267.1400
        2034    34.414500     339.0000     378.1500     266.9500
        2035    34.426800     358.0000     352.4300     266.7700
        2036    34.439000     329.0000     334.8000     266.5900
        2037    34.451300     350.0000     322.2600     266.4000
        2038    34.463500     256.0000     313.0300     266.2200
        2039    34.475800     307.0000     306.0200     266.0300
        2040    34.488000     304.0000     300.5500     265.8500
        2041    34.500300     309.0000     296.2000     265.6700
        2042    34.512500     299.0000     292.6500     265.4800
        2043    34.524800     308.0000     289.7200     265.3000
        2044    34.537000     249.0000     287.2600     265.1200
        2045    34.549300     293.0000     285.1800     264.9400
        2046    34.561600     324.0000     283.3900     264.7500
        2047    34.573800     282.0000     281.8500     264.5700
        2048    34.586100     305.0000     280.5100     264.3900
        2049    34.598300     280.0000     279.2900     264.2100
        2050    34.610600     296.0000     278.1600     264.0300
        2051    34.622800     264.0000     277.1900     263.8400
        2052    34.635100     269.0000     276.3300     263.6600
        2053    34.647300     279.0000     275.5600     263.4800
        2054    34.659600     252.0000     274.8700     263.3000
        2055    34.671800     303.0000     274.2500     263.1200
        2056    34.684100     287.0000     273.6800     262.9400
        2057    34.696300     279.0000     273.1300     262.7600
        2058    34.708600     278.0000     272.6600     262.5800
        2059    34.720800     250.0000     272.2500     262.4000
        2060    34.733100     259.0000     271.9000     262.2200
        2061    34.745300     267.0000     271.6000     262.0400
        2062    34.757600     252.0000     271.3600     261.8600
        2063    34.769800     257.0000     271.1900     261.6800
        2064    34.782100     272.0000     271.0900     261.5000
        2065    34.794300     276.0000     271.0700     261.3200
        2066    34.806600     279.0000     271.1500     261.1500
        2067    34.818800     286.0000     271.3300     260.9700
        2068    34.831100     260.0000     271.6300     260.7900
        2069    34.843300     265.0000     272.0700     260.6100
        2070    34.855600     292.0000     272.6500     260.4300
        2071    34.867800     242.0000     273.4100     260.2600
        2072    34.880100     278.0000     274.4000     260.0800
        2073    34.892300     280.0000     275.7300     259.9000
        2074    34.904600     274.0000     277.5800     259.7300
        2075    34.916800     289.0000     280.2700     259.5500
        2076    34.929100     279.0000     284.2700     259.3700
        2077    34.941300     294.0000     290.2600     259.2000
        2078    34.953600     318.0000     299.0200     259.0200
        2079    34.965800     283.0000     311.3600     258.8500
        2080    34.978100     328.0000     327.6200     258.6700
        2081    34.990300     308.0000     347.0300     258.5000
        2082    35.002600     371.0000     367.4200     258.3200
        2083    35.014800     376.0000     386.2400     258.1500
        2084    35.027100     417.0000     399.9400     257.9700
        2085    35.039300     412.0000     402.6400     257.8000
        2086    35.051600     417.0000     390.1300     257.6200
        2087    35.063800     393.0000     369.0800     257.4500
        2088    35.076100     354.0000     352.1700     257.2700
        2089    35.088300     358.0000     344.0600     257.1000
        2090    35.100600     338.0000     342.1900     256.9300
        2091    35.112800     362.0000     342.4200     256.7500
        2092    35.125100     364.0000     340.2100     256.5800
        2093    35.137300     351.0000     330.8300     256.4100
        2094    35.149600     335.0000     315.0400     256.2400
        2095    35.161800     322.0000     299.2100     256.0600
        2096    35.174100     331.0000     287.3400     255.8900
        2097    35.186300     295.0000     279.6000     255.7200
        2098    35.198600     268.0000     274.7600     255.5500
        2099    35.210900     291.0000     271.7300     255.3800
        2100    35.223100     282.0000     269.5900     255.2100
        2101    35.235400     264.0000     267.7700     255.0400
        2102    35.247600     294.0000     266.5600     254.8600
        2103    35.259900     256.0000     265.8200     254.6900
        2104    35.272100     259.0000     265.3900     254.5200
        2105    35.284400     280.0000     265.2000     254.3500
        2106    35.296600     260.0000     265.2100     254.1800
        2107    35.308900     228.0000     265.4400     254.0100
        2108    35.321100     283.0000     265.8600     253.8500
        2109    35.333400     304.0000     266.5000     253.6800
        2110    35.345600     280.0000     267.3600     253.5100
        2111    35.357900     259.0000     268.4500     253.3400
        2112    35.370100     306.0000     269.8200     253.1700
        2113    35.382400     285.0000     271.5600     253.0000
        2114    35.394600     295.0000     273.8200     252.8300
        2115    35.406900     304.0000     276.9500     252.6700
        2116    35.419100     266.0000     281.4700     252.5000
        2117    35.431400     272.0000     288.2700     252.3300
        2118    35.443600     295.0000     298.5600     252.1700
        2119    35.455900     305.0000     313.8500     252.0000
        2120    35.468100     308.0000     335.3800     251.8300
        2121    35.480400     364.0000     361.5700     251.6700
        2122    35.492600     408.0000     394.1000     251.5000
        2123    35.504900     454.0000     428.7700     251.3300
        2124    35.517100     462.0000     460.0700     251.1700
        2125    35.529400     520.0000     477.6500     251.0000
        2126    35.541600     524.0000     471.5100     250.8400
        2127    35.553900     474.0000     444.8000     250.6700
        2128    35.566100     421.0000     414.0500     250.5100
        2129    35.578400     402.0000     393.0100     250.3400
        2130    35.590600     378.0000     384.3300     250.1800
        2131    35.602900     381.0000     383.7700     250.0200
        2132    35.615100     367.0000     384.0800     249.8500
        2133    35.627400     399.0000     377.2100     249.6900
        2134    35.639600     352.0000     359.4300     249.5300
        2135    35.651900     336.0000     335.2500     249.3600
        2136    35.664100     303.0000     312.5600     249.2000
        2137    35.676400     310.0000     295.5200     249.0400
        2138    35.688600     278.0000     284.1600     248.8700
        2139    35.700900     275.0000     277.0100     248.7100
        2140    35.713100     270.0000     272.6900     248.5500
        2141    35.725400     280.0000     270.2300     248.3900
        2142    35.737600     243.0000     268.9200     248.2300
        2143    35.749900     257.0000     268.2200     248.0700
        2144    35.762100     266.0000     267.5800     247.9100
        2145    35.774400     249.0000     266.4700     247.7500
        2146    35.786600     281.0000     264.7400     247.5900
        2147    35.798900     290.0000     262.7100     247.4300
        2148    35.811100     265.0000     260.9300     247.2700
        2149    35.823400     269.0000     259.6600     247.1100
        2150    35.835700     260.0000     258.8800     246.9500
        2151    35.847900     295.0000     258.3800     246.7900
        2152    35.860200     255.0000     257.8100     246.6300
        2153    35.872400     258.0000     256.9500     246.4700
        2154    35.884700     246.0000     255.8700     246.3100
        2155    35.896900     277.0000     254.8200     246.1500
        2156    35.909200     240.0000     253.8500     246.0000
        2157    35.921400     264.0000     252.8700     245.8400
        2158    35.933700     236.0000     252.4600     245.6800
        2159    35.945900     237.0000     252.5300     245.5200
        2160    35.958200     239.0000     252.9600     245.3700
        2161    35.970400     231.0000     253.7100     245.2100
        2162    35.982700     260.0000     254.6800     245.0500
        2163    35.994900     241.0000     255.7000     244.9000
        2164    36.007200     256.0000     256.3400     244.7400
        2165    36.019400     260.0000     256.3500     244.5900
        2166    36.031700     276.0000     255.6800     244.4300
        2167    36.043900     243.0000     254.4800     244.2800
        2168    36.056200     231.0000     253.2200     244.1200
        2169    36.068400     251.0000     252.2800     243.9700
        2170    36.080700     248.0000     251.7200     243.8100
        2171    36.092900     232.0000     251.4100     243.6600
        2172    36.105200     251.0000     251.1000     243.5000
        2173    36.117400     235.0000     250.5600     243.3500
        2174    36.129700     247.0000     249.7400     243.2000
        2175    36.141900     244.0000     248.7700     243.0400
        2176    36.154200     248.0000     247.8200     242.8900
        2177    36.166400     268.0000     247.0900     242.7400
        2178    36.178700     268.0000     246.6600     242.5900
        2179    36.190900     229.0000     246.3900     242.4300
        2180    36.203200     233.0000     245.6800     242.2800
        2181    36.215400     234.0000     245.2100     242.1300
        2182    36.227700     226.0000     245.3700     241.9800
        2183    36.239900     241.0000     245.8100     241.8300
        2184    36.252200     262.0000     246.1300     241.6800
        2185    36.264400     244.0000     246.9300     241.5300
        2186    36.276700     233.0000     248.4300     241.3800
        2187    36.288900     241.0000     249.0600     241.2300
        2188    36.301200     234.0000     245.6800     241.0800
        2189    36.313400     242.0000     243.8700     240.9300
        2190    36.325700     270.0000     243.5700     240.7800
        2191    36.337900     236.0000     243.5800     240.6300
        2192    36.350200     204.0000     243.7000     240.4800
        2193    36.362400     217.0000     244.1300     240.3300
        2194    36.374700     242.0000     244.8000     240.1800
        2195    36.386900     239.0000     244.3200     240.0400
        2196    36.399200     223.0000     242.5600     239.8900
        2197    36.411400     240.0000     241.8100     239.7400
        2198    36.423700     239.0000     241.5100     239.5900
        2199    36.435900     238.0000     241.3400     239.4500
        2200    36.448200     247.0000     241.2400     239.3000
        2201    36.460400     257.0000     241.1400     239.1500
        2202    36.472700     267.0000     240.8800     239.0100
        2203    36.485000     237.0000     240.6200     238.8600
        2204    36.497200     247.0000     240.3900     238.7200
        2205    36.509500     255.0000     240.2200     238.5700
        2206    36.521700     224.0000     240.0800     238.4300
        2207    36.534000     236.0000     239.9600     238.2800
        2208    36.546200     236.0000     239.8500     238.1400
        2209    36.558500     266.0000     239.6900     237.9900
        2210    36.570700     249.0000     239.4900     237.8500
        2211    36.583000     226.0000     239.3300     237.7100
        2212    36.595200     219.0000     239.1900     237.5600
        2213    36.607500     233.0000     239.0600     237.4200
        2214    36.619700     246.0000     238.9300     237.2800
        2215    36.632000     227.0000     238.8000     237.1300
        2216    36.644200     221.0000     238.6800     236.9900
        2217    36.656500     239.0000     238.5600     236.8500
        2218    36.668700     240.0000     238.4400     236.7100
        2219    36.681000     232.0000     238.3300     236.5700
        2220    36.693200     224.0000     238.2300     236.4200
        2221    36.705500     218.0000     238.1200     236.2800
        2222    36.717700     228.0000     238.0300     236.1400
        2223    36.730000     252.0000     237.9400     236.0000
        2224    36.742200     237.0000     237.8600     235.8600
        2225    36.754500     223.0000     237.7800     235.7200
        2226    36.766700     227.0000     237.7200     235.5800
        2227    36.779000     217.0000     237.6600     235.4400
        2228    36.791200     221.0000     237.6200     235.3000
        2229    36.803500     223.0000     237.5900     235.1600
        2230    36.815700     231.0000     237.5800     235.0300
        2231    36.828000     233.0000     237.5800     234.8900
        2232    36.840200     202.0000     237.6100     234.7500
        2233    36.852500     235.0000     237.6600     234.6100
        2234    36.864700     199.0000     237.7500     234.4700
        2235    36.877000     243.0000     237.9000     234.3400
        2236    36.889200     237.0000     238.1300     234.2000
        2237    36.901500     232.0000     238.4800     234.0600
        2238    36.913700     254.0000     239.0100     233.9300
        2239    36.926000     241.0000     239.7800     233.7900
        2240    36.938200     228.0000     240.8300     233.6500
        2241    36.950500     238.0000     242.1800     233.5200
        2242    36.962700     236.0000     243.7500     233.3800
        2243    36.975000     210.0000     245.4300     233.2500
        2244    36.987200     264.0000     246.9700     233.1100
        2245    36.999500     223.0000     247.9900     232.9800
        2246    37.011700     231.0000     248.1800     232.8400
        2247    37.024000     229.0000     247.7300     232.7100
        2248    37.036200     243.0000     247.2200     232.5800
        2249    37.048500     225.0000     247.0700     232.4400
        2250    37.060700     255.0000     247.3000     232.3100
        2251    37.073000     220.0000     248.0800     232.1800
        2252    37.085200     276.0000     249.2300     232.0400
        2253    37.097500     211.0000     250.4800     231.9100
        2254    37.109700     240.0000     251.7800     231.7800
        2255    37.122000     258.0000     253.4800     231.6500
        2256    37.134300     244.0000     256.2100     231.5100
        2257    37.146500     244.0000     260.7600     231.3800
        2258    37.158800     231.0000     267.9600     231.2500
        2259    37.171000     257.0000     278.8500     231.1200
        2260    37.183300     271.0000     294.1400     230.9900
        2261    37.195500     306.0000     313.8100     230.8600
        2262    37.207800     312.0000     336.8200     230.7300
        2263    37.220000     389.0000     360.8800     230.6000
        2264    37.232300     364.0000     381.7400     230.4700
        2265    37.244500     338.0000     393.0000     230.3400
        2266    37.256800     377.0000     389.4200     230.2100
        2267    37.269000     373.0000     372.8800     230.0900
        2268    37.281300     339.0000     352.4200     229.9600
        2269    37.293500     323.0000     336.7200     229.8300
        2270    37.305800     309.0000     328.8000     229.7000
        2271    37.318000     319.0000     326.8900     229.5700
        2272    37.330300     314.0000     326.9200     229.4500
        2273    37.342500     318.0000     324.0200     229.3200
        2274    37.354800     299.0000     314.8200     229.1900
        2275    37.367000     294.0000     299.9500     229.0700
        2276    37.379300     272.0000     283.4700     228.9400
        2277    37.391500     251.0000     269.1800     228.8100
        2278    37.403800     232.0000     258.4800     228.6900
        2279    37.416000     225.0000     251.0000     228.5600
        2280    37.428300     230.0000     245.8500     228.4400
        2281    37.440500     232.0000     242.2500     228.3100
        2282    37.452800     203.0000     239.6900     228.1900
        2283    37.465000     244.0000     237.8000     228.0600
        2284    37.477300     229.0000     236.3800     227.9400
        2285    37.489500     243.0000     235.2900     227.8200
        2286    37.501800     248.0000     234.4400     227.6900
        2287    37.514000     228.0000     233.7600     227.5700
        2288    37.526300     233.0000     233.2300     227.4500
        2289    37.538500     226.0000     232.8000     227.3200
        2290    37.550800     219.0000     232.4800     227.2000
        2291    37.563000     240.0000     232.2400     227.0800
        2292    37.575300     235.0000     232.0800     226.9600
        2293    37.587500     233.0000     232.0400     226.8400
        2294    37.599800     236.0000     232.1300     226.7200
        2295    37.612000     214.0000     232.4100     226.5900
        2296    37.624300     250.0000     232.9700     226.4700
        2297    37.636500     229.0000     233.9200     226.3500
        2298    37.648800     236.0000     235.3900     226.2300
        2299    37.661000     246.0000     237.4800     226.1100
        2300    37.673300     255.0000     240.1800     225.9900
        2301    37.685500     248.0000     243.3200     225.8700
        2302    37.697800     260.0000     246.5600     225.7600
        2303    37.710000     218.0000     249.2700     225.6400
        2304    37.722300     278.0000     250.5500     225.5200
        2305    37.734500     242.0000     249.7300     225.4000
        2306    37.746800     263.0000     247.1700     225.2800
        2307    37.759100     224.0000     244.1700     225.1600
        2308    37.771300     261.0000     241.8700     225.0500
        2309    37.783600     233.0000     240.6400     224.9300
        2310    37.795800     258.0000     240.2400     224.8100
        2311    37.808100     245.0000     240.1000     224.7000
        2312    37.820300     239.0000     239.5700     224.5800
        2313    37.832600     237.0000     238.2500     224.4600
        2314    37.844800     258.0000     236.0400     224.3500
        2315    37.857100     241.0000     233.5800     224.2300
        2316    37.869300     246.0000     231.4000     224.1200
        2317    37.881600     235.0000     229.7100     224.0000
        2318    37.893800     231.0000     228.4800     223.8900
        2319    37.906100     217.0000     227.6100     223.7700
        2320    37.918300     215.0000     226.9800     223.6600
        2321    37.930600     215.0000     226.5100     223.5500
        2322    37.942800     212.0000     226.1600     223.4300
        2323    37.955100     213.0000     225.9200     223.3200
        2324    37.967300     226.0000     225.6400     223.2100
        2325    37.979600     188.0000     225.2500     223.0900
        2326    37.991800     209.0000     224.9800     222.9800
        2327    38.004100     245.0000     224.7800     222.8700
        2328    38.016300     234.0000     224.6200     222.7600
        2329    38.028600     218.0000     224.4600     222.6500
        2330    38.040800     233.0000     224.3300     222.5400
        2331    38.053100     220.0000     224.2300     222.4200
        2332    38.065300     232.0000     224.0900     222.3100
        2333    38.077600     216.0000     223.8800     222.2000
        2334    38.089800     230.0000     223.7300     222.0900
        2335    38.102100     240.0000     223.6000     221.9800
        2336    38.114300     212.0000     223.4800     221.8700
        2337    38.126600     207.0000     223.3600     221.7600
        2338    38.138800     231.0000     223.2500     221.6500
        2339    38.151100     218.0000     223.1500     221.5500
        2340    38.163300     226.0000     223.0500     221.4400
        2341    38.175600     227.0000     222.9600     221.3300
        2342    38.187800     228.0000     222.8700     221.2200
        2343    38.200100     220.0000     222.8100     221.1100
        2344    38.212300     223.0000     222.7700     221.0100
        2345    38.224600     207.0000     222.7600     220.9000
        2346    38.236800     193.0000     222.7400     220.7900
        2347    38.249100     230.0000     222.7700     220.6800
        2348    38.261300     221.0000     222.8800     220.5800
        2349    38.273600     203.0000     222.8800     220.4700
        2350    38.285800     198.0000     222.5100     220.3700
        2351    38.298100     230.0000     222.3000     220.2600
        2352    38.310300     237.0000     222.2300     220.1600
        2353    38.322600     238.0000     222.2100     220.0500
        2354    38.334800     223.0000     222.2000     219.9500
        2355    38.347100     201.0000     222.2100     219.8400
        2356    38.359300     216.0000     222.2600     219.7400
        2357    38.371600     224.0000     222.2800     219.6300
        2358    38.383800     204.0000     222.1300     219.5300
        2359    38.396100     233.0000     222.0300     219.4300
        2360    38.408400     224.0000     222.0000     219.3200
        2361    38.420600     211.0000     221.9900     219.2200
        2362    38.432900     207.0000     222.0000     219.1200
        2363    38.445100     218.0000     222.0200     219.0200
        2364    38.457400     201.0000     222.0400     218.9100
        2365    38.469600     203.0000     222.0700     218.8100
        2366    38.481900     214.0000     222.1000     218.7100
        2367    38.494100     192.0000     222.1400     218.6100
        2368    38.506400     226.0000     222.1800     218.5100
        2369    38.518600     215.0000     222.2200     218.4100
        2370    38.530900     230.0000     222.2700     218.3100
        2371    38.543100     191.0000     222.3100     218.2100
        2372    38.555400     204.0000     222.3500     218.1100
        2373    38.567600     208.0000     222.3900     218.0100
        2374    38.579900     226.0000     222.4300     217.9100
        2375    38.592100     230.0000     222.4600     217.8100
        2376    38.604400     224.0000     222.4700     217.7100
        2377    38.616600     214.0000     222.4800     217.6100
        2378    38.628900     223.0000     222.4800     217.5100
        2379    38.641100     191.0000     222.4700     217.4200
        2380    38.653400     209.0000     222.4400     217.3200
        2381    38.665600     218.0000     222.4000     217.2200
        2382    38.677900     207.0000     222.3400     217.1200
        2383    38.690100     216.0000     222.2700     217.0300
        2384    38.702400     213.0000     222.1800     216.9300
        2385    38.714600     211.0000     222.0700     216.8300
        2386    38.726900     247.0000     221.9500     216.7400
        2387    38.739100     241.0000     221.8200     216.6400
        2388    38.751400     201.0000     221.6800     216.5500
        2389    38.763600     196.0000     221.5200     216.4500
        2390    38.775900     210.0000     221.3600     216.3600
        2391    38.788100     240.0000     221.1900     216.2600
        2392    38.800400     213.0000     221.0100     216.1700
        2393    38.812600     216.0000     220.8300     216.0700
        2394    38.824900     226.0000     220.6500     215.9800
        2395    38.837100     224.0000     220.4700     215.8900
        2396    38.849400     208.0000     220.3000     215.7900
        2397    38.861600     214.0000     220.1300     215.7000
        2398    38.873900     199.0000     219.9700     215.6100
        2399    38.886100     206.0000     219.8300     215.5100
        2400    38.898400     206.0000     219.7000     215.4200
        2401    38.910600     242.0000     219.5800     215.3300
        2402    38.922900     214.0000     219.5000     215.2400
        2403    38.935100     212.0000     219.4300     215.1500
        2404    38.947400     208.0000     219.3900     215.0600
        2405    38.959600     216.0000     219.3700     214.9600
        2406    38.971900     210.0000     219.3800     214.8700
        2407    38.984100     240.0000     219.4200     214.7800
        2408    38.996400     226.0000     219.4900     214.6900
        2409    39.008600     213.0000     219.6300     214.6000
        2410    39.020900     194.0000     219.8500     214.5100
        2411    39.033100     230.0000     220.2400     214.4200
        2412    39.045400     226.0000     220.8800     214.3400
        2413    39.057700     223.0000     221.8500     214.2500
        2414    39.069900     218.0000     223.4900     214.1600
        2415    39.082200     209.0000     226.0100     214.0700
        2416    39.094400     223.0000     229.6800     213.9800
        2417    39.106700     247.0000     234.5800     213.8900
        2418    39.118900     193.0000     240.2500     213.8100
        2419    39.131200     229.0000     246.1500     213.7200
        2420    39.143400     209.0000     251.3000     213.6300
        2421    39.155700     262.0000     253.2200     213.5500
        2422    39.167900     243.0000     249.0100     213.4600
        2423    39.180200     233.0000     242.1700     213.3700
        2424    39.192400     223.0000     236.9200     213.2900
        2425    39.204700     214.0000     234.3300     213.2000
        2426    39.216900     237.0000     233.9500     213.1200
        2427    39.229200     236.0000     234.6300     213.0300
        2428    39.241400     234.0000     235.7600     212.9500
        2429    39.253700     211.0000     236.1400     212.8600
        2430    39.265900     231.0000     234.0200     212.7800
        2431    39.278200     231.0000     229.7900     212.6900
        2432    39.290400     232.0000     225.7300     212.6100
        2433    39.302700     206.0000     222.6900     212.5300
        2434    39.314900     201.0000     220.6700     212.4400
        2435    39.327200     237.0000     219.3000     212.3600
        2436    39.339400     199.0000     218.3300     212.2800
        2437    39.351700     186.0000     217.7300     212.1900
        2438    39.363900     182.0000     217.3600     212.1100
        2439    39.376200     211.0000     217.1200     212.0300
        2440    39.388400     206.0000     216.9800     211.9500
        2441    39.400700     232.0000     216.9200     211.8700
        2442    39.412900     229.0000     216.9300     211.7900
        2443    39.425200     206.0000     216.9900     211.7000
        2444    39.437400     219.0000     217.1100     211.6200
        2445    39.449700     205.0000     217.2900     211.5400
        2446    39.461900     217.0000     217.5600     211.4600
        2447    39.474200     250.0000     217.9400     211.3800
        2448    39.486400     240.0000     218.4900     211.3000
        2449    39.498700     204.0000     219.2500     211.2200
        2450    39.510900     239.0000     220.3300     211.1500
        2451    39.523200     234.0000     221.8200     211.0700
        2452    39.535400     224.0000     223.7900     210.9900
        2453    39.547700     228.0000     226.2300     210.9100
        2454    39.559900     215.0000     229.0400     210.8300
        2455    39.572200     238.0000     231.9700     210.7500
        2456    39.584400     218.0000     234.5100     210.6800
        2457    39.596700     196.0000     236.0400     210.6000
        2458    39.608900     209.0000     236.2400     210.5200
        2459    39.621200     215.0000     235.5600     210.4400
        2460    39.633400     230.0000     234.9400     210.3700
        2461    39.645700     205.0000     235.0900     210.2900
        2462    39.657900     204.0000     236.1900     210.2200
        2463    39.670200     239.0000     238.0400     210.1400
        2464    39.682400     222.0000     240.3000     210.0600
        2465    39.694700     251.0000     242.6500     209.9900
        2466    39.707000     208.0000     244.9600     209.9100
        2467    39.719200     229.0000     247.6400     209.8400
        2468    39.731500     229.0000     251.7300     209.7600
        2469    39.743700     251.0000     258.7100     209.6900
        2470    39.756000     301.0000     270.5400     209.6200
        2471    39.768200     284.0000     289.7900     209.5400
        2472    39.780500     324.0000     319.5900     209.4700
        2473    39.792700     333.0000     362.3500     209.3900
        2474    39.805000     404.0000     417.4400     209.3200
        2475    39.817200     470.0000     481.7400     209.2500
        2476    39.829500     508.0000     548.3400     209.1800
        2477    39.841700     605.0000     598.7900     209.1000
        2478    39.854000     614.0000     600.9200     209.0300
        2479    39.866200     573.0000     545.9800     208.9600
        2480    39.878500     543.0000     471.6600     208.8900
        2481    39.890700     479.0000     416.7600     208.8200
        2482    39.903000     441.0000     393.7400     208.7500
        2483    39.915200     428.0000     394.8700     208.6700
        2484    39.927500     409.0000     409.7400     208.6000
        2485    39.939700     405.0000     427.2100     208.5300
        2486    39.952000     436.0000     431.0100     208.4600
        2487    39.964200     426.0000     407.6500     208.3900
        2488    39.976500     406.0000     364.5600     208.3200
        2489    39.988700     365.0000     321.8800     208.2500
        2490    40.001000     303.0000     291.3500     208.1900
        2491    40.013200     274.0000     273.0800     208.1200
        2492    40.025500     283.0000     262.6100     208.0500
        2493    40.037700     212.0000     256.2500     207.9800
        2494    40.050000     241.0000     251.5600     207.9100
        2495    40.062200     240.0000     247.1300     207.8400
        2496    40.074500     232.0000     242.4800     207.7800
        2497    40.086700     213.0000     237.8200     207.7100
        2498    40.099000     230.0000     233.8100     207.6400
        2499    40.111200     228.0000     230.9500     207.5700
        2500    40.123500     228.0000     229.2300     207.5100
        2501    40.135700     232.0000     228.2000     207.4400
        2502    40.148000     215.0000     227.3100     207.3800
        2503    40.160200     234.0000     226.1000     207.3100
        2504    40.172500     205.0000     224.3900     207.2400
        2505    40.184700     239.0000     222.2600     207.1800
        2506    40.197000     222.0000     220.0100     207.1100
        2507    40.209200     231.0000     218.0000     207.0500
        2508    40.221500     224.0000     216.4900     206.9800
        2509    40.233700     192.0000     215.4800     206.9200
        2510    40.246000     213.0000     214.6300     206.8500
        2511    40.258200     234.0000     213.5700     206.7900
        2512    40.270500     210.0000     212.8800     206.7300
        2513    40.282700     222.0000     212.4700     206.6600
        2514    40.295000     242.0000     212.3000     206.6000
        2515    40.307200     197.0000     212.4200     206.5400
        2516    40.319500     225.0000     212.7000     206.4700
        2517    40.331700     230.0000     213.0900     206.4100
        2518    40.344000     217.0000     213.9400     206.3500
        2519    40.356300     221.0000     215.2100     206.2900
        2520    40.368500     206.0000     215.3100     206.2200
        2521    40.380800     201.0000     212.5300     206.1600
        2522    40.393000     209.0000     211.2100     206.1000
        2523    40.405300     210.0000     210.9300     206.0400
        2524    40.417500     198.0000     211.0700     205.9800
        2525    40.429800     215.0000     211.3300     205.9200
        2526    40.442000     252.0000     211.4900     205.8600
        2527    40.454300     228.0000     211.9100     205.8000
        2528    40.466500     225.0000     212.5300     205.7400
        2529    40.478800     226.0000     211.9900     205.6800
        2530    40.491000     215.0000     210.9400     205.6200
        2531    40.503300     206.0000     210.6300     205.5600
        2532    40.515500     230.0000     210.6600     205.5000
        2533    40.527800     218.0000     210.8300     205.4400
        2534    40.540000     203.0000     211.0400     205.3800
        2535    40.552300     217.0000     211.2700     205.3200
        2536    40.564500     211.0000     211.7200     205.2600
        2537    40.576800     255.0000     212.2900     205.2100
        2538    40.589000     212.0000     213.0300     205.1500
        2539    40.601300     219.0000     214.2000     205.0900
        2540    40.613500     203.0000     215.7300     205.0300
        2541    40.625800     215.0000     216.2500     204.9800
        2542    40.638000     209.0000     216.5500     204.9200
        2543    40.650300     226.0000     218.2800     204.8600
        2544    40.662500     251.0000     221.1000     204.8100
        2545    40.674800     233.0000     224.8700     204.7500
        2546    40.687000     224.0000     229.4300     204.6900
        2547    40.699300     224.0000     234.5000     204.6400
        2548    40.711500     236.0000     239.4500     204.5800
        2549    40.723800     219.0000     242.9100     204.5300
        2550    40.736000     233.0000     243.2400     204.4700
        2551    40.748300     225.0000     241.2300     204.4200
        2552    40.760500     227.0000     238.5300     204.3600
        2553    40.772800     201.0000     236.5800     204.3100
        2554    40.785000     236.0000     236.2300     204.2500
        2555    40.797300     227.0000     237.5800     204.2000
        2556    40.809500     254.0000     240.3800     204.1500
        2557    40.821800     215.0000     244.2600     204.0900
        2558    40.834000     211.0000     248.8900     204.0400
        2559    40.846300     235.0000     254.4300     203.9900
        2560    40.858500     257.0000     261.8900     203.9300
        2561    40.870800     276.0000     273.0100     203.8800
        2562    40.883000     282.0000     289.3200     203.8300
        2563    40.895300     327.0000     311.3200     203.7800
        2564    40.907500     322.0000     338.0000     203.7200
        2565    40.919800     410.0000     366.4900     203.6700
        2566    40.932000     368.0000     391.4200     203.6200
        2567    40.944300     402.0000     405.4800     203.5700
        2568    40.956500     412.0000     402.9900     203.5200
        2569    40.968800     377.0000     385.2100     203.4700
        2570    40.981000     382.0000     360.5100     203.4200
        2571    40.993300     326.0000     338.7600     203.3700
        2572    41.005600     333.0000     325.6200     203.3200
        2573    41.017800     320.0000     321.1400     203.2700
        2574    41.030100     329.0000     322.1200     203.2200
        2575    41.042300     323.0000     323.8600     203.1700
        2576    41.054600     309.0000     321.3600     203.1200
        2577    41.066800     293.0000     311.3200     203.0700
        2578    41.079100     277.0000     294.4300     203.0200
        2579    41.091300     272.0000     275.4000     202.9700
        2580    41.103600     264.0000     258.2500     202.9200
        2581    41.115800     245.0000     244.8600     202.8700
        2582    41.128100     239.0000     235.1800     202.8300
        2583    41.140300     248.0000     228.3900     202.7800
        2584    41.152600     235.0000     223.6800     202.7300
        2585    41.164800     237.0000     220.4000     202.6800
        2586    41.177100     213.0000     217.9500     202.6400
        2587    41.189300     230.0000     216.0300     202.5900
        2588    41.201600     248.0000     214.7100     202.5400
        2589    41.213800     195.0000     213.9400     202.4900
        2590    41.226100     209.0000     213.5600     202.4500
        2591    41.238300     209.0000     212.6100     202.4000
        2592    41.250600     217.0000     211.2500     202.3600
        2593    41.262800     220.0000     210.5500     202.3100
        2594    41.275100     217.0000     210.1900     202.2600
        2595    41.287300     219.0000     210.0100     202.2200
        2596    41.299600     218.0000     209.9300     202.1700
        2597    41.311800     205.0000     209.9800     202.1300
        2598    41.324100     204.0000     210.1900     202.0800
        2599    41.336300     229.0000     210.4700     202.0400
        2600    41.348600     213.0000     210.4100     201.9900
        2601    41.360800     200.0000     210.3400     201.9500
        2602    41.373100     241.0000     210.6000     201.9100
        2603    41.385300     203.0000     211.0700     201.8600
        2604    41.397600     242.0000     211.7400     201.8200
        2605    41.409800     202.0000     212.6100     201.7800
        2606    41.422100     221.0000     213.5800     201.7300
        2607    41.434300     212.0000     214.7600     201.6900
        2608    41.446600     215.0000     216.2800     201.6500
        2609    41.458800     239.0000     217.9500     201.6000
        2610    41.471100     216.0000     218.7700     201.5600
        2611    41.483300     235.0000     220.0400     201.5200
        2612    41.495600     248.0000     222.5500     201.4800
        2613    41.507800     226.0000     226.4000     201.4300
        2614    41.520100     248.0000     232.1200     201.3900
        2615    41.532300     251.0000     240.5400     201.3500
        2616    41.544600     261.0000     252.9100     201.3100
        2617    41.556800     285.0000     270.4800     201.2700
        2618    41.569100     336.0000     293.7900     201.2300
        2619    41.581300     321.0000     321.9700     201.1900
        2620    41.593600     345.0000     353.5100     201.1500
        2621    41.605800     341.0000     383.7300     201.1100
        2622    41.618100     422.0000     404.5100     201.0700
        2623    41.630400     430.0000     405.1700     201.0300
        2624    41.642600     404.0000     384.5800     200.9900
        2625    41.654900     348.0000     354.5600     200.9500
        2626    41.667100     293.0000     329.3200     200.9100
        2627    41.679400     332.0000     315.0300     200.8700
        2628    41.691600     322.0000     309.3400     200.8300
        2629    41.703900     290.0000     311.4100     200.7900
        2630    41.716100     325.0000     316.9400     200.7500
        2631    41.728400     317.0000     319.0900     200.7100
        2632    41.740600     318.0000     312.2200     200.6800
        2633    41.752900     307.0000     295.8300     200.6400
        2634    41.765100     294.0000     275.3600     200.6000
        2635    41.777400     267.0000     256.8700     200.5600
        2636    41.789600     271.0000     242.5900     200.5200
        2637    41.801900     243.0000     231.6300     200.4900
        2638    41.814100     231.0000     224.0500     200.4500
        2639    41.826400     204.0000     219.0400     200.4100
        2640    41.838600     267.0000     215.5600     200.3800
        2641    41.850900     208.0000     213.0400     200.3400
        2642    41.863100     238.0000     211.1500     200.3000
        2643    41.875400     224.0000     209.7000     200.2700
        2644    41.887600     225.0000     208.5600     200.2300
        2645    41.899900     212.0000     207.6400     200.2000
        2646    41.912100     213.0000     206.8800     200.1600
        2647    41.924400     221.0000     206.2400     200.1200
        2648    41.936600     210.0000     205.7000     200.0900
        2649    41.948900     219.0000     205.2400     200.0500
        2650    41.961100     195.0000     204.8300     200.0200
        2651    41.973400     228.0000     204.4800     199.9800
        2652    41.985600     217.0000     204.1700     199.9500
        2653    41.997900     203.0000     203.9000     199.9200
        2654    42.010100     205.0000     203.6700     199.8800
        2655    42.022400     211.0000     203.4800     199.8500
        2656    42.034600     204.0000     203.3900     199.8100
        2657    42.046900     221.0000     203.4200     199.7800
        2658    42.059100     235.0000     203.4600     199.7500
        2659    42.071400     200.0000     203.6400     199.7100
        2660    42.083600     210.0000     204.1100     199.6800
        2661    42.095900     206.0000     204.5700     199.6500
        2662    42.108100     206.0000     203.7000     199.6100
        2663    42.120400     224.0000     202.8700     199.5800
        2664    42.132600     196.0000     202.7000     199.5500
        2665    42.144900     219.0000     202.6200     199.5200
        2666    42.157100     226.0000     202.3000     199.4800
        2667    42.169400     222.0000     202.1600     199.4500
        2668    42.181600     213.0000     202.2000     199.4200
        2669    42.193900     228.0000     202.3900     199.3900
        2670    42.206100     218.0000     202.5500     199.3600
        2671    42.218400     251.0000     202.1400     199.3300
        2672    42.230600     209.0000     201.7100     199.3000
        2673    42.242900     215.0000     201.5800     199.2600
        2674    42.255100     210.0000     201.4900     199.2300
        2675    42.267400     222.0000     201.2700     199.2000
        2676    42.279700     194.0000     201.1300     199.1700
        2677    42.291900     206.0000     201.0400     199.1400
        2678    42.304200     231.0000     200.9800     199.1100
        2679    42.316400     224.0000     200.9200     199.0800
        2680    42.328700     206.0000     200.8700     199.0500
        2681    42.340900     216.0000     200.8200     199.0200
        2682    42.353200     214.0000     200.7800     198.9900
        2683    42.365400     190.0000     200.7400     198.9600
        2684    42.377700     204.0000     200.7000     198.9300
        2685    42.389900     203.0000     200.6700     198.9100
        2686    42.402200     209.0000     200.6400     198.8800
        2687    42.414400     204.0000     200.6100     198.8500
        2688    42.426700     213.0000     200.5900     198.8200
        2689    42.438900     210.0000     200.5700     198.7900
        2690    42.451200     212.0000     200.5500     198.7600
        2691    42.463400     213.0000     200.5300     198.7300
        2692    42.475700     230.0000     200.5200     198.7100
        2693    42.487900     210.0000     200.5000     198.6800
        2694    42.500200     226.0000     200.4900     198.6500
        2695    42.512400     227.0000     200.4900     198.6200
        2696    42.524700     195.0000     200.4900     198.6000
        2697    42.536900     195.0000     200.5000     198.5700
        2698    42.549200     196.0000     200.5300     198.5400
        2699    42.561400     228.0000     200.5800     198.5200
        2700    42.573700     214.0000     200.7100     198.4900
        2701    42.585900     231.0000     200.9300     198.4600
        2702    42.598200     240.0000     201.1600     198.4400
        2703    42.610400     190.0000     201.5100     198.4100
        2704    42.622700     204.0000     202.1000     198.3800
        2705    42.634900     223.0000     202.6400     198.3600
        2706    42.647200     219.0000     202.0900     198.3300
        2707    42.659400     206.0000     201.6000     198.3100
        2708    42.671700     248.0000     201.5300     198.2800
        2709    42.683900     206.0000     201.7900     198.2600
        2710    42.696200     233.0000     202.1700     198.2300
        2711    42.708400     221.0000     202.2100     198.2100
        2712    42.720700     205.0000     202.3500     198.1800
        2713    42.732900     197.0000     202.8500     198.1600
        2714    42.745200     218.0000     203.5000     198.1300
        2715    42.757400     211.0000     203.7800     198.1100
        2716    42.769700     214.0000     204.1700     198.0800
        2717    42.781900     206.0000     204.8600     198.0600
        2718    42.794200     221.0000     205.5100     198.0400
        2719    42.806400     224.0000     205.4600     198.0100
        2720    42.818700     194.0000     205.8600     197.9900
        2721    42.830900     216.0000     207.1200     197.9600
        2722    42.843200     205.0000     209.3000     197.9400
        2723    42.855400     200.0000     212.2100     197.9200
        2724    42.867700     208.0000     216.3400     197.8900
        2725    42.879900     224.0000     222.1300     197.8700
        2726    42.892200     219.0000     229.2500     197.8500
        2727    42.904400     196.0000     236.9000     197.8300
        2728    42.916700     256.0000     243.4100     197.8000
        2729    42.929000     244.0000     246.7300     197.7800
        2730    42.941200     253.0000     245.2300     197.7600
        2731    42.953500     238.0000     239.0000     197.7400
        2732    42.965700     206.0000     231.5200     197.7200
        2733    42.978000     202.0000     225.8600     197.6900
        2734    42.990200     231.0000     223.2000     197.6700
        2735    43.002500     221.0000     223.0400     197.6500
        2736    43.014700     238.0000     224.2300     197.6300
        2737    43.027000     223.0000     225.9600     197.6100
        2738    43.039200     228.0000     226.8500     197.5900
        2739    43.051500     213.0000     225.4900     197.5600
        2740    43.063700     226.0000     221.8000     197.5400
        2741    43.076000     221.0000     217.1200     197.5200
        2742    43.088200     234.0000     212.9700     197.5000
        2743    43.100500     215.0000     209.9500     197.4800
        2744    43.112700     211.0000     207.9800     197.4600
        2745    43.125000     240.0000     206.6400     197.4400
        2746    43.137200     216.0000     205.7600     197.4200
        2747    43.149500     219.0000     205.2900     197.4000
        2748    43.161700     229.0000     205.0700     197.3800
        2749    43.174000     239.0000     205.0400     197.3600
        2750    43.186200     223.0000     205.1700     197.3400
        2751    43.198500     215.0000     205.4600     197.3200
        2752    43.210700     195.0000     205.9400     197.3000
        2753    43.223000     220.0000     206.6800     197.2800
        2754    43.235200     220.0000     207.7600     197.2600
        2755    43.247500     262.0000     209.3300     197.2500
        2756    43.259700     235.0000     211.5900     197.2300
        2757    43.272000     201.0000     214.7800     197.2100
        2758    43.284200     237.0000     219.1300     197.1900
        2759    43.296500     235.0000     224.7200     197.1700
        2760    43.308700     255.0000     231.3800     197.1500
        2761    43.321000     229.0000     238.4700     197.1300
        2762    43.333200     243.0000     244.7200     197.1200
        2763    43.345500     274.0000     248.2800     197.1000
        2764    43.357700     265.0000     247.8200     197.0800
        2765    43.370000     273.0000     243.9200     197.0600
        2766    43.382200     245.0000     238.9400     197.0400
        2767    43.394500     222.0000     235.1700     197.0300
        2768    43.406700     223.0000     233.6900     197.0100
        2769    43.419000     242.0000     234.4600     196.9900
        2770    43.431200     218.0000     237.0100     196.9800
        2771    43.443500     259.0000     240.7200     196.9600
        2772    43.455700     288.0000     244.7500     196.9400
        2773    43.468000     266.0000     247.9800     196.9200
        2774    43.480200     271.0000     251.0500     196.9100
        2775    43.492500     276.0000     256.5300     196.8900
        2776    43.504700     275.0000     266.6400     196.8700
        2777    43.517000     280.0000     283.3100     196.8600
        2778    43.529200     303.0000     307.3300     196.8400
        2779    43.541500     333.0000     337.6700     196.8300
        2780    43.553800     350.0000     371.7200     196.8100
        2781    43.566000     401.0000     403.5000     196.7900
        2782    43.578300     410.0000     420.5600     196.7800
        2783    43.590500     400.0000     409.5800     196.7600
        2784    43.602800     373.0000     374.3400     196.7500
        2785    43.615000     327.0000     336.0800     196.7300
        2786    43.627300     299.0000     310.8100     196.7200
        2787    43.639500     294.0000     301.0400     196.7000
        2788    43.651800     311.0000     303.2700     196.6900
        2789    43.664000     314.0000     313.3100     196.6700
        2790    43.676300     306.0000     326.9400     196.6600
        2791    43.688500     317.0000     338.1700     196.6400
        2792    43.700800     357.0000     339.7100     196.6300
        2793    43.713000     328.0000     329.3700     196.6100
        2794    43.725300     303.0000     314.1500     196.6000
        2795    43.737500     279.0000     301.9800     196.5800
        2796    43.749800     298.0000     293.9700     196.5700
        2797    43.762000     275.0000     286.8500     196.5500
        2798    43.774300     317.0000     277.8500     196.5400
        2799    43.786500     281.0000     267.0500     196.5300
        2800    43.798800     282.0000     256.5600     196.5100
        2801    43.811000     268.0000     248.4300     196.5000
        2802    43.823300     258.0000     243.4500     196.4800
        2803    43.835500     258.0000     241.3100     196.4700
        2804    43.847800     250.0000     241.0400     196.4600
        2805    43.860000     224.0000     241.2800     196.4400
        2806    43.872300     263.0000     240.5600     196.4300
        2807    43.884500     233.0000     237.8200     196.4200
        2808    43.896800     237.0000     233.0400     196.4000
        2809    43.909000     251.0000     227.2400     196.3900
        2810    43.921300     214.0000     221.6600     196.3800
        2811    43.933500     225.0000     217.0400     196.3600
        2812    43.945800     232.0000     213.5400     196.3500
        2813    43.958000     189.0000     210.9900     196.3400
        2814    43.970300     229.0000     209.1700     196.3300
        2815    43.982500     226.0000     207.8900     196.3100
        2816    43.994800     216.0000     206.9500     196.3000
        2817    44.007000     207.0000     206.2300     196.2900
        2818    44.019300     223.0000     205.7500     196.2800
        2819    44.031500     227.0000     205.4400     196.2600
        2820    44.043800     194.0000     205.2700     196.2500
        2821    44.056000     201.0000     205.2300     196.2400
        2822    44.068300     238.0000     205.3100     196.2300
        2823    44.080500     219.0000     205.4400     196.2200
        2824    44.092800     216.0000     205.5800     196.2100
        2825    44.105000     234.0000     205.8700     196.1900
        2826    44.117300     229.0000     206.2600     196.1800
        2827    44.129500     229.0000     206.7600     196.1700
        2828    44.141800     183.0000     207.4100     196.1600
        2829    44.154000     223.0000     208.1800     196.1500
        2830    44.166300     212.0000     209.0900     196.1400
        2831    44.178600     229.0000     210.1400     196.1300
        2832    44.190800     207.0000     211.3200     196.1200
        2833    44.203100     203.0000     212.6200     196.1000
        2834    44.215300     220.0000     214.1500     196.0900
        2835    44.227600     197.0000     215.9700     196.0800
        2836    44.239800     248.0000     218.2100     196.0700
        2837    44.252100     227.0000     221.1900     196.0600
        2838    44.264300     237.0000     225.2900     196.0500
        2839    44.276600     250.0000     231.1300     196.0400
        2840    44.288800     238.0000     239.3200     196.0300
        2841    44.301100     245.0000     249.0000     196.0200
        2842    44.313300     284.0000     262.8900     196.0100
        2843    44.325600     301.0000     283.2100     196.0000
        2844    44.337800     343.0000     310.5700     195.9900
        2845    44.350100     347.0000     344.6200     195.9800
        2846    44.362300     391.0000     383.1900     195.9700
        2847    44.374600     424.0000     421.0000     195.9600
        2848    44.386800     484.0000     449.0800     195.9500
        2849    44.399100     467.0000     457.5100     195.9400
        2850    44.411300     495.0000     442.3400     195.9300
        2851    44.423600     454.0000     410.7800     195.9200
        2852    44.435800     399.0000     377.2300     195.9100
        2853    44.448100     345.0000     352.3300     195.9000
        2854    44.460300     346.0000     339.7000     195.8900
        2855    44.472600     357.0000     338.1200     195.8800
        2856    44.484800     332.0000     343.8000     195.8800
        2857    44.497100     358.0000     351.3200     195.8700
        2858    44.509300     343.0000     354.4500     195.8600
        2859    44.521600     355.0000     348.5300     195.8500
        2860    44.533800     358.0000     333.7600     195.8400
        2861    44.546100     325.0000     315.0400     195.8300
        2862    44.558300     310.0000     297.9900     195.8200
        2863    44.570600     282.0000     285.3700     195.8100
        2864    44.582800     323.0000     276.7300     195.8000
        2865    44.595100     231.0000     269.9100     195.8000
        2866    44.607300     261.0000     262.7600     195.7900
        2867    44.619600     261.0000     254.5700     195.7800
        2868    44.631800     250.0000     246.2300     195.7700
        2869    44.644100     228.0000     239.1600     195.7600
        2870    44.656300     220.0000     234.2400     195.7500
        2871    44.668600     263.0000     231.5500     195.7500
        2872    44.680800     252.0000     230.6900     195.7400
        2873    44.693100     243.0000     230.9500     195.7300
        2874    44.705300     242.0000     231.4900     195.7200
        2875    44.717600     217.0000     231.5000     195.7100
        2876    44.729800     251.0000     230.6500     195.7100
        2877    44.742100     222.0000     229.3700     195.7000
        2878    44.754300     221.0000     228.5700     195.6900
        2879    44.766600     216.0000     229.0400     195.6800
        2880    44.778800     204.0000     230.9900     195.6800
        2881    44.791100     228.0000     233.9400     195.6700
        2882    44.803300     242.0000     236.7700     195.6600
        2883    44.815600     199.0000     237.9100     195.6500
        2884    44.827800     210.0000     236.2000     195.6500
        2885    44.840100     209.0000     231.9600     195.6400
        2886    44.852400     220.0000     226.9000     195.6300
        2887    44.864600     223.0000     222.7300     195.6200
        2888    44.876900     223.0000     220.2400     195.6200
        2889    44.889100     219.0000     219.4300     195.6100
        2890    44.901400     199.0000     219.8900     195.6000
        2891    44.913600     216.0000     220.9900     195.6000
        2892    44.925900     219.0000     221.9200     195.5900
        2893    44.938100     208.0000     221.8500     195.5800
        2894    44.950400     241.0000     220.4000     195.5700
        2895    44.962600     194.0000     217.9800     195.5700
        2896    44.974900     207.0000     215.4400     195.5600
        2897    44.987100     221.0000     213.4100     195.5500
        2898    44.999400     235.0000     212.1000     195.5500
        2899    45.011600     231.0000     211.4600     195.5400
        2900    45.023900     232.0000     211.3400     195.5300
        2901    45.036100     204.0000     211.6100     195.5300
        2902    45.048400     185.0000     212.2200     195.5200
        2903    45.060600     228.0000     213.1700     195.5200
        2904    45.072900     221.0000     214.5300     195.5100
        2905    45.085100     225.0000     216.4600     195.5000
        2906    45.097400     218.0000     219.2200     195.5000
        2907    45.109600     208.0000     223.0600     195.4900
        2908    45.121900     229.0000     228.3900     195.4800
        2909    45.134100     240.0000     236.2600     195.4800
        2910    45.146400     265.0000     247.6700     195.4700
        2911    45.158600     235.0000     263.8100     195.4700
        2912    45.170900     320.0000     285.6900     195.4600
        2913    45.183100     322.0000     313.5300     195.4500
        2914    45.195400     311.0000     345.9600     195.4500
        2915    45.207600     357.0000     379.0800     195.4400
        2916    45.219900     374.0000     405.5800     195.4400
        2917    45.232100     379.0000     416.0000     195.4300
        2918    45.244400     400.0000     405.0500     195.4200
        2919    45.256600     390.0000     377.8500     195.4200
        2920    45.268900     322.0000     346.8100     195.4100
        2921    45.281100     304.0000     322.5700     195.4100
        2922    45.293400     280.0000     309.2200     195.4000
        2923    45.305600     284.0000     306.0700     195.4000
        2924    45.317900     309.0000     310.1400     195.3900
        2925    45.330100     334.0000     317.1100     195.3900
        2926    45.342400     334.0000     321.6000     195.3800
        2927    45.354600     307.0000     318.3900     195.3700
        2928    45.366900     338.0000     305.5300     195.3700
        2929    45.379100     287.0000     286.1600     195.3600
        2930    45.391400     278.0000     265.9300     195.3600
        2931    45.403600     273.0000     248.8100     195.3500
        2932    45.415900     246.0000     235.9800     195.3500
        2933    45.428100     234.0000     226.8600     195.3400
        2934    45.440400     208.0000     220.4800     195.3400
        2935    45.452600     218.0000     215.9800     195.3300
        2936    45.464900     241.0000     212.7600     195.3300
        2937    45.477100     211.0000     210.4000     195.3200
        2938    45.489400     207.0000     208.6400     195.3200
        2939    45.501700     207.0000     207.3000     195.3100
        2940    45.513900     208.0000     206.2700     195.3100
        2941    45.526200     176.0000     205.4800     195.3000
        2942    45.538400     225.0000     204.8600     195.3000
        2943    45.550700     229.0000     204.3900     195.2900
        2944    45.562900     204.0000     204.0700     195.2900
        2945    45.575200     199.0000     203.9100     195.2800
        2946    45.587400     223.0000     203.8500     195.2800
        2947    45.599700     191.0000     203.9100     195.2700
        2948    45.611900     234.0000     204.2000     195.2700
        2949    45.624200     195.0000     204.6400     195.2600
        2950    45.636400     224.0000     204.3300     195.2600
        2951    45.648700     193.0000     203.5600     195.2500
        2952    45.660900     213.0000     203.3200     195.2500
        2953    45.673200     196.0000     203.3200     195.2400
        2954    45.685400     227.0000     203.4600     195.2400
        2955    45.697700     188.0000     203.6800     195.2300
        2956    45.709900     210.0000     204.0100     195.2300
        2957    45.722200     221.0000     204.4900     195.2300
        2958    45.734400     236.0000     205.1500     195.2200
        2959    45.746700     205.0000     205.8800     195.2200
        2960    45.758900     205.0000     206.3700     195.2100
        2961    45.771200     233.0000     206.9800     195.2100
        2962    45.783400     193.0000     208.0100     195.2000
        2963    45.795700     190.0000     209.2600     195.2000
        2964    45.807900     228.0000     210.5200     195.1900
        2965    45.820200     207.0000     211.4800     195.1900
        2966    45.832400     226.0000     211.8800     195.1800
        2967    45.844700     202.0000     211.5900     195.1800
        2968    45.856900     216.0000     210.7500     195.1800
        2969    45.869200     198.0000     209.7300     195.1700
        2970    45.881400     234.0000     208.8900     195.1700
        2971    45.893700     215.0000     208.4000     195.1600
        2972    45.905900     222.0000     208.2600     195.1600
        2973    45.918200     211.0000     208.4300     195.1500
        2974    45.930400     181.0000     208.8000     195.1500
        2975    45.942700     214.0000     209.0200     195.1400
        2976    45.954900     215.0000     208.8000     195.1400
        2977    45.967200     206.0000     208.5000     195.1400
        2978    45.979400     227.0000     208.2500     195.1300
        2979    45.991700     206.0000     207.8400     195.1300
        2980    46.003900     199.0000     206.3600     195.1200
        2981    46.016200     219.0000     205.1700     195.1200
        2982    46.028400     216.0000     204.5900     195.1100
        2983    46.040700     210.0000     204.3200     195.1100
        2984    46.052900     217.0000     204.0100     195.1100
        2985    46.065200     225.0000     203.5300     195.1000
        2986    46.077400     179.0000     203.1900     195.1000
        2987    46.089700     220.0000     203.0600     195.0900
        2988    46.101900     202.0000     203.1000     195.0900
        2989    46.114200     223.0000     203.0400     195.0900
        2990    46.126500     203.0000     202.5500     195.0800
        2991    46.138700     206.0000     202.1500     195.0800
        2992    46.151000     220.0000     201.9800     195.0700
        2993    46.163200     225.0000     201.8900     195.0700
        2994    46.175500     205.0000     201.7500     195.0600
        2995    46.187700     195.0000     201.5500     195.0600
        2996    46.200000     223.0000     201.4400     195.0600
        2997    46.212200     206.0000     201.3700     195.0500
        2998    46.224500     202.0000     201.3300     195.0500
        2999    46.236700     212.0000     201.3100     195.0400
        3000    46.249000     205.0000     201.3200     195.0400
        3001    46.261200     228.0000     201.3400     195.0300
        3002    46.273500     209.0000     201.4000     195.0300
        3003    46.285700     203.0000     201.4900     195.0300
        3004    46.298000     204.0000     201.6200     195.0200
        3005    46.310200     199.0000     201.8100     195.0200
        3006    46.322500     226.0000     202.0800     195.0100
        3007    46.334700     223.0000     202.4600     195.0100
        3008    46.347000     198.0000     202.9800     195.0100
        3009    46.359200     230.0000     203.6900     195.0000
        3010    46.371500     211.0000     204.6300     195.0000
        3011    46.383700     207.0000     205.8200     194.9900
        3012    46.396000     218.0000     207.2400     194.9900
        3013    46.408200     212.0000     208.7800     194.9800
        3014    46.420500     185.0000     210.2300     194.9800
        3015    46.432700     225.0000     211.2800     194.9800
        3016    46.445000     218.0000     211.6700     194.9700
        3017    46.457200     219.0000     211.3800     194.9700
        3018    46.469500     231.0000     210.7000     194.9600
        3019    46.481700     237.0000     210.0600     194.9600
        3020    46.494000     213.0000     209.7600     194.9500
        3021    46.506200     222.0000     209.9300     194.9500
        3022    46.518500     182.0000     210.5400     194.9500
        3023    46.530700     200.0000     211.5100     194.9400
        3024    46.543000     233.0000     212.6700     194.9400
        3025    46.555200     217.0000     213.8500     194.9300
        3026    46.567500     210.0000     214.9100     194.9300
        3027    46.579700     204.0000     215.8100     194.9200
        3028    46.592000     209.0000     216.6800     194.9200
        3029    46.604200     237.0000     217.7000     194.9200
        3030    46.616500     225.0000     219.0000     194.9100
        3031    46.628700     229.0000     220.6200     194.9100
        3032    46.641000     228.0000     222.5700     194.9000
        3033    46.653200     223.0000     224.8500     194.9000
        3034    46.665500     201.0000     227.5400     194.8900
        3035    46.677700     205.0000     230.8100     194.8900
        3036    46.690000     208.0000     234.9300     194.8800
        3037    46.702200     242.0000     240.3400     194.8800
        3038    46.714500     259.0000     247.6900     194.8800
        3039    46.726700     231.0000     257.8700     194.8700
        3040    46.739000     241.0000     272.1800     194.8700
        3041    46.751300     263.0000     292.4600     194.8600
        3042    46.763500     298.0000     321.1400     194.8600
        3043    46.775800     334.0000     361.0700     194.8500
        3044    46.788000     403.0000     414.7300     194.8500
        3045    46.800300     485.0000     482.6900     194.8400
        3046    46.812500     559.0000     561.7600     194.8400
        3047    46.824800     611.0000     642.6100     194.8300
        3048    46.837000     722.0000     708.0600     194.8300
        3049    46.849300     744.0000     736.6100     194.8200
        3050    46.861500     771.0000     715.7800     194.8200
        3051    46.873800     741.0000     655.2000     194.8100
        3052    46.886000     664.0000     581.4500     194.8100
        3053    46.898300     530.0000     519.1300     194.8100
        3054    46.910500     486.0000     480.1900     194.8000
        3055    46.922800     440.0000     465.7700     194.8000
        3056    46.935000     451.0000     470.9600     194.7900
        3057    46.947300     471.0000     487.1200     194.7900
        3058    46.959500     520.0000     502.7700     194.7800
        3059    46.971800     510.0000     505.2100     194.7800
        3060    46.984000     523.0000     486.1700     194.7700
        3061    46.996300     494.0000     447.7800     194.7700
        3062    47.008500     425.0000     401.0500     194.7600
        3063    47.020800     357.0000     357.4000     194.7600
        3064    47.033000     354.0000     322.7900     194.7500
        3065    47.045300     291.0000     297.9400     194.7500
        3066    47.057500     318.0000     280.7400     194.7400
        3067    47.069800     281.0000     267.9700     194.7400
        3068    47.082000     280.0000     256.8300     194.7300
        3069    47.094300     236.0000     246.5000     194.7300
        3070    47.106500     245.0000     237.7900     194.7200
        3071    47.118800     240.0000     231.5000     194.7100
        3072    47.131000     246.0000     227.5700     194.7100
        3073    47.143300     222.0000     225.4200     194.7000
        3074    47.155500     223.0000     225.1600     194.7000
        3075    47.167800     230.0000     226.4800     194.6900
        3076    47.180000     253.0000     226.1800     194.6900
        3077    47.192300     215.0000     222.2000     194.6800
        3078    47.204500     207.0000     219.0900     194.6800
        3079    47.216800     227.0000     216.1500     194.6700
        3080    47.229000     215.0000     213.3600     194.6700
        3081    47.241300     237.0000     211.1400     194.6600
        3082    47.253500     192.0000     209.6400     194.6500
        3083    47.265800     226.0000     208.7000     194.6500
        3084    47.278000     198.0000     208.3500     194.6400
        3085    47.290300     212.0000     208.5500     194.6400
        3086    47.302500     250.0000     208.2500     194.6300
        3087    47.314800     211.0000     206.3900     194.6300
        3088    47.327000     197.0000     204.9400     194.6200
        3089    47.339300     212.0000     204.2200     194.6100
        3090    47.351500     191.0000     203.7800     194.6100
        3091    47.363800     201.0000     203.4500     194.6000
        3092    47.376000     203.0000     203.2000     194.6000
        3093    47.388300     209.0000     202.9900     194.5900
        3094    47.400600     197.0000     202.8200     194.5900
        3095    47.412800     224.0000     202.6900     194.5800
        3096    47.425100     211.0000     202.6000     194.5700
        3097    47.437300     206.0000     202.5300     194.5700
        3098    47.449600     214.0000     202.5100     194.5600
        3099    47.461800     201.0000     202.5200     194.5500
        3100    47.474100     206.0000     202.5600     194.5500
        3101    47.486300     200.0000     202.6500     194.5400
        3102    47.498600     213.0000     202.7900     194.5400
        3103    47.510800     213.0000     202.9800     194.5300
        3104    47.523100     200.0000     203.2200     194.5200
        3105    47.535300     223.0000     203.5300     194.5200
        3106    47.547600     220.0000     203.9100     194.5100
        3107    47.559800     212.0000     204.3600     194.5000
        3108    47.572100     187.0000     204.8900     194.5000
        3109    47.584300     206.0000     205.4900     194.4900
        3110    47.596600     216.0000     206.1800     194.4800
        3111    47.608800     238.0000     206.9400     194.4800
        3112    47.621100     224.0000     207.7800     194.4700
        3113    47.633300     180.0000     208.7100     194.4600
        3114    47.645600     216.0000     209.7600     194.4600
        3115    47.657800     214.0000     210.9800     194.4500
        3116    47.670100     228.0000     212.4800     194.4400
        3117    47.682300     190.0000     214.4000     194.4400
        3118    47.694600     223.0000     216.9500     194.4300
        3119    47.706800     197.0000     220.4100     194.4200
        3120    47.719100     237.0000     225.1900     194.4100
        3121    47.731300     203.0000     231.8800     194.4100
        3122    47.743600     224.0000     241.2500     194.4000
        3123    47.755800     258.0000     254.3000     194.3900
        3124    47.768100     270.0000     272.0800     194.3900
        3125    47.780300     318.0000     295.3000     194.3800
        3126    47.792600     297.0000     323.7300     194.3700
        3127    47.804800     375.0000     355.3700     194.3600
        3128    47.817100     403.0000     385.5600     194.3600
        3129    47.829300     423.0000     406.9100     194.3500
        3130    47.841600     418.0000     412.2400     194.3400
        3131    47.853800     417.0000     399.4000     194.3300
        3132    47.866100     420.0000     374.2000     194.3300
        3133    47.878300     401.0000     346.6200     194.3200
        3134    47.890600     367.0000     324.6200     194.3100
        3135    47.902800     306.0000     311.6900     194.3000
        3136    47.915100     290.0000     307.7800     194.2900
        3137    47.927300     286.0000     310.8600     194.2900
        3138    47.939600     323.0000     317.5700     194.2800
        3139    47.951800     291.0000     323.5500     194.2700
        3140    47.964100     349.0000     324.2600     194.2600
        3141    47.976300     303.0000     317.0100     194.2500
        3142    47.988600     288.0000     302.7700     194.2500
        3143    48.000800     261.0000     285.4700     194.2400
        3144    48.013100     252.0000     269.1700     194.2300
        3145    48.025400     262.0000     256.0100     194.2200
        3146    48.037600     238.0000     246.3300     194.2100
        3147    48.049900     222.0000     239.5100     194.2000
        3148    48.062100     220.0000     234.9000     194.2000
        3149    48.074400     220.0000     232.1300     194.1900
        3150    48.086600     205.0000     231.1400     194.1800
        3151    48.098900     220.0000     232.0200     194.1700
        3152    48.111100     219.0000     235.0100     194.1600
        3153    48.123400     214.0000     240.5000     194.1500
        3154    48.135600     246.0000     249.1300     194.1400
        3155    48.147900     241.0000     261.6900     194.1400
        3156    48.160100     265.0000     278.9400     194.1300
        3157    48.172400     325.0000     301.2400     194.1200
        3158    48.184600     309.0000     327.9300     194.1100
        3159    48.196900     348.0000     356.6300     194.1000
        3160    48.209100     408.0000     382.5700     194.0900
        3161    48.221400     402.0000     399.0200     194.0800
        3162    48.233600     412.0000     400.1000     194.0700
        3163    48.245900     409.0000     385.2800     194.0600
        3164    48.258100     394.0000     360.7500     194.0500
        3165    48.270400     330.0000     335.3400     194.0400
        3166    48.282600     329.0000     315.6100     194.0300
        3167    48.294900     257.0000     304.2000     194.0200
        3168    48.307100     299.0000     300.8100     194.0100
        3169    48.319400     308.0000     303.4200     194.0100
        3170    48.331600     287.0000     308.9000     194.0000
        3171    48.343900     261.0000     313.2400     193.9900
        3172    48.356100     305.0000     312.2500     193.9800
        3173    48.368400     331.0000     303.6000     193.9700
        3174    48.380600     314.0000     288.8100     193.9600
        3175    48.392900     288.0000     271.4700     193.9500
        3176    48.405100     231.0000     255.0500     193.9400
        3177    48.417400     237.0000     241.4500     193.9300
        3178    48.429600     227.0000     231.0300     193.9200
        3179    48.441900     218.0000     223.3400     193.9100
        3180    48.454100     228.0000     217.7400     193.8900
        3181    48.466400     226.0000     213.6700     193.8800
        3182    48.478600     222.0000     210.6600     193.8700
        3183    48.490900     199.0000     208.2900     193.8600
        3184    48.503100     203.0000     206.4000     193.8500
        3185    48.515400     215.0000     204.9500     193.8400
        3186    48.527600     203.0000     203.8200     193.8300
        3187    48.539900     193.0000     202.9200     193.8200
        3188    48.552100     168.0000     202.1800     193.8100
        3189    48.564400     200.0000     201.5800     193.8000
        3190    48.576600     180.0000     201.0700     193.7900
        3191    48.588900     190.0000     200.6400     193.7800
        3192    48.601100     197.0000     200.2900     193.7700
        3193    48.613400     213.0000     199.9800     193.7500
        3194    48.625600     200.0000     199.7200     193.7400
        3195    48.637900     203.0000     199.5100     193.7300
        3196    48.650100     198.0000     199.3200     193.7200
        3197    48.662400     198.0000     199.1700     193.7100
        3198    48.674700     196.0000     199.0500     193.7000
        3199    48.686900     210.0000     198.9600     193.6900
        3200    48.699100     220.0000     198.9100     193.6700
        3201    48.711400     177.0000     198.9300     193.6600
        3202    48.723700     190.0000     199.0500     193.6500
        3203    48.735900     201.0000     199.2500     193.6400
        3204    48.748200     165.0000     199.6000     193.6300
        3205    48.760400     205.0000     200.2200     193.6200
        3206    48.772700     198.0000     200.8100     193.6000
        3207    48.784900     191.0000     200.0600     193.5900
        3208    48.797200     208.0000     199.2400     193.5800
        3209    48.809400     195.0000     198.9800     193.5700
        3210    48.821700     180.0000     198.9400     193.5500
        3211    48.833900     189.0000     198.9900     193.5400
        3212    48.846200     180.0000     199.1100     193.5300
        3213    48.858400     217.0000     199.2900     193.5200
        3214    48.870700     185.0000     199.5200     193.5000
        3215    48.882900     199.0000     199.8600     193.4900
        3216    48.895200     170.0000     200.3200     193.4800
        3217    48.907400     208.0000     200.5000     193.4700
        3218    48.919700     193.0000     200.2000     193.4500
        3219    48.931900     169.0000     200.1100     193.4400
        3220    48.944200     193.0000     200.2500     193.4300
        3221    48.956400     202.0000     200.3600     193.4100
        3222    48.968700     177.0000     200.3500     193.4000
        3223    48.980900     214.0000     200.4500     193.3900
        3224    48.993200     191.0000     200.6100     193.3800
        3225    49.005400     199.0000     200.8400     193.3600
        3226    49.017700     218.0000     201.0700     193.3500
        3227    49.029900     204.0000     201.1800     193.3400
        3228    49.042200     172.0000     201.2500     193.3200
        3229    49.054400     224.0000     201.3900     193.3100
        3230    49.066700     198.0000     201.5800     193.2900
        3231    49.078900     197.0000     201.7800     193.2800
        3232    49.091200     214.0000     201.8900     193.2700
        3233    49.103400     184.0000     201.9600     193.2500
        3234    49.115700     199.0000     202.0600     193.2400
        3235    49.127900     175.0000     202.2100     193.2200
        3236    49.140200     172.0000     202.3700     193.2100
        3237    49.152400     194.0000     202.5300     193.2000
        3238    49.164700     195.0000     202.6500     193.1800
        3239    49.176900     205.0000     202.7900     193.1700
        3240    49.189200     210.0000     202.9700     193.1500
        3241    49.201400     191.0000     203.1700     193.1400
        3242    49.213700     232.0000     203.3300     193.1200
        3243    49.225900     202.0000     203.3700     193.1100
        3244    49.238200     202.0000     203.2900     193.1000
        3245    49.250400     175.0000     203.1600     193.0800
        3246    49.262700     183.0000     203.1300     193.0700
        3247    49.274900     210.0000     203.3900     193.0500
        3248    49.287200     194.0000     203.8900     193.0400
        3249    49.299400     191.0000     204.7000     193.0200
        3250    49.311700     197.0000     206.2400     193.0100
        3251    49.324000     227.0000     208.2300     192.9900
        3252    49.336200     200.0000     207.2400     192.9700
        3253    49.348500     195.0000     204.2200     192.9600
        3254    49.360700     179.0000     202.9300     192.9400
        3255    49.373000     173.0000     202.3700     192.9300
        3256    49.385200     201.0000     202.1000     192.9100
        3257    49.397500     195.0000     202.0100     192.9000
        3258    49.409700     208.0000     202.1500     192.8800
        3259    49.422000     198.0000     202.4500     192.8700
        3260    49.434200     211.0000     203.0100     192.8500
        3261    49.446500     203.0000     204.0100     192.8300
        3262    49.458700     217.0000     204.8700     192.8200
        3263    49.471000     175.0000     203.7900     192.8000
        3264    49.483200     200.0000     202.3800     192.7900
        3265    49.495500     201.0000     201.8700     192.7700
        3266    49.507700     212.0000     201.7900     192.7500
        3267    49.520000     188.0000     201.8900     192.7400
        3268    49.532200     204.0000     202.0800     192.7200
        3269    49.544500     192.0000     202.3500     192.7000
        3270    49.556700     185.0000     202.6700     192.6900
        3271    49.569000     207.0000     203.0600     192.6700
        3272    49.581200     198.0000     203.5100     192.6500
        3273    49.593500     185.0000     203.9400     192.6400
        3274    49.605700     199.0000     204.2400     192.6200
        3275    49.618000     210.0000     204.5800     192.6000
        3276    49.630200     202.0000     205.0700     192.5800
        3277    49.642500     180.0000     205.7200     192.5700
        3278    49.654700     216.0000     206.6100     192.5500
        3279    49.667000     199.0000     207.8400     192.5300
        3280    49.679200     193.0000     209.5500     192.5200
        3281    49.691500     205.0000     211.9900     192.5000
        3282    49.703700     224.0000     215.4900     192.4800
        3283    49.716000     223.0000     220.5700     192.4600
        3284    49.728200     223.0000     228.0100     192.4500
        3285    49.740500     232.0000     238.7600     192.4300
        3286    49.752700     260.0000     253.7400     192.4100
        3287    49.765000     285.0000     273.2200     192.3900
        3288    49.777200     306.0000     296.2400     192.3700
        3289    49.789500     345.0000     319.7200     192.3600
        3290    49.801700     355.0000     336.6800     192.3400
        3291    49.814000     349.0000     337.5800     192.3200
        3292    49.826200     320.0000     319.7300     192.3000
        3293    49.838500     296.0000     292.5300     192.2800
        3294    49.850700     268.0000     268.8400     192.2600
        3295    49.863000     244.0000     254.5700     192.2500
        3296    49.875200     252.0000     248.7100     192.2300
        3297    49.887500     267.0000     249.3300     192.2100
        3298    49.899700     243.0000     254.6900     192.1900
        3299    49.912000     250.0000     263.0900     192.1700
        3300    49.924200     294.0000     272.0000     192.1500
        3301    49.936500     272.0000     277.3400     192.1300
        3302    49.948700     272.0000     274.6800     192.1100
        3303    49.961000     275.0000     263.6300     192.0900
        3304    49.973300     247.0000     248.9300     192.0700
        3305    49.985500     246.0000     236.2600     192.0600
        3306    49.997800     226.0000     227.7700     192.0400
        3307    50.010000     216.0000     222.8200     192.0200
        3308    50.022300     217.0000     220.4300     192.0000
        3309    50.034500     199.0000     219.9900     191.9800
        3310    50.046800     205.0000     221.3000     191.9600
        3311    50.059000     215.0000     224.4400     191.9400
        3312    50.071300     202.0000     229.7700     191.9200
        3313    50.083500     238.0000     237.7900     191.9000
        3314    50.095800     240.0000     248.6000     191.8800
        3315    50.108000     254.0000     263.2900     191.8600
        3316    50.120300     256.0000     281.0600     191.8400
        3317    50.132500     270.0000     300.1900     191.8200
        3318    50.144800     265.0000     317.1400     191.8000
        3319    50.157000     284.0000     327.0700     191.7800
        3320    50.169300     315.0000     326.1800     191.7600
        3321    50.181500     311.0000     314.7800     191.7300
        3322    50.193800     291.0000     297.6300     191.7100
        3323    50.206000     278.0000     280.6600     191.6900
        3324    50.218300     243.0000     267.9300     191.6700
        3325    50.230500     233.0000     260.8200     191.6500
        3326    50.242800     236.0000     259.1500     191.6300
        3327    50.255000     255.0000     261.9400     191.6100
        3328    50.267300     271.0000     267.2300     191.5900
        3329    50.279500     251.0000     271.0600     191.5700
        3330    50.291800     265.0000     271.4800     191.5500
        3331    50.304000     269.0000     267.7400     191.5200
        3332    50.316300     253.0000     259.5200     191.5000
        3333    50.328500     225.0000     248.7600     191.4800
        3334    50.340800     242.0000     238.0000     191.4600
        3335    50.353000     236.0000     228.9400     191.4400
        3336    50.365300     207.0000     222.1100     191.4200
        3337    50.377500     198.0000     217.3800     191.3900
        3338    50.389800     181.0000     214.4400     191.3700
        3339    50.402000     227.0000     212.8200     191.3500
        3340    50.414300     199.0000     211.7100     191.3300
        3341    50.426500     208.0000     211.4100     191.3100
        3342    50.438800     194.0000     212.4700     191.2800
        3343    50.451000     179.0000     214.8800     191.2600
        3344    50.463300     191.0000     218.6900     191.2400
        3345    50.475500     241.0000     223.9200     191.2200
        3346    50.487800     238.0000     230.4600     191.1900
        3347    50.500000     218.0000     237.7800     191.1700
        3348    50.512300     232.0000     244.7600     191.1500
        3349    50.524500     238.0000     249.7900     191.1300
        3350    50.536800     212.0000     251.3300     191.1000
        3351    50.549000     245.0000     248.8300     191.0800
        3352    50.561300     226.0000     243.1600     191.0600
        3353    50.573500     251.0000     236.2200     191.0300
        3354    50.585800     214.0000     229.9100     191.0100
        3355    50.598000     224.0000     225.4400     190.9900
        3356    50.610300     220.0000     223.1300     190.9600
        3357    50.622600     212.0000     222.7600     190.9400
        3358    50.634800     203.0000     223.7400     190.9200
        3359    50.647100     208.0000     225.2200     190.8900
        3360    50.659300     213.0000     226.1900     190.8700
        3361    50.671600     230.0000     225.7300     190.8500
        3362    50.683800     217.0000     223.4600     190.8200
        3363    50.696100     222.0000     219.6800     190.8000
        3364    50.708300     239.0000     215.1900     190.7700
        3365    50.720600     194.0000     210.8400     190.7500
        3366    50.732800     182.0000     207.1800     190.7300
        3367    50.745100     195.0000     204.4100     190.7000
        3368    50.757300     210.0000     202.4300     190.6800
        3369    50.769600     176.0000     201.1200     190.6500
        3370    50.781800     176.0000     200.4300     190.6300
        3371    50.794100     194.0000     200.1100     190.6000
        3372    50.806300     203.0000     199.1300     190.5800
        3373    50.818600     204.0000     197.9900     190.5600
        3374    50.830800     198.0000     197.4000     190.5300
        3375    50.843100     224.0000     197.0500     190.5100
        3376    50.855300     200.0000     196.8400     190.4800
        3377    50.867600     198.0000     196.7400     190.4600
        3378    50.879800     197.0000     196.7400     190.4300
        3379    50.892100     205.0000     196.8200     190.4100
        3380    50.904300     203.0000     196.9900     190.3800
        3381    50.916600     205.0000     197.2900     190.3600
        3382    50.928800     205.0000     197.6400     190.3300
        3383    50.941100     224.0000     197.7000     190.3100
        3384    50.953300     204.0000     197.6000     190.2800
        3385    50.965600     202.0000     197.7200     190.2500
        3386    50.977800     203.0000     198.0000     190.2300
        3387    50.990100     192.0000     198.3800     190.2000
        3388    51.002300     172.0000     198.8700     190.1800
        3389    51.014600     199.0000     199.4500     190.1500
        3390    51.026800     214.0000     200.1500     190.1300
        3391    51.039100     209.0000     200.9700     190.1000
        3392    51.051300     191.0000     201.9100     190.0700
        3393    51.063600     216.0000     202.9700     190.0500
        3394    51.075800     213.0000     204.1100     190.0200
        3395    51.088100     211.0000     205.2900     190.0000
        3396    51.100300     223.0000     206.4500     189.9700
        3397    51.112600     216.0000     207.6000     189.9400
        3398    51.124800     230.0000     208.8700     189.9200
        3399    51.137100     218.0000     210.5200     189.8900
        3400    51.149300     216.0000     212.8100     189.8600
        3401    51.161600     199.0000     216.1700     189.8400
        3402    51.173800     214.0000     221.0700     189.8100
        3403    51.186100     228.0000     228.0300     189.7800
        3404    51.198300     218.0000     237.6800     189.7600
        3405    51.210600     241.0000     250.4500     189.7300
        3406    51.222800     303.0000     266.6500     189.7000
        3407    51.235100     269.0000     286.5800     189.6700
        3408    51.247300     311.0000     308.9800     189.6500
        3409    51.259600     323.0000     330.9900     189.6200
        3410    51.271900     313.0000     348.1000     189.5900
        3411    51.284100     333.0000     355.4200     189.5700
        3412    51.296400     324.0000     350.4600     189.5400
        3413    51.308600     325.0000     335.3100     189.5100
        3414    51.320900     319.0000     315.5500     189.4800
        3415    51.333100     308.0000     296.8200     189.4600
        3416    51.345400     313.0000     282.9100     189.4300
        3417    51.357600     279.0000     275.1600     189.4000
        3418    51.369900     260.0000     273.2900     189.3700
        3419    51.382100     271.0000     276.0900     189.3400
        3420    51.394400     273.0000     281.4900     189.3200
        3421    51.406600     273.0000     286.0900     189.2900
        3422    51.418900     285.0000     286.2300     189.2600
        3423    51.431100     263.0000     281.5000     189.2300
        3424    51.443400     313.0000     272.0800     189.2000
        3425    51.455600     278.0000     259.8200     189.1700
        3426    51.467900     289.0000     247.1400     189.1500
        3427    51.480100     217.0000     235.7800     189.1200
        3428    51.492400     230.0000     226.4800     189.0900
        3429    51.504600     206.0000     219.2100     189.0600
        3430    51.516900     202.0000     213.7000     189.0300
        3431    51.529100     199.0000     209.6800     189.0000
        3432    51.541400     213.0000     206.6400     188.9700
        3433    51.553600     178.0000     203.9600     188.9500
        3434    51.565900     208.0000     201.8600     188.9200
        3435    51.578100     217.0000     200.4300     188.8900
        3436    51.590400     209.0000     199.4100     188.8600
        3437    51.602600     221.0000     198.6300     188.8300
        3438    51.614900     165.0000     197.9500     188.8000
        3439    51.627100     225.0000     197.3000     188.7700
        3440    51.639400     191.0000     196.6200     188.7400
        3441    51.651600     189.0000     195.9500     188.7100
        3442    51.663900     196.0000     195.3400     188.6800
        3443    51.676100     196.0000     194.8100     188.6500
        3444    51.688400     178.0000     194.3700     188.6200
        3445    51.700600     164.0000     194.0000     188.5900
        3446    51.712900     196.0000     193.7000     188.5600
        3447    51.725100     179.0000     193.4400     188.5300
        3448    51.737400     205.0000     193.2300     188.5000
        3449    51.749600     193.0000     193.0400     188.4700
        3450    51.761900     194.0000     192.8800     188.4400
        3451    51.774100     168.0000     192.7400     188.4100
        3452    51.786400     201.0000     192.6100     188.3800
        3453    51.798600     210.0000     192.4900     188.3500
        3454    51.810900     200.0000     192.3900     188.3200
        3455    51.823100     202.0000     192.3000     188.2900
        3456    51.835400     207.0000     192.2200     188.2600
        3457    51.847600     191.0000     192.1500     188.2300
        3458    51.859900     180.0000     192.0900     188.2000
        3459    51.872100     170.0000     192.0300     188.1700
        3460    51.884400     203.0000     191.9900     188.1400
        3461    51.896700     174.0000     191.9600     188.1100
        3462    51.908900     199.0000     191.9700     188.0800
        3463    51.921200     208.0000     192.0200     188.0500
        3464    51.933400     172.0000     192.1200     188.0200
        3465    51.945700     187.0000     192.3000     187.9900
        3466    51.957900     215.0000     192.6200     187.9600
        3467    51.970200     177.0000     192.7700     187.9300
        3468    51.982400     193.0000     192.2900     187.8900
        3469    51.994700     195.0000     191.9700     187.8600
        3470    52.006900     212.0000     191.8500     187.8300
        3471    52.019200     216.0000     191.8200     187.8000
        3472    52.031400     193.0000     191.8200     187.7700
        3473    52.043700     214.0000     191.8500     187.7400
        3474    52.055900     198.0000     191.9100     187.7100
        3475    52.068200     194.0000     192.0000     187.6800
        3476    52.080400     179.0000     192.1200     187.6400
        3477    52.092700     180.0000     192.3200     187.6100
        3478    52.104900     188.0000     192.5000     187.5800
        3479    52.117200     185.0000     192.4500     187.5500
        3480    52.129400     190.0000     192.3200     187.5200
        3481    52.141700     213.0000     192.3100     187.4900
        3482    52.153900     180.0000     192.3600     187.4500
        3483    52.166200     163.0000     192.4400     187.4200
        3484    52.178400     195.0000     192.5400     187.3900
        3485    52.190700     230.0000     192.6500     187.3600
        3486    52.202900     180.0000     192.7800     187.3300
        3487    52.215200     200.0000     192.9400     187.2900
        3488    52.227400     196.0000     193.1200     187.2600
        3489    52.239700     186.0000     193.3400     187.2300
        3490    52.251900     178.0000     193.6300     187.2000
        3491    52.264200     203.0000     193.9900     187.1700
        3492    52.276400     200.0000     194.4800     187.1300
        3493    52.288700     205.0000     195.1100     187.1000
        3494    52.300900     200.0000     195.9400     187.0700
        3495    52.313200     195.0000     197.0800     187.0400
        3496    52.325400     190.0000     198.6200     187.0000
        3497    52.337700     201.0000     200.6400     186.9700
        3498    52.349900     209.0000     203.1400     186.9400
        3499    52.362200     209.0000     205.9800     186.9100
        3500    52.374400     223.0000     208.7900     186.8700
        3501    52.386700     217.0000     210.8900     186.8400
        3502    52.398900     200.0000     211.6500     186.8100
        3503    52.411200     198.0000     210.8900     186.7700
        3504    52.423400     227.0000     209.0200     186.7400
        3505    52.435700     221.0000     206.8300     186.7100
        3506    52.447900     214.0000     205.0000     186.6800
        3507    52.460200     205.0000     203.8900     186.6400
        3508    52.472400     236.0000     203.5800     186.6100
        3509    52.484700     227.0000     203.9700     186.5800
        3510    52.496900     217.0000     204.9200     186.5400
        3511    52.509200     205.0000     206.2000     186.5100
        3512    52.521400     205.0000     207.4900     186.4800
        3513    52.533700     229.0000     208.4100     186.4400
        3514    52.546000     205.0000     208.7400     186.4100
        3515    52.558200     218.0000     208.5800     186.3800
        3516    52.570500     253.0000     208.3300     186.3400
        3517    52.582700     187.0000     208.3800     186.3100
        3518    52.595000     193.0000     209.0100     186.2800
        3519    52.607200     215.0000     210.7000     186.2400
        3520    52.619500     194.0000     213.2500     186.2100
        3521    52.631700     215.0000     213.6700     186.1800
        3522    52.644000     206.0000     212.4000     186.1400
        3523    52.656200     221.0000     212.9800     186.1100
        3524    52.668500     228.0000     214.6300     186.0800
        3525    52.680700     202.0000     216.9200     186.0400
        3526    52.693000     207.0000     219.6700     186.0100
        3527    52.705200     208.0000     222.8300     185.9700
        3528    52.717500     247.0000     226.3800     185.9400
        3529    52.729700     235.0000     230.2300     185.9100
        3530    52.742000     233.0000     234.4000     185.8700
        3531    52.754200     214.0000     238.9100     185.8400
        3532    52.766500     215.0000     243.1500     185.8000
        3533    52.778700     268.0000     246.1600     185.7700
        3534    52.791000     253.0000     249.5600     185.7400
        3535    52.803200     244.0000     254.3800     185.7000
        3536    52.815500     270.0000     260.8900     185.6700
        3537    52.827700     266.0000     269.5800     185.6300
        3538    52.840000     263.0000     281.3900     185.6000
        3539    52.852200     300.0000     297.6100     185.5700
        3540    52.864500     314.0000     319.6800     185.5300
        3541    52.876700     385.0000     350.5500     185.5000
        3542    52.889000     413.0000     395.6300     185.4600
        3543    52.901200     554.0000     461.8900     185.4300
        3544    52.913500     590.0000     558.8900     185.3900
        3545    52.925700     755.0000     697.1300     185.3600
        3546    52.938000    1021.0000     883.5600     185.3300
        3547    52.950200    1254.0000    1113.0200     185.2900
        3548    52.962500    1548.0000    1356.4400     185.2600
        3549    52.974700    1719.0000    1547.2000     185.2200
        3550    52.987000    1621.0000    1591.7400     185.1900
        3551    52.999200    1479.0000    1452.3000     185.1500
        3552    53.011500    1270.0000    1203.9100     185.1200
        3553    53.023700     957.0000     960.1800     185.0800
        3554    53.036000     795.0000     782.9500     185.0500
        3555    53.048200     653.0000     681.3000     185.0100
        3556    53.060500     651.0000     644.5200     184.9800
        3557    53.072700     677.0000     661.0200     184.9500
        3558    53.085000     764.0000     720.3500     184.9100
        3559    53.097200     921.0000     807.9700     184.8800
        3560    53.109500     963.0000     898.0200     184.8400
        3561    53.121700     984.0000     948.9000     184.8100
        3562    53.134000     944.0000     920.6400     184.7700
        3563    53.146200     800.0000     813.7300     184.7400
        3564    53.158500     706.0000     673.1800     184.7000
        3565    53.170700     507.0000     545.1800     184.6700
        3566    53.183000     427.0000     448.6800     184.6300
        3567    53.195200     340.0000     382.3400     184.6000
        3568    53.207500     350.0000     337.0600     184.5600
        3569    53.219800     270.0000     306.0300     184.5300
        3570    53.232000     249.0000     284.0200     184.4900
        3571    53.244300     256.0000     268.2900     184.4600
        3572    53.256500     265.0000     256.7900     184.4200
        3573    53.268800     237.0000     248.1800     184.3900
        3574    53.281000     231.0000     241.5900     184.3500
        3575    53.293300     231.0000     236.4900     184.3200
        3576    53.305500     219.0000     232.5200     184.2800
        3577    53.317800     204.0000     229.4600     184.2500
        3578    53.330000     207.0000     227.2200     184.2100
        3579    53.342300     222.0000     225.7700     184.1800
        3580    53.354500     223.0000     225.1000     184.1400
        3581    53.366800     248.0000     225.2300     184.1100
        3582    53.379000     188.0000     226.3200     184.0700
        3583    53.391300     215.0000     227.8700     184.0400
        3584    53.403500     223.0000     230.1000     184.0000
        3585    53.415800     221.0000     234.7500     183.9700
        3586    53.428000     252.0000     242.4200     183.9300
        3587    53.440300     237.0000     254.1400     183.9000
        3588    53.452500     280.0000     271.2800     183.8600
        3589    53.464800     280.0000     295.1600     183.8300
        3590    53.477000     301.0000     326.3600     183.7900
        3591    53.489300     349.0000     363.3600     183.7600
        3592    53.501500     425.0000     400.1800     183.7200
        3593    53.513800     417.0000     425.3900     183.6900
        3594    53.526000     441.0000     429.2300     183.6500
        3595    53.538300     462.0000     408.5600     183.6200
        3596    53.550500     390.0000     372.6200     183.5800
        3597    53.562800     340.0000     335.7000     183.5500
        3598    53.575000     292.0000     307.0300     183.5100
        3599    53.587300     278.0000     289.4100     183.4800
        3600    53.599500     253.0000     282.2700     183.4400
        3601    53.611800     276.0000     284.0800     183.4100
        3602    53.624000     257.0000     293.1000     183.3700
        3603    53.636300     297.0000     306.7400     183.3400
        3604    53.648500     315.0000     320.4100     183.3000
        3605    53.660800     305.0000     327.8800     183.2700
        3606    53.673000     324.0000     324.5700     183.2300
        3607    53.685300     301.0000     310.0400     183.2000
        3608    53.697500     303.0000     288.9800     183.1600
        3609    53.709800     269.0000     267.5100     183.1300
        3610    53.722000     243.0000     249.3100     183.0900
        3611    53.734300     225.0000     235.3800     183.0600
        3612    53.746500     230.0000     225.2900     183.0200
        3613    53.758800     218.0000     218.2200     182.9900
        3614    53.771000     223.0000     213.3500     182.9500
        3615    53.783300     208.0000     210.0100     182.9200
        3616    53.795500     204.0000     207.7200     182.8800
        3617    53.807800     238.0000     206.0700     182.8500
        3618    53.820000     227.0000     204.7700     182.8100
        3619    53.832300     210.0000     203.5900     182.7800
        3620    53.844600     203.0000     202.4100     182.7400
        3621    53.856800     199.0000     201.1600     182.7100
        3622    53.869100     204.0000     199.8800     182.6700
        3623    53.881300     236.0000     198.6900     182.6400
        3624    53.893600     204.0000     197.7000     182.6000
        3625    53.905800     230.0000     197.0000     182.5700
        3626    53.918100     189.0000     196.6100     182.5300
        3627    53.930300     220.0000     196.4800     182.5000
        3628    53.942600     198.0000     196.6400     182.4600
        3629    53.954800     210.0000     197.1700     182.4300
        3630    53.967100     226.0000     197.7500     182.3900
        3631    53.979300     192.0000     197.2500     182.3600
        3632    53.991600     171.0000     196.7100     182.3200
        3633    54.003800     224.0000     196.7100     182.2900
        3634    54.016100     207.0000     197.0000     182.2500
        3635    54.028300     186.0000     197.5200     182.2200
        3636    54.040600     182.0000     198.2700     182.1800
        3637    54.052800     172.0000     199.3200     182.1500
        3638    54.065100     192.0000     200.8000     182.1100
        3639    54.077300     216.0000     202.8400     182.0800
        3640    54.089600     210.0000     205.6600     182.0400
        3641    54.101800     180.0000     209.5600     182.0100
        3642    54.114100     186.0000     214.6900     181.9800
        3643    54.126300     199.0000     221.1700     181.9400
        3644    54.138600     232.0000     230.0300     181.9100
        3645    54.150800     230.0000     242.1000     181.8700
        3646    54.163100     247.0000     257.6800     181.8400
        3647    54.175300     252.0000     276.4700     181.8000
        3648    54.187600     291.0000     297.0800     181.7700
        3649    54.199800     311.0000     316.5500     181.7300
        3650    54.212100     316.0000     330.5400     181.7000
        3651    54.224300     306.0000     334.9500     181.6700
        3652    54.236600     323.0000     328.4600     181.6300
        3653    54.248800     293.0000     313.7900     181.6000
        3654    54.261100     300.0000     296.1900     181.5600
        3655    54.273300     259.0000     280.5000     181.5300
        3656    54.285600     235.0000     269.6000     181.5000
        3657    54.297800     220.0000     264.5300     181.4600
        3658    54.310100     222.0000     265.1800     181.4300
        3659    54.322300     270.0000     270.8400     181.3900
        3660    54.334600     261.0000     280.1800     181.3600
        3661    54.346800     276.0000     291.1000     181.3300
        3662    54.359100     320.0000     300.7800     181.2900
        3663    54.371300     270.0000     306.2600     181.2600
        3664    54.383600     294.0000     305.5600     181.2200
        3665    54.395800     306.0000     298.4600     181.1900
        3666    54.408100     297.0000     286.4100     181.1600
        3667    54.420300     293.0000     271.7800     181.1200
        3668    54.432600     254.0000     257.0500     181.0900
        3669    54.444800     247.0000     244.1400     181.0600
        3670    54.457100     230.0000     234.0200     181.0200
        3671    54.469400     239.0000     227.0900     180.9900
        3672    54.481600     247.0000     223.2100     180.9600
        3673    54.493900     238.0000     221.3300     180.9200
        3674    54.506100     222.0000     219.9900     180.8900
        3675    54.518400     229.0000     219.9000     180.8600
        3676    54.530600     214.0000     220.3000     180.8200
        3677    54.542900     199.0000     220.1100     180.7900
        3678    54.555100     239.0000     218.6300     180.7600
        3679    54.567400     230.0000     215.7500     180.7200
        3680    54.579600     217.0000     211.9100     180.6900
        3681    54.591900     198.0000     207.7600     180.6600
        3682    54.604100     215.0000     203.8500     180.6300
        3683    54.616400     233.0000     200.6000     180.5900
        3684    54.628600     206.0000     198.1500     180.5600
        3685    54.640900     188.0000     196.2000     180.5300
        3686    54.653100     208.0000     194.3300     180.4900
        3687    54.665400     194.0000     192.9500     180.4600
        3688    54.677600     185.0000     192.1600     180.4300
        3689    54.689900     209.0000     191.7600     180.4000
        3690    54.702100     188.0000     191.6500     180.3600
        3691    54.714400     181.0000     191.7000     180.3300
        3692    54.726600     199.0000     191.4800     180.3000
        3693    54.738900     183.0000     191.0600     180.2700
        3694    54.751100     209.0000     190.9400     180.2400
        3695    54.763400     196.0000     191.0500     180.2000
        3696    54.775600     193.0000     191.4200     180.1700
        3697    54.787900     186.0000     192.0900     180.1400
        3698    54.800100     196.0000     192.1300     180.1100
        3699    54.812400     193.0000     192.4700     180.0800
        3700    54.824600     203.0000     193.9200     180.0400
        3701    54.836900     188.0000     195.6900     180.0100
        3702    54.849100     200.0000     197.0000     179.9800
        3703    54.861400     180.0000     199.5500     179.9500
        3704    54.873600     210.0000     203.5100     179.9200
        3705    54.885900     205.0000     208.8900     179.8900
        3706    54.898100     225.0000     215.8000     179.8600
        3707    54.910400     223.0000     223.7300     179.8200
        3708    54.922600     231.0000     231.5600     179.7900
        3709    54.934900     232.0000     237.5900     179.7600
        3710    54.947100     239.0000     239.7400     179.7300
        3711    54.959400     272.0000     237.5200     179.7000
        3712    54.971600     238.0000     232.1000     179.6700
        3713    54.983900     228.0000     224.9500     179.6400
        3714    54.996100     233.0000     217.5300     179.6100
        3715    55.008400     227.0000     211.7100     179.5800
        3716    55.020600     188.0000     208.3200     179.5500
        3717    55.032900     227.0000     207.2100     179.5200
        3718    55.045100     236.0000     207.6500     179.4900
        3719    55.057400     198.0000     209.0100     179.4600
        3720    55.069600     241.0000     211.0700     179.4300
        3721    55.081900     207.0000     212.7900     179.4000
        3722    55.094100     229.0000     213.1700     179.3700
        3723    55.106400     226.0000     211.6800     179.3400
        3724    55.118700     225.0000     208.4300     179.3100
        3725    55.130900     217.0000     203.9000     179.2800
        3726    55.143200     216.0000     199.2800     179.2500
        3727    55.155400     177.0000     195.2800     179.2200
        3728    55.167700     211.0000     192.1700     179.1900
        3729    55.179900     186.0000     189.8800     179.1600
        3730    55.192200     212.0000     188.1300     179.1300
        3731    55.204400     181.0000     186.6900     179.1000
        3732    55.216700     191.0000     185.6300     179.0700
        3733    55.228900     187.0000     184.8700     179.0400
        3734    55.241200     176.0000     184.3400     179.0100
        3735    55.253400     191.0000     183.9800     178.9900
        3736    55.265700     204.0000     183.7100     178.9600
        3737    55.277900     198.0000     183.3600     178.9300
        3738    55.290200     219.0000     183.0400     178.9000
        3739    55.302400     202.0000     182.8000     178.8700
        3740    55.314700     160.0000     182.5500     178.8400
        3741    55.326900     174.0000     182.3200     178.8200
        3742    55.339200     202.0000     182.1800     178.7900
        3743    55.351400     183.0000     182.0800     178.7600
        3744    55.363700     189.0000     182.0400     178.7300
        3745    55.375900     184.0000     182.0700     178.7000
        3746    55.388200     201.0000     182.2000     178.6800
        3747    55.400400     193.0000     182.4600     178.6500
        3748    55.412700     197.0000     182.9300     178.6200
        3749    55.424900     192.0000     183.6800     178.5900
        3750    55.437200     211.0000     184.2700     178.5700
        3751    55.449400     221.0000     183.7900     178.5400
        3752    55.461700     168.0000     183.4700     178.5100
        3753    55.473900     199.0000     183.4800     178.4900
        3754    55.486200     196.0000     183.5300     178.4600
        3755    55.498400     191.0000     183.4500     178.4300
        3756    55.510700     190.0000     183.2000     178.4100
        3757    55.522900     178.0000     182.8800     178.3800
        3758    55.535200     195.0000     182.6100     178.3600
        3759    55.547400     188.0000     182.4600     178.3300
        3760    55.559700     194.0000     182.4900     178.3000
        3761    55.571900     185.0000     182.7300     178.2800
        3762    55.584200     193.0000     183.0500     178.2500
        3763    55.596400     182.0000     183.0700     178.2300
        3764    55.608700     175.0000     183.0700     178.2000
        3765    55.620900     194.0000     183.4300     178.1800
        3766    55.633200     184.0000     183.9500     178.1500
        3767    55.645400     186.0000     184.0700     178.1300
        3768    55.657700     213.0000     184.0800     178.1000
        3769    55.669900     178.0000     184.1800     178.0800
        3770    55.682200     180.0000     183.6200     178.0500
        3771    55.694400     196.0000     183.1400     178.0300
        3772    55.706700     185.0000     183.0300     178.0000
        3773    55.718900     203.0000     183.1200     177.9800
        3774    55.731200     188.0000     183.3200     177.9500
        3775    55.743400     198.0000     183.6400     177.9300
        3776    55.755700     206.0000     184.0700     177.9100
        3777    55.768000     193.0000     184.5100     177.8800
        3778    55.780200     183.0000     184.8500     177.8600
        3779    55.792500     195.0000     185.1900     177.8400
        3780    55.804700     200.0000     185.5400     177.8100
        3781    55.817000     205.0000     186.0600     177.7900
        3782    55.829200     181.0000     186.5700     177.7700
        3783    55.841500     178.0000     187.1800     177.7400
        3784    55.853700     180.0000     188.2300     177.7200
        3785    55.866000     194.0000     189.9100     177.7000
        3786    55.878200     201.0000     192.1700     177.6800
        3787    55.890500     195.0000     194.2400     177.6500
        3788    55.902700     189.0000     196.3500     177.6300
        3789    55.915000     200.0000     200.0600     177.6100
        3790    55.927200     196.0000     205.5300     177.5900
        3791    55.939500     208.0000     213.1900     177.5700
        3792    55.951700     231.0000     223.4900     177.5500
        3793    55.964000     219.0000     236.5700     177.5200
        3794    55.976200     242.0000     251.8800     177.5000
        3795    55.988500     226.0000     267.7200     177.4800
        3796    56.000700     253.0000     280.9600     177.4600
        3797    56.013000     271.0000     287.8800     177.4400
        3798    56.025200     288.0000     286.0700     177.4200
        3799    56.037500     282.0000     275.9900     177.4000
        3800    56.049700     263.0000     261.0500     177.3800
        3801    56.062000     251.0000     246.2000     177.3600
        3802    56.074200     213.0000     234.6300     177.3400
        3803    56.086500     231.0000     227.4100     177.3200
        3804    56.098700     232.0000     224.4200     177.3000
        3805    56.111000     211.0000     224.9100     177.2800
        3806    56.123200     222.0000     228.0100     177.2600
        3807    56.135500     211.0000     232.9400     177.2400
        3808    56.147700     217.0000     237.9700     177.2200
        3809    56.160000     248.0000     240.8900     177.2100
        3810    56.172200     236.0000     240.1600     177.1900
        3811    56.184500     240.0000     235.4700     177.1700
        3812    56.196700     254.0000     227.9200     177.1500
        3813    56.209000     217.0000     219.4700     177.1300
        3814    56.221200     238.0000     211.8800     177.1200
        3815    56.233500     208.0000     206.0300     177.1000
        3816    56.245700     204.0000     202.0600     177.0800
        3817    56.258000     220.0000     199.7100     177.0600
        3818    56.270200     214.0000     198.6600     177.0500
        3819    56.282500     191.0000     198.8000     177.0300
        3820    56.294700     199.0000     200.0400     177.0100
        3821    56.307000     186.0000     202.1100     177.0000
        3822    56.319200     230.0000     204.6900     176.9800
        3823    56.331500     213.0000     207.3400     176.9600
        3824    56.343700     249.0000     209.3700     176.9500
        3825    56.356000     211.0000     210.0800     176.9300
        3826    56.368200     200.0000     209.2300     176.9200
        3827    56.380500     194.0000     207.2000     176.9000
        3828    56.392800     232.0000     204.8200     176.8900
        3829    56.405000     222.0000     202.9200     176.8700
        3830    56.417300     216.0000     202.1000     176.8600
        3831    56.429500     225.0000     202.5600     176.8400
        3832    56.441800     207.0000     204.3400     176.8300
        3833    56.454000     193.0000     207.7800     176.8100
        3834    56.466300     201.0000     213.2800     176.8000
        3835    56.478500     212.0000     220.9200     176.7900
        3836    56.490800     208.0000     230.6000     176.7700
        3837    56.503000     227.0000     241.7700     176.7600
        3838    56.515300     239.0000     253.1800     176.7500
        3839    56.527500     249.0000     262.7000     176.7300
        3840    56.539800     291.0000     267.5000     176.7200
        3841    56.552000     274.0000     265.4000     176.7100
        3842    56.564300     268.0000     256.7400     176.7000
        3843    56.576500     234.0000     244.5200     176.6800
        3844    56.588800     223.0000     232.2900     176.6700
        3845    56.601000     213.0000     222.3300     176.6600
        3846    56.613300     220.0000     215.5900     176.6500
        3847    56.625500     215.0000     212.1100     176.6400
        3848    56.637800     198.0000     211.4800     176.6300
        3849    56.650000     221.0000     213.1700     176.6100
        3850    56.662300     235.0000     216.5200     176.6000
        3851    56.674500     209.0000     220.4800     176.5900
        3852    56.686800     202.0000     223.5300     176.5800
        3853    56.699000     247.0000     224.0700     176.5700
        3854    56.711300     246.0000     221.2800     176.5600
        3855    56.723500     211.0000     215.7400     176.5500
        3856    56.735800     211.0000     209.0400     176.5400
        3857    56.748000     209.0000     202.6600     176.5400
        3858    56.760300     213.0000     197.3700     176.5300
        3859    56.772500     180.0000     193.3500     176.5200
        3860    56.784800     184.0000     190.4200     176.5100
        3861    56.797000     208.0000     188.3400     176.5000
        3862    56.809300     203.0000     186.8700     176.4900
        3863    56.821500     181.0000     185.8100     176.4900
        3864    56.833800     205.0000     184.9800     176.4800
        3865    56.846000     211.0000     184.3200     176.4700
        3866    56.858300     200.0000     183.8200     176.4600
        3867    56.870500     204.0000     183.4200     176.4600
        3868    56.882800     206.0000     183.1000     176.4500
        3869    56.895000     193.0000     182.8500     176.4500
        3870    56.907300     208.0000     182.6700     176.4400
        3871    56.919500     183.0000     182.5500     176.4300
        3872    56.931800     191.0000     182.4800     176.4300
        3873    56.944000     197.0000     182.4700     176.4200
        3874    56.956300     194.0000     182.5000     176.4200
        3875    56.968500     193.0000     182.5800     176.4100
        3876    56.980800     180.0000     182.6700     176.4100
        3877    56.993000     175.0000     182.7800     176.4000
        3878    57.005300     206.0000     182.9300     176.4000
        3879    57.017500     213.0000     183.1400     176.4000
        3880    57.029800     216.0000     183.4300     176.3900
        3881    57.042100     199.0000     183.8100     176.3900
        3882    57.054300     203.0000     184.3100     176.3900
        3883    57.066600     201.0000     184.9500     176.3800
        3884    57.078800     185.0000     185.7700     176.3800
        3885    57.091100     211.0000     186.8600     176.3800
        3886    57.103300     211.0000     188.3200     176.3800
        3887    57.115600     193.0000     190.2600     176.3800
        3888    57.127800     210.0000     192.8500     176.3700
        3889    57.140100     206.0000     196.2700     176.3700
        3890    57.152300     225.0000     200.7300     176.3700
        3891    57.164600     200.0000     206.3500     176.3700
        3892    57.176800     197.0000     213.0400     176.3700
        3893    57.189100     210.0000     220.3200     176.3700
        3894    57.201300     198.0000     227.2300     176.3700
        3895    57.213600     209.0000     232.3800     176.3700
        3896    57.225800     216.0000     234.4800     176.3700
        3897    57.238100     234.0000     233.1400     176.3700
        3898    57.250300     223.0000     229.2200     176.3700
        3899    57.262600     227.0000     224.4300     176.3800
        3900    57.274800     193.0000     220.4700     176.3800
        3901    57.287100     200.0000     218.3500     176.3800
        3902    57.299300     218.0000     218.0700     176.3800
        3903    57.311600     201.0000     220.3100     176.3900
        3904    57.323800     206.0000     225.4500     176.3900
        3905    57.336100     224.0000     233.0700     176.3900
        3906    57.348300     255.0000     242.4200     176.4000
        3907    57.360600     241.0000     252.0700     176.4000
        3908    57.372800     245.0000     260.0200     176.4000
        3909    57.385100     229.0000     264.1000     176.4100
        3910    57.397300     241.0000     262.9200     176.4100
        3911    57.409600     224.0000     256.6100     176.4200
        3912    57.421800     242.0000     246.9100     176.4200
        3913    57.434100     237.0000     236.3800     176.4300
        3914    57.446300     210.0000     226.8200     176.4300
        3915    57.458600     191.0000     219.1200     176.4400
        3916    57.470800     237.0000     213.8400     176.4500
        3917    57.483100     224.0000     210.9500     176.4500
        3918    57.495300     204.0000     210.0700     176.4600
        3919    57.507600     230.0000     210.6700     176.4700
        3920    57.519800     199.0000     212.0700     176.4800
        3921    57.532100     189.0000     213.4200     176.4800
        3922    57.544300     233.0000     213.8300     176.4900
        3923    57.556600     190.0000     212.7300     176.5000
        3924    57.568800     213.0000     210.0000     176.5100
        3925    57.581100     223.0000     206.2600     176.5200
        3926    57.593300     214.0000     202.3700     176.5300
        3927    57.605600     191.0000     198.4600     176.5400
        3928    57.617800     228.0000     194.2700     176.5500
        3929    57.630100     163.0000     190.7100     176.5600
        3930    57.642300     173.0000     188.1100     176.5700
        3931    57.654600     198.0000     186.2600     176.5800
        3932    57.666800     201.0000     184.9100     176.5900
        3933    57.679100     206.0000     183.9100     176.6000
        3934    57.691400     199.0000     183.1600     176.6200
        3935    57.703600     177.0000     182.6200     176.6300
        3936    57.715900     181.0000     182.2500     176.6400
        3937    57.728100     190.0000     182.0400     176.6500
        3938    57.740400     175.0000     182.0000     176.6700
        3939    57.752600     181.0000     182.1000     176.6800
        3940    57.764900     191.0000     182.0500     176.7000
        3941    57.777100     183.0000     181.7200     176.7100
        3942    57.789400     188.0000     181.4300     176.7200
        3943    57.801600     174.0000     181.3700     176.7400
        3944    57.813900     214.0000     181.5100     176.7600
        3945    57.826100     210.0000     181.8100     176.7700
        3946    57.838400     149.0000     182.3000     176.7900
        3947    57.850600     182.0000     183.0200     176.8000
        3948    57.862900     187.0000     184.0400     176.8200
        3949    57.875100     192.0000     185.4500     176.8400
        3950    57.887400     172.0000     187.3400     176.8500
        3951    57.899600     193.0000     189.8000     176.8700
        3952    57.911900     194.0000     192.5400     176.8900
        3953    57.924100     164.0000     195.0800     176.9100
        3954    57.936400     194.0000     197.3400     176.9300
        3955    57.948600     205.0000     198.4100     176.9500
        3956    57.960900     180.0000     197.4400     176.9700
        3957    57.973100     171.0000     194.6900     176.9900
        3958    57.985400     183.0000     191.3900     177.0100
        3959    57.997600     196.0000     188.6200     177.0300
        3960    58.009900     191.0000     186.7500     177.0500
        3961    58.022100     177.0000     185.7300     177.0700
        3962    58.034400     173.0000     185.4200     177.0900
        3963    58.046600     174.0000     185.7000     177.1100
        3964    58.058900     218.0000     186.4400     177.1400
        3965    58.071100     181.0000     187.4200     177.1600
        3966    58.083400     169.0000     188.4000     177.1800
        3967    58.095600     191.0000     189.2500     177.2100
        3968    58.107900     193.0000     189.5000     177.2300
        3969    58.120100     186.0000     188.7900     177.2500
        3970    58.132400     177.0000     187.2600     177.2800
        3971    58.144600     199.0000     185.4900     177.3000
        3972    58.156900     190.0000     183.9600     177.3300
        3973    58.169100     173.0000     182.8600     177.3600
        3974    58.181400     168.0000     182.1800     177.3800
        3975    58.193600     195.0000     181.8100     177.4100
        3976    58.205900     182.0000     181.4700     177.4400
        3977    58.218100     175.0000     181.2600     177.4600
        3978    58.230400     200.0000     181.1600     177.4900
        3979    58.242600     181.0000     180.7400     177.5200
        3980    58.254900     181.0000     180.3700     177.5500
        3981    58.267100     180.0000     180.1900     177.5800
        3982    58.279400     172.0000     180.0900     177.6100
        3983    58.291600     199.0000     180.0400     177.6400
        3984    58.303900     187.0000     180.0100     177.6700
        3985    58.316200     193.0000     180.0200     177.7000
        3986    58.328400     197.0000     180.0600     177.7300
        3987    58.340700     187.0000     180.1400     177.7600
        3988    58.352900     174.0000     180.2600     177.7900
        3989    58.365200     195.0000     180.3300     177.8200
        3990    58.377400     168.0000     180.4300     177.8600
        3991    58.389700     163.0000     180.4500     177.8900
        3992    58.401900     179.0000     180.2900     177.9200
        3993    58.414200     202.0000     180.1700     177.9500
        3994    58.426400     206.0000     180.1200     177.9900
        3995    58.438700     206.0000     180.1300     178.0200
        3996    58.450900     185.0000     180.1500     178.0600
        3997    58.463200     181.0000     180.1900     178.0900
        3998    58.475400     185.0000     180.2200     178.1300
        3999    58.487700     160.0000     180.2600     178.1700
        4000    58.499900     194.0000     180.3000     178.2000
        4001    58.512200     200.0000     180.3600     178.2400
        4002    58.524400     175.0000     180.4300     178.2800
        4003    58.536700     184.0000     180.5000     178.3100
        4004    58.548900     184.0000     180.5500     178.3500
        4005    58.561200     190.0000     180.5800     178.3900
        4006    58.573400     206.0000     180.6300     178.4300
        4007    58.585700     181.0000     180.6900     178.4700
        4008    58.597900     196.0000     180.7700     178.5100
        4009    58.610200     187.0000     180.8600     178.5500
        4010    58.622400     182.0000     180.9800     178.5900
        4011    58.634700     175.0000     181.1200     178.6300
        4012    58.646900     170.0000     181.3200     178.6800
        4013    58.659200     173.0000     181.5700     178.7200
        4014    58.671400     177.0000     181.6800     178.7600
        4015    58.683700     179.0000     181.5400     178.8000
        4016    58.695900     175.0000     181.5000     178.8500
        4017    58.708200     189.0000     181.5400     178.8900
        4018    58.720400     170.0000     181.6200     178.9300
        4019    58.732700     204.0000     181.7200     178.9800
        4020    58.744900     199.0000     181.8300     179.0300
        4021    58.757200     180.0000     181.9600     179.0700
        4022    58.769400     182.0000     182.1000     179.1200
        4023    58.781700     193.0000     182.2500     179.1600
        4024    58.793900     184.0000     182.4300     179.2100
        4025    58.806200     176.0000     182.6400     179.2600
        4026    58.818400     182.0000     182.8900     179.3100
        4027    58.830700     189.0000     183.0900     179.3500
        4028    58.842900     175.0000     183.2000     179.4000
        4029    58.855200     186.0000     183.3400     179.4500
        4030    58.867400     195.0000     183.5400     179.5000
        4031    58.879700     210.0000     183.7800     179.5500
        4032    58.891900     194.0000     184.0600     179.6100
        4033    58.904200     186.0000     184.3700     179.6600
        4034    58.916400     191.0000     184.7200     179.7100
        4035    58.928700     190.0000     185.1000     179.7600
        4036    58.940900     199.0000     185.4800     179.8100
        4037    58.953200     187.0000     185.8900     179.8700
        4038    58.965500     195.0000     186.3500     179.9200
        4039    58.977700     199.0000     186.8600     179.9700
        4040    58.990000     194.0000     187.4000     180.0300
        4041    59.002200     189.0000     187.9700     180.0800
        4042    59.014500     189.0000     188.5800     180.1400
        4043    59.026700     201.0000     189.2200     180.2000
        4044    59.039000     170.0000     189.9000     180.2500
        4045    59.051200     174.0000     190.6300     180.3100
        4046    59.063500     196.0000     191.4300     180.3700
        4047    59.075700     206.0000     192.3400     180.4200
        4048    59.088000     160.0000     193.4000     180.4800
        4049    59.100200     198.0000     194.6500     180.5400
        4050    59.112500     208.0000     196.1700     180.6000
        4051    59.124700     195.0000     198.1000     180.6600
        4052    59.137000     192.0000     200.5400     180.7200
        4053    59.149200     201.0000     203.6800     180.7800
        4054    59.161500     213.0000     207.7700     180.8400
        4055    59.173700     206.0000     213.1400     180.9100
        4056    59.186000     203.0000     220.2300     180.9700
        4057    59.198200     230.0000     229.6000     181.0300
        4058    59.210500     244.0000     241.8700     181.1000
        4059    59.222700     223.0000     257.4800     181.1600
        4060    59.235000     273.0000     276.2300     181.2200
        4061    59.247200     329.0000     297.6000     181.2900
        4062    59.259500     290.0000     319.9100     181.3500
        4063    59.271700     352.0000     339.9800     181.4200
        4064    59.284000     336.0000     354.4000     181.4900
        4065    59.296200     378.0000     361.0800     181.5500
        4066    59.308500     418.0000     360.1200     181.6200
        4067    59.320700     381.0000     351.9700     181.6900
        4068    59.333000     320.0000     336.6300     181.7600
        4069    59.345200     310.0000     317.6400     181.8300
        4070    59.357500     280.0000     301.4300     181.9000
        4071    59.369700     261.0000     292.6600     181.9700
        4072    59.382000     293.0000     292.7300     182.0400
        4073    59.394200     289.0000     301.2200     182.1100
        4074    59.406500     304.0000     317.1900     182.1800
        4075    59.418700     317.0000     339.2000     182.2600
        4076    59.431000     370.0000     364.4500     182.3300
        4077    59.443200     394.0000     388.4500     182.4000
        4078    59.455500     422.0000     405.5800     182.4800
        4079    59.467700     422.0000     410.5600     182.5500
        4080    59.480000     446.0000     399.8900     182.6300
        4081    59.492200     415.0000     375.6000     182.7000
        4082    59.504500     341.0000     344.4800     182.7800
        4083    59.516700     332.0000     313.7000     182.8500
        4084    59.529000     247.0000     288.4500     182.9300
        4085    59.541200     267.0000     270.5700     183.0100
        4086    59.553500     256.0000     259.7700     183.0900
        4087    59.565700     261.0000     255.0800     183.1700
        4088    59.578000     248.0000     255.4400     183.2500
        4089    59.590200     268.0000     259.7500     183.3300
        4090    59.602500     231.0000     266.3500     183.4100
        4091    59.614800     251.0000     272.7500     183.4900
        4092    59.627000     277.0000     276.2200     183.5700
        4093    59.639300     278.0000     274.2800     183.6500
        4094    59.651500     280.0000     266.3700     183.7400
        4095    59.663800     299.0000     254.6500     183.8200
        4096    59.676000     229.0000     241.9300     183.9100
        4097    59.688300     233.0000     230.3700     183.9900
        4098    59.700500     206.0000     220.9700     184.0800
        4099    59.712800     194.0000     213.8700     184.1600
        4100    59.725000     199.0000     208.7300     184.2500
        4101    59.737300     187.0000     205.0900     184.3300
        4102    59.749500     202.0000     202.6600     184.4200
        4103    59.761800     193.0000     201.1500     184.5100
        4104    59.774000     192.0000     200.2200     184.6000
        4105    59.786300     205.0000     199.6000     184.6900
        4106    59.798500     198.0000     199.0700     184.7800
        4107    59.810800     180.0000     198.3400     184.8700
        4108    59.823000     196.0000     197.2900     184.9600
        4109    59.835300     175.0000     195.9800     185.0500
        4110    59.847500     203.0000     194.6200     185.1400
        4111    59.859800     182.0000     193.4000     185.2400
        4112    59.872000     223.0000     192.4100     185.3300
        4113    59.884300     209.0000     191.6400     185.4200
        4114    59.896500     186.0000     191.0300     185.5200
        4115    59.908800     183.0000     190.5600     185.6200
        4116    59.921000     154.0000     190.2000     185.7100
        4117    59.933300     181.0000     189.9300     185.8100
        4118    59.945500     188.0000     189.7200     185.9000
        4119    59.957800     167.0000     189.5500     186.0000
        4120    59.970000     178.0000     189.4300     186.1000
        4121    59.982300     228.0000     189.3200     186.2000
        4122    59.994500     171.0000     189.2500     186.3000

# The following lines are used to test the character set of files sent by
# network email or other means. They are not part of the CIF data set.
# abcdefghijklmnopqrstuvwxyzABCDEFGHIJKLMNOPQRSTUVWXYZ0123456789
# !@#$%^&*()_+{}:"~<>?|\-=[];'`,./ 
