# Supplementary material for: Hydrogen-substituted β-tricalcium phosphate synthesized in organic media
Source: Acta Crystallogr B Struct Sci Cryst Eng Mater. 2016 Dec 1;72(Pt 6):875–84. doi: 10.1107/S2052520616015675 (PMC5134762; doi:10.1107/S2052520616015675)
Supplement: Supplementary file 19 [file b-72-00875-150317-02-betaTCPsup19.rtv]

###############################################################################
# Rietveld refinement results for sample 150317-02
# Created with Profex 3.10.0
# Export date: Juli 27, 2016 - 16:29
###############################################################################

data_150317-02
_pd_block_id 150317-02

loop_
    _pd_proc_point_id
    _pd_proc_2theta_corrected
    _pd_proc_intensity_total
    _pd_calc_intensity_total
    _pd_proc_intensity_bkg_calc
           1     9.508400     303.0000     288.0900     287.9800
           2     9.520600     282.0000     288.3400     288.2300
           3     9.532900     303.0000     288.5800     288.4700
           4     9.545100     303.0000     288.8100     288.6900
           5     9.557400     291.0000     289.0200     288.9000
           6     9.569600     297.0000     289.2100     289.1000
           7     9.581900     293.0000     289.4000     289.2800
           8     9.594100     290.0000     289.5700     289.4500
           9     9.606400     277.0000     289.7200     289.6000
          10     9.618600     293.0000     289.8600     289.7400
          11     9.630900     287.0000     289.9900     289.8700
          12     9.643100     319.0000     290.1100     289.9800
          13     9.655400     274.0000     290.2200     290.0900
          14     9.667600     310.0000     290.3100     290.1800
          15     9.679900     299.0000     290.4000     290.2600
          16     9.692100     318.0000     290.4700     290.3300
          17     9.704400     292.0000     290.5300     290.3900
          18     9.716600     277.0000     290.5800     290.4400
          19     9.728900     313.0000     290.6300     290.4800
          20     9.741100     282.0000     290.6600     290.5100
          21     9.753400     285.0000     290.6900     290.5400
          22     9.765600     282.0000     290.7000     290.5500
          23     9.777900     278.0000     290.7100     290.5500
          24     9.790100     293.0000     290.7100     290.5500
          25     9.802400     322.0000     290.7000     290.5400
          26     9.814600     270.0000     290.6800     290.5200
          27     9.826900     289.0000     290.6600     290.4900
          28     9.839100     303.0000     290.6200     290.4500
          29     9.851400     303.0000     290.5900     290.4100
          30     9.863600     273.0000     290.5400     290.3600
          31     9.875900     262.0000     290.4900     290.3000
          32     9.888100     287.0000     290.4300     290.2400
          33     9.900400     317.0000     290.3600     290.1700
          34     9.912600     294.0000     290.2900     290.1000
          35     9.924900     297.0000     290.2200     290.0200
          36     9.937100     304.0000     290.1300     289.9300
          37     9.949400     275.0000     290.0500     289.8400
          38     9.961600     283.0000     289.9600     289.7400
          39     9.973900     284.0000     289.8600     289.6400
          40     9.986100     256.0000     289.7600     289.5300
          41     9.998400     281.0000     289.6500     289.4200
          42    10.010600     292.0000     289.5400     289.3000
          43    10.022900     289.0000     289.4300     289.1800
          44    10.035100     264.0000     289.3100     289.0600
          45    10.047400     291.0000     289.1900     288.9300
          46    10.059600     291.0000     289.0600     288.8000
          47    10.071900     273.0000     288.9300     288.6600
          48    10.084100     279.0000     288.8000     288.5200
          49    10.096400     271.0000     288.6700     288.3800
          50    10.108600     304.0000     288.5300     288.2300
          51    10.120900     276.0000     288.3900     288.0800
          52    10.133100     314.0000     288.2500     287.9300
          53    10.145400     272.0000     288.1000     287.7700
          54    10.157700     298.0000     287.9600     287.6200
          55    10.169900     300.0000     287.8100     287.4600
          56    10.182200     277.0000     287.6600     287.2900
          57    10.194400     305.0000     287.5000     287.1300
          58    10.206700     268.0000     287.3500     286.9600
          59    10.218900     279.0000     287.1900     286.7900
          60    10.231200     262.0000     287.0400     286.6200
          61    10.243400     294.0000     286.8800     286.4500
          62    10.255700     295.0000     286.7200     286.2700
          63    10.267900     301.0000     286.5600     286.0900
          64    10.280200     280.0000     286.4000     285.9200
          65    10.292400     258.0000     286.2500     285.7400
          66    10.304700     265.0000     286.0900     285.5600
          67    10.316900     271.0000     285.9300     285.3700
          68    10.329200     282.0000     285.7700     285.1900
          69    10.341400     259.0000     285.6200     285.0100
          70    10.353700     290.0000     285.4600     284.8200
          71    10.365900     271.0000     285.3100     284.6300
          72    10.378200     302.0000     285.1600     284.4500
          73    10.390400     293.0000     285.0100     284.2600
          74    10.402700     257.0000     284.8700     284.0700
          75    10.414900     272.0000     284.7200     283.8800
          76    10.427200     268.0000     284.5900     283.6900
          77    10.439400     284.0000     284.4500     283.5000
          78    10.451700     326.0000     284.3300     283.3100
          79    10.463900     295.0000     284.2100     283.1200
          80    10.476200     274.0000     284.1000     282.9300
          81    10.488400     278.0000     284.0000     282.7400
          82    10.500700     284.0000     283.9200     282.5500
          83    10.512900     256.0000     283.8500     282.3500
          84    10.525200     285.0000     283.7900     282.1600
          85    10.537400     270.0000     283.7700     281.9700
          86    10.549700     297.0000     283.7700     281.7800
          87    10.561900     281.0000     283.8100     281.5900
          88    10.574200     289.0000     283.8900     281.4000
          89    10.586400     332.0000     284.0300     281.2100
          90    10.598700     282.0000     284.2500     281.0100
          91    10.610900     282.0000     284.5700     280.8200
          92    10.623200     274.0000     284.8200     280.6300
          93    10.635400     301.0000     285.4200     280.4400
          94    10.647700     281.0000     286.2900     280.2500
          95    10.659900     276.0000     287.6000     280.0700
          96    10.672200     303.0000     288.7800     279.8800
          97    10.684400     297.0000     290.5000     279.6900
          98    10.696700     310.0000     292.7300     279.5000
          99    10.708900     309.0000     295.6800     279.3200
         100    10.721200     291.0000     299.2300     279.1300
         101    10.733400     310.0000     303.3100     278.9400
         102    10.745700     350.0000     309.4400     278.7600
         103    10.757900     325.0000     317.2800     278.5800
         104    10.770200     323.0000     328.2400     278.3900
         105    10.782400     319.0000     342.9100     278.2100
         106    10.794700     345.0000     362.5200     278.0300
         107    10.807000     396.0000     388.6800     277.8500
         108    10.819200     418.0000     421.0200     277.6700
         109    10.831500     474.0000     451.8900     277.4900
         110    10.843700     504.0000     472.8000     277.3100
         111    10.856000     484.0000     486.6800     277.1300
         112    10.868200     532.0000     493.1000     276.9600
         113    10.880500     484.0000     485.4100     276.7800
         114    10.892700     463.0000     455.1700     276.6000
         115    10.905000     421.0000     411.8400     276.4300
         116    10.917200     377.0000     371.0400     276.2600
         117    10.929500     367.0000     336.0000     276.0900
         118    10.941700     296.0000     312.5900     275.9200
         119    10.954000     317.0000     299.7000     275.7500
         120    10.966200     315.0000     292.4900     275.5800
         121    10.978500     274.0000     288.0900     275.4100
         122    10.990700     323.0000     285.2100     275.2400
         123    11.003000     292.0000     283.1200     275.0800
         124    11.015200     277.0000     281.5600     274.9100
         125    11.027500     269.0000     280.3500     274.7500
         126    11.039700     306.0000     279.3800     274.5900
         127    11.052000     288.0000     278.5800     274.4300
         128    11.064200     288.0000     277.9000     274.2700
         129    11.076500     293.0000     277.3200     274.1100
         130    11.088700     279.0000     276.8200     273.9500
         131    11.101000     233.0000     276.3700     273.7900
         132    11.113200     286.0000     275.9600     273.6400
         133    11.125500     288.0000     275.5900     273.4800
         134    11.137700     301.0000     275.2600     273.3300
         135    11.150000     282.0000     274.9500     273.1800
         136    11.162200     249.0000     274.6500     273.0300
         137    11.174500     270.0000     274.3800     272.8800
         138    11.186700     255.0000     274.1200     272.7300
         139    11.199000     290.0000     273.8800     272.5800
         140    11.211200     289.0000     273.6500     272.4300
         141    11.223500     269.0000     273.4200     272.2900
         142    11.235700     274.0000     273.2100     272.1400
         143    11.248000     250.0000     273.0000     272.0000
         144    11.260200     304.0000     272.8000     271.8600
         145    11.272500     309.0000     272.6100     271.7200
         146    11.284700     259.0000     272.4200     271.5800
         147    11.297000     279.0000     272.2400     271.4400
         148    11.309200     279.0000     272.0600     271.3000
         149    11.321500     271.0000     271.8900     271.1700
         150    11.333700     303.0000     271.7200     271.0300
         151    11.346000     305.0000     271.5600     270.9000
         152    11.358200     255.0000     271.3900     270.7600
         153    11.370500     274.0000     271.2400     270.6300
         154    11.382700     287.0000     271.0800     270.5000
         155    11.395000     282.0000     270.9300     270.3700
         156    11.407200     275.0000     270.7800     270.2400
         157    11.419500     256.0000     270.6300     270.1100
         158    11.431800     251.0000     270.4900     269.9900
         159    11.444000     284.0000     270.3400     269.8600
         160    11.456300     261.0000     270.2000     269.7400
         161    11.468500     284.0000     270.0700     269.6100
         162    11.480800     289.0000     269.9300     269.4900
         163    11.493000     264.0000     269.7900     269.3700
         164    11.505300     275.0000     269.6600     269.2500
         165    11.517500     258.0000     269.5300     269.1300
         166    11.529800     257.0000     269.4000     269.0100
         167    11.542000     267.0000     269.2700     268.8900
         168    11.554300     221.0000     269.1400     268.7800
         169    11.566500     277.0000     269.0200     268.6600
         170    11.578800     248.0000     268.9000     268.5500
         171    11.591000     281.0000     268.7700     268.4300
         172    11.603300     267.0000     268.6500     268.3200
         173    11.615500     295.0000     268.5300     268.2100
         174    11.627800     264.0000     268.4100     268.1000
         175    11.640000     260.0000     268.3000     267.9900
         176    11.652300     268.0000     268.1800     267.8800
         177    11.664500     274.0000     268.0700     267.7700
         178    11.676800     291.0000     267.9600     267.6700
         179    11.689000     272.0000     267.8400     267.5600
         180    11.701300     309.0000     267.7300     267.4600
         181    11.713500     269.0000     267.6200     267.3500
         182    11.725800     269.0000     267.5200     267.2500
         183    11.738000     254.0000     267.4100     267.1500
         184    11.750300     276.0000     267.3000     267.0500
         185    11.762500     279.0000     267.2000     266.9400
         186    11.774800     256.0000     267.0900     266.8400
         187    11.787000     266.0000     266.9900     266.7500
         188    11.799300     260.0000     266.8900     266.6500
         189    11.811500     296.0000     266.7900     266.5500
         190    11.823800     267.0000     266.6900     266.4500
         191    11.836000     274.0000     266.5900     266.3600
         192    11.848300     255.0000     266.4900     266.2600
         193    11.860500     268.0000     266.3900     266.1700
         194    11.872800     244.0000     266.3000     266.0800
         195    11.885000     288.0000     266.2000     265.9800
         196    11.897300     252.0000     266.1100     265.8900
         197    11.909500     272.0000     266.0200     265.8000
         198    11.921800     249.0000     265.9200     265.7100
         199    11.934000     257.0000     265.8300     265.6200
         200    11.946300     263.0000     265.7400     265.5300
         201    11.958500     279.0000     265.6500     265.4400
         202    11.970800     271.0000     265.5600     265.3500
         203    11.983000     272.0000     265.4700     265.2700
         204    11.995300     272.0000     265.3800     265.1800
         205    12.007500     258.0000     265.3000     265.1000
         206    12.019800     274.0000     265.2100     265.0100
         207    12.032000     251.0000     265.1300     264.9300
         208    12.044300     285.0000     265.0400     264.8400
         209    12.056500     264.0000     264.9600     264.7600
         210    12.068800     237.0000     264.8700     264.6800
         211    12.081100     294.0000     264.7900     264.5900
         212    12.093300     257.0000     264.7100     264.5100
         213    12.105600     265.0000     264.6300     264.4300
         214    12.117800     303.0000     264.5500     264.3500
         215    12.130100     263.0000     264.4700     264.2700
         216    12.142300     269.0000     264.3900     264.1900
         217    12.154600     251.0000     264.3100     264.1200
         218    12.166800     286.0000     264.2300     264.0400
         219    12.179100     264.0000     264.1500     263.9600
         220    12.191300     257.0000     264.0800     263.8800
         221    12.203600     276.0000     264.0000     263.8100
         222    12.215800     277.0000     263.9200     263.7300
         223    12.228100     274.0000     263.8500     263.6600
         224    12.240300     227.0000     263.7700     263.5800
         225    12.252600     265.0000     263.7000     263.5100
         226    12.264800     294.0000     263.6300     263.4300
         227    12.277100     265.0000     263.5500     263.3600
         228    12.289300     266.0000     263.4800     263.2900
         229    12.301600     265.0000     263.4100     263.2100
         230    12.313800     248.0000     263.3400     263.1400
         231    12.326100     259.0000     263.2700     263.0700
         232    12.338300     253.0000     263.2000     263.0000
         233    12.350600     256.0000     263.1300     262.9300
         234    12.362800     258.0000     263.0600     262.8600
         235    12.375100     282.0000     262.9900     262.7900
         236    12.387300     219.0000     262.9200     262.7200
         237    12.399600     276.0000     262.8500     262.6500
         238    12.411800     267.0000     262.7900     262.5800
         239    12.424100     256.0000     262.7200     262.5100
         240    12.436300     285.0000     262.6500     262.4500
         241    12.448600     278.0000     262.5900     262.3800
         242    12.460800     272.0000     262.5200     262.3100
         243    12.473100     270.0000     262.4600     262.2400
         244    12.485300     296.0000     262.3900     262.1800
         245    12.497600     241.0000     262.3300     262.1100
         246    12.509800     246.0000     262.2600     262.0400
         247    12.522100     246.0000     262.2000     261.9800
         248    12.534300     287.0000     262.1400     261.9100
         249    12.546600     286.0000     262.0700     261.8500
         250    12.558800     238.0000     262.0100     261.7800
         251    12.571100     261.0000     261.9500     261.7200
         252    12.583300     276.0000     261.8900     261.6600
         253    12.595600     274.0000     261.8300     261.5900
         254    12.607800     284.0000     261.7700     261.5300
         255    12.620100     246.0000     261.7100     261.4600
         256    12.632300     249.0000     261.6500     261.4000
         257    12.644600     251.0000     261.5900     261.3400
         258    12.656800     262.0000     261.5300     261.2800
         259    12.669100     252.0000     261.4700     261.2100
         260    12.681300     234.0000     261.4100     261.1500
         261    12.693600     278.0000     261.3600     261.0900
         262    12.705900     268.0000     261.3000     261.0300
         263    12.718100     236.0000     261.2400     260.9700
         264    12.730400     287.0000     261.1900     260.9100
         265    12.742600     281.0000     261.1300     260.8400
         266    12.754900     245.0000     261.0800     260.7800
         267    12.767100     245.0000     261.0300     260.7200
         268    12.779400     217.0000     260.9700     260.6600
         269    12.791600     270.0000     260.9200     260.6000
         270    12.803900     250.0000     260.8700     260.5400
         271    12.816100     268.0000     260.8200     260.4800
         272    12.828400     294.0000     260.7800     260.4200
         273    12.840600     261.0000     260.7300     260.3600
         274    12.852900     242.0000     260.6900     260.3000
         275    12.865100     265.0000     260.6600     260.2500
         276    12.877400     268.0000     260.6500     260.1900
         277    12.889600     281.0000     260.6400     260.1300
         278    12.901900     245.0000     260.6500     260.0700
         279    12.914100     255.0000     260.6900     260.0100
         280    12.926400     243.0000     260.7800     259.9500
         281    12.938600     228.0000     260.9000     259.8900
         282    12.950900     233.0000     261.1200     259.8400
         283    12.963100     268.0000     261.5200     259.7800
         284    12.975400     261.0000     262.3500     259.7200
         285    12.987600     267.0000     262.4500     259.6600
         286    12.999900     266.0000     262.5400     259.6000
         287    13.012100     273.0000     263.0600     259.5500
         288    13.024400     275.0000     263.3500     259.4900
         289    13.036600     257.0000     263.2000     259.4300
         290    13.048900     232.0000     261.4700     259.3800
         291    13.061100     229.0000     261.3100     259.3200
         292    13.073400     233.0000     260.7700     259.2600
         293    13.085600     239.0000     259.9900     259.2000
         294    13.097900     272.0000     259.8700     259.1500
         295    13.110100     286.0000     259.8200     259.0900
         296    13.122400     261.0000     259.7800     259.0400
         297    13.134600     244.0000     259.7500     258.9800
         298    13.146900     268.0000     259.7300     258.9200
         299    13.159100     250.0000     259.7100     258.8700
         300    13.171400     254.0000     259.7000     258.8100
         301    13.183600     258.0000     259.6900     258.7500
         302    13.195900     266.0000     259.6800     258.7000
         303    13.208100     252.0000     259.6800     258.6400
         304    13.220400     257.0000     259.6900     258.5900
         305    13.232600     253.0000     259.7000     258.5300
         306    13.244900     272.0000     259.7200     258.4800
         307    13.257100     265.0000     259.7600     258.4200
         308    13.269400     251.0000     259.8000     258.3600
         309    13.281600     253.0000     259.8500     258.3100
         310    13.293900     273.0000     259.9200     258.2500
         311    13.306100     274.0000     260.0100     258.2000
         312    13.318400     271.0000     260.1200     258.1400
         313    13.330600     247.0000     260.2500     258.0900
         314    13.342900     251.0000     260.4200     258.0300
         315    13.355100     249.0000     260.6200     257.9800
         316    13.367400     274.0000     260.8700     257.9200
         317    13.379700     232.0000     261.1900     257.8700
         318    13.391900     275.0000     261.5900     257.8100
         319    13.404200     274.0000     262.0900     257.7600
         320    13.416400     281.0000     262.7400     257.7000
         321    13.428700     255.0000     263.6000     257.6500
         322    13.440900     310.0000     264.7400     257.5900
         323    13.453200     289.0000     266.2900     257.5400
         324    13.465400     286.0000     268.4000     257.4900
         325    13.477700     298.0000     270.7800     257.4300
         326    13.489900     273.0000     274.5800     257.3800
         327    13.502200     310.0000     279.7500     257.3200
         328    13.514400     298.0000     286.7600     257.2700
         329    13.526700     289.0000     296.2700     257.2100
         330    13.538900     298.0000     309.1900     257.1600
         331    13.551200     295.0000     326.7500     257.1100
         332    13.563400     320.0000     350.6700     257.0500
         333    13.575700     378.0000     381.4500     257.0000
         334    13.587900     368.0000     413.8400     256.9400
         335    13.600200     413.0000     439.5100     256.8900
         336    13.612400     409.0000     460.3200     256.8400
         337    13.624700     459.0000     477.5900     256.7800
         338    13.636900     467.0000     480.7600     256.7300
         339    13.649200     477.0000     458.3700     256.6700
         340    13.661400     426.0000     418.2400     256.6200
         341    13.673700     356.0000     380.5400     256.5700
         342    13.685900     324.0000     345.5900     256.5100
         343    13.698200     287.0000     313.8800     256.4600
         344    13.710400     302.0000     292.5700     256.4100
         345    13.722700     299.0000     280.5300     256.3500
         346    13.734900     273.0000     273.6300     256.3000
         347    13.747200     270.0000     269.3800     256.2500
         348    13.759400     271.0000     266.5400     256.1900
         349    13.771700     264.0000     264.5500     256.1400
         350    13.783900     253.0000     263.0800     256.0900
         351    13.796200     286.0000     261.9500     256.0300
         352    13.808400     259.0000     261.0700     255.9800
         353    13.820700     296.0000     260.3500     255.9300
         354    13.832900     265.0000     259.7700     255.8800
         355    13.845200     266.0000     259.2800     255.8200
         356    13.857400     267.0000     258.8600     255.7700
         357    13.869700     269.0000     258.5000     255.7200
         358    13.881900     243.0000     258.1900     255.6600
         359    13.894200     276.0000     257.9200     255.6100
         360    13.906400     238.0000     257.6700     255.5600
         361    13.918700     265.0000     257.4600     255.5100
         362    13.930900     239.0000     257.2600     255.4600
         363    13.943200     253.0000     257.0900     255.4000
         364    13.955400     260.0000     256.9200     255.3500
         365    13.967700     270.0000     256.7700     255.3000
         366    13.979900     271.0000     256.6300     255.2500
         367    13.992200     246.0000     256.5100     255.2000
         368    14.004500     270.0000     256.3900     255.1400
         369    14.016700     274.0000     256.2900     255.0900
         370    14.029000     237.0000     256.1900     255.0400
         371    14.041200     239.0000     256.1000     254.9900
         372    14.053500     231.0000     256.0200     254.9400
         373    14.065700     256.0000     255.9600     254.8900
         374    14.078000     276.0000     255.9200     254.8300
         375    14.090200     273.0000     255.8900     254.7800
         376    14.102500     250.0000     255.8900     254.7300
         377    14.114700     272.0000     255.9200     254.6800
         378    14.127000     275.0000     256.0000     254.6300
         379    14.139200     267.0000     256.1300     254.5800
         380    14.151500     270.0000     256.3500     254.5300
         381    14.163700     276.0000     256.6700     254.4800
         382    14.176000     259.0000     257.1300     254.4300
         383    14.188200     247.0000     257.7200     254.3800
         384    14.200500     274.0000     258.3100     254.3300
         385    14.212700     269.0000     258.7700     254.2800
         386    14.225000     230.0000     259.1500     254.2300
         387    14.237200     229.0000     259.4300     254.1800
         388    14.249500     249.0000     259.3600     254.1300
         389    14.261700     285.0000     258.7600     254.0800
         390    14.274000     267.0000     257.8600     254.0300
         391    14.286200     280.0000     257.0400     253.9800
         392    14.298500     245.0000     256.2600     253.9300
         393    14.310700     261.0000     255.5500     253.8800
         394    14.323000     234.0000     255.0400     253.8300
         395    14.335200     253.0000     254.7200     253.7800
         396    14.347500     258.0000     254.5100     253.7300
         397    14.359700     266.0000     254.3600     253.6800
         398    14.372000     280.0000     254.2400     253.6400
         399    14.384200     249.0000     254.1400     253.5900
         400    14.396500     237.0000     254.0500     253.5400
         401    14.408700     244.0000     253.9700     253.4900
         402    14.421000     240.0000     253.8900     253.4400
         403    14.433200     264.0000     253.8200     253.4000
         404    14.445500     239.0000     253.7600     253.3500
         405    14.457700     262.0000     253.6900     253.3000
         406    14.470000     246.0000     253.6300     253.2500
         407    14.482200     261.0000     253.5700     253.2100
         408    14.494500     273.0000     253.5100     253.1600
         409    14.506700     273.0000     253.4600     253.1100
         410    14.519000     248.0000     253.4000     253.0700
         411    14.531200     241.0000     253.3400     253.0200
         412    14.543500     243.0000     253.2900     252.9700
         413    14.555700     253.0000     253.2400     252.9300
         414    14.568000     238.0000     253.1800     252.8800
         415    14.580200     274.0000     253.1300     252.8300
         416    14.592500     269.0000     253.0800     252.7900
         417    14.604700     241.0000     253.0300     252.7400
         418    14.617000     276.0000     252.9800     252.7000
         419    14.629200     278.0000     252.9300     252.6500
         420    14.641500     265.0000     252.8800     252.6100
         421    14.653800     263.0000     252.8300     252.5600
         422    14.666000     266.0000     252.7800     252.5200
         423    14.678300     262.0000     252.7300     252.4700
         424    14.690500     272.0000     252.6800     252.4300
         425    14.702800     272.0000     252.6400     252.3900
         426    14.715000     270.0000     252.5900     252.3400
         427    14.727300     254.0000     252.5400     252.3000
         428    14.739500     265.0000     252.5000     252.2600
         429    14.751800     259.0000     252.4500     252.2100
         430    14.764000     244.0000     252.4100     252.1700
         431    14.776300     253.0000     252.3600     252.1300
         432    14.788500     226.0000     252.3200     252.0800
         433    14.800800     233.0000     252.2700     252.0400
         434    14.813000     251.0000     252.2300     252.0000
         435    14.825300     261.0000     252.1800     251.9600
         436    14.837500     256.0000     252.1400     251.9200
         437    14.849800     278.0000     252.1000     251.8800
         438    14.862000     224.0000     252.0500     251.8300
         439    14.874300     250.0000     252.0100     251.7900
         440    14.886500     254.0000     251.9700     251.7500
         441    14.898800     240.0000     251.9300     251.7100
         442    14.911000     227.0000     251.8900     251.6700
         443    14.923300     260.0000     251.8500     251.6300
         444    14.935500     229.0000     251.8000     251.5900
         445    14.947800     281.0000     251.7600     251.5500
         446    14.960000     284.0000     251.7200     251.5100
         447    14.972300     233.0000     251.6800     251.4800
         448    14.984500     263.0000     251.6400     251.4400
         449    14.996800     247.0000     251.6100     251.4000
         450    15.009000     225.0000     251.5700     251.3600
         451    15.021300     267.0000     251.5300     251.3200
         452    15.033500     241.0000     251.4900     251.2900
         453    15.045800     257.0000     251.4500     251.2500
         454    15.058000     240.0000     251.4100     251.2100
         455    15.070300     253.0000     251.3800     251.1700
         456    15.082500     244.0000     251.3400     251.1400
         457    15.094800     269.0000     251.3000     251.1000
         458    15.107000     242.0000     251.2700     251.0700
         459    15.119300     241.0000     251.2300     251.0300
         460    15.131500     273.0000     251.2000     251.0000
         461    15.143800     283.0000     251.1600     250.9600
         462    15.156000     236.0000     251.1300     250.9300
         463    15.168300     263.0000     251.0900     250.8900
         464    15.180500     262.0000     251.0600     250.8600
         465    15.192800     239.0000     251.0300     250.8200
         466    15.205000     258.0000     250.9900     250.7900
         467    15.217300     271.0000     250.9600     250.7600
         468    15.229500     283.0000     250.9300     250.7200
         469    15.241800     254.0000     250.8900     250.6900
         470    15.254000     222.0000     250.8600     250.6600
         471    15.266300     233.0000     250.8300     250.6300
         472    15.278600     221.0000     250.8000     250.6000
         473    15.290800     258.0000     250.7700     250.5600
         474    15.303100     275.0000     250.7400     250.5300
         475    15.315300     238.0000     250.7100     250.5000
         476    15.327600     241.0000     250.6800     250.4700
         477    15.339800     233.0000     250.6500     250.4400
         478    15.352100     265.0000     250.6200     250.4100
         479    15.364300     250.0000     250.5900     250.3800
         480    15.376600     249.0000     250.5600     250.3500
         481    15.388800     238.0000     250.5400     250.3200
         482    15.401100     244.0000     250.5100     250.3000
         483    15.413300     272.0000     250.4800     250.2700
         484    15.425600     252.0000     250.4600     250.2400
         485    15.437800     251.0000     250.4300     250.2100
         486    15.450100     264.0000     250.4000     250.1900
         487    15.462300     247.0000     250.3800     250.1600
         488    15.474600     258.0000     250.3500     250.1300
         489    15.486800     252.0000     250.3300     250.1100
         490    15.499100     256.0000     250.3100     250.0800
         491    15.511300     273.0000     250.2800     250.0600
         492    15.523600     259.0000     250.2600     250.0300
         493    15.535800     262.0000     250.2400     250.0100
         494    15.548100     268.0000     250.2100     249.9800
         495    15.560300     243.0000     250.1900     249.9600
         496    15.572600     248.0000     250.1700     249.9400
         497    15.584800     260.0000     250.1500     249.9100
         498    15.597100     260.0000     250.1300     249.8900
         499    15.609300     272.0000     250.1100     249.8700
         500    15.621600     255.0000     250.0900     249.8500
         501    15.633800     240.0000     250.0700     249.8200
         502    15.646100     257.0000     250.0500     249.8000
         503    15.658300     260.0000     250.0400     249.7800
         504    15.670600     237.0000     250.0200     249.7600
         505    15.682800     263.0000     250.0000     249.7400
         506    15.695100     238.0000     249.9800     249.7200
         507    15.707300     234.0000     249.9700     249.7000
         508    15.719600     251.0000     249.9500     249.6800
         509    15.731800     240.0000     249.9400     249.6700
         510    15.744100     263.0000     249.9200     249.6500
         511    15.756300     228.0000     249.9100     249.6300
         512    15.768600     254.0000     249.9000     249.6100
         513    15.780800     246.0000     249.8800     249.6000
         514    15.793100     237.0000     249.8700     249.5800
         515    15.805300     258.0000     249.8600     249.5600
         516    15.817600     261.0000     249.8500     249.5500
         517    15.829800     238.0000     249.8400     249.5300
         518    15.842100     249.0000     249.8300     249.5200
         519    15.854300     255.0000     249.8200     249.5000
         520    15.866600     228.0000     249.8100     249.4900
         521    15.878800     219.0000     249.8000     249.4700
         522    15.891100     239.0000     249.7900     249.4600
         523    15.903300     255.0000     249.7800     249.4500
         524    15.915600     235.0000     249.7800     249.4400
         525    15.927900     278.0000     249.7700     249.4200
         526    15.940100     246.0000     249.7700     249.4100
         527    15.952400     265.0000     249.7600     249.4000
         528    15.964600     248.0000     249.7600     249.3900
         529    15.976900     220.0000     249.7600     249.3800
         530    15.989100     255.0000     249.7500     249.3700
         531    16.001400     228.0000     249.7500     249.3600
         532    16.013600     243.0000     249.7500     249.3500
         533    16.025900     239.0000     249.7600     249.3400
         534    16.038100     267.0000     249.7600     249.3400
         535    16.050400     249.0000     249.7700     249.3300
         536    16.062600     263.0000     249.7700     249.3200
         537    16.074900     256.0000     249.7900     249.3100
         538    16.087100     244.0000     249.8100     249.3100
         539    16.099400     230.0000     249.8400     249.3000
         540    16.111600     238.0000     249.9000     249.3000
         541    16.123900     230.0000     249.9700     249.2900
         542    16.136100     251.0000     249.9700     249.2900
         543    16.148400     239.0000     250.0100     249.2800
         544    16.160600     247.0000     250.1000     249.2800
         545    16.172900     288.0000     250.1600     249.2700
         546    16.185100     256.0000     250.0600     249.2700
         547    16.197400     265.0000     249.9700     249.2700
         548    16.209600     254.0000     249.9900     249.2700
         549    16.221900     248.0000     249.9900     249.2600
         550    16.234100     260.0000     249.9200     249.2600
         551    16.246400     291.0000     249.9200     249.2600
         552    16.258600     213.0000     249.9400     249.2600
         553    16.270900     255.0000     249.9600     249.2600
         554    16.283100     234.0000     249.9800     249.2600
         555    16.295400     238.0000     250.0100     249.2600
         556    16.307600     253.0000     250.0400     249.2700
         557    16.319900     271.0000     250.0700     249.2700
         558    16.332100     276.0000     250.1000     249.2700
         559    16.344400     244.0000     250.1300     249.2700
         560    16.356600     248.0000     250.1700     249.2800
         561    16.368900     267.0000     250.2100     249.2800
         562    16.381100     239.0000     250.2500     249.2900
         563    16.393400     251.0000     250.2900     249.2900
         564    16.405600     256.0000     250.3400     249.3000
         565    16.417900     252.0000     250.3900     249.3000
         566    16.430100     237.0000     250.4500     249.3100
         567    16.442400     273.0000     250.5100     249.3100
         568    16.454600     226.0000     250.5700     249.3200
         569    16.466900     269.0000     250.6400     249.3300
         570    16.479100     254.0000     250.7200     249.3400
         571    16.491400     257.0000     250.8000     249.3400
         572    16.503600     238.0000     250.8900     249.3500
         573    16.515900     273.0000     250.9800     249.3600
         574    16.528100     274.0000     251.0800     249.3700
         575    16.540400     241.0000     251.2000     249.3800
         576    16.552600     241.0000     251.3200     249.3900
         577    16.564900     266.0000     251.4600     249.4100
         578    16.577200     256.0000     251.6200     249.4200
         579    16.589400     272.0000     251.7900     249.4300
         580    16.601700     242.0000     251.9800     249.4400
         581    16.613900     269.0000     252.1900     249.4600
         582    16.626200     262.0000     252.4300     249.4700
         583    16.638400     269.0000     252.7000     249.4800
         584    16.650700     237.0000     253.0100     249.5000
         585    16.662900     234.0000     253.3700     249.5100
         586    16.675200     241.0000     253.7900     249.5300
         587    16.687400     271.0000     254.2800     249.5400
         588    16.699700     250.0000     254.8700     249.5600
         589    16.711900     272.0000     255.5800     249.5800
         590    16.724200     267.0000     256.4500     249.6000
         591    16.736400     263.0000     257.5300     249.6100
         592    16.748700     235.0000     258.9200     249.6300
         593    16.760900     271.0000     260.7500     249.6500
         594    16.773200     238.0000     263.2600     249.6700
         595    16.785400     282.0000     266.6800     249.6900
         596    16.797700     300.0000     270.8300     249.7100
         597    16.809900     267.0000     276.8500     249.7300
         598    16.822200     279.0000     285.7400     249.7500
         599    16.834400     311.0000     298.2600     249.7700
         600    16.846700     320.0000     314.8000     249.8000
         601    16.858900     365.0000     337.9800     249.8200
         602    16.871200     376.0000     373.4500     249.8400
         603    16.883400     452.0000     427.7800     249.8600
         604    16.895700     486.0000     509.0800     249.8900
         605    16.907900     585.0000     612.6400     249.9100
         606    16.920200     635.0000     690.8600     249.9400
         607    16.932400     766.0000     751.3800     249.9600
         608    16.944700     829.0000     838.0000     249.9900
         609    16.956900     900.0000     917.0100     250.0200
         610    16.969200     799.0000     880.8600     250.0400
         611    16.981400     709.0000     722.2700     250.0700
         612    16.993700     585.0000     614.4700     250.1000
         613    17.005900     506.0000     558.9800     250.1300
         614    17.018200     448.0000     466.9200     250.1600
         615    17.030400     391.0000     367.6900     250.1800
         616    17.042700     328.0000     315.7900     250.2100
         617    17.054900     332.0000     292.3200     250.2400
         618    17.067200     273.0000     280.1300     250.2800
         619    17.079400     283.0000     272.8800     250.3100
         620    17.091700     265.0000     268.2800     250.3400
         621    17.103900     253.0000     264.9500     250.3700
         622    17.116200     250.0000     262.5300     250.4000
         623    17.128400     260.0000     260.7100     250.4400
         624    17.140700     222.0000     259.3000     250.4700
         625    17.152900     248.0000     258.1800     250.5000
         626    17.165200     277.0000     257.2900     250.5400
         627    17.177400     258.0000     256.5600     250.5700
         628    17.189700     257.0000     255.9600     250.6100
         629    17.201900     248.0000     255.4600     250.6400
         630    17.214200     252.0000     255.0400     250.6800
         631    17.226500     262.0000     254.6800     250.7200
         632    17.238700     279.0000     254.3800     250.7600
         633    17.251000     248.0000     254.1200     250.7900
         634    17.263200     268.0000     253.9000     250.8300
         635    17.275500     248.0000     253.7100     250.8700
         636    17.287700     268.0000     253.5400     250.9100
         637    17.300000     234.0000     253.4000     250.9500
         638    17.312200     256.0000     253.2800     250.9900
         639    17.324500     244.0000     253.1700     251.0300
         640    17.336700     262.0000     253.0800     251.0700
         641    17.349000     261.0000     253.0000     251.1100
         642    17.361200     257.0000     252.9400     251.1500
         643    17.373500     225.0000     252.8800     251.2000
         644    17.385700     279.0000     252.8400     251.2400
         645    17.398000     272.0000     252.8000     251.2800
         646    17.410200     250.0000     252.7700     251.3300
         647    17.422500     257.0000     252.7400     251.3700
         648    17.434700     247.0000     252.7200     251.4200
         649    17.447000     230.0000     252.7100     251.4600
         650    17.459200     271.0000     252.7000     251.5100
         651    17.471500     273.0000     252.7000     251.5500
         652    17.483700     235.0000     252.7000     251.6000
         653    17.496000     247.0000     252.7000     251.6500
         654    17.508200     228.0000     252.7100     251.6900
         655    17.520500     268.0000     252.7200     251.7400
         656    17.532700     259.0000     252.7300     251.7900
         657    17.545000     249.0000     252.7500     251.8400
         658    17.557200     266.0000     252.7700     251.8900
         659    17.569500     264.0000     252.7900     251.9400
         660    17.581700     243.0000     252.8100     251.9900
         661    17.594000     235.0000     252.8300     252.0400
         662    17.606200     278.0000     252.8600     252.0900
         663    17.618500     252.0000     252.8900     252.1400
         664    17.630700     277.0000     252.9200     252.1900
         665    17.643000     259.0000     252.9500     252.2400
         666    17.655200     247.0000     252.9800     252.3000
         667    17.667500     274.0000     253.0200     252.3500
         668    17.679700     241.0000     253.0500     252.4000
         669    17.692000     233.0000     253.0900     252.4600
         670    17.704200     272.0000     253.1300     252.5100
         671    17.716500     240.0000     253.1800     252.5700
         672    17.728700     251.0000     253.2300     252.6200
         673    17.741000     239.0000     253.2900     252.6800
         674    17.753200     288.0000     253.3500     252.7400
         675    17.765500     247.0000     253.4300     252.7900
         676    17.777700     273.0000     253.5300     252.8500
         677    17.790000     243.0000     253.6800     252.9100
         678    17.802200     229.0000     253.9300     252.9700
         679    17.814500     252.0000     254.0700     253.0200
         680    17.826700     239.0000     254.1500     253.0800
         681    17.839000     241.0000     254.3600     253.1400
         682    17.851300     245.0000     254.6700     253.2000
         683    17.863500     267.0000     254.7500     253.2600
         684    17.875800     263.0000     254.2400     253.3200
         685    17.888000     288.0000     254.2000     253.3800
         686    17.900300     271.0000     254.3200     253.4400
         687    17.912500     251.0000     254.2600     253.5100
         688    17.924800     246.0000     254.0600     253.5700
         689    17.937000     222.0000     254.0800     253.6300
         690    17.949300     255.0000     254.1200     253.6900
         691    17.961500     272.0000     254.1800     253.7600
         692    17.973800     266.0000     254.2300     253.8200
         693    17.986000     254.0000     254.2900     253.8900
         694    17.998300     281.0000     254.3500     253.9500
         695    18.010500     285.0000     254.4200     254.0200
         696    18.022800     261.0000     254.4800     254.0800
         697    18.035000     240.0000     254.5400     254.1500
         698    18.047300     282.0000     254.6100     254.2100
         699    18.059500     264.0000     254.6800     254.2800
         700    18.071800     250.0000     254.7400     254.3500
         701    18.084000     232.0000     254.8100     254.4200
         702    18.096300     252.0000     254.8800     254.4800
         703    18.108500     239.0000     254.9600     254.5500
         704    18.120800     266.0000     255.0300     254.6200
         705    18.133000     241.0000     255.1100     254.6900
         706    18.145300     283.0000     255.1900     254.7600
         707    18.157500     254.0000     255.2700     254.8300
         708    18.169800     264.0000     255.3600     254.9000
         709    18.182000     239.0000     255.4500     254.9700
         710    18.194300     261.0000     255.5500     255.0400
         711    18.206500     264.0000     255.6500     255.1100
         712    18.218800     254.0000     255.7700     255.1800
         713    18.231000     244.0000     255.9100     255.2600
         714    18.243300     268.0000     256.0600     255.3300
         715    18.255500     248.0000     256.2600     255.4000
         716    18.267800     256.0000     256.5000     255.4700
         717    18.280000     257.0000     256.7600     255.5500
         718    18.292300     232.0000     257.1400     255.6200
         719    18.304500     239.0000     257.6700     255.7000
         720    18.316800     267.0000     258.4100     255.7700
         721    18.329000     252.0000     259.4400     255.8500
         722    18.341300     294.0000     260.8400     255.9200
         723    18.353500     261.0000     262.4400     256.0000
         724    18.365800     271.0000     263.8700     256.0700
         725    18.378000     260.0000     265.1700     256.1500
         726    18.390300     267.0000     266.5600     256.2300
         727    18.402500     220.0000     267.5300     256.3100
         728    18.414800     264.0000     266.9900     256.3800
         729    18.427000     253.0000     265.1600     256.4600
         730    18.439300     279.0000     263.6100     256.5400
         731    18.451500     254.0000     262.5800     256.6200
         732    18.463800     260.0000     261.3400     256.7000
         733    18.476000     251.0000     259.9100     256.7800
         734    18.488300     261.0000     258.9000     256.8600
         735    18.500600     296.0000     258.3600     256.9400
         736    18.512800     270.0000     258.1000     257.0200
         737    18.525100     264.0000     257.9700     257.1000
         738    18.537300     259.0000     257.9100     257.1800
         739    18.549600     288.0000     257.9000     257.2600
         740    18.561800     267.0000     257.9300     257.3400
         741    18.574100     256.0000     257.9600     257.4200
         742    18.586300     250.0000     257.9800     257.5100
         743    18.598600     272.0000     258.0300     257.5900
         744    18.610800     287.0000     258.0800     257.6700
         745    18.623100     275.0000     258.1400     257.7600
         746    18.635300     252.0000     258.2000     257.8400
         747    18.647600     274.0000     258.2700     257.9200
         748    18.659800     267.0000     258.3400     258.0100
         749    18.672100     277.0000     258.4100     258.0900
         750    18.684300     258.0000     258.4900     258.1800
         751    18.696600     257.0000     258.5600     258.2600
         752    18.708800     249.0000     258.6400     258.3500
         753    18.721100     238.0000     258.7200     258.4300
         754    18.733300     236.0000     258.8100     258.5200
         755    18.745600     256.0000     258.8900     258.6100
         756    18.757800     272.0000     258.9900     258.6900
         757    18.770100     284.0000     259.0800     258.7800
         758    18.782300     259.0000     259.1600     258.8700
         759    18.794600     243.0000     259.2500     258.9600
         760    18.806800     258.0000     259.3500     259.0400
         761    18.819100     267.0000     259.4500     259.1300
         762    18.831300     294.0000     259.5000     259.2200
         763    18.843600     266.0000     259.5800     259.3100
         764    18.855800     272.0000     259.6700     259.4000
         765    18.868100     240.0000     259.7600     259.4900
         766    18.880300     259.0000     259.8300     259.5800
         767    18.892600     267.0000     259.9100     259.6700
         768    18.904800     253.0000     260.0000     259.7600
         769    18.917100     291.0000     260.0800     259.8500
         770    18.929300     252.0000     260.1700     259.9400
         771    18.941600     237.0000     260.2600     260.0300
         772    18.953800     275.0000     260.3500     260.1200
         773    18.966100     284.0000     260.4400     260.2100
         774    18.978300     273.0000     260.5400     260.3100
         775    18.990600     253.0000     260.6300     260.4000
         776    19.002800     266.0000     260.7200     260.4900
         777    19.015100     258.0000     260.8100     260.5800
         778    19.027300     249.0000     260.9100     260.6800
         779    19.039600     259.0000     261.0000     260.7700
         780    19.051800     246.0000     261.0900     260.8600
         781    19.064100     264.0000     261.1900     260.9600
         782    19.076300     292.0000     261.2800     261.0500
         783    19.088600     276.0000     261.3700     261.1400
         784    19.100800     275.0000     261.4700     261.2400
         785    19.113100     263.0000     261.5600     261.3300
         786    19.125300     258.0000     261.6600     261.4300
         787    19.137600     264.0000     261.7500     261.5200
         788    19.149900     270.0000     261.8500     261.6200
         789    19.162100     231.0000     261.9400     261.7100
         790    19.174400     245.0000     262.0400     261.8100
         791    19.186600     251.0000     262.1400     261.9100
         792    19.198900     283.0000     262.2400     262.0000
         793    19.211100     241.0000     262.3300     262.1000
         794    19.223400     250.0000     262.4300     262.1900
         795    19.235600     240.0000     262.5300     262.2900
         796    19.247900     252.0000     262.6300     262.3900
         797    19.260100     271.0000     262.7300     262.4900
         798    19.272400     261.0000     262.8300     262.5800
         799    19.284600     253.0000     262.9200     262.6800
         800    19.296900     254.0000     263.0200     262.7800
         801    19.309100     267.0000     263.1200     262.8800
         802    19.321400     246.0000     263.2300     262.9800
         803    19.333600     276.0000     263.3300     263.0800
         804    19.345900     253.0000     263.4300     263.1700
         805    19.358100     271.0000     263.5300     263.2700
         806    19.370400     304.0000     263.6300     263.3700
         807    19.382600     265.0000     263.7400     263.4700
         808    19.394900     255.0000     263.8400     263.5700
         809    19.407100     307.0000     263.9500     263.6700
         810    19.419400     277.0000     264.0600     263.7700
         811    19.431600     261.0000     264.1700     263.8700
         812    19.443900     258.0000     264.3000     263.9700
         813    19.456100     258.0000     264.4400     264.0700
         814    19.468400     270.0000     264.6200     264.1700
         815    19.480600     264.0000     264.7500     264.2700
         816    19.492900     239.0000     264.8800     264.3700
         817    19.505100     262.0000     265.0400     264.4800
         818    19.517400     261.0000     265.2500     264.5800
         819    19.529600     275.0000     265.3600     264.6800
         820    19.541900     235.0000     265.2500     264.7800
         821    19.554100     269.0000     265.3300     264.8800
         822    19.566400     257.0000     265.4700     264.9800
         823    19.578600     275.0000     265.5600     265.0900
         824    19.590900     298.0000     265.5600     265.1900
         825    19.603100     263.0000     265.6400     265.2900
         826    19.615400     260.0000     265.7500     265.3900
         827    19.627600     268.0000     265.8500     265.5000
         828    19.639900     242.0000     265.9600     265.6000
         829    19.652100     278.0000     266.0800     265.7000
         830    19.664400     270.0000     266.1900     265.8100
         831    19.676600     290.0000     266.3000     265.9100
         832    19.688900     261.0000     266.4200     266.0100
         833    19.701100     280.0000     266.5300     266.1200
         834    19.713400     296.0000     266.6500     266.2200
         835    19.725600     262.0000     266.7700     266.3200
         836    19.737900     280.0000     266.8900     266.4300
         837    19.750100     250.0000     267.0100     266.5300
         838    19.762400     284.0000     267.1300     266.6400
         839    19.774700     281.0000     267.2600     266.7400
         840    19.786900     246.0000     267.3900     266.8500
         841    19.799200     275.0000     267.5200     266.9500
         842    19.811400     307.0000     267.6500     267.0600
         843    19.823700     258.0000     267.7900     267.1600
         844    19.835900     272.0000     267.9300     267.2700
         845    19.848200     242.0000     268.0700     267.3700
         846    19.860400     294.0000     268.2200     267.4800
         847    19.872700     261.0000     268.3800     267.5800
         848    19.884900     233.0000     268.5400     267.6900
         849    19.897200     283.0000     268.7200     267.7900
         850    19.909400     252.0000     268.9100     267.9000
         851    19.921700     284.0000     269.1100     268.0000
         852    19.933900     250.0000     269.3300     268.1100
         853    19.946200     274.0000     269.5700     268.2100
         854    19.958400     266.0000     269.8500     268.3200
         855    19.970700     249.0000     270.1700     268.4300
         856    19.982900     291.0000     270.5500     268.5300
         857    19.995200     271.0000     271.0100     268.6400
         858    20.007400     244.0000     271.5800     268.7500
         859    20.019700     281.0000     272.3100     268.8500
         860    20.031900     289.0000     273.2500     268.9600
         861    20.044200     300.0000     274.5100     269.0600
         862    20.056400     277.0000     276.2600     269.1700
         863    20.068700     270.0000     278.7600     269.2800
         864    20.080900     306.0000     282.4000     269.3800
         865    20.093200     294.0000     287.7000     269.4900
         866    20.105400     297.0000     295.3100     269.6000
         867    20.117700     314.0000     304.9400     269.7100
         868    20.129900     323.0000     314.2500     269.8100
         869    20.142200     322.0000     322.4300     269.9200
         870    20.154400     347.0000     331.2200     270.0300
         871    20.166700     309.0000     339.4600     270.1300
         872    20.178900     379.0000     340.0000     270.2400
         873    20.191200     354.0000     329.6900     270.3500
         874    20.203400     309.0000     317.9300     270.4600
         875    20.215700     310.0000     311.0800     270.5600
         876    20.227900     288.0000     305.7300     270.6700
         877    20.240200     293.0000     296.8500     270.7800
         878    20.252400     278.0000     287.6100     270.8800
         879    20.264700     332.0000     281.5400     270.9900
         880    20.276900     289.0000     278.2400     271.1000
         881    20.289200     280.0000     276.4100     271.2100
         882    20.301400     248.0000     275.3300     271.3100
         883    20.313700     259.0000     274.6500     271.4200
         884    20.325900     247.0000     274.2100     271.5300
         885    20.338200     294.0000     273.9200     271.6400
         886    20.350400     281.0000     273.7200     271.7400
         887    20.362700     286.0000     273.5900     271.8500
         888    20.374900     265.0000     273.5100     271.9600
         889    20.387200     289.0000     273.4700     272.0700
         890    20.399400     271.0000     273.4500     272.1800
         891    20.411700     280.0000     273.4600     272.2800
         892    20.424000     274.0000     273.4800     272.3900
         893    20.436200     274.0000     273.5200     272.5000
         894    20.448500     273.0000     273.5600     272.6100
         895    20.460700     267.0000     273.6200     272.7100
         896    20.473000     271.0000     273.6800     272.8200
         897    20.485200     248.0000     273.7500     272.9300
         898    20.497500     264.0000     273.8200     273.0400
         899    20.509700     311.0000     273.9000     273.1400
         900    20.522000     278.0000     273.9800     273.2500
         901    20.534200     281.0000     274.0700     273.3600
         902    20.546500     259.0000     274.1600     273.4700
         903    20.558700     297.0000     274.2500     273.5700
         904    20.571000     270.0000     274.3400     273.6800
         905    20.583200     279.0000     274.4400     273.7900
         906    20.595500     282.0000     274.5300     273.9000
         907    20.607700     323.0000     274.6300     274.0000
         908    20.620000     271.0000     274.7300     274.1100
         909    20.632200     270.0000     274.8300     274.2200
         910    20.644500     259.0000     274.9400     274.3300
         911    20.656700     287.0000     275.0400     274.4300
         912    20.669000     273.0000     275.1500     274.5400
         913    20.681200     299.0000     275.2500     274.6500
         914    20.693500     277.0000     275.3600     274.7600
         915    20.705700     303.0000     275.4700     274.8600
         916    20.718000     281.0000     275.5800     274.9700
         917    20.730200     282.0000     275.6900     275.0800
         918    20.742500     272.0000     275.8000     275.1800
         919    20.754700     277.0000     275.9200     275.2900
         920    20.767000     270.0000     276.0400     275.4000
         921    20.779200     269.0000     276.1600     275.5000
         922    20.791500     258.0000     276.3000     275.6100
         923    20.803700     274.0000     276.4400     275.7200
         924    20.816000     287.0000     276.6100     275.8200
         925    20.828200     297.0000     276.8400     275.9300
         926    20.840500     276.0000     277.1700     276.0400
         927    20.852700     305.0000     277.3400     276.1400
         928    20.865000     271.0000     277.5200     276.2500
         929    20.877200     295.0000     277.8200     276.3600
         930    20.889500     270.0000     278.2400     276.4600
         931    20.901700     261.0000     278.2800     276.5700
         932    20.914000     267.0000     277.8400     276.6700
         933    20.926200     293.0000     277.9100     276.7800
         934    20.938500     282.0000     278.1100     276.8900
         935    20.950700     284.0000     278.2600     276.9900
         936    20.963000     278.0000     278.0800     277.1000
         937    20.975200     254.0000     278.1000     277.2000
         938    20.987500     276.0000     278.2100     277.3100
         939    20.999700     277.0000     278.3300     277.4100
         940    21.012000     297.0000     278.4700     277.5200
         941    21.024200     308.0000     278.6000     277.6200
         942    21.036500     281.0000     278.7500     277.7300
         943    21.048700     275.0000     278.8900     277.8300
         944    21.061000     276.0000     279.0400     277.9400
         945    21.073300     299.0000     279.2000     278.0400
         946    21.085500     295.0000     279.3600     278.1500
         947    21.097800     298.0000     279.5200     278.2500
         948    21.110000     287.0000     279.7000     278.3600
         949    21.122300     253.0000     279.8800     278.4600
         950    21.134500     316.0000     280.0700     278.5700
         951    21.146800     271.0000     280.2800     278.6700
         952    21.159000     252.0000     280.5000     278.7700
         953    21.171300     268.0000     280.7500     278.8800
         954    21.183500     291.0000     281.0100     278.9800
         955    21.195800     290.0000     281.3100     279.0900
         956    21.208000     265.0000     281.6500     279.1900
         957    21.220300     285.0000     282.0500     279.2900
         958    21.232500     308.0000     282.5200     279.3900
         959    21.244800     275.0000     283.1000     279.5000
         960    21.257000     292.0000     283.8000     279.6000
         961    21.269300     276.0000     284.7000     279.7000
         962    21.281500     294.0000     285.8500     279.8100
         963    21.293800     305.0000     287.4000     279.9100
         964    21.306000     294.0000     289.5600     280.0100
         965    21.318300     284.0000     292.6500     280.1100
         966    21.330500     302.0000     297.0900     280.2100
         967    21.342800     310.0000     303.4100     280.3200
         968    21.355000     295.0000     311.7500     280.4200
         969    21.367300     317.0000     320.8600     280.5200
         970    21.379500     347.0000     329.2700     280.6200
         971    21.391800     342.0000     337.5800     280.7200
         972    21.404000     320.0000     345.7700     280.8200
         973    21.416300     353.0000     349.6400     280.9200
         974    21.428500     337.0000     344.1800     281.0300
         975    21.440800     308.0000     333.5300     281.1300
         976    21.453000     323.0000     325.7000     281.2300
         977    21.465300     300.0000     320.8800     281.3300
         978    21.477500     292.0000     314.8100     281.4300
         979    21.489800     299.0000     306.4400     281.5300
         980    21.502000     318.0000     299.1300     281.6300
         981    21.514300     287.0000     294.6300     281.7300
         982    21.526500     296.0000     292.2100     281.8200
         983    21.538800     281.0000     290.9600     281.9200
         984    21.551000     285.0000     290.4200     282.0200
         985    21.563300     311.0000     290.3200     282.1200
         986    21.575500     297.0000     290.5500     282.2200
         987    21.587800     293.0000     291.0700     282.3200
         988    21.600000     313.0000     291.8800     282.4200
         989    21.612300     271.0000     293.0200     282.5100
         990    21.624500     271.0000     294.5700     282.6100
         991    21.636800     303.0000     296.3900     282.7100
         992    21.649000     304.0000     299.0800     282.8100
         993    21.661300     298.0000     302.6700     282.9000
         994    21.673500     308.0000     307.5600     283.0000
         995    21.685800     312.0000     314.3700     283.1000
         996    21.698100     334.0000     324.1300     283.2000
         997    21.710300     360.0000     338.4300     283.2900
         998    21.722600     370.0000     359.7800     283.3900
         999    21.734800     367.0000     391.4100     283.4800
        1000    21.747100     428.0000     434.2700     283.5800
        1001    21.759300     447.0000     480.9000     283.6800
        1002    21.771600     509.0000     523.1700     283.7700
        1003    21.783800     557.0000     566.6100     283.8700
        1004    21.796100     612.0000     611.1900     283.9600
        1005    21.808300     606.0000     630.9900     284.0600
        1006    21.820600     579.0000     595.7400     284.1500
        1007    21.832800     522.0000     534.4100     284.2400
        1008    21.845100     462.0000     494.7600     284.3400
        1009    21.857300     445.0000     473.1500     284.4300
        1010    21.869600     395.0000     442.9200     284.5300
        1011    21.881800     397.0000     396.5900     284.6200
        1012    21.894100     350.0000     355.1900     284.7100
        1013    21.906300     326.0000     330.3100     284.8000
        1014    21.918600     327.0000     316.6000     284.9000
        1015    21.930800     308.0000     308.6300     284.9900
        1016    21.943100     333.0000     303.3200     285.0800
        1017    21.955300     288.0000     299.7400     285.1700
        1018    21.967600     281.0000     297.3100     285.2700
        1019    21.979800     320.0000     295.5600     285.3600
        1020    21.992100     274.0000     294.2400     285.4500
        1021    22.004300     290.0000     293.2500     285.5400
        1022    22.016600     292.0000     292.4900     285.6300
        1023    22.028800     313.0000     291.9000     285.7200
        1024    22.041100     299.0000     291.4700     285.8100
        1025    22.053300     261.0000     291.1600     285.9000
        1026    22.065600     288.0000     290.9700     285.9900
        1027    22.077800     287.0000     290.9000     286.0800
        1028    22.090100     304.0000     290.9700     286.1700
        1029    22.102300     294.0000     291.2300     286.2600
        1030    22.114600     292.0000     291.7300     286.3500
        1031    22.126800     297.0000     292.5800     286.4300
        1032    22.139100     296.0000     293.7900     286.5200
        1033    22.151300     275.0000     295.1300     286.6100
        1034    22.163600     323.0000     296.3700     286.7000
        1035    22.175800     302.0000     297.6400     286.7900
        1036    22.188100     306.0000     298.9300     286.8700
        1037    22.200300     279.0000     299.4700     286.9600
        1038    22.212600     295.0000     298.4100     287.0500
        1039    22.224800     271.0000     296.5800     287.1300
        1040    22.237100     273.0000     295.3500     287.2200
        1041    22.249300     304.0000     294.6800     287.3000
        1042    22.261600     326.0000     293.8000     287.3900
        1043    22.273800     277.0000     292.4500     287.4700
        1044    22.286100     268.0000     291.1900     287.5600
        1045    22.298300     312.0000     290.4100     287.6400
        1046    22.310600     277.0000     289.9800     287.7300
        1047    22.322800     273.0000     289.7400     287.8100
        1048    22.335100     289.0000     289.6100     287.9000
        1049    22.347400     302.0000     289.5400     287.9800
        1050    22.359600     291.0000     289.5000     288.0600
        1051    22.371900     305.0000     289.4900     288.1400
        1052    22.384100     266.0000     289.4900     288.2300
        1053    22.396400     317.0000     289.5100     288.3100
        1054    22.408600     296.0000     289.5300     288.3900
        1055    22.420900     293.0000     289.5600     288.4700
        1056    22.433100     254.0000     289.6000     288.5500
        1057    22.445400     289.0000     289.6400     288.6400
        1058    22.457600     302.0000     289.6800     288.7200
        1059    22.469900     301.0000     289.7300     288.8000
        1060    22.482100     300.0000     289.7700     288.8800
        1061    22.494400     287.0000     289.8300     288.9600
        1062    22.506600     304.0000     289.8800     289.0400
        1063    22.518900     276.0000     289.9300     289.1200
        1064    22.531100     290.0000     289.9900     289.1900
        1065    22.543400     293.0000     290.0500     289.2700
        1066    22.555600     249.0000     290.1100     289.3500
        1067    22.567900     315.0000     290.1700     289.4300
        1068    22.580100     297.0000     290.2400     289.5100
        1069    22.592400     296.0000     290.3100     289.5800
        1070    22.604600     296.0000     290.3900     289.6600
        1071    22.616900     253.0000     290.4800     289.7400
        1072    22.629100     307.0000     290.6000     289.8100
        1073    22.641400     300.0000     290.7900     289.8900
        1074    22.653600     288.0000     290.9900     289.9700
        1075    22.665900     280.0000     291.0800     290.0400
        1076    22.678100     290.0000     291.2400     290.1200
        1077    22.690400     305.0000     291.5100     290.1900
        1078    22.702600     271.0000     291.7900     290.2700
        1079    22.714900     277.0000     291.4500     290.3400
        1080    22.727100     289.0000     291.2600     290.4100
        1081    22.739400     294.0000     291.3400     290.4900
        1082    22.751600     309.0000     291.4800     290.5600
        1083    22.763900     305.0000     291.5300     290.6300
        1084    22.776100     289.0000     291.3400     290.7100
        1085    22.788400     312.0000     291.3300     290.7800
        1086    22.800600     294.0000     291.3700     290.8500
        1087    22.812900     285.0000     291.4300     290.9200
        1088    22.825100     294.0000     291.4900     290.9900
        1089    22.837400     278.0000     291.5600     291.0600
        1090    22.849600     273.0000     291.6200     291.1300
        1091    22.861900     299.0000     291.6800     291.2000
        1092    22.874100     293.0000     291.7500     291.2700
        1093    22.886400     296.0000     291.8100     291.3400
        1094    22.898600     307.0000     291.8700     291.4100
        1095    22.910900     330.0000     291.9400     291.4800
        1096    22.923100     292.0000     292.0000     291.5500
        1097    22.935400     299.0000     292.0600     291.6200
        1098    22.947600     287.0000     292.1300     291.6800
        1099    22.959900     281.0000     292.1900     291.7500
        1100    22.972100     270.0000     292.2500     291.8200
        1101    22.984400     305.0000     292.3200     291.8900
        1102    22.996700     339.0000     292.3800     291.9500
        1103    23.008900     293.0000     292.4400     292.0200
        1104    23.021200     287.0000     292.5000     292.0800
        1105    23.033400     277.0000     292.5700     292.1500
        1106    23.045700     278.0000     292.6300     292.2100
        1107    23.057900     323.0000     292.6900     292.2800
        1108    23.070200     279.0000     292.7500     292.3400
        1109    23.082400     287.0000     292.8100     292.4100
        1110    23.094700     300.0000     292.8700     292.4700
        1111    23.106900     302.0000     292.9300     292.5300
        1112    23.119200     297.0000     293.0000     292.5900
        1113    23.131400     281.0000     293.0600     292.6600
        1114    23.143700     296.0000     293.1200     292.7200
        1115    23.155900     281.0000     293.1800     292.7800
        1116    23.168200     270.0000     293.2300     292.8400
        1117    23.180400     316.0000     293.2900     292.9000
        1118    23.192700     291.0000     293.3500     292.9600
        1119    23.204900     261.0000     293.4100     293.0200
        1120    23.217200     328.0000     293.4700     293.0800
        1121    23.229400     286.0000     293.5300     293.1400
        1122    23.241700     296.0000     293.5900     293.2000
        1123    23.253900     279.0000     293.6400     293.2600
        1124    23.266200     279.0000     293.7000     293.3200
        1125    23.278400     318.0000     293.7600     293.3800
        1126    23.290700     305.0000     293.8100     293.4300
        1127    23.302900     318.0000     293.8700     293.4900
        1128    23.315200     302.0000     293.9300     293.5500
        1129    23.327400     275.0000     293.9800     293.6000
        1130    23.339700     298.0000     294.0400     293.6600
        1131    23.351900     303.0000     294.0900     293.7100
        1132    23.364200     291.0000     294.1500     293.7700
        1133    23.376400     292.0000     294.2000     293.8200
        1134    23.388700     300.0000     294.2600     293.8800
        1135    23.400900     281.0000     294.3100     293.9300
        1136    23.413200     326.0000     294.3600     293.9900
        1137    23.425400     301.0000     294.4200     294.0400
        1138    23.437700     291.0000     294.4700     294.0900
        1139    23.449900     294.0000     294.5200     294.1400
        1140    23.462200     302.0000     294.5700     294.2000
        1141    23.474400     313.0000     294.6300     294.2500
        1142    23.486700     293.0000     294.6800     294.3000
        1143    23.498900     305.0000     294.7300     294.3500
        1144    23.511200     316.0000     294.7800     294.4000
        1145    23.523400     281.0000     294.8300     294.4500
        1146    23.535700     301.0000     294.8800     294.5000
        1147    23.547900     281.0000     294.9300     294.5500
        1148    23.560200     279.0000     294.9800     294.6000
        1149    23.572400     303.0000     295.0300     294.6500
        1150    23.584700     280.0000     295.0800     294.7000
        1151    23.596900     302.0000     295.1300     294.7400
        1152    23.609200     283.0000     295.1700     294.7900
        1153    23.621400     278.0000     295.2200     294.8400
        1154    23.633700     282.0000     295.2700     294.8800
        1155    23.646000     292.0000     295.3200     294.9300
        1156    23.658200     303.0000     295.3600     294.9800
        1157    23.670500     284.0000     295.4100     295.0200
        1158    23.682700     301.0000     295.4600     295.0700
        1159    23.695000     280.0000     295.5000     295.1100
        1160    23.707200     300.0000     295.5500     295.1600
        1161    23.719500     298.0000     295.5900     295.2000
        1162    23.731700     297.0000     295.6400     295.2400
        1163    23.744000     298.0000     295.6800     295.2900
        1164    23.756200     316.0000     295.7300     295.3300
        1165    23.768500     293.0000     295.7700     295.3700
        1166    23.780700     267.0000     295.8100     295.4100
        1167    23.793000     296.0000     295.8600     295.4500
        1168    23.805200     303.0000     295.9000     295.4900
        1169    23.817500     278.0000     295.9400     295.5300
        1170    23.829700     302.0000     295.9800     295.5800
        1171    23.842000     324.0000     296.0200     295.6100
        1172    23.854200     281.0000     296.0700     295.6500
        1173    23.866500     293.0000     296.1100     295.6900
        1174    23.878700     313.0000     296.1500     295.7300
        1175    23.891000     306.0000     296.1900     295.7700
        1176    23.903200     295.0000     296.2300     295.8100
        1177    23.915500     269.0000     296.2700     295.8400
        1178    23.927700     335.0000     296.3100     295.8800
        1179    23.940000     289.0000     296.3400     295.9200
        1180    23.952200     285.0000     296.3800     295.9500
        1181    23.964500     299.0000     296.4200     295.9900
        1182    23.976700     304.0000     296.4600     296.0200
        1183    23.989000     284.0000     296.5000     296.0600
        1184    24.001200     292.0000     296.5300     296.0900
        1185    24.013500     301.0000     296.5700     296.1300
        1186    24.025700     304.0000     296.6100     296.1600
        1187    24.038000     300.0000     296.6400     296.1900
        1188    24.050200     276.0000     296.6800     296.2300
        1189    24.062500     355.0000     296.7100     296.2600
        1190    24.074700     312.0000     296.7500     296.2900
        1191    24.087000     273.0000     296.7800     296.3200
        1192    24.099200     296.0000     296.8200     296.3500
        1193    24.111500     282.0000     296.8500     296.3800
        1194    24.123700     288.0000     296.8900     296.4100
        1195    24.136000     308.0000     296.9200     296.4400
        1196    24.148200     308.0000     296.9600     296.4700
        1197    24.160500     311.0000     296.9900     296.5000
        1198    24.172700     296.0000     297.0200     296.5300
        1199    24.185000     291.0000     297.0600     296.5600
        1200    24.197200     297.0000     297.0900     296.5800
        1201    24.209500     292.0000     297.1200     296.6100
        1202    24.221700     301.0000     297.1600     296.6400
        1203    24.234000     283.0000     297.1900     296.6600
        1204    24.246200     290.0000     297.2400     296.6900
        1205    24.258500     300.0000     297.2900     296.7200
        1206    24.270700     309.0000     297.3600     296.7400
        1207    24.283000     270.0000     297.4700     296.7700
        1208    24.295300     322.0000     297.5300     296.7900
        1209    24.307500     282.0000     297.5900     296.8100
        1210    24.319800     321.0000     297.7100     296.8400
        1211    24.332000     271.0000     297.8600     296.8600
        1212    24.344300     262.0000     297.8600     296.8800
        1213    24.356500     297.0000     297.6500     296.9000
        1214    24.368800     301.0000     297.6400     296.9300
        1215    24.381000     305.0000     297.6900     296.9500
        1216    24.393300     306.0000     297.7600     296.9700
        1217    24.405500     297.0000     297.7500     296.9900
        1218    24.417800     308.0000     297.6500     297.0100
        1219    24.430000     296.0000     297.6500     297.0300
        1220    24.442300     311.0000     297.6600     297.0500
        1221    24.454500     296.0000     297.6900     297.0600
        1222    24.466800     327.0000     297.7100     297.0800
        1223    24.479000     318.0000     297.7300     297.1000
        1224    24.491300     309.0000     297.7600     297.1200
        1225    24.503500     314.0000     297.7800     297.1300
        1226    24.515800     305.0000     297.8100     297.1500
        1227    24.528000     323.0000     297.8300     297.1700
        1228    24.540300     323.0000     297.8600     297.1800
        1229    24.552500     329.0000     297.8800     297.2000
        1230    24.564800     329.0000     297.9000     297.2100
        1231    24.577000     299.0000     297.9300     297.2300
        1232    24.589300     267.0000     297.9500     297.2400
        1233    24.601500     296.0000     297.9800     297.2500
        1234    24.613800     289.0000     298.0000     297.2700
        1235    24.626000     305.0000     298.0200     297.2800
        1236    24.638300     297.0000     298.0400     297.2900
        1237    24.650500     285.0000     298.0700     297.3000
        1238    24.662800     291.0000     298.0900     297.3100
        1239    24.675000     277.0000     298.1100     297.3200
        1240    24.687300     279.0000     298.1400     297.3300
        1241    24.699500     326.0000     298.1600     297.3400
        1242    24.711800     280.0000     298.1800     297.3500
        1243    24.724000     274.0000     298.2000     297.3600
        1244    24.736300     300.0000     298.2300     297.3700
        1245    24.748500     290.0000     298.2500     297.3800
        1246    24.760800     310.0000     298.2700     297.3900
        1247    24.773000     260.0000     298.3000     297.4000
        1248    24.785300     300.0000     298.3200     297.4000
        1249    24.797500     303.0000     298.3400     297.4100
        1250    24.809800     303.0000     298.3700     297.4100
        1251    24.822000     287.0000     298.3900     297.4200
        1252    24.834300     332.0000     298.4200     297.4200
        1253    24.846500     332.0000     298.4400     297.4300
        1254    24.858800     303.0000     298.4600     297.4300
        1255    24.871000     323.0000     298.4900     297.4400
        1256    24.883300     287.0000     298.5100     297.4400
        1257    24.895500     282.0000     298.5400     297.4400
        1258    24.907800     301.0000     298.5700     297.4500
        1259    24.920100     318.0000     298.6000     297.4500
        1260    24.932300     294.0000     298.6200     297.4500
        1261    24.944600     279.0000     298.6500     297.4500
        1262    24.956800     286.0000     298.6800     297.4500
        1263    24.969100     289.0000     298.7100     297.4500
        1264    24.981300     320.0000     298.7500     297.4500
        1265    24.993600     293.0000     298.7800     297.4500
        1266    25.005800     293.0000     298.8200     297.4500
        1267    25.018100     310.0000     298.8600     297.4500
        1268    25.030300     330.0000     298.9000     297.4500
        1269    25.042600     326.0000     298.9500     297.4400
        1270    25.054800     280.0000     299.0100     297.4400
        1271    25.067100     312.0000     299.0900     297.4400
        1272    25.079300     293.0000     299.2300     297.4400
        1273    25.091600     311.0000     299.4600     297.4300
        1274    25.103800     300.0000     299.5700     297.4300
        1275    25.116100     295.0000     299.7000     297.4200
        1276    25.128300     361.0000     299.9500     297.4200
        1277    25.140600     295.0000     300.3000     297.4100
        1278    25.152800     294.0000     300.2500     297.4000
        1279    25.165100     282.0000     299.7800     297.4000
        1280    25.177300     308.0000     299.7400     297.3900
        1281    25.189600     320.0000     299.8600     297.3800
        1282    25.201800     288.0000     300.0400     297.3700
        1283    25.214100     314.0000     300.0900     297.3700
        1284    25.226300     304.0000     299.8600     297.3600
        1285    25.238600     312.0000     299.8500     297.3500
        1286    25.250800     279.0000     299.9200     297.3400
        1287    25.263100     316.0000     300.0100     297.3300
        1288    25.275300     333.0000     300.1200     297.3200
        1289    25.287600     294.0000     300.2400     297.3100
        1290    25.299800     295.0000     300.3700     297.3000
        1291    25.312100     321.0000     300.5300     297.2800
        1292    25.324300     291.0000     300.7300     297.2700
        1293    25.336600     294.0000     300.9800     297.2600
        1294    25.348800     328.0000     301.3900     297.2400
        1295    25.361100     297.0000     302.0600     297.2300
        1296    25.373300     312.0000     302.5000     297.2200
        1297    25.385600     298.0000     302.9100     297.2000
        1298    25.397800     296.0000     303.6500     297.1900
        1299    25.410100     326.0000     304.7000     297.1700
        1300    25.422300     313.0000     304.9700     297.1600
        1301    25.434600     311.0000     303.8000     297.1400
        1302    25.446800     281.0000     303.8100     297.1200
        1303    25.459100     281.0000     304.3200     297.1100
        1304    25.471300     302.0000     305.0800     297.0900
        1305    25.483600     299.0000     305.6900     297.0700
        1306    25.495800     287.0000     305.4800     297.0500
        1307    25.508100     288.0000     305.8100     297.0300
        1308    25.520300     285.0000     306.5600     297.0100
        1309    25.532600     295.0000     307.4900     296.9900
        1310    25.544800     313.0000     308.6100     296.9700
        1311    25.557100     291.0000     309.8600     296.9500
        1312    25.569400     325.0000     311.4800     296.9300
        1313    25.581600     273.0000     313.4700     296.9100
        1314    25.593900     290.0000     315.9200     296.8900
        1315    25.606100     317.0000     318.9800     296.8700
        1316    25.618400     326.0000     322.8000     296.8400
        1317    25.630600     342.0000     327.5900     296.8200
        1318    25.642900     308.0000     333.6200     296.8000
        1319    25.655100     351.0000     341.3200     296.7700
        1320    25.667400     328.0000     351.4700     296.7500
        1321    25.679600     372.0000     365.4200     296.7200
        1322    25.691900     349.0000     385.4900     296.7000
        1323    25.704100     382.0000     415.4600     296.6700
        1324    25.716400     452.0000     460.8500     296.6500
        1325    25.728600     519.0000     527.5300     296.6200
        1326    25.740900     576.0000     614.4300     296.5900
        1327    25.753100     713.0000     707.8700     296.5700
        1328    25.765400     781.0000     800.6100     296.5400
        1329    25.777600     826.0000     896.8400     296.5100
        1330    25.789900     951.0000     976.0500     296.4800
        1331    25.802100     917.0000     980.6800     296.4500
        1332    25.814400     842.0000     890.5800     296.4200
        1333    25.826600     774.0000     783.1600     296.3900
        1334    25.838900     691.0000     721.7900     296.3600
        1335    25.851100     668.0000     696.2100     296.3300
        1336    25.863400     622.0000     662.8000     296.3000
        1337    25.875600     578.0000     589.7100     296.2700
        1338    25.887900     470.0000     498.8600     296.2400
        1339    25.900100     418.0000     429.1700     296.2000
        1340    25.912400     358.0000     386.7100     296.1700
        1341    25.924600     347.0000     361.7200     296.1400
        1342    25.936900     343.0000     346.3500     296.1000
        1343    25.949100     340.0000     336.3500     296.0700
        1344    25.961400     346.0000     329.5400     296.0300
        1345    25.973600     332.0000     324.7900     296.0000
        1346    25.985900     296.0000     321.5000     295.9600
        1347    25.998100     318.0000     319.3900     295.9300
        1348    26.010400     302.0000     318.5900     295.8900
        1349    26.022600     355.0000     319.0500     295.8500
        1350    26.034900     318.0000     319.8500     295.8200
        1351    26.047100     307.0000     322.3600     295.7800
        1352    26.059400     330.0000     327.2100     295.7400
        1353    26.071600     363.0000     333.4800     295.7000
        1354    26.083900     306.0000     336.4400     295.6600
        1355    26.096100     362.0000     339.3300     295.6200
        1356    26.108400     352.0000     345.5100     295.5800
        1357    26.120600     348.0000     351.7300     295.5400
        1358    26.132900     330.0000     350.9300     295.5000
        1359    26.145100     316.0000     344.5000     295.4600
        1360    26.157400     353.0000     340.6800     295.4200
        1361    26.169600     336.0000     343.6800     295.3800
        1362    26.181900     320.0000     344.5500     295.3400
        1363    26.194200     316.0000     330.8600     295.3000
        1364    26.206400     328.0000     322.1200     295.2500
        1365    26.218700     294.0000     317.8400     295.2100
        1366    26.230900     310.0000     316.8800     295.1700
        1367    26.243200     302.0000     317.4300     295.1200
        1368    26.255400     353.0000     312.7600     295.0800
        1369    26.267700     299.0000     308.9000     295.0300
        1370    26.279900     299.0000     307.9800     294.9900
        1371    26.292200     305.0000     307.3500     294.9400
        1372    26.304400     291.0000     308.0100     294.8900
        1373    26.316700     317.0000     309.4500     294.8500
        1374    26.328900     305.0000     311.7000     294.8000
        1375    26.341200     320.0000     314.8700     294.7500
        1376    26.353400     310.0000     319.1000     294.7000
        1377    26.365700     316.0000     326.4400     294.6600
        1378    26.377900     290.0000     338.3100     294.6100
        1379    26.390200     303.0000     355.4500     294.5600
        1380    26.402400     320.0000     375.4900     294.5100
        1381    26.414700     351.0000     395.0000     294.4600
        1382    26.426900     410.0000     415.2300     294.4100
        1383    26.439200     376.0000     436.8000     294.3600
        1384    26.451400     375.0000     447.1800     294.3100
        1385    26.463700     374.0000     432.5500     294.2500
        1386    26.475900     340.0000     404.9200     294.2000
        1387    26.488200     334.0000     386.6800     294.1500
        1388    26.500400     329.0000     380.7400     294.1000
        1389    26.512700     353.0000     378.3900     294.0400
        1390    26.524900     381.0000     368.2700     293.9900
        1391    26.537200     312.0000     348.1600     293.9400
        1392    26.549400     304.0000     329.1300     293.8800
        1393    26.561700     333.0000     317.2000     293.8300
        1394    26.573900     335.0000     310.5000     293.7700
        1395    26.586200     304.0000     306.5700     293.7200
        1396    26.598400     338.0000     304.0800     293.6600
        1397    26.610700     301.0000     302.4000     293.6000
        1398    26.622900     326.0000     301.2000     293.5500
        1399    26.635200     320.0000     300.3200     293.4900
        1400    26.647400     347.0000     299.6600     293.4300
        1401    26.659700     314.0000     299.1500     293.3700
        1402    26.671900     266.0000     298.8000     293.3200
        1403    26.684200     316.0000     298.6100     293.2600
        1404    26.696400     305.0000     298.6400     293.2000
        1405    26.708700     334.0000     299.1900     293.1400
        1406    26.720900     290.0000     300.1200     293.0800
        1407    26.733200     297.0000     300.4000     293.0200
        1408    26.745400     321.0000     301.1800     292.9600
        1409    26.757700     315.0000     303.0000     292.9000
        1410    26.769900     333.0000     305.4800     292.8400
        1411    26.782200     287.0000     305.0700     292.7700
        1412    26.794400     271.0000     305.1600     292.7100
        1413    26.806700     313.0000     305.6600     292.6500
        1414    26.818900     296.0000     308.0500     292.5900
        1415    26.831200     314.0000     312.8800     292.5200
        1416    26.843500     334.0000     317.0100     292.4600
        1417    26.855700     300.0000     308.0900     292.4000
        1418    26.868000     326.0000     301.9300     292.3300
        1419    26.880200     288.0000     301.4100     292.2700
        1420    26.892500     316.0000     302.4500     292.2000
        1421    26.904700     291.0000     304.5900     292.1300
        1422    26.917000     336.0000     304.6000     292.0700
        1423    26.929200     285.0000     299.9400     292.0000
        1424    26.941500     324.0000     297.2900     291.9400
        1425    26.953700     289.0000     296.2200     291.8700
        1426    26.966000     299.0000     295.9600     291.8000
        1427    26.978200     298.0000     295.9800     291.7300
        1428    26.990500     289.0000     296.1500     291.6600
        1429    27.002700     290.0000     296.0500     291.6000
        1430    27.015000     316.0000     295.4100     291.5300
        1431    27.027200     304.0000     295.1900     291.4600
        1432    27.039500     285.0000     295.1300     291.3900
        1433    27.051700     282.0000     295.1200     291.3200
        1434    27.064000     262.0000     295.1200     291.2500
        1435    27.076200     323.0000     295.1400     291.1800
        1436    27.088500     328.0000     295.1700     291.1000
        1437    27.100700     297.0000     295.2200     291.0300
        1438    27.113000     308.0000     295.2700     290.9600
        1439    27.125200     313.0000     295.3400     290.8900
        1440    27.137500     305.0000     295.4300     290.8200
        1441    27.149700     270.0000     295.5400     290.7400
        1442    27.162000     304.0000     295.6600     290.6700
        1443    27.174200     303.0000     295.8100     290.6000
        1444    27.186500     271.0000     295.9900     290.5200
        1445    27.198700     308.0000     296.2100     290.4500
        1446    27.211000     296.0000     296.4700     290.3700
        1447    27.223200     277.0000     296.7800     290.3000
        1448    27.235500     284.0000     297.1500     290.2200
        1449    27.247700     333.0000     297.6000     290.1400
        1450    27.260000     341.0000     298.1400     290.0700
        1451    27.272200     322.0000     298.7900     289.9900
        1452    27.284500     314.0000     299.5900     289.9100
        1453    27.296700     326.0000     300.6000     289.8400
        1454    27.309000     317.0000     301.8100     289.7600
        1455    27.321200     301.0000     303.6200     289.6800
        1456    27.333500     309.0000     306.2700     289.6000
        1457    27.345700     312.0000     310.2500     289.5200
        1458    27.358000     353.0000     316.0300     289.4400
        1459    27.370200     294.0000     323.4300     289.3700
        1460    27.382500     341.0000     331.3700     289.2900
        1461    27.394700     302.0000     339.5500     289.2000
        1462    27.407000     323.0000     348.1600     289.1200
        1463    27.419200     336.0000     354.7500     289.0400
        1464    27.431500     332.0000     354.3200     288.9600
        1465    27.443700     326.0000     347.0100     288.8800
        1466    27.456000     340.0000     340.2300     288.8000
        1467    27.468200     330.0000     337.9400     288.7200
        1468    27.480500     352.0000     338.8400     288.6300
        1469    27.492800     315.0000     339.6000     288.5500
        1470    27.505000     327.0000     337.3500     288.4700
        1471    27.517300     335.0000     333.5200     288.3800
        1472    27.529500     324.0000     331.8700     288.3000
        1473    27.541800     347.0000     333.5200     288.2100
        1474    27.554000     354.0000     337.9600     288.1300
        1475    27.566300     359.0000     344.7300     288.0400
        1476    27.578500     359.0000     353.8400     287.9600
        1477    27.590800     328.0000     365.6900     287.8700
        1478    27.603000     359.0000     381.3100     287.7900
        1479    27.615300     381.0000     402.7100     287.7000
        1480    27.627500     412.0000     433.7300     287.6100
        1481    27.639800     461.0000     481.2100     287.5300
        1482    27.652000     583.0000     556.2500     287.4400
        1483    27.664300     663.0000     672.9700     287.3500
        1484    27.676500     792.0000     835.6200     287.2600
        1485    27.688800     947.0000    1019.5300     287.1800
        1486    27.701000    1220.0000    1204.1000     287.0900
        1487    27.713300    1456.0000    1402.4800     287.0000
        1488    27.725500    1629.0000    1584.6800     286.9100
        1489    27.737800    1708.0000    1623.3200     286.8200
        1490    27.750000    1374.0000    1440.3300     286.7300
        1491    27.762300    1179.0000    1202.0300     286.6400
        1492    27.774500    1066.0000    1068.8300     286.5500
        1493    27.786800    1005.0000    1035.4000     286.4600
        1494    27.799000    1007.0000    1025.3200     286.3600
        1495    27.811300     971.0000     942.0400     286.2700
        1496    27.823500     750.0000     765.6700     286.1800
        1497    27.835800     556.0000     593.6000     286.0900
        1498    27.848000     462.0000     483.4600     286.0000
        1499    27.860300     391.0000     421.1200     285.9000
        1500    27.872500     356.0000     384.6600     285.8100
        1501    27.884800     356.0000     361.7200     285.7200
        1502    27.897000     342.0000     346.3100     285.6200
        1503    27.909300     340.0000     335.3700     285.5300
        1504    27.921500     353.0000     327.2700     285.4300
        1505    27.933800     324.0000     321.0700     285.3400
        1506    27.946000     348.0000     316.1900     285.2400
        1507    27.958300     328.0000     312.2700     285.1500
        1508    27.970500     323.0000     309.0600     285.0500
        1509    27.982800     332.0000     306.3900     284.9500
        1510    27.995000     296.0000     304.1400     284.8600
        1511    28.007300     307.0000     302.2100     284.7600
        1512    28.019500     321.0000     300.5600     284.6600
        1513    28.031800     323.0000     299.1100     284.5700
        1514    28.044000     271.0000     297.8400     284.4700
        1515    28.056300     311.0000     296.7200     284.3700
        1516    28.068500     326.0000     295.7200     284.2700
        1517    28.080800     265.0000     294.8300     284.1700
        1518    28.093000     293.0000     294.0200     284.0800
        1519    28.105300     278.0000     293.2900     283.9800
        1520    28.117500     276.0000     292.6300     283.8800
        1521    28.129800     317.0000     292.0200     283.7800
        1522    28.142100     289.0000     291.4600     283.6800
        1523    28.154300     307.0000     290.9400     283.5800
        1524    28.166600     277.0000     290.4700     283.4800
        1525    28.178800     330.0000     290.0300     283.3700
        1526    28.191100     295.0000     289.6400     283.2700
        1527    28.203300     277.0000     289.2600     283.1700
        1528    28.215600     313.0000     288.9200     283.0700
        1529    28.227800     283.0000     288.6100     282.9700
        1530    28.240100     278.0000     288.3300     282.8700
        1531    28.252300     287.0000     288.0200     282.7600
        1532    28.264600     274.0000     287.7000     282.6600
        1533    28.276800     289.0000     287.4300     282.5600
        1534    28.289100     309.0000     287.2100     282.4500
        1535    28.301300     319.0000     287.0200     282.3500
        1536    28.313600     300.0000     286.9200     282.2400
        1537    28.325800     283.0000     286.9400     282.1400
        1538    28.338100     312.0000     287.3600     282.0400
        1539    28.350300     281.0000     288.0500     281.9300
        1540    28.362600     307.0000     288.2500     281.8200
        1541    28.374800     281.0000     288.8100     281.7200
        1542    28.387100     294.0000     290.0900     281.6100
        1543    28.399300     278.0000     291.3700     281.5100
        1544    28.411600     318.0000     288.8000     281.4000
        1545    28.423800     325.0000     286.8000     281.2900
        1546    28.436100     299.0000     286.5600     281.1900
        1547    28.448300     299.0000     287.0300     281.0800
        1548    28.460600     295.0000     287.9100     280.9700
        1549    28.472800     295.0000     288.4300     280.8600
        1550    28.485100     284.0000     287.2200     280.7600
        1551    28.497300     306.0000     286.7700     280.6500
        1552    28.509600     290.0000     286.9500     280.5400
        1553    28.521800     292.0000     285.6200     280.4300
        1554    28.534100     311.0000     285.0900     280.3200
        1555    28.546300     298.0000     285.1700     280.2100
        1556    28.558600     277.0000     285.5700     280.1000
        1557    28.570800     293.0000     286.3200     279.9900
        1558    28.583100     281.0000     287.1800     279.8800
        1559    28.595300     312.0000     287.7700     279.7700
        1560    28.607600     294.0000     289.3800     279.6600
        1561    28.619800     266.0000     291.8000     279.5500
        1562    28.632100     286.0000     294.4500     279.4400
        1563    28.644300     299.0000     297.2100     279.3300
        1564    28.656600     291.0000     299.9300     279.2100
        1565    28.668800     299.0000     301.4700     279.1000
        1566    28.681100     314.0000     300.2700     278.9900
        1567    28.693300     304.0000     296.9700     278.8800
        1568    28.705600     284.0000     294.0700     278.7600
        1569    28.717800     303.0000     292.6500     278.6500
        1570    28.730100     288.0000     292.2100     278.5400
        1571    28.742300     277.0000     291.6100     278.4200
        1572    28.754600     290.0000     289.8100     278.3100
        1573    28.766800     273.0000     287.0900     278.2000
        1574    28.779100     285.0000     284.6700     278.0800
        1575    28.791400     291.0000     283.0500     277.9700
        1576    28.803600     271.0000     282.0400     277.8500
        1577    28.815900     292.0000     281.3800     277.7400
        1578    28.828100     279.0000     280.9200     277.6200
        1579    28.840400     287.0000     280.5800     277.5100
        1580    28.852600     294.0000     280.3600     277.3900
        1581    28.864900     281.0000     280.2500     277.2700
        1582    28.877100     294.0000     280.1400     277.1600
        1583    28.889400     279.0000     280.0200     277.0400
        1584    28.901600     294.0000     280.0200     276.9200
        1585    28.913900     259.0000     280.1300     276.8100
        1586    28.926100     286.0000     279.9700     276.6900
        1587    28.938400     286.0000     279.3200     276.5700
        1588    28.950600     301.0000     279.0700     276.4500
        1589    28.962900     286.0000     278.9400     276.3400
        1590    28.975100     303.0000     278.8800     276.2200
        1591    28.987400     278.0000     278.8800     276.1000
        1592    28.999600     294.0000     278.7400     275.9800
        1593    29.011900     283.0000     278.3600     275.8600
        1594    29.024100     298.0000     278.1500     275.7400
        1595    29.036400     251.0000     278.0300     275.6200
        1596    29.048600     303.0000     277.9300     275.5000
        1597    29.060900     285.0000     277.8300     275.3800
        1598    29.073100     259.0000     277.7400     275.2600
        1599    29.085400     302.0000     277.6600     275.1400
        1600    29.097600     254.0000     277.5800     275.0200
        1601    29.109900     267.0000     277.5100     274.9000
        1602    29.122100     302.0000     277.4500     274.7800
        1603    29.134400     269.0000     277.3900     274.6600
        1604    29.146600     299.0000     277.3400     274.5400
        1605    29.158900     291.0000     277.3000     274.4200
        1606    29.171100     297.0000     277.2700     274.3000
        1607    29.183400     259.0000     277.2500     274.1700
        1608    29.195600     266.0000     277.2400     274.0500
        1609    29.207900     288.0000     277.2500     273.9300
        1610    29.220100     281.0000     277.2700     273.8100
        1611    29.232400     294.0000     277.3200     273.6800
        1612    29.244600     302.0000     277.3900     273.5600
        1613    29.256900     286.0000     277.4900     273.4400
        1614    29.269100     314.0000     277.6200     273.3100
        1615    29.281400     291.0000     277.8000     273.1900
        1616    29.293600     294.0000     278.0300     273.0600
        1617    29.305900     318.0000     278.3300     272.9400
        1618    29.318100     279.0000     278.7100     272.8200
        1619    29.330400     287.0000     279.2000     272.6900
        1620    29.342600     284.0000     279.8000     272.5700
        1621    29.354900     281.0000     280.5700     272.4400
        1622    29.367100     257.0000     281.5500     272.3200
        1623    29.379400     275.0000     282.7700     272.1900
        1624    29.391600     297.0000     284.2700     272.0700
        1625    29.403900     283.0000     286.1100     271.9400
        1626    29.416200     315.0000     288.3700     271.8100
        1627    29.428400     281.0000     291.2400     271.6900
        1628    29.440700     287.0000     295.1200     271.5600
        1629    29.452900     287.0000     300.7800     271.4300
        1630    29.465200     315.0000     309.6600     271.3100
        1631    29.477400     330.0000     324.0600     271.1800
        1632    29.489700     354.0000     346.9100     271.0500
        1633    29.501900     342.0000     379.5100     270.9300
        1634    29.514200     373.0000     417.5400     270.8000
        1635    29.526400     449.0000     456.8500     270.6700
        1636    29.538700     518.0000     499.5700     270.5400
        1637    29.550900     513.0000     538.6900     270.4100
        1638    29.563200     541.0000     546.3900     270.2900
        1639    29.575400     469.0000     506.1900     270.1600
        1640    29.587700     426.0000     455.0800     270.0300
        1641    29.599900     387.0000     426.8600     269.9000
        1642    29.612200     417.0000     420.5800     269.7700
        1643    29.624400     416.0000     423.5600     269.6400
        1644    29.636700     399.0000     416.9900     269.5100
        1645    29.648900     370.0000     387.3400     269.3800
        1646    29.661200     398.0000     348.3600     269.2500
        1647    29.673400     314.0000     319.7300     269.1200
        1648    29.685700     276.0000     303.1000     268.9900
        1649    29.697900     306.0000     293.5700     268.8600
        1650    29.710200     323.0000     287.7400     268.7300
        1651    29.722400     240.0000     283.9100     268.6000
        1652    29.734700     270.0000     281.2200     268.4700
        1653    29.746900     266.0000     279.2500     268.3400
        1654    29.759200     308.0000     277.7400     268.2100
        1655    29.771400     268.0000     276.5600     268.0800
        1656    29.783700     290.0000     275.6100     267.9500
        1657    29.795900     252.0000     274.8200     267.8100
        1658    29.808200     283.0000     274.1700     267.6800
        1659    29.820400     258.0000     273.6200     267.5500
        1660    29.832700     255.0000     273.1400     267.4200
        1661    29.844900     274.0000     272.7400     267.2900
        1662    29.857200     326.0000     272.3900     267.1500
        1663    29.869400     261.0000     272.0900     267.0200
        1664    29.881700     305.0000     271.8700     266.8900
        1665    29.893900     286.0000     271.7000     266.7500
        1666    29.906200     283.0000     271.6800     266.6200
        1667    29.918400     270.0000     271.9900     266.4900
        1668    29.930700     315.0000     273.0500     266.3500
        1669    29.942900     309.0000     274.8800     266.2200
        1670    29.955200     263.0000     275.5400     266.0900
        1671    29.967400     291.0000     276.8100     265.9500
        1672    29.979700     276.0000     279.6200     265.8200
        1673    29.991900     262.0000     283.1500     265.6900
        1674    30.004200     280.0000     279.2200     265.5500
        1675    30.016400     299.0000     273.5500     265.4200
        1676    30.028700     314.0000     272.5200     265.2800
        1677    30.041000     260.0000     272.5900     265.1500
        1678    30.053200     292.0000     273.5700     265.0100
        1679    30.065500     304.0000     275.1000     264.8800
        1680    30.077700     320.0000     274.1300     264.7400
        1681    30.090000     243.0000     270.2700     264.6100
        1682    30.102200     288.0000     268.9600     264.4700
        1683    30.114500     293.0000     268.5700     264.3300
        1684    30.126700     292.0000     268.3800     264.2000
        1685    30.139000     280.0000     268.2700     264.0600
        1686    30.151200     272.0000     268.1900     263.9300
        1687    30.163500     278.0000     268.1400     263.7900
        1688    30.175700     265.0000     268.1100     263.6500
        1689    30.188000     256.0000     268.1200     263.5200
        1690    30.200200     255.0000     268.1800     263.3800
        1691    30.212500     267.0000     268.2900     263.2400
        1692    30.224700     253.0000     268.6100     263.1100
        1693    30.237000     274.0000     269.3700     262.9700
        1694    30.249200     288.0000     271.1900     262.8300
        1695    30.261500     268.0000     273.4300     262.7000
        1696    30.273700     297.0000     274.6100     262.5600
        1697    30.286000     251.0000     277.2600     262.4200
        1698    30.298200     288.0000     282.4500     262.2800
        1699    30.310500     289.0000     287.3300     262.1500
        1700    30.322700     276.0000     280.3700     262.0100
        1701    30.335000     298.0000     277.2400     261.8700
        1702    30.347200     264.0000     279.1800     261.7300
        1703    30.359500     275.0000     282.0300     261.5900
        1704    30.371700     271.0000     279.2800     261.4500
        1705    30.384000     297.0000     278.2100     261.3200
        1706    30.396200     284.0000     275.6300     261.1800
        1707    30.408500     300.0000     271.9300     261.0400
        1708    30.420700     237.0000     271.8500     260.9000
        1709    30.433000     272.0000     272.8700     260.7600
        1710    30.445200     302.0000     271.7300     260.6200
        1711    30.457500     288.0000     269.1900     260.4800
        1712    30.469700     279.0000     268.5900     260.3400
        1713    30.482000     275.0000     268.5900     260.2000
        1714    30.494200     280.0000     268.8200     260.0600
        1715    30.506500     280.0000     269.2600     259.9200
        1716    30.518700     289.0000     269.6900     259.7800
        1717    30.531000     281.0000     270.1300     259.6400
        1718    30.543200     281.0000     270.8200     259.5000
        1719    30.555500     294.0000     271.7400     259.3600
        1720    30.567700     292.0000     272.0500     259.2200
        1721    30.580000     270.0000     271.4700     259.0800
        1722    30.592200     296.0000     271.7800     258.9400
        1723    30.604500     291.0000     272.3700     258.8000
        1724    30.616700     313.0000     273.1500     258.6600
        1725    30.629000     279.0000     274.1500     258.5200
        1726    30.641200     303.0000     275.1900     258.3800
        1727    30.653500     290.0000     275.8100     258.2400
        1728    30.665700     247.0000     276.8100     258.1000
        1729    30.678000     265.0000     278.1400     257.9600
        1730    30.690300     297.0000     279.7600     257.8200
        1731    30.702500     280.0000     281.8100     257.6800
        1732    30.714800     314.0000     284.1200     257.5300
        1733    30.727000     310.0000     285.8400     257.3900
        1734    30.739300     313.0000     287.8000     257.2500
        1735    30.751500     318.0000     290.8100     257.1100
        1736    30.763800     313.0000     294.5700     256.9700
        1737    30.776000     315.0000     299.2100     256.8300
        1738    30.788300     299.0000     304.8800     256.6800
        1739    30.800500     307.0000     311.4700     256.5400
        1740    30.812800     339.0000     319.1300     256.4000
        1741    30.825000     336.0000     328.7200     256.2600
        1742    30.837300     331.0000     340.4300     256.1200
        1743    30.849500     332.0000     354.4300     255.9700
        1744    30.861800     375.0000     371.1800     255.8300
        1745    30.874000     412.0000     391.6200     255.6900
        1746    30.886300     417.0000     417.6000     255.5500
        1747    30.898500     465.0000     452.9600     255.4000
        1748    30.910800     571.0000     505.1100     255.2600
        1749    30.923000     600.0000     586.7600     255.1200
        1750    30.935300     728.0000     716.5400     254.9700
        1751    30.947500     914.0000     914.6100     254.8300
        1752    30.959800    1120.0000    1182.6400     254.6900
        1753    30.972000    1485.0000    1487.9100     254.5400
        1754    30.984300    1803.0000    1809.7000     254.4000
        1755    30.996500    2074.0000    2145.3400     254.2600
        1756    31.008800    2301.0000    2399.5800     254.1200
        1757    31.021000    2265.0000    2367.0900     253.9700
        1758    31.033300    2080.0000    2024.0600     253.8300
        1759    31.045500    1633.0000    1666.5000     253.6800
        1760    31.057800    1459.0000    1480.7500     253.5400
        1761    31.070000    1350.0000    1443.0800     253.4000
        1762    31.082300    1378.0000    1467.0500     253.2500
        1763    31.094500    1375.0000    1426.3500     253.1100
        1764    31.106800    1145.0000    1223.2000     252.9700
        1765    31.119000     937.0000     932.4000     252.8200
        1766    31.131300     709.0000     696.9800     252.6800
        1767    31.143500     561.0000     550.5400     252.5300
        1768    31.155800     448.0000     465.6900     252.3900
        1769    31.168000     371.0000     412.1400     252.2500
        1770    31.180300     381.0000     377.2100     252.1000
        1771    31.192500     347.0000     353.0900     251.9600
        1772    31.204800     336.0000     335.6600     251.8100
        1773    31.217000     333.0000     322.5800     251.6700
        1774    31.229300     335.0000     312.4800     251.5200
        1775    31.241500     331.0000     304.4900     251.3800
        1776    31.253800     296.0000     298.0400     251.2400
        1777    31.266000     296.0000     292.7500     251.0900
        1778    31.278300     289.0000     288.3300     250.9500
        1779    31.290500     312.0000     284.6000     250.8000
        1780    31.302800     290.0000     281.4300     250.6600
        1781    31.315000     291.0000     278.7500     250.5100
        1782    31.327300     243.0000     276.6200     250.3700
        1783    31.339600     279.0000     275.2600     250.2200
        1784    31.351800     268.0000     275.2200     250.0800
        1785    31.364100     300.0000     277.5600     249.9300
        1786    31.376300     267.0000     279.1500     249.7900
        1787    31.388600     254.0000     280.6800     249.6400
        1788    31.400800     281.0000     285.2500     249.5000
        1789    31.413100     258.0000     292.7700     249.3500
        1790    31.425300     258.0000     289.7800     249.2100
        1791    31.437600     263.0000     272.8800     249.0600
        1792    31.449800     251.0000     268.8300     248.9200
        1793    31.462100     260.0000     268.0600     248.7700
        1794    31.474300     286.0000     268.8700     248.6300
        1795    31.486600     268.0000     271.5200     248.4800
        1796    31.498800     283.0000     273.7700     248.3400
        1797    31.511100     268.0000     266.8700     248.1900
        1798    31.523300     256.0000     260.1100     248.0400
        1799    31.535600     262.0000     258.0400     247.9000
        1800    31.547800     260.0000     257.0500     247.7500
        1801    31.560100     282.0000     256.3600     247.6100
        1802    31.572300     244.0000     255.7800     247.4600
        1803    31.584600     274.0000     255.2700     247.3200
        1804    31.596800     258.0000     254.8000     247.1700
        1805    31.609100     273.0000     254.3700     247.0300
        1806    31.621300     277.0000     253.9600     246.8800
        1807    31.633600     261.0000     253.5800     246.7300
        1808    31.645800     257.0000     253.2200     246.5900
        1809    31.658100     257.0000     252.8800     246.4400
        1810    31.670300     242.0000     252.5500     246.3000
        1811    31.682600     227.0000     252.2300     246.1500
        1812    31.694800     247.0000     251.9300     246.0100
        1813    31.707100     274.0000     251.6500     245.8600
        1814    31.719300     264.0000     251.3700     245.7100
        1815    31.731600     251.0000     251.1100     245.5700
        1816    31.743800     263.0000     250.8500     245.4200
        1817    31.756100     243.0000     250.6100     245.2800
        1818    31.768300     235.0000     250.3700     245.1300
        1819    31.780600     268.0000     250.1400     244.9900
        1820    31.792800     282.0000     249.9200     244.8400
        1821    31.805100     267.0000     249.7100     244.6900
        1822    31.817300     257.0000     249.5100     244.5500
        1823    31.829600     244.0000     249.3100     244.4000
        1824    31.841800     260.0000     249.1200     244.2600
        1825    31.854100     272.0000     248.9400     244.1100
        1826    31.866300     283.0000     248.7700     243.9600
        1827    31.878600     255.0000     248.6000     243.8200
        1828    31.890800     227.0000     248.4400     243.6700
        1829    31.903100     231.0000     248.3000     243.5300
        1830    31.915300     260.0000     248.1600     243.3800
        1831    31.927600     239.0000     248.0400     243.2300
        1832    31.939800     243.0000     247.9300     243.0900
        1833    31.952100     271.0000     247.8300     242.9400
        1834    31.964400     258.0000     247.7500     242.8000
        1835    31.976600     291.0000     247.6900     242.6500
        1836    31.988900     256.0000     247.6500     242.5100
        1837    32.001100     227.0000     247.6400     242.3600
        1838    32.013400     246.0000     247.6400     242.2100
        1839    32.025600     272.0000     247.6700     242.0700
        1840    32.037900     270.0000     247.7200     241.9200
        1841    32.050100     266.0000     247.7900     241.7800
        1842    32.062400     264.0000     247.8900     241.6300
        1843    32.074600     253.0000     248.0600     241.4800
        1844    32.086900     285.0000     248.4000     241.3400
        1845    32.099100     254.0000     249.1200     241.1900
        1846    32.111400     253.0000     250.5900     241.0500
        1847    32.123600     252.0000     253.7200     240.9000
        1848    32.135900     252.0000     256.6800     240.7500
        1849    32.148100     260.0000     259.1800     240.6100
        1850    32.160400     237.0000     263.8000     240.4600
        1851    32.172600     307.0000     270.8900     240.3200
        1852    32.184900     259.0000     272.7900     240.1700
        1853    32.197100     243.0000     261.3500     240.0300
        1854    32.209400     279.0000     259.4600     239.8800
        1855    32.221600     279.0000     261.2700     239.7300
        1856    32.233900     232.0000     264.3200     239.5900
        1857    32.246100     264.0000     269.0900     239.4400
        1858    32.258400     288.0000     275.0100     239.3000
        1859    32.270600     302.0000     276.4600     239.1500
        1860    32.282900     286.0000     275.6900     239.0100
        1861    32.295100     272.0000     281.5700     238.8600
        1862    32.307400     324.0000     293.3800     238.7100
        1863    32.319600     332.0000     313.3000     238.5700
        1864    32.331900     353.0000     345.2300     238.4200
        1865    32.344100     398.0000     390.8400     238.2800
        1866    32.356400     463.0000     446.2600     238.1300
        1867    32.368600     487.0000     506.8200     237.9900
        1868    32.380900     601.0000     571.1400     237.8400
        1869    32.393100     684.0000     625.6500     237.7000
        1870    32.405400     686.0000     629.9100     237.5500
        1871    32.417600     625.0000     570.2500     237.4100
        1872    32.429900     513.0000     488.9500     237.2600
        1873    32.442100     459.0000     447.9400     237.1200
        1874    32.454400     451.0000     440.7700     236.9700
        1875    32.466600     439.0000     450.0500     236.8300
        1876    32.478900     491.0000     456.6300     236.6800
        1877    32.491100     433.0000     436.6100     236.5400
        1878    32.503400     431.0000     386.9300     236.3900
        1879    32.515600     335.0000     332.9000     236.2500
        1880    32.527900     313.0000     299.0200     236.1000
        1881    32.540100     274.0000     280.1900     235.9600
        1882    32.552400     310.0000     269.4300     235.8100
        1883    32.564600     261.0000     263.5000     235.6700
        1884    32.576900     275.0000     260.1900     235.5200
        1885    32.589100     269.0000     257.7300     235.3800
        1886    32.601400     247.0000     257.0100     235.2300
        1887    32.613600     258.0000     258.2300     235.0900
        1888    32.625900     284.0000     258.6500     234.9400
        1889    32.638200     257.0000     251.6300     234.8000
        1890    32.650400     215.0000     248.1900     234.6500
        1891    32.662700     290.0000     247.5100     234.5100
        1892    32.674900     239.0000     247.5100     234.3600
        1893    32.687200     232.0000     248.5100     234.2200
        1894    32.699400     244.0000     250.2300     234.0800
        1895    32.711700     239.0000     249.1500     233.9300
        1896    32.723900     259.0000     245.0400     233.7900
        1897    32.736200     254.0000     243.7900     233.6400
        1898    32.748400     251.0000     244.3600     233.5000
        1899    32.760700     234.0000     245.3700     233.3500
        1900    32.772900     232.0000     246.5200     233.2100
        1901    32.785200     251.0000     248.3300     233.0700
        1902    32.797400     262.0000     250.2900     232.9200
        1903    32.809700     251.0000     250.9900     232.7800
        1904    32.821900     258.0000     248.1700     232.6300
        1905    32.834200     262.0000     248.9200     232.4900
        1906    32.846400     234.0000     252.2100     232.3500
        1907    32.858700     229.0000     258.0000     232.2000
        1908    32.870900     272.0000     267.5200     232.0600
        1909    32.883200     252.0000     281.0900     231.9200
        1910    32.895400     282.0000     295.8400     231.7700
        1911    32.907700     309.0000     310.2300     231.6300
        1912    32.919900     301.0000     327.0900     231.4900
        1913    32.932200     294.0000     340.9600     231.3400
        1914    32.944400     297.0000     339.7800     231.2000
        1915    32.956700     310.0000     320.7900     231.0600
        1916    32.968900     276.0000     300.6600     230.9100
        1917    32.981200     267.0000     290.4000     230.7700
        1918    32.993400     255.0000     288.4500     230.6300
        1919    33.005700     274.0000     291.0000     230.4900
        1920    33.017900     300.0000     292.9100     230.3400
        1921    33.030200     272.0000     287.3700     230.2000
        1922    33.042400     237.0000     273.5400     230.0600
        1923    33.054700     277.0000     259.4000     229.9100
        1924    33.066900     240.0000     249.9200     229.7700
        1925    33.079200     246.0000     244.3700     229.6300
        1926    33.091400     246.0000     241.0500     229.4900
        1927    33.103700     232.0000     238.9200     229.3500
        1928    33.115900     234.0000     237.4700     229.2000
        1929    33.128200     255.0000     236.4300     229.0600
        1930    33.140400     278.0000     235.6500     228.9200
        1931    33.152700     258.0000     235.0400     228.7800
        1932    33.164900     225.0000     234.5700     228.6300
        1933    33.177200     246.0000     234.1900     228.4900
        1934    33.189400     231.0000     233.9000     228.3500
        1935    33.201700     224.0000     233.6700     228.2100
        1936    33.213900     230.0000     233.5000     228.0700
        1937    33.226200     246.0000     233.3900     227.9300
        1938    33.238400     259.0000     233.3500     227.7900
        1939    33.250700     264.0000     233.3500     227.6400
        1940    33.262900     227.0000     233.4400     227.5000
        1941    33.275200     203.0000     233.6000     227.3600
        1942    33.287500     262.0000     233.8500     227.2200
        1943    33.299700     226.0000     234.1800     227.0800
        1944    33.312000     203.0000     234.6100     226.9400
        1945    33.324200     229.0000     235.1500     226.8000
        1946    33.336500     232.0000     235.8300     226.6600
        1947    33.348700     249.0000     236.7100     226.5200
        1948    33.361000     250.0000     237.9600     226.3800
        1949    33.373200     277.0000     239.8600     226.2400
        1950    33.385500     284.0000     242.9200     226.0900
        1951    33.397700     232.0000     247.9100     225.9500
        1952    33.410000     275.0000     255.7800     225.8100
        1953    33.422200     291.0000     267.0600     225.6700
        1954    33.434500     228.0000     280.9500     225.5300
        1955    33.446700     309.0000     296.3500     225.3900
        1956    33.459000     340.0000     312.8400     225.2500
        1957    33.471200     324.0000     326.7300     225.1100
        1958    33.483500     352.0000     328.5500     224.9800
        1959    33.495700     331.0000     313.9600     224.8400
        1960    33.508000     305.0000     295.0400     224.7000
        1961    33.520200     304.0000     283.6500     224.5600
        1962    33.532500     279.0000     280.3100     224.4200
        1963    33.544700     298.0000     281.8500     224.2800
        1964    33.557000     268.0000     284.1400     224.1400
        1965    33.569200     292.0000     281.3500     224.0000
        1966    33.581500     301.0000     270.6500     223.8600
        1967    33.593700     279.0000     257.2500     223.7200
        1968    33.606000     234.0000     247.0100     223.5800
        1969    33.618200     262.0000     240.6700     223.4500
        1970    33.630500     220.0000     236.8600     223.3100
        1971    33.642700     250.0000     234.4800     223.1700
        1972    33.655000     245.0000     232.9000     223.0300
        1973    33.667200     261.0000     231.8000     222.8900
        1974    33.679500     242.0000     231.0000     222.7500
        1975    33.691700     252.0000     230.4100     222.6200
        1976    33.704000     218.0000     229.9700     222.4800
        1977    33.716200     226.0000     229.6300     222.3400
        1978    33.728500     228.0000     229.3800     222.2000
        1979    33.740700     208.0000     229.1900     222.0700
        1980    33.753000     218.0000     229.0600     221.9300
        1981    33.765200     221.0000     228.9900     221.7900
        1982    33.777500     243.0000     228.9600     221.6500
        1983    33.789700     213.0000     228.9700     221.5200
        1984    33.802000     263.0000     229.0300     221.3800
        1985    33.814200     220.0000     229.1300     221.2400
        1986    33.826500     233.0000     229.2700     221.1100
        1987    33.838700     237.0000     229.4600     220.9700
        1988    33.851000     226.0000     229.7000     220.8300
        1989    33.863200     219.0000     229.9900     220.7000
        1990    33.875500     251.0000     230.3500     220.5600
        1991    33.887700     226.0000     230.7800     220.4300
        1992    33.900000     255.0000     231.3000     220.2900
        1993    33.912300     245.0000     231.9600     220.1500
        1994    33.924500     237.0000     232.8300     220.0200
        1995    33.936800     239.0000     234.0400     219.8800
        1996    33.949000     221.0000     235.4400     219.7500
        1997    33.961300     230.0000     236.9400     219.6100
        1998    33.973500     236.0000     238.9800     219.4800
        1999    33.985800     214.0000     241.6900     219.3400
        2000    33.998000     250.0000     243.9900     219.2100
        2001    34.010300     252.0000     244.6200     219.0700
        2002    34.022500     250.0000     247.1400     218.9400
        2003    34.034800     236.0000     251.0600     218.8000
        2004    34.047000     250.0000     255.9200     218.6700
        2005    34.059300     247.0000     261.8700     218.5300
        2006    34.071500     263.0000     268.9400     218.4000
        2007    34.083800     296.0000     276.6300     218.2600
        2008    34.096000     287.0000     284.0900     218.1300
        2009    34.108300     291.0000     292.8000     218.0000
        2010    34.120500     324.0000     303.2500     217.8600
        2011    34.132800     306.0000     316.7400     217.7300
        2012    34.145000     357.0000     336.9000     217.5900
        2013    34.157300     378.0000     370.8700     217.4600
        2014    34.169500     459.0000     431.5800     217.3300
        2015    34.181800     569.0000     540.6700     217.1900
        2016    34.194000     790.0000     725.1400     217.0600
        2017    34.206300     977.0000     976.0800     216.9300
        2018    34.218500    1272.0000    1243.7200     216.8000
        2019    34.230800    1481.0000    1558.0100     216.6600
        2020    34.243000    1964.0000    1929.4100     216.5300
        2021    34.255300    2021.0000    2133.4100     216.4000
        2022    34.267500    1854.0000    1812.3000     216.2700
        2023    34.279800    1378.0000    1275.7500     216.1300
        2024    34.292000     997.0000    1007.4200     216.0000
        2025    34.304300     906.0000     957.6300     215.8700
        2026    34.316500    1007.0000    1017.6000     215.7400
        2027    34.328800    1082.0000    1143.0600     215.6100
        2028    34.341000    1125.0000    1225.0300     215.4800
        2029    34.353300     985.0000    1086.1000     215.3400
        2030    34.365500     764.0000     761.3200     215.2100
        2031    34.377800     551.0000     523.0200     215.0800
        2032    34.390000     412.0000     402.6700     214.9500
        2033    34.402300     343.0000     341.8400     214.8200
        2034    34.414500     308.0000     307.5800     214.6900
        2035    34.426800     274.0000     286.2500     214.5600
        2036    34.439000     273.0000     271.9400     214.4300
        2037    34.451300     268.0000     261.7600     214.3000
        2038    34.463500     239.0000     254.2100     214.1700
        2039    34.475800     242.0000     248.4200     214.0400
        2040    34.488000     255.0000     243.8400     213.9100
        2041    34.500300     253.0000     240.1600     213.7800
        2042    34.512500     235.0000     237.1300     213.6500
        2043    34.524800     221.0000     234.6000     213.5200
        2044    34.537000     220.0000     232.4600     213.3900
        2045    34.549300     231.0000     230.6400     213.2600
        2046    34.561600     218.0000     229.0600     213.1300
        2047    34.573800     222.0000     227.6900     213.0000
        2048    34.586100     208.0000     226.4800     212.8800
        2049    34.598300     227.0000     225.4200     212.7500
        2050    34.610600     210.0000     224.4700     212.6200
        2051    34.622800     235.0000     223.6200     212.4900
        2052    34.635100     210.0000     222.8700     212.3600
        2053    34.647300     201.0000     222.1900     212.2300
        2054    34.659600     238.0000     221.5700     212.1100
        2055    34.671800     234.0000     221.0200     211.9800
        2056    34.684100     236.0000     220.5300     211.8500
        2057    34.696300     217.0000     220.0800     211.7200
        2058    34.708600     207.0000     219.6800     211.6000
        2059    34.720800     224.0000     219.3300     211.4700
        2060    34.733100     199.0000     219.0200     211.3400
        2061    34.745300     225.0000     218.7600     211.2200
        2062    34.757600     238.0000     218.5500     211.0900
        2063    34.769800     227.0000     218.3900     210.9600
        2064    34.782100     211.0000     218.2900     210.8400
        2065    34.794300     240.0000     218.2500     210.7100
        2066    34.806600     209.0000     218.2800     210.5900
        2067    34.818800     216.0000     218.3900     210.4600
        2068    34.831100     239.0000     218.5900     210.3300
        2069    34.843300     211.0000     218.8800     210.2100
        2070    34.855600     235.0000     219.2600     210.0800
        2071    34.867800     224.0000     219.7400     209.9600
        2072    34.880100     197.0000     220.3400     209.8300
        2073    34.892300     246.0000     221.1000     209.7100
        2074    34.904600     227.0000     222.1400     209.5800
        2075    34.916800     231.0000     223.6800     209.4600
        2076    34.929100     222.0000     226.1400     209.3400
        2077    34.941300     237.0000     230.1700     209.2100
        2078    34.953600     240.0000     236.8200     209.0900
        2079    34.965800     286.0000     247.1800     208.9600
        2080    34.978100     261.0000     261.5100     208.8400
        2081    34.990300     281.0000     278.8300     208.7200
        2082    35.002600     308.0000     298.3900     208.5900
        2083    35.014800     326.0000     318.5200     208.4700
        2084    35.027100     335.0000     332.0000     208.3500
        2085    35.039300     314.0000     328.2600     208.2200
        2086    35.051600     340.0000     308.6400     208.1000
        2087    35.063800     314.0000     287.8900     207.9800
        2088    35.076100     290.0000     275.9700     207.8600
        2089    35.088300     257.0000     273.2200     207.7300
        2090    35.100600     282.0000     276.0700     207.6100
        2091    35.112800     292.0000     278.9900     207.4900
        2092    35.125100     263.0000     276.0400     207.3700
        2093    35.137300     280.0000     264.5600     207.2500
        2094    35.149600     253.0000     249.3200     207.1300
        2095    35.161800     234.0000     236.5700     207.0000
        2096    35.174100     247.0000     228.2500     206.8800
        2097    35.186300     234.0000     223.3100     206.7600
        2098    35.198600     245.0000     220.1400     206.6400
        2099    35.210900     208.0000     217.8700     206.5200
        2100    35.223100     224.0000     216.4700     206.4000
        2101    35.235400     198.0000     215.5900     206.2800
        2102    35.247600     223.0000     214.8400     206.1600
        2103    35.259900     221.0000     214.1900     206.0400
        2104    35.272100     202.0000     213.8800     205.9200
        2105    35.284400     219.0000     213.7600     205.8000
        2106    35.296600     216.0000     213.8000     205.6800
        2107    35.308900     208.0000     214.0000     205.5600
        2108    35.321100     215.0000     214.3600     205.4400
        2109    35.333400     201.0000     214.8400     205.3200
        2110    35.345600     230.0000     215.3600     205.2100
        2111    35.357900     250.0000     216.0700     205.0900
        2112    35.370100     227.0000     216.9900     204.9700
        2113    35.382400     231.0000     218.0900     204.8500
        2114    35.394600     238.0000     219.4300     204.7300
        2115    35.406900     193.0000     221.1900     204.6100
        2116    35.419100     220.0000     223.6900     204.5000
        2117    35.431400     218.0000     227.5300     204.3800
        2118    35.443600     228.0000     233.7200     204.2600
        2119    35.455900     224.0000     243.8600     204.1500
        2120    35.468100     260.0000     260.0000     204.0300
        2121    35.480400     293.0000     281.7000     203.9100
        2122    35.492600     294.0000     310.4600     203.7900
        2123    35.504900     393.0000     343.2000     203.6800
        2124    35.517100     391.0000     378.9800     203.5600
        2125    35.529400     440.0000     408.7900     203.4500
        2126    35.541600     392.0000     410.6700     203.3300
        2127    35.553900     349.0000     376.3100     203.2100
        2128    35.566100     355.0000     334.4700     203.1000
        2129    35.578400     322.0000     310.2900     202.9800
        2130    35.590600     302.0000     303.8200     202.8700
        2131    35.602900     282.0000     308.2500     202.7500
        2132    35.615100     313.0000     316.9000     202.6400
        2133    35.627400     318.0000     319.0700     202.5200
        2134    35.639600     280.0000     303.9900     202.4100
        2135    35.651900     304.0000     276.5500     202.2900
        2136    35.664100     256.0000     252.0000     202.1800
        2137    35.676400     236.0000     236.1600     202.0700
        2138    35.688600     238.0000     226.9700     201.9500
        2139    35.700900     226.0000     221.7300     201.8400
        2140    35.713100     217.0000     218.9300     201.7300
        2141    35.725400     229.0000     217.7700     201.6100
        2142    35.737600     241.0000     217.6600     201.5000
        2143    35.749900     229.0000     218.2700     201.3900
        2144    35.762100     243.0000     219.4000     201.2700
        2145    35.774400     190.0000     220.2800     201.1600
        2146    35.786600     224.0000     219.3000     201.0500
        2147    35.798900     214.0000     216.1700     200.9400
        2148    35.811100     210.0000     213.0600     200.8300
        2149    35.823400     205.0000     211.3600     200.7100
        2150    35.835700     236.0000     210.8000     200.6000
        2151    35.847900     212.0000     210.9000     200.4900
        2152    35.860200     212.0000     211.3100     200.3800
        2153    35.872400     220.0000     211.3300     200.2700
        2154    35.884700     234.0000     210.1600     200.1600
        2155    35.896900     233.0000     207.8900     200.0500
        2156    35.909200     194.0000     206.0600     199.9400
        2157    35.921400     217.0000     205.0300     199.8300
        2158    35.933700     199.0000     204.5000     199.7200
        2159    35.945900     220.0000     204.3300     199.6100
        2160    35.958200     190.0000     204.5400     199.5000
        2161    35.970400     199.0000     205.1400     199.3900
        2162    35.982700     204.0000     205.9300     199.2800
        2163    35.994900     214.0000     206.8500     199.1700
        2164    36.007200     201.0000     208.0600     199.0600
        2165    36.019400     206.0000     209.3100     198.9500
        2166    36.031700     209.0000     209.7400     198.8400
        2167    36.043900     200.0000     208.7900     198.7300
        2168    36.056200     203.0000     207.3200     198.6300
        2169    36.068400     221.0000     206.2700     198.5200
        2170    36.080700     207.0000     206.2900     198.4100
        2171    36.092900     184.0000     207.4400     198.3000
        2172    36.105200     223.0000     209.4400     198.1900
        2173    36.117400     187.0000     209.4600     198.0900
        2174    36.129700     173.0000     205.8700     197.9800
        2175    36.141900     208.0000     203.7900     197.8700
        2176    36.154200     207.0000     202.4700     197.7700
        2177    36.166400     197.0000     201.6700     197.6600
        2178    36.178700     181.0000     201.4500     197.5500
        2179    36.190900     194.0000     201.7400     197.4500
        2180    36.203200     191.0000     202.1100     197.3400
        2181    36.215400     179.0000     200.9300     197.2400
        2182    36.227700     184.0000     199.4500     197.1300
        2183    36.239900     206.0000     198.8900     197.0300
        2184    36.252200     186.0000     198.6100     196.9200
        2185    36.264400     195.0000     198.4100     196.8200
        2186    36.276700     192.0000     198.2400     196.7100
        2187    36.288900     210.0000     198.0800     196.6100
        2188    36.301200     223.0000     197.9300     196.5000
        2189    36.313400     196.0000     197.8000     196.4000
        2190    36.325700     185.0000     197.6600     196.2900
        2191    36.337900     209.0000     197.5300     196.1900
        2192    36.350200     177.0000     197.4100     196.0900
        2193    36.362400     192.0000     197.3000     195.9800
        2194    36.374700     179.0000     197.1900     195.8800
        2195    36.386900     175.0000     197.1100     195.7800
        2196    36.399200     202.0000     197.0100     195.6700
        2197    36.411400     212.0000     196.9300     195.5700
        2198    36.423700     182.0000     196.8800     195.4700
        2199    36.435900     213.0000     196.8400     195.3700
        2200    36.448200     199.0000     196.6300     195.2600
        2201    36.460400     195.0000     196.4300     195.1600
        2202    36.472700     215.0000     196.3000     195.0600
        2203    36.485000     194.0000     196.2100     194.9600
        2204    36.497200     194.0000     196.1100     194.8600
        2205    36.509500     202.0000     196.0300     194.7600
        2206    36.521700     191.0000     195.9600     194.6600
        2207    36.534000     203.0000     195.8700     194.5600
        2208    36.546200     174.0000     195.7100     194.4600
        2209    36.558500     207.0000     195.5800     194.3500
        2210    36.570700     156.0000     195.4700     194.2500
        2211    36.583000     167.0000     195.3800     194.1500
        2212    36.595200     201.0000     195.2800     194.0600
        2213    36.607500     191.0000     195.1900     193.9600
        2214    36.619700     206.0000     195.1000     193.8600
        2215    36.632000     211.0000     195.0100     193.7600
        2216    36.644200     183.0000     194.9300     193.6600
        2217    36.656500     174.0000     194.8500     193.5600
        2218    36.668700     186.0000     194.7700     193.4600
        2219    36.681000     199.0000     194.6900     193.3600
        2220    36.693200     192.0000     194.6100     193.2600
        2221    36.705500     207.0000     194.5400     193.1700
        2222    36.717700     201.0000     194.4700     193.0700
        2223    36.730000     199.0000     194.4100     192.9700
        2224    36.742200     190.0000     194.3400     192.8700
        2225    36.754500     180.0000     194.2900     192.7800
        2226    36.766700     194.0000     194.2400     192.6800
        2227    36.779000     195.0000     194.1900     192.5800
        2228    36.791200     190.0000     194.1500     192.4900
        2229    36.803500     175.0000     194.1200     192.3900
        2230    36.815700     173.0000     194.1000     192.2900
        2231    36.828000     207.0000     194.0800     192.2000
        2232    36.840200     199.0000     194.0800     192.1000
        2233    36.852500     182.0000     194.0800     192.0100
        2234    36.864700     183.0000     194.1000     191.9100
        2235    36.877000     164.0000     194.1400     191.8200
        2236    36.889200     201.0000     194.2000     191.7200
        2237    36.901500     188.0000     194.3000     191.6300
        2238    36.913700     182.0000     194.4700     191.5300
        2239    36.926000     185.0000     194.7400     191.4400
        2240    36.938200     194.0000     195.1800     191.3400
        2241    36.950500     193.0000     195.8500     191.2500
        2242    36.962700     213.0000     196.7300     191.1600
        2243    36.975000     209.0000     197.7900     191.0600
        2244    36.987200     175.0000     199.0200     190.9700
        2245    36.999500     186.0000     200.2900     190.8800
        2246    37.011700     212.0000     201.0100     190.7800
        2247    37.024000     197.0000     200.6700     190.6900
        2248    37.036200     182.0000     199.8500     190.6000
        2249    37.048500     171.0000     199.5400     190.5100
        2250    37.060700     164.0000     199.9200     190.4200
        2251    37.073000     200.0000     200.7700     190.3200
        2252    37.085200     194.0000     201.9300     190.2300
        2253    37.097500     225.0000     203.2200     190.1400
        2254    37.109700     204.0000     204.3300     190.0500
        2255    37.122000     186.0000     205.2200     189.9600
        2256    37.134300     189.0000     206.5000     189.8700
        2257    37.146500     205.0000     209.0200     189.7800
        2258    37.158800     199.0000     213.6200     189.6900
        2259    37.171000     218.0000     221.5300     189.6000
        2260    37.183300     227.0000     234.5100     189.5100
        2261    37.195500     281.0000     253.9900     189.4200
        2262    37.207800     274.0000     279.6700     189.3300
        2263    37.220000     262.0000     309.8400     189.2400
        2264    37.232300     340.0000     343.8900     189.1500
        2265    37.244500     379.0000     375.4200     189.0600
        2266    37.256800     404.0000     384.3100     188.9700
        2267    37.269000     361.0000     356.1100     188.8800
        2268    37.281300     327.0000     313.4100     188.7900
        2269    37.293500     278.0000     285.0500     188.7000
        2270    37.305800     284.0000     275.2200     188.6200
        2271    37.318000     258.0000     277.4500     188.5300
        2272    37.330300     303.0000     286.3400     188.4400
        2273    37.342500     282.0000     295.0400     188.3500
        2274    37.354800     287.0000     291.9700     188.2700
        2275    37.367000     246.0000     271.5800     188.1800
        2276    37.379300     238.0000     245.4100     188.0900
        2277    37.391500     238.0000     225.6300     188.0100
        2278    37.403800     203.0000     213.5500     187.9200
        2279    37.416000     202.0000     206.4000     187.8300
        2280    37.428300     231.0000     201.9600     187.7500
        2281    37.440500     186.0000     199.0300     187.6600
        2282    37.452800     206.0000     196.9900     187.5800
        2283    37.465000     189.0000     195.5100     187.4900
        2284    37.477300     185.0000     194.3900     187.4100
        2285    37.489500     198.0000     193.5400     187.3200
        2286    37.501800     188.0000     192.8700     187.2400
        2287    37.514000     202.0000     192.3500     187.1500
        2288    37.526300     185.0000     191.9500     187.0700
        2289    37.538500     173.0000     191.6500     186.9800
        2290    37.550800     171.0000     191.4300     186.9000
        2291    37.563000     172.0000     191.2600     186.8200
        2292    37.575300     183.0000     191.1800     186.7300
        2293    37.587500     192.0000     191.1700     186.6500
        2294    37.599800     211.0000     191.1500     186.5700
        2295    37.612000     192.0000     191.1300     186.4800
        2296    37.624300     171.0000     191.3800     186.4000
        2297    37.636500     202.0000     192.0000     186.3200
        2298    37.648800     207.0000     193.1400     186.2300
        2299    37.661000     180.0000     195.1200     186.1500
        2300    37.673300     230.0000     198.2400     186.0700
        2301    37.685500     203.0000     202.3900     185.9900
        2302    37.697800     216.0000     207.2300     185.9100
        2303    37.710000     223.0000     212.6800     185.8300
        2304    37.722300     213.0000     217.8300     185.7500
        2305    37.734500     207.0000     219.3200     185.6600
        2306    37.746800     219.0000     214.5000     185.5800
        2307    37.759100     213.0000     207.1100     185.5000
        2308    37.771300     201.0000     202.1800     185.4200
        2309    37.783600     205.0000     200.4000     185.3400
        2310    37.795800     184.0000     200.6300     185.2600
        2311    37.808100     209.0000     202.0200     185.1800
        2312    37.820300     195.0000     203.5400     185.1000
        2313    37.832600     237.0000     203.4900     185.0300
        2314    37.844800     187.0000     200.3000     184.9500
        2315    37.857100     211.0000     195.7600     184.8700
        2316    37.869300     183.0000     192.1800     184.7900
        2317    37.881600     197.0000     189.9500     184.7100
        2318    37.893800     191.0000     188.6000     184.6300
        2319    37.906100     196.0000     187.7400     184.5500
        2320    37.918300     213.0000     187.1500     184.4800
        2321    37.930600     193.0000     186.7100     184.4000
        2322    37.942800     173.0000     186.3700     184.3200
        2323    37.955100     181.0000     186.1000     184.2400
        2324    37.967300     185.0000     185.8600     184.1700
        2325    37.979600     189.0000     185.6600     184.0900
        2326    37.991800     177.0000     185.4800     184.0100
        2327    38.004100     194.0000     185.3200     183.9400
        2328    38.016300     159.0000     185.1700     183.8600
        2329    38.028600     170.0000     185.0400     183.7900
        2330    38.040800     191.0000     184.9200     183.7100
        2331    38.053100     184.0000     184.8300     183.6300
        2332    38.065300     158.0000     184.7400     183.5600
        2333    38.077600     191.0000     184.6600     183.4800
        2334    38.089800     167.0000     184.6100     183.4100
        2335    38.102100     211.0000     184.5800     183.3300
        2336    38.114300     188.0000     184.4600     183.2600
        2337    38.126600     183.0000     184.2200     183.1800
        2338    38.138800     190.0000     184.0800     183.1100
        2339    38.151100     183.0000     183.9800     183.0400
        2340    38.163300     175.0000     183.9000     182.9600
        2341    38.175600     198.0000     183.8200     182.8900
        2342    38.187800     191.0000     183.7600     182.8200
        2343    38.200100     174.0000     183.7100     182.7400
        2344    38.212300     188.0000     183.6200     182.6700
        2345    38.224600     171.0000     183.4700     182.6000
        2346    38.236800     171.0000     183.3500     182.5300
        2347    38.249100     197.0000     183.2600     182.4500
        2348    38.261300     184.0000     183.1800     182.3800
        2349    38.273600     189.0000     183.1000     182.3100
        2350    38.285800     178.0000     183.0200     182.2400
        2351    38.298100     186.0000     182.9400     182.1700
        2352    38.310300     166.0000     182.8600     182.0900
        2353    38.322600     179.0000     182.7900     182.0200
        2354    38.334800     186.0000     182.7100     181.9500
        2355    38.347100     188.0000     182.6400     181.8800
        2356    38.359300     200.0000     182.5700     181.8100
        2357    38.371600     187.0000     182.5000     181.7400
        2358    38.383800     176.0000     182.4300     181.6700
        2359    38.396100     175.0000     182.3600     181.6000
        2360    38.408400     177.0000     182.2900     181.5300
        2361    38.420600     172.0000     182.2200     181.4600
        2362    38.432900     176.0000     182.1500     181.3900
        2363    38.445100     182.0000     182.0900     181.3200
        2364    38.457400     153.0000     182.0300     181.2500
        2365    38.469600     189.0000     181.9700     181.1900
        2366    38.481900     165.0000     181.9400     181.1200
        2367    38.494100     165.0000     181.9700     181.0500
        2368    38.506400     170.0000     182.1300     180.9800
        2369    38.518600     194.0000     182.3800     180.9100
        2370    38.530900     170.0000     182.5900     180.8500
        2371    38.543100     150.0000     183.0300     180.7800
        2372    38.555400     187.0000     183.8000     180.7100
        2373    38.567600     193.0000     184.1100     180.6400
        2374    38.579900     174.0000     182.6600     180.5800
        2375    38.592100     159.0000     181.9700     180.5100
        2376    38.604400     184.0000     181.9500     180.4400
        2377    38.616600     154.0000     182.1200     180.3800
        2378    38.628900     192.0000     181.9600     180.3100
        2379    38.641100     183.0000     181.8800     180.2500
        2380    38.653400     181.0000     182.1200     180.1800
        2381    38.665600     198.0000     182.2800     180.1100
        2382    38.677900     196.0000     181.6500     180.0500
        2383    38.690100     183.0000     181.1500     179.9800
        2384    38.702400     188.0000     181.0200     179.9200
        2385    38.714600     190.0000     180.9900     179.8500
        2386    38.726900     190.0000     180.8500     179.7900
        2387    38.739100     189.0000     180.6500     179.7300
        2388    38.751400     194.0000     180.5400     179.6600
        2389    38.763600     163.0000     180.4800     179.6000
        2390    38.775900     193.0000     180.4200     179.5300
        2391    38.788100     155.0000     180.3700     179.4700
        2392    38.800400     169.0000     180.3300     179.4100
        2393    38.812600     169.0000     180.2900     179.3400
        2394    38.824900     157.0000     180.2500     179.2800
        2395    38.837100     188.0000     180.2100     179.2200
        2396    38.849400     166.0000     180.1800     179.1600
        2397    38.861600     158.0000     180.1500     179.0900
        2398    38.873900     186.0000     180.1300     179.0300
        2399    38.886100     188.0000     180.1200     178.9700
        2400    38.898400     176.0000     180.1300     178.9100
        2401    38.910600     163.0000     180.1800     178.8500
        2402    38.922900     190.0000     180.3000     178.7900
        2403    38.935100     154.0000     180.5700     178.7200
        2404    38.947400     171.0000     180.8500     178.6600
        2405    38.959600     153.0000     181.1800     178.6000
        2406    38.971900     191.0000     181.7700     178.5400
        2407    38.984100     176.0000     182.5600     178.4800
        2408    38.996400     156.0000     182.3200     178.4200
        2409    39.008600     149.0000     181.1800     178.3600
        2410    39.020900     188.0000     180.9400     178.3000
        2411    39.033100     169.0000     181.1400     178.2400
        2412    39.045400     176.0000     181.5800     178.1800
        2413    39.057700     148.0000     182.1900     178.1200
        2414    39.069900     142.0000     183.3100     178.0700
        2415    39.082200     188.0000     185.0800     178.0100
        2416    39.094400     185.0000     187.2400     177.9500
        2417    39.106700     198.0000     189.4800     177.8900
        2418    39.118900     206.0000     192.6600     177.8300
        2419    39.131200     157.0000     196.7200     177.7700
        2420    39.143400     193.0000     200.4200     177.7200
        2421    39.155700     199.0000     201.4600     177.6600
        2422    39.167900     191.0000     199.3700     177.6000
        2423    39.180200     204.0000     196.7200     177.5400
        2424    39.192400     192.0000     193.9300     177.4900
        2425    39.204700     214.0000     189.6500     177.4300
        2426    39.216900     192.0000     188.5100     177.3700
        2427    39.229200     200.0000     189.2200     177.3200
        2428    39.241400     177.0000     190.4600     177.2600
        2429    39.253700     198.0000     190.8900     177.2000
        2430    39.265900     199.0000     189.7900     177.1500
        2431    39.278200     175.0000     187.9200     177.0900
        2432    39.290400     161.0000     186.0200     177.0400
        2433    39.302700     178.0000     183.2200     176.9800
        2434    39.314900     155.0000     181.2200     176.9300
        2435    39.327200     170.0000     180.3100     176.8700
        2436    39.339400     176.0000     179.8200     176.8200
        2437    39.351700     182.0000     179.5300     176.7600
        2438    39.363900     166.0000     179.3600     176.7100
        2439    39.376200     167.0000     179.2400     176.6500
        2440    39.388400     188.0000     179.1900     176.6000
        2441    39.400700     182.0000     179.2000     176.5500
        2442    39.412900     164.0000     179.2200     176.4900
        2443    39.425200     190.0000     179.0900     176.4400
        2444    39.437400     172.0000     179.0100     176.3900
        2445    39.449700     151.0000     179.0500     176.3300
        2446    39.461900     169.0000     179.1500     176.2800
        2447    39.474200     157.0000     179.2700     176.2300
        2448    39.486400     170.0000     179.4600     176.1800
        2449    39.498700     175.0000     179.7400     176.1200
        2450    39.510900     180.0000     180.0100     176.0700
        2451    39.523200     170.0000     180.0400     176.0200
        2452    39.535400     180.0000     180.2700     175.9700
        2453    39.547700     179.0000     180.6500     175.9200
        2454    39.559900     178.0000     181.2300     175.8700
        2455    39.572200     184.0000     182.0800     175.8100
        2456    39.584400     185.0000     183.0100     175.7600
        2457    39.596700     183.0000     183.0600     175.7100
        2458    39.608900     184.0000     183.2000     175.6600
        2459    39.621200     183.0000     183.9100     175.6100
        2460    39.633400     180.0000     185.1800     175.5600
        2461    39.645700     175.0000     186.6700     175.5100
        2462    39.657900     196.0000     188.5200     175.4600
        2463    39.670200     174.0000     191.2100     175.4100
        2464    39.682400     203.0000     194.4100     175.3600
        2465    39.694700     189.0000     194.4000     175.3100
        2466    39.707000     205.0000     193.1200     175.2600
        2467    39.719200     177.0000     194.8300     175.2200
        2468    39.731500     163.0000     198.5900     175.1700
        2469    39.743700     202.0000     204.5000     175.1200
        2470    39.756000     217.0000     213.8400     175.0700
        2471    39.768200     252.0000     228.5600     175.0200
        2472    39.780500     221.0000     249.1200     174.9700
        2473    39.792700     264.0000     275.0000     174.9300
        2474    39.805000     277.0000     307.0000     174.8800
        2475    39.817200     382.0000     345.1800     174.8300
        2476    39.829500     382.0000     384.1200     174.7800
        2477    39.841700     408.0000     405.9600     174.7400
        2478    39.854000     380.0000     390.0400     174.6900
        2479    39.866200     384.0000     345.1400     174.6400
        2480    39.878500     309.0000     303.4400     174.6000
        2481    39.890700     247.0000     280.3700     174.5500
        2482    39.903000     297.0000     274.7000     174.5000
        2483    39.915200     272.0000     280.5100     174.4600
        2484    39.927500     285.0000     292.1900     174.4100
        2485    39.939700     336.0000     301.9700     174.3700
        2486    39.952000     295.0000     298.2000     174.3200
        2487    39.964200     292.0000     276.5400     174.2800
        2488    39.976500     291.0000     248.6600     174.2300
        2489    39.988700     215.0000     227.0500     174.1900
        2490    40.001000     199.0000     214.1900     174.1400
        2491    40.013200     228.0000     207.6800     174.1000
        2492    40.025500     207.0000     205.1100     174.0500
        2493    40.037700     198.0000     204.9100     174.0100
        2494    40.050000     217.0000     205.5900     173.9600
        2495    40.062200     201.0000     204.9100     173.9200
        2496    40.074500     216.0000     201.3900     173.8800
        2497    40.086700     177.0000     196.1800     173.8300
        2498    40.099000     173.0000     191.6800     173.7900
        2499    40.111200     162.0000     189.0600     173.7500
        2500    40.123500     186.0000     188.0900     173.7000
        2501    40.135700     165.0000     188.2200     173.6600
        2502    40.148000     198.0000     188.8800     173.6200
        2503    40.160200     190.0000     189.2400     173.5800
        2504    40.172500     199.0000     188.2900     173.5300
        2505    40.184700     188.0000     185.9500     173.4900
        2506    40.197000     166.0000     183.1800     173.4500
        2507    40.209200     169.0000     180.9300     173.4100
        2508    40.221500     188.0000     179.4100     173.3700
        2509    40.233700     181.0000     178.4100     173.3200
        2510    40.246000     184.0000     177.7400     173.2800
        2511    40.258200     180.0000     177.2500     173.2400
        2512    40.270500     186.0000     176.8900     173.2000
        2513    40.282700     177.0000     176.6000     173.1600
        2514    40.295000     168.0000     176.3700     173.1200
        2515    40.307200     169.0000     176.1700     173.0800
        2516    40.319500     196.0000     176.0100     173.0400
        2517    40.331700     206.0000     175.8700     173.0000
        2518    40.344000     178.0000     175.7500     172.9600
        2519    40.356300     182.0000     175.6500     172.9200
        2520    40.368500     164.0000     175.5600     172.8800
        2521    40.380800     159.0000     175.4800     172.8400
        2522    40.393000     177.0000     175.4200     172.8000
        2523    40.405300     181.0000     175.3700     172.7600
        2524    40.417500     183.0000     175.3300     172.7200
        2525    40.429800     178.0000     175.3000     172.6900
        2526    40.442000     168.0000     175.2900     172.6500
        2527    40.454300     172.0000     175.2900     172.6100
        2528    40.466500     189.0000     175.3100     172.5700
        2529    40.478800     163.0000     175.3300     172.5300
        2530    40.491000     195.0000     175.3800     172.5000
        2531    40.503300     187.0000     175.4500     172.4600
        2532    40.515500     173.0000     175.5300     172.4200
        2533    40.527800     180.0000     175.6300     172.3800
        2534    40.540000     172.0000     175.7600     172.3500
        2535    40.552300     169.0000     175.9000     172.3100
        2536    40.564500     188.0000     176.0500     172.2700
        2537    40.576800     159.0000     176.2400     172.2400
        2538    40.589000     194.0000     176.4600     172.2000
        2539    40.601300     186.0000     176.7400     172.1600
        2540    40.613500     194.0000     177.1300     172.1300
        2541    40.625800     149.0000     177.6700     172.0900
        2542    40.638000     176.0000     178.4700     172.0500
        2543    40.650300     168.0000     179.6800     172.0200
        2544    40.662500     180.0000     181.5400     171.9800
        2545    40.674800     192.0000     184.3000     171.9500
        2546    40.687000     166.0000     188.0100     171.9100
        2547    40.699300     199.0000     192.5800     171.8800
        2548    40.711500     192.0000     197.9200     171.8400
        2549    40.723800     207.0000     203.0200     171.8100
        2550    40.736000     213.0000     205.0200     171.7700
        2551    40.748300     187.0000     202.1200     171.7400
        2552    40.760500     203.0000     197.0300     171.7100
        2553    40.772800     183.0000     193.6600     171.6700
        2554    40.785000     193.0000     192.9600     171.6400
        2555    40.797300     220.0000     194.3600     171.6000
        2556    40.809500     166.0000     197.1400     171.5700
        2557    40.821800     190.0000     201.0600     171.5400
        2558    40.834000     211.0000     205.7200     171.5000
        2559    40.846300     189.0000     209.7300     171.4700
        2560    40.858500     213.0000     211.5300     171.4400
        2561    40.870800     231.0000     215.0900     171.4000
        2562    40.883000     227.0000     226.2300     171.3700
        2563    40.895300     287.0000     246.5900     171.3400
        2564    40.907500     286.0000     275.8700     171.3100
        2565    40.919800     345.0000     312.5100     171.2800
        2566    40.932000     368.0000     355.5500     171.2400
        2567    40.944300     474.0000     396.3500     171.2100
        2568    40.956500     474.0000     409.2600     171.1800
        2569    40.968800     430.0000     374.8700     171.1500
        2570    40.981000     325.0000     319.8700     171.1200
        2571    40.993300     290.0000     280.0600     171.0900
        2572    41.005600     267.0000     262.9300     171.0600
        2573    41.017800     253.0000     262.2100     171.0200
        2574    41.030100     280.0000     271.6400     170.9900
        2575    41.042300     320.0000     286.7200     170.9600
        2576    41.054600     316.0000     299.0300     170.9300
        2577    41.066800     323.0000     294.6200     170.9000
        2578    41.079100     302.0000     269.7000     170.8700
        2579    41.091300     242.0000     239.6400     170.8400
        2580    41.103600     201.0000     217.4200     170.8100
        2581    41.115800     205.0000     203.0400     170.7800
        2582    41.128100     174.0000     193.9400     170.7500
        2583    41.140300     197.0000     188.5200     170.7200
        2584    41.152600     204.0000     185.1000     170.6900
        2585    41.164800     164.0000     182.7900     170.6700
        2586    41.177100     193.0000     181.1400     170.6400
        2587    41.189300     176.0000     179.9800     170.6100
        2588    41.201600     158.0000     179.2300     170.5800
        2589    41.213800     190.0000     178.6400     170.5500
        2590    41.226100     174.0000     177.7400     170.5200
        2591    41.238300     187.0000     177.0000     170.4900
        2592    41.250600     162.0000     176.6100     170.4700
        2593    41.262800     171.0000     176.3800     170.4400
        2594    41.275100     178.0000     176.2600     170.4100
        2595    41.287300     172.0000     176.3000     170.3800
        2596    41.299600     175.0000     176.4400     170.3600
        2597    41.311800     200.0000     176.2300     170.3300
        2598    41.324100     167.0000     175.8600     170.3000
        2599    41.336300     176.0000     175.8400     170.2700
        2600    41.348600     181.0000     175.9900     170.2500
        2601    41.360800     191.0000     176.3000     170.2200
        2602    41.373100     190.0000     176.7900     170.1900
        2603    41.385300     194.0000     177.5200     170.1700
        2604    41.397600     173.0000     178.3500     170.1400
        2605    41.409800     190.0000     179.4100     170.1200
        2606    41.422100     150.0000     180.6300     170.0900
        2607    41.434300     179.0000     181.7800     170.0600
        2608    41.446600     194.0000     181.3300     170.0400
        2609    41.458800     150.0000     181.1100     170.0100
        2610    41.471100     189.0000     181.7500     169.9900
        2611    41.483300     173.0000     182.9000     169.9600
        2612    41.495600     214.0000     184.6100     169.9400
        2613    41.507800     176.0000     187.0800     169.9100
        2614    41.520100     199.0000     190.8600     169.8900
        2615    41.532300     197.0000     196.7700     169.8600
        2616    41.544600     188.0000     205.7500     169.8400
        2617    41.556800     243.0000     219.0600     169.8100
        2618    41.569100     264.0000     239.1500     169.7900
        2619    41.581300     270.0000     266.0000     169.7600
        2620    41.593600     297.0000     298.4100     169.7400
        2621    41.605800     363.0000     334.3900     169.7200
        2622    41.618100     387.0000     364.6400     169.6900
        2623    41.630400     377.0000     365.8400     169.6700
        2624    41.642600     324.0000     331.1200     169.6500
        2625    41.654900     325.0000     287.2500     169.6200
        2626    41.667100     254.0000     258.1400     169.6000
        2627    41.679400     279.0000     246.6500     169.5800
        2628    41.691600     225.0000     247.6200     169.5500
        2629    41.703900     241.0000     256.4500     169.5300
        2630    41.716100     280.0000     269.1800     169.5100
        2631    41.728400     265.0000     278.2700     169.4900
        2632    41.740600     245.0000     272.7200     169.4600
        2633    41.752900     277.0000     251.0800     169.4400
        2634    41.765100     207.0000     226.0700     169.4200
        2635    41.777400     208.0000     207.5300     169.4000
        2636    41.789600     190.0000     196.0400     169.3800
        2637    41.801900     182.0000     189.2000     169.3500
        2638    41.814100     180.0000     185.0900     169.3300
        2639    41.826400     179.0000     182.4600     169.3100
        2640    41.838600     187.0000     180.9900     169.2900
        2641    41.850900     166.0000     180.5100     169.2700
        2642    41.863100     187.0000     179.9100     169.2500
        2643    41.875400     167.0000     177.2500     169.2300
        2644    41.887600     174.0000     175.4400     169.2000
        2645    41.899900     165.0000     174.5700     169.1800
        2646    41.912100     182.0000     174.0900     169.1600
        2647    41.924400     176.0000     173.8200     169.1400
        2648    41.936600     169.0000     173.6400     169.1200
        2649    41.948900     193.0000     173.6700     169.1000
        2650    41.961100     180.0000     173.9200     169.0800
        2651    41.973400     183.0000     173.8900     169.0600
        2652    41.985600     206.0000     172.9900     169.0400
        2653    41.997900     167.0000     172.4000     169.0200
        2654    42.010100     150.0000     172.2500     169.0000
        2655    42.022400     170.0000     172.3600     168.9800
        2656    42.034600     174.0000     172.5500     168.9700
        2657    42.046900     181.0000     172.0200     168.9500
        2658    42.059100     194.0000     171.3600     168.9300
        2659    42.071400     168.0000     171.0900     168.9100
        2660    42.083600     168.0000     170.9700     168.8900
        2661    42.095900     181.0000     170.9200     168.8700
        2662    42.108100     180.0000     170.8900     168.8500
        2663    42.120400     162.0000     170.9000     168.8300
        2664    42.132600     175.0000     170.9800     168.8200
        2665    42.144900     216.0000     171.0600     168.8000
        2666    42.157100     163.0000     170.8100     168.7800
        2667    42.169400     164.0000     170.5000     168.7600
        2668    42.181600     175.0000     170.3700     168.7400
        2669    42.193900     177.0000     170.3300     168.7300
        2670    42.206100     165.0000     170.3100     168.7100
        2671    42.218400     175.0000     170.3200     168.6900
        2672    42.230600     171.0000     170.3700     168.6700
        2673    42.242900     180.0000     170.4700     168.6600
        2674    42.255100     181.0000     170.3800     168.6400
        2675    42.267400     186.0000     170.1200     168.6200
        2676    42.279700     182.0000     170.0100     168.6100
        2677    42.291900     176.0000     169.9800     168.5900
        2678    42.304200     183.0000     170.0000     168.5700
        2679    42.316400     170.0000     170.0500     168.5600
        2680    42.328700     171.0000     170.1100     168.5400
        2681    42.340900     193.0000     170.2500     168.5200
        2682    42.353200     183.0000     170.4700     168.5100
        2683    42.365400     173.0000     170.4400     168.4900
        2684    42.377700     186.0000     170.0500     168.4700
        2685    42.389900     174.0000     169.9300     168.4600
        2686    42.402200     172.0000     170.0400     168.4400
        2687    42.414400     192.0000     170.2400     168.4300
        2688    42.426700     174.0000     170.5000     168.4100
        2689    42.438900     181.0000     170.9800     168.4000
        2690    42.451200     175.0000     171.6600     168.3800
        2691    42.463400     190.0000     171.5300     168.3700
        2692    42.475700     153.0000     170.4700     168.3500
        2693    42.487900     187.0000     169.9300     168.3400
        2694    42.500200     191.0000     169.7600     168.3200
        2695    42.512400     181.0000     169.7700     168.3100
        2696    42.524700     180.0000     169.8500     168.2900
        2697    42.536900     164.0000     169.9600     168.2800
        2698    42.549200     180.0000     170.1800     168.2600
        2699    42.561400     173.0000     170.4700     168.2500
        2700    42.573700     173.0000     170.4100     168.2300
        2701    42.585900     178.0000     169.9300     168.2200
        2702    42.598200     189.0000     169.7000     168.2100
        2703    42.610400     176.0000     169.6400     168.1900
        2704    42.622700     173.0000     169.6400     168.1800
        2705    42.634900     176.0000     169.6500     168.1700
        2706    42.647200     170.0000     169.6800     168.1500
        2707    42.659400     171.0000     169.7200     168.1400
        2708    42.671700     174.0000     169.7800     168.1300
        2709    42.683900     192.0000     169.8400     168.1100
        2710    42.696200     172.0000     169.9200     168.1000
        2711    42.708400     171.0000     170.0100     168.0900
        2712    42.720700     173.0000     170.1200     168.0700
        2713    42.732900     164.0000     170.2400     168.0600
        2714    42.745200     173.0000     170.3800     168.0500
        2715    42.757400     167.0000     170.5500     168.0400
        2716    42.769700     190.0000     170.7500     168.0200
        2717    42.781900     160.0000     170.9000     168.0100
        2718    42.794200     174.0000     171.0900     168.0000
        2719    42.806400     184.0000     171.5200     167.9900
        2720    42.818700     188.0000     172.2000     167.9700
        2721    42.830900     191.0000     173.1300     167.9600
        2722    42.843200     179.0000     174.6200     167.9500
        2723    42.855400     180.0000     176.9200     167.9400
        2724    42.867700     193.0000     179.5000     167.9300
        2725    42.879900     163.0000     181.7900     167.9100
        2726    42.892200     185.0000     185.3700     167.9000
        2727    42.904400     190.0000     190.1400     167.8900
        2728    42.916700     194.0000     195.0800     167.8800
        2729    42.929000     181.0000     197.6800     167.8700
        2730    42.941200     196.0000     195.4800     167.8600
        2731    42.953500     185.0000     189.9200     167.8500
        2732    42.965700     190.0000     185.4100     167.8400
        2733    42.978000     207.0000     183.1300     167.8300
        2734    42.990200     168.0000     181.3600     167.8100
        2735    43.002500     176.0000     180.9300     167.8000
        2736    43.014700     181.0000     182.1500     167.7900
        2737    43.027000     204.0000     183.9700     167.7800
        2738    43.039200     161.0000     185.0200     167.7700
        2739    43.051500     165.0000     183.8500     167.7600
        2740    43.063700     186.0000     180.8100     167.7500
        2741    43.076000     183.0000     177.7800     167.7400
        2742    43.088200     185.0000     175.7400     167.7300
        2743    43.100500     180.0000     174.2400     167.7200
        2744    43.112700     176.0000     173.1000     167.7100
        2745    43.125000     168.0000     172.5300     167.7000
        2746    43.137200     174.0000     172.2800     167.6900
        2747    43.149500     205.0000     172.2000     167.6800
        2748    43.161700     175.0000     172.2500     167.6700
        2749    43.174000     199.0000     172.3700     167.6700
        2750    43.186200     164.0000     172.5800     167.6600
        2751    43.198500     182.0000     172.9200     167.6500
        2752    43.210700     199.0000     173.3800     167.6400
        2753    43.223000     176.0000     173.6300     167.6300
        2754    43.235200     166.0000     173.9100     167.6200
        2755    43.247500     188.0000     174.6700     167.6100
        2756    43.259700     181.0000     175.9600     167.6000
        2757    43.272000     187.0000     178.0100     167.5900
        2758    43.284200     193.0000     181.1700     167.5900
        2759    43.296500     203.0000     185.7700     167.5800
        2760    43.308700     193.0000     191.8900     167.5700
        2761    43.321000     193.0000     199.4000     167.5600
        2762    43.333200     214.0000     207.3500     167.5500
        2763    43.345500     203.0000     212.9700     167.5400
        2764    43.357700     255.0000     212.1400     167.5400
        2765    43.370000     210.0000     204.6000     167.5300
        2766    43.382200     208.0000     196.4000     167.5200
        2767    43.394500     205.0000     191.5800     167.5100
        2768    43.406700     206.0000     190.2700     167.5000
        2769    43.419000     239.0000     191.5100     167.5000
        2770    43.431200     224.0000     194.6000     167.4900
        2771    43.443500     195.0000     199.0600     167.4800
        2772    43.455700     200.0000     203.7700     167.4700
        2773    43.468000     224.0000     206.4000     167.4700
        2774    43.480200     201.0000     206.7600     167.4600
        2775    43.492500     223.0000     208.7200     167.4500
        2776    43.504700     202.0000     215.6500     167.4400
        2777    43.517000     258.0000     228.8500     167.4400
        2778    43.529200     283.0000     248.0600     167.4300
        2779    43.541500     261.0000     271.9100     167.4200
        2780    43.553800     296.0000     296.4300     167.4200
        2781    43.566000     297.0000     312.2000     167.4100
        2782    43.578300     340.0000     308.3800     167.4000
        2783    43.590500     292.0000     284.8500     167.4000
        2784    43.602800     276.0000     256.5400     167.3900
        2785    43.615000     239.0000     236.9300     167.3800
        2786    43.627300     245.0000     228.6100     167.3800
        2787    43.639500     255.0000     229.1900     167.3700
        2788    43.651800     236.0000     235.8800     167.3700
        2789    43.664000     265.0000     245.8800     167.3600
        2790    43.676300     235.0000     254.8700     167.3500
        2791    43.688500     243.0000     257.3200     167.3500
        2792    43.700800     290.0000     251.8900     167.3400
        2793    43.713000     269.0000     244.1100     167.3400
        2794    43.725300     252.0000     241.1200     167.3300
        2795    43.737500     236.0000     245.4800     167.3200
        2796    43.749800     251.0000     255.5600     167.3200
        2797    43.762000     261.0000     264.6000     167.3100
        2798    43.774300     260.0000     261.0200     167.3100
        2799    43.786500     270.0000     242.2800     167.3000
        2800    43.798800     218.0000     221.3500     167.3000
        2801    43.811000     207.0000     207.8100     167.2900
        2802    43.823300     212.0000     202.0300     167.2900
        2803    43.835500     226.0000     201.7000     167.2800
        2804    43.847800     214.0000     204.9100     167.2800
        2805    43.860000     228.0000     210.4200     167.2700
        2806    43.872300     216.0000     216.0200     167.2700
        2807    43.884500     228.0000     217.0100     167.2600
        2808    43.896800     214.0000     209.9600     167.2600
        2809    43.909000     207.0000     198.7700     167.2500
        2810    43.921300     193.0000     189.4600     167.2500
        2811    43.933500     173.0000     183.6300     167.2400
        2812    43.945800     181.0000     180.2500     167.2400
        2813    43.958000     174.0000     178.4200     167.2300
        2814    43.970300     179.0000     177.6900     167.2300
        2815    43.982500     180.0000     177.4400     167.2200
        2816    43.994800     145.0000     176.4500     167.2200
        2817    44.007000     163.0000     175.8800     167.2200
        2818    44.019300     191.0000     176.0500     167.2100
        2819    44.031500     179.0000     175.3500     167.2100
        2820    44.043800     167.0000     174.3000     167.2000
        2821    44.056000     173.0000     174.0700     167.2000
        2822    44.068300     195.0000     174.1700     167.2000
        2823    44.080500     181.0000     174.4200     167.1900
        2824    44.092800     181.0000     174.8500     167.1900
        2825    44.105000     204.0000     175.1200     167.1800
        2826    44.117300     199.0000     175.2500     167.1800
        2827    44.129500     201.0000     175.8000     167.1800
        2828    44.141800     179.0000     176.3400     167.1700
        2829    44.154000     199.0000     176.4700     167.1700
        2830    44.166300     198.0000     176.9000     167.1700
        2831    44.178600     195.0000     177.6600     167.1600
        2832    44.190800     165.0000     178.5200     167.1600
        2833    44.203100     169.0000     179.4100     167.1600
        2834    44.215300     214.0000     180.2500     167.1500
        2835    44.227600     178.0000     181.1800     167.1500
        2836    44.239800     193.0000     182.3000     167.1500
        2837    44.252100     172.0000     183.7100     167.1400
        2838    44.264300     188.0000     185.6300     167.1400
        2839    44.276600     216.0000     188.3600     167.1400
        2840    44.288800     194.0000     192.4000     167.1300
        2841    44.301100     202.0000     198.0900     167.1300
        2842    44.313300     207.0000     207.3700     167.1300
        2843    44.325600     212.0000     222.0600     167.1300
        2844    44.337800     266.0000     245.0500     167.1200
        2845    44.350100     332.0000     278.5300     167.1200
        2846    44.362300     347.0000     322.5200     167.1200
        2847    44.374600     415.0000     376.1400     167.1200
        2848    44.386800     477.0000     432.0200     167.1100
        2849    44.399100     505.0000     463.2400     167.1100
        2850    44.411300     527.0000     438.0300     167.1100
        2851    44.423600     428.0000     371.8900     167.1100
        2852    44.435800     318.0000     312.0200     167.1000
        2853    44.448100     301.0000     278.1800     167.1000
        2854    44.460300     279.0000     267.1000     167.1000
        2855    44.472600     295.0000     271.8700     167.1000
        2856    44.484800     327.0000     287.4200     167.0900
        2857    44.497100     330.0000     309.6000     167.0900
        2858    44.509300     378.0000     329.2100     167.0900
        2859    44.521600     364.0000     329.8500     167.0900
        2860    44.533800     304.0000     305.2900     167.0900
        2861    44.546100     326.0000     273.0800     167.0800
        2862    44.558300     240.0000     251.0400     167.0800
        2863    44.570600     255.0000     241.9900     167.0800
        2864    44.582800     245.0000     242.2100     167.0800
        2865    44.595100     225.0000     246.3200     167.0800
        2866    44.607300     242.0000     245.8000     167.0700
        2867    44.619600     244.0000     234.3700     167.0700
        2868    44.631800     200.0000     217.6900     167.0700
        2869    44.644100     209.0000     204.7300     167.0700
        2870    44.656300     206.0000     197.7000     167.0700
        2871    44.668600     202.0000     195.2800     167.0700
        2872    44.680800     193.0000     196.0300     167.0700
        2873    44.693100     193.0000     198.9500     167.0600
        2874    44.705300     201.0000     203.1100     167.0600
        2875    44.717600     211.0000     206.2100     167.0600
        2876    44.729800     193.0000     204.7000     167.0600
        2877    44.742100     207.0000     198.2000     167.0600
        2878    44.754300     199.0000     190.9500     167.0600
        2879    44.766600     190.0000     186.1000     167.0600
        2880    44.778800     183.0000     183.7700     167.0600
        2881    44.791100     196.0000     183.1300     167.0500
        2882    44.803300     182.0000     183.4200     167.0500
        2883    44.815600     200.0000     183.6100     167.0500
        2884    44.827800     170.0000     182.5400     167.0500
        2885    44.840100     157.0000     180.2400     167.0500
        2886    44.852400     192.0000     178.0000     167.0500
        2887    44.864600     194.0000     176.5800     167.0500
        2888    44.876900     192.0000     175.9600     167.0500
        2889    44.889100     187.0000     175.9300     167.0500
        2890    44.901400     197.0000     176.3100     167.0500
        2891    44.913600     191.0000     176.9700     167.0400
        2892    44.925900     167.0000     177.7100     167.0400
        2893    44.938100     200.0000     178.0600     167.0400
        2894    44.950400     172.0000     177.7000     167.0400
        2895    44.962600     169.0000     176.9300     167.0400
        2896    44.974900     172.0000     176.3700     167.0400
        2897    44.987100     212.0000     176.2200     167.0400
        2898    44.999400     174.0000     176.4000     167.0400
        2899    45.011600     203.0000     176.7900     167.0400
        2900    45.023900     165.0000     177.3200     167.0400
        2901    45.036100     192.0000     177.9300     167.0400
        2902    45.048400     179.0000     178.6000     167.0400
        2903    45.060600     170.0000     179.3400     167.0400
        2904    45.072900     176.0000     180.2200     167.0400
        2905    45.085100     208.0000     181.3800     167.0400
        2906    45.097400     197.0000     182.9900     167.0400
        2907    45.109600     194.0000     185.3200     167.0400
        2908    45.121900     197.0000     188.7700     167.0400
        2909    45.134100     192.0000     193.9900     167.0400
        2910    45.146400     194.0000     202.1100     167.0400
        2911    45.158600     218.0000     214.9300     167.0400
        2912    45.170900     239.0000     234.7600     167.0400
        2913    45.183100     286.0000     263.1600     167.0400
        2914    45.195400     293.0000     300.0700     167.0300
        2915    45.207600     340.0000     344.3100     167.0300
        2916    45.219900     395.0000     388.5200     167.0300
        2917    45.232100     397.0000     410.1600     167.0300
        2918    45.244400     357.0000     386.7300     167.0300
        2919    45.256600     342.0000     333.1900     167.0300
        2920    45.268900     274.0000     285.3800     167.0300
        2921    45.281100     257.0000     257.9500     167.0300
        2922    45.293400     221.0000     248.4400     167.0300
        2923    45.305600     234.0000     251.4500     167.0300
        2924    45.317900     270.0000     263.2500     167.0300
        2925    45.330100     287.0000     280.6200     167.0400
        2926    45.342400     313.0000     296.6900     167.0400
        2927    45.354600     290.0000     298.3000     167.0400
        2928    45.366900     295.0000     277.5400     167.0400
        2929    45.379100     262.0000     247.0700     167.0400
        2930    45.391400     206.0000     221.6700     167.0400
        2931    45.403600     196.0000     204.7600     167.0400
        2932    45.415900     174.0000     194.3500     167.0400
        2933    45.428100     168.0000     187.8700     167.0400
        2934    45.440400     198.0000     183.7200     167.0400
        2935    45.452600     181.0000     181.0300     167.0400
        2936    45.464900     182.0000     179.2700     167.0400
        2937    45.477100     175.0000     177.7700     167.0400
        2938    45.489400     197.0000     176.2000     167.0400
        2939    45.501700     184.0000     175.0600     167.0400
        2940    45.513900     183.0000     174.2100     167.0400
        2941    45.526200     176.0000     173.4400     167.0400
        2942    45.538400     169.0000     172.8400     167.0400
        2943    45.550700     200.0000     172.4000     167.0400
        2944    45.562900     150.0000     172.0500     167.0400
        2945    45.575200     180.0000     171.7600     167.0400
        2946    45.587400     170.0000     171.5200     167.0400
        2947    45.599700     175.0000     171.3300     167.0400
        2948    45.611900     162.0000     171.1800     167.0400
        2949    45.624200     164.0000     171.0200     167.0400
        2950    45.636400     190.0000     170.9000     167.0400
        2951    45.648700     171.0000     170.8100     167.0400
        2952    45.660900     203.0000     170.7600     167.0400
        2953    45.673200     160.0000     170.7500     167.0500
        2954    45.685400     200.0000     170.7800     167.0500
        2955    45.697700     166.0000     170.8900     167.0500
        2956    45.709900     153.0000     171.1100     167.0500
        2957    45.722200     182.0000     171.3200     167.0500
        2958    45.734400     181.0000     171.3300     167.0500
        2959    45.746700     179.0000     171.5100     167.0500
        2960    45.758900     194.0000     171.9000     167.0500
        2961    45.771200     168.0000     172.7500     167.0500
        2962    45.783400     166.0000     174.1600     167.0500
        2963    45.795700     171.0000     176.1500     167.0500
        2964    45.807900     173.0000     178.7000     167.0500
        2965    45.820200     160.0000     181.6400     167.0500
        2966    45.832400     194.0000     183.9300     167.0500
        2967    45.844700     152.0000     183.6500     167.0500
        2968    45.856900     178.0000     180.5700     167.0500
        2969    45.869200     191.0000     177.1200     167.0600
        2970    45.881400     184.0000     174.8500     167.0600
        2971    45.893700     168.0000     173.8400     167.0600
        2972    45.905900     201.0000     173.7600     167.0600
        2973    45.918200     161.0000     174.3000     167.0600
        2974    45.930400     204.0000     175.2300     167.0600
        2975    45.942700     168.0000     176.3500     167.0600
        2976    45.954900     155.0000     177.0800     167.0600
        2977    45.967200     166.0000     176.5700     167.0600
        2978    45.979400     173.0000     174.8900     167.0600
        2979    45.991700     168.0000     173.1200     167.0600
        2980    46.003900     169.0000     171.8800     167.0600
        2981    46.016200     190.0000     171.1500     167.0600
        2982    46.028400     158.0000     170.7300     167.0600
        2983    46.040700     168.0000     170.5000     167.0600
        2984    46.052900     163.0000     170.3900     167.0700
        2985    46.065200     158.0000     170.4000     167.0700
        2986    46.077400     157.0000     170.5200     167.0700
        2987    46.089700     170.0000     170.7100     167.0700
        2988    46.101900     161.0000     171.1000     167.0700
        2989    46.114200     172.0000     171.6800     167.0700
        2990    46.126500     175.0000     171.6600     167.0700
        2991    46.138700     157.0000     170.7800     167.0700
        2992    46.151000     161.0000     170.4300     167.0700
        2993    46.163200     164.0000     170.3600     167.0700
        2994    46.175500     161.0000     170.4100     167.0700
        2995    46.187700     175.0000     170.5500     167.0700
        2996    46.200000     167.0000     170.7700     167.0700
        2997    46.212200     163.0000     171.0800     167.0700
        2998    46.224500     157.0000     171.6200     167.0800
        2999    46.236700     177.0000     172.5700     167.0800
        3000    46.249000     159.0000     173.8300     167.0800
        3001    46.261200     192.0000     174.9500     167.0800
        3002    46.273500     173.0000     177.1000     167.0800
        3003    46.285700     181.0000     181.0200     167.0800
        3004    46.298000     182.0000     184.6000     167.0800
        3005    46.310200     176.0000     179.7700     167.0800
        3006    46.322500     167.0000     174.7900     167.0800
        3007    46.334700     169.0000     173.3300     167.0800
        3008    46.347000     185.0000     173.2300     167.0800
        3009    46.359200     180.0000     173.8100     167.0800
        3010    46.371500     182.0000     175.0200     167.0800
        3011    46.383700     187.0000     176.7400     167.0800
        3012    46.396000     169.0000     179.2700     167.0800
        3013    46.408200     203.0000     182.9000     167.0800
        3014    46.420500     184.0000     186.4400     167.0900
        3015    46.432700     179.0000     186.2800     167.0900
        3016    46.445000     195.0000     184.8600     167.0900
        3017    46.457200     196.0000     183.1400     167.0900
        3018    46.469500     200.0000     180.8700     167.0900
        3019    46.481700     177.0000     179.1700     167.0900
        3020    46.494000     178.0000     178.4800     167.0900
        3021    46.506200     167.0000     178.6300     167.0900
        3022    46.518500     156.0000     179.4000     167.0900
        3023    46.530700     170.0000     180.6400     167.0900
        3024    46.543000     184.0000     182.2800     167.0900
        3025    46.555200     189.0000     184.0400     167.0900
        3026    46.567500     183.0000     185.5000     167.0900
        3027    46.579700     179.0000     186.2600     167.0900
        3028    46.592000     219.0000     186.6200     167.0900
        3029    46.604200     165.0000     187.2600     167.0900
        3030    46.616500     200.0000     188.4500     167.0900
        3031    46.628700     183.0000     190.0700     167.0900
        3032    46.641000     176.0000     191.9300     167.0900
        3033    46.653200     191.0000     193.9100     167.0900
        3034    46.665500     193.0000     195.9700     167.0900
        3035    46.677700     189.0000     198.2300     167.0900
        3036    46.690000     182.0000     200.9100     167.0900
        3037    46.702200     201.0000     204.3700     167.1000
        3038    46.714500     200.0000     209.1500     167.1000
        3039    46.726700     206.0000     215.9200     167.1000
        3040    46.739000     227.0000     225.7800     167.1000
        3041    46.751300     230.0000     240.4900     167.1000
        3042    46.763500     261.0000     263.1300     167.1000
        3043    46.775800     330.0000     298.7700     167.1000
        3044    46.788000     364.0000     354.4800     167.1000
        3045    46.800300     402.0000     436.2600     167.1000
        3046    46.812500     580.0000     545.3300     167.1000
        3047    46.824800     717.0000     679.4800     167.1000
        3048    46.837000     808.0000     820.7300     167.1000
        3049    46.849300     939.0000     905.0100     167.1000
        3050    46.861500     931.0000     852.9100     167.1000
        3051    46.873800     693.0000     692.1400     167.1000
        3052    46.886000     586.0000     535.6400     167.1000
        3053    46.898300     448.0000     438.3100     167.1000
        3054    46.910500     391.0000     396.4600     167.1000
        3055    46.922800     381.0000     395.4100     167.1000
        3056    46.935000     394.0000     423.4600     167.1000
        3057    46.947300     491.0000     472.2100     167.1000
        3058    46.959500     513.0000     529.3100     167.1000
        3059    46.971800     574.0000     564.4200     167.1000
        3060    46.984000     524.0000     539.3000     167.1000
        3061    46.996300     440.0000     458.8200     167.1000
        3062    47.008500     378.0000     372.0900     167.1000
        3063    47.020800     323.0000     310.0700     167.1000
        3064    47.033000     290.0000     272.7900     167.1000
        3065    47.045300     237.0000     251.4500     167.1000
        3066    47.057500     219.0000     238.2100     167.0900
        3067    47.069800     212.0000     227.3400     167.0900
        3068    47.082000     216.0000     216.5300     167.0900
        3069    47.094300     218.0000     206.9600     167.0900
        3070    47.106500     197.0000     199.8500     167.0900
        3071    47.118800     170.0000     195.1300     167.0900
        3072    47.131000     208.0000     192.2400     167.0900
        3073    47.143300     200.0000     190.6200     167.0900
        3074    47.155500     212.0000     190.0000     167.0900
        3075    47.167800     161.0000     190.0000     167.0900
        3076    47.180000     188.0000     189.9600     167.0900
        3077    47.192300     180.0000     188.8700     167.0900
        3078    47.204500     200.0000     186.3700     167.0900
        3079    47.216800     186.0000     183.3600     167.0900
        3080    47.229000     182.0000     180.8100     167.0900
        3081    47.241300     198.0000     178.9500     167.0900
        3082    47.253500     181.0000     177.6300     167.0900
        3083    47.265800     192.0000     176.6800     167.0900
        3084    47.278000     173.0000     175.9700     167.0800
        3085    47.290300     165.0000     175.4200     167.0800
        3086    47.302500     170.0000     174.9900     167.0800
        3087    47.314800     176.0000     174.6800     167.0800
        3088    47.327000     161.0000     174.4900     167.0800
        3089    47.339300     170.0000     174.5100     167.0800
        3090    47.351500     164.0000     174.8700     167.0800
        3091    47.363800     187.0000     175.3800     167.0800
        3092    47.376000     177.0000     176.3500     167.0800
        3093    47.388300     189.0000     178.1500     167.0800
        3094    47.400600     177.0000     179.6000     167.0800
        3095    47.412800     174.0000     176.9500     167.0700
        3096    47.425100     161.0000     174.5700     167.0700
        3097    47.437300     155.0000     173.7600     167.0700
        3098    47.449600     176.0000     173.5500     167.0700
        3099    47.461800     198.0000     173.6100     167.0700
        3100    47.474100     202.0000     173.8900     167.0700
        3101    47.486300     180.0000     174.3200     167.0700
        3102    47.498600     162.0000     174.9600     167.0700
        3103    47.510800     173.0000     175.9800     167.0600
        3104    47.523100     188.0000     177.0600     167.0600
        3105    47.535300     182.0000     176.6700     167.0600
        3106    47.547600     176.0000     175.6900     167.0600
        3107    47.559800     181.0000     175.5600     167.0600
        3108    47.572100     170.0000     175.9200     167.0600
        3109    47.584300     163.0000     176.5100     167.0600
        3110    47.596600     175.0000     177.3200     167.0500
        3111    47.608800     192.0000     178.3000     167.0500
        3112    47.621100     165.0000     179.4000     167.0500
        3113    47.633300     204.0000     180.7900     167.0500
        3114    47.645600     197.0000     182.4600     167.0500
        3115    47.657800     167.0000     183.2100     167.0500
        3116    47.670100     169.0000     182.7100     167.0400
        3117    47.682300     165.0000     183.1900     167.0400
        3118    47.694600     164.0000     184.4400     167.0400
        3119    47.706800     203.0000     186.4200     167.0400
        3120    47.719100     180.0000     189.3500     167.0400
        3121    47.731300     207.0000     193.6800     167.0300
        3122    47.743600     212.0000     200.1300     167.0300
        3123    47.755800     247.0000     210.1300     167.0300
        3124    47.768100     210.0000     225.9000     167.0300
        3125    47.780300     245.0000     249.9800     167.0300
        3126    47.792600     276.0000     284.1800     167.0200
        3127    47.804800     353.0000     329.9500     167.0200
        3128    47.817100     400.0000     386.2200     167.0200
        3129    47.829300     456.0000     441.3800     167.0200
        3130    47.841600     494.0000     465.2200     167.0100
        3131    47.853800     480.0000     431.5500     167.0100
        3132    47.866100     417.0000     363.5200     167.0100
        3133    47.878300     306.0000     304.9200     167.0100
        3134    47.890600     280.0000     270.5800     167.0000
        3135    47.902800     245.0000     256.8300     167.0000
        3136    47.915100     253.0000     258.0500     167.0000
        3137    47.927300     265.0000     270.3900     167.0000
        3138    47.939600     326.0000     291.0400     166.9900
        3139    47.951800     329.0000     315.0700     166.9900
        3140    47.964100     349.0000     330.1700     166.9900
        3141    47.976300     321.0000     321.2300     166.9900
        3142    47.988600     289.0000     289.6800     166.9800
        3143    48.000800     235.0000     255.0200     166.9800
        3144    48.013100     253.0000     229.9200     166.9800
        3145    48.025400     230.0000     214.5800     166.9700
        3146    48.037600     217.0000     205.4500     166.9700
        3147    48.049900     199.0000     199.7300     166.9700
        3148    48.062100     187.0000     196.0700     166.9700
        3149    48.074400     175.0000     193.8700     166.9600
        3150    48.086600     174.0000     192.9200     166.9600
        3151    48.098900     188.0000     193.1500     166.9600
        3152    48.111100     189.0000     194.6500     166.9500
        3153    48.123400     211.0000     197.7400     166.9500
        3154    48.135600     208.0000     203.0900     166.9500
        3155    48.147900     215.0000     212.0000     166.9400
        3156    48.160100     212.0000     226.5300     166.9400
        3157    48.172400     238.0000     249.3600     166.9400
        3158    48.184600     271.0000     282.5100     166.9300
        3159    48.196900     324.0000     326.3800     166.9300
        3160    48.209100     433.0000     379.5500     166.9300
        3161    48.221400     455.0000     430.5500     166.9200
        3162    48.233600     475.0000     448.6500     166.9200
        3163    48.245900     447.0000     411.1000     166.9100
        3164    48.258100     384.0000     345.2600     166.9100
        3165    48.270400     321.0000     291.3400     166.9100
        3166    48.282600     272.0000     260.4400     166.9000
        3167    48.294900     276.0000     248.2800     166.9000
        3168    48.307100     226.0000     249.6900     166.9000
        3169    48.319400     264.0000     261.2200     166.8900
        3170    48.331600     276.0000     280.3300     166.8900
        3171    48.343900     328.0000     302.7100     166.8800
        3172    48.356100     339.0000     316.8200     166.8800
        3173    48.368400     349.0000     307.7500     166.8700
        3174    48.380600     306.0000     277.0400     166.8700
        3175    48.392900     250.0000     243.4700     166.8700
        3176    48.405100     235.0000     219.0900     166.8600
        3177    48.417400     194.0000     204.0600     166.8600
        3178    48.429600     199.0000     194.9900     166.8500
        3179    48.441900     171.0000     189.1900     166.8500
        3180    48.454100     171.0000     185.6500     166.8400
        3181    48.466400     205.0000     183.1500     166.8400
        3182    48.478600     165.0000     180.0500     166.8400
        3183    48.490900     177.0000     177.7000     166.8300
        3184    48.503100     165.0000     176.2100     166.8300
        3185    48.515400     171.0000     175.1600     166.8200
        3186    48.527600     155.0000     174.3800     166.8200
        3187    48.539900     173.0000     173.8300     166.8100
        3188    48.552100     168.0000     173.4500     166.8100
        3189    48.564400     175.0000     173.1100     166.8000
        3190    48.576600     165.0000     172.8500     166.8000
        3191    48.588900     149.0000     172.7400     166.7900
        3192    48.601100     179.0000     172.2800     166.7900
        3193    48.613400     171.0000     171.4900     166.7800
        3194    48.625600     158.0000     170.9900     166.7800
        3195    48.637900     164.0000     170.6800     166.7700
        3196    48.650100     160.0000     170.4400     166.7700
        3197    48.662400     180.0000     170.2400     166.7600
        3198    48.674700     175.0000     170.0700     166.7600
        3199    48.686900     184.0000     169.9200     166.7500
        3200    48.699100     189.0000     169.7800     166.7400
        3201    48.711400     176.0000     169.6500     166.7400
        3202    48.723700     144.0000     169.5400     166.7300
        3203    48.735900     153.0000     169.4300     166.7300
        3204    48.748200     160.0000     169.3300     166.7200
        3205    48.760400     138.0000     169.2400     166.7200
        3206    48.772700     148.0000     169.1600     166.7100
        3207    48.784900     169.0000     169.0800     166.7100
        3208    48.797200     153.0000     169.0100     166.7000
        3209    48.809400     186.0000     168.9400     166.6900
        3210    48.821700     179.0000     168.8800     166.6900
        3211    48.833900     182.0000     168.8200     166.6800
        3212    48.846200     179.0000     168.7700     166.6800
        3213    48.858400     189.0000     168.7100     166.6700
        3214    48.870700     158.0000     168.6700     166.6600
        3215    48.882900     188.0000     168.6200     166.6600
        3216    48.895200     155.0000     168.5800     166.6500
        3217    48.907400     165.0000     168.5400     166.6400
        3218    48.919700     166.0000     168.5100     166.6400
        3219    48.931900     166.0000     168.4700     166.6300
        3220    48.944200     163.0000     168.4400     166.6300
        3221    48.956400     161.0000     168.4100     166.6200
        3222    48.968700     159.0000     168.3900     166.6100
        3223    48.980900     166.0000     168.3600     166.6100
        3224    48.993200     169.0000     168.3400     166.6000
        3225    49.005400     163.0000     168.3200     166.5900
        3226    49.017700     196.0000     168.3000     166.5900
        3227    49.029900     171.0000     168.2800     166.5800
        3228    49.042200     146.0000     168.2600     166.5700
        3229    49.054400     186.0000     168.2500     166.5600
        3230    49.066700     154.0000     168.2400     166.5600
        3231    49.078900     151.0000     168.2400     166.5500
        3232    49.091200     148.0000     168.2400     166.5400
        3233    49.103400     159.0000     168.2600     166.5400
        3234    49.115700     184.0000     168.3000     166.5300
        3235    49.127900     160.0000     168.3600     166.5200
        3236    49.140200     168.0000     168.4600     166.5100
        3237    49.152400     187.0000     168.6200     166.5100
        3238    49.164700     146.0000     168.7300     166.5000
        3239    49.176900     161.0000     168.6900     166.4900
        3240    49.189200     161.0000     168.7500     166.4900
        3241    49.201400     167.0000     168.8700     166.4800
        3242    49.213700     136.0000     168.9500     166.4700
        3243    49.225900     162.0000     168.9200     166.4600
        3244    49.238200     169.0000     168.7800     166.4500
        3245    49.250400     159.0000     168.6400     166.4500
        3246    49.262700     155.0000     168.5700     166.4400
        3247    49.274900     154.0000     168.5700     166.4300
        3248    49.287200     163.0000     168.6200     166.4200
        3249    49.299400     177.0000     168.6400     166.4200
        3250    49.311700     170.0000     168.6600     166.4100
        3251    49.324000     165.0000     168.7500     166.4000
        3252    49.336200     191.0000     168.9000     166.3900
        3253    49.348500     162.0000     169.1000     166.3800
        3254    49.360700     167.0000     169.4600     166.3700
        3255    49.373000     165.0000     170.2300     166.3700
        3256    49.385200     184.0000     171.2800     166.3600
        3257    49.397500     155.0000     172.9400     166.3500
        3258    49.409700     167.0000     175.8800     166.3400
        3259    49.422000     180.0000     178.9800     166.3300
        3260    49.434200     179.0000     176.1100     166.3200
        3261    49.446500     177.0000     171.8800     166.3200
        3262    49.458700     179.0000     170.4000     166.3100
        3263    49.471000     163.0000     169.8800     166.3000
        3264    49.483200     152.0000     169.8100     166.2900
        3265    49.495500     164.0000     170.1000     166.2800
        3266    49.507700     141.0000     170.7100     166.2700
        3267    49.520000     162.0000     171.5500     166.2600
        3268    49.532200     182.0000     172.8400     166.2500
        3269    49.544500     154.0000     174.7600     166.2400
        3270    49.556700     159.0000     175.9900     166.2400
        3271    49.569000     187.0000     174.1600     166.2300
        3272    49.581200     175.0000     172.4000     166.2200
        3273    49.593500     162.0000     171.8700     166.2100
        3274    49.605700     169.0000     171.8000     166.2000
        3275    49.618000     161.0000     171.9500     166.1900
        3276    49.630200     157.0000     172.2600     166.1800
        3277    49.642500     156.0000     172.7500     166.1700
        3278    49.654700     168.0000     173.4400     166.1600
        3279    49.667000     181.0000     174.4400     166.1500
        3280    49.679200     168.0000     175.9100     166.1400
        3281    49.691500     177.0000     178.0600     166.1300
        3282    49.703700     186.0000     181.2600     166.1200
        3283    49.716000     176.0000     186.1400     166.1100
        3284    49.728200     187.0000     193.8900     166.1000
        3285    49.740500     194.0000     205.6700     166.0900
        3286    49.752700     238.0000     220.7200     166.0800
        3287    49.765000     228.0000     235.4600     166.0700
        3288    49.777200     253.0000     251.7700     166.0600
        3289    49.789500     274.0000     262.6600     166.0500
        3290    49.801700     256.0000     257.7400     166.0400
        3291    49.814000     273.0000     240.6600     166.0300
        3292    49.826200     211.0000     221.4600     166.0200
        3293    49.838500     215.0000     208.0400     166.0100
        3294    49.850700     201.0000     201.4700     166.0000
        3295    49.863000     208.0000     200.6100     165.9900
        3296    49.875200     183.0000     203.1000     165.9800
        3297    49.887500     198.0000     207.0200     165.9700
        3298    49.899700     180.0000     212.4600     165.9600
        3299    49.912000     203.0000     218.9700     165.9500
        3300    49.924200     202.0000     222.0700     165.9400
        3301    49.936500     192.0000     217.9200     165.9300
        3302    49.948700     164.0000     208.4900     165.9100
        3303    49.961000     191.0000     198.6000     165.9000
        3304    49.973300     185.0000     191.3500     165.8900
        3305    49.985500     176.0000     187.0000     165.8800
        3306    49.997800     198.0000     184.6700     165.8700
        3307    50.010000     166.0000     183.1400     165.8600
        3308    50.022300     181.0000     182.2200     165.8500
        3309    50.034500     188.0000     182.4200     165.8400
        3310    50.046800     177.0000     183.7300     165.8300
        3311    50.059000     188.0000     186.2700     165.8100
        3312    50.071300     185.0000     190.5600     165.8000
        3313    50.083500     194.0000     197.5600     165.7900
        3314    50.095800     224.0000     208.1800     165.7800
        3315    50.108000     235.0000     225.0900     165.7700
        3316    50.120300     253.0000     249.0400     165.7600
        3317    50.132500     311.0000     280.1300     165.7500
        3318    50.144800     318.0000     315.3600     165.7300
        3319    50.157000     344.0000     341.8800     165.7200
        3320    50.169300     332.0000     338.9200     165.7100
        3321    50.181500     300.0000     304.9500     165.7000
        3322    50.193800     227.0000     264.8200     165.6900
        3323    50.206000     211.0000     236.1700     165.6700
        3324    50.218300     214.0000     220.6400     165.6600
        3325    50.230500     211.0000     215.0500     165.6500
        3326    50.242800     208.0000     216.9200     165.6400
        3327    50.255000     221.0000     224.7900     165.6300
        3328    50.267300     228.0000     237.4200     165.6100
        3329    50.279500     247.0000     252.1600     165.6000
        3330    50.291800     269.0000     261.9800     165.5900
        3331    50.304000     251.0000     257.6400     165.5800
        3332    50.316300     247.0000     239.4800     165.5600
        3333    50.328500     185.0000     218.5700     165.5500
        3334    50.340800     176.0000     202.7700     165.5400
        3335    50.353000     160.0000     192.7400     165.5300
        3336    50.365300     167.0000     186.6600     165.5100
        3337    50.377500     166.0000     183.0500     165.5000
        3338    50.389800     184.0000     181.1000     165.4900
        3339    50.402000     175.0000     180.2400     165.4700
        3340    50.414300     152.0000     180.4500     165.4600
        3341    50.426500     177.0000     181.9800     165.4500
        3342    50.438800     170.0000     183.8800     165.4400
        3343    50.451000     170.0000     183.3500     165.4200
        3344    50.463300     155.0000     184.3000     165.4100
        3345    50.475500     215.0000     188.5100     165.4000
        3346    50.487800     198.0000     195.8400     165.3800
        3347    50.500000     229.0000     206.2800     165.3700
        3348    50.512300     230.0000     219.5100     165.3600
        3349    50.524500     220.0000     232.9100     165.3400
        3350    50.536800     230.0000     239.0100     165.3300
        3351    50.549000     246.0000     231.4700     165.3200
        3352    50.561300     200.0000     216.1000     165.3000
        3353    50.573500     206.0000     202.5000     165.2900
        3354    50.585800     185.0000     192.9700     165.2800
        3355    50.598000     196.0000     188.0600     165.2600
        3356    50.610300     175.0000     187.2700     165.2500
        3357    50.622600     177.0000     189.2300     165.2300
        3358    50.634800     185.0000     192.3900     165.2200
        3359    50.647100     193.0000     197.3100     165.2100
        3360    50.659300     191.0000     202.7100     165.1900
        3361    50.671600     218.0000     204.8800     165.1800
        3362    50.683800     198.0000     200.7900     165.1700
        3363    50.696100     189.0000     192.3700     165.1500
        3364    50.708300     190.0000     184.4800     165.1400
        3365    50.720600     159.0000     179.1500     165.1200
        3366    50.732800     199.0000     175.9600     165.1100
        3367    50.745100     180.0000     174.1400     165.0900
        3368    50.757300     173.0000     172.9900     165.0800
        3369    50.769600     172.0000     171.8600     165.0700
        3370    50.781800     187.0000     170.9900     165.0500
        3371    50.794100     160.0000     170.4900     165.0400
        3372    50.806300     164.0000     170.2300     165.0200
        3373    50.818600     187.0000     170.0900     165.0100
        3374    50.830800     164.0000     169.9000     164.9900
        3375    50.843100     155.0000     169.7300     164.9800
        3376    50.855300     158.0000     169.6200     164.9600
        3377    50.867600     155.0000     169.5900     164.9500
        3378    50.879800     164.0000     169.6100     164.9300
        3379    50.892100     177.0000     169.6300     164.9200
        3380    50.904300     170.0000     169.6900     164.9000
        3381    50.916600     166.0000     169.8000     164.8900
        3382    50.928800     178.0000     169.9500     164.8700
        3383    50.941100     150.0000     170.1600     164.8600
        3384    50.953300     171.0000     170.4400     164.8400
        3385    50.965600     145.0000     170.8200     164.8300
        3386    50.977800     176.0000     171.3200     164.8100
        3387    50.990100     163.0000     171.9700     164.8000
        3388    51.002300     179.0000     172.8400     164.7800
        3389    51.014600     167.0000     174.0700     164.7700
        3390    51.026800     184.0000     175.8100     164.7500
        3391    51.039100     184.0000     178.3600     164.7400
        3392    51.051300     184.0000     182.0400     164.7200
        3393    51.063600     192.0000     187.0300     164.7100
        3394    51.075800     200.0000     193.3100     164.6900
        3395    51.088100     205.0000     200.2300     164.6700
        3396    51.100300     177.0000     205.2400     164.6600
        3397    51.112600     221.0000     204.6400     164.6400
        3398    51.124800     189.0000     198.7000     164.6300
        3399    51.137100     214.0000     192.2300     164.6100
        3400    51.149300     198.0000     188.3000     164.6000
        3401    51.161600     189.0000     187.2300     164.5800
        3402    51.173800     194.0000     188.6200     164.5600
        3403    51.186100     190.0000     192.3600     164.5500
        3404    51.198300     232.0000     198.9700     164.5300
        3405    51.210600     216.0000     209.4400     164.5200
        3406    51.222800     232.0000     225.0700     164.5000
        3407    51.235100     271.0000     246.4900     164.4800
        3408    51.247300     285.0000     273.2600     164.4700
        3409    51.259600     316.0000     305.2700     164.4500
        3410    51.271900     376.0000     340.6100     164.4300
        3411    51.284100     412.0000     365.3100     164.4200
        3412    51.296400     409.0000     356.4300     164.4000
        3413    51.308600     354.0000     315.1400     164.3900
        3414    51.320900     284.0000     270.2200     164.3700
        3415    51.333100     248.0000     239.1700     164.3500
        3416    51.345400     215.0000     222.4400     164.3400
        3417    51.357600     219.0000     216.2500     164.3200
        3418    51.369900     243.0000     217.9300     164.3000
        3419    51.382100     229.0000     226.1600     164.2900
        3420    51.394400     239.0000     239.9400     164.2700
        3421    51.406600     294.0000     257.2100     164.2500
        3422    51.418900     286.0000     271.5200     164.2400
        3423    51.431100     279.0000     271.8300     164.2200
        3424    51.443400     280.0000     254.5100     164.2000
        3425    51.455600     237.0000     232.1100     164.1800
        3426    51.467900     215.0000     215.0000     164.1700
        3427    51.480100     190.0000     203.7100     164.1500
        3428    51.492400     199.0000     195.2800     164.1300
        3429    51.504600     177.0000     188.4900     164.1200
        3430    51.516900     169.0000     183.6400     164.1000
        3431    51.529100     195.0000     180.9600     164.0800
        3432    51.541400     173.0000     180.0100     164.0700
        3433    51.553600     178.0000     178.9600     164.0500
        3434    51.565900     187.0000     176.6800     164.0300
        3435    51.578100     172.0000     175.2200     164.0100
        3436    51.590400     173.0000     174.6300     164.0000
        3437    51.602600     172.0000     174.7000     163.9800
        3438    51.614900     154.0000     174.7300     163.9600
        3439    51.627100     160.0000     174.1000     163.9400
        3440    51.639400     159.0000     172.8100     163.9300
        3441    51.651600     150.0000     171.5200     163.9100
        3442    51.663900     151.0000     170.7200     163.8900
        3443    51.676100     161.0000     170.4700     163.8700
        3444    51.688400     162.0000     170.1700     163.8600
        3445    51.700600     161.0000     169.1200     163.8400
        3446    51.712900     139.0000     168.1500     163.8200
        3447    51.725100     161.0000     167.6300     163.8000
        3448    51.737400     180.0000     167.3300     163.7800
        3449    51.749600     191.0000     167.1200     163.7700
        3450    51.761900     182.0000     166.9600     163.7500
        3451    51.774100     188.0000     166.8200     163.7300
        3452    51.786400     176.0000     166.7100     163.7100
        3453    51.798600     167.0000     166.6100     163.6900
        3454    51.810900     173.0000     166.5300     163.6800
        3455    51.823100     180.0000     166.4500     163.6600
        3456    51.835400     157.0000     166.3900     163.6400
        3457    51.847600     166.0000     166.3300     163.6200
        3458    51.859900     174.0000     166.2800     163.6000
        3459    51.872100     180.0000     166.2500     163.5900
        3460    51.884400     154.0000     166.2200     163.5700
        3461    51.896700     192.0000     166.2000     163.5500
        3462    51.908900     158.0000     166.2200     163.5300
        3463    51.921200     159.0000     166.3000     163.5100
        3464    51.933400     190.0000     166.4400     163.4900
        3465    51.945700     186.0000     166.6600     163.4800
        3466    51.957900     154.0000     167.0600     163.4600
        3467    51.970200     151.0000     167.5500     163.4400
        3468    51.982400     174.0000     167.3400     163.4200
        3469    51.994700     170.0000     166.6700     163.4000
        3470    52.006900     158.0000     166.3100     163.3800
        3471    52.019200     162.0000     166.1900     163.3700
        3472    52.031400     151.0000     166.1600     163.3500
        3473    52.043700     170.0000     166.1800     163.3300
        3474    52.055900     137.0000     166.2400     163.3100
        3475    52.068200     173.0000     166.3400     163.2900
        3476    52.080400     170.0000     166.4800     163.2700
        3477    52.092700     165.0000     166.7100     163.2500
        3478    52.104900     191.0000     167.0100     163.2300
        3479    52.117200     186.0000     167.1500     163.2200
        3480    52.129400     160.0000     166.9800     163.2000
        3481    52.141700     183.0000     166.8200     163.1800
        3482    52.153900     194.0000     166.7500     163.1600
        3483    52.166200     162.0000     166.7700     163.1400
        3484    52.178400     176.0000     166.8200     163.1200
        3485    52.190700     169.0000     166.8900     163.1000
        3486    52.202900     147.0000     166.9700     163.0800
        3487    52.215200     145.0000     167.0500     163.0600
        3488    52.227400     175.0000     167.1500     163.0400
        3489    52.239700     165.0000     167.2900     163.0300
        3490    52.251900     160.0000     167.4600     163.0100
        3491    52.264200     155.0000     167.6800     162.9900
        3492    52.276400     163.0000     167.9800     162.9700
        3493    52.288700     174.0000     168.3500     162.9500
        3494    52.300900     159.0000     168.8800     162.9300
        3495    52.313200     151.0000     169.6800     162.9100
        3496    52.325400     171.0000     170.9600     162.8900
        3497    52.337700     178.0000     173.0900     162.8700
        3498    52.349900     175.0000     176.5200     162.8500
        3499    52.362200     190.0000     181.5300     162.8300
        3500    52.374400     175.0000     188.3900     162.8100
        3501    52.386700     219.0000     196.7800     162.8000
        3502    52.398900     219.0000     202.6000     162.7800
        3503    52.411200     200.0000     199.0900     162.7600
        3504    52.423400     196.0000     189.1500     162.7400
        3505    52.435700     169.0000     181.1800     162.7200
        3506    52.447900     190.0000     176.8600     162.7000
        3507    52.460200     161.0000     175.0300     162.6800
        3508    52.472400     187.0000     174.7500     162.6600
        3509    52.484700     181.0000     175.6900     162.6400
        3510    52.496900     152.0000     177.7500     162.6200
        3511    52.509200     178.0000     180.9800     162.6000
        3512    52.521400     208.0000     185.4200     162.5800
        3513    52.533700     212.0000     189.6200     162.5600
        3514    52.546000     183.0000     189.6800     162.5400
        3515    52.558200     178.0000     185.6400     162.5200
        3516    52.570500     163.0000     181.0600     162.5000
        3517    52.582700     196.0000     178.2300     162.4800
        3518    52.595000     192.0000     177.0300     162.4600
        3519    52.607200     181.0000     176.8100     162.4400
        3520    52.619500     146.0000     177.1700     162.4300
        3521    52.631700     195.0000     177.9200     162.4100
        3522    52.644000     187.0000     178.9800     162.3900
        3523    52.656200     168.0000     180.4000     162.3700
        3524    52.668500     187.0000     182.1100     162.3500
        3525    52.680700     167.0000     183.7000     162.3300
        3526    52.693000     189.0000     185.1700     162.3100
        3527    52.705200     185.0000     186.9600     162.2900
        3528    52.717500     176.0000     189.0200     162.2700
        3529    52.729700     171.0000     191.1700     162.2500
        3530    52.742000     205.0000     193.3300     162.2300
        3531    52.754200     177.0000     195.4700     162.2100
        3532    52.766500     197.0000     197.6400     162.1900
        3533    52.778700     170.0000     199.9900     162.1700
        3534    52.791000     203.0000     202.7700     162.1500
        3535    52.803200     191.0000     206.3000     162.1300
        3536    52.815500     193.0000     210.9900     162.1100
        3537    52.827700     194.0000     217.3600     162.0900
        3538    52.840000     229.0000     226.1900     162.0700
        3539    52.852200     250.0000     238.6400     162.0500
        3540    52.864500     274.0000     256.3300     162.0300
        3541    52.876700     286.0000     282.3900     162.0100
        3542    52.889000     326.0000     321.6800     161.9900
        3543    52.901200     429.0000     379.7500     161.9700
        3544    52.913500     471.0000     463.1100     161.9500
        3545    52.925700     622.0000     583.2100     161.9300
        3546    52.938000     820.0000     741.8000     161.9100
        3547    52.950200    1036.0000     925.1600     161.8900
        3548    52.962500    1094.0000    1080.7800     161.8700
        3549    52.974700    1187.0000    1114.0000     161.8500
        3550    52.987000     991.0000     983.9200     161.8300
        3551    52.999200     870.0000     778.7800     161.8100
        3552    53.011500     677.0000     603.6700     161.7900
        3553    53.023700     525.0000     491.9100     161.7700
        3554    53.036000     401.0000     435.2300     161.7500
        3555    53.048200     422.0000     419.1200     161.7300
        3556    53.060500     462.0000     435.6300     161.7100
        3557    53.072700     502.0000     481.2300     161.6900
        3558    53.085000     530.0000     549.7000     161.6700
        3559    53.097200     664.0000     625.0700     161.6500
        3560    53.109500     678.0000     671.5100     161.6300
        3561    53.121700     695.0000     648.4100     161.6100
        3562    53.134000     597.0000     558.8400     161.5900
        3563    53.146200     486.0000     451.6900     161.5700
        3564    53.158500     363.0000     365.3400     161.5500
        3565    53.170700     304.0000     306.9400     161.5300
        3566    53.183000     263.0000     269.4100     161.5100
        3567    53.195200     220.0000     245.1900     161.4900
        3568    53.207500     216.0000     228.7600     161.4700
        3569    53.219800     196.0000     217.3200     161.4500
        3570    53.232000     193.0000     209.0900     161.4300
        3571    53.244300     188.0000     203.0200     161.4100
        3572    53.256500     214.0000     198.4200     161.3900
        3573    53.268800     170.0000     194.8900     161.3700
        3574    53.281000     194.0000     192.1100     161.3500
        3575    53.293300     181.0000     189.9200     161.3300
        3576    53.305500     198.0000     188.2000     161.3100
        3577    53.317800     190.0000     186.9400     161.2900
        3578    53.330000     207.0000     186.1300     161.2700
        3579    53.342300     193.0000     185.7900     161.2600
        3580    53.354500     185.0000     186.1100     161.2400
        3581    53.366800     214.0000     187.1100     161.2200
        3582    53.379000     189.0000     187.6600     161.2000
        3583    53.391300     195.0000     187.9500     161.1800
        3584    53.403500     208.0000     189.9000     161.1600
        3585    53.415800     195.0000     193.7100     161.1400
        3586    53.428000     200.0000     200.0300     161.1200
        3587    53.440300     208.0000     210.1500     161.1000
        3588    53.452500     247.0000     225.9600     161.0800
        3589    53.464800     268.0000     249.3100     161.0600
        3590    53.477000     270.0000     281.0800     161.0400
        3591    53.489300     336.0000     319.7200     161.0200
        3592    53.501500     353.0000     356.3000     161.0000
        3593    53.513800     383.0000     370.9200     160.9800
        3594    53.526000     348.0000     349.2000     160.9600
        3595    53.538300     337.0000     306.1700     160.9400
        3596    53.550500     282.0000     267.3500     160.9200
        3597    53.562800     251.0000     242.4700     160.9000
        3598    53.575000     248.0000     228.1900     160.8800
        3599    53.587300     205.0000     220.4200     160.8600
        3600    53.599500     240.0000     221.1200     160.8400
        3601    53.611800     249.0000     229.0100     160.8200
        3602    53.624000     229.0000     242.8600     160.8000
        3603    53.636300     274.0000     260.4000     160.7900
        3604    53.648500     260.0000     275.5700     160.7700
        3605    53.660800     258.0000     278.8500     160.7500
        3606    53.673000     288.0000     266.4400     160.7300
        3607    53.685300     244.0000     246.1100     160.7100
        3608    53.697500     195.0000     227.0400     160.6900
        3609    53.709800     192.0000     211.9200     160.6700
        3610    53.722000     209.0000     199.6100     160.6500
        3611    53.734300     189.0000     190.1100     160.6300
        3612    53.746500     198.0000     183.9300     160.6100
        3613    53.758800     182.0000     180.1600     160.5900
        3614    53.771000     168.0000     177.9600     160.5700
        3615    53.783300     163.0000     176.9400     160.5500
        3616    53.795500     177.0000     176.7900     160.5400
        3617    53.807800     181.0000     177.3000     160.5200
        3618    53.820000     193.0000     178.3800     160.5000
        3619    53.832300     170.0000     178.7800     160.4800
        3620    53.844600     170.0000     177.1300     160.4600
        3621    53.856800     152.0000     175.0800     160.4400
        3622    53.869100     172.0000     173.0800     160.4200
        3623    53.881300     189.0000     171.5200     160.4000
        3624    53.893600     177.0000     170.5000     160.3800
        3625    53.905800     167.0000     169.9100     160.3700
        3626    53.918100     162.0000     169.6700     160.3500
        3627    53.930300     152.0000     169.6900     160.3300
        3628    53.942600     167.0000     169.9200     160.3100
        3629    53.954800     171.0000     170.3400     160.2900
        3630    53.967100     179.0000     170.9700     160.2700
        3631    53.979300     169.0000     171.4300     160.2500
        3632    53.991600     159.0000     171.6400     160.2300
        3633    54.003800     169.0000     172.1700     160.2200
        3634    54.016100     175.0000     172.6100     160.2000
        3635    54.028300     171.0000     172.4800     160.1800
        3636    54.040600     167.0000     171.7800     160.1600
        3637    54.052800     171.0000     171.8000     160.1400
        3638    54.065100     162.0000     172.3200     160.1200
        3639    54.077300     164.0000     173.2600     160.1100
        3640    54.089600     199.0000     174.6700     160.0900
        3641    54.101800     182.0000     176.7000     160.0700
        3642    54.114100     197.0000     179.6300     160.0500
        3643    54.126300     175.0000     183.9400     160.0300
        3644    54.138600     179.0000     190.4600     160.0200
        3645    54.150800     182.0000     200.4200     160.0000
        3646    54.163100     233.0000     215.4900     159.9800
        3647    54.175300     242.0000     237.2900     159.9600
        3648    54.187600     267.0000     266.9000     159.9400
        3649    54.199800     311.0000     303.5300     159.9300
        3650    54.212100     319.0000     338.4100     159.9100
        3651    54.224300     344.0000     350.9300     159.8900
        3652    54.236600     315.0000     327.4700     159.8700
        3653    54.248800     280.0000     285.4500     159.8600
        3654    54.261100     268.0000     249.5400     159.8400
        3655    54.273300     204.0000     227.3400     159.8200
        3656    54.285600     229.0000     216.3000     159.8000
        3657    54.297800     211.0000     212.2200     159.7900
        3658    54.310100     208.0000     215.0600     159.7700
        3659    54.322300     217.0000     224.9700     159.7500
        3660    54.334600     248.0000     241.7900     159.7300
        3661    54.346800     293.0000     264.7000     159.7200
        3662    54.359100     291.0000     289.1800     159.7000
        3663    54.371300     279.0000     305.7300     159.6800
        3664    54.383600     336.0000     307.5700     159.6700
        3665    54.395800     302.0000     296.6000     159.6500
        3666    54.408100     300.0000     275.2700     159.6300
        3667    54.420300     294.0000     247.9700     159.6100
        3668    54.432600     230.0000     223.3600     159.6000
        3669    54.444800     188.0000     205.6300     159.5800
        3670    54.457100     190.0000     194.6500     159.5600
        3671    54.469400     202.0000     188.7000     159.5500
        3672    54.481600     204.0000     186.3100     159.5300
        3673    54.493900     187.0000     186.7600     159.5100
        3674    54.506100     211.0000     189.7600     159.5000
        3675    54.518400     212.0000     194.9100     159.4800
        3676    54.530600     192.0000     201.1900     159.4700
        3677    54.542900     246.0000     205.7600     159.4500
        3678    54.555100     198.0000     204.6600     159.4300
        3679    54.567400     234.0000     196.9000     159.4200
        3680    54.579600     204.0000     187.5300     159.4000
        3681    54.591900     171.0000     180.1900     159.3900
        3682    54.604100     154.0000     175.1500     159.3700
        3683    54.616400     161.0000     171.8800     159.3500
        3684    54.628600     169.0000     169.7800     159.3400
        3685    54.640900     179.0000     168.4300     159.3200
        3686    54.653100     167.0000     167.5900     159.3100
        3687    54.665400     138.0000     167.0900     159.2900
        3688    54.677600     153.0000     166.8700     159.2800
        3689    54.689900     167.0000     166.9200     159.2600
        3690    54.702100     142.0000     167.0500     159.2400
        3691    54.714400     174.0000     166.7700     159.2300
        3692    54.726600     181.0000     166.3300     159.2100
        3693    54.738900     154.0000     165.9900     159.2000
        3694    54.751100     142.0000     165.7400     159.1800
        3695    54.763400     149.0000     165.6200     159.1700
        3696    54.775600     189.0000     165.7000     159.1500
        3697    54.787900     171.0000     165.9600     159.1400
        3698    54.800100     150.0000     166.0700     159.1200
        3699    54.812400     191.0000     166.3000     159.1100
        3700    54.824600     167.0000     166.9500     159.1000
        3701    54.836900     182.0000     168.0500     159.0800
        3702    54.849100     190.0000     169.7800     159.0700
        3703    54.861400     197.0000     172.5000     159.0500
        3704    54.873600     176.0000     176.6800     159.0400
        3705    54.885900     182.0000     182.5800     159.0200
        3706    54.898100     202.0000     191.1900     159.0100
        3707    54.910400     209.0000     203.1100     159.0000
        3708    54.922600     236.0000     217.3100     158.9800
        3709    54.934900     216.0000     229.3700     158.9700
        3710    54.947100     288.0000     231.3200     158.9500
        3711    54.959400     212.0000     220.6000     158.9400
        3712    54.971600     197.0000     204.9400     158.9300
        3713    54.983900     184.0000     191.9100     158.9100
        3714    54.996100     195.0000     183.5200     158.9000
        3715    55.008400     176.0000     179.0600     158.8900
        3716    55.020600     181.0000     177.5000     158.8700
        3717    55.032900     158.0000     178.1200     158.8600
        3718    55.045100     178.0000     180.8200     158.8500
        3719    55.057400     171.0000     185.5900     158.8300
        3720    55.069600     201.0000     191.8100     158.8200
        3721    55.081900     178.0000     197.5800     158.8100
        3722    55.094100     203.0000     199.2000     158.8000
        3723    55.106400     214.0000     194.0000     158.7800
        3724    55.118700     171.0000     185.3800     158.7700
        3725    55.130900     189.0000     177.7800     158.7600
        3726    55.143200     171.0000     172.4200     158.7500
        3727    55.155400     179.0000     168.9700     158.7300
        3728    55.167700     160.0000     166.7700     158.7200
        3729    55.179900     180.0000     165.3700     158.7100
        3730    55.192200     175.0000     164.4900     158.7000
        3731    55.204400     153.0000     164.0300     158.6900
        3732    55.216700     168.0000     163.9000     158.6700
        3733    55.228900     173.0000     164.1900     158.6600
        3734    55.241200     182.0000     164.9000     158.6500
        3735    55.253400     176.0000     165.0100     158.6400
        3736    55.265700     182.0000     164.2400     158.6300
        3737    55.277900     167.0000     164.0800     158.6200
        3738    55.290200     162.0000     164.4400     158.6100
        3739    55.302400     170.0000     164.1300     158.6000
        3740    55.314700     144.0000     163.6700     158.5800
        3741    55.326900     161.0000     163.6000     158.5700
        3742    55.339200     150.0000     162.7400     158.5600
        3743    55.351400     165.0000     162.3200     158.5500
        3744    55.363700     126.0000     162.5500     158.5400
        3745    55.375900     162.0000     163.0200     158.5300
        3746    55.388200     171.0000     162.9500     158.5200
        3747    55.400400     162.0000     162.8600     158.5100
        3748    55.412700     180.0000     162.8300     158.5000
        3749    55.424900     181.0000     163.1600     158.4900
        3750    55.437200     183.0000     163.9300     158.4800
        3751    55.449400     148.0000     164.5400     158.4700
        3752    55.461700     163.0000     164.8600     158.4600
        3753    55.473900     191.0000     165.2500     158.4500
        3754    55.486200     150.0000     164.9900     158.4400
        3755    55.498400     195.0000     164.1300     158.4400
        3756    55.510700     174.0000     163.3000     158.4300
        3757    55.522900     150.0000     162.7200     158.4200
        3758    55.535200     151.0000     162.1700     158.4100
        3759    55.547400     173.0000     161.6900     158.4000
        3760    55.559700     155.0000     161.4900     158.3900
        3761    55.571900     170.0000     161.5100     158.3800
        3762    55.584200     162.0000     161.7200     158.3700
        3763    55.596400     141.0000     162.0000     158.3700
        3764    55.608700     177.0000     162.2700     158.3600
        3765    55.620900     157.0000     162.5300     158.3500
        3766    55.633200     143.0000     162.6700     158.3400
        3767    55.645400     171.0000     162.5500     158.3300
        3768    55.657700     168.0000     162.2700     158.3300
        3769    55.669900     155.0000     161.9800     158.3200
        3770    55.682200     157.0000     161.8000     158.3100
        3771    55.694400     162.0000     161.7600     158.3100
        3772    55.706700     181.0000     161.8100     158.3000
        3773    55.718900     132.0000     161.9200     158.2900
        3774    55.731200     154.0000     162.0700     158.2800
        3775    55.743400     166.0000     162.2400     158.2800
        3776    55.755700     168.0000     162.4300     158.2700
        3777    55.768000     151.0000     162.6200     158.2700
        3778    55.780200     170.0000     162.8200     158.2600
        3779    55.792500     148.0000     163.0200     158.2500
        3780    55.804700     177.0000     163.2100     158.2500
        3781    55.817000     156.0000     163.4200     158.2400
        3782    55.829200     173.0000     163.7100     158.2400
        3783    55.841500     175.0000     164.1000     158.2300
        3784    55.853700     164.0000     164.6400     158.2200
        3785    55.866000     147.0000     165.3900     158.2200
        3786    55.878200     172.0000     166.4200     158.2100
        3787    55.890500     187.0000     167.8700     158.2100
        3788    55.902700     165.0000     169.9500     158.2100
        3789    55.915000     185.0000     173.0100     158.2000
        3790    55.927200     193.0000     177.4000     158.2000
        3791    55.939500     195.0000     183.4900     158.1900
        3792    55.951700     189.0000     192.9200     158.1900
        3793    55.964000     213.0000     206.8400     158.1800
        3794    55.976200     228.0000     225.4900     158.1800
        3795    55.988500     263.0000     247.1900     158.1800
        3796    56.000700     274.0000     265.0900     158.1700
        3797    56.013000     271.0000     267.7100     158.1700
        3798    56.025200     268.0000     251.6400     158.1700
        3799    56.037500     212.0000     228.0800     158.1600
        3800    56.049700     219.0000     208.3000     158.1600
        3801    56.062000     187.0000     195.5300     158.1600
        3802    56.074200     191.0000     188.6400     158.1500
        3803    56.086500     184.0000     185.9100     158.1500
        3804    56.098700     190.0000     186.5500     158.1500
        3805    56.111000     204.0000     190.4500     158.1500
        3806    56.123200     211.0000     197.2500     158.1500
        3807    56.135500     215.0000     206.1200     158.1400
        3808    56.147700     224.0000     214.7900     158.1400
        3809    56.160000     220.0000     218.5300     158.1400
        3810    56.172200     210.0000     213.6400     158.1400
        3811    56.184500     192.0000     202.5500     158.1400
        3812    56.196700     206.0000     191.0700     158.1400
        3813    56.209000     200.0000     182.4800     158.1400
        3814    56.221200     153.0000     176.9700     158.1300
        3815    56.233500     169.0000     173.7000     158.1300
        3816    56.245700     175.0000     171.9300     158.1300
        3817    56.258000     152.0000     171.2300     158.1300
        3818    56.270200     178.0000     171.4100     158.1300
        3819    56.282500     179.0000     172.4600     158.1300
        3820    56.294700     177.0000     174.6200     158.1300
        3821    56.307000     164.0000     178.2100     158.1300
        3822    56.319200     210.0000     183.4000     158.1400
        3823    56.331500     197.0000     189.8500     158.1400
        3824    56.343700     203.0000     195.7500     158.1400
        3825    56.356000     189.0000     197.4300     158.1400
        3826    56.368200     198.0000     192.9800     158.1400
        3827    56.380500     183.0000     185.7500     158.1400
        3828    56.392800     177.0000     179.8000     158.1400
        3829    56.405000     173.0000     176.3200     158.1400
        3830    56.417300     184.0000     175.0100     158.1500
        3831    56.429500     160.0000     175.3800     158.1500
        3832    56.441800     178.0000     177.5200     158.1500
        3833    56.454000     203.0000     181.6700     158.1500
        3834    56.466300     207.0000     188.4800     158.1600
        3835    56.478500     195.0000     198.7000     158.1600
        3836    56.490800     213.0000     212.6700     158.1600
        3837    56.503000     213.0000     229.3500     158.1700
        3838    56.515300     244.0000     246.0500     158.1700
        3839    56.527500     261.0000     257.9400     158.1700
        3840    56.539800     283.0000     257.7700     158.1800
        3841    56.552000     255.0000     242.8200     158.1800
        3842    56.564300     221.0000     221.5200     158.1900
        3843    56.576500     208.0000     203.4900     158.1900
        3844    56.588800     203.0000     191.5700     158.2000
        3845    56.601000     181.0000     184.7900     158.2000
        3846    56.613300     194.0000     181.7300     158.2100
        3847    56.625500     170.0000     181.5700     158.2100
        3848    56.637800     184.0000     184.0400     158.2200
        3849    56.650000     194.0000     189.0400     158.2200
        3850    56.662300     204.0000     196.2200     158.2300
        3851    56.674500     220.0000     204.0100     158.2300
        3852    56.686800     176.0000     208.7000     158.2400
        3853    56.699000     225.0000     206.2100     158.2500
        3854    56.711300     200.0000     197.4400     158.2500
        3855    56.723500     172.0000     187.2100     158.2600
        3856    56.735800     205.0000     179.0400     158.2700
        3857    56.748000     177.0000     173.5200     158.2800
        3858    56.760300     157.0000     169.9800     158.2800
        3859    56.772500     162.0000     167.7200     158.2900
        3860    56.784800     182.0000     166.2800     158.3000
        3861    56.797000     152.0000     165.4100     158.3100
        3862    56.809300     171.0000     165.0000     158.3200
        3863    56.821500     168.0000     165.0000     158.3200
        3864    56.833800     142.0000     165.4700     158.3300
        3865    56.846000     172.0000     166.0800     158.3400
        3866    56.858300     159.0000     165.5400     158.3500
        3867    56.870500     166.0000     164.4400     158.3600
        3868    56.882800     161.0000     163.5300     158.3700
        3869    56.895000     163.0000     162.9300     158.3800
        3870    56.907300     165.0000     162.6800     158.3900
        3871    56.919500     159.0000     162.6400     158.4000
        3872    56.931800     164.0000     162.7300     158.4100
        3873    56.944000     160.0000     162.8700     158.4200
        3874    56.956300     149.0000     163.2100     158.4300
        3875    56.968500     171.0000     163.7100     158.4400
        3876    56.980800     178.0000     164.0200     158.4600
        3877    56.993000     188.0000     164.2800     158.4700
        3878    57.005300     175.0000     164.7300     158.4800
        3879    57.017500     160.0000     165.0000     158.4900
        3880    57.029800     180.0000     165.2900     158.5000
        3881    57.042100     173.0000     164.8600     158.5200
        3882    57.054300     173.0000     164.4700     158.5300
        3883    57.066600     165.0000     164.7100     158.5400
        3884    57.078800     167.0000     165.4200     158.5600
        3885    57.091100     185.0000     166.3400     158.5700
        3886    57.103300     171.0000     166.9200     158.5800
        3887    57.115600     191.0000     167.8200     158.6000
        3888    57.127800     183.0000     169.4300     158.6100
        3889    57.140100     202.0000     171.7800     158.6300
        3890    57.152300     183.0000     175.1700     158.6400
        3891    57.164600     164.0000     180.1900     158.6600
        3892    57.176800     179.0000     187.9500     158.6700
        3893    57.189100     179.0000     198.6000     158.6900
        3894    57.201300     208.0000     211.4000     158.7000
        3895    57.213600     244.0000     223.3800     158.7200
        3896    57.225800     256.0000     227.5300     158.7400
        3897    57.238100     207.0000     219.6600     158.7500
        3898    57.250300     205.0000     205.7600     158.7700
        3899    57.262600     202.0000     193.7200     158.7900
        3900    57.274800     189.0000     186.2000     158.8000
        3901    57.287100     188.0000     182.7700     158.8200
        3902    57.299300     196.0000     182.5400     158.8400
        3903    57.311600     211.0000     185.0400     158.8600
        3904    57.323800     216.0000     190.6600     158.8700
        3905    57.336100     241.0000     200.4400     158.8900
        3906    57.348300     230.0000     215.1500     158.9100
        3907    57.360600     244.0000     234.5000     158.9300
        3908    57.372800     263.0000     255.5300     158.9500
        3909    57.385100     265.0000     270.3600     158.9700
        3910    57.397300     321.0000     268.8500     158.9900
        3911    57.409600     256.0000     249.7000     159.0100
        3912    57.421800     252.0000     224.8400     159.0300
        3913    57.434100     216.0000     204.9500     159.0500
        3914    57.446300     204.0000     192.1400     159.0700
        3915    57.458600     169.0000     184.7800     159.0900
        3916    57.470800     187.0000     181.1200     159.1100
        3917    57.483100     173.0000     180.1600     159.1300
        3918    57.495300     186.0000     181.5700     159.1600
        3919    57.507600     190.0000     185.3200     159.1800
        3920    57.519800     189.0000     191.2500     159.2000
        3921    57.532100     185.0000     198.3800     159.2200
        3922    57.544300     237.0000     203.7800     159.2500
        3923    57.556600     217.0000     203.2400     159.2700
        3924    57.568800     199.0000     196.0700     159.2900
        3925    57.581100     176.0000     186.6700     159.3200
        3926    57.593300     189.0000     178.9900     159.3400
        3927    57.605600     191.0000     174.0000     159.3600
        3928    57.617800     186.0000     171.0600     159.3900
        3929    57.630100     174.0000     168.8700     159.4100
        3930    57.642300     167.0000     166.9000     159.4400
        3931    57.654600     184.0000     165.6500     159.4700
        3932    57.666800     166.0000     164.8300     159.4900
        3933    57.679100     165.0000     164.2800     159.5200
        3934    57.691400     154.0000     163.8800     159.5400
        3935    57.703600     187.0000     163.6000     159.5700
        3936    57.715900     147.0000     163.4100     159.6000
        3937    57.728100     168.0000     163.3400     159.6200
        3938    57.740400     154.0000     163.3700     159.6500
        3939    57.752600     168.0000     163.5500     159.6800
        3940    57.764900     159.0000     163.9300     159.7100
        3941    57.777100     154.0000     164.2000     159.7400
        3942    57.789400     207.0000     163.9400     159.7600
        3943    57.801600     177.0000     163.6300     159.7900
        3944    57.813900     167.0000     163.6500     159.8200
        3945    57.826100     155.0000     163.9500     159.8500
        3946    57.838400     167.0000     164.5300     159.8800
        3947    57.850600     175.0000     165.4800     159.9100
        3948    57.862900     168.0000     166.9500     159.9400
        3949    57.875100     164.0000     169.1400     159.9700
        3950    57.887400     172.0000     172.2200     160.0000
        3951    57.899600     178.0000     176.0800     160.0400
        3952    57.911900     178.0000     180.0300     160.0700
        3953    57.924100     184.0000     182.7700     160.1000
        3954    57.936400     174.0000     182.8200     160.1300
        3955    57.948600     160.0000     179.8100     160.1600
        3956    57.960900     158.0000     175.3900     160.2000
        3957    57.973100     159.0000     171.5100     160.2300
        3958    57.985400     143.0000     168.8700     160.2600
        3959    57.997600     163.0000     167.3700     160.3000
        3960    58.009900     156.0000     166.7200     160.3300
        3961    58.022100     181.0000     166.7500     160.3700
        3962    58.034400     144.0000     167.4000     160.4000
        3963    58.046600     169.0000     168.6100     160.4400
        3964    58.058900     181.0000     170.2300     160.4700
        3965    58.071100     149.0000     171.8700     160.5100
        3966    58.083400     187.0000     172.8600     160.5400
        3967    58.095600     153.0000     172.6600     160.5800
        3968    58.107900     171.0000     171.0700     160.6200
        3969    58.120100     172.0000     168.8600     160.6500
        3970    58.132400     168.0000     166.8600     160.6900
        3971    58.144600     188.0000     165.4100     160.7300
        3972    58.156900     172.0000     164.4500     160.7700
        3973    58.169100     169.0000     163.8300     160.8100
        3974    58.181400     172.0000     163.4300     160.8400
        3975    58.193600     165.0000     163.1600     160.8800
        3976    58.205900     167.0000     162.9700     160.9200
        3977    58.218100     158.0000     162.8500     160.9600
        3978    58.230400     151.0000     162.7600     161.0000
        3979    58.242600     155.0000     162.7000     161.0400
        3980    58.254900     148.0000     162.6700     161.0800
        3981    58.267100     160.0000     162.6500     161.1200
        3982    58.279400     176.0000     162.6600     161.1700
        3983    58.291600     158.0000     162.6900     161.2100
        3984    58.303900     146.0000     162.7600     161.2500
        3985    58.316200     181.0000     162.8800     161.2900
        3986    58.328400     161.0000     163.0400     161.3300
        3987    58.340700     177.0000     163.1000     161.3800
        3988    58.352900     158.0000     162.9600     161.4200
        3989    58.365200     164.0000     162.8700     161.4600
        3990    58.377400     152.0000     162.8600     161.5100
        3991    58.389700     152.0000     162.8900     161.5500
        3992    58.401900     154.0000     162.9500     161.6000
        3993    58.414200     158.0000     163.0500     161.6400
        3994    58.426400     164.0000     163.1800     161.6900
        3995    58.438700     155.0000     163.3800     161.7300
        3996    58.450900     161.0000     163.6900     161.7800
        3997    58.463200     162.0000     163.8800     161.8300
        3998    58.475400     167.0000     163.6900     161.8700
        3999    58.487700     145.0000     163.6000     161.9200
        4000    58.499900     146.0000     163.5800     161.9700
        4001    58.512200     154.0000     163.5300     162.0200
        4002    58.524400     182.0000     163.5200     162.0700
        4003    58.536700     168.0000     163.5600     162.1100
        4004    58.548900     153.0000     163.6200     162.1600
        4005    58.561200     145.0000     163.7100     162.2100
        4006    58.573400     166.0000     163.8300     162.2600
        4007    58.585700     159.0000     163.9900     162.3100
        4008    58.597900     157.0000     164.2000     162.3600
        4009    58.610200     151.0000     164.4400     162.4200
        4010    58.622400     167.0000     164.5800     162.4700
        4011    58.634700     158.0000     164.6800     162.5200
        4012    58.646900     152.0000     164.9300     162.5700
        4013    58.659200     174.0000     165.4300     162.6200
        4014    58.671400     155.0000     166.3100     162.6700
        4015    58.683700     176.0000     167.2700     162.7300
        4016    58.695900     164.0000     166.9300     162.7800
        4017    58.708200     172.0000     165.8900     162.8400
        4018    58.720400     143.0000     165.3900     162.8900
        4019    58.732700     149.0000     165.2800     162.9500
        4020    58.744900     144.0000     165.3500     163.0000
        4021    58.757200     176.0000     165.5300     163.0600
        4022    58.769400     180.0000     165.8000     163.1100
        4023    58.781700     147.0000     166.1300     163.1700
        4024    58.793900     152.0000     166.2900     163.2300
        4025    58.806200     179.0000     166.3400     163.2800
        4026    58.818400     168.0000     166.6300     163.3400
        4027    58.830700     184.0000     167.1300     163.4000
        4028    58.842900     188.0000     167.7000     163.4600
        4029    58.855200     164.0000     167.8100     163.5200
        4030    58.867400     141.0000     167.5600     163.5700
        4031    58.879700     162.0000     167.5200     163.6300
        4032    58.891900     152.0000     167.7700     163.7000
        4033    58.904200     167.0000     168.2200     163.7500
        4034    58.916400     184.0000     168.9100     163.8200
        4035    58.928700     186.0000     169.7800     163.8800
        4036    58.940900     159.0000     170.1500     163.9400
        4037    58.953200     175.0000     169.9700     164.0000
        4038    58.965500     161.0000     170.0600     164.0600
        4039    58.977700     165.0000     170.3700     164.1200
        4040    58.990000     202.0000     170.8300     164.1900
        4041    59.002200     162.0000     171.3500     164.2500
        4042    59.014500     165.0000     171.8900     164.3200
        4043    59.026700     181.0000     172.4300     164.3800
        4044    59.039000     163.0000     172.9900     164.4500
        4045    59.051200     189.0000     173.5700     164.5100
        4046    59.063500     173.0000     174.2200     164.5800
        4047    59.075700     172.0000     174.9800     164.6400
        4048    59.088000     174.0000     175.9000     164.7100
        4049    59.100200     180.0000     176.7900     164.7800
        4050    59.112500     160.0000     177.6300     164.8400
        4051    59.124700     186.0000     178.8100     164.9100
        4052    59.137000     164.0000     180.4800     164.9800
        4053    59.149200     190.0000     182.7000     165.0500
        4054    59.161500     175.0000     185.6400     165.1200
        4055    59.173700     212.0000     189.6100     165.1900
        4056    59.186000     210.0000     195.1500     165.2600
        4057    59.198200     197.0000     203.1700     165.3300
        4058    59.210500     245.0000     215.1700     165.4000
        4059    59.222700     242.0000     233.4400     165.4700
        4060    59.235000     245.0000     260.5200     165.5400
        4061    59.247200     317.0000     298.1900     165.6100
        4062    59.259500     362.0000     345.5200     165.6800
        4063    59.271700     438.0000     392.1800     165.7600
        4064    59.284000     468.0000     414.1300     165.8300
        4065    59.296200     439.0000     393.8000     165.9100
        4066    59.308500     383.0000     346.9300     165.9800
        4067    59.320700     292.0000     300.7800     166.0600
        4068    59.333000     287.0000     267.3900     166.1300
        4069    59.345200     256.0000     247.5600     166.2100
        4070    59.357500     253.0000     238.7500     166.2800
        4071    59.369700     255.0000     238.9700     166.3600
        4072    59.382000     262.0000     247.9200     166.4400
        4073    59.394200     256.0000     266.8800     166.5100
        4074    59.406500     312.0000     297.7400     166.5900
        4075    59.418700     333.0000     341.4100     166.6700
        4076    59.431000     403.0000     394.0700     166.7500
        4077    59.443200     446.0000     441.6000     166.8300
        4078    59.455500     449.0000     460.4400     166.9100
        4079    59.467700     441.0000     435.3500     166.9900
        4080    59.480000     368.0000     378.8600     167.0700
        4081    59.492200     361.0000     320.0200     167.1500
        4082    59.504500     263.0000     275.8200     167.2300
        4083    59.516700     236.0000     247.3000     167.3100
        4084    59.529000     229.0000     230.4400     167.4000
        4085    59.541200     222.0000     221.6300     167.4800
        4086    59.553500     236.0000     218.8900     167.5600
        4087    59.565700     201.0000     221.4600     167.6500
        4088    59.578000     224.0000     228.9900     167.7300
        4089    59.590200     250.0000     241.4800     167.8200
        4090    59.602500     231.0000     257.3000     167.9000
        4091    59.614800     268.0000     270.8000     167.9900
        4092    59.627000     251.0000     273.0100     168.0700
        4093    59.639300     227.0000     260.0200     168.1600
        4094    59.651500     237.0000     238.9000     168.2500
        4095    59.663800     199.0000     219.3900     168.3400
        4096    59.676000     223.0000     205.3200     168.4300
        4097    59.688300     194.0000     196.1200     168.5100
        4098    59.700500     176.0000     190.2500     168.6000
        4099    59.712800     187.0000     186.5200     168.6900
        4100    59.725000     187.0000     184.0600     168.7800
        4101    59.737300     194.0000     182.2800     168.8700
        4102    59.749500     185.0000     181.1700     168.9700
        4103    59.761800     168.0000     180.6900     169.0600
        4104    59.774000     167.0000     180.6000     169.1500
        4105    59.786300     166.0000     180.4600     169.2400
        4106    59.798500     180.0000     179.8600     169.3400
        4107    59.810800     172.0000     178.7300     169.4300
        4108    59.823000     182.0000     177.4700     169.5200
        4109    59.835300     188.0000     176.4300     169.6200
        4110    59.847500     167.0000     175.6300     169.7100
        4111    59.859800     199.0000     175.0100     169.8100
        4112    59.872000     165.0000     174.5800     169.9000
        4113    59.884300     146.0000     174.2800     170.0000
        4114    59.896500     170.0000     174.0400     170.1000
        4115    59.908800     174.0000     173.8800     170.2000
        4116    59.921000     182.0000     173.8400     170.2900
        4117    59.933300     170.0000     173.9400     170.3900
        4118    59.945500     173.0000     174.0600     170.4900
        4119    59.957800     173.0000     173.8400     170.5900
        4120    59.970000     184.0000     173.5900     170.7000
        4121    59.982300     178.0000     173.5300     170.7900
        4122    59.994500     179.0000     173.5600     170.9000

# The following lines are used to test the character set of files sent by
# network email or other means. They are not part of the CIF data set.
# abcdefghijklmnopqrstuvwxyzABCDEFGHIJKLMNOPQRSTUVWXYZ0123456789
# !@#$%^&*()_+{}:"~<>?|\-=[];'`,./ 
