# Supplementary material for: Hydrogen-substituted β-tricalcium phosphate synthesized in organic media
Source: Acta Crystallogr B Struct Sci Cryst Eng Mater. 2016 Dec 1;72(Pt 6):875–84. doi: 10.1107/S2052520616015675 (PMC5134762; doi:10.1107/S2052520616015675)
Supplement: Supplementary file 20 [file b-72-00875-150318-01-betaTCPsup20.rtv]

###############################################################################
# Rietveld refinement results for sample 150318-01
# Created with Profex 3.10.0
# Export date: Juli 27, 2016 - 16:29
###############################################################################

data_150318-01
_pd_block_id 150318-01

loop_
    _pd_proc_point_id
    _pd_proc_2theta_corrected
    _pd_proc_intensity_total
    _pd_calc_intensity_total
    _pd_proc_intensity_bkg_calc
           1     9.508400     467.0000     464.7800     464.5100
           2     9.520600     459.0000     464.7500     464.4800
           3     9.532900     457.0000     464.7000     464.4300
           4     9.545100     501.0000     464.6400     464.3600
           5     9.557400     474.0000     464.5700     464.2900
           6     9.569600     520.0000     464.4800     464.1900
           7     9.581900     477.0000     464.3800     464.0900
           8     9.594100     467.0000     464.2600     463.9700
           9     9.606400     445.0000     464.1300     463.8300
          10     9.618600     509.0000     463.9900     463.6900
          11     9.630900     436.0000     463.8400     463.5300
          12     9.643100     505.0000     463.6700     463.3600
          13     9.655400     469.0000     463.4900     463.1800
          14     9.667600     437.0000     463.3100     462.9800
          15     9.679900     441.0000     463.1100     462.7800
          16     9.692100     451.0000     462.9000     462.5700
          17     9.704400     442.0000     462.6900     462.3500
          18     9.716600     467.0000     462.4600     462.1100
          19     9.728900     467.0000     462.2200     461.8700
          20     9.741100     478.0000     461.9800     461.6200
          21     9.753400     464.0000     461.7200     461.3600
          22     9.765600     492.0000     461.4600     461.0900
          23     9.777900     448.0000     461.1900     460.8200
          24     9.790100     448.0000     460.9200     460.5300
          25     9.802400     463.0000     460.6300     460.2400
          26     9.814600     465.0000     460.3400     459.9400
          27     9.826900     483.0000     460.0400     459.6400
          28     9.839100     419.0000     459.7400     459.3300
          29     9.851400     462.0000     459.4300     459.0100
          30     9.863600     466.0000     459.1100     458.6800
          31     9.875900     460.0000     458.7900     458.3500
          32     9.888100     485.0000     458.4600     458.0200
          33     9.900400     451.0000     458.1300     457.6800
          34     9.912600     453.0000     457.7900     457.3300
          35     9.924900     443.0000     457.4500     456.9800
          36     9.937100     439.0000     457.1000     456.6200
          37     9.949400     465.0000     456.7500     456.2600
          38     9.961600     478.0000     456.4000     455.9000
          39     9.973900     443.0000     456.0400     455.5300
          40     9.986100     439.0000     455.6800     455.1500
          41     9.998400     436.0000     455.3200     454.7800
          42    10.010600     429.0000     454.9500     454.4000
          43    10.022900     459.0000     454.5800     454.0100
          44    10.035100     438.0000     454.2100     453.6200
          45    10.047400     456.0000     453.8300     453.2300
          46    10.059600     442.0000     453.4600     452.8400
          47    10.071900     408.0000     453.0800     452.4500
          48    10.084100     493.0000     452.7000     452.0500
          49    10.096400     446.0000     452.3200     451.6500
          50    10.108600     432.0000     451.9300     451.2500
          51    10.120900     451.0000     451.5500     450.8400
          52    10.133100     453.0000     451.1600     450.4300
          53    10.145400     446.0000     450.7800     450.0300
          54    10.157700     457.0000     450.3900     449.6200
          55    10.169900     458.0000     450.0100     449.2100
          56    10.182200     445.0000     449.6200     448.7900
          57    10.194400     427.0000     449.2400     448.3800
          58    10.206700     467.0000     448.8500     447.9600
          59    10.218900     436.0000     448.4700     447.5500
          60    10.231200     444.0000     448.0800     447.1300
          61    10.243400     459.0000     447.7000     446.7100
          62    10.255700     424.0000     447.3200     446.3000
          63    10.267900     480.0000     446.9500     445.8800
          64    10.280200     464.0000     446.5700     445.4600
          65    10.292400     412.0000     446.2000     445.0400
          66    10.304700     414.0000     445.8300     444.6200
          67    10.316900     466.0000     445.4700     444.2000
          68    10.329200     442.0000     445.1100     443.7800
          69    10.341400     490.0000     444.7500     443.3600
          70    10.353700     448.0000     444.4100     442.9400
          71    10.365900     429.0000     444.0700     442.5200
          72    10.378200     400.0000     443.7300     442.1000
          73    10.390400     416.0000     443.4100     441.6800
          74    10.402700     445.0000     443.0900     441.2600
          75    10.414900     481.0000     442.7900     440.8400
          76    10.427200     416.0000     442.5000     440.4300
          77    10.439400     446.0000     442.2200     440.0100
          78    10.451700     396.0000     441.9600     439.5900
          79    10.463900     482.0000     441.7200     439.1800
          80    10.476200     448.0000     441.5000     438.7600
          81    10.488400     447.0000     441.3100     438.3500
          82    10.500700     444.0000     441.1600     437.9400
          83    10.512900     416.0000     441.0300     437.5200
          84    10.525200     459.0000     440.9500     437.1100
          85    10.537400     457.0000     440.9200     436.7000
          86    10.549700     435.0000     440.9500     436.3000
          87    10.561900     455.0000     441.0400     435.8900
          88    10.574200     429.0000     441.2200     435.4800
          89    10.586400     495.0000     441.5000     435.0800
          90    10.598700     407.0000     441.8900     434.6700
          91    10.610900     455.0000     442.4200     434.2700
          92    10.623200     429.0000     442.8800     433.8700
          93    10.635400     458.0000     443.7400     433.4700
          94    10.647700     455.0000     444.8700     433.0700
          95    10.659900     454.0000     446.3200     432.6800
          96    10.672200     474.0000     448.1800     432.2800
          97    10.684400     490.0000     450.5600     431.8900
          98    10.696700     455.0000     453.5900     431.5000
          99    10.708900     457.0000     457.4500     431.1100
         100    10.721200     452.0000     462.3600     430.7200
         101    10.733400     467.0000     468.6000     430.3400
         102    10.745700     514.0000     476.5600     429.9500
         103    10.757900     476.0000     486.6800     429.5700
         104    10.770200     505.0000     499.4300     429.1900
         105    10.782400     464.0000     515.1900     428.8100
         106    10.794700     543.0000     533.9300     428.4300
         107    10.807000     535.0000     554.2800     428.0500
         108    10.819200     579.0000     573.0900     427.6800
         109    10.831500     596.0000     587.2700     427.3100
         110    10.843700     632.0000     595.5500     426.9400
         111    10.856000     629.0000     596.6400     426.5700
         112    10.868200     570.0000     588.3400     426.2000
         113    10.880500     569.0000     569.7400     425.8400
         114    10.892700     592.0000     544.3200     425.4700
         115    10.905000     505.0000     517.6100     425.1100
         116    10.917200     500.0000     493.6100     424.7500
         117    10.929500     422.0000     474.7600     424.4000
         118    10.941700     415.0000     461.3700     424.0400
         119    10.954000     433.0000     452.1500     423.6900
         120    10.966200     439.0000     445.7000     423.3400
         121    10.978500     457.0000     441.0300     422.9900
         122    10.990700     456.0000     437.6100     422.6400
         123    11.003000     427.0000     434.8600     422.3000
         124    11.015200     440.0000     432.6600     421.9500
         125    11.027500     463.0000     430.8600     421.6100
         126    11.039700     435.0000     429.3500     421.2700
         127    11.052000     417.0000     428.0600     420.9400
         128    11.064200     404.0000     426.9400     420.6000
         129    11.076500     417.0000     425.9500     420.2700
         130    11.088700     440.0000     425.0600     419.9400
         131    11.101000     433.0000     424.2600     419.6100
         132    11.113200     402.0000     423.5200     419.2800
         133    11.125500     421.0000     422.8500     418.9500
         134    11.137700     437.0000     422.2100     418.6300
         135    11.150000     436.0000     421.6200     418.3100
         136    11.162200     418.0000     421.0600     417.9900
         137    11.174500     434.0000     420.5400     417.6700
         138    11.186700     394.0000     420.0300     417.3600
         139    11.199000     423.0000     419.5500     417.0400
         140    11.211200     416.0000     419.0900     416.7300
         141    11.223500     433.0000     418.6400     416.4200
         142    11.235700     425.0000     418.2100     416.1100
         143    11.248000     428.0000     417.7900     415.8100
         144    11.260200     423.0000     417.3900     415.5000
         145    11.272500     444.0000     416.9900     415.2000
         146    11.284700     406.0000     416.6100     414.9000
         147    11.297000     422.0000     416.2300     414.6000
         148    11.309200     449.0000     415.8700     414.3100
         149    11.321500     405.0000     415.5100     414.0100
         150    11.333700     455.0000     415.1500     413.7200
         151    11.346000     424.0000     414.8100     413.4300
         152    11.358200     410.0000     414.4700     413.1400
         153    11.370500     419.0000     414.1400     412.8500
         154    11.382700     394.0000     413.8100     412.5700
         155    11.395000     439.0000     413.4800     412.2800
         156    11.407200     419.0000     413.1600     412.0000
         157    11.419500     447.0000     412.8500     411.7200
         158    11.431800     382.0000     412.5300     411.4400
         159    11.444000     408.0000     412.2300     411.1600
         160    11.456300     401.0000     411.9200     410.8900
         161    11.468500     418.0000     411.6200     410.6200
         162    11.480800     416.0000     411.3300     410.3500
         163    11.493000     370.0000     411.0300     410.0800
         164    11.505300     377.0000     410.7400     409.8100
         165    11.517500     421.0000     410.4600     409.5400
         166    11.529800     424.0000     410.1700     409.2800
         167    11.542000     389.0000     409.8900     409.0100
         168    11.554300     428.0000     409.6100     408.7500
         169    11.566500     436.0000     409.3300     408.4900
         170    11.578800     401.0000     409.0600     408.2300
         171    11.591000     434.0000     408.7900     407.9800
         172    11.603300     363.0000     408.5200     407.7200
         173    11.615500     423.0000     408.2600     407.4700
         174    11.627800     399.0000     407.9900     407.2200
         175    11.640000     402.0000     407.7300     406.9700
         176    11.652300     402.0000     407.4700     406.7200
         177    11.664500     408.0000     407.2200     406.4700
         178    11.676800     400.0000     406.9600     406.2200
         179    11.689000     407.0000     406.7100     405.9800
         180    11.701300     406.0000     406.4600     405.7400
         181    11.713500     465.0000     406.2100     405.5000
         182    11.725800     377.0000     405.9600     405.2600
         183    11.738000     390.0000     405.7200     405.0200
         184    11.750300     398.0000     405.4800     404.7800
         185    11.762500     454.0000     405.2400     404.5500
         186    11.774800     394.0000     405.0000     404.3100
         187    11.787000     425.0000     404.7600     404.0800
         188    11.799300     408.0000     404.5300     403.8500
         189    11.811500     425.0000     404.2900     403.6200
         190    11.823800     424.0000     404.0600     403.3900
         191    11.836000     413.0000     403.8300     403.1600
         192    11.848300     415.0000     403.6000     402.9300
         193    11.860500     391.0000     403.3800     402.7100
         194    11.872800     420.0000     403.1500     402.4900
         195    11.885000     411.0000     402.9300     402.2600
         196    11.897300     392.0000     402.7100     402.0400
         197    11.909500     421.0000     402.4900     401.8200
         198    11.921800     425.0000     402.2700     401.6000
         199    11.934000     449.0000     402.0500     401.3900
         200    11.946300     393.0000     401.8400     401.1700
         201    11.958500     374.0000     401.6200     400.9500
         202    11.970800     404.0000     401.4100     400.7400
         203    11.983000     395.0000     401.2000     400.5300
         204    11.995300     419.0000     400.9900     400.3200
         205    12.007500     428.0000     400.7900     400.1100
         206    12.019800     379.0000     400.5800     399.9000
         207    12.032000     388.0000     400.3800     399.6900
         208    12.044300     432.0000     400.1700     399.4800
         209    12.056500     436.0000     399.9700     399.2700
         210    12.068800     380.0000     399.7700     399.0700
         211    12.081100     387.0000     399.5700     398.8600
         212    12.093300     354.0000     399.3800     398.6600
         213    12.105600     388.0000     399.1800     398.4600
         214    12.117800     394.0000     398.9900     398.2600
         215    12.130100     387.0000     398.7900     398.0600
         216    12.142300     412.0000     398.6000     397.8600
         217    12.154600     401.0000     398.4100     397.6600
         218    12.166800     393.0000     398.2200     397.4600
         219    12.179100     403.0000     398.0400     397.2700
         220    12.191300     389.0000     397.8500     397.0700
         221    12.203600     364.0000     397.6700     396.8800
         222    12.215800     417.0000     397.4800     396.6800
         223    12.228100     385.0000     397.3000     396.4900
         224    12.240300     404.0000     397.1200     396.3000
         225    12.252600     415.0000     396.9500     396.1100
         226    12.264800     408.0000     396.7700     395.9200
         227    12.277100     425.0000     396.6000     395.7300
         228    12.289300     382.0000     396.4200     395.5400
         229    12.301600     379.0000     396.2500     395.3500
         230    12.313800     413.0000     396.0800     395.1700
         231    12.326100     444.0000     395.9100     394.9800
         232    12.338300     360.0000     395.7500     394.8000
         233    12.350600     398.0000     395.5800     394.6100
         234    12.362800     397.0000     395.4200     394.4300
         235    12.375100     400.0000     395.2600     394.2500
         236    12.387300     410.0000     395.1000     394.0600
         237    12.399600     391.0000     394.9400     393.8800
         238    12.411800     421.0000     394.7900     393.7000
         239    12.424100     405.0000     394.6400     393.5200
         240    12.436300     383.0000     394.4900     393.3400
         241    12.448600     386.0000     394.3400     393.1600
         242    12.460800     435.0000     394.2000     392.9900
         243    12.473100     383.0000     394.0500     392.8100
         244    12.485300     389.0000     393.9100     392.6300
         245    12.497600     422.0000     393.7800     392.4600
         246    12.509800     427.0000     393.6400     392.2800
         247    12.522100     359.0000     393.5100     392.1100
         248    12.534300     366.0000     393.3800     391.9300
         249    12.546600     366.0000     393.2600     391.7600
         250    12.558800     379.0000     393.1400     391.5900
         251    12.571100     380.0000     393.0300     391.4100
         252    12.583300     380.0000     392.9200     391.2400
         253    12.595600     391.0000     392.8000     391.0700
         254    12.607800     388.0000     392.7000     390.9000
         255    12.620100     404.0000     392.6100     390.7300
         256    12.632300     403.0000     392.5200     390.5600
         257    12.644600     397.0000     392.4400     390.3900
         258    12.656800     392.0000     392.3700     390.2300
         259    12.669100     437.0000     392.3000     390.0600
         260    12.681300     385.0000     392.2500     389.8900
         261    12.693600     373.0000     392.2000     389.7200
         262    12.705900     389.0000     392.1700     389.5600
         263    12.718100     425.0000     392.1500     389.3900
         264    12.730400     377.0000     392.1500     389.2300
         265    12.742600     418.0000     392.1600     389.0600
         266    12.754900     381.0000     392.2000     388.9000
         267    12.767100     417.0000     392.2600     388.7400
         268    12.779400     373.0000     392.3400     388.5700
         269    12.791600     407.0000     392.4600     388.4100
         270    12.803900     397.0000     392.6100     388.2500
         271    12.816100     407.0000     392.8000     388.0900
         272    12.828400     384.0000     393.0500     387.9200
         273    12.840600     420.0000     393.3600     387.7600
         274    12.852900     376.0000     393.7500     387.6000
         275    12.865100     380.0000     394.2200     387.4400
         276    12.877400     389.0000     394.8200     387.2800
         277    12.889600     386.0000     395.5600     387.1200
         278    12.901900     418.0000     396.4800     386.9600
         279    12.914100     417.0000     397.6300     386.8100
         280    12.926400     384.0000     399.0900     386.6500
         281    12.938600     444.0000     400.9300     386.4900
         282    12.950900     380.0000     403.2600     386.3300
         283    12.963100     399.0000     406.2300     386.1800
         284    12.975400     425.0000     410.0100     386.0200
         285    12.987600     412.0000     414.7900     385.8600
         286    12.999900     429.0000     420.8100     385.7100
         287    13.012100     413.0000     428.3600     385.5500
         288    13.024400     441.0000     436.9100     385.4000
         289    13.036600     464.0000     448.4200     385.2400
         290    13.048900     459.0000     462.2900     385.0900
         291    13.061100     447.0000     478.2900     384.9300
         292    13.073400     507.0000     495.3200     384.7800
         293    13.085600     522.0000     511.3400     384.6300
         294    13.097900     493.0000     524.4200     384.4700
         295    13.110100     528.0000     533.2400     384.3200
         296    13.122400     545.0000     536.1400     384.1700
         297    13.134600     516.0000     531.1600     384.0200
         298    13.146900     534.0000     518.0200     383.8600
         299    13.159100     562.0000     499.4800     383.7100
         300    13.171400     482.0000     479.1700     383.5600
         301    13.183600     423.0000     459.5700     383.4100
         302    13.195900     451.0000     442.5500     383.2600
         303    13.208100     469.0000     429.1800     383.1100
         304    13.220400     436.0000     419.3200     382.9600
         305    13.232600     409.0000     412.1600     382.8100
         306    13.244900     444.0000     406.9300     382.6600
         307    13.257100     404.0000     403.0300     382.5100
         308    13.269400     417.0000     400.0700     382.3600
         309    13.281600     407.0000     397.8000     382.2100
         310    13.293900     405.0000     396.0300     382.0700
         311    13.306100     409.0000     394.6500     381.9200
         312    13.318400     388.0000     393.5700     381.7700
         313    13.330600     407.0000     392.7500     381.6200
         314    13.342900     410.0000     392.1400     381.4800
         315    13.355100     399.0000     391.7200     381.3300
         316    13.367400     376.0000     391.4900     381.1800
         317    13.379700     385.0000     391.4300     381.0400
         318    13.391900     375.0000     391.5600     380.8900
         319    13.404200     401.0000     391.8800     380.7400
         320    13.416400     392.0000     392.4500     380.6000
         321    13.428700     383.0000     393.3100     380.4500
         322    13.440900     364.0000     394.5500     380.3100
         323    13.453200     399.0000     396.2700     380.1600
         324    13.465400     429.0000     398.6300     380.0200
         325    13.477700     444.0000     401.3100     379.8700
         326    13.489900     406.0000     405.4400     379.7300
         327    13.502200     404.0000     410.9100     379.5900
         328    13.514400     417.0000     418.1100     379.4400
         329    13.526700     419.0000     427.4800     379.3000
         330    13.538900     451.0000     439.5100     379.1600
         331    13.551200     431.0000     454.5500     379.0100
         332    13.563400     511.0000     472.2300     378.8700
         333    13.575700     456.0000     490.5600     378.7300
         334    13.587900     531.0000     506.7500     378.5900
         335    13.600200     509.0000     519.4300     378.4400
         336    13.612400     525.0000     527.5800     378.3000
         337    13.624700     508.0000     528.1100     378.1600
         338    13.636900     504.0000     518.1000     378.0200
         339    13.649200     533.0000     499.2700     377.8800
         340    13.661400     446.0000     477.2400     377.7400
         341    13.673700     468.0000     455.4800     377.6000
         342    13.685900     449.0000     435.7000     377.4600
         343    13.698200     372.0000     419.9500     377.3200
         344    13.710400     412.0000     408.7900     377.1800
         345    13.722700     421.0000     401.1900     377.0400
         346    13.734900     408.0000     395.9600     376.9000
         347    13.747200     374.0000     392.2300     376.7600
         348    13.759400     363.0000     389.4700     376.6200
         349    13.771700     373.0000     387.3600     376.4800
         350    13.783900     393.0000     385.7000     376.3500
         351    13.796200     352.0000     384.3700     376.2100
         352    13.808400     374.0000     383.2700     376.0700
         353    13.820700     403.0000     382.3400     375.9300
         354    13.832900     421.0000     381.5500     375.8000
         355    13.845200     414.0000     380.8600     375.6600
         356    13.857400     396.0000     380.2600     375.5200
         357    13.869700     384.0000     379.7300     375.3900
         358    13.881900     378.0000     379.2400     375.2500
         359    13.894200     399.0000     378.8100     375.1100
         360    13.906400     351.0000     378.4100     374.9800
         361    13.918700     355.0000     378.0400     374.8400
         362    13.930900     385.0000     377.7000     374.7100
         363    13.943200     352.0000     377.3900     374.5700
         364    13.955400     394.0000     377.0900     374.4400
         365    13.967700     397.0000     376.8100     374.3000
         366    13.979900     369.0000     376.5400     374.1700
         367    13.992200     353.0000     376.2900     374.0400
         368    14.004500     373.0000     376.0400     373.9000
         369    14.016700     360.0000     375.8100     373.7700
         370    14.029000     345.0000     375.5900     373.6400
         371    14.041200     367.0000     375.3700     373.5000
         372    14.053500     356.0000     375.1700     373.3700
         373    14.065700     350.0000     374.9700     373.2400
         374    14.078000     383.0000     374.7800     373.1100
         375    14.090200     379.0000     374.6000     372.9800
         376    14.102500     370.0000     374.4200     372.8400
         377    14.114700     391.0000     374.2600     372.7100
         378    14.127000     369.0000     374.1000     372.5800
         379    14.139200     400.0000     373.9600     372.4500
         380    14.151500     371.0000     373.8300     372.3200
         381    14.163700     379.0000     373.7200     372.1900
         382    14.176000     384.0000     373.6200     372.0600
         383    14.188200     350.0000     373.5300     371.9300
         384    14.200500     338.0000     373.4400     371.8000
         385    14.212700     357.0000     373.3300     371.6700
         386    14.225000     371.0000     373.2100     371.5500
         387    14.237200     370.0000     373.0700     371.4200
         388    14.249500     384.0000     372.8800     371.2900
         389    14.261700     323.0000     372.6500     371.1600
         390    14.274000     384.0000     372.4100     371.0300
         391    14.286200     364.0000     372.1800     370.9100
         392    14.298500     404.0000     371.9500     370.7800
         393    14.310700     368.0000     371.7300     370.6500
         394    14.323000     376.0000     371.5400     370.5300
         395    14.335200     407.0000     371.3600     370.4000
         396    14.347500     394.0000     371.2000     370.2800
         397    14.359700     351.0000     371.0400     370.1500
         398    14.372000     344.0000     370.8900     370.0300
         399    14.384200     355.0000     370.7500     369.9000
         400    14.396500     363.0000     370.6000     369.7800
         401    14.408700     383.0000     370.4600     369.6500
         402    14.421000     367.0000     370.3200     369.5300
         403    14.433200     346.0000     370.1800     369.4100
         404    14.445500     385.0000     370.0400     369.2800
         405    14.457700     384.0000     369.9000     369.1600
         406    14.470000     398.0000     369.7700     369.0400
         407    14.482200     352.0000     369.6300     368.9200
         408    14.494500     365.0000     369.5000     368.8000
         409    14.506700     407.0000     369.3700     368.6700
         410    14.519000     359.0000     369.2400     368.5500
         411    14.531200     358.0000     369.1100     368.4300
         412    14.543500     349.0000     368.9800     368.3100
         413    14.555700     357.0000     368.8500     368.1900
         414    14.568000     365.0000     368.7200     368.0700
         415    14.580200     343.0000     368.5900     367.9500
         416    14.592500     380.0000     368.4700     367.8400
         417    14.604700     333.0000     368.3400     367.7200
         418    14.617000     399.0000     368.2100     367.6000
         419    14.629200     381.0000     368.0900     367.4800
         420    14.641500     351.0000     367.9600     367.3600
         421    14.653800     359.0000     367.8400     367.2500
         422    14.666000     335.0000     367.7200     367.1300
         423    14.678300     367.0000     367.6000     367.0200
         424    14.690500     359.0000     367.4800     366.9000
         425    14.702800     395.0000     367.3500     366.7800
         426    14.715000     353.0000     367.2300     366.6700
         427    14.727300     379.0000     367.1100     366.5500
         428    14.739500     373.0000     367.0000     366.4400
         429    14.751800     359.0000     366.8800     366.3300
         430    14.764000     367.0000     366.7600     366.2100
         431    14.776300     344.0000     366.6400     366.1000
         432    14.788500     355.0000     366.5300     365.9900
         433    14.800800     346.0000     366.4100     365.8800
         434    14.813000     332.0000     366.2900     365.7600
         435    14.825300     365.0000     366.1800     365.6500
         436    14.837500     351.0000     366.0600     365.5400
         437    14.849800     393.0000     365.9500     365.4300
         438    14.862000     319.0000     365.8400     365.3200
         439    14.874300     367.0000     365.7200     365.2100
         440    14.886500     342.0000     365.6100     365.1000
         441    14.898800     375.0000     365.5000     364.9900
         442    14.911000     320.0000     365.3900     364.8800
         443    14.923300     383.0000     365.2800     364.7800
         444    14.935500     356.0000     365.1700     364.6700
         445    14.947800     348.0000     365.0600     364.5600
         446    14.960000     362.0000     364.9500     364.4500
         447    14.972300     354.0000     364.8400     364.3500
         448    14.984500     372.0000     364.7400     364.2400
         449    14.996800     369.0000     364.6300     364.1400
         450    15.009000     331.0000     364.5200     364.0300
         451    15.021300     347.0000     364.4200     363.9300
         452    15.033500     351.0000     364.3100     363.8200
         453    15.045800     354.0000     364.2100     363.7200
         454    15.058000     362.0000     364.1000     363.6200
         455    15.070300     364.0000     364.0000     363.5100
         456    15.082500     352.0000     363.9000     363.4100
         457    15.094800     366.0000     363.8000     363.3100
         458    15.107000     359.0000     363.6900     363.2100
         459    15.119300     340.0000     363.5900     363.1100
         460    15.131500     362.0000     363.4900     363.0100
         461    15.143800     366.0000     363.3900     362.9100
         462    15.156000     413.0000     363.2900     362.8100
         463    15.168300     384.0000     363.1900     362.7100
         464    15.180500     336.0000     363.0900     362.6100
         465    15.192800     369.0000     363.0000     362.5100
         466    15.205000     363.0000     362.9000     362.4200
         467    15.217300     364.0000     362.8000     362.3200
         468    15.229500     346.0000     362.7100     362.2200
         469    15.241800     348.0000     362.6100     362.1300
         470    15.254000     367.0000     362.5200     362.0300
         471    15.266300     322.0000     362.4200     361.9400
         472    15.278600     374.0000     362.3300     361.8400
         473    15.290800     323.0000     362.2400     361.7500
         474    15.303100     365.0000     362.1500     361.6500
         475    15.315300     367.0000     362.0500     361.5600
         476    15.327600     375.0000     361.9600     361.4700
         477    15.339800     354.0000     361.8700     361.3800
         478    15.352100     373.0000     361.7800     361.2800
         479    15.364300     370.0000     361.6900     361.1900
         480    15.376600     377.0000     361.6100     361.1000
         481    15.388800     369.0000     361.5200     361.0100
         482    15.401100     358.0000     361.4300     360.9200
         483    15.413300     396.0000     361.3500     360.8300
         484    15.425600     341.0000     361.2600     360.7500
         485    15.437800     350.0000     361.1700     360.6600
         486    15.450100     359.0000     361.0900     360.5700
         487    15.462300     362.0000     361.0100     360.4800
         488    15.474600     352.0000     360.9200     360.4000
         489    15.486800     387.0000     360.8400     360.3100
         490    15.499100     344.0000     360.7600     360.2300
         491    15.511300     358.0000     360.6800     360.1400
         492    15.523600     347.0000     360.6000     360.0600
         493    15.535800     370.0000     360.5200     359.9800
         494    15.548100     371.0000     360.4400     359.8900
         495    15.560300     360.0000     360.3600     359.8100
         496    15.572600     355.0000     360.2900     359.7300
         497    15.584800     351.0000     360.2100     359.6500
         498    15.597100     364.0000     360.1400     359.5700
         499    15.609300     357.0000     360.0600     359.4900
         500    15.621600     377.0000     359.9900     359.4100
         501    15.633800     373.0000     359.9200     359.3300
         502    15.646100     366.0000     359.8400     359.2500
         503    15.658300     333.0000     359.7700     359.1700
         504    15.670600     349.0000     359.7000     359.0900
         505    15.682800     364.0000     359.6300     359.0200
         506    15.695100     340.0000     359.5700     358.9400
         507    15.707300     336.0000     359.5000     358.8600
         508    15.719600     368.0000     359.4300     358.7900
         509    15.731800     364.0000     359.3700     358.7200
         510    15.744100     349.0000     359.3000     358.6400
         511    15.756300     371.0000     359.2400     358.5700
         512    15.768600     354.0000     359.1800     358.5000
         513    15.780800     373.0000     359.1200     358.4200
         514    15.793100     345.0000     359.0600     358.3500
         515    15.805300     362.0000     359.0000     358.2800
         516    15.817600     364.0000     358.9500     358.2100
         517    15.829800     372.0000     358.8900     358.1400
         518    15.842100     325.0000     358.8400     358.0700
         519    15.854300     349.0000     358.7900     358.0000
         520    15.866600     389.0000     358.7400     357.9300
         521    15.878800     398.0000     358.7000     357.8700
         522    15.891100     314.0000     358.6500     357.8000
         523    15.903300     375.0000     358.6100     357.7300
         524    15.915600     373.0000     358.5700     357.6700
         525    15.927900     344.0000     358.5400     357.6000
         526    15.940100     392.0000     358.5000     357.5400
         527    15.952400     382.0000     358.4800     357.4700
         528    15.964600     328.0000     358.4500     357.4100
         529    15.976900     334.0000     358.4300     357.3500
         530    15.989100     364.0000     358.4200     357.2900
         531    16.001400     371.0000     358.4200     357.2200
         532    16.013600     365.0000     358.4300     357.1600
         533    16.025900     342.0000     358.4400     357.1000
         534    16.038100     349.0000     358.4800     357.0400
         535    16.050400     376.0000     358.5300     356.9800
         536    16.062600     369.0000     358.6000     356.9300
         537    16.074900     338.0000     358.7000     356.8700
         538    16.087100     355.0000     358.8500     356.8100
         539    16.099400     355.0000     359.0400     356.7500
         540    16.111600     349.0000     359.3000     356.7000
         541    16.123900     344.0000     359.6400     356.6400
         542    16.136100     340.0000     360.0800     356.5900
         543    16.148400     379.0000     360.6600     356.5300
         544    16.160600     382.0000     361.3900     356.4800
         545    16.172900     368.0000     362.3000     356.4300
         546    16.185100     373.0000     363.3700     356.3800
         547    16.197400     360.0000     364.5300     356.3200
         548    16.209600     369.0000     365.6600     356.2700
         549    16.221900     372.0000     366.6400     356.2200
         550    16.234100     376.0000     367.3800     356.1700
         551    16.246400     395.0000     367.7200     356.1200
         552    16.258600     368.0000     367.4900     356.0800
         553    16.270900     383.0000     366.6700     356.0300
         554    16.283100     352.0000     365.4900     355.9800
         555    16.295400     387.0000     364.2100     355.9300
         556    16.307600     383.0000     362.9300     355.8900
         557    16.319900     395.0000     361.7200     355.8400
         558    16.332100     356.0000     360.7100     355.8000
         559    16.344400     361.0000     359.9400     355.7500
         560    16.356600     412.0000     359.3800     355.7100
         561    16.368900     380.0000     358.9800     355.6700
         562    16.381100     371.0000     358.7000     355.6200
         563    16.393400     341.0000     358.4900     355.5800
         564    16.405600     362.0000     358.3400     355.5400
         565    16.417900     412.0000     358.2400     355.5000
         566    16.430100     335.0000     358.1700     355.4600
         567    16.442400     376.0000     358.1400     355.4200
         568    16.454600     354.0000     358.1200     355.3800
         569    16.466900     362.0000     358.1300     355.3500
         570    16.479100     369.0000     358.1600     355.3100
         571    16.491400     392.0000     358.2100     355.2700
         572    16.503600     381.0000     358.2700     355.2400
         573    16.515900     330.0000     358.3500     355.2000
         574    16.528100     356.0000     358.4500     355.1700
         575    16.540400     392.0000     358.5800     355.1300
         576    16.552600     378.0000     358.7300     355.1000
         577    16.564900     341.0000     358.9100     355.0700
         578    16.577200     377.0000     359.1100     355.0400
         579    16.589400     345.0000     359.3600     355.0000
         580    16.601700     372.0000     359.6300     354.9700
         581    16.613900     371.0000     359.9600     354.9400
         582    16.626200     348.0000     360.3300     354.9100
         583    16.638400     361.0000     360.7600     354.8900
         584    16.650700     354.0000     361.2600     354.8600
         585    16.662900     359.0000     361.8400     354.8300
         586    16.675200     346.0000     362.5200     354.8000
         587    16.687400     348.0000     363.3300     354.7800
         588    16.699700     358.0000     364.2800     354.7500
         589    16.711900     379.0000     365.4200     354.7300
         590    16.724200     378.0000     366.8000     354.7000
         591    16.736400     339.0000     368.4900     354.6800
         592    16.748700     379.0000     370.5900     354.6600
         593    16.760900     378.0000     373.2500     354.6300
         594    16.773200     379.0000     376.6800     354.6100
         595    16.785400     386.0000     381.1800     354.5900
         596    16.797700     392.0000     387.1800     354.5700
         597    16.809900     371.0000     395.2500     354.5500
         598    16.822200     419.0000     406.1300     354.5300
         599    16.834400     419.0000     420.8100     354.5100
         600    16.846700     445.0000     440.7300     354.4900
         601    16.858900     477.0000     467.9700     354.4800
         602    16.871200     496.0000     504.6600     354.4600
         603    16.883400     586.0000     550.9700     354.4400
         604    16.895700     609.0000     601.4200     354.4300
         605    16.907900     699.0000     647.3800     354.4100
         606    16.920200     704.0000     687.8400     354.4000
         607    16.932400     723.0000     723.1200     354.3900
         608    16.944700     718.0000     739.2700     354.3700
         609    16.956900     785.0000     717.5200     354.3600
         610    16.969200     682.0000     665.0300     354.3500
         611    16.981400     600.0000     610.2800     354.3400
         612    16.993700     569.0000     561.3000     354.3300
         613    17.005900     504.0000     510.9200     354.3200
         614    17.018200     468.0000     464.1200     354.3100
         615    17.030400     409.0000     430.0200     354.3000
         616    17.042700     401.0000     408.3100     354.2900
         617    17.054900     407.0000     394.6300     354.2900
         618    17.067200     396.0000     385.6600     354.2800
         619    17.079400     382.0000     379.4800     354.2700
         620    17.091700     340.0000     375.1900     354.2700
         621    17.103900     383.0000     371.8500     354.2600
         622    17.116200     379.0000     369.2800     354.2600
         623    17.128400     345.0000     367.2700     354.2600
         624    17.140700     373.0000     365.6600     354.2500
         625    17.152900     358.0000     364.3500     354.2500
         626    17.165200     358.0000     363.2700     354.2500
         627    17.177400     366.0000     362.3700     354.2500
         628    17.189700     365.0000     361.6000     354.2500
         629    17.201900     375.0000     360.9600     354.2500
         630    17.214200     376.0000     360.4000     354.2500
         631    17.226500     381.0000     359.9200     354.2500
         632    17.238700     399.0000     359.5100     354.2500
         633    17.251000     395.0000     359.1500     354.2600
         634    17.263200     369.0000     358.8300     354.2600
         635    17.275500     416.0000     358.5500     354.2600
         636    17.287700     369.0000     358.3100     354.2700
         637    17.300000     349.0000     358.0900     354.2700
         638    17.312200     399.0000     357.9000     354.2800
         639    17.324500     334.0000     357.7400     354.2900
         640    17.336700     394.0000     357.5900     354.2900
         641    17.349000     340.0000     357.4600     354.3000
         642    17.361200     384.0000     357.3500     354.3100
         643    17.373500     354.0000     357.2500     354.3200
         644    17.385700     359.0000     357.1700     354.3300
         645    17.398000     344.0000     357.1000     354.3400
         646    17.410200     377.0000     357.0500     354.3500
         647    17.422500     356.0000     357.0000     354.3600
         648    17.434700     360.0000     356.9700     354.3700
         649    17.447000     395.0000     356.9500     354.3900
         650    17.459200     358.0000     356.9400     354.4000
         651    17.471500     332.0000     356.9500     354.4100
         652    17.483700     397.0000     356.9700     354.4300
         653    17.496000     371.0000     357.0000     354.4400
         654    17.508200     375.0000     357.0500     354.4600
         655    17.520500     365.0000     357.1200     354.4700
         656    17.532700     374.0000     357.2100     354.4900
         657    17.545000     388.0000     357.3300     354.5100
         658    17.557200     377.0000     357.4700     354.5200
         659    17.569500     364.0000     357.6600     354.5400
         660    17.581700     348.0000     357.8900     354.5600
         661    17.594000     343.0000     358.1700     354.5800
         662    17.606200     361.0000     358.5400     354.6000
         663    17.618500     374.0000     359.0000     354.6200
         664    17.630700     377.0000     359.5800     354.6400
         665    17.643000     358.0000     360.3300     354.6700
         666    17.655200     376.0000     361.2900     354.6900
         667    17.667500     368.0000     362.5300     354.7100
         668    17.679700     368.0000     363.9500     354.7400
         669    17.692000     359.0000     365.9300     354.7600
         670    17.704200     395.0000     368.4000     354.7800
         671    17.716500     355.0000     371.3800     354.8100
         672    17.728700     402.0000     374.7100     354.8400
         673    17.741000     343.0000     378.0600     354.8600
         674    17.753200     365.0000     381.1300     354.8900
         675    17.765500     417.0000     383.6600     354.9200
         676    17.777700     356.0000     385.2500     354.9400
         677    17.790000     428.0000     385.2900     354.9700
         678    17.802200     377.0000     383.5400     355.0000
         679    17.814500     430.0000     380.5900     355.0300
         680    17.826700     376.0000     377.2300     355.0600
         681    17.839000     391.0000     373.8000     355.0900
         682    17.851300     407.0000     370.3800     355.1200
         683    17.863500     352.0000     367.2800     355.1600
         684    17.875800     364.0000     364.7700     355.1900
         685    17.888000     404.0000     362.8900     355.2200
         686    17.900300     342.0000     361.5200     355.2600
         687    17.912500     384.0000     360.5300     355.2900
         688    17.924800     392.0000     359.7900     355.3200
         689    17.937000     387.0000     359.2400     355.3600
         690    17.949300     351.0000     358.8200     355.4000
         691    17.961500     350.0000     358.4900     355.4300
         692    17.973800     352.0000     358.2400     355.4700
         693    17.986000     335.0000     358.0400     355.5100
         694    17.998300     339.0000     357.8800     355.5400
         695    18.010500     335.0000     357.7600     355.5800
         696    18.022800     344.0000     357.6600     355.6200
         697    18.035000     390.0000     357.5900     355.6600
         698    18.047300     368.0000     357.5300     355.7000
         699    18.059500     325.0000     357.4900     355.7400
         700    18.071800     373.0000     357.4700     355.7800
         701    18.084000     376.0000     357.4600     355.8200
         702    18.096300     382.0000     357.4600     355.8600
         703    18.108500     364.0000     357.4700     355.9100
         704    18.120800     407.0000     357.4900     355.9500
         705    18.133000     348.0000     357.5200     355.9900
         706    18.145300     353.0000     357.5600     356.0400
         707    18.157500     370.0000     357.6100     356.0800
         708    18.169800     388.0000     357.6800     356.1300
         709    18.182000     353.0000     357.7600     356.1700
         710    18.194300     340.0000     357.8700     356.2200
         711    18.206500     365.0000     358.0000     356.2600
         712    18.218800     377.0000     358.1600     356.3100
         713    18.231000     387.0000     358.3500     356.3600
         714    18.243300     373.0000     358.6100     356.4100
         715    18.255500     359.0000     358.9300     356.4600
         716    18.267800     355.0000     359.3400     356.5000
         717    18.280000     368.0000     359.8200     356.5500
         718    18.292300     356.0000     360.5100     356.6000
         719    18.304500     353.0000     361.3900     356.6500
         720    18.316800     364.0000     362.5100     356.7000
         721    18.329000     374.0000     363.8400     356.7500
         722    18.341300     388.0000     365.2700     356.8100
         723    18.353500     374.0000     366.6500     356.8600
         724    18.365800     358.0000     367.8900     356.9100
         725    18.378000     342.0000     368.8600     356.9600
         726    18.390300     332.0000     369.3000     357.0200
         727    18.402500     362.0000     368.9500     357.0700
         728    18.414800     389.0000     367.8900     357.1300
         729    18.427000     355.0000     366.5800     357.1800
         730    18.439300     333.0000     365.2700     357.2400
         731    18.451500     355.0000     363.9400     357.2900
         732    18.463800     398.0000     362.6600     357.3500
         733    18.476000     376.0000     361.5700     357.4000
         734    18.488300     378.0000     360.7700     357.4600
         735    18.500600     367.0000     360.2200     357.5200
         736    18.512800     351.0000     359.8500     357.5800
         737    18.525100     346.0000     359.6100     357.6300
         738    18.537300     372.0000     359.4400     357.6900
         739    18.549600     364.0000     359.3300     357.7500
         740    18.561800     319.0000     359.2600     357.8100
         741    18.574100     343.0000     359.2200     357.8700
         742    18.586300     322.0000     359.2000     357.9300
         743    18.598600     330.0000     359.2000     357.9900
         744    18.610800     381.0000     359.2100     358.0500
         745    18.623100     376.0000     359.2300     358.1200
         746    18.635300     365.0000     359.2600     358.1800
         747    18.647600     383.0000     359.3000     358.2400
         748    18.659800     347.0000     359.3500     358.3000
         749    18.672100     365.0000     359.4000     358.3700
         750    18.684300     366.0000     359.4600     358.4300
         751    18.696600     375.0000     359.5300     358.4900
         752    18.708800     346.0000     359.6100     358.5600
         753    18.721100     379.0000     359.7000     358.6200
         754    18.733300     326.0000     359.8100     358.6900
         755    18.745600     366.0000     359.9300     358.7500
         756    18.757800     350.0000     360.0800     358.8200
         757    18.770100     343.0000     360.2500     358.8800
         758    18.782300     350.0000     360.4600     358.9500
         759    18.794600     382.0000     360.7000     359.0200
         760    18.806800     331.0000     360.9900     359.0900
         761    18.819100     346.0000     361.3000     359.1500
         762    18.831300     392.0000     361.6100     359.2200
         763    18.843600     372.0000     361.9000     359.2900
         764    18.855800     352.0000     362.1500     359.3600
         765    18.868100     340.0000     362.3200     359.4300
         766    18.880300     369.0000     362.3800     359.5000
         767    18.892600     338.0000     362.3100     359.5700
         768    18.904800     408.0000     362.1700     359.6400
         769    18.917100     384.0000     362.0000     359.7100
         770    18.929300     380.0000     361.8200     359.7800
         771    18.941600     385.0000     361.6400     359.8500
         772    18.953800     376.0000     361.4800     359.9200
         773    18.966100     383.0000     361.3500     359.9900
         774    18.978300     365.0000     361.2800     360.0700
         775    18.990600     384.0000     361.2400     360.1400
         776    19.002800     375.0000     361.2400     360.2100
         777    19.015100     368.0000     361.2500     360.2800
         778    19.027300     365.0000     361.2800     360.3600
         779    19.039600     361.0000     361.3200     360.4300
         780    19.051800     358.0000     361.3700     360.5100
         781    19.064100     353.0000     361.4200     360.5800
         782    19.076300     357.0000     361.4800     360.6500
         783    19.088600     336.0000     361.5500     360.7300
         784    19.100800     363.0000     361.6100     360.8000
         785    19.113100     375.0000     361.6800     360.8800
         786    19.125300     354.0000     361.7500     360.9600
         787    19.137600     372.0000     361.8300     361.0300
         788    19.149900     373.0000     361.9000     361.1100
         789    19.162100     335.0000     361.9800     361.1900
         790    19.174400     344.0000     362.0600     361.2600
         791    19.186600     343.0000     362.1300     361.3400
         792    19.198900     399.0000     362.2200     361.4200
         793    19.211100     336.0000     362.3000     361.5000
         794    19.223400     351.0000     362.3800     361.5700
         795    19.235600     372.0000     362.4600     361.6500
         796    19.247900     375.0000     362.5500     361.7300
         797    19.260100     370.0000     362.6400     361.8100
         798    19.272400     374.0000     362.7200     361.8900
         799    19.284600     361.0000     362.8100     361.9700
         800    19.296900     367.0000     362.9000     362.0500
         801    19.309100     339.0000     362.9900     362.1300
         802    19.321400     330.0000     363.0900     362.2100
         803    19.333600     339.0000     363.1800     362.2900
         804    19.345900     373.0000     363.2700     362.3700
         805    19.358100     403.0000     363.3700     362.4500
         806    19.370400     357.0000     363.4700     362.5300
         807    19.382600     366.0000     363.5700     362.6100
         808    19.394900     354.0000     363.6700     362.7000
         809    19.407100     369.0000     363.7800     362.7800
         810    19.419400     355.0000     363.8800     362.8600
         811    19.431600     367.0000     363.9900     362.9400
         812    19.443900     359.0000     364.1100     363.0200
         813    19.456100     399.0000     364.2200     363.1100
         814    19.468400     353.0000     364.3400     363.1900
         815    19.480600     376.0000     364.4700     363.2700
         816    19.492900     357.0000     364.5900     363.3600
         817    19.505100     350.0000     364.7300     363.4400
         818    19.517400     328.0000     364.8700     363.5300
         819    19.529600     383.0000     365.0200     363.6100
         820    19.541900     366.0000     365.1800     363.6900
         821    19.554100     355.0000     365.3500     363.7800
         822    19.566400     335.0000     365.5300     363.8600
         823    19.578600     373.0000     365.7400     363.9500
         824    19.590900     364.0000     365.9600     364.0300
         825    19.603100     349.0000     366.2200     364.1200
         826    19.615400     371.0000     366.5200     364.2000
         827    19.627600     350.0000     366.8600     364.2900
         828    19.639900     380.0000     367.2700     364.3700
         829    19.652100     336.0000     367.7600     364.4600
         830    19.664400     395.0000     368.3600     364.5500
         831    19.676600     360.0000     369.1100     364.6300
         832    19.688900     368.0000     370.0400     364.7200
         833    19.701100     374.0000     371.2000     364.8100
         834    19.713400     382.0000     372.6000     364.8900
         835    19.725600     305.0000     374.2100     364.9800
         836    19.737900     384.0000     375.9000     365.0700
         837    19.750100     407.0000     377.5400     365.1500
         838    19.762400     364.0000     379.0000     365.2400
         839    19.774700     347.0000     380.1200     365.3300
         840    19.786900     404.0000     380.6300     365.4200
         841    19.799200     389.0000     380.3000     365.5000
         842    19.811400     361.0000     379.3100     365.5900
         843    19.823700     378.0000     378.0700     365.6800
         844    19.835900     362.0000     376.7900     365.7700
         845    19.848200     369.0000     375.4900     365.8600
         846    19.860400     351.0000     374.1900     365.9500
         847    19.872700     421.0000     373.0700     366.0300
         848    19.884900     383.0000     372.2400     366.1200
         849    19.897200     376.0000     371.7000     366.2100
         850    19.909400     367.0000     371.4000     366.3000
         851    19.921700     378.0000     371.2900     366.3900
         852    19.933900     339.0000     371.3300     366.4800
         853    19.946200     385.0000     371.4900     366.5700
         854    19.958400     373.0000     371.7800     366.6600
         855    19.970700     384.0000     372.2000     366.7500
         856    19.982900     363.0000     372.7500     366.8400
         857    19.995200     357.0000     373.4700     366.9300
         858    20.007400     329.0000     374.4000     367.0200
         859    20.019700     367.0000     375.6000     367.1100
         860    20.031900     380.0000     377.1500     367.2000
         861    20.044200     397.0000     379.1700     367.2900
         862    20.056400     385.0000     381.8100     367.3800
         863    20.068700     382.0000     385.2600     367.4700
         864    20.080900     391.0000     389.6700     367.5600
         865    20.093200     416.0000     395.1000     367.6500
         866    20.105400     389.0000     401.3600     367.7400
         867    20.117700     409.0000     408.0300     367.8300
         868    20.129900     458.0000     414.7300     367.9200
         869    20.142200     435.0000     421.1100     368.0100
         870    20.154400     455.0000     426.2500     368.1000
         871    20.166700     413.0000     428.8300     368.1900
         872    20.178900     456.0000     428.4900     368.2800
         873    20.191200     402.0000     426.3100     368.3700
         874    20.203400     430.0000     423.1900     368.4600
         875    20.215700     445.0000     418.7700     368.5500
         876    20.227900     418.0000     413.0700     368.6400
         877    20.240200     423.0000     406.2600     368.7400
         878    20.252400     380.0000     399.9900     368.8300
         879    20.264700     378.0000     394.6600     368.9200
         880    20.276900     355.0000     390.0500     369.0100
         881    20.289200     382.0000     386.0800     369.1000
         882    20.301400     385.0000     382.8600     369.1900
         883    20.313700     363.0000     380.4300     369.2800
         884    20.325900     353.0000     378.6400     369.3700
         885    20.338200     379.0000     377.3400     369.4600
         886    20.350400     383.0000     376.3800     369.5600
         887    20.362700     366.0000     375.6600     369.6500
         888    20.374900     349.0000     375.1300     369.7400
         889    20.387200     359.0000     374.7300     369.8300
         890    20.399400     357.0000     374.4300     369.9200
         891    20.411700     411.0000     374.2100     370.0100
         892    20.424000     389.0000     374.0500     370.1000
         893    20.436200     377.0000     373.9400     370.1900
         894    20.448500     384.0000     373.8800     370.2800
         895    20.460700     377.0000     373.8500     370.3800
         896    20.473000     386.0000     373.8500     370.4700
         897    20.485200     366.0000     373.8800     370.5600
         898    20.497500     346.0000     373.9400     370.6500
         899    20.509700     383.0000     374.0200     370.7400
         900    20.522000     357.0000     374.1400     370.8300
         901    20.534200     393.0000     374.2700     370.9200
         902    20.546500     362.0000     374.4400     371.0100
         903    20.558700     413.0000     374.6400     371.1000
         904    20.571000     372.0000     374.8800     371.1900
         905    20.583200     362.0000     375.1500     371.2900
         906    20.595500     368.0000     375.4900     371.3800
         907    20.607700     398.0000     375.8800     371.4700
         908    20.620000     370.0000     376.3500     371.5600
         909    20.632200     434.0000     376.9300     371.6500
         910    20.644500     385.0000     377.6300     371.7400
         911    20.656700     359.0000     378.5000     371.8300
         912    20.669000     368.0000     379.5800     371.9200
         913    20.681200     378.0000     380.9600     372.0100
         914    20.693500     382.0000     382.7000     372.1000
         915    20.705700     414.0000     384.9400     372.1900
         916    20.718000     387.0000     387.7900     372.2800
         917    20.730200     413.0000     391.3500     372.3700
         918    20.742500     384.0000     395.6200     372.4600
         919    20.754700     392.0000     400.3600     372.5500
         920    20.767000     388.0000     405.1500     372.6400
         921    20.779200     429.0000     409.5800     372.7300
         922    20.791500     427.0000     413.2700     372.8200
         923    20.803700     408.0000     415.5300     372.9100
         924    20.816000     428.0000     415.5000     373.0000
         925    20.828200     400.0000     413.0400     373.0900
         926    20.840500     433.0000     409.2100     373.1800
         927    20.852700     438.0000     405.1100     373.2700
         928    20.865000     406.0000     400.9700     373.3600
         929    20.877200     431.0000     396.6400     373.4500
         930    20.889500     390.0000     392.3700     373.5400
         931    20.901700     404.0000     388.6800     373.6200
         932    20.914000     415.0000     385.9500     373.7100
         933    20.926200     380.0000     383.8300     373.8000
         934    20.938500     391.0000     382.3100     373.8900
         935    20.950700     397.0000     381.2100     373.9800
         936    20.963000     349.0000     380.4100     374.0700
         937    20.975200     408.0000     379.8200     374.1500
         938    20.987500     410.0000     379.3900     374.2400
         939    20.999700     406.0000     379.0700     374.3300
         940    21.012000     391.0000     378.8400     374.4200
         941    21.024200     381.0000     378.6800     374.5100
         942    21.036500     371.0000     378.5800     374.5900
         943    21.048700     385.0000     378.5200     374.6800
         944    21.061000     374.0000     378.5000     374.7700
         945    21.073300     344.0000     378.5100     374.8500
         946    21.085500     389.0000     378.5500     374.9400
         947    21.097800     391.0000     378.6200     375.0300
         948    21.110000     416.0000     378.7200     375.1200
         949    21.122300     395.0000     378.8400     375.2000
         950    21.134500     398.0000     378.9900     375.2900
         951    21.146800     378.0000     379.1700     375.3700
         952    21.159000     390.0000     379.3800     375.4600
         953    21.171300     371.0000     379.6300     375.5500
         954    21.183500     421.0000     379.9200     375.6300
         955    21.195800     393.0000     380.2700     375.7200
         956    21.208000     374.0000     380.6800     375.8000
         957    21.220300     400.0000     381.1800     375.8900
         958    21.232500     404.0000     381.7800     375.9700
         959    21.244800     396.0000     382.5300     376.0600
         960    21.257000     406.0000     383.4700     376.1400
         961    21.269300     401.0000     384.6500     376.2300
         962    21.281500     380.0000     386.1900     376.3100
         963    21.293800     398.0000     388.2200     376.3900
         964    21.306000     369.0000     390.9300     376.4800
         965    21.318300     419.0000     394.5700     376.5600
         966    21.330500     358.0000     399.3900     376.6500
         967    21.342800     384.0000     405.4700     376.7300
         968    21.355000     406.0000     412.4800     376.8100
         969    21.367300     398.0000     419.6700     376.8900
         970    21.379500     419.0000     426.4900     376.9800
         971    21.391800     426.0000     432.5400     377.0600
         972    21.404000     420.0000     436.5900     377.1400
         973    21.416300     417.0000     436.6100     377.2200
         974    21.428500     438.0000     432.2600     377.3100
         975    21.440800     390.0000     426.0800     377.3900
         976    21.453000     409.0000     420.4000     377.4700
         977    21.465300     366.0000     415.1100     377.5500
         978    21.477500     403.0000     409.2900     377.6300
         979    21.489800     382.0000     403.2800     377.7100
         980    21.502000     403.0000     398.2700     377.7900
         981    21.514300     415.0000     394.7900     377.8700
         982    21.526500     403.0000     392.6300     377.9500
         983    21.538800     416.0000     391.4200     378.0300
         984    21.551000     367.0000     390.8700     378.1100
         985    21.563300     397.0000     390.8000     378.1900
         986    21.575500     413.0000     391.1300     378.2700
         987    21.587800     378.0000     391.8200     378.3500
         988    21.600000     392.0000     392.8900     378.4300
         989    21.612300     377.0000     394.3800     378.5100
         990    21.624500     356.0000     396.3600     378.5800
         991    21.636800     359.0000     398.7400     378.6600
         992    21.649000     410.0000     402.1000     378.7400
         993    21.661300     406.0000     406.5100     378.8200
         994    21.673500     412.0000     412.3400     378.8900
         995    21.685800     358.0000     420.1100     378.9700
         996    21.698100     446.0000     430.4700     379.0500
         997    21.710300     445.0000     444.1300     379.1200
         998    21.722600     462.0000     461.5300     379.2000
         999    21.734800     470.0000     482.2200     379.2700
        1000    21.747100     491.0000     504.5000     379.3500
        1001    21.759300     477.0000     526.3200     379.4300
        1002    21.771600     596.0000     546.0800     379.5000
        1003    21.783800     614.0000     561.0100     379.5800
        1004    21.796100     610.0000     566.2100     379.6500
        1005    21.808300     556.0000     558.5000     379.7200
        1006    21.820600     517.0000     541.6500     379.8000
        1007    21.832800     537.0000     522.9200     379.8700
        1008    21.845100     437.0000     505.2200     379.9400
        1009    21.857300     447.0000     486.9900     380.0200
        1010    21.869600     503.0000     467.5600     380.0900
        1011    21.881800     467.0000     449.3800     380.1600
        1012    21.894100     423.0000     435.0700     380.2300
        1013    21.906300     367.0000     425.2500     380.3100
        1014    21.918600     392.0000     419.1900     380.3800
        1015    21.930800     408.0000     415.9600     380.4500
        1016    21.943100     425.0000     414.8100     380.5200
        1017    21.955300     400.0000     415.1100     380.5900
        1018    21.967600     414.0000     416.2500     380.6600
        1019    21.979800     437.0000     417.7300     380.7300
        1020    21.992100     402.0000     419.1300     380.8000
        1021    22.004300     420.0000     419.8900     380.8700
        1022    22.016600     430.0000     419.2900     380.9400
        1023    22.028800     422.0000     417.1200     381.0100
        1024    22.041100     437.0000     414.0800     381.0800
        1025    22.053300     392.0000     411.0200     381.1400
        1026    22.065600     386.0000     408.1300     381.2100
        1027    22.077800     382.0000     405.2600     381.2800
        1028    22.090100     384.0000     402.4700     381.3500
        1029    22.102300     380.0000     400.2000     381.4100
        1030    22.114600     437.0000     398.7400     381.4800
        1031    22.126800     394.0000     398.1300     381.5400
        1032    22.139100     399.0000     398.1300     381.6100
        1033    22.151300     404.0000     398.4900     381.6800
        1034    22.163600     392.0000     398.9800     381.7400
        1035    22.175800     411.0000     399.4100     381.8100
        1036    22.188100     389.0000     399.4000     381.8700
        1037    22.200300     411.0000     398.6200     381.9300
        1038    22.212600     372.0000     397.2100     382.0000
        1039    22.224800     387.0000     395.6700     382.0600
        1040    22.237100     401.0000     394.2700     382.1200
        1041    22.249300     397.0000     392.9100     382.1900
        1042    22.261600     413.0000     391.4600     382.2500
        1043    22.273800     362.0000     390.0400     382.3100
        1044    22.286100     431.0000     388.8400     382.3700
        1045    22.298300     382.0000     387.9500     382.4300
        1046    22.310600     366.0000     387.3100     382.4900
        1047    22.322800     365.0000     386.8500     382.5600
        1048    22.335100     396.0000     386.5200     382.6200
        1049    22.347400     371.0000     386.2800     382.6800
        1050    22.359600     386.0000     386.0900     382.7300
        1051    22.371900     403.0000     385.9600     382.7900
        1052    22.384100     386.0000     385.8500     382.8500
        1053    22.396400     405.0000     385.7600     382.9100
        1054    22.408600     361.0000     385.7000     382.9700
        1055    22.420900     377.0000     385.6500     383.0300
        1056    22.433100     391.0000     385.6200     383.0800
        1057    22.445400     388.0000     385.6000     383.1400
        1058    22.457600     376.0000     385.5900     383.2000
        1059    22.469900     383.0000     385.5800     383.2500
        1060    22.482100     368.0000     385.5900     383.3100
        1061    22.494400     406.0000     385.6000     383.3600
        1062    22.506600     415.0000     385.6200     383.4200
        1063    22.518900     411.0000     385.6400     383.4700
        1064    22.531100     393.0000     385.6700     383.5300
        1065    22.543400     371.0000     385.7100     383.5800
        1066    22.555600     390.0000     385.7400     383.6400
        1067    22.567900     375.0000     385.7900     383.6900
        1068    22.580100     386.0000     385.8300     383.7400
        1069    22.592400     414.0000     385.8700     383.7900
        1070    22.604600     387.0000     385.9200     383.8400
        1071    22.616900     367.0000     385.9700     383.9000
        1072    22.629100     385.0000     386.0100     383.9500
        1073    22.641400     378.0000     386.0500     384.0000
        1074    22.653600     406.0000     386.0900     384.0500
        1075    22.665900     364.0000     386.1200     384.1000
        1076    22.678100     396.0000     386.1600     384.1500
        1077    22.690400     380.0000     386.1800     384.2000
        1078    22.702600     404.0000     386.2000     384.2400
        1079    22.714900     419.0000     386.2200     384.2900
        1080    22.727100     361.0000     386.2400     384.3400
        1081    22.739400     386.0000     386.2500     384.3900
        1082    22.751600     367.0000     386.2600     384.4300
        1083    22.763900     392.0000     386.2600     384.4800
        1084    22.776100     355.0000     386.2700     384.5300
        1085    22.788400     396.0000     386.2800     384.5700
        1086    22.800600     362.0000     386.2800     384.6200
        1087    22.812900     360.0000     386.2900     384.6600
        1088    22.825100     388.0000     386.3000     384.7100
        1089    22.837400     368.0000     386.3100     384.7500
        1090    22.849600     362.0000     386.3200     384.8000
        1091    22.861900     375.0000     386.3400     384.8400
        1092    22.874100     370.0000     386.3500     384.8800
        1093    22.886400     362.0000     386.3700     384.9200
        1094    22.898600     393.0000     386.3900     384.9600
        1095    22.910900     367.0000     386.4100     385.0100
        1096    22.923100     398.0000     386.4300     385.0500
        1097    22.935400     394.0000     386.4600     385.0900
        1098    22.947600     380.0000     386.4800     385.1300
        1099    22.959900     371.0000     386.5100     385.1700
        1100    22.972100     405.0000     386.5300     385.2100
        1101    22.984400     375.0000     386.5600     385.2500
        1102    22.996700     404.0000     386.5900     385.2800
        1103    23.008900     364.0000     386.6200     385.3200
        1104    23.021200     394.0000     386.6500     385.3600
        1105    23.033400     356.0000     386.6800     385.4000
        1106    23.045700     344.0000     386.7100     385.4300
        1107    23.057900     391.0000     386.7400     385.4700
        1108    23.070200     364.0000     386.7700     385.5000
        1109    23.082400     393.0000     386.8000     385.5400
        1110    23.094700     377.0000     386.8300     385.5800
        1111    23.106900     415.0000     386.8600     385.6100
        1112    23.119200     370.0000     386.8900     385.6400
        1113    23.131400     392.0000     386.9200     385.6800
        1114    23.143700     399.0000     386.9600     385.7100
        1115    23.155900     363.0000     386.9900     385.7400
        1116    23.168200     395.0000     387.0200     385.7700
        1117    23.180400     368.0000     387.0500     385.8100
        1118    23.192700     385.0000     387.0800     385.8400
        1119    23.204900     389.0000     387.1100     385.8700
        1120    23.217200     416.0000     387.1400     385.9000
        1121    23.229400     377.0000     387.1700     385.9300
        1122    23.241700     414.0000     387.2000     385.9600
        1123    23.253900     400.0000     387.2300     385.9900
        1124    23.266200     392.0000     387.2600     386.0100
        1125    23.278400     385.0000     387.3000     386.0400
        1126    23.290700     401.0000     387.3300     386.0700
        1127    23.302900     343.0000     387.3600     386.1000
        1128    23.315200     356.0000     387.3900     386.1200
        1129    23.327400     363.0000     387.4200     386.1500
        1130    23.339700     415.0000     387.4400     386.1700
        1131    23.351900     383.0000     387.4700     386.2000
        1132    23.364200     363.0000     387.5000     386.2200
        1133    23.376400     410.0000     387.5300     386.2500
        1134    23.388700     381.0000     387.5600     386.2700
        1135    23.400900     394.0000     387.5900     386.3000
        1136    23.413200     378.0000     387.6200     386.3200
        1137    23.425400     375.0000     387.6500     386.3400
        1138    23.437700     398.0000     387.6800     386.3600
        1139    23.449900     346.0000     387.7000     386.3800
        1140    23.462200     411.0000     387.7300     386.4000
        1141    23.474400     388.0000     387.7600     386.4200
        1142    23.486700     391.0000     387.7900     386.4400
        1143    23.498900     369.0000     387.8200     386.4600
        1144    23.511200     394.0000     387.8500     386.4800
        1145    23.523400     401.0000     387.8700     386.5000
        1146    23.535700     402.0000     387.9000     386.5200
        1147    23.547900     381.0000     387.9300     386.5400
        1148    23.560200     393.0000     387.9600     386.5500
        1149    23.572400     372.0000     387.9900     386.5700
        1150    23.584700     327.0000     388.0200     386.5900
        1151    23.596900     359.0000     388.0500     386.6000
        1152    23.609200     454.0000     388.0800     386.6200
        1153    23.621400     407.0000     388.1100     386.6300
        1154    23.633700     397.0000     388.1400     386.6400
        1155    23.646000     417.0000     388.1700     386.6600
        1156    23.658200     406.0000     388.2000     386.6700
        1157    23.670500     401.0000     388.2300     386.6800
        1158    23.682700     418.0000     388.2700     386.6900
        1159    23.695000     381.0000     388.3000     386.7100
        1160    23.707200     371.0000     388.3400     386.7200
        1161    23.719500     391.0000     388.3800     386.7300
        1162    23.731700     403.0000     388.4200     386.7400
        1163    23.744000     415.0000     388.4600     386.7500
        1164    23.756200     408.0000     388.5100     386.7600
        1165    23.768500     366.0000     388.5600     386.7600
        1166    23.780700     393.0000     388.6100     386.7700
        1167    23.793000     401.0000     388.6700     386.7800
        1168    23.805200     376.0000     388.7400     386.7900
        1169    23.817500     426.0000     388.8100     386.7900
        1170    23.829700     395.0000     388.9000     386.8000
        1171    23.842000     380.0000     388.9900     386.8100
        1172    23.854200     374.0000     389.1100     386.8100
        1173    23.866500     355.0000     389.2400     386.8100
        1174    23.878700     371.0000     389.3900     386.8200
        1175    23.891000     359.0000     389.5800     386.8200
        1176    23.903200     400.0000     389.8100     386.8200
        1177    23.915500     375.0000     390.0700     386.8300
        1178    23.927700     420.0000     390.4100     386.8300
        1179    23.940000     407.0000     390.8400     386.8300
        1180    23.952200     395.0000     391.3900     386.8300
        1181    23.964500     350.0000     392.1100     386.8300
        1182    23.976700     398.0000     393.0300     386.8300
        1183    23.989000     418.0000     394.1900     386.8300
        1184    24.001200     414.0000     395.5900     386.8300
        1185    24.013500     391.0000     397.1500     386.8300
        1186    24.025700     449.0000     398.7200     386.8300
        1187    24.038000     397.0000     400.1900     386.8200
        1188    24.050200     398.0000     401.3700     386.8200
        1189    24.062500     419.0000     401.9900     386.8200
        1190    24.074700     396.0000     401.8000     386.8100
        1191    24.087000     380.0000     400.8800     386.8100
        1192    24.099200     390.0000     399.6900     386.8000
        1193    24.111500     433.0000     398.5400     386.8000
        1194    24.123700     408.0000     397.4000     386.7900
        1195    24.136000     399.0000     396.1300     386.7800
        1196    24.148200     411.0000     394.7600     386.7800
        1197    24.160500     435.0000     393.4600     386.7700
        1198    24.172700     417.0000     392.4000     386.7600
        1199    24.185000     412.0000     391.5900     386.7500
        1200    24.197200     421.0000     390.9900     386.7400
        1201    24.209500     355.0000     390.5500     386.7300
        1202    24.221700     372.0000     390.2300     386.7200
        1203    24.234000     360.0000     389.9700     386.7100
        1204    24.246200     367.0000     389.7800     386.7000
        1205    24.258500     350.0000     389.6200     386.6900
        1206    24.270700     377.0000     389.5000     386.6700
        1207    24.283000     397.0000     389.4000     386.6600
        1208    24.295300     397.0000     389.3200     386.6500
        1209    24.307500     404.0000     389.2500     386.6300
        1210    24.319800     407.0000     389.1900     386.6200
        1211    24.332000     371.0000     389.1500     386.6000
        1212    24.344300     397.0000     389.1100     386.5900
        1213    24.356500     384.0000     389.0700     386.5700
        1214    24.368800     415.0000     389.0400     386.5500
        1215    24.381000     371.0000     389.0200     386.5400
        1216    24.393300     420.0000     389.0000     386.5200
        1217    24.405500     412.0000     388.9800     386.5000
        1218    24.417800     375.0000     388.9600     386.4800
        1219    24.430000     396.0000     388.9500     386.4600
        1220    24.442300     366.0000     388.9400     386.4400
        1221    24.454500     388.0000     388.9300     386.4200
        1222    24.466800     381.0000     388.9200     386.4000
        1223    24.479000     387.0000     388.9200     386.3800
        1224    24.491300     382.0000     388.9100     386.3600
        1225    24.503500     409.0000     388.9100     386.3400
        1226    24.515800     387.0000     388.9100     386.3100
        1227    24.528000     367.0000     388.9000     386.2900
        1228    24.540300     358.0000     388.9000     386.2700
        1229    24.552500     372.0000     388.9100     386.2400
        1230    24.564800     397.0000     388.9100     386.2200
        1231    24.577000     356.0000     388.9100     386.1900
        1232    24.589300     374.0000     388.9100     386.1600
        1233    24.601500     354.0000     388.9200     386.1400
        1234    24.613800     398.0000     388.9300     386.1100
        1235    24.626000     394.0000     388.9300     386.0800
        1236    24.638300     402.0000     388.9400     386.0500
        1237    24.650500     394.0000     388.9500     386.0200
        1238    24.662800     415.0000     388.9600     386.0000
        1239    24.675000     361.0000     388.9700     385.9700
        1240    24.687300     422.0000     388.9800     385.9300
        1241    24.699500     405.0000     389.0000     385.9000
        1242    24.711800     374.0000     389.0100     385.8700
        1243    24.724000     380.0000     389.0300     385.8400
        1244    24.736300     384.0000     389.0400     385.8100
        1245    24.748500     403.0000     389.0600     385.7700
        1246    24.760800     398.0000     389.0900     385.7400
        1247    24.773000     378.0000     389.1100     385.7100
        1248    24.785300     372.0000     389.1300     385.6700
        1249    24.797500     367.0000     389.1600     385.6400
        1250    24.809800     385.0000     389.1900     385.6000
        1251    24.822000     368.0000     389.2200     385.5600
        1252    24.834300     390.0000     389.2600     385.5300
        1253    24.846500     432.0000     389.2900     385.4900
        1254    24.858800     399.0000     389.3300     385.4500
        1255    24.871000     373.0000     389.3800     385.4100
        1256    24.883300     429.0000     389.4200     385.3700
        1257    24.895500     407.0000     389.4700     385.3400
        1258    24.907800     397.0000     389.5300     385.3000
        1259    24.920100     380.0000     389.5900     385.2500
        1260    24.932300     366.0000     389.6500     385.2100
        1261    24.944600     368.0000     389.7200     385.1700
        1262    24.956800     386.0000     389.7900     385.1300
        1263    24.969100     435.0000     389.8700     385.0900
        1264    24.981300     396.0000     389.9500     385.0400
        1265    24.993600     378.0000     390.0400     385.0000
        1266    25.005800     404.0000     390.1300     384.9600
        1267    25.018100     402.0000     390.2300     384.9100
        1268    25.030300     434.0000     390.3300     384.8700
        1269    25.042600     412.0000     390.4300     384.8200
        1270    25.054800     376.0000     390.5400     384.7700
        1271    25.067100     367.0000     390.6600     384.7300
        1272    25.079300     429.0000     390.7700     384.6800
        1273    25.091600     369.0000     390.8900     384.6300
        1274    25.103800     366.0000     391.0200     384.5800
        1275    25.116100     397.0000     391.1500     384.5300
        1276    25.128300     387.0000     391.2800     384.4800
        1277    25.140600     414.0000     391.4200     384.4300
        1278    25.152800     388.0000     391.5600     384.3800
        1279    25.165100     420.0000     391.7100     384.3300
        1280    25.177300     398.0000     391.8700     384.2800
        1281    25.189600     411.0000     392.0500     384.2300
        1282    25.201800     394.0000     392.2400     384.1800
        1283    25.214100     379.0000     392.4400     384.1200
        1284    25.226300     421.0000     392.6700     384.0700
        1285    25.238600     394.0000     392.9200     384.0100
        1286    25.250800     351.0000     393.2000     383.9600
        1287    25.263100     375.0000     393.5100     383.9000
        1288    25.275300     409.0000     393.8600     383.8500
        1289    25.287600     396.0000     394.2500     383.7900
        1290    25.299800     353.0000     394.6900     383.7300
        1291    25.312100     393.0000     395.1900     383.6800
        1292    25.324300     402.0000     395.7600     383.6200
        1293    25.336600     394.0000     396.4100     383.5600
        1294    25.348800     405.0000     397.1600     383.5000
        1295    25.361100     413.0000     398.0200     383.4400
        1296    25.373300     368.0000     399.0300     383.3800
        1297    25.385600     409.0000     400.2100     383.3200
        1298    25.397800     386.0000     401.6000     383.2600
        1299    25.410100     383.0000     403.2600     383.2000
        1300    25.422300     413.0000     405.2400     383.1400
        1301    25.434600     407.0000     407.6300     383.0700
        1302    25.446800     442.0000     410.5500     383.0100
        1303    25.459100     385.0000     414.1700     382.9500
        1304    25.471300     362.0000     418.7200     382.8800
        1305    25.483600     433.0000     424.5300     382.8200
        1306    25.495800     424.0000     431.9600     382.7500
        1307    25.508100     459.0000     441.3900     382.6900
        1308    25.520300     442.0000     452.9500     382.6200
        1309    25.532600     501.0000     466.2500     382.5500
        1310    25.544800     447.0000     480.3900     382.4800
        1311    25.557100     461.0000     493.8500     382.4200
        1312    25.569400     512.0000     506.6700     382.3500
        1313    25.581600     511.0000     516.1800     382.2800
        1314    25.593900     467.0000     520.0300     382.2100
        1315    25.606100     514.0000     518.0800     382.1400
        1316    25.618400     530.0000     513.5500     382.0700
        1317    25.630600     522.0000     510.0300     382.0000
        1318    25.642900     493.0000     508.6700     381.9300
        1319    25.655100     526.0000     508.7000     381.8500
        1320    25.667400     503.0000     509.8600     381.7800
        1321    25.679600     481.0000     514.1200     381.7100
        1322    25.691900     517.0000     524.8900     381.6300
        1323    25.704100     564.0000     545.4100     381.5600
        1324    25.716400     611.0000     578.0600     381.4900
        1325    25.728600     612.0000     623.4800     381.4100
        1326    25.740900     674.0000     678.9300     381.3400
        1327    25.753100     755.0000     738.7600     381.2600
        1328    25.765400     734.0000     797.8500     381.1800
        1329    25.777600     855.0000     849.7900     381.1000
        1330    25.789900     922.0000     880.7800     381.0300
        1331    25.802100     889.0000     875.1300     380.9500
        1332    25.814400     801.0000     835.2500     380.8700
        1333    25.826600     809.0000     784.9100     380.7900
        1334    25.838900     759.0000     743.3500     380.7100
        1335    25.851100     709.0000     709.7800     380.6300
        1336    25.863400     662.0000     672.0900     380.5500
        1337    25.875600     638.0000     623.7700     380.4700
        1338    25.887900     571.0000     571.9800     380.3900
        1339    25.900100     544.0000     527.9000     380.3000
        1340    25.912400     490.0000     495.7500     380.2200
        1341    25.924600     473.0000     473.8100     380.1400
        1342    25.936900     449.0000     459.0300     380.0500
        1343    25.949100     458.0000     449.0100     379.9700
        1344    25.961400     428.0000     442.1600     379.8800
        1345    25.973600     427.0000     437.5100     379.8000
        1346    25.985900     431.0000     434.5100     379.7100
        1347    25.998100     478.0000     432.8000     379.6300
        1348    26.010400     408.0000     432.2100     379.5400
        1349    26.022600     442.0000     432.6800     379.4500
        1350    26.034900     435.0000     434.1400     379.3600
        1351    26.047100     454.0000     436.5000     379.2800
        1352    26.059400     439.0000     439.5200     379.1900
        1353    26.071600     465.0000     442.9300     379.1000
        1354    26.083900     463.0000     446.4400     379.0100
        1355    26.096100     426.0000     449.6200     378.9200
        1356    26.108400     457.0000     451.8800     378.8300
        1357    26.120600     439.0000     452.9500     378.7300
        1358    26.132900     439.0000     453.3700     378.6400
        1359    26.145100     436.0000     454.1100     378.5500
        1360    26.157400     459.0000     455.7100     378.4600
        1361    26.169600     480.0000     458.1300     378.3600
        1362    26.181900     458.0000     461.1600     378.2700
        1363    26.194200     441.0000     464.9500     378.1800
        1364    26.206400     476.0000     470.0700     378.0800
        1365    26.218700     497.0000     477.2000     377.9900
        1366    26.230900     499.0000     486.8200     377.8900
        1367    26.243200     479.0000     499.3800     377.7900
        1368    26.255400     526.0000     515.4600     377.7000
        1369    26.267700     498.0000     535.9600     377.6000
        1370    26.279900     538.0000     562.2600     377.5000
        1371    26.292200     606.0000     596.3100     377.4000
        1372    26.304400     624.0000     640.6700     377.3000
        1373    26.316700     656.0000     698.3100     377.2000
        1374    26.328900     728.0000     771.6200     377.1000
        1375    26.341200     861.0000     860.4700     377.0000
        1376    26.353400     989.0000     960.4800     376.9000
        1377    26.365700    1098.0000    1064.2500     376.8000
        1378    26.377900    1168.0000    1163.6400     376.7000
        1379    26.390200    1204.0000    1246.5400     376.6000
        1380    26.402400    1318.0000    1294.6900     376.5000
        1381    26.414700    1367.0000    1294.9500     376.3900
        1382    26.426900    1204.0000    1258.8600     376.2900
        1383    26.439200    1175.0000    1206.2200     376.1800
        1384    26.451400    1177.0000    1156.2700     376.0800
        1385    26.463700    1126.0000    1109.3600     375.9700
        1386    26.475900    1133.0000    1058.5300     375.8700
        1387    26.488200    1007.0000    1002.7200     375.7600
        1388    26.500400     945.0000     951.8500     375.6600
        1389    26.512700     908.0000     917.8900     375.5500
        1390    26.524900     923.0000     906.7200     375.4400
        1391    26.537200     915.0000     918.2500     375.3300
        1392    26.549400     962.0000     947.3800     375.2200
        1393    26.561700    1046.0000     985.7700     375.1200
        1394    26.573900    1035.0000    1026.0300     375.0100
        1395    26.586200    1086.0000    1061.7400     374.9000
        1396    26.598400    1131.0000    1082.8100     374.7900
        1397    26.610700    1048.0000    1078.1400     374.6800
        1398    26.622900    1066.0000    1048.5100     374.5600
        1399    26.635200    1020.0000    1009.7500     374.4500
        1400    26.647400    1020.0000     976.8100     374.3400
        1401    26.659700     958.0000     951.2600     374.2300
        1402    26.671900     947.0000     924.5400     374.1100
        1403    26.684200     929.0000     888.7000     374.0000
        1404    26.696400     859.0000     843.1200     373.8900
        1405    26.708700     798.0000     791.7400     373.7700
        1406    26.720900     746.0000     739.0500     373.6600
        1407    26.733200     675.0000     690.5000     373.5400
        1408    26.745400     625.0000     650.2300     373.4300
        1409    26.757700     660.0000     617.8800     373.3100
        1410    26.769900     561.0000     589.5800     373.1900
        1411    26.782200     570.0000     561.6700     373.0800
        1412    26.794400     588.0000     533.8300     372.9600
        1413    26.806700     502.0000     508.4700     372.8400
        1414    26.818900     482.0000     487.5600     372.7200
        1415    26.831200     501.0000     471.2800     372.6000
        1416    26.843500     465.0000     458.8500     372.4800
        1417    26.855700     408.0000     449.3700     372.3600
        1418    26.868000     441.0000     442.1400     372.2400
        1419    26.880200     436.0000     436.6500     372.1200
        1420    26.892500     430.0000     432.6100     372.0000
        1421    26.904700     476.0000     429.8600     371.8800
        1422    26.917000     457.0000     428.3500     371.7500
        1423    26.929200     439.0000     428.1100     371.6300
        1424    26.941500     442.0000     429.2200     371.5100
        1425    26.953700     446.0000     431.6400     371.3800
        1426    26.966000     440.0000     435.1100     371.2600
        1427    26.978200     439.0000     439.1500     371.1400
        1428    26.990500     453.0000     443.1700     371.0100
        1429    27.002700     497.0000     446.5100     370.8900
        1430    27.015000     466.0000     448.0700     370.7600
        1431    27.027200     452.0000     446.7700     370.6300
        1432    27.039500     406.0000     442.7100     370.5100
        1433    27.051700     461.0000     437.4800     370.3800
        1434    27.064000     417.0000     432.5400     370.2500
        1435    27.076200     443.0000     428.1900     370.1200
        1436    27.088500     448.0000     423.7300     370.0000
        1437    27.100700     414.0000     418.5700     369.8700
        1438    27.113000     445.0000     412.9200     369.7400
        1439    27.125200     477.0000     407.6000     369.6100
        1440    27.137500     404.0000     403.1800     369.4800
        1441    27.149700     377.0000     399.7500     369.3500
        1442    27.162000     409.0000     397.1400     369.2200
        1443    27.174200     378.0000     395.1400     369.0800
        1444    27.186500     420.0000     393.6000     368.9500
        1445    27.198700     405.0000     392.4100     368.8200
        1446    27.211000     421.0000     391.4800     368.6900
        1447    27.223200     385.0000     390.7600     368.5500
        1448    27.235500     427.0000     390.2300     368.4200
        1449    27.247700     400.0000     389.8600     368.2900
        1450    27.260000     428.0000     389.6500     368.1500
        1451    27.272200     416.0000     389.5900     368.0200
        1452    27.284500     345.0000     389.6900     367.8800
        1453    27.296700     393.0000     389.9900     367.7400
        1454    27.309000     381.0000     390.4500     367.6100
        1455    27.321200     419.0000     391.2500     367.4700
        1456    27.333500     378.0000     392.4200     367.3400
        1457    27.345700     407.0000     393.9900     367.2000
        1458    27.358000     394.0000     395.9800     367.0600
        1459    27.370200     392.0000     398.2600     366.9200
        1460    27.382500     434.0000     400.7000     366.7800
        1461    27.394700     378.0000     403.1100     366.6400
        1462    27.407000     400.0000     405.2000     366.5000
        1463    27.419200     396.0000     406.5500     366.3600
        1464    27.431500     420.0000     407.0300     366.2200
        1465    27.443700     394.0000     407.1300     366.0800
        1466    27.456000     416.0000     407.5600     365.9400
        1467    27.468200     384.0000     408.6100     365.8000
        1468    27.480500     385.0000     410.1900     365.6600
        1469    27.492800     387.0000     412.0700     365.5200
        1470    27.505000     428.0000     414.3000     365.3700
        1471    27.517300     421.0000     417.2700     365.2300
        1472    27.529500     428.0000     421.4500     365.0900
        1473    27.541800     412.0000     427.1900     364.9400
        1474    27.554000     460.0000     434.7400     364.8000
        1475    27.566300     437.0000     444.4700     364.6500
        1476    27.578500     415.0000     456.9600     364.5100
        1477    27.590800     466.0000     473.1400     364.3600
        1478    27.603000     497.0000     494.4400     364.2200
        1479    27.615300     529.0000     522.9200     364.0700
        1480    27.627500     579.0000     561.3400     363.9200
        1481    27.639800     590.0000     612.6900     363.7800
        1482    27.652000     612.0000     678.8900     363.6300
        1483    27.664300     785.0000     758.7100     363.4800
        1484    27.676500     814.0000     846.8400     363.3300
        1485    27.688800     923.0000     935.6700     363.1800
        1486    27.701000    1137.0000    1015.6000     363.0400
        1487    27.713300    1058.0000    1071.5600     362.8900
        1488    27.725500    1179.0000    1085.5500     362.7400
        1489    27.737800    1084.0000    1052.8400     362.5900
        1490    27.750000    1000.0000     992.6700     362.4400
        1491    27.762300     965.0000     931.7000     362.2800
        1492    27.774500     848.0000     881.1800     362.1300
        1493    27.786800     873.0000     834.0900     361.9800
        1494    27.799000     771.0000     777.8000     361.8300
        1495    27.811300     713.0000     708.9400     361.6800
        1496    27.823500     608.0000     637.2000     361.5200
        1497    27.835800     585.0000     574.6500     361.3700
        1498    27.848000     516.0000     526.3100     361.2200
        1499    27.860300     428.0000     490.9900     361.0600
        1500    27.872500     484.0000     465.4900     360.9100
        1501    27.884800     467.0000     446.8600     360.7500
        1502    27.897000     431.0000     432.9500     360.6000
        1503    27.909300     429.0000     422.3400     360.4400
        1504    27.921500     386.0000     414.0500     360.2900
        1505    27.933800     428.0000     407.4500     360.1300
        1506    27.946000     363.0000     402.1000     359.9800
        1507    27.958300     383.0000     397.7000     359.8200
        1508    27.970500     396.0000     394.0300     359.6600
        1509    27.982800     403.0000     390.9300     359.5000
        1510    27.995000     417.0000     388.2900     359.3500
        1511    28.007300     405.0000     386.0200     359.1900
        1512    28.019500     400.0000     384.0600     359.0300
        1513    28.031800     395.0000     382.3400     358.8700
        1514    28.044000     388.0000     380.8400     358.7100
        1515    28.056300     397.0000     379.5200     358.5500
        1516    28.068500     401.0000     378.3500     358.3900
        1517    28.080800     416.0000     377.3200     358.2300
        1518    28.093000     379.0000     376.4000     358.0700
        1519    28.105300     398.0000     375.5900     357.9100
        1520    28.117500     386.0000     374.8800     357.7500
        1521    28.129800     387.0000     374.2500     357.5800
        1522    28.142100     385.0000     373.7000     357.4200
        1523    28.154300     328.0000     373.2300     357.2600
        1524    28.166600     355.0000     372.8300     357.1000
        1525    28.178800     381.0000     372.5000     356.9300
        1526    28.191100     407.0000     372.2400     356.7700
        1527    28.203300     361.0000     372.0600     356.6100
        1528    28.215600     358.0000     371.9600     356.4400
        1529    28.227800     381.0000     371.9200     356.2800
        1530    28.240100     359.0000     371.9800     356.1100
        1531    28.252300     389.0000     372.1500     355.9500
        1532    28.264600     390.0000     372.4300     355.7800
        1533    28.276800     368.0000     372.8400     355.6200
        1534    28.289100     396.0000     373.4100     355.4500
        1535    28.301300     382.0000     374.1800     355.2800
        1536    28.313600     373.0000     375.1800     355.1200
        1537    28.325800     352.0000     376.4600     354.9500
        1538    28.338100     417.0000     378.0600     354.7800
        1539    28.350300     362.0000     380.0100     354.6100
        1540    28.362600     372.0000     382.3400     354.4400
        1541    28.374800     425.0000     385.1100     354.2800
        1542    28.387100     394.0000     388.3900     354.1100
        1543    28.399300     395.0000     392.2900     353.9400
        1544    28.411600     417.0000     397.0700     353.7700
        1545    28.423800     437.0000     403.2200     353.6000
        1546    28.436100     423.0000     411.4200     353.4300
        1547    28.448300     422.0000     422.3500     353.2600
        1548    28.460600     441.0000     436.5100     353.0900
        1549    28.472800     482.0000     453.7800     352.9200
        1550    28.485100     547.0000     473.2000     352.7500
        1551    28.497300     477.0000     493.1600     352.5700
        1552    28.509600     524.0000     511.7700     352.4000
        1553    28.521800     522.0000     526.1100     352.2300
        1554    28.534100     515.0000     532.1200     352.0600
        1555    28.546300     611.0000     527.5700     351.8800
        1556    28.558600     492.0000     515.5900     351.7100
        1557    28.570800     554.0000     502.4400     351.5400
        1558    28.583100     504.0000     491.8200     351.3600
        1559    28.595300     479.0000     483.1800     351.1900
        1560    28.607600     478.0000     473.7000     351.0100
        1561    28.619800     485.0000     461.4100     350.8400
        1562    28.632100     420.0000     447.2900     350.6600
        1563    28.644300     391.0000     434.0100     350.4900
        1564    28.656600     397.0000     423.1400     350.3100
        1565    28.668800     378.0000     414.4100     350.1400
        1566    28.681100     404.0000     406.8700     349.9600
        1567    28.693300     397.0000     400.1700     349.7900
        1568    28.705600     385.0000     394.6600     349.6100
        1569    28.717800     387.0000     390.6500     349.4300
        1570    28.730100     378.0000     387.9400     349.2500
        1571    28.742300     406.0000     386.0100     349.0800
        1572    28.754600     361.0000     384.4700     348.9000
        1573    28.766800     414.0000     383.2700     348.7200
        1574    28.779100     384.0000     382.6800     348.5400
        1575    28.791400     411.0000     382.7700     348.3600
        1576    28.803600     425.0000     383.3100     348.1800
        1577    28.815900     399.0000     383.8300     348.0000
        1578    28.828100     404.0000     383.6900     347.8200
        1579    28.840400     418.0000     382.3800     347.6500
        1580    28.852600     357.0000     380.0500     347.4600
        1581    28.864900     354.0000     377.4400     347.2800
        1582    28.877100     397.0000     375.1500     347.1000
        1583    28.889400     391.0000     373.2200     346.9200
        1584    28.901600     359.0000     371.3100     346.7400
        1585    28.913900     349.0000     369.0800     346.5600
        1586    28.926100     403.0000     366.5100     346.3800
        1587    28.938400     344.0000     363.9800     346.2000
        1588    28.950600     365.0000     361.7800     346.0100
        1589    28.962900     334.0000     360.0300     345.8300
        1590    28.975100     394.0000     358.6500     345.6500
        1591    28.987400     349.0000     357.5600     345.4700
        1592    28.999600     384.0000     356.6900     345.2800
        1593    29.011900     348.0000     355.9800     345.1000
        1594    29.024100     354.0000     355.3800     344.9100
        1595    29.036400     359.0000     354.8700     344.7300
        1596    29.048600     376.0000     354.4300     344.5500
        1597    29.060900     363.0000     354.0500     344.3600
        1598    29.073100     377.0000     353.7100     344.1800
        1599    29.085400     330.0000     353.4200     343.9900
        1600    29.097600     362.0000     353.1600     343.8100
        1601    29.109900     345.0000     352.9300     343.6200
        1602    29.122100     326.0000     352.7300     343.4300
        1603    29.134400     351.0000     352.5600     343.2500
        1604    29.146600     384.0000     352.4200     343.0600
        1605    29.158900     338.0000     352.3100     342.8700
        1606    29.171100     358.0000     352.2200     342.6900
        1607    29.183400     392.0000     352.1600     342.5000
        1608    29.195600     336.0000     352.1300     342.3100
        1609    29.207900     351.0000     352.1500     342.1300
        1610    29.220100     342.0000     352.2000     341.9400
        1611    29.232400     332.0000     352.3000     341.7500
        1612    29.244600     340.0000     352.4600     341.5600
        1613    29.256900     365.0000     352.6800     341.3700
        1614    29.269100     394.0000     352.9800     341.1800
        1615    29.281400     349.0000     353.3600     341.0000
        1616    29.293600     347.0000     353.8200     340.8100
        1617    29.305900     359.0000     354.3700     340.6200
        1618    29.318100     384.0000     355.0100     340.4300
        1619    29.330400     360.0000     355.7300     340.2400
        1620    29.342600     379.0000     356.5500     340.0500
        1621    29.354900     345.0000     357.5100     339.8600
        1622    29.367100     368.0000     358.6900     339.6700
        1623    29.379400     359.0000     360.1800     339.4700
        1624    29.391600     362.0000     362.0600     339.2800
        1625    29.403900     359.0000     364.4400     339.0900
        1626    29.416200     324.0000     367.5000     338.9000
        1627    29.428400     383.0000     371.5100     338.7100
        1628    29.440700     413.0000     376.9100     338.5200
        1629    29.452900     371.0000     384.2500     338.3300
        1630    29.465200     386.0000     394.0900     338.1300
        1631    29.477400     393.0000     406.7600     337.9400
        1632    29.489700     457.0000     422.0100     337.7500
        1633    29.501900     433.0000     438.8600     337.5500
        1634    29.514200     453.0000     455.8200     337.3600
        1635    29.526400     456.0000     470.8000     337.1700
        1636    29.538700     480.0000     480.7200     336.9700
        1637    29.550900     485.0000     482.4600     336.7800
        1638    29.563200     490.0000     475.8200     336.5900
        1639    29.575400     430.0000     464.7400     336.3900
        1640    29.587700     465.0000     454.0100     336.2000
        1641    29.599900     397.0000     445.5400     336.0000
        1642    29.612200     426.0000     438.0900     335.8100
        1643    29.624400     432.0000     429.1900     335.6100
        1644    29.636700     402.0000     417.6200     335.4200
        1645    29.648900     398.0000     404.5900     335.2200
        1646    29.661200     373.0000     392.4700     335.0300
        1647    29.673400     370.0000     382.7300     334.8300
        1648    29.685700     364.0000     375.5500     334.6400
        1649    29.697900     366.0000     370.4600     334.4400
        1650    29.710200     356.0000     366.9200     334.2400
        1651    29.722400     357.0000     364.4900     334.0500
        1652    29.734700     373.0000     362.8800     333.8500
        1653    29.746900     361.0000     361.8800     333.6500
        1654    29.759200     361.0000     361.3800     333.4600
        1655    29.771400     387.0000     361.3200     333.2600
        1656    29.783700     374.0000     361.6600     333.0600
        1657    29.795900     395.0000     362.4200     332.8600
        1658    29.808200     364.0000     363.6500     332.6700
        1659    29.820400     364.0000     365.3900     332.4700
        1660    29.832700     386.0000     367.6600     332.2700
        1661    29.844900     353.0000     370.4300     332.0700
        1662    29.857200     360.0000     373.5800     331.8700
        1663    29.869400     415.0000     376.9500     331.6700
        1664    29.881700     375.0000     380.2800     331.4800
        1665    29.893900     371.0000     383.2300     331.2800
        1666    29.906200     355.0000     385.5300     331.0800
        1667    29.918400     374.0000     387.2600     330.8800
        1668    29.930700     418.0000     388.8800     330.6800
        1669    29.942900     407.0000     391.0000     330.4800
        1670    29.955200     423.0000     393.9700     330.2800
        1671    29.967400     375.0000     397.8100     330.0800
        1672    29.979700     419.0000     402.4200     329.8800
        1673    29.991900     379.0000     407.8600     329.6800
        1674    30.004200     397.0000     414.4900     329.4800
        1675    30.016400     389.0000     422.8700     329.2800
        1676    30.028700     379.0000     433.6400     329.0800
        1677    30.041000     432.0000     447.5200     328.8800
        1678    30.053200     457.0000     465.4600     328.6700
        1679    30.065500     441.0000     488.8700     328.4700
        1680    30.077700     463.0000     519.7100     328.2700
        1681    30.090000     528.0000     560.4500     328.0700
        1682    30.102200     592.0000     613.4900     327.8700
        1683    30.114500     658.0000     679.9600     327.6700
        1684    30.126700     753.0000     758.3100     327.4600
        1685    30.139000     863.0000     843.7400     327.2600
        1686    30.151200     942.0000     926.7000     327.0600
        1687    30.163500    1021.0000    1002.2100     326.8600
        1688    30.175700    1130.0000    1051.8100     326.6600
        1689    30.188000    1143.0000    1062.4700     326.4500
        1690    30.200200    1099.0000    1034.5800     326.2500
        1691    30.212500     974.0000     984.7100     326.0500
        1692    30.224700     956.0000     933.7200     325.8400
        1693    30.237000     865.0000     891.7600     325.6400
        1694    30.249200     852.0000     854.8500     325.4400
        1695    30.261500     725.0000     812.6800     325.2300
        1696    30.273700     767.0000     759.3200     325.0300
        1697    30.286000     690.0000     698.7400     324.8300
        1698    30.298200     592.0000     641.1200     324.6200
        1699    30.310500     613.0000     595.0600     324.4200
        1700    30.322700     513.0000     563.7700     324.2100
        1701    30.335000     551.0000     546.7900     324.0100
        1702    30.347200     561.0000     542.4500     323.8100
        1703    30.359500     529.0000     548.7000     323.6000
        1704    30.371700     576.0000     562.8800     323.4000
        1705    30.384000     605.0000     581.6300     323.1900
        1706    30.396200     573.0000     601.2500     322.9900
        1707    30.408500     690.0000     616.8500     322.7800
        1708    30.420700     632.0000     621.9500     322.5800
        1709    30.433000     602.0000     612.3300     322.3700
        1710    30.445200     622.0000     591.5700     322.1700
        1711    30.457500     582.0000     568.7100     321.9600
        1712    30.469700     534.0000     549.9900     321.7600
        1713    30.482000     531.0000     535.5600     321.5500
        1714    30.494200     531.0000     521.5700     321.3400
        1715    30.506500     524.0000     503.7600     321.1400
        1716    30.518700     490.0000     481.3800     320.9300
        1717    30.531000     456.0000     457.9800     320.7300
        1718    30.543200     428.0000     437.6800     320.5200
        1719    30.555500     422.0000     422.2200     320.3100
        1720    30.567700     403.0000     411.4100     320.1100
        1721    30.580000     427.0000     404.3400     319.9000
        1722    30.592200     405.0000     399.9900     319.6900
        1723    30.604500     424.0000     397.5000     319.4900
        1724    30.616700     418.0000     396.1000     319.2800
        1725    30.629000     383.0000     394.9900     319.0700
        1726    30.641200     389.0000     393.4000     318.8700
        1727    30.653500     436.0000     391.0300     318.6600
        1728    30.665700     411.0000     388.3900     318.4500
        1729    30.678000     403.0000     386.3000     318.2500
        1730    30.690300     389.0000     385.1200     318.0400
        1731    30.702500     415.0000     384.7200     317.8300
        1732    30.714800     431.0000     384.7000     317.6200
        1733    30.727000     425.0000     384.7600     317.4200
        1734    30.739300     371.0000     385.0300     317.2100
        1735    30.751500     358.0000     385.9700     317.0000
        1736    30.763800     411.0000     388.0400     316.7900
        1737    30.776000     390.0000     391.4800     316.5800
        1738    30.788300     412.0000     396.4100     316.3800
        1739    30.800500     388.0000     402.9600     316.1700
        1740    30.812800     407.0000     411.3200     315.9600
        1741    30.825000     465.0000     421.7500     315.7500
        1742    30.837300     468.0000     434.6100     315.5400
        1743    30.849500     482.0000     450.4800     315.3400
        1744    30.861800     501.0000     470.2400     315.1300
        1745    30.874000     498.0000     495.3200     314.9200
        1746    30.886300     588.0000     528.0200     314.7100
        1747    30.898500     635.0000     571.9300     314.5000
        1748    30.910800     648.0000     632.1600     314.2900
        1749    30.923000     689.0000     715.0400     314.0800
        1750    30.935300     853.0000     826.4500     313.8700
        1751    30.947500     969.0000     968.3500     313.6700
        1752    30.959800    1091.0000    1134.9600     313.4600
        1753    30.972000    1252.0000    1313.3600     313.2500
        1754    30.984300    1495.0000    1485.4200     313.0400
        1755    30.996500    1687.0000    1623.1300     312.8300
        1756    31.008800    1727.0000    1687.0200     312.6200
        1757    31.021000    1713.0000    1651.7400     312.4100
        1758    31.033300    1574.0000    1541.6800     312.2000
        1759    31.045500    1366.0000    1417.5900     311.9900
        1760    31.057800    1250.0000    1322.7100     311.7800
        1761    31.070000    1250.0000    1259.4500     311.5700
        1762    31.082300    1141.0000    1201.9000     311.3600
        1763    31.094500    1138.0000    1119.3700     311.1500
        1764    31.106800    1045.0000    1001.8200     310.9400
        1765    31.119000     863.0000     868.5300     310.7400
        1766    31.131300     706.0000     746.8900     310.5300
        1767    31.143500     641.0000     650.4600     310.3200
        1768    31.155800     555.0000     580.7500     310.1100
        1769    31.168000     528.0000     528.7700     309.9000
        1770    31.180300     490.0000     491.3300     309.6900
        1771    31.192500     497.0000     463.8800     309.4800
        1772    31.204800     465.0000     443.0100     309.2700
        1773    31.217000     423.0000     426.2900     309.0600
        1774    31.229300     416.0000     412.3200     308.8500
        1775    31.241500     398.0000     400.6200     308.6400
        1776    31.253800     430.0000     391.0100     308.4300
        1777    31.266000     406.0000     383.2700     308.2200
        1778    31.278300     333.0000     377.0900     308.0100
        1779    31.290500     370.0000     372.1600     307.8000
        1780    31.302800     395.0000     368.2600     307.5900
        1781    31.315000     362.0000     365.2200     307.3700
        1782    31.327300     358.0000     362.9200     307.1600
        1783    31.339600     321.0000     361.2200     306.9500
        1784    31.351800     370.0000     359.9700     306.7400
        1785    31.364100     337.0000     359.0100     306.5300
        1786    31.376300     324.0000     358.1400     306.3200
        1787    31.388600     367.0000     357.1000     306.1100
        1788    31.400800     355.0000     355.6100     305.9000
        1789    31.413100     351.0000     353.6000     305.6900
        1790    31.425300     330.0000     351.3100     305.4800
        1791    31.437600     341.0000     349.0900     305.2700
        1792    31.449800     347.0000     347.0800     305.0600
        1793    31.462100     332.0000     345.2400     304.8500
        1794    31.474300     326.0000     343.3700     304.6400
        1795    31.486600     337.0000     341.3200     304.4300
        1796    31.498800     357.0000     339.1000     304.2200
        1797    31.511100     339.0000     336.8700     304.0100
        1798    31.523300     349.0000     334.7800     303.8000
        1799    31.535600     324.0000     332.8900     303.5900
        1800    31.547800     347.0000     331.1900     303.3800
        1801    31.560100     319.0000     329.6500     303.1700
        1802    31.572300     360.0000     328.2400     302.9500
        1803    31.584600     360.0000     326.9400     302.7400
        1804    31.596800     342.0000     325.7300     302.5300
        1805    31.609100     340.0000     324.6100     302.3200
        1806    31.621300     358.0000     323.5700     302.1100
        1807    31.633600     327.0000     322.6000     301.9000
        1808    31.645800     330.0000     321.7000     301.6900
        1809    31.658100     333.0000     320.8700     301.4800
        1810    31.670300     320.0000     320.0900     301.2700
        1811    31.682600     298.0000     319.3800     301.0600
        1812    31.694800     318.0000     318.7200     300.8500
        1813    31.707100     302.0000     318.1200     300.6400
        1814    31.719300     360.0000     317.5700     300.4300
        1815    31.731600     333.0000     317.0700     300.2200
        1816    31.743800     327.0000     316.6300     300.0100
        1817    31.756100     335.0000     316.2200     299.8000
        1818    31.768300     323.0000     315.8700     299.5800
        1819    31.780600     286.0000     315.5600     299.3700
        1820    31.792800     331.0000     315.3000     299.1600
        1821    31.805100     322.0000     315.0800     298.9500
        1822    31.817300     325.0000     314.9000     298.7400
        1823    31.829600     337.0000     314.7700     298.5300
        1824    31.841800     317.0000     314.6800     298.3200
        1825    31.854100     312.0000     314.6300     298.1100
        1826    31.866300     326.0000     314.6300     297.9000
        1827    31.878600     335.0000     314.6800     297.6900
        1828    31.890800     347.0000     314.7800     297.4800
        1829    31.903100     291.0000     314.9300     297.2700
        1830    31.915300     316.0000     315.1300     297.0600
        1831    31.927600     348.0000     315.3800     296.8500
        1832    31.939800     334.0000     315.6800     296.6400
        1833    31.952100     315.0000     316.0400     296.4300
        1834    31.964400     283.0000     316.4600     296.2200
        1835    31.976600     324.0000     316.9300     296.0100
        1836    31.988900     328.0000     317.4600     295.8000
        1837    32.001100     320.0000     318.0600     295.5900
        1838    32.013400     341.0000     318.7100     295.3800
        1839    32.025600     347.0000     319.4200     295.1700
        1840    32.037900     357.0000     320.1900     294.9600
        1841    32.050100     352.0000     321.0200     294.7500
        1842    32.062400     336.0000     321.9200     294.5400
        1843    32.074600     346.0000     322.8800     294.3300
        1844    32.086900     321.0000     323.9200     294.1200
        1845    32.099100     326.0000     325.0500     293.9100
        1846    32.111400     306.0000     326.2600     293.7000
        1847    32.123600     323.0000     327.5900     293.4900
        1848    32.135900     321.0000     329.0500     293.2800
        1849    32.148100     334.0000     330.6800     293.0700
        1850    32.160400     314.0000     332.5000     292.8600
        1851    32.172600     346.0000     334.5800     292.6500
        1852    32.184900     318.0000     336.8000     292.4400
        1853    32.197100     341.0000     339.5200     292.2300
        1854    32.209400     356.0000     342.6700     292.0200
        1855    32.221600     350.0000     346.3700     291.8100
        1856    32.233900     325.0000     350.7400     291.6000
        1857    32.246100     339.0000     355.9800     291.3900
        1858    32.258400     353.0000     362.4000     291.1900
        1859    32.270600     367.0000     370.4600     290.9800
        1860    32.282900     403.0000     380.8700     290.7700
        1861    32.295100     402.0000     394.6000     290.5600
        1862    32.307400     392.0000     412.8800     290.3500
        1863    32.319600     483.0000     436.9200     290.1400
        1864    32.331900     472.0000     467.4500     289.9300
        1865    32.344100     497.0000     504.1300     289.7200
        1866    32.356400     547.0000     545.4600     289.5100
        1867    32.368600     564.0000     588.5700     289.3000
        1868    32.380900     622.0000     628.1300     289.1000
        1869    32.393100     698.0000     656.8800     288.8900
        1870    32.405400     700.0000     670.4100     288.6800
        1871    32.417600     695.0000     671.4400     288.4700
        1872    32.429900     681.0000     666.0600     288.2600
        1873    32.442100     671.0000     657.7400     288.0500
        1874    32.454400     666.0000     648.3100     287.8500
        1875    32.466600     643.0000     640.1000     287.6400
        1876    32.478900     623.0000     634.1000     287.4300
        1877    32.491100     649.0000     630.0700     287.2200
        1878    32.503400     621.0000     628.5100     287.0100
        1879    32.515600     610.0000     629.4500     286.8100
        1880    32.527900     573.0000     631.0700     286.6000
        1881    32.540100     624.0000     630.6800     286.3900
        1882    32.552400     598.0000     624.6200     286.1800
        1883    32.564600     579.0000     608.7700     285.9800
        1884    32.576900     563.0000     583.4600     285.7700
        1885    32.589100     575.0000     555.7100     285.5600
        1886    32.601400     543.0000     532.9900     285.3500
        1887    32.613600     490.0000     517.6200     285.1500
        1888    32.625900     526.0000     507.2700     284.9400
        1889    32.638200     496.0000     497.3700     284.7300
        1890    32.650400     485.0000     484.0500     284.5300
        1891    32.662700     477.0000     467.2700     284.3200
        1892    32.674900     458.0000     450.9400     284.1100
        1893    32.687200     416.0000     439.2700     283.9000
        1894    32.699400     442.0000     434.4500     283.7000
        1895    32.711700     407.0000     437.2300     283.4900
        1896    32.723900     435.0000     448.0100     283.2900
        1897    32.736200     479.0000     467.0500     283.0800
        1898    32.748400     444.0000     493.9900     282.8700
        1899    32.760700     486.0000     527.1300     282.6700
        1900    32.772900     602.0000     563.4600     282.4600
        1901    32.785200     551.0000     598.8100     282.2500
        1902    32.797400     624.0000     626.9300     282.0500
        1903    32.809700     618.0000     639.8500     281.8400
        1904    32.821900     629.0000     634.0100     281.6400
        1905    32.834200     530.0000     616.3900     281.4300
        1906    32.846400     576.0000     599.2100     281.2300
        1907    32.858700     582.0000     589.4500     281.0200
        1908    32.870900     599.0000     586.1000     280.8200
        1909    32.883200     556.0000     582.7700     280.6100
        1910    32.895400     586.0000     571.4900     280.4100
        1911    32.907700     562.0000     548.4100     280.2000
        1912    32.919900     532.0000     517.3400     280.0000
        1913    32.932200     486.0000     485.3000     279.7900
        1914    32.944400     445.0000     456.8000     279.5900
        1915    32.956700     434.0000     433.1900     279.3800
        1916    32.968900     444.0000     414.0600     279.1800
        1917    32.981200     451.0000     398.0000     278.9700
        1918    32.993400     379.0000     383.6600     278.7700
        1919    33.005700     381.0000     370.4300     278.5600
        1920    33.017900     334.0000     358.1800     278.3600
        1921    33.030200     346.0000     346.8800     278.1600
        1922    33.042400     330.0000     336.7800     277.9500
        1923    33.054700     325.0000     328.2100     277.7500
        1924    33.066900     288.0000     321.2800     277.5500
        1925    33.079200     329.0000     315.7900     277.3400
        1926    33.091400     299.0000     311.4300     277.1400
        1927    33.103700     307.0000     307.9200     276.9400
        1928    33.115900     337.0000     305.0600     276.7300
        1929    33.128200     328.0000     302.6800     276.5300
        1930    33.140400     336.0000     300.6800     276.3300
        1931    33.152700     309.0000     298.9800     276.1200
        1932    33.164900     305.0000     297.5100     275.9200
        1933    33.177200     269.0000     296.2400     275.7200
        1934    33.189400     315.0000     295.1100     275.5200
        1935    33.201700     328.0000     294.1300     275.3200
        1936    33.213900     286.0000     293.2700     275.1100
        1937    33.226200     300.0000     292.5400     274.9100
        1938    33.238400     298.0000     291.9300     274.7100
        1939    33.250700     293.0000     291.4500     274.5100
        1940    33.262900     293.0000     291.0900     274.3100
        1941    33.275200     276.0000     290.8400     274.1000
        1942    33.287500     286.0000     290.7100     273.9000
        1943    33.299700     277.0000     290.7200     273.7000
        1944    33.312000     310.0000     290.8900     273.5000
        1945    33.324200     310.0000     291.2600     273.3000
        1946    33.336500     287.0000     291.8700     273.1000
        1947    33.348700     289.0000     292.8300     272.9000
        1948    33.361000     277.0000     294.2700     272.7000
        1949    33.373200     288.0000     296.4500     272.5000
        1950    33.385500     314.0000     299.6800     272.3000
        1951    33.397700     316.0000     304.3400     272.1000
        1952    33.410000     284.0000     310.7500     271.9000
        1953    33.422200     325.0000     318.9400     271.7000
        1954    33.434500     341.0000     328.4900     271.5000
        1955    33.446700     341.0000     338.5600     271.3000
        1956    33.459000     342.0000     347.8000     271.1000
        1957    33.471200     352.0000     354.0100     270.9000
        1958    33.483500     347.0000     354.7600     270.7000
        1959    33.495700     363.0000     349.7400     270.5000
        1960    33.508000     352.0000     341.8600     270.3000
        1961    33.520200     324.0000     334.8400     270.1000
        1962    33.532500     330.0000     330.3200     269.9100
        1963    33.544700     316.0000     327.7600     269.7100
        1964    33.557000     341.0000     325.4100     269.5100
        1965    33.569200     300.0000     321.3800     269.3100
        1966    33.581500     330.0000     314.9800     269.1100
        1967    33.593700     336.0000     307.3200     268.9200
        1968    33.606000     297.0000     300.1400     268.7200
        1969    33.618200     295.0000     294.4100     268.5200
        1970    33.630500     308.0000     290.1900     268.3200
        1971    33.642700     297.0000     287.1700     268.1300
        1972    33.655000     281.0000     284.9800     267.9300
        1973    33.667200     296.0000     283.3800     267.7300
        1974    33.679500     278.0000     282.1700     267.5400
        1975    33.691700     294.0000     281.2500     267.3400
        1976    33.704000     322.0000     280.5400     267.1400
        1977    33.716200     249.0000     279.9800     266.9500
        1978    33.728500     309.0000     279.5500     266.7500
        1979    33.740700     307.0000     279.2200     266.5500
        1980    33.753000     266.0000     278.9800     266.3600
        1981    33.765200     283.0000     278.8100     266.1600
        1982    33.777500     272.0000     278.7100     265.9700
        1983    33.789700     302.0000     278.6700     265.7700
        1984    33.802000     267.0000     278.7000     265.5800
        1985    33.814200     269.0000     278.7800     265.3800
        1986    33.826500     277.0000     278.9200     265.1900
        1987    33.838700     291.0000     279.1200     264.9900
        1988    33.851000     270.0000     279.4000     264.8000
        1989    33.863200     278.0000     279.7400     264.6000
        1990    33.875500     300.0000     280.1600     264.4100
        1991    33.887700     286.0000     280.6700     264.2200
        1992    33.900000     285.0000     281.2700     264.0200
        1993    33.912300     302.0000     282.0000     263.8300
        1994    33.924500     271.0000     282.8500     263.6400
        1995    33.936800     304.0000     283.8700     263.4400
        1996    33.949000     299.0000     285.0700     263.2500
        1997    33.961300     280.0000     286.5000     263.0600
        1998    33.973500     288.0000     288.2100     262.8600
        1999    33.985800     287.0000     290.2600     262.6700
        2000    33.998000     283.0000     292.7300     262.4800
        2001    34.010300     320.0000     295.7100     262.2900
        2002    34.022500     318.0000     299.3100     262.0900
        2003    34.034800     293.0000     303.6200     261.9000
        2004    34.047000     324.0000     308.7500     261.7100
        2005    34.059300     334.0000     314.8200     261.5200
        2006    34.071500     323.0000     321.9600     261.3300
        2007    34.083800     347.0000     330.4000     261.1400
        2008    34.096000     387.0000     340.5600     260.9500
        2009    34.108300     371.0000     353.2500     260.7500
        2010    34.120500     392.0000     369.9700     260.5600
        2011    34.132800     434.0000     393.3000     260.3700
        2012    34.145000     447.0000     427.1900     260.1800
        2013    34.157300     540.0000     476.8100     259.9900
        2014    34.169500     596.0000     547.4500     259.8000
        2015    34.181800     644.0000     641.6900     259.6100
        2016    34.194000     749.0000     756.2300     259.4200
        2017    34.206300     849.0000     882.4100     259.2300
        2018    34.218500    1004.0000    1007.2300     259.0500
        2019    34.230800    1071.0000    1105.4300     258.8600
        2020    34.243000    1045.0000    1137.5900     258.6700
        2021    34.255300    1063.0000    1082.8800     258.4800
        2022    34.267500     920.0000     975.8300     258.2900
        2023    34.279800     874.0000     877.6400     258.1000
        2024    34.292000     806.0000     819.9300     257.9100
        2025    34.304300     792.0000     798.4900     257.7300
        2026    34.316500     767.0000     791.0200     257.5400
        2027    34.328800     739.0000     768.0700     257.3500
        2028    34.341000     733.0000     708.6800     257.1600
        2029    34.353300     590.0000     623.1000     256.9800
        2030    34.365500     584.0000     531.2000     256.7900
        2031    34.377800     491.0000     457.4000     256.6000
        2032    34.390000     451.0000     405.1200     256.4200
        2033    34.402300     365.0000     369.5800     256.2300
        2034    34.414500     342.0000     345.2500     256.0400
        2035    34.426800     327.0000     328.1700     255.8600
        2036    34.439000     350.0000     315.7600     255.6700
        2037    34.451300     278.0000     306.4700     255.4900
        2038    34.463500     315.0000     299.2900     255.3000
        2039    34.475800     311.0000     293.6000     255.1200
        2040    34.488000     304.0000     289.0000     254.9300
        2041    34.500300     257.0000     285.2300     254.7500
        2042    34.512500     272.0000     282.1000     254.5600
        2043    34.524800     310.0000     279.4700     254.3800
        2044    34.537000     268.0000     277.2300     254.1900
        2045    34.549300     291.0000     275.2900     254.0100
        2046    34.561600     261.0000     273.6000     253.8300
        2047    34.573800     264.0000     272.1100     253.6400
        2048    34.586100     270.0000     270.8100     253.4600
        2049    34.598300     265.0000     269.6800     253.2800
        2050    34.610600     263.0000     268.6900     253.0900
        2051    34.622800     288.0000     267.8300     252.9100
        2052    34.635100     270.0000     267.0800     252.7300
        2053    34.647300     237.0000     266.4400     252.5500
        2054    34.659600     271.0000     265.9200     252.3600
        2055    34.671800     295.0000     265.5100     252.1800
        2056    34.684100     277.0000     265.2200     252.0000
        2057    34.696300     291.0000     265.0900     251.8200
        2058    34.708600     283.0000     265.1500     251.6400
        2059    34.720800     274.0000     265.4300     251.4600
        2060    34.733100     267.0000     265.9700     251.2800
        2061    34.745300     266.0000     266.7600     251.1000
        2062    34.757600     289.0000     267.7400     250.9100
        2063    34.769800     269.0000     268.8000     250.7300
        2064    34.782100     282.0000     269.7600     250.5500
        2065    34.794300     268.0000     270.3700     250.3700
        2066    34.806600     250.0000     270.3600     250.2000
        2067    34.818800     253.0000     269.7300     250.0200
        2068    34.831100     312.0000     268.8500     249.8400
        2069    34.843300     290.0000     268.1500     249.6600
        2070    34.855600     282.0000     267.8200     249.4800
        2071    34.867800     280.0000     267.8300     249.3000
        2072    34.880100     252.0000     268.0200     249.1200
        2073    34.892300     269.0000     268.2300     248.9400
        2074    34.904600     263.0000     268.4300     248.7700
        2075    34.916800     298.0000     268.8500     248.5900
        2076    34.929100     286.0000     269.8400     248.4100
        2077    34.941300     293.0000     271.7500     248.2300
        2078    34.953600     308.0000     274.8000     248.0600
        2079    34.965800     272.0000     279.0900     247.8800
        2080    34.978100     274.0000     284.5500     247.7000
        2081    34.990300     268.0000     290.8100     247.5300
        2082    35.002600     269.0000     297.1400     247.3500
        2083    35.014800     316.0000     302.5800     247.1800
        2084    35.027100     297.0000     306.0900     247.0000
        2085    35.039300     278.0000     306.7300     246.8200
        2086    35.051600     309.0000     304.1600     246.6500
        2087    35.063800     288.0000     299.3700     246.4700
        2088    35.076100     279.0000     294.4000     246.3000
        2089    35.088300     283.0000     290.6800     246.1300
        2090    35.100600     273.0000     288.2500     245.9500
        2091    35.112800     328.0000     286.3500     245.7800
        2092    35.125100     265.0000     284.0100     245.6000
        2093    35.137300     268.0000     280.5500     245.4300
        2094    35.149600     305.0000     275.9600     245.2600
        2095    35.161800     314.0000     271.0100     245.0800
        2096    35.174100     259.0000     266.6100     244.9100
        2097    35.186300     273.0000     263.2100     244.7400
        2098    35.198600     245.0000     260.7700     244.5600
        2099    35.210900     275.0000     259.0800     244.3900
        2100    35.223100     291.0000     257.9300     244.2200
        2101    35.235400     235.0000     257.1800     244.0500
        2102    35.247600     244.0000     256.7400     243.8800
        2103    35.259900     286.0000     256.5300     243.7100
        2104    35.272100     264.0000     256.5400     243.5300
        2105    35.284400     268.0000     256.7500     243.3600
        2106    35.296600     277.0000     257.1600     243.1900
        2107    35.308900     233.0000     257.7900     243.0200
        2108    35.321100     244.0000     258.6800     242.8500
        2109    35.333400     258.0000     259.9000     242.6800
        2110    35.345600     266.0000     261.5400     242.5100
        2111    35.357900     265.0000     263.7200     242.3400
        2112    35.370100     274.0000     266.5900     242.1700
        2113    35.382400     303.0000     270.3100     242.0100
        2114    35.394600     283.0000     274.9700     241.8400
        2115    35.406900     292.0000     280.5800     241.6700
        2116    35.419100     273.0000     287.0600     241.5000
        2117    35.431400     299.0000     294.2800     241.3300
        2118    35.443600     292.0000     301.9300     241.1600
        2119    35.455900     324.0000     309.6200     241.0000
        2120    35.468100     302.0000     317.4800     240.8300
        2121    35.480400     351.0000     325.7900     240.6600
        2122    35.492600     308.0000     336.1100     240.4900
        2123    35.504900     358.0000     347.3200     240.3300
        2124    35.517100     412.0000     357.1500     240.1600
        2125    35.529400     377.0000     362.1400     240.0000
        2126    35.541600     372.0000     359.5300     239.8300
        2127    35.553900     343.0000     350.0400     239.6600
        2128    35.566100     338.0000     337.9500     239.5000
        2129    35.578400     334.0000     327.6200     239.3300
        2130    35.590600     352.0000     320.7800     239.1700
        2131    35.602900     317.0000     316.6400     239.0000
        2132    35.615100     311.0000     313.1100     238.8400
        2133    35.627400     312.0000     307.9300     238.6700
        2134    35.639600     294.0000     300.1500     238.5100
        2135    35.651900     298.0000     290.8100     238.3500
        2136    35.664100     270.0000     281.8500     238.1800
        2137    35.676400     279.0000     274.5800     238.0200
        2138    35.688600     237.0000     269.3000     237.8600
        2139    35.700900     272.0000     265.7400     237.6900
        2140    35.713100     252.0000     263.5200     237.5300
        2141    35.725400     240.0000     262.2700     237.3700
        2142    35.737600     252.0000     261.7300     237.2100
        2143    35.749900     258.0000     261.6900     237.0500
        2144    35.762100     289.0000     261.9500     236.8800
        2145    35.774400     244.0000     262.4300     236.7200
        2146    35.786600     249.0000     263.1300     236.5600
        2147    35.798900     274.0000     264.2400     236.4000
        2148    35.811100     280.0000     265.9900     236.2400
        2149    35.823400     262.0000     268.5500     236.0800
        2150    35.835700     269.0000     272.0100     235.9200
        2151    35.847900     285.0000     276.4100     235.7600
        2152    35.860200     277.0000     281.7200     235.6000
        2153    35.872400     311.0000     287.9700     235.4400
        2154    35.884700     291.0000     295.2000     235.2800
        2155    35.896900     309.0000     303.4500     235.1200
        2156    35.909200     312.0000     312.9500     234.9600
        2157    35.921400     301.0000     324.3300     234.8100
        2158    35.933700     331.0000     338.1200     234.6500
        2159    35.945900     329.0000     353.9600     234.4900
        2160    35.958200     369.0000     370.2700     234.3300
        2161    35.970400     382.0000     384.0800     234.1800
        2162    35.982700     349.0000     391.1700     234.0200
        2163    35.994900     340.0000     388.5000     233.8600
        2164    36.007200     372.0000     377.9600     233.7000
        2165    36.019400     348.0000     365.5300     233.5500
        2166    36.031700     335.0000     356.2300     233.3900
        2167    36.043900     360.0000     351.4000     233.2400
        2168    36.056200     367.0000     349.6000     233.0800
        2169    36.068400     336.0000     347.9700     232.9300
        2170    36.080700     316.0000     343.2100     232.7700
        2171    36.092900     342.0000     333.4900     232.6200
        2172    36.105200     292.0000     319.9600     232.4600
        2173    36.117400     280.0000     305.7300     232.3100
        2174    36.129700     286.0000     293.3800     232.1500
        2175    36.141900     266.0000     283.8600     232.0000
        2176    36.154200     235.0000     276.8900     231.8500
        2177    36.166400     269.0000     271.7500     231.6900
        2178    36.178700     259.0000     267.6000     231.5400
        2179    36.190900     266.0000     263.7700     231.3900
        2180    36.203200     264.0000     259.9600     231.2300
        2181    36.215400     218.0000     256.3600     231.0800
        2182    36.227700     240.0000     253.3100     230.9300
        2183    36.239900     233.0000     250.9600     230.7800
        2184    36.252200     266.0000     249.3200     230.6300
        2185    36.264400     226.0000     248.3100     230.4700
        2186    36.276700     242.0000     247.8500     230.3200
        2187    36.288900     228.0000     247.8000     230.1700
        2188    36.301200     250.0000     248.0000     230.0200
        2189    36.313400     236.0000     248.2600     229.8700
        2190    36.325700     255.0000     248.3000     229.7200
        2191    36.337900     235.0000     247.7900     229.5700
        2192    36.350200     200.0000     246.6500     229.4200
        2193    36.362400     250.0000     245.1800     229.2700
        2194    36.374700     240.0000     243.7900     229.1200
        2195    36.386900     207.0000     242.7300     228.9800
        2196    36.399200     250.0000     241.9800     228.8300
        2197    36.411400     218.0000     241.3800     228.6800
        2198    36.423700     249.0000     240.7400     228.5300
        2199    36.435900     239.0000     239.8600     228.3800
        2200    36.448200     217.0000     238.7400     228.2400
        2201    36.460400     231.0000     237.5300     228.0900
        2202    36.472700     234.0000     236.4200     227.9400
        2203    36.485000     235.0000     235.4900     227.8000
        2204    36.497200     228.0000     234.7400     227.6500
        2205    36.509500     234.0000     234.1500     227.5000
        2206    36.521700     204.0000     233.6700     227.3600
        2207    36.534000     213.0000     233.2900     227.2100
        2208    36.546200     224.0000     232.9900     227.0700
        2209    36.558500     220.0000     232.7700     226.9200
        2210    36.570700     220.0000     232.6200     226.7800
        2211    36.583000     233.0000     232.5600     226.6300
        2212    36.595200     248.0000     232.6100     226.4900
        2213    36.607500     233.0000     232.7900     226.3400
        2214    36.619700     228.0000     233.1000     226.2000
        2215    36.632000     230.0000     233.5500     226.0600
        2216    36.644200     236.0000     234.0600     225.9100
        2217    36.656500     240.0000     234.6200     225.7700
        2218    36.668700     258.0000     235.0900     225.6300
        2219    36.681000     200.0000     235.2800     225.4900
        2220    36.693200     214.0000     235.0500     225.3400
        2221    36.705500     226.0000     234.4500     225.2000
        2222    36.717700     242.0000     233.7200     225.0600
        2223    36.730000     243.0000     233.1000     224.9200
        2224    36.742200     223.0000     232.6700     224.7800
        2225    36.754500     194.0000     232.3900     224.6400
        2226    36.766700     234.0000     232.1700     224.5000
        2227    36.779000     234.0000     231.8600     224.3600
        2228    36.791200     235.0000     231.3800     224.2200
        2229    36.803500     252.0000     230.7700     224.0800
        2230    36.815700     219.0000     230.1500     223.9400
        2231    36.828000     217.0000     229.6000     223.8000
        2232    36.840200     215.0000     229.1700     223.6600
        2233    36.852500     226.0000     228.8600     223.5200
        2234    36.864700     243.0000     228.6400     223.3800
        2235    36.877000     214.0000     228.5100     223.2400
        2236    36.889200     188.0000     228.4500     223.1000
        2237    36.901500     224.0000     228.4900     222.9700
        2238    36.913700     194.0000     228.6200     222.8300
        2239    36.926000     218.0000     228.8500     222.6900
        2240    36.938200     219.0000     229.2000     222.5600
        2241    36.950500     233.0000     229.6500     222.4200
        2242    36.962700     240.0000     230.1800     222.2800
        2243    36.975000     259.0000     230.7300     222.1500
        2244    36.987200     225.0000     231.2400     222.0100
        2245    36.999500     199.0000     231.5900     221.8700
        2246    37.011700     220.0000     231.7700     221.7400
        2247    37.024000     214.0000     231.8500     221.6000
        2248    37.036200     219.0000     231.9800     221.4700
        2249    37.048500     216.0000     232.2700     221.3400
        2250    37.060700     229.0000     232.7800     221.2000
        2251    37.073000     227.0000     233.5000     221.0700
        2252    37.085200     236.0000     234.4000     220.9300
        2253    37.097500     223.0000     235.4800     220.8000
        2254    37.109700     219.0000     236.8000     220.6700
        2255    37.122000     225.0000     238.5600     220.5300
        2256    37.134300     218.0000     241.0500     220.4000
        2257    37.146500     248.0000     244.6000     220.2700
        2258    37.158800     241.0000     249.6200     220.1400
        2259    37.171000     234.0000     256.4400     220.0000
        2260    37.183300     244.0000     265.2400     219.8700
        2261    37.195500     281.0000     275.8400     219.7400
        2262    37.207800     264.0000     287.5500     219.6100
        2263    37.220000     318.0000     299.0600     219.4800
        2264    37.232300     350.0000     308.3000     219.3500
        2265    37.244500     320.0000     312.8100     219.2200
        2266    37.256800     337.0000     311.2700     219.0900
        2267    37.269000     324.0000     304.8900     218.9600
        2268    37.281300     265.0000     296.7800     218.8300
        2269    37.293500     277.0000     289.8000     218.7000
        2270    37.305800     284.0000     285.1700     218.5700
        2271    37.318000     283.0000     282.5000     218.4400
        2272    37.330300     296.0000     280.3200     218.3100
        2273    37.342500     249.0000     276.9000     218.1900
        2274    37.354800     286.0000     271.2100     218.0600
        2275    37.367000     262.0000     263.6200     217.9300
        2276    37.379300     260.0000     255.4500     217.8000
        2277    37.391500     220.0000     247.9700     217.6800
        2278    37.403800     227.0000     241.8000     217.5500
        2279    37.416000     266.0000     237.0300     217.4200
        2280    37.428300     232.0000     233.4300     217.3000
        2281    37.440500     232.0000     230.7200     217.1700
        2282    37.452800     249.0000     228.6600     217.0500
        2283    37.465000     233.0000     227.0500     216.9200
        2284    37.477300     214.0000     225.7900     216.7900
        2285    37.489500     223.0000     224.7600     216.6700
        2286    37.501800     204.0000     223.9200     216.5500
        2287    37.514000     195.0000     223.2300     216.4200
        2288    37.526300     207.0000     222.6500     216.3000
        2289    37.538500     240.0000     222.1500     216.1700
        2290    37.550800     249.0000     221.7300     216.0500
        2291    37.563000     205.0000     221.3800     215.9300
        2292    37.575300     209.0000     221.0900     215.8000
        2293    37.587500     199.0000     220.8600     215.6800
        2294    37.599800     245.0000     220.7000     215.5600
        2295    37.612000     190.0000     220.6200     215.4400
        2296    37.624300     202.0000     220.6400     215.3100
        2297    37.636500     238.0000     220.7800     215.1900
        2298    37.648800     232.0000     221.0700     215.0700
        2299    37.661000     197.0000     221.5000     214.9500
        2300    37.673300     214.0000     222.0700     214.8300
        2301    37.685500     264.0000     222.7100     214.7100
        2302    37.697800     216.0000     223.3200     214.5900
        2303    37.710000     200.0000     223.7400     214.4700
        2304    37.722300     246.0000     223.8000     214.3500
        2305    37.734500     239.0000     223.4100     214.2300
        2306    37.746800     224.0000     222.7100     214.1100
        2307    37.759100     184.0000     221.9400     213.9900
        2308    37.771300     226.0000     221.3200     213.8700
        2309    37.783600     216.0000     220.8900     213.7500
        2310    37.795800     234.0000     220.6100     213.6300
        2311    37.808100     220.0000     220.3400     213.5200
        2312    37.820300     197.0000     219.9700     213.4000
        2313    37.832600     217.0000     219.4500     213.2800
        2314    37.844800     225.0000     218.7800     213.1600
        2315    37.857100     219.0000     218.0700     213.0500
        2316    37.869300     214.0000     217.4300     212.9300
        2317    37.881600     219.0000     216.9000     212.8100
        2318    37.893800     230.0000     216.4700     212.7000
        2319    37.906100     232.0000     216.1300     212.5800
        2320    37.918300     207.0000     215.8600     212.4700
        2321    37.930600     189.0000     215.6300     212.3500
        2322    37.942800     214.0000     215.4400     212.2400
        2323    37.955100     223.0000     215.2800     212.1200
        2324    37.967300     210.0000     215.1400     212.0100
        2325    37.979600     201.0000     215.0200     211.8900
        2326    37.991800     226.0000     214.9200     211.7800
        2327    38.004100     208.0000     214.8400     211.6600
        2328    38.016300     214.0000     214.7800     211.5500
        2329    38.028600     175.0000     214.7400     211.4400
        2330    38.040800     206.0000     214.7200     211.3200
        2331    38.053100     193.0000     214.7200     211.2100
        2332    38.065300     207.0000     214.7400     211.1000
        2333    38.077600     209.0000     214.7900     210.9900
        2334    38.089800     192.0000     214.8700     210.8800
        2335    38.102100     229.0000     214.9900     210.7600
        2336    38.114300     213.0000     215.1500     210.6500
        2337    38.126600     241.0000     215.3900     210.5400
        2338    38.138800     209.0000     215.7200     210.4300
        2339    38.151100     195.0000     216.1800     210.3200
        2340    38.163300     193.0000     216.8200     210.2100
        2341    38.175600     220.0000     217.7000     210.1000
        2342    38.187800     214.0000     218.8900     209.9900
        2343    38.200100     211.0000     220.4100     209.8800
        2344    38.212300     202.0000     222.2600     209.7700
        2345    38.224600     211.0000     224.3600     209.6600
        2346    38.236800     223.0000     226.4800     209.5500
        2347    38.249100     243.0000     228.2900     209.4400
        2348    38.261300     227.0000     229.4100     209.3400
        2349    38.273600     209.0000     229.5900     209.2300
        2350    38.285800     243.0000     228.8300     209.1200
        2351    38.298100     247.0000     227.4100     209.0100
        2352    38.310300     225.0000     225.8600     208.9100
        2353    38.322600     227.0000     224.6400     208.8000
        2354    38.334800     233.0000     223.8400     208.6900
        2355    38.347100     222.0000     223.3000     208.5900
        2356    38.359300     217.0000     222.7300     208.4800
        2357    38.371600     249.0000     221.8800     208.3700
        2358    38.383800     231.0000     220.6700     208.2700
        2359    38.396100     238.0000     219.1600     208.1600
        2360    38.408400     220.0000     217.5700     208.0600
        2361    38.420600     217.0000     216.1200     207.9500
        2362    38.432900     192.0000     214.9500     207.8500
        2363    38.445100     230.0000     214.0300     207.7400
        2364    38.457400     205.0000     213.3200     207.6400
        2365    38.469600     220.0000     212.7700     207.5400
        2366    38.481900     195.0000     212.3300     207.4300
        2367    38.494100     212.0000     211.9900     207.3300
        2368    38.506400     197.0000     211.7100     207.2300
        2369    38.518600     194.0000     211.4800     207.1200
        2370    38.530900     203.0000     211.2900     207.0200
        2371    38.543100     221.0000     211.1300     206.9200
        2372    38.555400     211.0000     211.0000     206.8200
        2373    38.567600     219.0000     210.9000     206.7200
        2374    38.579900     211.0000     210.8100     206.6100
        2375    38.592100     196.0000     210.7500     206.5100
        2376    38.604400     202.0000     210.7000     206.4100
        2377    38.616600     195.0000     210.6800     206.3100
        2378    38.628900     207.0000     210.6700     206.2100
        2379    38.641100     205.0000     210.6800     206.1100
        2380    38.653400     197.0000     210.7000     206.0100
        2381    38.665600     197.0000     210.7500     205.9100
        2382    38.677900     215.0000     210.8300     205.8100
        2383    38.690100     205.0000     210.9200     205.7100
        2384    38.702400     216.0000     211.0500     205.6100
        2385    38.714600     207.0000     211.2000     205.5200
        2386    38.726900     207.0000     211.3900     205.4200
        2387    38.739100     186.0000     211.6200     205.3200
        2388    38.751400     207.0000     211.8900     205.2200
        2389    38.763600     189.0000     212.2200     205.1200
        2390    38.775900     225.0000     212.6000     205.0300
        2391    38.788100     211.0000     213.0500     204.9300
        2392    38.800400     232.0000     213.5700     204.8300
        2393    38.812600     202.0000     214.1800     204.7400
        2394    38.824900     213.0000     214.8800     204.6400
        2395    38.837100     199.0000     215.6900     204.5400
        2396    38.849400     205.0000     216.6400     204.4500
        2397    38.861600     184.0000     217.7700     204.3500
        2398    38.873900     198.0000     219.1500     204.2600
        2399    38.886100     207.0000     220.8700     204.1600
        2400    38.898400     217.0000     223.1000     204.0700
        2401    38.910600     195.0000     226.0200     203.9700
        2402    38.922900     237.0000     229.9100     203.8800
        2403    38.935100     212.0000     235.0800     203.7900
        2404    38.947400     266.0000     241.7800     203.6900
        2405    38.959600     263.0000     250.0900     203.6000
        2406    38.971900     238.0000     259.7100     203.5000
        2407    38.984100     256.0000     269.9000     203.4100
        2408    38.996400     270.0000     279.3200     203.3200
        2409    39.008600     294.0000     285.8700     203.2300
        2410    39.020900     283.0000     287.2600     203.1300
        2411    39.033100     260.0000     283.0300     203.0400
        2412    39.045400     306.0000     275.6900     202.9500
        2413    39.057700     276.0000     268.8200     202.8600
        2414    39.069900     288.0000     264.2300     202.7700
        2415    39.082200     273.0000     262.2300     202.6800
        2416    39.094400     254.0000     261.9100     202.5900
        2417    39.106700     272.0000     261.7800     202.5000
        2418    39.118900     278.0000     260.1400     202.4100
        2419    39.131200     259.0000     256.0300     202.3200
        2420    39.143400     226.0000     249.9400     202.2300
        2421    39.155700     206.0000     243.2800     202.1400
        2422    39.167900     242.0000     237.2200     202.0500
        2423    39.180200     221.0000     232.2700     201.9600
        2424    39.192400     200.0000     228.5400     201.8700
        2425    39.204700     226.0000     225.9300     201.7800
        2426    39.216900     217.0000     224.2900     201.6900
        2427    39.229200     253.0000     223.4400     201.6000
        2428    39.241400     241.0000     223.1800     201.5200
        2429    39.253700     214.0000     223.3200     201.4300
        2430    39.265900     242.0000     223.6400     201.3400
        2431    39.278200     203.0000     223.9700     201.2500
        2432    39.290400     238.0000     224.1200     201.1700
        2433    39.302700     181.0000     223.8600     201.0800
        2434    39.314900     217.0000     223.1500     201.0000
        2435    39.327200     216.0000     222.2800     200.9100
        2436    39.339400     217.0000     221.6000     200.8200
        2437    39.351700     195.0000     221.2800     200.7400
        2438    39.363900     216.0000     221.2200     200.6500
        2439    39.376200     215.0000     221.1300     200.5700
        2440    39.388400     228.0000     220.7000     200.4800
        2441    39.400700     250.0000     219.8100     200.4000
        2442    39.412900     219.0000     218.5900     200.3100
        2443    39.425200     207.0000     217.2800     200.2300
        2444    39.437400     243.0000     216.1400     200.1500
        2445    39.449700     220.0000     215.2800     200.0600
        2446    39.461900     211.0000     214.6800     199.9800
        2447    39.474200     219.0000     214.2300     199.9000
        2448    39.486400     188.0000     213.8100     199.8100
        2449    39.498700     185.0000     213.3900     199.7300
        2450    39.510900     201.0000     213.0500     199.6500
        2451    39.523200     190.0000     212.8900     199.5700
        2452    39.535400     177.0000     212.9700     199.4800
        2453    39.547700     210.0000     213.2800     199.4000
        2454    39.559900     236.0000     213.7700     199.3200
        2455    39.572200     202.0000     214.3600     199.2400
        2456    39.584400     213.0000     214.9300     199.1600
        2457    39.596700     217.0000     215.3900     199.0800
        2458    39.608900     213.0000     215.7100     199.0000
        2459    39.621200     206.0000     215.9900     198.9200
        2460    39.633400     228.0000     216.3900     198.8400
        2461    39.645700     200.0000     217.0200     198.7600
        2462    39.657900     218.0000     217.9300     198.6800
        2463    39.670200     225.0000     219.1000     198.6000
        2464    39.682400     243.0000     220.5000     198.5200
        2465    39.694700     227.0000     222.1300     198.4400
        2466    39.707000     228.0000     224.0400     198.3600
        2467    39.719200     215.0000     226.4500     198.2800
        2468    39.731500     231.0000     229.6600     198.2100
        2469    39.743700     245.0000     234.1300     198.1300
        2470    39.756000     246.0000     240.4100     198.0500
        2471    39.768200     252.0000     249.1400     197.9700
        2472    39.780500     250.0000     260.9700     197.9000
        2473    39.792700     284.0000     276.2100     197.8200
        2474    39.805000     288.0000     294.5600     197.7400
        2475    39.817200     309.0000     314.7700     197.6600
        2476    39.829500     345.0000     334.3800     197.5900
        2477    39.841700     321.0000     349.2300     197.5100
        2478    39.854000     376.0000     354.7400     197.4400
        2479    39.866200     367.0000     349.7000     197.3600
        2480    39.878500     349.0000     338.6800     197.2900
        2481    39.890700     323.0000     328.7600     197.2100
        2482    39.903000     324.0000     324.5100     197.1400
        2483    39.915200     358.0000     326.6900     197.0600
        2484    39.927500     339.0000     333.6600     196.9900
        2485    39.939700     325.0000     342.4800     196.9100
        2486    39.952000     375.0000     349.7900     196.8400
        2487    39.964200     373.0000     353.6900     196.7700
        2488    39.976500     375.0000     355.7100     196.6900
        2489    39.988700     374.0000     359.7600     196.6200
        2490    40.001000     411.0000     368.7400     196.5500
        2491    40.013200     430.0000     382.5800     196.4700
        2492    40.025500     427.0000     398.3400     196.4000
        2493    40.037700     410.0000     410.7700     196.3300
        2494    40.050000     427.0000     413.8000     196.2600
        2495    40.062200     416.0000     405.0200     196.1800
        2496    40.074500     443.0000     388.9100     196.1100
        2497    40.086700     355.0000     373.3400     196.0400
        2498    40.099000     335.0000     363.7300     195.9700
        2499    40.111200     401.0000     361.2200     195.9000
        2500    40.123500     356.0000     364.0900     195.8300
        2501    40.135700     405.0000     368.9000     195.7600
        2502    40.148000     359.0000     371.1700     195.6900
        2503    40.160200     401.0000     366.9000     195.6200
        2504    40.172500     366.0000     355.5700     195.5500
        2505    40.184700     392.0000     341.1200     195.4800
        2506    40.197000     348.0000     328.7900     195.4100
        2507    40.209200     310.0000     321.7900     195.3400
        2508    40.221500     352.0000     320.6000     195.2700
        2509    40.233700     338.0000     323.9100     195.2000
        2510    40.246000     344.0000     329.3900     195.1300
        2511    40.258200     320.0000     333.7300     195.0600
        2512    40.270500     328.0000     333.1900     195.0000
        2513    40.282700     312.0000     325.7200     194.9300
        2514    40.295000     292.0000     313.2700     194.8600
        2515    40.307200     302.0000     300.3100     194.7900
        2516    40.319500     292.0000     290.3900     194.7300
        2517    40.331700     306.0000     284.1600     194.6600
        2518    40.344000     274.0000     280.9500     194.5900
        2519    40.356300     283.0000     279.0200     194.5200
        2520    40.368500     277.0000     276.2700     194.4600
        2521    40.380800     249.0000     271.0800     194.3900
        2522    40.393000     265.0000     263.2300     194.3300
        2523    40.405300     247.0000     254.1400     194.2600
        2524    40.417500     273.0000     245.6000     194.2000
        2525    40.429800     248.0000     238.6100     194.1300
        2526    40.442000     243.0000     233.2300     194.0600
        2527    40.454300     219.0000     229.0900     194.0000
        2528    40.466500     252.0000     225.7200     193.9400
        2529    40.478800     230.0000     222.8100     193.8700
        2530    40.491000     221.0000     220.2700     193.8100
        2531    40.503300     235.0000     218.1600     193.7400
        2532    40.515500     232.0000     216.5100     193.6800
        2533    40.527800     212.0000     215.2800     193.6200
        2534    40.540000     204.0000     214.4200     193.5500
        2535    40.552300     204.0000     213.8700     193.4900
        2536    40.564500     171.0000     213.5900     193.4300
        2537    40.576800     204.0000     213.5600     193.3600
        2538    40.589000     229.0000     213.7800     193.3000
        2539    40.601300     215.0000     214.2800     193.2400
        2540    40.613500     217.0000     215.1000     193.1800
        2541    40.625800     234.0000     216.3100     193.1100
        2542    40.638000     233.0000     218.0300     193.0500
        2543    40.650300     231.0000     220.4100     192.9900
        2544    40.662500     226.0000     223.5800     192.9300
        2545    40.674800     249.0000     227.7000     192.8700
        2546    40.687000     227.0000     232.8500     192.8100
        2547    40.699300     242.0000     238.9500     192.7500
        2548    40.711500     227.0000     245.6900     192.6900
        2549    40.723800     255.0000     252.4200     192.6300
        2550    40.736000     268.0000     258.3700     192.5700
        2551    40.748300     251.0000     262.7700     192.5100
        2552    40.760500     261.0000     264.9200     192.4500
        2553    40.772800     260.0000     264.6100     192.3900
        2554    40.785000     270.0000     262.8100     192.3300
        2555    40.797300     255.0000     261.3500     192.2700
        2556    40.809500     273.0000     261.6800     192.2100
        2557    40.821800     269.0000     264.3200     192.1500
        2558    40.834000     245.0000     269.2000     192.0900
        2559    40.846300     264.0000     276.1700     192.0400
        2560    40.858500     269.0000     285.1900     191.9800
        2561    40.870800     279.0000     296.4400     191.9200
        2562    40.883000     315.0000     310.3400     191.8600
        2563    40.895300     339.0000     327.4700     191.8000
        2564    40.907500     335.0000     347.8500     191.7500
        2565    40.919800     363.0000     370.0200     191.6900
        2566    40.932000     395.0000     390.7600     191.6300
        2567    40.944300     433.0000     405.8400     191.5800
        2568    40.956500     421.0000     411.9700     191.5200
        2569    40.968800     378.0000     408.9600     191.4600
        2570    40.981000     423.0000     400.0900     191.4100
        2571    40.993300     397.0000     389.9600     191.3500
        2572    41.005600     379.0000     381.2800     191.3000
        2573    41.017800     395.0000     374.1500     191.2400
        2574    41.030100     389.0000     367.7500     191.1900
        2575    41.042300     348.0000     361.2000     191.1300
        2576    41.054600     363.0000     353.1100     191.0800
        2577    41.066800     344.0000     342.1700     191.0200
        2578    41.079100     355.0000     328.4100     190.9700
        2579    41.091300     338.0000     313.4200     190.9100
        2580    41.103600     277.0000     298.9900     190.8600
        2581    41.115800     275.0000     285.9700     190.8000
        2582    41.128100     287.0000     274.4300     190.7500
        2583    41.140300     286.0000     264.5300     190.7000
        2584    41.152600     275.0000     256.6100     190.6400
        2585    41.164800     250.0000     250.7000     190.5900
        2586    41.177100     225.0000     246.4400     190.5400
        2587    41.189300     256.0000     243.2200     190.4900
        2588    41.201600     250.0000     240.2100     190.4300
        2589    41.213800     254.0000     236.6900     190.3800
        2590    41.226100     256.0000     232.5000     190.3300
        2591    41.238300     219.0000     228.2700     190.2800
        2592    41.250600     226.0000     224.7000     190.2200
        2593    41.262800     254.0000     222.1400     190.1700
        2594    41.275100     253.0000     220.5000     190.1200
        2595    41.287300     228.0000     219.5200     190.0700
        2596    41.299600     259.0000     218.7900     190.0200
        2597    41.311800     227.0000     217.9000     189.9700
        2598    41.324100     230.0000     216.5200     189.9200
        2599    41.336300     229.0000     214.7000     189.8700
        2600    41.348600     200.0000     212.8000     189.8200
        2601    41.360800     223.0000     211.1500     189.7700
        2602    41.373100     229.0000     209.9200     189.7200
        2603    41.385300     229.0000     209.1000     189.6700
        2604    41.397600     223.0000     208.6400     189.6200
        2605    41.409800     215.0000     208.4900     189.5700
        2606    41.422100     201.0000     208.5900     189.5200
        2607    41.434300     193.0000     208.9300     189.4700
        2608    41.446600     203.0000     209.5100     189.4200
        2609    41.458800     207.0000     210.3500     189.3700
        2610    41.471100     210.0000     211.5100     189.3200
        2611    41.483300     209.0000     213.1200     189.2700
        2612    41.495600     212.0000     215.3300     189.2300
        2613    41.507800     217.0000     218.4000     189.1800
        2614    41.520100     228.0000     222.6500     189.1300
        2615    41.532300     245.0000     228.5100     189.0800
        2616    41.544600     260.0000     236.4800     189.0400
        2617    41.556800     252.0000     246.9400     188.9900
        2618    41.569100     283.0000     259.9700     188.9400
        2619    41.581300     265.0000     275.0600     188.8900
        2620    41.593600     264.0000     290.8400     188.8500
        2621    41.605800     280.0000     304.8400     188.8000
        2622    41.618100     314.0000     313.8900     188.7500
        2623    41.630400     280.0000     314.7800     188.7100
        2624    41.642600     321.0000     307.7300     188.6600
        2625    41.654900     274.0000     296.7400     188.6200
        2626    41.667100     288.0000     286.7700     188.5700
        2627    41.679400     272.0000     280.8600     188.5200
        2628    41.691600     277.0000     279.6500     188.4800
        2629    41.703900     267.0000     282.1600     188.4300
        2630    41.716100     279.0000     286.5400     188.3900
        2631    41.728400     303.0000     290.6600     188.3400
        2632    41.740600     310.0000     292.9000     188.3000
        2633    41.752900     300.0000     293.2100     188.2500
        2634    41.765100     300.0000     292.9000     188.2100
        2635    41.777400     306.0000     293.1500     188.1700
        2636    41.789600     320.0000     293.5000     188.1200
        2637    41.801900     303.0000     291.9400     188.0800
        2638    41.814100     301.0000     286.7400     188.0300
        2639    41.826400     263.0000     278.5300     187.9900
        2640    41.838600     305.0000     269.6900     187.9500
        2641    41.850900     282.0000     262.1500     187.9000
        2642    41.863100     243.0000     256.6300     187.8600
        2643    41.875400     261.0000     253.1400     187.8200
        2644    41.887600     262.0000     251.2100     187.7800
        2645    41.899900     269.0000     249.7700     187.7300
        2646    41.912100     266.0000     247.4200     187.6900
        2647    41.924400     227.0000     243.2200     187.6500
        2648    41.936600     249.0000     237.4500     187.6100
        2649    41.948900     260.0000     231.2000     187.5600
        2650    41.961100     233.0000     225.3200     187.5200
        2651    41.973400     232.0000     220.2000     187.4800
        2652    41.985600     248.0000     215.9600     187.4400
        2653    41.997900     202.0000     212.6100     187.4000
        2654    42.010100     206.0000     210.0900     187.3600
        2655    42.022400     215.0000     208.2600     187.3200
        2656    42.034600     230.0000     207.0100     187.2800
        2657    42.046900     195.0000     206.2500     187.2300
        2658    42.059100     206.0000     205.9300     187.1900
        2659    42.071400     229.0000     206.0700     187.1500
        2660    42.083600     192.0000     206.7100     187.1100
        2661    42.095900     194.0000     207.9600     187.0700
        2662    42.108100     210.0000     209.9500     187.0300
        2663    42.120400     203.0000     212.8400     186.9900
        2664    42.132600     225.0000     216.7200     186.9500
        2665    42.144900     216.0000     221.5400     186.9100
        2666    42.157100     223.0000     226.9900     186.8800
        2667    42.169400     250.0000     232.4200     186.8400
        2668    42.181600     254.0000     236.6800     186.8000
        2669    42.193900     245.0000     238.3200     186.7600
        2670    42.206100     231.0000     236.5300     186.7200
        2671    42.218400     236.0000     232.2000     186.6800
        2672    42.230600     224.0000     227.3500     186.6400
        2673    42.242900     239.0000     223.5800     186.6000
        2674    42.255100     218.0000     221.4400     186.5700
        2675    42.267400     225.0000     220.6900     186.5300
        2676    42.279700     228.0000     220.7600     186.4900
        2677    42.291900     230.0000     220.8000     186.4500
        2678    42.304200     232.0000     219.8900     186.4200
        2679    42.316400     255.0000     217.4900     186.3800
        2680    42.328700     215.0000     213.8800     186.3400
        2681    42.340900     196.0000     209.9600     186.3000
        2682    42.353200     209.0000     206.4600     186.2700
        2683    42.365400     246.0000     203.6600     186.2300
        2684    42.377700     213.0000     201.5600     186.1900
        2685    42.389900     223.0000     200.0000     186.1600
        2686    42.402200     215.0000     198.8600     186.1200
        2687    42.414400     186.0000     198.0300     186.0800
        2688    42.426700     202.0000     197.4200     186.0500
        2689    42.438900     209.0000     196.9900     186.0100
        2690    42.451200     225.0000     196.7000     185.9800
        2691    42.463400     213.0000     196.5500     185.9400
        2692    42.475700     203.0000     196.5100     185.9100
        2693    42.487900     186.0000     196.5900     185.8700
        2694    42.500200     205.0000     196.7800     185.8300
        2695    42.512400     196.0000     197.0700     185.8000
        2696    42.524700     203.0000     197.4700     185.7600
        2697    42.536900     199.0000     198.0000     185.7300
        2698    42.549200     189.0000     198.7000     185.7000
        2699    42.561400     224.0000     199.6000     185.6600
        2700    42.573700     233.0000     200.7900     185.6300
        2701    42.585900     216.0000     202.3600     185.5900
        2702    42.598200     231.0000     204.4500     185.5600
        2703    42.610400     202.0000     207.2600     185.5200
        2704    42.622700     213.0000     210.9800     185.4900
        2705    42.634900     231.0000     215.8400     185.4600
        2706    42.647200     250.0000     221.9400     185.4200
        2707    42.659400     254.0000     229.1700     185.3900
        2708    42.671700     249.0000     237.0400     185.3600
        2709    42.683900     246.0000     244.6000     185.3200
        2710    42.696200     255.0000     250.2500     185.2900
        2711    42.708400     287.0000     252.3400     185.2600
        2712    42.720700     277.0000     250.4000     185.2200
        2713    42.732900     275.0000     245.8400     185.1900
        2714    42.745200     250.0000     240.9600     185.1600
        2715    42.757400     242.0000     237.5500     185.1300
        2716    42.769700     253.0000     236.2700     185.0900
        2717    42.781900     275.0000     236.9100     185.0600
        2718    42.794200     251.0000     238.7000     185.0300
        2719    42.806400     255.0000     240.5000     185.0000
        2720    42.818700     229.0000     241.1800     184.9700
        2721    42.830900     228.0000     240.3000     184.9300
        2722    42.843200     239.0000     238.4300     184.9000
        2723    42.855400     253.0000     236.5900     184.8700
        2724    42.867700     212.0000     235.4600     184.8400
        2725    42.879900     220.0000     235.0700     184.8100
        2726    42.892200     227.0000     235.2600     184.7800
        2727    42.904400     229.0000     235.9700     184.7500
        2728    42.916700     229.0000     236.9800     184.7100
        2729    42.929000     250.0000     237.6600     184.6800
        2730    42.941200     265.0000     237.4400     184.6500
        2731    42.953500     227.0000     235.9300     184.6200
        2732    42.965700     244.0000     233.4000     184.5900
        2733    42.978000     211.0000     230.2400     184.5600
        2734    42.990200     230.0000     226.8900     184.5300
        2735    43.002500     218.0000     223.8700     184.5000
        2736    43.014700     211.0000     221.5500     184.4700
        2737    43.027000     211.0000     219.9400     184.4400
        2738    43.039200     225.0000     218.7200     184.4100
        2739    43.051500     240.0000     217.4200     184.3800
        2740    43.063700     202.0000     215.7500     184.3500
        2741    43.076000     216.0000     213.7100     184.3200
        2742    43.088200     227.0000     211.4400     184.3000
        2743    43.100500     258.0000     209.2500     184.2700
        2744    43.112700     208.0000     207.4700     184.2400
        2745    43.125000     223.0000     206.3200     184.2100
        2746    43.137200     225.0000     205.9200     184.1800
        2747    43.149500     210.0000     206.3100     184.1500
        2748    43.161700     227.0000     207.5400     184.1200
        2749    43.174000     232.0000     209.7000     184.0900
        2750    43.186200     209.0000     212.9000     184.0700
        2751    43.198500     230.0000     217.2200     184.0400
        2752    43.210700     230.0000     222.5500     184.0100
        2753    43.223000     240.0000     228.5800     183.9800
        2754    43.235200     234.0000     234.5900     183.9500
        2755    43.247500     211.0000     239.4200     183.9300
        2756    43.259700     242.0000     241.8600     183.9000
        2757    43.272000     252.0000     241.6400     183.8700
        2758    43.284200     259.0000     239.9100     183.8400
        2759    43.296500     238.0000     238.3700     183.8200
        2760    43.308700     251.0000     238.1600     183.7900
        2761    43.321000     241.0000     239.4100     183.7600
        2762    43.333200     235.0000     241.3700     183.7300
        2763    43.345500     241.0000     242.8200     183.7100
        2764    43.357700     214.0000     242.6600     183.6800
        2765    43.370000     269.0000     240.4000     183.6500
        2766    43.382200     246.0000     236.4200     183.6300
        2767    43.394500     236.0000     231.8000     183.6000
        2768    43.406700     255.0000     227.6800     183.5700
        2769    43.419000     236.0000     224.7500     183.5500
        2770    43.431200     228.0000     223.1500     183.5200
        2771    43.443500     257.0000     222.6100     183.4900
        2772    43.455700     234.0000     222.7400     183.4700
        2773    43.468000     242.0000     223.2500     183.4400
        2774    43.480200     221.0000     224.2400     183.4200
        2775    43.492500     249.0000     226.1700     183.3900
        2776    43.504700     238.0000     229.5700     183.3700
        2777    43.517000     227.0000     234.7600     183.3400
        2778    43.529200     256.0000     241.6800     183.3100
        2779    43.541500     244.0000     249.8400     183.2900
        2780    43.553800     254.0000     258.3200     183.2600
        2781    43.566000     265.0000     265.6900     183.2400
        2782    43.578300     266.0000     270.1600     183.2100
        2783    43.590500     286.0000     270.3300     183.1900
        2784    43.602800     257.0000     266.5600     183.1600
        2785    43.615000     259.0000     261.2700     183.1400
        2786    43.627300     245.0000     257.3600     183.1100
        2787    43.639500     247.0000     256.5800     183.0900
        2788    43.651800     243.0000     259.1700     183.0600
        2789    43.664000     256.0000     264.3500     183.0400
        2790    43.676300     287.0000     270.9100     183.0200
        2791    43.688500     265.0000     277.3800     182.9900
        2792    43.700800     265.0000     282.1000     182.9700
        2793    43.713000     295.0000     283.6500     182.9400
        2794    43.725300     274.0000     281.6400     182.9200
        2795    43.737500     269.0000     277.0200     182.8900
        2796    43.749800     277.0000     271.1400     182.8700
        2797    43.762000     273.0000     264.6300     182.8500
        2798    43.774300     267.0000     257.7900     182.8200
        2799    43.786500     247.0000     251.1900     182.8000
        2800    43.798800     265.0000     245.6100     182.7800
        2801    43.811000     238.0000     241.4600     182.7500
        2802    43.823300     232.0000     238.4200     182.7300
        2803    43.835500     253.0000     235.7500     182.7100
        2804    43.847800     226.0000     232.8200     182.6800
        2805    43.860000     240.0000     229.4200     182.6600
        2806    43.872300     231.0000     225.4700     182.6400
        2807    43.884500     218.0000     220.9900     182.6100
        2808    43.896800     246.0000     216.2100     182.5900
        2809    43.909000     220.0000     211.5600     182.5700
        2810    43.921300     195.0000     207.4800     182.5500
        2811    43.933500     223.0000     204.1600     182.5200
        2812    43.945800     209.0000     201.5600     182.5000
        2813    43.958000     203.0000     199.5800     182.4800
        2814    43.970300     223.0000     198.0800     182.4600
        2815    43.982500     199.0000     196.9500     182.4300
        2816    43.994800     196.0000     196.1100     182.4100
        2817    44.007000     204.0000     195.5000     182.3900
        2818    44.019300     223.0000     195.0800     182.3700
        2819    44.031500     231.0000     194.8200     182.3400
        2820    44.043800     201.0000     194.7100     182.3200
        2821    44.056000     206.0000     194.7400     182.3000
        2822    44.068300     189.0000     194.9200     182.2800
        2823    44.080500     195.0000     195.2400     182.2600
        2824    44.092800     201.0000     195.6900     182.2400
        2825    44.105000     215.0000     196.2400     182.2100
        2826    44.117300     199.0000     196.8400     182.1900
        2827    44.129500     215.0000     197.4300     182.1700
        2828    44.141800     223.0000     197.9500     182.1500
        2829    44.154000     205.0000     198.4200     182.1300
        2830    44.166300     229.0000     198.9500     182.1100
        2831    44.178600     198.0000     199.6300     182.0900
        2832    44.190800     198.0000     200.5400     182.0600
        2833    44.203100     228.0000     201.6900     182.0400
        2834    44.215300     219.0000     203.1100     182.0200
        2835    44.227600     183.0000     204.8300     182.0000
        2836    44.239800     212.0000     206.9400     181.9800
        2837    44.252100     201.0000     209.5400     181.9600
        2838    44.264300     228.0000     212.8500     181.9400
        2839    44.276600     229.0000     217.2100     181.9200
        2840    44.288800     227.0000     223.0500     181.9000
        2841    44.301100     236.0000     230.5200     181.8800
        2842    44.313300     246.0000     240.9200     181.8600
        2843    44.325600     246.0000     254.4400     181.8400
        2844    44.337800     287.0000     271.2400     181.8200
        2845    44.350100     298.0000     290.7900     181.8000
        2846    44.362300     311.0000     311.4200     181.7800
        2847    44.374600     321.0000     330.0700     181.7600
        2848    44.386800     327.0000     342.5300     181.7400
        2849    44.399100     379.0000     345.2400     181.7200
        2850    44.411300     359.0000     338.0600     181.7000
        2851    44.423600     364.0000     325.0700     181.6800
        2852    44.435800     350.0000     312.1300     181.6600
        2853    44.448100     310.0000     303.5600     181.6400
        2854    44.460300     338.0000     301.0800     181.6200
        2855    44.472600     309.0000     304.3700     181.6000
        2856    44.484800     297.0000     311.7700     181.5800
        2857    44.497100     311.0000     320.7300     181.5600
        2858    44.509300     346.0000     328.3300     181.5400
        2859    44.521600     292.0000     332.2200     181.5200
        2860    44.533800     314.0000     331.4500     181.5000
        2861    44.546100     310.0000     326.0100     181.4800
        2862    44.558300     307.0000     316.4100     181.4600
        2863    44.570600     311.0000     304.2300     181.4400
        2864    44.582800     245.0000     291.9100     181.4200
        2865    44.595100     278.0000     281.1900     181.4000
        2866    44.607300     252.0000     272.5300     181.3800
        2867    44.619600     267.0000     265.8000     181.3600
        2868    44.631800     279.0000     260.8100     181.3500
        2869    44.644100     258.0000     257.2400     181.3300
        2870    44.656300     280.0000     254.2700     181.3100
        2871    44.668600     247.0000     250.7600     181.2900
        2872    44.680800     262.0000     245.9600     181.2700
        2873    44.693100     220.0000     240.1600     181.2500
        2874    44.705300     250.0000     234.1800     181.2300
        2875    44.717600     211.0000     228.5600     181.2100
        2876    44.729800     189.0000     223.4600     181.1900
        2877    44.742100     222.0000     218.9700     181.1800
        2878    44.754300     197.0000     215.2300     181.1600
        2879    44.766600     212.0000     212.3800     181.1400
        2880    44.778800     222.0000     210.4100     181.1200
        2881    44.791100     205.0000     209.0900     181.1000
        2882    44.803300     209.0000     208.0800     181.0800
        2883    44.815600     226.0000     206.9700     181.0700
        2884    44.827800     185.0000     205.5000     181.0500
        2885    44.840100     212.0000     203.7200     181.0300
        2886    44.852400     206.0000     201.9200     181.0100
        2887    44.864600     213.0000     200.4100     180.9900
        2888    44.876900     211.0000     199.3500     180.9700
        2889    44.889100     197.0000     198.7500     180.9600
        2890    44.901400     207.0000     198.5200     180.9400
        2891    44.913600     198.0000     198.5000     180.9200
        2892    44.925900     196.0000     198.5100     180.9000
        2893    44.938100     171.0000     198.3900     180.8800
        2894    44.950400     196.0000     198.0900     180.8700
        2895    44.962600     191.0000     197.7100     180.8500
        2896    44.974900     204.0000     197.4300     180.8300
        2897    44.987100     190.0000     197.4100     180.8100
        2898    44.999400     183.0000     197.7200     180.8000
        2899    45.011600     194.0000     198.3800     180.7800
        2900    45.023900     192.0000     199.3600     180.7600
        2901    45.036100     225.0000     200.5800     180.7400
        2902    45.048400     211.0000     201.9100     180.7200
        2903    45.060600     189.0000     203.1700     180.7100
        2904    45.072900     221.0000     204.2400     180.6900
        2905    45.085100     226.0000     205.2200     180.6700
        2906    45.097400     198.0000     206.4600     180.6500
        2907    45.109600     240.0000     208.4200     180.6400
        2908    45.121900     222.0000     211.5100     180.6200
        2909    45.134100     220.0000     216.0900     180.6000
        2910    45.146400     214.0000     222.5000     180.5800
        2911    45.158600     228.0000     231.0800     180.5700
        2912    45.170900     221.0000     241.9300     180.5500
        2913    45.183100     220.0000     254.7500     180.5300
        2914    45.195400     264.0000     268.5800     180.5200
        2915    45.207600     282.0000     281.6300     180.5000
        2916    45.219900     287.0000     291.2400     180.4800
        2917    45.232100     277.0000     294.6100     180.4600
        2918    45.244400     287.0000     290.6300     180.4500
        2919    45.256600     293.0000     281.1800     180.4300
        2920    45.268900     292.0000     270.1500     180.4100
        2921    45.281100     276.0000     261.0300     180.4000
        2922    45.293400     242.0000     255.5500     180.3800
        2923    45.305600     259.0000     253.7400     180.3600
        2924    45.317900     286.0000     254.6300     180.3400
        2925    45.330100     258.0000     256.5900     180.3300
        2926    45.342400     262.0000     257.7300     180.3100
        2927    45.354600     262.0000     256.5000     180.2900
        2928    45.366900     239.0000     252.5200     180.2800
        2929    45.379100     269.0000     246.9600     180.2600
        2930    45.391400     220.0000     241.7500     180.2400
        2931    45.403600     194.0000     238.5300     180.2300
        2932    45.415900     225.0000     238.0800     180.2100
        2933    45.428100     239.0000     240.4700     180.1900
        2934    45.440400     242.0000     245.2400     180.1800
        2935    45.452600     294.0000     251.3700     180.1600
        2936    45.464900     255.0000     257.2600     180.1400
        2937    45.477100     280.0000     260.6700     180.1300
        2938    45.489400     258.0000     259.6800     180.1100
        2939    45.501700     235.0000     254.2500     180.0900
        2940    45.513900     242.0000     246.6100     180.0800
        2941    45.526200     272.0000     239.5200     180.0600
        2942    45.538400     258.0000     234.6100     180.0400
        2943    45.550700     212.0000     232.2200     180.0300
        2944    45.562900     254.0000     231.9700     180.0100
        2945    45.575200     236.0000     233.0600     179.9900
        2946    45.587400     259.0000     234.4500     179.9800
        2947    45.599700     230.0000     234.9100     179.9600
        2948    45.611900     229.0000     233.6300     179.9400
        2949    45.624200     243.0000     230.8600     179.9300
        2950    45.636400     212.0000     227.8600     179.9100
        2951    45.648700     235.0000     225.9800     179.8900
        2952    45.660900     242.0000     225.9800     179.8800
        2953    45.673200     252.0000     227.9700     179.8600
        2954    45.685400     212.0000     231.5800     179.8400
        2955    45.697700     235.0000     235.9900     179.8300
        2956    45.709900     227.0000     240.0300     179.8100
        2957    45.722200     217.0000     241.8500     179.7900
        2958    45.734400     232.0000     240.1900     179.7800
        2959    45.746700     251.0000     235.5000     179.7600
        2960    45.758900     218.0000     229.7400     179.7400
        2961    45.771200     231.0000     224.8300     179.7300
        2962    45.783400     211.0000     221.6900     179.7100
        2963    45.795700     214.0000     220.3800     179.7000
        2964    45.807900     228.0000     220.4700     179.6800
        2965    45.820200     201.0000     221.2000     179.6600
        2966    45.832400     230.0000     221.6200     179.6500
        2967    45.844700     229.0000     220.7400     179.6300
        2968    45.856900     208.0000     218.0700     179.6100
        2969    45.869200     210.0000     214.0300     179.6000
        2970    45.881400     209.0000     209.6200     179.5800
        2971    45.893700     219.0000     205.7000     179.5600
        2972    45.905900     197.0000     202.6300     179.5500
        2973    45.918200     209.0000     200.3900     179.5300
        2974    45.930400     196.0000     198.8000     179.5100
        2975    45.942700     179.0000     197.6300     179.5000
        2976    45.954900     200.0000     196.6500     179.4800
        2977    45.967200     203.0000     195.7100     179.4700
        2978    45.979400     198.0000     194.7400     179.4500
        2979    45.991700     182.0000     193.7800     179.4300
        2980    46.003900     202.0000     192.9200     179.4200
        2981    46.016200     188.0000     192.2400     179.4000
        2982    46.028400     187.0000     191.7600     179.3800
        2983    46.040700     205.0000     191.4700     179.3700
        2984    46.052900     195.0000     191.3200     179.3500
        2985    46.065200     214.0000     191.2900     179.3300
        2986    46.077400     189.0000     191.3300     179.3200
        2987    46.089700     201.0000     191.3900     179.3000
        2988    46.101900     175.0000     191.4500     179.2900
        2989    46.114200     198.0000     191.5200     179.2700
        2990    46.126500     188.0000     191.6600     179.2500
        2991    46.138700     167.0000     191.9000     179.2400
        2992    46.151000     194.0000     192.2900     179.2200
        2993    46.163200     185.0000     192.8700     179.2000
        2994    46.175500     205.0000     193.6800     179.1900
        2995    46.187700     191.0000     194.7600     179.1700
        2996    46.200000     179.0000     196.1500     179.1500
        2997    46.212200     192.0000     197.8500     179.1400
        2998    46.224500     211.0000     199.7700     179.1200
        2999    46.236700     222.0000     201.7300     179.1000
        3000    46.249000     201.0000     203.4100     179.0900
        3001    46.261200     209.0000     204.4200     179.0700
        3002    46.273500     215.0000     204.6200     179.0500
        3003    46.285700     220.0000     204.3200     179.0400
        3004    46.298000     203.0000     204.0000     179.0200
        3005    46.310200     216.0000     204.0100     179.0100
        3006    46.322500     208.0000     204.3800     178.9900
        3007    46.334700     203.0000     205.0000     178.9700
        3008    46.347000     224.0000     205.6300     178.9600
        3009    46.359200     240.0000     206.0000     178.9400
        3010    46.371500     192.0000     205.9500     178.9200
        3011    46.383700     192.0000     205.5400     178.9100
        3012    46.396000     199.0000     204.8900     178.8900
        3013    46.408200     198.0000     204.1900     178.8700
        3014    46.420500     187.0000     203.5700     178.8600
        3015    46.432700     180.0000     203.0200     178.8400
        3016    46.445000     199.0000     202.4500     178.8200
        3017    46.457200     202.0000     201.7800     178.8100
        3018    46.469500     198.0000     201.0400     178.7900
        3019    46.481700     231.0000     200.2600     178.7700
        3020    46.494000     200.0000     199.5300     178.7600
        3021    46.506200     223.0000     198.9900     178.7400
        3022    46.518500     185.0000     198.7200     178.7200
        3023    46.530700     207.0000     198.7300     178.7100
        3024    46.543000     218.0000     198.9700     178.6900
        3025    46.555200     208.0000     199.3500     178.6700
        3026    46.567500     215.0000     199.8200     178.6500
        3027    46.579700     210.0000     200.3700     178.6400
        3028    46.592000     195.0000     201.0500     178.6200
        3029    46.604200     200.0000     201.9300     178.6000
        3030    46.616500     181.0000     203.0400     178.5900
        3031    46.628700     203.0000     204.4000     178.5700
        3032    46.641000     233.0000     206.0400     178.5500
        3033    46.653200     212.0000     207.9900     178.5400
        3034    46.665500     204.0000     210.3200     178.5200
        3035    46.677700     226.0000     213.1800     178.5000
        3036    46.690000     226.0000     216.7400     178.4900
        3037    46.702200     244.0000     221.3100     178.4700
        3038    46.714500     234.0000     227.2700     178.4500
        3039    46.726700     215.0000     235.1500     178.4300
        3040    46.739000     271.0000     245.6800     178.4200
        3041    46.751300     241.0000     259.8100     178.4000
        3042    46.763500     284.0000     278.6200     178.3800
        3043    46.775800     317.0000     303.2000     178.3700
        3044    46.788000     311.0000     334.1600     178.3500
        3045    46.800300     338.0000     370.8900     178.3300
        3046    46.812500     447.0000     410.8200     178.3100
        3047    46.824800     440.0000     448.6500     178.3000
        3048    46.837000     493.0000     476.5100     178.2800
        3049    46.849300     513.0000     486.5900     178.2600
        3050    46.861500     513.0000     476.0800     178.2400
        3051    46.873800     471.0000     450.3400     178.2300
        3052    46.886000     439.0000     419.7800     178.2100
        3053    46.898300     382.0000     393.6300     178.1900
        3054    46.910500     378.0000     376.4300     178.1700
        3055    46.922800     364.0000     368.5600     178.1600
        3056    46.935000     334.0000     367.9100     178.1400
        3057    46.947300     354.0000     370.8700     178.1200
        3058    46.959500     400.0000     372.6200     178.1000
        3059    46.971800     381.0000     368.3900     178.0900
        3060    46.984000     370.0000     355.6700     178.0700
        3061    46.996300     335.0000     335.9200     178.0500
        3062    47.008500     334.0000     313.3800     178.0300
        3063    47.020800     291.0000     292.2000     178.0100
        3064    47.033000     250.0000     274.5800     178.0000
        3065    47.045300     242.0000     260.7600     177.9800
        3066    47.057500     225.0000     250.0500     177.9600
        3067    47.069800     228.0000     241.4100     177.9400
        3068    47.082000     243.0000     234.0200     177.9300
        3069    47.094300     244.0000     227.4400     177.9100
        3070    47.106500     209.0000     221.7300     177.8900
        3071    47.118800     219.0000     217.0900     177.8700
        3072    47.131000     235.0000     213.6800     177.8500
        3073    47.143300     202.0000     211.3000     177.8300
        3074    47.155500     232.0000     209.8300     177.8200
        3075    47.167800     210.0000     209.0500     177.8000
        3076    47.180000     217.0000     208.6600     177.7800
        3077    47.192300     209.0000     208.3700     177.7600
        3078    47.204500     234.0000     207.9200     177.7400
        3079    47.216800     213.0000     207.2700     177.7300
        3080    47.229000     225.0000     206.5600     177.7100
        3081    47.241300     229.0000     206.0300     177.6900
        3082    47.253500     199.0000     205.8600     177.6700
        3083    47.265800     208.0000     206.1600     177.6500
        3084    47.278000     202.0000     206.9900     177.6300
        3085    47.290300     180.0000     208.4200     177.6100
        3086    47.302500     210.0000     210.5500     177.6000
        3087    47.314800     233.0000     213.5800     177.5800
        3088    47.327000     231.0000     217.7400     177.5600
        3089    47.339300     252.0000     223.4100     177.5400
        3090    47.351500     225.0000     231.0700     177.5200
        3091    47.363800     269.0000     241.2900     177.5000
        3092    47.376000     246.0000     254.6300     177.4800
        3093    47.388300     286.0000     271.2900     177.4600
        3094    47.400600     288.0000     290.7600     177.4500
        3095    47.412800     292.0000     311.2600     177.4300
        3096    47.425100     332.0000     329.2800     177.4100
        3097    47.437300     339.0000     339.6500     177.3900
        3098    47.449600     310.0000     338.1900     177.3700
        3099    47.461800     302.0000     325.7100     177.3500
        3100    47.474100     278.0000     308.2000     177.3300
        3101    47.486300     281.0000     292.1000     177.3100
        3102    47.498600     295.0000     280.8800     177.2900
        3103    47.510800     266.0000     275.2700     177.2700
        3104    47.523100     256.0000     274.4900     177.2500
        3105    47.535300     253.0000     276.9600     177.2300
        3106    47.547600     272.0000     280.3900     177.2200
        3107    47.559800     273.0000     281.8700     177.2000
        3108    47.572100     286.0000     278.7200     177.1800
        3109    47.584300     278.0000     270.2900     177.1600
        3110    47.596600     280.0000     258.6500     177.1400
        3111    47.608800     259.0000     246.8000     177.1200
        3112    47.621100     228.0000     236.6800     177.1000
        3113    47.633300     217.0000     228.8600     177.0800
        3114    47.645600     240.0000     223.1900     177.0600
        3115    47.657800     195.0000     219.2900     177.0400
        3116    47.670100     222.0000     216.8300     177.0200
        3117    47.682300     214.0000     215.5900     177.0000
        3118    47.694600     247.0000     215.4600     176.9800
        3119    47.706800     208.0000     216.4300     176.9600
        3120    47.719100     215.0000     218.5800     176.9400
        3121    47.731300     253.0000     222.1700     176.9200
        3122    47.743600     235.0000     227.5500     176.9000
        3123    47.755800     219.0000     235.1800     176.8800
        3124    47.768100     256.0000     245.4300     176.8600
        3125    47.780300     269.0000     258.3800     176.8400
        3126    47.792600     249.0000     273.4600     176.8200
        3127    47.804800     296.0000     289.1800     176.8000
        3128    47.817100     277.0000     302.9000     176.7800
        3129    47.829300     290.0000     311.2000     176.7600
        3130    47.841600     304.0000     311.4800     176.7300
        3131    47.853800     340.0000     303.8100     176.7100
        3132    47.866100     292.0000     291.3600     176.6900
        3133    47.878300     295.0000     278.4100     176.6700
        3134    47.890600     257.0000     268.1800     176.6500
        3135    47.902800     275.0000     262.0500     176.6300
        3136    47.915100     261.0000     259.8900     176.6100
        3137    47.927300     264.0000     260.6300     176.5900
        3138    47.939600     270.0000     262.5700     176.5700
        3139    47.951800     261.0000     263.6100     176.5500
        3140    47.964100     257.0000     261.8800     176.5300
        3141    47.976300     269.0000     256.5900     176.5100
        3142    47.988600     240.0000     248.5300     176.4800
        3143    48.000800     224.0000     239.4600     176.4600
        3144    48.013100     213.0000     231.0200     176.4400
        3145    48.025400     238.0000     224.1000     176.4200
        3146    48.037600     225.0000     218.8800     176.4000
        3147    48.049900     212.0000     215.2100     176.3800
        3148    48.062100     210.0000     212.8500     176.3600
        3149    48.074400     199.0000     211.6600     176.3300
        3150    48.086600     202.0000     211.5900     176.3100
        3151    48.098900     237.0000     212.7100     176.2900
        3152    48.111100     207.0000     215.1600     176.2700
        3153    48.123400     228.0000     219.1700     176.2500
        3154    48.135600     231.0000     225.0800     176.2300
        3155    48.147900     251.0000     233.2400     176.2000
        3156    48.160100     229.0000     243.9000     176.1800
        3157    48.172400     252.0000     257.0100     176.1600
        3158    48.184600     259.0000     271.8500     176.1400
        3159    48.196900     311.0000     286.8400     176.1200
        3160    48.209100     293.0000     299.3700     176.0900
        3161    48.221400     286.0000     306.4600     176.0700
        3162    48.233600     332.0000     306.2400     176.0500
        3163    48.245900     298.0000     299.5300     176.0300
        3164    48.258100     309.0000     289.4700     176.0000
        3165    48.270400     286.0000     279.5900     175.9800
        3166    48.282600     252.0000     271.9700     175.9600
        3167    48.294900     256.0000     267.0900     175.9400
        3168    48.307100     267.0000     264.5400     175.9100
        3169    48.319400     264.0000     263.6800     175.8900
        3170    48.331600     262.0000     263.5100     175.8700
        3171    48.343900     275.0000     262.5400     175.8500
        3172    48.356100     261.0000     259.3000     175.8200
        3173    48.368400     245.0000     253.2400     175.8000
        3174    48.380600     203.0000     245.1500     175.7800
        3175    48.392900     243.0000     236.4800     175.7500
        3176    48.405100     235.0000     228.4000     175.7300
        3177    48.417400     228.0000     221.3500     175.7100
        3178    48.429600     209.0000     215.2900     175.6800
        3179    48.441900     202.0000     210.1200     175.6600
        3180    48.454100     187.0000     205.8300     175.6400
        3181    48.466400     220.0000     202.4300     175.6100
        3182    48.478600     186.0000     199.8500     175.5900
        3183    48.490900     206.0000     197.9800     175.5700
        3184    48.503100     195.0000     196.7000     175.5400
        3185    48.515400     210.0000     195.9300     175.5200
        3186    48.527600     203.0000     195.6300     175.5000
        3187    48.539900     198.0000     195.8100     175.4700
        3188    48.552100     198.0000     196.5100     175.4500
        3189    48.564400     195.0000     197.8200     175.4200
        3190    48.576600     193.0000     199.8600     175.4000
        3191    48.588900     210.0000     202.8200     175.3800
        3192    48.601100     191.0000     206.6800     175.3500
        3193    48.613400     179.0000     211.8000     175.3300
        3194    48.625600     197.0000     217.8700     175.3000
        3195    48.637900     221.0000     224.2800     175.2800
        3196    48.650100     230.0000     229.8200     175.2500
        3197    48.662400     222.0000     232.8000     175.2300
        3198    48.674700     213.0000     231.9200     175.2100
        3199    48.686900     218.0000     227.5600     175.1800
        3200    48.699100     210.0000     221.6900     175.1600
        3201    48.711400     213.0000     216.3200     175.1300
        3202    48.723700     210.0000     212.5300     175.1100
        3203    48.735900     218.0000     210.5600     175.0800
        3204    48.748200     211.0000     210.1700     175.0600
        3205    48.760400     213.0000     210.9200     175.0300
        3206    48.772700     210.0000     212.1400     175.0100
        3207    48.784900     223.0000     212.9400     174.9800
        3208    48.797200     215.0000     212.4000     174.9600
        3209    48.809400     220.0000     210.1200     174.9300
        3210    48.821700     196.0000     206.6000     174.9100
        3211    48.833900     219.0000     202.7900     174.8800
        3212    48.846200     202.0000     199.4600     174.8600
        3213    48.858400     201.0000     196.8800     174.8300
        3214    48.870700     180.0000     195.0300     174.8100
        3215    48.882900     181.0000     193.7900     174.7800
        3216    48.895200     190.0000     192.9900     174.7500
        3217    48.907400     167.0000     192.4800     174.7300
        3218    48.919700     179.0000     192.1500     174.7000
        3219    48.931900     196.0000     191.9200     174.6800
        3220    48.944200     187.0000     191.8000     174.6500
        3221    48.956400     194.0000     191.8600     174.6300
        3222    48.968700     193.0000     192.1100     174.6000
        3223    48.980900     173.0000     192.5700     174.5700
        3224    48.993200     180.0000     193.2300     174.5500
        3225    49.005400     201.0000     194.0600     174.5200
        3226    49.017700     180.0000     195.0600     174.4900
        3227    49.029900     190.0000     196.2100     174.4700
        3228    49.042200     181.0000     197.5000     174.4400
        3229    49.054400     174.0000     198.9600     174.4200
        3230    49.066700     200.0000     200.6600     174.3900
        3231    49.078900     202.0000     202.7400     174.3600
        3232    49.091200     197.0000     205.3700     174.3400
        3233    49.103400     188.0000     208.7700     174.3100
        3234    49.115700     205.0000     213.1800     174.2800
        3235    49.127900     209.0000     218.9700     174.2500
        3236    49.140200     205.0000     226.5800     174.2300
        3237    49.152400     250.0000     236.5500     174.2000
        3238    49.164700     253.0000     249.5100     174.1700
        3239    49.176900     291.0000     265.9900     174.1500
        3240    49.189200     284.0000     286.0900     174.1200
        3241    49.201400     299.0000     309.0700     174.0900
        3242    49.213700     319.0000     332.9100     174.0600
        3243    49.225900     361.0000     354.0100     174.0400
        3244    49.238200     347.0000     367.0800     174.0100
        3245    49.250400     342.0000     367.1800     173.9800
        3246    49.262700     350.0000     354.0100     173.9500
        3247    49.274900     324.0000     333.4800     173.9300
        3248    49.287200     333.0000     313.2100     173.9000
        3249    49.299400     286.0000     298.0100     173.8700
        3250    49.311700     283.0000     289.2700     173.8400
        3251    49.324000     296.0000     286.4100     173.8200
        3252    49.336200     290.0000     287.8800     173.7900
        3253    49.348500     299.0000     291.5100     173.7600
        3254    49.360700     307.0000     294.5100     173.7300
        3255    49.373000     287.0000     293.7100     173.7000
        3256    49.385200     283.0000     286.8700     173.6700
        3257    49.397500     276.0000     274.4900     173.6500
        3258    49.409700     261.0000     259.5900     173.6200
        3259    49.422000     267.0000     245.3400     173.5900
        3260    49.434200     233.0000     233.3700     173.5600
        3261    49.446500     246.0000     223.9800     173.5300
        3262    49.458700     222.0000     216.8200     173.5000
        3263    49.471000     211.0000     211.3900     173.4700
        3264    49.483200     207.0000     207.2600     173.4500
        3265    49.495500     194.0000     204.1200     173.4200
        3266    49.507700     163.0000     201.7200     173.3900
        3267    49.520000     190.0000     199.8800     173.3600
        3268    49.532200     213.0000     198.4900     173.3300
        3269    49.544500     179.0000     197.5000     173.3000
        3270    49.556700     193.0000     196.8800     173.2700
        3271    49.569000     204.0000     196.6500     173.2400
        3272    49.581200     174.0000     196.8400     173.2100
        3273    49.593500     184.0000     197.4800     173.1800
        3274    49.605700     192.0000     198.5700     173.1500
        3275    49.618000     194.0000     200.0400     173.1200
        3276    49.630200     177.0000     201.7300     173.0900
        3277    49.642500     199.0000     203.2900     173.0600
        3278    49.654700     226.0000     204.2800     173.0300
        3279    49.667000     194.0000     204.3500     173.0000
        3280    49.679200     183.0000     203.6900     172.9700
        3281    49.691500     207.0000     202.9200     172.9400
        3282    49.703700     190.0000     202.7500     172.9100
        3283    49.716000     224.0000     203.6200     172.8800
        3284    49.728200     191.0000     205.7400     172.8500
        3285    49.740500     202.0000     209.1800     172.8200
        3286    49.752700     222.0000     213.8400     172.7900
        3287    49.765000     215.0000     219.3200     172.7600
        3288    49.777200     218.0000     224.8500     172.7300
        3289    49.789500     250.0000     229.2800     172.7000
        3290    49.801700     266.0000     231.3900     172.6700
        3291    49.814000     252.0000     230.4300     172.6400
        3292    49.826200     216.0000     226.6400     172.6100
        3293    49.838500     210.0000     221.2200     172.5800
        3294    49.850700     200.0000     215.7300     172.5500
        3295    49.863000     227.0000     211.3800     172.5200
        3296    49.875200     234.0000     208.6600     172.4900
        3297    49.887500     211.0000     207.5300     172.4500
        3298    49.899700     202.0000     207.6300     172.4200
        3299    49.912000     195.0000     208.4000     172.3900
        3300    49.924200     202.0000     209.1900     172.3600
        3301    49.936500     218.0000     209.3400     172.3300
        3302    49.948700     224.0000     208.3900     172.3000
        3303    49.961000     214.0000     206.3400     172.2700
        3304    49.973300     188.0000     203.6600     172.2300
        3305    49.985500     204.0000     201.0300     172.2000
        3306    49.997800     215.0000     198.9600     172.1700
        3307    50.010000     231.0000     197.7400     172.1400
        3308    50.022300     191.0000     197.4300     172.1100
        3309    50.034500     190.0000     198.0800     172.0700
        3310    50.046800     188.0000     199.7500     172.0400
        3311    50.059000     196.0000     202.5800     172.0100
        3312    50.071300     204.0000     206.7700     171.9800
        3313    50.083500     233.0000     212.5500     171.9500
        3314    50.095800     216.0000     219.8200     171.9100
        3315    50.108000     221.0000     229.0100     171.8800
        3316    50.120300     242.0000     239.3600     171.8500
        3317    50.132500     247.0000     249.6400     171.8200
        3318    50.144800     254.0000     257.9200     171.7800
        3319    50.157000     224.0000     261.9800     171.7500
        3320    50.169300     247.0000     260.5500     171.7200
        3321    50.181500     271.0000     254.2900     171.6900
        3322    50.193800     265.0000     245.5900     171.6500
        3323    50.206000     217.0000     237.1100     171.6200
        3324    50.218300     217.0000     230.6400     171.5900
        3325    50.230500     223.0000     226.8700     171.5500
        3326    50.242800     204.0000     225.6700     171.5200
        3327    50.255000     193.0000     226.4100     171.4900
        3328    50.267300     242.0000     228.0800     171.4500
        3329    50.279500     229.0000     229.3900     171.4200
        3330    50.291800     237.0000     229.0500     171.3900
        3331    50.304000     222.0000     226.3500     171.3500
        3332    50.316300     212.0000     221.5300     171.3200
        3333    50.328500     202.0000     215.6100     171.2900
        3334    50.340800     222.0000     209.7600     171.2500
        3335    50.353000     202.0000     204.7400     171.2200
        3336    50.365300     204.0000     200.8200     171.1900
        3337    50.377500     197.0000     197.9900     171.1500
        3338    50.389800     184.0000     196.0900     171.1200
        3339    50.402000     166.0000     194.9800     171.0800
        3340    50.414300     187.0000     194.5600     171.0500
        3341    50.426500     185.0000     194.7600     171.0200
        3342    50.438800     187.0000     195.5800     170.9800
        3343    50.451000     183.0000     197.0700     170.9500
        3344    50.463300     193.0000     199.2500     170.9100
        3345    50.475500     206.0000     202.1300     170.8800
        3346    50.487800     196.0000     205.6100     170.8500
        3347    50.500000     244.0000     209.4300     170.8100
        3348    50.512300     228.0000     213.1900     170.7800
        3349    50.524500     232.0000     216.4200     170.7400
        3350    50.536800     214.0000     218.9100     170.7100
        3351    50.549000     213.0000     220.9600     170.6700
        3352    50.561300     215.0000     223.3400     170.6400
        3353    50.573500     219.0000     226.9400     170.6000
        3354    50.585800     222.0000     232.3900     170.5700
        3355    50.598000     287.0000     239.7300     170.5300
        3356    50.610300     271.0000     248.1800     170.5000
        3357    50.622600     233.0000     255.9900     170.4600
        3358    50.634800     241.0000     260.6100     170.4300
        3359    50.647100     263.0000     260.0000     170.3900
        3360    50.659300     244.0000     254.3600     170.3600
        3361    50.671600     228.0000     246.0800     170.3200
        3362    50.683800     263.0000     237.8300     170.2900
        3363    50.696100     222.0000     231.2900     170.2500
        3364    50.708300     216.0000     227.1400     170.2100
        3365    50.720600     256.0000     225.4300     170.1800
        3366    50.732800     219.0000     225.8400     170.1400
        3367    50.745100     238.0000     227.6700     170.1100
        3368    50.757300     225.0000     229.8600     170.0700
        3369    50.769600     243.0000     231.0900     170.0400
        3370    50.781800     220.0000     230.4100     170.0000
        3371    50.794100     231.0000     228.0700     169.9600
        3372    50.806300     228.0000     225.3900     169.9300
        3373    50.818600     245.0000     223.7500     169.8900
        3374    50.830800     197.0000     223.7500     169.8600
        3375    50.843100     205.0000     225.1200     169.8200
        3376    50.855300     236.0000     226.8700     169.7800
        3377    50.867600     209.0000     227.5000     169.7500
        3378    50.879800     264.0000     225.7400     169.7100
        3379    50.892100     236.0000     221.5300     169.6700
        3380    50.904300     207.0000     216.1300     169.6400
        3381    50.916600     224.0000     211.0200     169.6000
        3382    50.928800     210.0000     207.1000     169.5600
        3383    50.941100     206.0000     204.6600     169.5300
        3384    50.953300     208.0000     203.6500     169.4900
        3385    50.965600     205.0000     203.8400     169.4500
        3386    50.977800     190.0000     204.8100     169.4200
        3387    50.990100     177.0000     205.9900     169.3800
        3388    51.002300     204.0000     206.6000     169.3400
        3389    51.014600     220.0000     206.0100     169.3100
        3390    51.026800     206.0000     204.1400     169.2700
        3391    51.039100     197.0000     201.6000     169.2300
        3392    51.051300     196.0000     199.1600     169.1900
        3393    51.063600     179.0000     197.2800     169.1600
        3394    51.075800     175.0000     196.0800     169.1200
        3395    51.088100     203.0000     195.4500     169.0800
        3396    51.100300     191.0000     195.2700     169.0400
        3397    51.112600     203.0000     195.4600     169.0100
        3398    51.124800     204.0000     196.0600     168.9700
        3399    51.137100     202.0000     197.1900     168.9300
        3400    51.149300     196.0000     199.0800     168.8900
        3401    51.161600     224.0000     201.9600     168.8600
        3402    51.173800     217.0000     206.1400     168.8200
        3403    51.186100     211.0000     211.9500     168.7800
        3404    51.198300     196.0000     219.7000     168.7400
        3405    51.210600     228.0000     229.5000     168.7000
        3406    51.222800     243.0000     241.1300     168.6700
        3407    51.235100     253.0000     253.7200     168.6300
        3408    51.247300     246.0000     265.5700     168.5900
        3409    51.259600     268.0000     274.4500     168.5500
        3410    51.271900     278.0000     278.4200     168.5100
        3411    51.284100     262.0000     276.6900     168.4800
        3412    51.296400     295.0000     270.0600     168.4400
        3413    51.308600     288.0000     260.6200     168.4000
        3414    51.320900     272.0000     250.9800     168.3600
        3415    51.333100     248.0000     243.2300     168.3200
        3416    51.345400     257.0000     238.4200     168.2800
        3417    51.357600     248.0000     236.6700     168.2400
        3418    51.369900     238.0000     237.4000     168.2100
        3419    51.382100     266.0000     239.5500     168.1700
        3420    51.394400     237.0000     241.7600     168.1300
        3421    51.406600     231.0000     242.7700     168.0900
        3422    51.418900     274.0000     241.8600     168.0500
        3423    51.431100     239.0000     239.0100     168.0100
        3424    51.443400     236.0000     234.7900     167.9700
        3425    51.455600     218.0000     229.8800     167.9300
        3426    51.467900     257.0000     224.6700     167.8900
        3427    51.480100     222.0000     219.0800     167.8600
        3428    51.492400     209.0000     213.1100     167.8200
        3429    51.504600     196.0000     207.1800     167.7800
        3430    51.516900     190.0000     201.9000     167.7400
        3431    51.529100     197.0000     197.6800     167.7000
        3432    51.541400     197.0000     194.5900     167.6600
        3433    51.553600     192.0000     192.5500     167.6200
        3434    51.565900     184.0000     191.3700     167.5800
        3435    51.578100     165.0000     190.8200     167.5400
        3436    51.590400     189.0000     190.6100     167.5000
        3437    51.602600     189.0000     190.3700     167.4600
        3438    51.614900     184.0000     189.7200     167.4200
        3439    51.627100     192.0000     188.5200     167.3800
        3440    51.639400     182.0000     186.7900     167.3400
        3441    51.651600     157.0000     184.9300     167.3000
        3442    51.663900     196.0000     183.2100     167.2600
        3443    51.676100     162.0000     181.7900     167.2200
        3444    51.688400     183.0000     180.6800     167.1800
        3445    51.700600     180.0000     179.8300     167.1400
        3446    51.712900     171.0000     179.2100     167.1000
        3447    51.725100     184.0000     178.7600     167.0600
        3448    51.737400     164.0000     178.4600     167.0200
        3449    51.749600     163.0000     178.2700     166.9800
        3450    51.761900     157.0000     178.2000     166.9400
        3451    51.774100     192.0000     178.2200     166.9000
        3452    51.786400     192.0000     178.3400     166.8600
        3453    51.798600     161.0000     178.5700     166.8200
        3454    51.810900     177.0000     178.9300     166.7800
        3455    51.823100     193.0000     179.4500     166.7400
        3456    51.835400     178.0000     180.1700     166.7000
        3457    51.847600     186.0000     181.1500     166.6600
        3458    51.859900     179.0000     182.4200     166.6200
        3459    51.872100     192.0000     184.0400     166.5800
        3460    51.884400     207.0000     185.9800     166.5400
        3461    51.896700     166.0000     188.1600     166.5000
        3462    51.908900     195.0000     190.4600     166.4600
        3463    51.921200     196.0000     192.7300     166.4200
        3464    51.933400     217.0000     195.0800     166.3800
        3465    51.945700     212.0000     197.8900     166.3400
        3466    51.957900     215.0000     201.5600     166.3000
        3467    51.970200     183.0000     206.2200     166.2500
        3468    51.982400     216.0000     211.4600     166.2100
        3469    51.994700     186.0000     216.2700     166.1700
        3470    52.006900     211.0000     219.1700     166.1300
        3471    52.019200     195.0000     218.9400     166.0900
        3472    52.031400     218.0000     215.7000     166.0500
        3473    52.043700     199.0000     210.9300     166.0100
        3474    52.055900     210.0000     206.1700     165.9700
        3475    52.068200     203.0000     202.3200     165.9300
        3476    52.080400     233.0000     199.7000     165.8900
        3477    52.092700     200.0000     198.3400     165.8400
        3478    52.104900     197.0000     198.1100     165.8000
        3479    52.117200     183.0000     198.6700     165.7600
        3480    52.129400     189.0000     199.5200     165.7200
        3481    52.141700     195.0000     199.9100     165.6800
        3482    52.153900     204.0000     199.1100     165.6400
        3483    52.166200     193.0000     196.8800     165.6000
        3484    52.178400     183.0000     193.6800     165.5600
        3485    52.190700     189.0000     190.2900     165.5100
        3486    52.202900     171.0000     187.3100     165.4700
        3487    52.215200     202.0000     184.9300     165.4300
        3488    52.227400     202.0000     183.1400     165.3900
        3489    52.239700     176.0000     181.8300     165.3500
        3490    52.251900     201.0000     180.9000     165.3100
        3491    52.264200     159.0000     180.2800     165.2600
        3492    52.276400     174.0000     179.9500     165.2200
        3493    52.288700     176.0000     179.9000     165.1800
        3494    52.300900     181.0000     180.1600     165.1400
        3495    52.313200     169.0000     180.7700     165.1000
        3496    52.325400     176.0000     181.7500     165.0600
        3497    52.337700     193.0000     183.1500     165.0100
        3498    52.349900     197.0000     184.9200     164.9700
        3499    52.362200     192.0000     186.9000     164.9300
        3500    52.374400     199.0000     188.7700     164.8900
        3501    52.386700     206.0000     190.0400     164.8500
        3502    52.398900     191.0000     190.3200     164.8100
        3503    52.411200     198.0000     189.6400     164.7600
        3504    52.423400     201.0000     188.4700     164.7200
        3505    52.435700     201.0000     187.4200     164.6800
        3506    52.447900     196.0000     186.8800     164.6400
        3507    52.460200     185.0000     187.0500     164.6000
        3508    52.472400     194.0000     187.9500     164.5500
        3509    52.484700     185.0000     189.5600     164.5100
        3510    52.496900     204.0000     191.8200     164.4700
        3511    52.509200     186.0000     194.6200     164.4300
        3512    52.521400     217.0000     197.7500     164.3900
        3513    52.533700     210.0000     200.9900     164.3400
        3514    52.546000     205.0000     204.2000     164.3000
        3515    52.558200     237.0000     207.4400     164.2600
        3516    52.570500     232.0000     210.8000     164.2200
        3517    52.582700     205.0000     213.9800     164.1800
        3518    52.595000     230.0000     216.2100     164.1300
        3519    52.607200     210.0000     216.6300     164.0900
        3520    52.619500     200.0000     215.1500     164.0500
        3521    52.631700     233.0000     212.6800     164.0100
        3522    52.644000     192.0000     210.4100     163.9600
        3523    52.656200     244.0000     209.1200     163.9200
        3524    52.668500     216.0000     209.0400     163.8800
        3525    52.680700     216.0000     210.0900     163.8400
        3526    52.693000     223.0000     212.1200     163.8000
        3527    52.705200     222.0000     214.9200     163.7500
        3528    52.717500     215.0000     218.2100     163.7100
        3529    52.729700     229.0000     221.5500     163.6700
        3530    52.742000     231.0000     224.4400     163.6300
        3531    52.754200     255.0000     226.5800     163.5800
        3532    52.766500     187.0000     228.2100     163.5400
        3533    52.778700     230.0000     229.9500     163.5000
        3534    52.791000     262.0000     232.4800     163.4600
        3535    52.803200     243.0000     236.3100     163.4200
        3536    52.815500     225.0000     241.8200     163.3700
        3537    52.827700     280.0000     249.4500     163.3300
        3538    52.840000     255.0000     259.7700     163.2900
        3539    52.852200     274.0000     273.5800     163.2500
        3540    52.864500     297.0000     291.9900     163.2000
        3541    52.876700     330.0000     316.4800     163.1600
        3542    52.889000     376.0000     348.8400     163.1200
        3543    52.901200     406.0000     391.1100     163.0800
        3544    52.913500     485.0000     445.1100     163.0300
        3545    52.925700     471.0000     511.4500     162.9900
        3546    52.938000     567.0000     588.4900     162.9500
        3547    52.950200     655.0000     670.9800     162.9100
        3548    52.962500     792.0000     749.6200     162.8600
        3549    52.974700     793.0000     810.3800     162.8200
        3550    52.987000     847.0000     837.4700     162.7800
        3551    52.999200     848.0000     822.3200     162.7400
        3552    53.011500     818.0000     771.7200     162.7000
        3553    53.023700     734.0000     704.4400     162.6500
        3554    53.036000     599.0000     639.8400     162.6100
        3555    53.048200     575.0000     590.7900     162.5700
        3556    53.060500     558.0000     562.7900     162.5300
        3557    53.072700     551.0000     555.5700     162.4800
        3558    53.085000     550.0000     564.8800     162.4400
        3559    53.097200     570.0000     583.5900     162.4000
        3560    53.109500     613.0000     602.0900     162.3600
        3561    53.121700     633.0000     609.3100     162.3100
        3562    53.134000     560.0000     596.3600     162.2700
        3563    53.146200     557.0000     561.6800     162.2300
        3564    53.158500     484.0000     512.1100     162.1900
        3565    53.170700     476.0000     457.9400     162.1500
        3566    53.183000     412.0000     407.5600     162.1000
        3567    53.195200     349.0000     365.8000     162.0600
        3568    53.207500     332.0000     332.9000     162.0200
        3569    53.219800     299.0000     308.5500     161.9800
        3570    53.232000     290.0000     290.9700     161.9300
        3571    53.244300     250.0000     278.0700     161.8900
        3572    53.256500     256.0000     267.7800     161.8500
        3573    53.268800     257.0000     258.4500     161.8100
        3574    53.281000     258.0000     249.3500     161.7700
        3575    53.293300     214.0000     240.7400     161.7200
        3576    53.305500     241.0000     233.1800     161.6800
        3577    53.317800     198.0000     226.9300     161.6400
        3578    53.330000     215.0000     221.8300     161.6000
        3579    53.342300     239.0000     217.5400     161.5500
        3580    53.354500     212.0000     213.8900     161.5100
        3581    53.366800     227.0000     210.9600     161.4700
        3582    53.379000     199.0000     208.9300     161.4300
        3583    53.391300     203.0000     207.9600     161.3900
        3584    53.403500     195.0000     208.1900     161.3400
        3585    53.415800     211.0000     209.7700     161.3000
        3586    53.428000     217.0000     212.9200     161.2600
        3587    53.440300     216.0000     217.8900     161.2200
        3588    53.452500     213.0000     224.9300     161.1800
        3589    53.464800     205.0000     234.0900     161.1300
        3590    53.477000     246.0000     245.0300     161.0900
        3591    53.489300     266.0000     256.7300     161.0500
        3592    53.501500     261.0000     267.3700     161.0100
        3593    53.513800     271.0000     274.4600     160.9700
        3594    53.526000     260.0000     275.7800     160.9300
        3595    53.538300     271.0000     270.8100     160.8800
        3596    53.550500     255.0000     261.3600     160.8400
        3597    53.562800     249.0000     250.5600     160.8000
        3598    53.575000     228.0000     241.2400     160.7600
        3599    53.587300     230.0000     234.9900     160.7200
        3600    53.599500     220.0000     232.2800     160.6800
        3601    53.611800     243.0000     232.7900     160.6300
        3602    53.624000     237.0000     235.6600     160.5900
        3603    53.636300     226.0000     239.4900     160.5500
        3604    53.648500     234.0000     242.4000     160.5100
        3605    53.660800     232.0000     242.6200     160.4700
        3606    53.673000     238.0000     239.2600     160.4300
        3607    53.685300     232.0000     232.7200     160.3900
        3608    53.697500     231.0000     224.3600     160.3400
        3609    53.709800     224.0000     215.8000     160.3000
        3610    53.722000     206.0000     208.2000     160.2600
        3611    53.734300     186.0000     202.0900     160.2200
        3612    53.746500     190.0000     197.5300     160.1800
        3613    53.758800     185.0000     194.2800     160.1400
        3614    53.771000     187.0000     191.9600     160.1000
        3615    53.783300     181.0000     190.1300     160.0600
        3616    53.795500     184.0000     188.3700     160.0200
        3617    53.807800     202.0000     186.4800     159.9700
        3618    53.820000     165.0000     184.5000     159.9300
        3619    53.832300     198.0000     182.6200     159.8900
        3620    53.844600     172.0000     180.9900     159.8500
        3621    53.856800     187.0000     179.6600     159.8100
        3622    53.869100     167.0000     178.5900     159.7700
        3623    53.881300     191.0000     177.7600     159.7300
        3624    53.893600     172.0000     177.1400     159.6900
        3625    53.905800     169.0000     176.7100     159.6500
        3626    53.918100     185.0000     176.4500     159.6100
        3627    53.930300     214.0000     176.3500     159.5700
        3628    53.942600     181.0000     176.3700     159.5300
        3629    53.954800     174.0000     176.5200     159.4900
        3630    53.967100     182.0000     176.7700     159.4500
        3631    53.979300     158.0000     177.1300     159.4100
        3632    53.991600     169.0000     177.5900     159.3700
        3633    54.003800     214.0000     178.1700     159.3200
        3634    54.016100     191.0000     178.8700     159.2800
        3635    54.028300     182.0000     179.7300     159.2400
        3636    54.040600     167.0000     180.7800     159.2000
        3637    54.052800     183.0000     182.0800     159.1600
        3638    54.065100     188.0000     183.7100     159.1200
        3639    54.077300     172.0000     185.7800     159.0800
        3640    54.089600     205.0000     188.4100     159.0500
        3641    54.101800     195.0000     191.8100     159.0100
        3642    54.114100     186.0000     196.2100     158.9700
        3643    54.126300     194.0000     201.9000     158.9300
        3644    54.138600     223.0000     209.2300     158.8900
        3645    54.150800     194.0000     218.5300     158.8500
        3646    54.163100     224.0000     230.0000     158.8100
        3647    54.175300     267.0000     243.5300     158.7700
        3648    54.187600     252.0000     258.4800     158.7300
        3649    54.199800     250.0000     273.5400     158.6900
        3650    54.212100     281.0000     286.9100     158.6500
        3651    54.224300     301.0000     296.9000     158.6100
        3652    54.236600     304.0000     302.5600     158.5700
        3653    54.248800     302.0000     303.6800     158.5300
        3654    54.261100     275.0000     300.3200     158.4900
        3655    54.273300     293.0000     293.1400     158.4600
        3656    54.285600     275.0000     284.1900     158.4200
        3657    54.297800     314.0000     276.2800     158.3800
        3658    54.310100     251.0000     271.3700     158.3400
        3659    54.322300     256.0000     269.9500     158.3000
        3660    54.334600     276.0000     271.5300     158.2600
        3661    54.346800     235.0000     275.1700     158.2200
        3662    54.359100     270.0000     279.6700     158.1900
        3663    54.371300     291.0000     283.6700     158.1500
        3664    54.383600     290.0000     286.0300     158.1100
        3665    54.395800     271.0000     286.0600     158.0700
        3666    54.408100     292.0000     283.6200     158.0300
        3667    54.420300     277.0000     279.3600     157.9900
        3668    54.432600     291.0000     274.6500     157.9600
        3669    54.444800     266.0000     270.7800     157.9200
        3670    54.457100     249.0000     267.9400     157.8800
        3671    54.469400     275.0000     264.9400     157.8400
        3672    54.481600     242.0000     260.2200     157.8100
        3673    54.493900     266.0000     253.4100     157.7700
        3674    54.506100     238.0000     245.7000     157.7300
        3675    54.518400     273.0000     238.7400     157.6900
        3676    54.530600     222.0000     233.4400     157.6600
        3677    54.542900     255.0000     229.9900     157.6200
        3678    54.555100     254.0000     228.3600     157.5800
        3679    54.567400     241.0000     228.5900     157.5500
        3680    54.579600     241.0000     230.8500     157.5100
        3681    54.591900     220.0000     235.1700     157.4700
        3682    54.604100     242.0000     241.2500     157.4400
        3683    54.616400     239.0000     248.3100     157.4000
        3684    54.628600     244.0000     255.2000     157.3600
        3685    54.640900     242.0000     260.8200     157.3300
        3686    54.653100     295.0000     264.2400     157.2900
        3687    54.665400     231.0000     264.7000     157.2500
        3688    54.677600     228.0000     261.5400     157.2200
        3689    54.689900     252.0000     254.6000     157.1800
        3690    54.702100     233.0000     245.0500     157.1500
        3691    54.714400     224.0000     235.0600     157.1100
        3692    54.726600     213.0000     226.5900     157.0700
        3693    54.738900     209.0000     220.5900     157.0400
        3694    54.751100     200.0000     217.2100     157.0000
        3695    54.763400     194.0000     216.1300     156.9700
        3696    54.775600     242.0000     216.8300     156.9300
        3697    54.787900     214.0000     218.5900     156.9000
        3698    54.800100     213.0000     220.5500     156.8600
        3699    54.812400     234.0000     221.8000     156.8300
        3700    54.824600     205.0000     221.6600     156.7900
        3701    54.836900     236.0000     219.9500     156.7600
        3702    54.849100     215.0000     217.2300     156.7200
        3703    54.861400     232.0000     214.6700     156.6900
        3704    54.873600     226.0000     213.3900     156.6500
        3705    54.885900     210.0000     214.0700     156.6200
        3706    54.898100     201.0000     216.8600     156.5800
        3707    54.910400     236.0000     221.5100     156.5500
        3708    54.922600     223.0000     227.4600     156.5200
        3709    54.934900     222.0000     233.7800     156.4800
        3710    54.947100     228.0000     239.3800     156.4500
        3711    54.959400     212.0000     243.0800     156.4200
        3712    54.971600     242.0000     243.8200     156.3800
        3713    54.983900     207.0000     240.9800     156.3500
        3714    54.996100     239.0000     235.0300     156.3100
        3715    55.008400     231.0000     227.5500     156.2800
        3716    55.020600     210.0000     220.4000     156.2500
        3717    55.032900     213.0000     214.9000     156.2200
        3718    55.045100     193.0000     211.5900     156.1800
        3719    55.057400     239.0000     210.4200     156.1500
        3720    55.069600     206.0000     210.9700     156.1200
        3721    55.081900     222.0000     212.6700     156.0900
        3722    55.094100     212.0000     214.8400     156.0500
        3723    55.106400     229.0000     216.8600     156.0200
        3724    55.118700     200.0000     218.1800     155.9900
        3725    55.130900     230.0000     218.4500     155.9600
        3726    55.143200     212.0000     217.7300     155.9200
        3727    55.155400     240.0000     216.3900     155.8900
        3728    55.167700     202.0000     214.7400     155.8600
        3729    55.179900     198.0000     212.5300     155.8300
        3730    55.192200     231.0000     209.1800     155.8000
        3731    55.204400     211.0000     204.5300     155.7700
        3732    55.216700     213.0000     199.2000     155.7400
        3733    55.228900     224.0000     194.1600     155.7100
        3734    55.241200     166.0000     190.0800     155.6700
        3735    55.253400     192.0000     187.1800     155.6400
        3736    55.265700     184.0000     185.4300     155.6100
        3737    55.277900     187.0000     184.6900     155.5800
        3738    55.290200     197.0000     184.8000     155.5500
        3739    55.302400     171.0000     185.5500     155.5200
        3740    55.314700     190.0000     186.6100     155.4900
        3741    55.326900     189.0000     187.5200     155.4600
        3742    55.339200     164.0000     187.7800     155.4300
        3743    55.351400     194.0000     187.1900     155.4000
        3744    55.363700     218.0000     185.9900     155.3800
        3745    55.375900     194.0000     184.7400     155.3500
        3746    55.388200     187.0000     183.9400     155.3200
        3747    55.400400     181.0000     183.9300     155.2900
        3748    55.412700     199.0000     184.8900     155.2600
        3749    55.424900     236.0000     186.9500     155.2300
        3750    55.437200     194.0000     190.2400     155.2000
        3751    55.449400     211.0000     194.8700     155.1700
        3752    55.461700     203.0000     200.8300     155.1500
        3753    55.473900     217.0000     207.8300     155.1200
        3754    55.486200     217.0000     215.0700     155.0900
        3755    55.498400     195.0000     221.2200     155.0600
        3756    55.510700     225.0000     224.7300     155.0300
        3757    55.522900     227.0000     224.9100     155.0100
        3758    55.535200     228.0000     222.5200     154.9800
        3759    55.547400     238.0000     219.1700     154.9500
        3760    55.559700     196.0000     216.1500     154.9300
        3761    55.571900     229.0000     213.8300     154.9000
        3762    55.584200     203.0000     211.9100     154.8700
        3763    55.596400     219.0000     210.1900     154.8500
        3764    55.608700     237.0000     209.0000     154.8200
        3765    55.620900     196.0000     208.8100     154.7900
        3766    55.633200     205.0000     209.6500     154.7700
        3767    55.645400     218.0000     210.9100     154.7400
        3768    55.657700     200.0000     211.5500     154.7200
        3769    55.669900     220.0000     210.6600     154.6900
        3770    55.682200     199.0000     208.0400     154.6700
        3771    55.694400     242.0000     204.3600     154.6400
        3772    55.706700     193.0000     200.5300     154.6200
        3773    55.718900     197.0000     197.0700     154.5900
        3774    55.731200     184.0000     194.0100     154.5700
        3775    55.743400     189.0000     191.2100     154.5400
        3776    55.755700     184.0000     188.6900     154.5200
        3777    55.768000     207.0000     186.6500     154.5000
        3778    55.780200     215.0000     185.2900     154.4700
        3779    55.792500     203.0000     184.6400     154.4500
        3780    55.804700     185.0000     184.6000     154.4200
        3781    55.817000     189.0000     185.0000     154.4000
        3782    55.829200     214.0000     185.6700     154.3800
        3783    55.841500     191.0000     186.5700     154.3600
        3784    55.853700     208.0000     187.8200     154.3300
        3785    55.866000     215.0000     189.6200     154.3100
        3786    55.878200     179.0000     192.1700     154.2900
        3787    55.890500     219.0000     195.4700     154.2700
        3788    55.902700     206.0000     199.3600     154.2400
        3789    55.915000     207.0000     203.4900     154.2200
        3790    55.927200     207.0000     207.7000     154.2000
        3791    55.939500     197.0000     212.3600     154.1800
        3792    55.951700     247.0000     218.2900     154.1600
        3793    55.964000     232.0000     226.2400     154.1400
        3794    55.976200     240.0000     236.3800     154.1200
        3795    55.988500     254.0000     248.1300     154.1000
        3796    56.000700     237.0000     260.1500     154.0800
        3797    56.013000     276.0000     270.5200     154.0600
        3798    56.025200     286.0000     277.1600     154.0400
        3799    56.037500     271.0000     278.4800     154.0200
        3800    56.049700     256.0000     274.2200     154.0000
        3801    56.062000     226.0000     266.0000     153.9800
        3802    56.074200     260.0000     256.4000     153.9600
        3803    56.086500     229.0000     247.5400     153.9400
        3804    56.098700     248.0000     240.4700     153.9200
        3805    56.111000     227.0000     235.4400     153.9000
        3806    56.123200     235.0000     232.3100     153.8800
        3807    56.135500     216.0000     230.8800     153.8700
        3808    56.147700     214.0000     230.7200     153.8500
        3809    56.160000     214.0000     231.0500     153.8300
        3810    56.172200     233.0000     230.7900     153.8100
        3811    56.184500     215.0000     228.8700     153.7900
        3812    56.196700     211.0000     224.7200     153.7800
        3813    56.209000     216.0000     218.6500     153.7600
        3814    56.221200     214.0000     211.7200     153.7400
        3815    56.233500     207.0000     205.0500     153.7300
        3816    56.245700     181.0000     199.2500     153.7100
        3817    56.258000     203.0000     194.4100     153.7000
        3818    56.270200     193.0000     190.4000     153.6800
        3819    56.282500     200.0000     187.1200     153.6600
        3820    56.294700     192.0000     184.5800     153.6500
        3821    56.307000     195.0000     182.7700     153.6300
        3822    56.319200     204.0000     181.5900     153.6200
        3823    56.331500     167.0000     180.7700     153.6100
        3824    56.343700     203.0000     180.0200     153.5900
        3825    56.356000     202.0000     179.0800     153.5800
        3826    56.368200     186.0000     177.8800     153.5600
        3827    56.380500     224.0000     176.5500     153.5500
        3828    56.392800     190.0000     175.3300     153.5400
        3829    56.405000     199.0000     174.4600     153.5200
        3830    56.417300     189.0000     174.1000     153.5100
        3831    56.429500     191.0000     174.3400     153.5000
        3832    56.441800     181.0000     175.2900     153.4900
        3833    56.454000     165.0000     177.0000     153.4700
        3834    56.466300     200.0000     179.5100     153.4600
        3835    56.478500     188.0000     182.8000     153.4500
        3836    56.490800     183.0000     186.7600     153.4400
        3837    56.503000     191.0000     191.1000     153.4300
        3838    56.515300     197.0000     195.3000     153.4200
        3839    56.527500     193.0000     198.6300     153.4100
        3840    56.539800     206.0000     200.2900     153.3900
        3841    56.552000     215.0000     199.7900     153.3800
        3842    56.564300     217.0000     197.3000     153.3700
        3843    56.576500     195.0000     193.6300     153.3600
        3844    56.588800     208.0000     189.8500     153.3600
        3845    56.601000     181.0000     186.7700     153.3500
        3846    56.613300     187.0000     184.7500     153.3400
        3847    56.625500     202.0000     183.8000     153.3300
        3848    56.637800     207.0000     183.7000     153.3200
        3849    56.650000     195.0000     184.1400     153.3100
        3850    56.662300     193.0000     184.8100     153.3000
        3851    56.674500     199.0000     185.4200     153.3000
        3852    56.686800     171.0000     185.6100     153.2900
        3853    56.699000     171.0000     185.0500     153.2800
        3854    56.711300     211.0000     183.5800     153.2800
        3855    56.723500     184.0000     181.4100     153.2700
        3856    56.735800     201.0000     178.9900     153.2600
        3857    56.748000     193.0000     176.7600     153.2600
        3858    56.760300     194.0000     175.0200     153.2500
        3859    56.772500     181.0000     173.8800     153.2500
        3860    56.784800     167.0000     173.2900     153.2400
        3861    56.797000     176.0000     173.1300     153.2300
        3862    56.809300     184.0000     173.2900     153.2300
        3863    56.821500     173.0000     173.6900     153.2300
        3864    56.833800     184.0000     174.1700     153.2200
        3865    56.846000     173.0000     174.5100     153.2200
        3866    56.858300     185.0000     174.4100     153.2100
        3867    56.870500     172.0000     173.7400     153.2100
        3868    56.882800     185.0000     172.6700     153.2100
        3869    56.895000     206.0000     171.5100     153.2100
        3870    56.907300     176.0000     170.5600     153.2000
        3871    56.919500     158.0000     169.9300     153.2000
        3872    56.931800     191.0000     169.6400     153.2000
        3873    56.944000     158.0000     169.7200     153.2000
        3874    56.956300     167.0000     170.1600     153.2000
        3875    56.968500     172.0000     170.9700     153.1900
        3876    56.980800     208.0000     172.1200     153.1900
        3877    56.993000     177.0000     173.5600     153.1900
        3878    57.005300     185.0000     175.1800     153.1900
        3879    57.017500     185.0000     176.9100     153.1900
        3880    57.029800     195.0000     178.7700     153.1900
        3881    57.042100     187.0000     180.8200     153.2000
        3882    57.054300     199.0000     183.0500     153.2000
        3883    57.066600     203.0000     185.2100     153.2000
        3884    57.078800     156.0000     186.8500     153.2000
        3885    57.091100     184.0000     187.5700     153.2000
        3886    57.103300     207.0000     187.4500     153.2000
        3887    57.115600     195.0000     187.1000     153.2100
        3888    57.127800     200.0000     187.2500     153.2100
        3889    57.140100     200.0000     188.4600     153.2100
        3890    57.152300     183.0000     191.0100     153.2200
        3891    57.164600     186.0000     195.0200     153.2200
        3892    57.176800     210.0000     200.4800     153.2200
        3893    57.189100     195.0000     207.1400     153.2300
        3894    57.201300     191.0000     214.4600     153.2300
        3895    57.213600     205.0000     221.5700     153.2400
        3896    57.225800     199.0000     227.4000     153.2400
        3897    57.238100     247.0000     231.1200     153.2500
        3898    57.250300     214.0000     232.8100     153.2600
        3899    57.262600     223.0000     233.5700     153.2600
        3900    57.274800     236.0000     234.8200     153.2700
        3901    57.287100     244.0000     237.1800     153.2800
        3902    57.299300     231.0000     240.0500     153.2800
        3903    57.311600     228.0000     242.0600     153.2900
        3904    57.323800     253.0000     242.2900     153.3000
        3905    57.336100     229.0000     241.2000     153.3100
        3906    57.348300     229.0000     240.0300     153.3200
        3907    57.360600     218.0000     239.4600     153.3300
        3908    57.372800     264.0000     239.1100     153.3300
        3909    57.385100     237.0000     237.9400     153.3500
        3910    57.397300     224.0000     235.1500     153.3600
        3911    57.409600     210.0000     230.8000     153.3700
        3912    57.421800     203.0000     225.7900     153.3800
        3913    57.434100     232.0000     221.1800     153.3900
        3914    57.446300     239.0000     217.4500     153.4000
        3915    57.458600     199.0000     214.3200     153.4100
        3916    57.470800     213.0000     211.1500     153.4200
        3917    57.483100     209.0000     207.5300     153.4400
        3918    57.495300     197.0000     203.6800     153.4500
        3919    57.507600     204.0000     200.1000     153.4600
        3920    57.519800     211.0000     197.0800     153.4700
        3921    57.532100     225.0000     194.5200     153.4900
        3922    57.544300     194.0000     192.0800     153.5000
        3923    57.556600     182.0000     189.5100     153.5200
        3924    57.568800     212.0000     186.7900     153.5300
        3925    57.581100     180.0000     184.1400     153.5500
        3926    57.593300     194.0000     181.8300     153.5600
        3927    57.605600     163.0000     180.0200     153.5800
        3928    57.617800     193.0000     178.7200     153.6000
        3929    57.630100     177.0000     177.7900     153.6100
        3930    57.642300     186.0000     177.0400     153.6300
        3931    57.654600     192.0000     176.4600     153.6500
        3932    57.666800     196.0000     176.1800     153.6600
        3933    57.679100     198.0000     176.4500     153.6800
        3934    57.691400     195.0000     177.4300     153.7000
        3935    57.703600     183.0000     179.1600     153.7200
        3936    57.715900     172.0000     181.5300     153.7400
        3937    57.728100     181.0000     184.1300     153.7600
        3938    57.740400     180.0000     186.3000     153.7800
        3939    57.752600     190.0000     187.2300     153.8000
        3940    57.764900     208.0000     186.4300     153.8200
        3941    57.777100     190.0000     184.2200     153.8400
        3942    57.789400     184.0000     181.3800     153.8600
        3943    57.801600     182.0000     178.6600     153.8900
        3944    57.813900     177.0000     176.4500     153.9100
        3945    57.826100     187.0000     174.9400     153.9300
        3946    57.838400     170.0000     174.1900     153.9500
        3947    57.850600     178.0000     174.2100     153.9800
        3948    57.862900     162.0000     174.9200     154.0000
        3949    57.875100     175.0000     176.1800     154.0300
        3950    57.887400     174.0000     177.7200     154.0500
        3951    57.899600     160.0000     179.1300     154.0800
        3952    57.911900     172.0000     179.9700     154.1000
        3953    57.924100     172.0000     179.9700     154.1300
        3954    57.936400     167.0000     179.2000     154.1500
        3955    57.948600     185.0000     177.8700     154.1800
        3956    57.960900     163.0000     176.2200     154.2100
        3957    57.973100     168.0000     174.4300     154.2300
        3958    57.985400     175.0000     172.7000     154.2600
        3959    57.997600     173.0000     171.2400     154.2900
        3960    58.009900     158.0000     170.2200     154.3200
        3961    58.022100     155.0000     169.7100     154.3500
        3962    58.034400     199.0000     169.7000     154.3800
        3963    58.046600     146.0000     170.1300     154.4100
        3964    58.058900     185.0000     170.8900     154.4400
        3965    58.071100     165.0000     171.8300     154.4700
        3966    58.083400     179.0000     172.8100     154.5000
        3967    58.095600     193.0000     173.7500     154.5300
        3968    58.107900     172.0000     174.6100     154.5600
        3969    58.120100     171.0000     175.2700     154.6000
        3970    58.132400     219.0000     175.5100     154.6300
        3971    58.144600     171.0000     175.0600     154.6600
        3972    58.156900     155.0000     173.8800     154.7000
        3973    58.169100     186.0000     172.2200     154.7300
        3974    58.181400     154.0000     170.5100     154.7600
        3975    58.193600     155.0000     169.0800     154.8000
        3976    58.205900     153.0000     168.0400     154.8300
        3977    58.218100     156.0000     167.3900     154.8700
        3978    58.230400     193.0000     167.0300     154.9100
        3979    58.242600     160.0000     166.8600     154.9400
        3980    58.254900     166.0000     166.8600     154.9800
        3981    58.267100     174.0000     166.9800     155.0200
        3982    58.279400     196.0000     167.1800     155.0600
        3983    58.291600     181.0000     167.3100     155.0900
        3984    58.303900     151.0000     167.2300     155.1300
        3985    58.316200     163.0000     166.8500     155.1700
        3986    58.328400     158.0000     166.2400     155.2100
        3987    58.340700     161.0000     165.5700     155.2500
        3988    58.352900     160.0000     165.0100     155.2900
        3989    58.365200     169.0000     164.6200     155.3300
        3990    58.377400     208.0000     164.4300     155.3800
        3991    58.389700     170.0000     164.4300     155.4200
        3992    58.401900     173.0000     164.6200     155.4600
        3993    58.414200     173.0000     165.0000     155.5000
        3994    58.426400     178.0000     165.5800     155.5500
        3995    58.438700     175.0000     166.3800     155.5900
        3996    58.450900     159.0000     167.3900     155.6300
        3997    58.463200     198.0000     168.5800     155.6800
        3998    58.475400     184.0000     169.8400     155.7300
        3999    58.487700     170.0000     170.9500     155.7700
        4000    58.499900     173.0000     171.6500     155.8200
        4001    58.512200     163.0000     171.8100     155.8600
        4002    58.524400     178.0000     171.5400     155.9100
        4003    58.536700     182.0000     171.1400     155.9600
        4004    58.548900     176.0000     170.9000     156.0100
        4005    58.561200     173.0000     171.0000     156.0600
        4006    58.573400     173.0000     171.5000     156.1000
        4007    58.585700     199.0000     172.4500     156.1500
        4008    58.597900     191.0000     173.8900     156.2000
        4009    58.610200     186.0000     175.8800     156.2500
        4010    58.622400     187.0000     178.5400     156.3000
        4011    58.634700     205.0000     181.9500     156.3600
        4012    58.646900     187.0000     186.2200     156.4100
        4013    58.659200     194.0000     191.3600     156.4600
        4014    58.671400     199.0000     197.2900     156.5100
        4015    58.683700     196.0000     203.7400     156.5700
        4016    58.695900     215.0000     209.9200     156.6200
        4017    58.708200     209.0000     214.4600     156.6800
        4018    58.720400     204.0000     215.7900     156.7300
        4019    58.732700     209.0000     213.3100     156.7900
        4020    58.744900     182.0000     208.0900     156.8400
        4021    58.757200     224.0000     202.0600     156.9000
        4022    58.769400     173.0000     196.7600     156.9500
        4023    58.781700     193.0000     192.9200     157.0100
        4024    58.793900     197.0000     190.6900     157.0700
        4025    58.806200     180.0000     190.0100     157.1300
        4026    58.818400     187.0000     190.7300     157.1900
        4027    58.830700     172.0000     192.6200     157.2500
        4028    58.842900     206.0000     195.3200     157.3100
        4029    58.855200     183.0000     198.2300     157.3700
        4030    58.867400     214.0000     200.5500     157.4300
        4031    58.879700     223.0000     201.5300     157.4900
        4032    58.891900     197.0000     200.9400     157.5500
        4033    58.904200     201.0000     199.3100     157.6100
        4034    58.916400     196.0000     197.6200     157.6800
        4035    58.928700     227.0000     196.6900     157.7400
        4036    58.940900     206.0000     196.8500     157.8000
        4037    58.953200     207.0000     197.9700     157.8700
        4038    58.965500     195.0000     199.5500     157.9300
        4039    58.977700     210.0000     201.0500     158.0000
        4040    58.990000     189.0000     202.0900     158.0700
        4041    59.002200     193.0000     202.5400     158.1300
        4042    59.014500     201.0000     202.2400     158.2000
        4043    59.026700     195.0000     200.9100     158.2700
        4044    59.039000     216.0000     198.5700     158.3400
        4045    59.051200     196.0000     195.7500     158.4000
        4046    59.063500     187.0000     193.2100     158.4700
        4047    59.075700     202.0000     191.4600     158.5400
        4048    59.088000     212.0000     190.7200     158.6100
        4049    59.100200     206.0000     190.9500     158.6800
        4050    59.112500     190.0000     192.0100     158.7500
        4051    59.124700     209.0000     193.6700     158.8300
        4052    59.137000     179.0000     195.6800     158.9000
        4053    59.149200     200.0000     197.9400     158.9700
        4054    59.161500     184.0000     200.4800     159.0500
        4055    59.173700     211.0000     203.4300     159.1200
        4056    59.186000     171.0000     206.8800     159.2000
        4057    59.198200     199.0000     211.0200     159.2700
        4058    59.210500     214.0000     216.2400     159.3500
        4059    59.222700     210.0000     222.8800     159.4200
        4060    59.235000     243.0000     231.0200     159.5000
        4061    59.247200     228.0000     240.1000     159.5800
        4062    59.259500     283.0000     248.9600     159.6600
        4063    59.271700     252.0000     255.9800     159.7400
        4064    59.284000     267.0000     259.6600     159.8200
        4065    59.296200     254.0000     259.4100     159.9000
        4066    59.308500     253.0000     255.8500     159.9700
        4067    59.320700     247.0000     250.5300     160.0600
        4068    59.333000     250.0000     245.0700     160.1400
        4069    59.345200     269.0000     240.8000     160.2200
        4070    59.357500     237.0000     238.7000     160.3000
        4071    59.369700     244.0000     239.4300     160.3900
        4072    59.382000     250.0000     243.3600     160.4700
        4073    59.394200     226.0000     250.4200     160.5600
        4074    59.406500     260.0000     259.9600     160.6400
        4075    59.418700     260.0000     270.6700     160.7300
        4076    59.431000     290.0000     280.6900     160.8100
        4077    59.443200     281.0000     288.0700     160.9000
        4078    59.455500     299.0000     291.2100     160.9900
        4079    59.467700     281.0000     289.2500     161.0800
        4080    59.480000     272.0000     282.4200     161.1600
        4081    59.492200     275.0000     272.1300     161.2500
        4082    59.504500     241.0000     260.5500     161.3400
        4083    59.516700     257.0000     249.7600     161.4300
        4084    59.529000     236.0000     241.2100     161.5200
        4085    59.541200     248.0000     235.4700     161.6200
        4086    59.553500     218.0000     232.4200     161.7100
        4087    59.565700     233.0000     231.4100     161.8000
        4088    59.578000     186.0000     231.5000     161.8900
        4089    59.590200     225.0000     231.8600     161.9900
        4090    59.602500     202.0000     231.9400     162.0800
        4091    59.614800     228.0000     231.4000     162.1800
        4092    59.627000     225.0000     229.8600     162.2700
        4093    59.639300     209.0000     227.0100     162.3700
        4094    59.651500     223.0000     222.8700     162.4700
        4095    59.663800     203.0000     217.9700     162.5700
        4096    59.676000     217.0000     213.0600     162.6700
        4097    59.688300     203.0000     208.7900     162.7600
        4098    59.700500     184.0000     205.5100     162.8600
        4099    59.712800     209.0000     203.2000     162.9700
        4100    59.725000     187.0000     201.5800     163.0700
        4101    59.737300     194.0000     200.2100     163.1700
        4102    59.749500     206.0000     198.6700     163.2700
        4103    59.761800     195.0000     196.8600     163.3700
        4104    59.774000     182.0000     194.9500     163.4800
        4105    59.786300     195.0000     193.2900     163.5800
        4106    59.798500     202.0000     192.1400     163.6900
        4107    59.810800     200.0000     191.6500     163.7900
        4108    59.823000     188.0000     191.8800     163.9000
        4109    59.835300     193.0000     192.8700     164.0000
        4110    59.847500     203.0000     194.6900     164.1100
        4111    59.859800     193.0000     197.3500     164.2200
        4112    59.872000     171.0000     200.7500     164.3300
        4113    59.884300     200.0000     204.6200     164.4300
        4114    59.896500     225.0000     208.5300     164.5400
        4115    59.908800     184.0000     212.1200     164.6600
        4116    59.921000     211.0000     215.3400     164.7700
        4117    59.933300     206.0000     218.3100     164.8800
        4118    59.945500     222.0000     220.7900     164.9900
        4119    59.957800     214.0000     221.9100     165.1100
        4120    59.970000     198.0000     220.6300     165.2200
        4121    59.982300     217.0000     216.8300     165.3300
        4122    59.994500     220.0000     211.5700     165.4500

# The following lines are used to test the character set of files sent by
# network email or other means. They are not part of the CIF data set.
# abcdefghijklmnopqrstuvwxyzABCDEFGHIJKLMNOPQRSTUVWXYZ0123456789
# !@#$%^&*()_+{}:"~<>?|\-=[];'`,./ 
