# Supplementary material for: Hydrogen-substituted β-tricalcium phosphate synthesized in organic media
Source: Acta Crystallogr B Struct Sci Cryst Eng Mater. 2016 Dec 1;72(Pt 6):875–84. doi: 10.1107/S2052520616015675 (PMC5134762; doi:10.1107/S2052520616015675)
Supplement: Supplementary file 21 [file b-72-00875-150323-01-betaTCPsup21.rtv]

###############################################################################
# Rietveld refinement results for sample 150323-01
# Created with Profex 3.10.0
# Export date: Juli 27, 2016 - 16:29
###############################################################################

data_150323-01
_pd_block_id 150323-01

loop_
    _pd_proc_point_id
    _pd_proc_2theta_corrected
    _pd_proc_intensity_total
    _pd_calc_intensity_total
    _pd_proc_intensity_bkg_calc
           1     9.508400     351.0000     370.4600     370.2200
           2     9.520600     369.0000     370.7500     370.5000
           3     9.532900     380.0000     371.0100     370.7700
           4     9.545100     412.0000     371.2600     371.0100
           5     9.557400     370.0000     371.4900     371.2400
           6     9.569600     356.0000     371.7000     371.4400
           7     9.581900     393.0000     371.9000     371.6300
           8     9.594100     374.0000     372.0700     371.8100
           9     9.606400     412.0000     372.2300     371.9600
          10     9.618600     372.0000     372.3700     372.1000
          11     9.630900     362.0000     372.5000     372.2200
          12     9.643100     380.0000     372.6100     372.3300
          13     9.655400     407.0000     372.7100     372.4200
          14     9.667600     401.0000     372.7900     372.4900
          15     9.679900     380.0000     372.8600     372.5600
          16     9.692100     357.0000     372.9100     372.6000
          17     9.704400     382.0000     372.9500     372.6400
          18     9.716600     343.0000     372.9800     372.6600
          19     9.728900     372.0000     372.9900     372.6700
          20     9.741100     370.0000     372.9900     372.6600
          21     9.753400     364.0000     372.9800     372.6400
          22     9.765600     353.0000     372.9600     372.6200
          23     9.777900     372.0000     372.9200     372.5800
          24     9.790100     356.0000     372.8800     372.5200
          25     9.802400     384.0000     372.8200     372.4600
          26     9.814600     371.0000     372.7500     372.3900
          27     9.826900     406.0000     372.6800     372.3000
          28     9.839100     371.0000     372.5900     372.2100
          29     9.851400     379.0000     372.5000     372.1000
          30     9.863600     413.0000     372.3900     371.9900
          31     9.875900     365.0000     372.2700     371.8700
          32     9.888100     410.0000     372.1500     371.7300
          33     9.900400     359.0000     372.0200     371.5900
          34     9.912600     402.0000     371.8800     371.4400
          35     9.924900     365.0000     371.7300     371.2900
          36     9.937100     387.0000     371.5800     371.1200
          37     9.949400     351.0000     371.4200     370.9500
          38     9.961600     386.0000     371.2500     370.7700
          39     9.973900     353.0000     371.0700     370.5800
          40     9.986100     356.0000     370.8900     370.3900
          41     9.998400     368.0000     370.7000     370.1800
          42    10.010600     405.0000     370.5100     369.9800
          43    10.022900     336.0000     370.3100     369.7600
          44    10.035100     356.0000     370.1000     369.5400
          45    10.047400     358.0000     369.8900     369.3100
          46    10.059600     357.0000     369.6700     369.0800
          47    10.071900     356.0000     369.4500     368.8400
          48    10.084100     372.0000     369.2300     368.6000
          49    10.096400     343.0000     369.0000     368.3500
          50    10.108600     370.0000     368.7600     368.1000
          51    10.120900     365.0000     368.5300     367.8400
          52    10.133100     354.0000     368.2800     367.5800
          53    10.145400     361.0000     368.0400     367.3100
          54    10.157700     345.0000     367.7900     367.0400
          55    10.169900     371.0000     367.5400     366.7600
          56    10.182200     341.0000     367.2900     366.4800
          57    10.194400     343.0000     367.0300     366.2000
          58    10.206700     342.0000     366.7800     365.9100
          59    10.218900     388.0000     366.5200     365.6200
          60    10.231200     364.0000     366.2600     365.3300
          61    10.243400     332.0000     365.9900     365.0300
          62    10.255700     352.0000     365.7300     364.7300
          63    10.267900     383.0000     365.4700     364.4300
          64    10.280200     366.0000     365.2000     364.1200
          65    10.292400     343.0000     364.9400     363.8100
          66    10.304700     374.0000     364.6800     363.5000
          67    10.316900     343.0000     364.4200     363.1900
          68    10.329200     381.0000     364.1600     362.8700
          69    10.341400     356.0000     363.9000     362.5500
          70    10.353700     379.0000     363.6500     362.2300
          71    10.365900     378.0000     363.4000     361.9100
          72    10.378200     373.0000     363.1500     361.5900
          73    10.390400     363.0000     362.9100     361.2600
          74    10.402700     346.0000     362.6800     360.9300
          75    10.414900     383.0000     362.4500     360.6000
          76    10.427200     355.0000     362.2300     360.2700
          77    10.439400     364.0000     362.0200     359.9400
          78    10.451700     360.0000     361.8200     359.6100
          79    10.463900     359.0000     361.6400     359.2700
          80    10.476200     356.0000     361.4700     358.9400
          81    10.488400     352.0000     361.3100     358.6000
          82    10.500700     390.0000     361.1800     358.2700
          83    10.512900     350.0000     361.0800     357.9300
          84    10.525200     328.0000     361.0100     357.5900
          85    10.537400     358.0000     360.9700     357.2500
          86    10.549700     358.0000     360.9800     356.9100
          87    10.561900     358.0000     361.0400     356.5700
          88    10.574200     330.0000     361.1700     356.2300
          89    10.586400     369.0000     361.3800     355.8900
          90    10.598700     369.0000     361.6900     355.5500
          91    10.610900     357.0000     362.1300     355.2000
          92    10.623200     355.0000     362.5100     354.8600
          93    10.635400     384.0000     363.2600     354.5200
          94    10.647700     366.0000     364.2500     354.1800
          95    10.659900     346.0000     365.5500     353.8300
          96    10.672200     381.0000     367.2400     353.4900
          97    10.684400     348.0000     369.4200     353.1500
          98    10.696700     369.0000     372.2300     352.8100
          99    10.708900     397.0000     375.8400     352.4700
         100    10.721200     364.0000     380.4300     352.1300
         101    10.733400     389.0000     386.1900     351.7900
         102    10.745700     412.0000     393.1700     351.4400
         103    10.757900     418.0000     401.7300     351.1000
         104    10.770200     432.0000     412.3000     350.7600
         105    10.782400     397.0000     425.1100     350.4300
         106    10.794700     469.0000     440.2000     350.0900
         107    10.807000     501.0000     457.3000     349.7500
         108    10.819200     452.0000     475.7800     349.4100
         109    10.831500     515.0000     493.7500     349.0700
         110    10.843700     511.0000     508.8700     348.7400
         111    10.856000     580.0000     519.0900     348.4000
         112    10.868200     536.0000     522.7000     348.0700
         113    10.880500     467.0000     518.3600     347.7300
         114    10.892700     528.0000     505.5700     347.4000
         115    10.905000     561.0000     485.7000     347.0700
         116    10.917200     453.0000     461.9700     346.7400
         117    10.929500     428.0000     438.0300     346.4100
         118    10.941700     398.0000     416.7400     346.0800
         119    10.954000     405.0000     399.5400     345.7500
         120    10.966200     395.0000     386.5400     345.4200
         121    10.978500     363.0000     377.0000     345.1000
         122    10.990700     377.0000     370.2300     344.7700
         123    11.003000     371.0000     365.0100     344.4500
         124    11.015200     331.0000     361.0500     344.1300
         125    11.027500     368.0000     357.9800     343.8000
         126    11.039700     373.0000     355.5300     343.4800
         127    11.052000     312.0000     353.5400     343.1600
         128    11.064200     377.0000     351.8800     342.8500
         129    11.076500     354.0000     350.4700     342.5300
         130    11.088700     372.0000     349.2500     342.2100
         131    11.101000     340.0000     348.1900     341.9000
         132    11.113200     339.0000     347.2400     341.5900
         133    11.125500     332.0000     346.3900     341.2700
         134    11.137700     367.0000     345.6100     340.9600
         135    11.150000     350.0000     344.9000     340.6500
         136    11.162200     354.0000     344.2500     340.3400
         137    11.174500     349.0000     343.6300     340.0400
         138    11.186700     330.0000     343.0600     339.7300
         139    11.199000     326.0000     342.5200     339.4300
         140    11.211200     373.0000     342.0000     339.1300
         141    11.223500     384.0000     341.5100     338.8200
         142    11.235700     331.0000     341.0400     338.5200
         143    11.248000     339.0000     340.5800     338.2200
         144    11.260200     341.0000     340.1500     337.9300
         145    11.272500     332.0000     339.7300     337.6300
         146    11.284700     358.0000     339.3200     337.3400
         147    11.297000     352.0000     338.9200     337.0400
         148    11.309200     347.0000     338.5300     336.7500
         149    11.321500     347.0000     338.1500     336.4600
         150    11.333700     336.0000     337.7800     336.1700
         151    11.346000     327.0000     337.4200     335.8800
         152    11.358200     333.0000     337.0600     335.6000
         153    11.370500     360.0000     336.7200     335.3100
         154    11.382700     343.0000     336.3800     335.0300
         155    11.395000     316.0000     336.0400     334.7500
         156    11.407200     340.0000     335.7100     334.4700
         157    11.419500     340.0000     335.3800     334.1900
         158    11.431800     321.0000     335.0600     333.9100
         159    11.444000     331.0000     334.7400     333.6300
         160    11.456300     322.0000     334.4300     333.3600
         161    11.468500     341.0000     334.1200     333.0900
         162    11.480800     342.0000     333.8100     332.8100
         163    11.493000     335.0000     333.5100     332.5400
         164    11.505300     308.0000     333.2100     332.2800
         165    11.517500     305.0000     332.9100     332.0100
         166    11.529800     349.0000     332.6200     331.7400
         167    11.542000     318.0000     332.3300     331.4800
         168    11.554300     346.0000     332.0400     331.2100
         169    11.566500     333.0000     331.7600     330.9500
         170    11.578800     325.0000     331.4700     330.6900
         171    11.591000     349.0000     331.1900     330.4300
         172    11.603300     320.0000     330.9200     330.1700
         173    11.615500     331.0000     330.6400     329.9200
         174    11.627800     361.0000     330.3700     329.6600
         175    11.640000     359.0000     330.1000     329.4100
         176    11.652300     348.0000     329.8300     329.1600
         177    11.664500     362.0000     329.5600     328.9100
         178    11.676800     326.0000     329.3000     328.6600
         179    11.689000     285.0000     329.0400     328.4100
         180    11.701300     335.0000     328.7800     328.1600
         181    11.713500     311.0000     328.5200     327.9200
         182    11.725800     318.0000     328.2700     327.6700
         183    11.738000     333.0000     328.0100     327.4300
         184    11.750300     329.0000     327.7600     327.1900
         185    11.762500     335.0000     327.5100     326.9500
         186    11.774800     293.0000     327.2600     326.7100
         187    11.787000     362.0000     327.0200     326.4700
         188    11.799300     348.0000     326.7700     326.2400
         189    11.811500     342.0000     326.5300     326.0000
         190    11.823800     299.0000     326.2900     325.7700
         191    11.836000     359.0000     326.0500     325.5400
         192    11.848300     332.0000     325.8100     325.3100
         193    11.860500     359.0000     325.5700     325.0800
         194    11.872800     323.0000     325.3400     324.8500
         195    11.885000     295.0000     325.1100     324.6200
         196    11.897300     296.0000     324.8700     324.4000
         197    11.909500     337.0000     324.6400     324.1700
         198    11.921800     301.0000     324.4200     323.9500
         199    11.934000     331.0000     324.1900     323.7300
         200    11.946300     336.0000     323.9600     323.5000
         201    11.958500     346.0000     323.7400     323.2800
         202    11.970800     338.0000     323.5200     323.0700
         203    11.983000     302.0000     323.3000     322.8500
         204    11.995300     292.0000     323.0800     322.6300
         205    12.007500     335.0000     322.8600     322.4200
         206    12.019800     336.0000     322.6400     322.2000
         207    12.032000     328.0000     322.4200     321.9900
         208    12.044300     338.0000     322.2100     321.7800
         209    12.056500     328.0000     322.0000     321.5700
         210    12.068800     320.0000     321.7900     321.3600
         211    12.081100     360.0000     321.5800     321.1500
         212    12.093300     339.0000     321.3700     320.9500
         213    12.105600     317.0000     321.1600     320.7400
         214    12.117800     325.0000     320.9500     320.5400
         215    12.130100     322.0000     320.7500     320.3300
         216    12.142300     310.0000     320.5400     320.1300
         217    12.154600     329.0000     320.3400     319.9300
         218    12.166800     321.0000     320.1400     319.7300
         219    12.179100     326.0000     319.9400     319.5300
         220    12.191300     345.0000     319.7400     319.3300
         221    12.203600     320.0000     319.5400     319.1300
         222    12.215800     337.0000     319.3500     318.9400
         223    12.228100     314.0000     319.1500     318.7400
         224    12.240300     314.0000     318.9600     318.5500
         225    12.252600     299.0000     318.7700     318.3600
         226    12.264800     337.0000     318.5700     318.1600
         227    12.277100     334.0000     318.3800     317.9700
         228    12.289300     338.0000     318.1900     317.7800
         229    12.301600     333.0000     318.0100     317.5900
         230    12.313800     332.0000     317.8200     317.4100
         231    12.326100     330.0000     317.6300     317.2200
         232    12.338300     336.0000     317.4500     317.0300
         233    12.350600     337.0000     317.2600     316.8500
         234    12.362800     310.0000     317.0800     316.6600
         235    12.375100     336.0000     316.9000     316.4800
         236    12.387300     327.0000     316.7200     316.3000
         237    12.399600     316.0000     316.5400     316.1100
         238    12.411800     295.0000     316.3600     315.9300
         239    12.424100     314.0000     316.1800     315.7500
         240    12.436300     308.0000     316.0100     315.5700
         241    12.448600     301.0000     315.8300     315.4000
         242    12.460800     311.0000     315.6600     315.2200
         243    12.473100     331.0000     315.4800     315.0400
         244    12.485300     316.0000     315.3100     314.8700
         245    12.497600     299.0000     315.1400     314.6900
         246    12.509800     312.0000     314.9700     314.5200
         247    12.522100     333.0000     314.8000     314.3400
         248    12.534300     318.0000     314.6300     314.1700
         249    12.546600     326.0000     314.4700     314.0000
         250    12.558800     339.0000     314.3000     313.8300
         251    12.571100     294.0000     314.1400     313.6600
         252    12.583300     315.0000     313.9700     313.4900
         253    12.595600     296.0000     313.8100     313.3200
         254    12.607800     281.0000     313.6500     313.1500
         255    12.620100     348.0000     313.4900     312.9900
         256    12.632300     324.0000     313.3300     312.8200
         257    12.644600     290.0000     313.1700     312.6600
         258    12.656800     302.0000     313.0100     312.4900
         259    12.669100     336.0000     312.8600     312.3300
         260    12.681300     339.0000     312.7000     312.1600
         261    12.693600     317.0000     312.5500     312.0000
         262    12.705900     316.0000     312.3900     311.8400
         263    12.718100     339.0000     312.2400     311.6800
         264    12.730400     293.0000     312.0900     311.5200
         265    12.742600     310.0000     311.9400     311.3600
         266    12.754900     299.0000     311.7900     311.2000
         267    12.767100     308.0000     311.6500     311.0400
         268    12.779400     335.0000     311.5000     310.8800
         269    12.791600     311.0000     311.3600     310.7200
         270    12.803900     292.0000     311.2100     310.5700
         271    12.816100     300.0000     311.0700     310.4100
         272    12.828400     318.0000     310.9300     310.2500
         273    12.840600     305.0000     310.7900     310.1000
         274    12.852900     277.0000     310.6600     309.9400
         275    12.865100     303.0000     310.5200     309.7900
         276    12.877400     333.0000     310.3900     309.6400
         277    12.889600     350.0000     310.2600     309.4900
         278    12.901900     317.0000     310.1400     309.3300
         279    12.914100     323.0000     310.0200     309.1800
         280    12.926400     310.0000     309.9100     309.0300
         281    12.938600     339.0000     309.8000     308.8800
         282    12.950900     339.0000     309.7200     308.7300
         283    12.963100     285.0000     309.6400     308.5800
         284    12.975400     330.0000     309.6000     308.4300
         285    12.987600     280.0000     309.5900     308.2900
         286    12.999900     306.0000     309.6100     308.1400
         287    13.012100     295.0000     309.7200     307.9900
         288    13.024400     314.0000     309.9900     307.8400
         289    13.036600     329.0000     310.5200     307.7000
         290    13.048900     310.0000     310.3800     307.5500
         291    13.061100     353.0000     310.5000     307.4100
         292    13.073400     315.0000     310.8100     307.2600
         293    13.085600     319.0000     310.9500     307.1200
         294    13.097900     347.0000     310.3600     306.9800
         295    13.110100     269.0000     309.2600     306.8300
         296    13.122400     287.0000     309.1700     306.6900
         297    13.134600     338.0000     308.5100     306.5500
         298    13.146900     321.0000     308.0700     306.4100
         299    13.159100     314.0000     307.9700     306.2600
         300    13.171400     320.0000     307.9000     306.1200
         301    13.183600     297.0000     307.8400     305.9800
         302    13.195900     299.0000     307.8000     305.8400
         303    13.208100     283.0000     307.7700     305.7000
         304    13.220400     319.0000     307.7500     305.5600
         305    13.232600     314.0000     307.7500     305.4300
         306    13.244900     297.0000     307.7600     305.2900
         307    13.257100     296.0000     307.7900     305.1500
         308    13.269400     332.0000     307.8400     305.0100
         309    13.281600     309.0000     307.9100     304.8800
         310    13.293900     275.0000     308.0100     304.7400
         311    13.306100     329.0000     308.1500     304.6000
         312    13.318400     286.0000     308.3200     304.4700
         313    13.330600     315.0000     308.5300     304.3300
         314    13.342900     311.0000     308.8100     304.2000
         315    13.355100     297.0000     309.1400     304.0600
         316    13.367400     306.0000     309.5600     303.9300
         317    13.379700     325.0000     310.0800     303.7900
         318    13.391900     314.0000     310.7400     303.6600
         319    13.404200     267.0000     311.5600     303.5300
         320    13.416400     291.0000     312.6000     303.3900
         321    13.428700     296.0000     313.9100     303.2600
         322    13.440900     304.0000     315.5900     303.1300
         323    13.453200     314.0000     317.7400     303.0000
         324    13.465400     323.0000     320.5100     302.8700
         325    13.477700     331.0000     323.5400     302.7400
         326    13.489900     328.0000     327.9900     302.6100
         327    13.502200     351.0000     333.7200     302.4700
         328    13.514400     327.0000     341.0500     302.3400
         329    13.526700     329.0000     350.3500     302.2100
         330    13.538900     340.0000     362.0300     302.0900
         331    13.551200     357.0000     376.4000     301.9600
         332    13.563400     370.0000     393.4900     301.8300
         333    13.575700     426.0000     412.6700     301.7000
         334    13.587900     425.0000     432.3700     301.5700
         335    13.600200     445.0000     450.4200     301.4400
         336    13.612400     398.0000     464.7700     301.3200
         337    13.624700     427.0000     473.5200     301.1900
         338    13.636900     470.0000     474.5800     301.0600
         339    13.649200     499.0000     466.5000     300.9300
         340    13.661400     462.0000     450.0700     300.8100
         341    13.673700     406.0000     428.4100     300.6800
         342    13.685900     413.0000     405.0800     300.5600
         343    13.698200     393.0000     382.8300     300.4300
         344    13.710400     355.0000     363.6000     300.3100
         345    13.722700     327.0000     348.3800     300.1800
         346    13.734900     335.0000     337.0300     300.0600
         347    13.747200     310.0000     328.7800     299.9300
         348    13.759400     291.0000     322.7900     299.8100
         349    13.771700     356.0000     318.3700     299.6800
         350    13.783900     308.0000     315.0500     299.5600
         351    13.796200     287.0000     312.4900     299.4400
         352    13.808400     340.0000     310.4700     299.3100
         353    13.820700     283.0000     308.8500     299.1900
         354    13.832900     342.0000     307.5200     299.0700
         355    13.845200     281.0000     306.4100     298.9500
         356    13.857400     324.0000     305.4800     298.8300
         357    13.869700     304.0000     304.6700     298.7000
         358    13.881900     314.0000     303.9800     298.5800
         359    13.894200     302.0000     303.3600     298.4600
         360    13.906400     310.0000     302.8200     298.3400
         361    13.918700     331.0000     302.3400     298.2200
         362    13.930900     276.0000     301.9000     298.1000
         363    13.943200     307.0000     301.5200     297.9800
         364    13.955400     307.0000     301.1600     297.8600
         365    13.967700     310.0000     300.8200     297.7400
         366    13.979900     292.0000     300.5200     297.6200
         367    13.992200     309.0000     300.2400     297.5000
         368    14.004500     315.0000     299.9700     297.3800
         369    14.016700     312.0000     299.7300     297.2600
         370    14.029000     311.0000     299.5100     297.1500
         371    14.041200     285.0000     299.3100     297.0300
         372    14.053500     313.0000     299.1200     296.9100
         373    14.065700     275.0000     298.9600     296.7900
         374    14.078000     274.0000     298.8200     296.6700
         375    14.090200     286.0000     298.7100     296.5600
         376    14.102500     312.0000     298.6300     296.4400
         377    14.114700     291.0000     298.5900     296.3200
         378    14.127000     303.0000     298.6000     296.2100
         379    14.139200     311.0000     298.6600     296.0900
         380    14.151500     271.0000     298.7900     295.9700
         381    14.163700     303.0000     298.9900     295.8600
         382    14.176000     250.0000     299.2600     295.7400
         383    14.188200     321.0000     299.5700     295.6300
         384    14.200500     305.0000     299.8700     295.5100
         385    14.212700     305.0000     300.1100     295.4000
         386    14.225000     277.0000     300.2500     295.2800
         387    14.237200     287.0000     300.2300     295.1700
         388    14.249500     295.0000     300.0100     295.0500
         389    14.261700     281.0000     299.5700     294.9400
         390    14.274000     305.0000     298.9600     294.8200
         391    14.286200     334.0000     298.2900     294.7100
         392    14.298500     312.0000     297.6100     294.6000
         393    14.310700     311.0000     296.9800     294.4800
         394    14.323000     320.0000     296.4500     294.3700
         395    14.335200     311.0000     296.0100     294.2600
         396    14.347500     304.0000     295.6600     294.1500
         397    14.359700     301.0000     295.3700     294.0300
         398    14.372000     319.0000     295.1200     293.9200
         399    14.384200     284.0000     294.9100     293.8100
         400    14.396500     288.0000     294.7200     293.7000
         401    14.408700     307.0000     294.5500     293.5900
         402    14.421000     297.0000     294.3900     293.4800
         403    14.433200     303.0000     294.2300     293.3600
         404    14.445500     308.0000     294.0800     293.2500
         405    14.457700     282.0000     293.9400     293.1400
         406    14.470000     291.0000     293.8000     293.0300
         407    14.482200     323.0000     293.6600     292.9200
         408    14.494500     326.0000     293.5300     292.8100
         409    14.506700     283.0000     293.4000     292.7000
         410    14.519000     276.0000     293.2700     292.5900
         411    14.531200     301.0000     293.1400     292.4800
         412    14.543500     283.0000     293.0200     292.3800
         413    14.555700     281.0000     292.8900     292.2700
         414    14.568000     298.0000     292.7700     292.1600
         415    14.580200     302.0000     292.6500     292.0500
         416    14.592500     314.0000     292.5300     291.9400
         417    14.604700     298.0000     292.4100     291.8300
         418    14.617000     294.0000     292.2900     291.7300
         419    14.629200     294.0000     292.1700     291.6200
         420    14.641500     287.0000     292.0600     291.5100
         421    14.653800     298.0000     291.9400     291.4000
         422    14.666000     298.0000     291.8300     291.3000
         423    14.678300     286.0000     291.7100     291.1900
         424    14.690500     273.0000     291.6000     291.0800
         425    14.702800     276.0000     291.4900     290.9800
         426    14.715000     292.0000     291.3700     290.8700
         427    14.727300     275.0000     291.2600     290.7700
         428    14.739500     322.0000     291.1500     290.6600
         429    14.751800     298.0000     291.0400     290.5500
         430    14.764000     292.0000     290.9300     290.4500
         431    14.776300     307.0000     290.8200     290.3400
         432    14.788500     265.0000     290.7100     290.2400
         433    14.800800     321.0000     290.6000     290.1400
         434    14.813000     282.0000     290.4900     290.0300
         435    14.825300     271.0000     290.3800     289.9300
         436    14.837500     285.0000     290.2800     289.8200
         437    14.849800     309.0000     290.1700     289.7200
         438    14.862000     318.0000     290.0600     289.6200
         439    14.874300     262.0000     289.9600     289.5100
         440    14.886500     249.0000     289.8500     289.4100
         441    14.898800     266.0000     289.7500     289.3100
         442    14.911000     285.0000     289.6400     289.2100
         443    14.923300     310.0000     289.5400     289.1000
         444    14.935500     295.0000     289.4300     289.0000
         445    14.947800     311.0000     289.3300     288.9000
         446    14.960000     270.0000     289.2200     288.8000
         447    14.972300     257.0000     289.1200     288.7000
         448    14.984500     276.0000     289.0200     288.6000
         449    14.996800     266.0000     288.9200     288.5000
         450    15.009000     285.0000     288.8100     288.4000
         451    15.021300     298.0000     288.7100     288.3000
         452    15.033500     285.0000     288.6100     288.2000
         453    15.045800     328.0000     288.5100     288.1000
         454    15.058000     312.0000     288.4100     288.0000
         455    15.070300     278.0000     288.3100     287.9000
         456    15.082500     289.0000     288.2100     287.8000
         457    15.094800     280.0000     288.1100     287.7000
         458    15.107000     294.0000     288.0100     287.6000
         459    15.119300     290.0000     287.9100     287.5000
         460    15.131500     266.0000     287.8200     287.4000
         461    15.143800     298.0000     287.7200     287.3100
         462    15.156000     260.0000     287.6200     287.2100
         463    15.168300     310.0000     287.5200     287.1100
         464    15.180500     279.0000     287.4300     287.0100
         465    15.192800     314.0000     287.3300     286.9200
         466    15.205000     292.0000     287.2300     286.8200
         467    15.217300     281.0000     287.1400     286.7200
         468    15.229500     302.0000     287.0400     286.6300
         469    15.241800     295.0000     286.9500     286.5300
         470    15.254000     288.0000     286.8500     286.4400
         471    15.266300     298.0000     286.7600     286.3400
         472    15.278600     294.0000     286.6700     286.2500
         473    15.290800     266.0000     286.5700     286.1500
         474    15.303100     255.0000     286.4800     286.0600
         475    15.315300     285.0000     286.3900     285.9600
         476    15.327600     267.0000     286.2900     285.8700
         477    15.339800     281.0000     286.2000     285.7800
         478    15.352100     305.0000     286.1100     285.6800
         479    15.364300     278.0000     286.0200     285.5900
         480    15.376600     281.0000     285.9300     285.5000
         481    15.388800     259.0000     285.8400     285.4000
         482    15.401100     297.0000     285.7500     285.3100
         483    15.413300     260.0000     285.6600     285.2200
         484    15.425600     286.0000     285.5700     285.1300
         485    15.437800     297.0000     285.4800     285.0400
         486    15.450100     260.0000     285.3900     284.9400
         487    15.462300     312.0000     285.3000     284.8500
         488    15.474600     241.0000     285.2100     284.7600
         489    15.486800     309.0000     285.1300     284.6700
         490    15.499100     272.0000     285.0400     284.5800
         491    15.511300     288.0000     284.9500     284.4900
         492    15.523600     282.0000     284.8700     284.4000
         493    15.535800     276.0000     284.7800     284.3100
         494    15.548100     302.0000     284.7000     284.2200
         495    15.560300     285.0000     284.6100     284.1300
         496    15.572600     267.0000     284.5300     284.0400
         497    15.584800     293.0000     284.4400     283.9600
         498    15.597100     274.0000     284.3600     283.8700
         499    15.609300     285.0000     284.2800     283.7800
         500    15.621600     284.0000     284.1900     283.6900
         501    15.633800     284.0000     284.1100     283.6100
         502    15.646100     293.0000     284.0300     283.5200
         503    15.658300     283.0000     283.9500     283.4300
         504    15.670600     270.0000     283.8700     283.3500
         505    15.682800     274.0000     283.7900     283.2600
         506    15.695100     327.0000     283.7100     283.1700
         507    15.707300     288.0000     283.6300     283.0900
         508    15.719600     320.0000     283.5500     283.0000
         509    15.731800     274.0000     283.4700     282.9200
         510    15.744100     266.0000     283.3900     282.8300
         511    15.756300     312.0000     283.3200     282.7500
         512    15.768600     271.0000     283.2400     282.6600
         513    15.780800     316.0000     283.1700     282.5800
         514    15.793100     297.0000     283.0900     282.5000
         515    15.805300     327.0000     283.0200     282.4100
         516    15.817600     273.0000     282.9400     282.3300
         517    15.829800     269.0000     282.8700     282.2500
         518    15.842100     247.0000     282.8000     282.1700
         519    15.854300     285.0000     282.7200     282.0800
         520    15.866600     248.0000     282.6500     282.0000
         521    15.878800     268.0000     282.5800     281.9200
         522    15.891100     307.0000     282.5100     281.8400
         523    15.903300     280.0000     282.4400     281.7600
         524    15.915600     297.0000     282.3700     281.6800
         525    15.927900     276.0000     282.3100     281.6000
         526    15.940100     251.0000     282.2400     281.5200
         527    15.952400     256.0000     282.1700     281.4400
         528    15.964600     264.0000     282.1100     281.3600
         529    15.976900     304.0000     282.0400     281.2800
         530    15.989100     290.0000     281.9800     281.2000
         531    16.001400     282.0000     281.9200     281.1200
         532    16.013600     268.0000     281.8600     281.0500
         533    16.025900     299.0000     281.8000     280.9700
         534    16.038100     262.0000     281.7400     280.8900
         535    16.050400     279.0000     281.6900     280.8100
         536    16.062600     289.0000     281.6400     280.7400
         537    16.074900     281.0000     281.5900     280.6600
         538    16.087100     272.0000     281.5500     280.5800
         539    16.099400     311.0000     281.5300     280.5100
         540    16.111600     262.0000     281.5300     280.4300
         541    16.123900     296.0000     281.4900     280.3600
         542    16.136100     288.0000     281.4500     280.2800
         543    16.148400     299.0000     281.4500     280.2100
         544    16.160600     281.0000     281.4500     280.1300
         545    16.172900     293.0000     281.3700     280.0600
         546    16.185100     248.0000     281.2100     279.9900
         547    16.197400     262.0000     281.1700     279.9100
         548    16.209600     287.0000     281.1300     279.8400
         549    16.221900     294.0000     281.0200     279.7700
         550    16.234100     284.0000     280.9700     279.6900
         551    16.246400     300.0000     280.9300     279.6200
         552    16.258600     272.0000     280.9000     279.5500
         553    16.270900     283.0000     280.8700     279.4800
         554    16.283100     291.0000     280.8500     279.4100
         555    16.295400     271.0000     280.8200     279.3400
         556    16.307600     270.0000     280.8000     279.2700
         557    16.319900     290.0000     280.7900     279.2000
         558    16.332100     281.0000     280.7800     279.1300
         559    16.344400     291.0000     280.7700     279.0600
         560    16.356600     286.0000     280.7600     278.9900
         561    16.368900     313.0000     280.7600     278.9200
         562    16.381100     294.0000     280.7700     278.8500
         563    16.393400     296.0000     280.7800     278.7800
         564    16.405600     291.0000     280.7900     278.7200
         565    16.417900     284.0000     280.8200     278.6500
         566    16.430100     290.0000     280.8500     278.5800
         567    16.442400     309.0000     280.8800     278.5100
         568    16.454600     283.0000     280.9300     278.4500
         569    16.466900     297.0000     280.9800     278.3800
         570    16.479100     277.0000     281.0500     278.3200
         571    16.491400     282.0000     281.1200     278.2500
         572    16.503600     304.0000     281.2100     278.1900
         573    16.515900     272.0000     281.2900     278.1200
         574    16.528100     285.0000     281.4100     278.0600
         575    16.540400     293.0000     281.5400     277.9900
         576    16.552600     270.0000     281.7000     277.9300
         577    16.564900     282.0000     281.8700     277.8600
         578    16.577200     291.0000     282.0700     277.8000
         579    16.589400     277.0000     282.3000     277.7400
         580    16.601700     305.0000     282.5600     277.6800
         581    16.613900     319.0000     282.8700     277.6100
         582    16.626200     274.0000     283.2100     277.5500
         583    16.638400     262.0000     283.6100     277.4900
         584    16.650700     265.0000     284.0700     277.4300
         585    16.662900     314.0000     284.6100     277.3700
         586    16.675200     282.0000     285.2400     277.3100
         587    16.687400     305.0000     285.9800     277.2500
         588    16.699700     291.0000     286.8500     277.1900
         589    16.711900     286.0000     287.8900     277.1300
         590    16.724200     283.0000     289.1500     277.0700
         591    16.736400     312.0000     290.6800     277.0100
         592    16.748700     283.0000     292.5600     276.9500
         593    16.760900     306.0000     294.9100     276.9000
         594    16.773200     308.0000     297.8900     276.8400
         595    16.785400     316.0000     301.7100     276.7800
         596    16.797700     284.0000     306.6900     276.7200
         597    16.809900     361.0000     313.2800     276.6700
         598    16.822200     342.0000     322.0700     276.6100
         599    16.834400     331.0000     333.8800     276.5500
         600    16.846700     341.0000     349.7600     276.5000
         601    16.858900     363.0000     371.1300     276.4400
         602    16.871200     414.0000     399.9100     276.3900
         603    16.883400     457.0000     438.5500     276.3300
         604    16.895700     533.0000     489.1100     276.2800
         605    16.907900     530.0000     550.8600     276.2300
         606    16.920200     607.0000     617.5900     276.1700
         607    16.932400     674.0000     680.5500     276.1200
         608    16.944700     682.0000     735.8100     276.0700
         609    16.956900     815.0000     779.5700     276.0100
         610    16.969200     804.0000     797.1800     275.9600
         611    16.981400     681.0000     772.3000     275.9100
         612    16.993700     793.0000     711.3600     275.8600
         613    17.005900     593.0000     639.9000     275.8100
         614    17.018200     572.0000     570.8500     275.7600
         615    17.030400     548.0000     502.8400     275.7100
         616    17.042700     464.0000     440.3900     275.6600
         617    17.054900     385.0000     391.9600     275.6100
         618    17.067200     364.0000     358.9100     275.5600
         619    17.079400     354.0000     337.2900     275.5100
         620    17.091700     331.0000     323.3800     275.4600
         621    17.103900     338.0000     313.4100     275.4100
         622    17.116200     314.0000     306.2900     275.3600
         623    17.128400     300.0000     301.0400     275.3100
         624    17.140700     281.0000     297.0300     275.2700
         625    17.152900     275.0000     293.9000     275.2200
         626    17.165200     274.0000     291.4100     275.1700
         627    17.177400     295.0000     289.3800     275.1300
         628    17.189700     272.0000     287.7100     275.0800
         629    17.201900     282.0000     286.3100     275.0400
         630    17.214200     283.0000     285.1200     274.9900
         631    17.226500     288.0000     284.1100     274.9500
         632    17.238700     258.0000     283.2300     274.9000
         633    17.251000     284.0000     282.4600     274.8600
         634    17.263200     298.0000     281.7900     274.8100
         635    17.275500     288.0000     281.2000     274.7700
         636    17.287700     299.0000     280.6700     274.7300
         637    17.300000     297.0000     280.2000     274.6800
         638    17.312200     287.0000     279.7700     274.6400
         639    17.324500     256.0000     279.3900     274.6000
         640    17.336700     270.0000     279.0400     274.5600
         641    17.349000     284.0000     278.7200     274.5200
         642    17.361200     273.0000     278.4300     274.4700
         643    17.373500     285.0000     278.1600     274.4300
         644    17.385700     265.0000     277.9100     274.3900
         645    17.398000     294.0000     277.6800     274.3500
         646    17.410200     269.0000     277.4700     274.3100
         647    17.422500     296.0000     277.2700     274.2700
         648    17.434700     262.0000     277.0900     274.2300
         649    17.447000     260.0000     276.9100     274.2000
         650    17.459200     297.0000     276.7500     274.1600
         651    17.471500     278.0000     276.6000     274.1200
         652    17.483700     291.0000     276.4500     274.0800
         653    17.496000     294.0000     276.3200     274.0400
         654    17.508200     293.0000     276.1900     274.0100
         655    17.520500     257.0000     276.0700     273.9700
         656    17.532700     273.0000     275.9500     273.9300
         657    17.545000     302.0000     275.8400     273.9000
         658    17.557200     308.0000     275.7300     273.8600
         659    17.569500     290.0000     275.6300     273.8300
         660    17.581700     272.0000     275.5400     273.7900
         661    17.594000     285.0000     275.4400     273.7600
         662    17.606200     292.0000     275.3500     273.7200
         663    17.618500     265.0000     275.2700     273.6900
         664    17.630700     264.0000     275.1900     273.6500
         665    17.643000     280.0000     275.1100     273.6200
         666    17.655200     256.0000     275.0400     273.5900
         667    17.667500     262.0000     274.9800     273.5500
         668    17.679700     266.0000     274.9200     273.5200
         669    17.692000     280.0000     274.8700     273.4900
         670    17.704200     294.0000     274.8400     273.4600
         671    17.716500     262.0000     274.8400     273.4300
         672    17.728700     276.0000     274.9200     273.4000
         673    17.741000     271.0000     274.9700     273.3700
         674    17.753200     281.0000     274.9100     273.3300
         675    17.765500     283.0000     274.9500     273.3000
         676    17.777700     255.0000     275.1000     273.2700
         677    17.790000     283.0000     275.1400     273.2500
         678    17.802200     287.0000     274.6900     273.2200
         679    17.814500     269.0000     274.5000     273.1900
         680    17.826700     282.0000     274.4900     273.1600
         681    17.839000     283.0000     274.4000     273.1300
         682    17.851300     250.0000     274.1400     273.1000
         683    17.863500     284.0000     274.0500     273.0800
         684    17.875800     265.0000     273.9900     273.0500
         685    17.888000     268.0000     273.9400     273.0200
         686    17.900300     286.0000     273.9000     272.9900
         687    17.912500     264.0000     273.8600     272.9700
         688    17.924800     264.0000     273.8200     272.9400
         689    17.937000     249.0000     273.7800     272.9200
         690    17.949300     281.0000     273.7400     272.8900
         691    17.961500     302.0000     273.7100     272.8700
         692    17.973800     270.0000     273.6700     272.8400
         693    17.986000     307.0000     273.6400     272.8200
         694    17.998300     280.0000     273.6100     272.7900
         695    18.010500     264.0000     273.5800     272.7700
         696    18.022800     282.0000     273.5500     272.7500
         697    18.035000     302.0000     273.5200     272.7200
         698    18.047300     295.0000     273.4900     272.7000
         699    18.059500     279.0000     273.4700     272.6800
         700    18.071800     277.0000     273.4500     272.6600
         701    18.084000     277.0000     273.4200     272.6300
         702    18.096300     264.0000     273.4100     272.6100
         703    18.108500     273.0000     273.3900     272.5900
         704    18.120800     275.0000     273.3800     272.5700
         705    18.133000     284.0000     273.3700     272.5500
         706    18.145300     282.0000     273.3600     272.5300
         707    18.157500     292.0000     273.3600     272.5100
         708    18.169800     291.0000     273.3600     272.4900
         709    18.182000     285.0000     273.3700     272.4700
         710    18.194300     278.0000     273.3900     272.4500
         711    18.206500     301.0000     273.4100     272.4300
         712    18.218800     276.0000     273.4500     272.4100
         713    18.231000     236.0000     273.5100     272.4000
         714    18.243300     276.0000     273.5900     272.3800
         715    18.255500     287.0000     273.7000     272.3600
         716    18.267800     270.0000     273.8500     272.3400
         717    18.280000     242.0000     274.0200     272.3300
         718    18.292300     270.0000     274.2700     272.3100
         719    18.304500     255.0000     274.6100     272.2900
         720    18.316800     245.0000     275.0400     272.2800
         721    18.329000     239.0000     275.6000     272.2600
         722    18.341300     284.0000     276.2700     272.2500
         723    18.353500     256.0000     277.0300     272.2300
         724    18.365800     250.0000     277.8200     272.2100
         725    18.378000     279.0000     278.5700     272.2000
         726    18.390300     289.0000     279.2100     272.1900
         727    18.402500     279.0000     279.6300     272.1700
         728    18.414800     269.0000     279.7400     272.1600
         729    18.427000     279.0000     279.4600     272.1400
         730    18.439300     275.0000     278.8700     272.1300
         731    18.451500     287.0000     278.1000     272.1200
         732    18.463800     268.0000     277.2600     272.1100
         733    18.476000     268.0000     276.4100     272.0900
         734    18.488300     281.0000     275.6100     272.0800
         735    18.500600     272.0000     274.9100     272.0700
         736    18.512800     280.0000     274.3600     272.0600
         737    18.525100     280.0000     273.9300     272.0500
         738    18.537300     269.0000     273.6200     272.0300
         739    18.549600     264.0000     273.3800     272.0200
         740    18.561800     259.0000     273.2100     272.0100
         741    18.574100     257.0000     273.0700     272.0000
         742    18.586300     265.0000     272.9600     271.9900
         743    18.598600     290.0000     272.8800     271.9800
         744    18.610800     280.0000     272.8100     271.9700
         745    18.623100     328.0000     272.7500     271.9600
         746    18.635300     261.0000     272.7100     271.9600
         747    18.647600     285.0000     272.6700     271.9500
         748    18.659800     273.0000     272.6400     271.9400
         749    18.672100     250.0000     272.6100     271.9300
         750    18.684300     287.0000     272.5800     271.9200
         751    18.696600     300.0000     272.5600     271.9200
         752    18.708800     275.0000     272.5300     271.9100
         753    18.721100     285.0000     272.5000     271.9000
         754    18.733300     270.0000     272.4800     271.8900
         755    18.745600     281.0000     272.4600     271.8900
         756    18.757800     282.0000     272.4300     271.8800
         757    18.770100     256.0000     272.4100     271.8800
         758    18.782300     280.0000     272.4000     271.8700
         759    18.794600     280.0000     272.3800     271.8600
         760    18.806800     249.0000     272.3700     271.8600
         761    18.819100     265.0000     272.3500     271.8500
         762    18.831300     294.0000     272.3400     271.8500
         763    18.843600     311.0000     272.3400     271.8400
         764    18.855800     276.0000     272.3300     271.8400
         765    18.868100     239.0000     272.3200     271.8400
         766    18.880300     289.0000     272.3100     271.8300
         767    18.892600     273.0000     272.3000     271.8300
         768    18.904800     258.0000     272.3000     271.8200
         769    18.917100     273.0000     272.2900     271.8200
         770    18.929300     268.0000     272.2900     271.8200
         771    18.941600     267.0000     272.2900     271.8200
         772    18.953800     285.0000     272.2900     271.8100
         773    18.966100     292.0000     272.2900     271.8100
         774    18.978300     277.0000     272.2900     271.8100
         775    18.990600     283.0000     272.2900     271.8100
         776    19.002800     269.0000     272.3000     271.8100
         777    19.015100     288.0000     272.3100     271.8000
         778    19.027300     302.0000     272.2900     271.8000
         779    19.039600     279.0000     272.2700     271.8000
         780    19.051800     273.0000     272.2700     271.8000
         781    19.064100     246.0000     272.2700     271.8000
         782    19.076300     269.0000     272.2600     271.8000
         783    19.088600     261.0000     272.2500     271.8000
         784    19.100800     282.0000     272.2500     271.8000
         785    19.113100     273.0000     272.2500     271.8000
         786    19.125300     297.0000     272.2600     271.8000
         787    19.137600     273.0000     272.2600     271.8000
         788    19.149900     242.0000     272.2600     271.8000
         789    19.162100     263.0000     272.2600     271.8100
         790    19.174400     263.0000     272.2600     271.8100
         791    19.186600     265.0000     272.2700     271.8100
         792    19.198900     242.0000     272.2700     271.8100
         793    19.211100     273.0000     272.2700     271.8100
         794    19.223400     262.0000     272.2800     271.8200
         795    19.235600     286.0000     272.2800     271.8200
         796    19.247900     259.0000     272.2900     271.8200
         797    19.260100     251.0000     272.2900     271.8200
         798    19.272400     264.0000     272.3000     271.8300
         799    19.284600     250.0000     272.3100     271.8300
         800    19.296900     288.0000     272.3100     271.8300
         801    19.309100     302.0000     272.3200     271.8400
         802    19.321400     292.0000     272.3300     271.8400
         803    19.333600     259.0000     272.3300     271.8500
         804    19.345900     261.0000     272.3400     271.8500
         805    19.358100     262.0000     272.3500     271.8500
         806    19.370400     300.0000     272.3600     271.8600
         807    19.382600     279.0000     272.3700     271.8600
         808    19.394900     228.0000     272.3800     271.8700
         809    19.407100     289.0000     272.3900     271.8700
         810    19.419400     278.0000     272.4000     271.8800
         811    19.431600     287.0000     272.4100     271.8900
         812    19.443900     267.0000     272.4300     271.8900
         813    19.456100     271.0000     272.4400     271.9000
         814    19.468400     277.0000     272.4600     271.9000
         815    19.480600     256.0000     272.4800     271.9100
         816    19.492900     272.0000     272.5000     271.9200
         817    19.505100     265.0000     272.5300     271.9200
         818    19.517400     255.0000     272.5700     271.9300
         819    19.529600     285.0000     272.6400     271.9400
         820    19.541900     271.0000     272.6900     271.9400
         821    19.554100     286.0000     272.7100     271.9500
         822    19.566400     301.0000     272.7700     271.9600
         823    19.578600     275.0000     272.8700     271.9700
         824    19.590900     241.0000     272.9100     271.9700
         825    19.603100     304.0000     272.7700     271.9800
         826    19.615400     287.0000     272.7600     271.9900
         827    19.627600     284.0000     272.8000     272.0000
         828    19.639900     274.0000     272.8200     272.0100
         829    19.652100     294.0000     272.7700     272.0100
         830    19.664400     279.0000     272.7700     272.0200
         831    19.676600     259.0000     272.7900     272.0300
         832    19.688900     262.0000     272.8200     272.0400
         833    19.701100     269.0000     272.8500     272.0500
         834    19.713400     264.0000     272.8800     272.0600
         835    19.725600     283.0000     272.9200     272.0700
         836    19.737900     264.0000     272.9600     272.0800
         837    19.750100     266.0000     273.0000     272.0900
         838    19.762400     244.0000     273.0400     272.1000
         839    19.774700     296.0000     273.0900     272.1100
         840    19.786900     260.0000     273.1400     272.1200
         841    19.799200     259.0000     273.2000     272.1300
         842    19.811400     281.0000     273.2600     272.1400
         843    19.823700     249.0000     273.3200     272.1500
         844    19.835900     257.0000     273.4000     272.1600
         845    19.848200     286.0000     273.4800     272.1700
         846    19.860400     266.0000     273.5700     272.1800
         847    19.872700     269.0000     273.6700     272.1900
         848    19.884900     304.0000     273.7800     272.2100
         849    19.897200     301.0000     273.9100     272.2200
         850    19.909400     287.0000     274.0500     272.2300
         851    19.921700     293.0000     274.2200     272.2400
         852    19.933900     279.0000     274.4100     272.2500
         853    19.946200     282.0000     274.6400     272.2600
         854    19.958400     284.0000     274.9100     272.2800
         855    19.970700     299.0000     275.2300     272.2900
         856    19.982900     264.0000     275.6200     272.3000
         857    19.995200     291.0000     276.1000     272.3100
         858    20.007400     285.0000     276.7000     272.3200
         859    20.019700     271.0000     277.4400     272.3400
         860    20.031900     295.0000     278.3800     272.3500
         861    20.044200     267.0000     279.5900     272.3600
         862    20.056400     281.0000     281.1400     272.3800
         863    20.068700     294.0000     283.1500     272.3900
         864    20.080900     292.0000     285.7500     272.4000
         865    20.093200     301.0000     289.0600     272.4100
         866    20.105400     286.0000     293.1500     272.4300
         867    20.117700     299.0000     297.9800     272.4400
         868    20.129900     273.0000     303.3000     272.4500
         869    20.142200     303.0000     308.6900     272.4700
         870    20.154400     338.0000     313.6600     272.4800
         871    20.166700     306.0000     317.6600     272.5000
         872    20.178900     370.0000     320.0200     272.5100
         873    20.191200     346.0000     320.1200     272.5200
         874    20.203400     338.0000     317.8200     272.5400
         875    20.215700     327.0000     313.7200     272.5500
         876    20.227900     336.0000     309.1900     272.5700
         877    20.240200     314.0000     304.1600     272.5800
         878    20.252400     277.0000     299.0700     272.5900
         879    20.264700     323.0000     293.7700     272.6100
         880    20.276900     276.0000     289.1700     272.6200
         881    20.289200     294.0000     285.6600     272.6400
         882    20.301400     307.0000     283.0300     272.6500
         883    20.313700     306.0000     280.9600     272.6700
         884    20.325900     276.0000     279.3700     272.6800
         885    20.338200     288.0000     278.2700     272.7000
         886    20.350400     284.0000     277.4500     272.7100
         887    20.362700     273.0000     276.8300     272.7300
         888    20.374900     291.0000     276.3500     272.7400
         889    20.387200     279.0000     275.9700     272.7600
         890    20.399400     263.0000     275.6600     272.7700
         891    20.411700     283.0000     275.4100     272.7900
         892    20.424000     271.0000     275.2100     272.8000
         893    20.436200     241.0000     275.0400     272.8200
         894    20.448500     278.0000     274.9100     272.8300
         895    20.460700     245.0000     274.7900     272.8500
         896    20.473000     298.0000     274.7000     272.8600
         897    20.485200     279.0000     274.6200     272.8800
         898    20.497500     258.0000     274.5500     272.9000
         899    20.509700     270.0000     274.4900     272.9100
         900    20.522000     301.0000     274.4500     272.9300
         901    20.534200     270.0000     274.4100     272.9400
         902    20.546500     286.0000     274.3800     272.9600
         903    20.558700     276.0000     274.3600     272.9700
         904    20.571000     307.0000     274.3400     272.9900
         905    20.583200     274.0000     274.3200     273.0100
         906    20.595500     284.0000     274.3100     273.0200
         907    20.607700     276.0000     274.3000     273.0400
         908    20.620000     284.0000     274.3000     273.0500
         909    20.632200     280.0000     274.3000     273.0700
         910    20.644500     283.0000     274.3100     273.0900
         911    20.656700     257.0000     274.3100     273.1000
         912    20.669000     289.0000     274.3200     273.1200
         913    20.681200     272.0000     274.3300     273.1300
         914    20.693500     253.0000     274.3400     273.1500
         915    20.705700     302.0000     274.3600     273.1700
         916    20.718000     295.0000     274.3800     273.1800
         917    20.730200     251.0000     274.3900     273.2000
         918    20.742500     277.0000     274.4100     273.2200
         919    20.754700     264.0000     274.4400     273.2300
         920    20.767000     269.0000     274.4600     273.2500
         921    20.779200     267.0000     274.4900     273.2700
         922    20.791500     265.0000     274.5200     273.2800
         923    20.803700     276.0000     274.5500     273.3000
         924    20.816000     295.0000     274.5800     273.3100
         925    20.828200     285.0000     274.6100     273.3300
         926    20.840500     295.0000     274.6500     273.3500
         927    20.852700     260.0000     274.6800     273.3600
         928    20.865000     271.0000     274.7200     273.3800
         929    20.877200     284.0000     274.7700     273.4000
         930    20.889500     295.0000     274.8100     273.4100
         931    20.901700     287.0000     274.8600     273.4300
         932    20.914000     263.0000     274.9100     273.4500
         933    20.926200     266.0000     274.9700     273.4600
         934    20.938500     281.0000     275.0400     273.4800
         935    20.950700     321.0000     275.1300     273.5000
         936    20.963000     280.0000     275.2400     273.5100
         937    20.975200     294.0000     275.4200     273.5300
         938    20.987500     274.0000     275.6100     273.5500
         939    20.999700     280.0000     275.7000     273.5600
         940    21.012000     316.0000     275.8600     273.5800
         941    21.024200     291.0000     276.1300     273.5900
         942    21.036500     277.0000     276.4200     273.6100
         943    21.048700     269.0000     276.1700     273.6300
         944    21.061000     238.0000     276.0300     273.6400
         945    21.073300     288.0000     276.1600     273.6600
         946    21.085500     276.0000     276.3400     273.6800
         947    21.097800     280.0000     276.3900     273.6900
         948    21.110000     282.0000     276.3400     273.7100
         949    21.122300     281.0000     276.4600     273.7300
         950    21.134500     279.0000     276.6300     273.7400
         951    21.146800     268.0000     276.8300     273.7600
         952    21.159000     249.0000     277.0600     273.7700
         953    21.171300     287.0000     277.3300     273.7900
         954    21.183500     281.0000     277.6400     273.8100
         955    21.195800     274.0000     278.0000     273.8200
         956    21.208000     253.0000     278.4300     273.8400
         957    21.220300     257.0000     278.9400     273.8500
         958    21.232500     243.0000     279.5600     273.8700
         959    21.244800     288.0000     280.3200     273.8900
         960    21.257000     320.0000     281.2700     273.9000
         961    21.269300     302.0000     282.4700     273.9200
         962    21.281500     259.0000     283.9900     273.9300
         963    21.293800     274.0000     285.9600     273.9500
         964    21.306000     279.0000     288.5000     273.9700
         965    21.318300     305.0000     291.8100     273.9800
         966    21.330500     307.0000     296.0200     274.0000
         967    21.342800     288.0000     301.2300     274.0100
         968    21.355000     309.0000     307.3200     274.0300
         969    21.367300     294.0000     313.8900     274.0400
         970    21.379500     303.0000     320.3900     274.0600
         971    21.391800     323.0000     326.2400     274.0800
         972    21.404000     313.0000     330.7000     274.0900
         973    21.416300     357.0000     332.7700     274.1100
         974    21.428500     290.0000     331.7900     274.1200
         975    21.440800     329.0000     328.1400     274.1400
         976    21.453000     328.0000     323.1400     274.1500
         977    21.465300     302.0000     317.7700     274.1700
         978    21.477500     301.0000     312.2700     274.1800
         979    21.489800     272.0000     306.6900     274.2000
         980    21.502000     293.0000     301.4400     274.2100
         981    21.514300     326.0000     297.0600     274.2300
         982    21.526500     296.0000     293.8200     274.2400
         983    21.538800     270.0000     291.6600     274.2600
         984    21.551000     295.0000     290.3700     274.2700
         985    21.563300     299.0000     289.7800     274.2900
         986    21.575500     302.0000     289.7300     274.3000
         987    21.587800     292.0000     290.1600     274.3100
         988    21.600000     313.0000     291.0300     274.3300
         989    21.612300     277.0000     292.3600     274.3400
         990    21.624500     306.0000     294.2100     274.3600
         991    21.636800     335.0000     296.4400     274.3700
         992    21.649000     307.0000     299.6700     274.3800
         993    21.661300     294.0000     303.8500     274.4000
         994    21.673500     317.0000     309.1500     274.4100
         995    21.685800     326.0000     316.1100     274.4300
         996    21.698100     342.0000     325.2800     274.4400
         997    21.710300     319.0000     337.2400     274.4500
         998    21.722600     366.0000     352.1000     274.4700
         999    21.734800     385.0000     371.0800     274.4800
        1000    21.747100     415.0000     394.4400     274.4900
        1001    21.759300     454.0000     421.1100     274.5100
        1002    21.771600     421.0000     449.0100     274.5200
        1003    21.783800     444.0000     475.6600     274.5300
        1004    21.796100     469.0000     498.5900     274.5500
        1005    21.808300     536.0000     514.0800     274.5600
        1006    21.820600     483.0000     518.1600     274.5700
        1007    21.832800     493.0000     509.4100     274.5800
        1008    21.845100     461.0000     490.8900     274.6000
        1009    21.857300     420.0000     467.7900     274.6100
        1010    21.869600     466.0000     443.2200     274.6200
        1011    21.881800     399.0000     417.7700     274.6300
        1012    21.894100     352.0000     392.0200     274.6500
        1013    21.906300     361.0000     367.9100     274.6600
        1014    21.918600     318.0000     347.4700     274.6700
        1015    21.930800     333.0000     331.4800     274.6800
        1016    21.943100     333.0000     319.5200     274.6900
        1017    21.955300     307.0000     310.7200     274.7100
        1018    21.967600     305.0000     304.2300     274.7200
        1019    21.979800     333.0000     299.3700     274.7300
        1020    21.992100     291.0000     295.6700     274.7400
        1021    22.004300     310.0000     292.8200     274.7500
        1022    22.016600     256.0000     290.5900     274.7600
        1023    22.028800     317.0000     288.8300     274.7700
        1024    22.041100     268.0000     287.4400     274.7800
        1025    22.053300     284.0000     286.3500     274.7900
        1026    22.065600     280.0000     285.5100     274.8000
        1027    22.077800     265.0000     284.8900     274.8100
        1028    22.090100     277.0000     284.4900     274.8300
        1029    22.102300     257.0000     284.3000     274.8400
        1030    22.114600     277.0000     284.3300     274.8500
        1031    22.126800     290.0000     284.5900     274.8600
        1032    22.139100     272.0000     285.0500     274.8600
        1033    22.151300     291.0000     285.6800     274.8700
        1034    22.163600     292.0000     286.3800     274.8800
        1035    22.175800     283.0000     287.0500     274.8900
        1036    22.188100     265.0000     287.5900     274.9000
        1037    22.200300     268.0000     287.8300     274.9100
        1038    22.212600     248.0000     287.6400     274.9200
        1039    22.224800     258.0000     287.0000     274.9300
        1040    22.237100     284.0000     286.0700     274.9400
        1041    22.249300     279.0000     285.0400     274.9500
        1042    22.261600     292.0000     283.9900     274.9600
        1043    22.273800     291.0000     282.9200     274.9600
        1044    22.286100     320.0000     281.8500     274.9700
        1045    22.298300     247.0000     280.8600     274.9800
        1046    22.310600     259.0000     280.0300     274.9900
        1047    22.322800     307.0000     279.3800     275.0000
        1048    22.335100     294.0000     278.8700     275.0000
        1049    22.347400     279.0000     278.4800     275.0100
        1050    22.359600     252.0000     278.1800     275.0200
        1051    22.371900     278.0000     277.9600     275.0200
        1052    22.384100     275.0000     277.7600     275.0300
        1053    22.396400     291.0000     277.5900     275.0400
        1054    22.408600     273.0000     277.4500     275.0500
        1055    22.420900     292.0000     277.3400     275.0500
        1056    22.433100     287.0000     277.2300     275.0600
        1057    22.445400     286.0000     277.1400     275.0600
        1058    22.457600     301.0000     277.0600     275.0700
        1059    22.469900     279.0000     276.9900     275.0800
        1060    22.482100     281.0000     276.9200     275.0800
        1061    22.494400     275.0000     276.8600     275.0900
        1062    22.506600     281.0000     276.8000     275.0900
        1063    22.518900     280.0000     276.7500     275.1000
        1064    22.531100     279.0000     276.7000     275.1000
        1065    22.543400     277.0000     276.6600     275.1100
        1066    22.555600     262.0000     276.6200     275.1100
        1067    22.567900     260.0000     276.5800     275.1200
        1068    22.580100     286.0000     276.5500     275.1200
        1069    22.592400     275.0000     276.5200     275.1300
        1070    22.604600     309.0000     276.4900     275.1300
        1071    22.616900     287.0000     276.4600     275.1300
        1072    22.629100     293.0000     276.4300     275.1400
        1073    22.641400     267.0000     276.4100     275.1400
        1074    22.653600     314.0000     276.3900     275.1500
        1075    22.665900     310.0000     276.3700     275.1500
        1076    22.678100     258.0000     276.3500     275.1500
        1077    22.690400     295.0000     276.3300     275.1500
        1078    22.702600     253.0000     276.3200     275.1600
        1079    22.714900     292.0000     276.3100     275.1600
        1080    22.727100     282.0000     276.3000     275.1600
        1081    22.739400     259.0000     276.3100     275.1600
        1082    22.751600     291.0000     276.3200     275.1700
        1083    22.763900     273.0000     276.3400     275.1700
        1084    22.776100     278.0000     276.3900     275.1700
        1085    22.788400     281.0000     276.4500     275.1700
        1086    22.800600     279.0000     276.5400     275.1700
        1087    22.812900     288.0000     276.6500     275.1700
        1088    22.825100     286.0000     276.7600     275.1700
        1089    22.837400     310.0000     276.8600     275.1700
        1090    22.849600     287.0000     276.9500     275.1800
        1091    22.861900     304.0000     276.9800     275.1800
        1092    22.874100     274.0000     276.9300     275.1800
        1093    22.886400     265.0000     276.8100     275.1800
        1094    22.898600     271.0000     276.6900     275.1800
        1095    22.910900     290.0000     276.5900     275.1800
        1096    22.923100     305.0000     276.5000     275.1700
        1097    22.935400     255.0000     276.3900     275.1700
        1098    22.947600     271.0000     276.2800     275.1700
        1099    22.959900     259.0000     276.1800     275.1700
        1100    22.972100     283.0000     276.1100     275.1700
        1101    22.984400     249.0000     276.0600     275.1700
        1102    22.996700     278.0000     276.0300     275.1700
        1103    23.008900     296.0000     276.0100     275.1700
        1104    23.021200     262.0000     275.9900     275.1600
        1105    23.033400     256.0000     275.9800     275.1600
        1106    23.045700     311.0000     275.9600     275.1600
        1107    23.057900     286.0000     275.9500     275.1600
        1108    23.070200     287.0000     275.9400     275.1500
        1109    23.082400     262.0000     275.9300     275.1500
        1110    23.094700     274.0000     275.9200     275.1500
        1111    23.106900     273.0000     275.9100     275.1400
        1112    23.119200     265.0000     275.9000     275.1400
        1113    23.131400     294.0000     275.8900     275.1300
        1114    23.143700     265.0000     275.8900     275.1300
        1115    23.155900     233.0000     275.8800     275.1300
        1116    23.168200     273.0000     275.8700     275.1200
        1117    23.180400     277.0000     275.8600     275.1200
        1118    23.192700     265.0000     275.8500     275.1100
        1119    23.204900     279.0000     275.8400     275.1100
        1120    23.217200     299.0000     275.8300     275.1000
        1121    23.229400     270.0000     275.8200     275.0900
        1122    23.241700     286.0000     275.8200     275.0900
        1123    23.253900     296.0000     275.8100     275.0800
        1124    23.266200     305.0000     275.8000     275.0800
        1125    23.278400     280.0000     275.7900     275.0700
        1126    23.290700     292.0000     275.7800     275.0600
        1127    23.302900     256.0000     275.7700     275.0600
        1128    23.315200     273.0000     275.7600     275.0500
        1129    23.327400     285.0000     275.7500     275.0400
        1130    23.339700     285.0000     275.7400     275.0300
        1131    23.351900     275.0000     275.7300     275.0300
        1132    23.364200     269.0000     275.7200     275.0200
        1133    23.376400     261.0000     275.7200     275.0100
        1134    23.388700     281.0000     275.7100     275.0000
        1135    23.400900     266.0000     275.7000     274.9900
        1136    23.413200     289.0000     275.6900     274.9800
        1137    23.425400     298.0000     275.6800     274.9700
        1138    23.437700     286.0000     275.6700     274.9700
        1139    23.449900     256.0000     275.6600     274.9600
        1140    23.462200     274.0000     275.6500     274.9500
        1141    23.474400     284.0000     275.6400     274.9400
        1142    23.486700     303.0000     275.6300     274.9300
        1143    23.498900     283.0000     275.6200     274.9200
        1144    23.511200     260.0000     275.6000     274.9000
        1145    23.523400     266.0000     275.5900     274.8900
        1146    23.535700     284.0000     275.5800     274.8800
        1147    23.547900     272.0000     275.5700     274.8700
        1148    23.560200     286.0000     275.5600     274.8600
        1149    23.572400     270.0000     275.5500     274.8500
        1150    23.584700     259.0000     275.5400     274.8400
        1151    23.596900     302.0000     275.5300     274.8200
        1152    23.609200     259.0000     275.5200     274.8100
        1153    23.621400     271.0000     275.5000     274.8000
        1154    23.633700     276.0000     275.4900     274.7800
        1155    23.646000     280.0000     275.4800     274.7700
        1156    23.658200     278.0000     275.4700     274.7600
        1157    23.670500     275.0000     275.4600     274.7400
        1158    23.682700     286.0000     275.4400     274.7300
        1159    23.695000     277.0000     275.4300     274.7200
        1160    23.707200     269.0000     275.4200     274.7000
        1161    23.719500     274.0000     275.4100     274.6900
        1162    23.731700     254.0000     275.3900     274.6700
        1163    23.744000     299.0000     275.3800     274.6600
        1164    23.756200     243.0000     275.3700     274.6400
        1165    23.768500     239.0000     275.3500     274.6300
        1166    23.780700     244.0000     275.3400     274.6100
        1167    23.793000     270.0000     275.3300     274.5900
        1168    23.805200     292.0000     275.3100     274.5800
        1169    23.817500     301.0000     275.3000     274.5600
        1170    23.829700     261.0000     275.2900     274.5400
        1171    23.842000     236.0000     275.2700     274.5300
        1172    23.854200     292.0000     275.2600     274.5100
        1173    23.866500     270.0000     275.2400     274.4900
        1174    23.878700     265.0000     275.2300     274.4700
        1175    23.891000     280.0000     275.2100     274.4600
        1176    23.903200     248.0000     275.2000     274.4400
        1177    23.915500     270.0000     275.1900     274.4200
        1178    23.927700     282.0000     275.1700     274.4000
        1179    23.940000     318.0000     275.1600     274.3800
        1180    23.952200     265.0000     275.1400     274.3600
        1181    23.964500     258.0000     275.1200     274.3400
        1182    23.976700     280.0000     275.1100     274.3200
        1183    23.989000     247.0000     275.0900     274.3000
        1184    24.001200     236.0000     275.0800     274.2800
        1185    24.013500     304.0000     275.0600     274.2600
        1186    24.025700     256.0000     275.0500     274.2400
        1187    24.038000     252.0000     275.0300     274.2200
        1188    24.050200     271.0000     275.0200     274.2000
        1189    24.062500     291.0000     275.0000     274.1800
        1190    24.074700     268.0000     274.9900     274.1600
        1191    24.087000     310.0000     274.9700     274.1300
        1192    24.099200     263.0000     274.9600     274.1100
        1193    24.111500     268.0000     274.9500     274.0900
        1194    24.123700     307.0000     274.9400     274.0700
        1195    24.136000     290.0000     274.9400     274.0400
        1196    24.148200     267.0000     274.9500     274.0200
        1197    24.160500     296.0000     275.0000     274.0000
        1198    24.172700     274.0000     275.0000     273.9700
        1199    24.185000     277.0000     275.0200     273.9500
        1200    24.197200     277.0000     275.0600     273.9200
        1201    24.209500     282.0000     275.1500     273.9000
        1202    24.221700     246.0000     275.0900     273.8700
        1203    24.234000     279.0000     274.8900     273.8500
        1204    24.246200     254.0000     274.8500     273.8200
        1205    24.258500     289.0000     274.8500     273.8000
        1206    24.270700     258.0000     274.8700     273.7700
        1207    24.283000     254.0000     274.8200     273.7500
        1208    24.295300     267.0000     274.7100     273.7200
        1209    24.307500     268.0000     274.6700     273.6900
        1210    24.319800     267.0000     274.6400     273.6700
        1211    24.332000     282.0000     274.6200     273.6400
        1212    24.344300     267.0000     274.6000     273.6100
        1213    24.356500     280.0000     274.5900     273.5800
        1214    24.368800     266.0000     274.5700     273.5600
        1215    24.381000     281.0000     274.5500     273.5300
        1216    24.393300     282.0000     274.5300     273.5000
        1217    24.405500     260.0000     274.5100     273.4700
        1218    24.417800     272.0000     274.5000     273.4400
        1219    24.430000     280.0000     274.4800     273.4100
        1220    24.442300     259.0000     274.4600     273.3800
        1221    24.454500     245.0000     274.4400     273.3500
        1222    24.466800     268.0000     274.4300     273.3200
        1223    24.479000     292.0000     274.4100     273.2900
        1224    24.491300     275.0000     274.3900     273.2600
        1225    24.503500     307.0000     274.3700     273.2300
        1226    24.515800     274.0000     274.3600     273.2000
        1227    24.528000     244.0000     274.3400     273.1700
        1228    24.540300     274.0000     274.3200     273.1400
        1229    24.552500     291.0000     274.3100     273.1100
        1230    24.564800     267.0000     274.2900     273.0700
        1231    24.577000     299.0000     274.2700     273.0400
        1232    24.589300     297.0000     274.2600     273.0100
        1233    24.601500     261.0000     274.2400     272.9800
        1234    24.613800     241.0000     274.2300     272.9400
        1235    24.626000     294.0000     274.2100     272.9100
        1236    24.638300     274.0000     274.1900     272.8800
        1237    24.650500     275.0000     274.1800     272.8400
        1238    24.662800     255.0000     274.1700     272.8100
        1239    24.675000     282.0000     274.1500     272.7700
        1240    24.687300     284.0000     274.1400     272.7400
        1241    24.699500     265.0000     274.1200     272.7000
        1242    24.711800     253.0000     274.1100     272.6700
        1243    24.724000     283.0000     274.1000     272.6300
        1244    24.736300     312.0000     274.0900     272.6000
        1245    24.748500     254.0000     274.0800     272.5600
        1246    24.760800     232.0000     274.0600     272.5200
        1247    24.773000     286.0000     274.0500     272.4900
        1248    24.785300     268.0000     274.0400     272.4500
        1249    24.797500     305.0000     274.0400     272.4100
        1250    24.809800     274.0000     274.0300     272.3800
        1251    24.822000     300.0000     274.0200     272.3400
        1252    24.834300     302.0000     274.0100     272.3000
        1253    24.846500     295.0000     274.0100     272.2600
        1254    24.858800     293.0000     274.0000     272.2200
        1255    24.871000     273.0000     274.0000     272.1800
        1256    24.883300     269.0000     274.0000     272.1500
        1257    24.895500     264.0000     274.0000     272.1100
        1258    24.907800     256.0000     274.0000     272.0700
        1259    24.920100     248.0000     274.0000     272.0300
        1260    24.932300     302.0000     274.0000     271.9900
        1261    24.944600     286.0000     274.0100     271.9500
        1262    24.956800     251.0000     274.0100     271.9100
        1263    24.969100     294.0000     274.0200     271.8600
        1264    24.981300     280.0000     274.0300     271.8200
        1265    24.993600     279.0000     274.0400     271.7800
        1266    25.005800     257.0000     274.0600     271.7400
        1267    25.018100     278.0000     274.0700     271.7000
        1268    25.030300     305.0000     274.0900     271.6600
        1269    25.042600     268.0000     274.1100     271.6100
        1270    25.054800     283.0000     274.1400     271.5700
        1271    25.067100     287.0000     274.1600     271.5300
        1272    25.079300     262.0000     274.2000     271.4800
        1273    25.091600     242.0000     274.2300     271.4400
        1274    25.103800     283.0000     274.2700     271.4000
        1275    25.116100     275.0000     274.3100     271.3500
        1276    25.128300     289.0000     274.3600     271.3100
        1277    25.140600     285.0000     274.4100     271.2600
        1278    25.152800     267.0000     274.4800     271.2200
        1279    25.165100     245.0000     274.5400     271.1700
        1280    25.177300     252.0000     274.6200     271.1300
        1281    25.189600     302.0000     274.7100     271.0800
        1282    25.201800     291.0000     274.8100     271.0400
        1283    25.214100     277.0000     274.9300     270.9900
        1284    25.226300     270.0000     275.0700     270.9400
        1285    25.238600     260.0000     275.2400     270.9000
        1286    25.250800     328.0000     275.4500     270.8500
        1287    25.263100     273.0000     275.6900     270.8000
        1288    25.275300     273.0000     275.9600     270.7500
        1289    25.287600     277.0000     276.2500     270.7000
        1290    25.299800     300.0000     276.5400     270.6600
        1291    25.312100     277.0000     276.8300     270.6100
        1292    25.324300     288.0000     277.0700     270.5600
        1293    25.336600     272.0000     277.2400     270.5100
        1294    25.348800     265.0000     277.3900     270.4600
        1295    25.361100     253.0000     277.5500     270.4100
        1296    25.373300     288.0000     277.7500     270.3600
        1297    25.385600     264.0000     278.0000     270.3100
        1298    25.397800     280.0000     278.2600     270.2600
        1299    25.410100     284.0000     278.5600     270.2100
        1300    25.422300     264.0000     278.9000     270.1600
        1301    25.434600     283.0000     279.3300     270.1100
        1302    25.446800     302.0000     279.8400     270.0600
        1303    25.459100     265.0000     280.4400     270.0000
        1304    25.471300     250.0000     281.1500     269.9500
        1305    25.483600     298.0000     281.9600     269.9000
        1306    25.495800     273.0000     282.9000     269.8500
        1307    25.508100     282.0000     283.9900     269.8000
        1308    25.520300     282.0000     285.2500     269.7400
        1309    25.532600     248.0000     286.7300     269.6900
        1310    25.544800     283.0000     288.4600     269.6300
        1311    25.557100     275.0000     290.3500     269.5800
        1312    25.569400     281.0000     292.7600     269.5300
        1313    25.581600     272.0000     295.6600     269.4700
        1314    25.593900     323.0000     299.1700     269.4200
        1315    25.606100     314.0000     303.4500     269.3600
        1316    25.618400     328.0000     308.7200     269.3100
        1317    25.630600     313.0000     315.2600     269.2500
        1318    25.642900     320.0000     323.5600     269.2000
        1319    25.655100     312.0000     334.1000     269.1400
        1320    25.667400     323.0000     347.3000     269.0800
        1321    25.679600     335.0000     364.5700     269.0300
        1322    25.691900     398.0000     387.5100     268.9700
        1323    25.704100     428.0000     417.7000     268.9100
        1324    25.716400     478.0000     455.5000     268.8600
        1325    25.728600     472.0000     502.5500     268.8000
        1326    25.740900     537.0000     558.5800     268.7400
        1327    25.753100     594.0000     619.3700     268.6800
        1328    25.765400     702.0000     679.5500     268.6200
        1329    25.777600     711.0000     732.0100     268.5600
        1330    25.789900     709.0000     767.5800     268.5100
        1331    25.802100     800.0000     777.7200     268.4500
        1332    25.814400     703.0000     759.7000     268.3900
        1333    25.826600     742.0000     722.5500     268.3300
        1334    25.838900     658.0000     679.7800     268.2700
        1335    25.851100     603.0000     638.2000     268.2100
        1336    25.863400     589.0000     595.8600     268.1500
        1337    25.875600     539.0000     548.9500     268.0800
        1338    25.887900     481.0000     498.5900     268.0200
        1339    25.900100     438.0000     450.6000     267.9600
        1340    25.912400     345.0000     410.2200     267.9000
        1341    25.924600     389.0000     379.0800     267.8400
        1342    25.936900     349.0000     356.1200     267.7800
        1343    25.949100     336.0000     339.4100     267.7100
        1344    25.961400     298.0000     327.2200     267.6500
        1345    25.973600     302.0000     318.2400     267.5900
        1346    25.985900     307.0000     311.5800     267.5200
        1347    25.998100     291.0000     306.6400     267.4600
        1348    26.010400     303.0000     303.0500     267.4000
        1349    26.022600     327.0000     300.5700     267.3300
        1350    26.034900     302.0000     299.0900     267.2700
        1351    26.047100     286.0000     298.5300     267.2000
        1352    26.059400     311.0000     298.8700     267.1400
        1353    26.071600     287.0000     300.0100     267.0700
        1354    26.083900     296.0000     301.8000     267.0100
        1355    26.096100     320.0000     303.9600     266.9400
        1356    26.108400     283.0000     306.1500     266.8800
        1357    26.120600     291.0000     307.9400     266.8100
        1358    26.132900     326.0000     308.8600     266.7400
        1359    26.145100     310.0000     308.5100     266.6800
        1360    26.157400     297.0000     306.9800     266.6100
        1361    26.169600     288.0000     304.8300     266.5400
        1362    26.181900     293.0000     302.6900     266.4800
        1363    26.194200     298.0000     300.8500     266.4100
        1364    26.206400     319.0000     299.2900     266.3400
        1365    26.218700     317.0000     298.0000     266.2700
        1366    26.230900     285.0000     297.6000     266.2000
        1367    26.243200     301.0000     298.7800     266.1300
        1368    26.255400     273.0000     298.5500     266.0600
        1369    26.267700     279.0000     298.8200     266.0000
        1370    26.279900     295.0000     301.0600     265.9300
        1371    26.292200     297.0000     305.0500     265.8600
        1372    26.304400     291.0000     302.7000     265.7900
        1373    26.316700     281.0000     294.9900     265.7200
        1374    26.328900     302.0000     294.3900     265.6400
        1375    26.341200     281.0000     296.6500     265.5700
        1376    26.353400     312.0000     300.8000     265.5000
        1377    26.365700     293.0000     305.0600     265.4300
        1378    26.377900     301.0000     305.3800     265.3600
        1379    26.390200     299.0000     309.7200     265.2900
        1380    26.402400     290.0000     317.6200     265.2200
        1381    26.414700     277.0000     327.0700     265.1400
        1382    26.426900     317.0000     336.6300     265.0700
        1383    26.439200     282.0000     346.2300     265.0000
        1384    26.451400     323.0000     354.0200     264.9200
        1385    26.463700     308.0000     358.4100     264.8500
        1386    26.475900     331.0000     358.2900     264.7800
        1387    26.488200     291.0000     353.9700     264.7000
        1388    26.500400     292.0000     347.2600     264.6300
        1389    26.512700     313.0000     340.0000     264.5500
        1390    26.524900     286.0000     332.8000     264.4800
        1391    26.537200     309.0000     325.2200     264.4000
        1392    26.549400     299.0000     316.8600     264.3300
        1393    26.561700     278.0000     308.1100     264.2500
        1394    26.573900     291.0000     299.9200     264.1800
        1395    26.586200     249.0000     293.0200     264.1000
        1396    26.598400     232.0000     287.6000     264.0300
        1397    26.610700     276.0000     283.5100     263.9500
        1398    26.622900     289.0000     280.4400     263.8700
        1399    26.635200     293.0000     278.1300     263.8000
        1400    26.647400     281.0000     276.3600     263.7200
        1401    26.659700     300.0000     274.9900     263.6400
        1402    26.671900     245.0000     273.9200     263.5600
        1403    26.684200     258.0000     273.0900     263.4900
        1404    26.696400     244.0000     272.5000     263.4100
        1405    26.708700     287.0000     272.1900     263.3300
        1406    26.720900     272.0000     272.4000     263.2500
        1407    26.733200     279.0000     272.7300     263.1700
        1408    26.745400     256.0000     272.8000     263.0900
        1409    26.757700     301.0000     273.4600     263.0100
        1410    26.769900     270.0000     274.6000     262.9300
        1411    26.782200     283.0000     275.4800     262.8500
        1412    26.794400     284.0000     273.1100     262.7700
        1413    26.806700     284.0000     272.1200     262.6900
        1414    26.818900     279.0000     271.5600     262.6100
        1415    26.831200     295.0000     271.1900     262.5300
        1416    26.843500     284.0000     271.6700     262.4500
        1417    26.855700     293.0000     271.4500     262.3700
        1418    26.868000     268.0000     270.7300     262.2900
        1419    26.880200     268.0000     271.9100     262.2000
        1420    26.892500     296.0000     273.2300     262.1200
        1421    26.904700     286.0000     273.5700     262.0400
        1422    26.917000     268.0000     275.0400     261.9600
        1423    26.929200     293.0000     278.0700     261.8700
        1424    26.941500     292.0000     280.9900     261.7900
        1425    26.953700     278.0000     275.4900     261.7100
        1426    26.966000     229.0000     271.5300     261.6200
        1427    26.978200     268.0000     271.1000     261.5400
        1428    26.990500     264.0000     271.8900     261.4600
        1429    27.002700     270.0000     273.3500     261.3700
        1430    27.015000     278.0000     272.9800     261.2900
        1431    27.027200     263.0000     269.2200     261.2000
        1432    27.039500     274.0000     267.9800     261.1200
        1433    27.051700     265.0000     267.7200     261.0300
        1434    27.064000     268.0000     267.6600     260.9500
        1435    27.076200     306.0000     267.6600     260.8600
        1436    27.088500     282.0000     267.7100     260.7800
        1437    27.100700     251.0000     267.7800     260.6900
        1438    27.113000     302.0000     267.8700     260.6000
        1439    27.125200     249.0000     267.9800     260.5200
        1440    27.137500     300.0000     268.1200     260.4300
        1441    27.149700     256.0000     268.2800     260.3400
        1442    27.162000     277.0000     268.4600     260.2500
        1443    27.174200     256.0000     268.6700     260.1700
        1444    27.186500     270.0000     268.9200     260.0800
        1445    27.198700     267.0000     269.1900     259.9900
        1446    27.211000     254.0000     269.5100     259.9000
        1447    27.223200     261.0000     269.8800     259.8100
        1448    27.235500     266.0000     270.3000     259.7300
        1449    27.247700     287.0000     270.7800     259.6400
        1450    27.260000     282.0000     271.3400     259.5500
        1451    27.272200     292.0000     271.9900     259.4600
        1452    27.284500     261.0000     272.7500     259.3700
        1453    27.296700     305.0000     273.6500     259.2800
        1454    27.309000     307.0000     274.6600     259.1900
        1455    27.321200     297.0000     275.9700     259.1000
        1456    27.333500     284.0000     277.5900     259.0100
        1457    27.345700     273.0000     279.5800     258.9200
        1458    27.358000     275.0000     282.0100     258.8300
        1459    27.370200     286.0000     284.8700     258.7300
        1460    27.382500     295.0000     288.0800     258.6400
        1461    27.394700     290.0000     291.4600     258.5500
        1462    27.407000     289.0000     294.8100     258.4600
        1463    27.419200     332.0000     297.8000     258.3700
        1464    27.431500     293.0000     300.1200     258.2700
        1465    27.443700     290.0000     301.5900     258.1800
        1466    27.456000     310.0000     302.4800     258.0900
        1467    27.468200     301.0000     303.3200     258.0000
        1468    27.480500     277.0000     304.5600     257.9000
        1469    27.492800     266.0000     306.3200     257.8100
        1470    27.505000     308.0000     308.5400     257.7200
        1471    27.517300     320.0000     311.2400     257.6200
        1472    27.529500     305.0000     314.6900     257.5300
        1473    27.541800     343.0000     319.3100     257.4300
        1474    27.554000     293.0000     325.5500     257.3400
        1475    27.566300     301.0000     333.7600     257.2400
        1476    27.578500     324.0000     344.3200     257.1500
        1477    27.590800     350.0000     357.7600     257.0500
        1478    27.603000     364.0000     374.8400     256.9600
        1479    27.615300     420.0000     396.7200     256.8600
        1480    27.627500     450.0000     425.0400     256.7700
        1481    27.639800     452.0000     462.1000     256.6700
        1482    27.652000     504.0000     510.7200     256.5700
        1483    27.664300     630.0000     573.8200     256.4800
        1484    27.676500     652.0000     653.2300     256.3800
        1485    27.688800     769.0000     748.0700     256.2800
        1486    27.701000     865.0000     853.5300     256.1900
        1487    27.713300     961.0000     961.1400     256.0900
        1488    27.725500    1085.0000    1059.4800     255.9900
        1489    27.737800    1141.0000    1133.7000     255.9000
        1490    27.750000    1233.0000    1167.7600     255.8000
        1491    27.762300    1213.0000    1153.9900     255.7000
        1492    27.774500    1173.0000    1102.1000     255.6000
        1493    27.786800     995.0000    1033.5100     255.5000
        1494    27.799000     944.0000     964.7600     255.4000
        1495    27.811300     942.0000     898.1500     255.3000
        1496    27.823500     792.0000     826.6400     255.2100
        1497    27.835800     771.0000     745.4400     255.1100
        1498    27.848000     631.0000     658.9700     255.0100
        1499    27.860300     574.0000     577.3400     254.9100
        1500    27.872500     534.0000     508.4200     254.8100
        1501    27.884800     429.0000     454.4300     254.7100
        1502    27.897000     378.0000     413.7200     254.6100
        1503    27.909300     347.0000     383.3400     254.5100
        1504    27.921500     341.0000     360.5400     254.4000
        1505    27.933800     356.0000     343.1900     254.3000
        1506    27.946000     365.0000     329.7600     254.2000
        1507    27.958300     347.0000     319.1800     254.1000
        1508    27.970500     323.0000     310.6900     254.0000
        1509    27.982800     280.0000     303.7900     253.9000
        1510    27.995000     306.0000     298.0900     253.8000
        1511    28.007300     314.0000     293.3200     253.6900
        1512    28.019500     299.0000     289.2900     253.5900
        1513    28.031800     320.0000     285.8500     253.4900
        1514    28.044000     303.0000     282.8800     253.3900
        1515    28.056300     299.0000     280.3000     253.2800
        1516    28.068500     253.0000     278.0400     253.1800
        1517    28.080800     266.0000     276.0500     253.0800
        1518    28.093000     310.0000     274.2800     252.9700
        1519    28.105300     272.0000     272.7000     252.8700
        1520    28.117500     272.0000     271.2800     252.7700
        1521    28.129800     285.0000     270.0100     252.6600
        1522    28.142100     300.0000     268.8500     252.5600
        1523    28.154300     265.0000     267.8000     252.4500
        1524    28.166600     280.0000     266.8300     252.3500
        1525    28.178800     277.0000     265.9500     252.2400
        1526    28.191100     259.0000     265.1400     252.1400
        1527    28.203300     272.0000     264.3900     252.0300
        1528    28.215600     265.0000     263.7000     251.9300
        1529    28.227800     275.0000     263.0800     251.8200
        1530    28.240100     250.0000     262.4900     251.7200
        1531    28.252300     308.0000     261.9300     251.6100
        1532    28.264600     262.0000     261.4200     251.5000
        1533    28.276800     286.0000     260.9400     251.4000
        1534    28.289100     272.0000     260.5000     251.2900
        1535    28.301300     259.0000     260.0800     251.1800
        1536    28.313600     268.0000     259.7000     251.0800
        1537    28.325800     277.0000     259.3500     250.9700
        1538    28.338100     272.0000     259.0300     250.8600
        1539    28.350300     263.0000     258.7600     250.7600
        1540    28.362600     246.0000     258.5900     250.6500
        1541    28.374800     252.0000     258.5900     250.5400
        1542    28.387100     261.0000     258.9800     250.4300
        1543    28.399300     242.0000     259.2100     250.3200
        1544    28.411600     247.0000     259.2800     250.2200
        1545    28.423800     273.0000     259.8200     250.1100
        1546    28.436100     258.0000     260.8700     250.0000
        1547    28.448300     271.0000     261.0300     249.8900
        1548    28.460600     279.0000     258.5400     249.7800
        1549    28.472800     258.0000     257.7000     249.6700
        1550    28.485100     250.0000     257.6100     249.5600
        1551    28.497300     282.0000     257.8900     249.4500
        1552    28.509600     250.0000     258.4600     249.3400
        1553    28.521800     251.0000     258.4300     249.2300
        1554    28.534100     237.0000     257.3300     249.1200
        1555    28.546300     262.0000     257.1800     249.0100
        1556    28.558600     261.0000     257.5400     248.9000
        1557    28.570800     267.0000     258.1900     248.7900
        1558    28.583100     271.0000     259.1600     248.6800
        1559    28.595300     278.0000     260.4900     248.5700
        1560    28.607600     249.0000     262.2100     248.4600
        1561    28.619800     232.0000     264.2700     248.3500
        1562    28.632100     269.0000     266.5300     248.2400
        1563    28.644300     287.0000     268.7800     248.1300
        1564    28.656600     262.0000     270.7400     248.0100
        1565    28.668800     251.0000     272.0000     247.9000
        1566    28.681100     265.0000     272.2900     247.7900
        1567    28.693300     258.0000     271.6500     247.6800
        1568    28.705600     242.0000     270.3500     247.5700
        1569    28.717800     253.0000     268.8400     247.4500
        1570    28.730100     272.0000     267.3900     247.3400
        1571    28.742300     239.0000     265.9700     247.2300
        1572    28.754600     266.0000     264.1200     247.1100
        1573    28.766800     260.0000     261.7500     247.0000
        1574    28.779100     268.0000     259.6300     246.8900
        1575    28.791400     286.0000     257.7400     246.7700
        1576    28.803600     235.0000     256.1600     246.6600
        1577    28.815900     279.0000     254.9100     246.5500
        1578    28.828100     267.0000     253.8100     246.4300
        1579    28.840400     221.0000     252.8000     246.3200
        1580    28.852600     261.0000     252.1100     246.2100
        1581    28.864900     245.0000     251.6000     246.0900
        1582    28.877100     262.0000     251.1900     245.9800
        1583    28.889400     272.0000     250.8500     245.8600
        1584    28.901600     256.0000     250.5700     245.7500
        1585    28.913900     276.0000     250.3200     245.6300
        1586    28.926100     260.0000     250.1000     245.5200
        1587    28.938400     236.0000     249.9100     245.4000
        1588    28.950600     235.0000     249.7300     245.2900
        1589    28.962900     292.0000     249.5700     245.1700
        1590    28.975100     237.0000     249.4300     245.0500
        1591    28.987400     263.0000     249.2900     244.9400
        1592    28.999600     270.0000     249.1700     244.8200
        1593    29.011900     239.0000     249.0500     244.7100
        1594    29.024100     282.0000     248.9500     244.5900
        1595    29.036400     235.0000     248.8500     244.4700
        1596    29.048600     228.0000     248.7700     244.3600
        1597    29.060900     278.0000     248.6900     244.2400
        1598    29.073100     263.0000     248.6200     244.1200
        1599    29.085400     270.0000     248.5600     244.0100
        1600    29.097600     246.0000     248.5000     243.8900
        1601    29.109900     252.0000     248.4600     243.7700
        1602    29.122100     266.0000     248.4300     243.6600
        1603    29.134400     251.0000     248.4100     243.5400
        1604    29.146600     260.0000     248.4100     243.4200
        1605    29.158900     266.0000     248.4100     243.3000
        1606    29.171100     236.0000     248.4300     243.1800
        1607    29.183400     266.0000     248.4700     243.0700
        1608    29.195600     248.0000     248.5200     242.9500
        1609    29.207900     237.0000     248.6000     242.8300
        1610    29.220100     271.0000     248.7000     242.7100
        1611    29.232400     279.0000     248.8300     242.5900
        1612    29.244600     231.0000     249.0000     242.4700
        1613    29.256900     264.0000     249.2000     242.3600
        1614    29.269100     252.0000     249.4400     242.2400
        1615    29.281400     242.0000     249.7400     242.1200
        1616    29.293600     255.0000     250.1000     242.0000
        1617    29.305900     259.0000     250.5400     241.8800
        1618    29.318100     271.0000     251.0600     241.7600
        1619    29.330400     243.0000     251.6900     241.6400
        1620    29.342600     284.0000     252.4600     241.5200
        1621    29.354900     259.0000     253.3800     241.4000
        1622    29.367100     288.0000     254.5100     241.2800
        1623    29.379400     278.0000     255.8700     241.1600
        1624    29.391600     225.0000     257.5300     241.0400
        1625    29.403900     255.0000     259.5600     240.9200
        1626    29.416200     254.0000     262.0500     240.8000
        1627    29.428400     264.0000     265.1500     240.6800
        1628    29.440700     257.0000     269.0600     240.5600
        1629    29.452900     303.0000     274.0800     240.4400
        1630    29.465200     274.0000     280.6300     240.3200
        1631    29.477400     274.0000     289.2500     240.1900
        1632    29.489700     298.0000     300.5500     240.0700
        1633    29.501900     299.0000     315.0200     239.9500
        1634    29.514200     303.0000     332.7600     239.8300
        1635    29.526400     347.0000     353.1400     239.7100
        1636    29.538700     342.0000     374.7400     239.5900
        1637    29.550900     354.0000     395.3800     239.4700
        1638    29.563200     410.0000     412.2200     239.3400
        1639    29.575400     428.0000     421.9000     239.2200
        1640    29.587700     403.0000     422.1700     239.1000
        1641    29.599900     405.0000     413.9600     238.9800
        1642    29.612200     388.0000     401.2600     238.8500
        1643    29.624400     364.0000     388.1100     238.7300
        1644    29.636700     353.0000     376.1000     238.6100
        1645    29.648900     364.0000     364.1700     238.4900
        1646    29.661200     338.0000     350.5000     238.3600
        1647    29.673400     310.0000     334.5800     238.2400
        1648    29.685700     339.0000     317.7700     238.1200
        1649    29.697900     283.0000     302.1800     238.0000
        1650    29.710200     268.0000     289.1600     237.8700
        1651    29.722400     275.0000     278.9900     237.7500
        1652    29.734700     262.0000     271.3000     237.6300
        1653    29.746900     269.0000     265.5100     237.5000
        1654    29.759200     268.0000     261.1300     237.3800
        1655    29.771400     244.0000     257.7700     237.2500
        1656    29.783700     257.0000     255.1500     237.1300
        1657    29.795900     256.0000     253.0800     237.0100
        1658    29.808200     273.0000     251.4000     236.8800
        1659    29.820400     267.0000     250.0300     236.7600
        1660    29.832700     236.0000     248.8900     236.6300
        1661    29.844900     263.0000     247.9500     236.5100
        1662    29.857200     274.0000     247.1800     236.3900
        1663    29.869400     251.0000     246.6400     236.2600
        1664    29.881700     262.0000     246.4300     236.1400
        1665    29.893900     252.0000     246.8700     236.0100
        1666    29.906200     238.0000     248.2900     235.8900
        1667    29.918400     245.0000     248.9000     235.7600
        1668    29.930700     231.0000     249.7800     235.6400
        1669    29.942900     248.0000     252.0300     235.5100
        1670    29.955200     224.0000     255.2600     235.3900
        1671    29.967400     229.0000     252.6600     235.2600
        1672    29.979700     233.0000     246.6000     235.1400
        1673    29.991900     234.0000     245.4500     235.0100
        1674    30.004200     245.0000     245.4100     234.8900
        1675    30.016400     258.0000     246.2000     234.7600
        1676    30.028700     236.0000     247.6200     234.6300
        1677    30.041000     251.0000     247.2600     234.5100
        1678    30.053200     264.0000     243.5600     234.3800
        1679    30.065500     281.0000     241.9700     234.2600
        1680    30.077700     249.0000     241.5600     234.1300
        1681    30.090000     246.0000     241.5400     234.0000
        1682    30.102200     277.0000     241.8600     233.8800
        1683    30.114500     237.0000     242.9000     233.7500
        1684    30.126700     257.0000     244.2100     233.6300
        1685    30.139000     258.0000     244.7400     233.5000
        1686    30.151200     247.0000     246.0200     233.3700
        1687    30.163500     250.0000     248.5900     233.2500
        1688    30.175700     268.0000     250.5300     233.1200
        1689    30.188000     248.0000     245.5300     232.9900
        1690    30.200200     232.0000     242.9500     232.8700
        1691    30.212500     272.0000     242.7000     232.7400
        1692    30.224700     269.0000     243.1000     232.6100
        1693    30.237000     271.0000     244.1600     232.4900
        1694    30.249200     216.0000     245.3800     232.3600
        1695    30.261500     259.0000     243.8100     232.2300
        1696    30.273700     254.0000     241.3800     232.1000
        1697    30.286000     259.0000     240.7500     231.9800
        1698    30.298200     295.0000     240.6500     231.8500
        1699    30.310500     244.0000     240.6700     231.7200
        1700    30.322700     252.0000     240.7700     231.5900
        1701    30.335000     260.0000     240.9600     231.4700
        1702    30.347200     237.0000     241.2500     231.3400
        1703    30.359500     281.0000     241.7700     231.2100
        1704    30.371700     244.0000     242.9300     231.0800
        1705    30.384000     262.0000     243.8800     230.9600
        1706    30.396200     244.0000     244.7500     230.8300
        1707    30.408500     268.0000     246.3900     230.7000
        1708    30.420700     301.0000     248.8500     230.5700
        1709    30.433000     276.0000     249.0100     230.4400
        1710    30.445200     233.0000     245.3700     230.3100
        1711    30.457500     290.0000     244.9500     230.1900
        1712    30.469700     241.0000     245.4900     230.0600
        1713    30.482000     259.0000     246.2500     229.9300
        1714    30.494200     252.0000     247.1700     229.8000
        1715    30.506500     260.0000     248.0600     229.6700
        1716    30.518700     253.0000     246.6600     229.5400
        1717    30.531000     269.0000     246.0300     229.4200
        1718    30.543200     271.0000     246.4500     229.2900
        1719    30.555500     270.0000     247.0800     229.1600
        1720    30.567700     256.0000     247.6100     229.0300
        1721    30.580000     249.0000     248.3200     228.9000
        1722    30.592200     249.0000     249.2400     228.7700
        1723    30.604500     264.0000     250.3000     228.6400
        1724    30.616700     232.0000     251.5300     228.5100
        1725    30.629000     256.0000     252.8600     228.3800
        1726    30.641200     289.0000     254.3900     228.2600
        1727    30.653500     261.0000     256.2000     228.1300
        1728    30.665700     251.0000     258.3500     228.0000
        1729    30.678000     268.0000     260.3300     227.8700
        1730    30.690300     272.0000     262.4600     227.7400
        1731    30.702500     254.0000     265.2700     227.6100
        1732    30.714800     263.0000     268.6400     227.4800
        1733    30.727000     266.0000     272.0900     227.3500
        1734    30.739300     280.0000     275.2800     227.2200
        1735    30.751500     288.0000     279.5900     227.0900
        1736    30.763800     297.0000     284.6800     226.9600
        1737    30.776000     255.0000     290.8700     226.8300
        1738    30.788300     292.0000     298.3100     226.7000
        1739    30.800500     303.0000     307.0600     226.5700
        1740    30.812800     284.0000     317.0000     226.4400
        1741    30.825000     352.0000     328.9500     226.3100
        1742    30.837300     333.0000     343.5300     226.1800
        1743    30.849500     333.0000     361.1400     226.0500
        1744    30.861800     363.0000     382.5500     225.9200
        1745    30.874000     442.0000     408.9500     225.7900
        1746    30.886300     421.0000     442.1200     225.6600
        1747    30.898500     469.0000     484.7500     225.5300
        1748    30.910800     559.0000     540.7100     225.4000
        1749    30.923000     648.0000     615.0200     225.2700
        1750    30.935300     709.0000     713.3900     225.1400
        1751    30.947500     837.0000     840.4300     225.0100
        1752    30.959800    1022.0000     996.7100     224.8800
        1753    30.972000    1164.0000    1176.2100     224.7500
        1754    30.984300    1335.0000    1365.5800     224.6200
        1755    30.996500    1482.0000    1544.7400     224.4900
        1756    31.008800    1639.0000    1686.0700     224.3600
        1757    31.021000    1753.0000    1757.9600     224.2300
        1758    31.033300    1736.0000    1742.6000     224.1000
        1759    31.045500    1656.0000    1655.7400     223.9700
        1760    31.057800    1530.0000    1539.6400     223.8400
        1761    31.070000    1397.0000    1431.4100     223.7100
        1762    31.082300    1319.0000    1341.3100     223.5800
        1763    31.094500    1233.0000    1255.3700     223.4500
        1764    31.106800    1089.0000    1152.6700     223.3200
        1765    31.119000    1012.0000    1024.7500     223.1900
        1766    31.131300     927.0000     883.0300     223.0600
        1767    31.143500     763.0000     748.1400     222.9300
        1768    31.155800     670.0000     637.6500     222.7900
        1769    31.168000     541.0000     548.5900     222.6600
        1770    31.180300     422.0000     481.8400     222.5300
        1771    31.192500     432.0000     432.2200     222.4000
        1772    31.204800     361.0000     395.0800     222.2700
        1773    31.217000     345.0000     366.8700     222.1400
        1774    31.229300     325.0000     345.0500     222.0100
        1775    31.241500     322.0000     327.8700     221.8800
        1776    31.253800     324.0000     314.1100     221.7500
        1777    31.266000     303.0000     302.9100     221.6200
        1778    31.278300     286.0000     293.6800     221.4900
        1779    31.290500     295.0000     285.9600     221.3600
        1780    31.302800     281.0000     279.4300     221.2300
        1781    31.315000     272.0000     273.8700     221.0900
        1782    31.327300     280.0000     269.0700     220.9600
        1783    31.339600     287.0000     264.9100     220.8300
        1784    31.351800     300.0000     261.2800     220.7000
        1785    31.364100     279.0000     258.0800     220.5700
        1786    31.376300     278.0000     255.2600     220.4400
        1787    31.388600     295.0000     252.7500     220.3100
        1788    31.400800     257.0000     250.5100     220.1800
        1789    31.413100     246.0000     248.5200     220.0500
        1790    31.425300     268.0000     246.7400     219.9200
        1791    31.437600     247.0000     245.1400     219.7800
        1792    31.449800     248.0000     243.7200     219.6500
        1793    31.462100     234.0000     242.4600     219.5200
        1794    31.474300     230.0000     241.3500     219.3900
        1795    31.486600     261.0000     240.4000     219.2600
        1796    31.498800     234.0000     239.6100     219.1300
        1797    31.511100     264.0000     239.0100     219.0000
        1798    31.523300     254.0000     238.6400     218.8700
        1799    31.535600     269.0000     238.5700     218.7400
        1800    31.547800     215.0000     238.9000     218.6000
        1801    31.560100     258.0000     239.7300     218.4700
        1802    31.572300     255.0000     241.1300     218.3400
        1803    31.584600     218.0000     243.1100     218.2100
        1804    31.596800     251.0000     245.5400     218.0800
        1805    31.609100     270.0000     248.1500     217.9500
        1806    31.621300     264.0000     250.5400     217.8200
        1807    31.633600     237.0000     252.1700     217.6900
        1808    31.645800     270.0000     252.5000     217.5600
        1809    31.658100     253.0000     251.3500     217.4200
        1810    31.670300     228.0000     249.1600     217.2900
        1811    31.682600     241.0000     246.7200     217.1600
        1812    31.694800     227.0000     244.6000     217.0300
        1813    31.707100     243.0000     242.8700     216.9000
        1814    31.719300     234.0000     241.2200     216.7700
        1815    31.731600     245.0000     239.2700     216.6400
        1816    31.743800     245.0000     236.8900     216.5100
        1817    31.756100     228.0000     234.3100     216.3800
        1818    31.768300     236.0000     231.8700     216.2500
        1819    31.780600     219.0000     229.8400     216.1100
        1820    31.792800     239.0000     228.2500     215.9800
        1821    31.805100     233.0000     227.0600     215.8500
        1822    31.817300     274.0000     226.1600     215.7200
        1823    31.829600     262.0000     225.4800     215.5900
        1824    31.841800     215.0000     224.9400     215.4600
        1825    31.854100     222.0000     224.5100     215.3300
        1826    31.866300     263.0000     224.1500     215.2000
        1827    31.878600     250.0000     223.8400     215.0700
        1828    31.890800     210.0000     223.5800     214.9400
        1829    31.903100     225.0000     223.3600     214.8100
        1830    31.915300     252.0000     223.1600     214.6700
        1831    31.927600     217.0000     223.0000     214.5400
        1832    31.939800     214.0000     222.8600     214.4100
        1833    31.952100     240.0000     222.7400     214.2800
        1834    31.964400     251.0000     222.6500     214.1500
        1835    31.976600     246.0000     222.5800     214.0200
        1836    31.988900     231.0000     222.5300     213.8900
        1837    32.001100     256.0000     222.5200     213.7600
        1838    32.013400     243.0000     222.5300     213.6300
        1839    32.025600     227.0000     222.5700     213.5000
        1840    32.037900     240.0000     222.6400     213.3700
        1841    32.050100     244.0000     222.7500     213.2400
        1842    32.062400     233.0000     222.9000     213.1100
        1843    32.074600     247.0000     223.1100     212.9700
        1844    32.086900     218.0000     223.3600     212.8400
        1845    32.099100     209.0000     223.6900     212.7100
        1846    32.111400     230.0000     224.0800     212.5800
        1847    32.123600     230.0000     224.5700     212.4500
        1848    32.135900     227.0000     225.1600     212.3200
        1849    32.148100     235.0000     225.8800     212.1900
        1850    32.160400     228.0000     226.7500     212.0600
        1851    32.172600     252.0000     227.8100     211.9300
        1852    32.184900     256.0000     228.9900     211.8000
        1853    32.197100     246.0000     230.5100     211.6700
        1854    32.209400     246.0000     232.3500     211.5400
        1855    32.221600     249.0000     234.5600     211.4100
        1856    32.233900     245.0000     237.2200     211.2800
        1857    32.246100     228.0000     240.4500     211.1500
        1858    32.258400     245.0000     244.4200     211.0200
        1859    32.270600     239.0000     249.3700     210.8900
        1860    32.282900     244.0000     255.6700     210.7600
        1861    32.295100     272.0000     263.9000     210.6300
        1862    32.307400     258.0000     274.8300     210.5000
        1863    32.319600     268.0000     289.4400     210.3700
        1864    32.331900     324.0000     308.7500     210.2400
        1865    32.344100     370.0000     333.4400     210.1100
        1866    32.356400     353.0000     363.3400     209.9800
        1867    32.368600     403.0000     396.9900     209.8500
        1868    32.380900     438.0000     431.4600     209.7200
        1869    32.393100     453.0000     462.2600     209.5900
        1870    32.405400     521.0000     483.9300     209.4600
        1871    32.417600     488.0000     491.2900     209.3300
        1872    32.429900     551.0000     482.9800     209.2000
        1873    32.442100     508.0000     463.2600     209.0700
        1874    32.454400     522.0000     442.1100     208.9400
        1875    32.466600     444.0000     424.6500     208.8100
        1876    32.478900     448.0000     410.7200     208.6800
        1877    32.491100     418.0000     397.0300     208.5500
        1878    32.503400     388.0000     379.8400     208.4200
        1879    32.515600     336.0000     357.6900     208.2900
        1880    32.527900     376.0000     332.8100     208.1700
        1881    32.540100     311.0000     310.0100     208.0400
        1882    32.552400     279.0000     292.1700     207.9100
        1883    32.564600     269.0000     278.8200     207.7800
        1884    32.576900     280.0000     269.7400     207.6500
        1885    32.589100     244.0000     265.2100     207.5200
        1886    32.601400     269.0000     264.2400     207.3900
        1887    32.613600     252.0000     260.6000     207.2600
        1888    32.625900     265.0000     252.6300     207.1300
        1889    32.638200     212.0000     249.7100     207.0000
        1890    32.650400     269.0000     247.7500     206.8800
        1891    32.662700     242.0000     245.6400     206.7500
        1892    32.674900     238.0000     243.9100     206.6200
        1893    32.687200     224.0000     242.6200     206.4900
        1894    32.699400     221.0000     239.0200     206.3600
        1895    32.711700     230.0000     234.3900     206.2300
        1896    32.723900     230.0000     232.0100     206.1000
        1897    32.736200     235.0000     230.2100     205.9800
        1898    32.748400     266.0000     228.4000     205.8500
        1899    32.760700     233.0000     226.6200     205.7200
        1900    32.772900     217.0000     225.1100     205.5900
        1901    32.785200     233.0000     224.0800     205.4600
        1902    32.797400     215.0000     223.5800     205.3300
        1903    32.809700     208.0000     223.6500     205.2100
        1904    32.821900     216.0000     224.2900     205.0800
        1905    32.834200     217.0000     225.5800     204.9500
        1906    32.846400     198.0000     227.6300     204.8200
        1907    32.858700     222.0000     230.6400     204.6900
        1908    32.870900     235.0000     234.8500     204.5700
        1909    32.883200     217.0000     240.4100     204.4400
        1910    32.895400     211.0000     247.3400     204.3100
        1911    32.907700     214.0000     255.3500     204.1800
        1912    32.919900     237.0000     263.8200     204.0600
        1913    32.932200     239.0000     271.7900     203.9300
        1914    32.944400     249.0000     278.0500     203.8000
        1915    32.956700     267.0000     281.3200     203.6700
        1916    32.968900     246.0000     280.4100     203.5500
        1917    32.981200     301.0000     276.6400     203.4200
        1918    32.993400     237.0000     272.3800     203.2900
        1919    33.005700     253.0000     268.9800     203.1700
        1920    33.017900     235.0000     263.7700     203.0400
        1921    33.030200     267.0000     257.8900     202.9100
        1922    33.042400     230.0000     253.4700     202.7900
        1923    33.054700     217.0000     248.2200     202.6600
        1924    33.066900     225.0000     242.2200     202.5300
        1925    33.079200     240.0000     236.4300     202.4100
        1926    33.091400     242.0000     231.3800     202.2800
        1927    33.103700     232.0000     225.9500     202.1500
        1928    33.115900     207.0000     221.2400     202.0300
        1929    33.128200     201.0000     218.2700     201.9000
        1930    33.140400     239.0000     216.1800     201.7700
        1931    33.152700     190.0000     214.6300     201.6500
        1932    33.164900     225.0000     213.4500     201.5200
        1933    33.177200     211.0000     212.5400     201.3900
        1934    33.189400     219.0000     211.8400     201.2700
        1935    33.201700     201.0000     211.3200     201.1400
        1936    33.213900     199.0000     210.9200     201.0200
        1937    33.226200     207.0000     210.6500     200.8900
        1938    33.238400     217.0000     210.4900     200.7700
        1939    33.250700     201.0000     210.4100     200.6400
        1940    33.262900     193.0000     210.4500     200.5100
        1941    33.275200     228.0000     210.5900     200.3900
        1942    33.287500     198.0000     210.8400     200.2600
        1943    33.299700     197.0000     211.2200     200.1400
        1944    33.312000     237.0000     211.7400     200.0100
        1945    33.324200     221.0000     212.4400     199.8900
        1946    33.336500     219.0000     213.3600     199.7600
        1947    33.348700     203.0000     214.5700     199.6400
        1948    33.361000     238.0000     216.2000     199.5100
        1949    33.373200     218.0000     218.4100     199.3900
        1950    33.385500     229.0000     221.4400     199.2600
        1951    33.397700     237.0000     225.5500     199.1400
        1952    33.410000     237.0000     230.9800     199.0100
        1953    33.422200     282.0000     237.8100     198.8900
        1954    33.434500     228.0000     245.8400     198.7700
        1955    33.446700     272.0000     254.5100     198.6400
        1956    33.459000     248.0000     262.8700     198.5200
        1957    33.471200     280.0000     269.5500     198.3900
        1958    33.483500     290.0000     272.9500     198.2700
        1959    33.495700     264.0000     272.1400     198.1500
        1960    33.508000     315.0000     267.8900     198.0200
        1961    33.520200     299.0000     262.3200     197.9000
        1962    33.532500     276.0000     257.3900     197.7700
        1963    33.544700     249.0000     253.7600     197.6500
        1964    33.557000     271.0000     250.8500     197.5300
        1965    33.569200     250.0000     247.5200     197.4000
        1966    33.581500     260.0000     242.8900     197.2800
        1967    33.593700     241.0000     236.9900     197.1600
        1968    33.606000     220.0000     230.6900     197.0300
        1969    33.618200     223.0000     224.9600     196.9100
        1970    33.630500     244.0000     220.2900     196.7900
        1971    33.642700     229.0000     216.7400     196.6700
        1972    33.655000     201.0000     214.1100     196.5400
        1973    33.667200     225.0000     212.1700     196.4200
        1974    33.679500     227.0000     210.7500     196.3000
        1975    33.691700     233.0000     209.6900     196.1700
        1976    33.704000     221.0000     208.9100     196.0500
        1977    33.716200     210.0000     208.3300     195.9300
        1978    33.728500     193.0000     207.9000     195.8100
        1979    33.740700     207.0000     207.6100     195.6900
        1980    33.753000     207.0000     207.4100     195.5600
        1981    33.765200     241.0000     207.3000     195.4400
        1982    33.777500     191.0000     207.2700     195.3200
        1983    33.789700     220.0000     207.3100     195.2000
        1984    33.802000     218.0000     207.4200     195.0800
        1985    33.814200     227.0000     207.5900     194.9600
        1986    33.826500     200.0000     207.8300     194.8300
        1987    33.838700     194.0000     208.1300     194.7100
        1988    33.851000     194.0000     208.5000     194.5900
        1989    33.863200     205.0000     208.9500     194.4700
        1990    33.875500     228.0000     209.4700     194.3500
        1991    33.887700     216.0000     210.0900     194.2300
        1992    33.900000     228.0000     210.8000     194.1100
        1993    33.912300     203.0000     211.6200     193.9900
        1994    33.924500     213.0000     212.5700     193.8700
        1995    33.936800     206.0000     213.6600     193.7500
        1996    33.949000     219.0000     214.9300     193.6300
        1997    33.961300     201.0000     216.3900     193.5100
        1998    33.973500     220.0000     218.0900     193.3900
        1999    33.985800     224.0000     220.0700     193.2600
        2000    33.998000     250.0000     222.4000     193.1400
        2001    34.010300     224.0000     225.1400     193.0300
        2002    34.022500     196.0000     228.3700     192.9100
        2003    34.034800     217.0000     232.2200     192.7900
        2004    34.047000     253.0000     236.7900     192.6700
        2005    34.059300     235.0000     242.2300     192.5500
        2006    34.071500     236.0000     248.6800     192.4300
        2007    34.083800     242.0000     256.2900     192.3100
        2008    34.096000     284.0000     265.2500     192.1900
        2009    34.108300     265.0000     275.8000     192.0700
        2010    34.120500     295.0000     288.3500     191.9500
        2011    34.132800     285.0000     303.6000     191.8300
        2012    34.145000     321.0000     322.8700     191.7100
        2013    34.157300     370.0000     348.4400     191.6000
        2014    34.169500     414.0000     384.0700     191.4800
        2015    34.181800     482.0000     435.3800     191.3600
        2016    34.194000     561.0000     509.8100     191.2400
        2017    34.206300     687.0000     615.1800     191.1200
        2018    34.218500     757.0000     755.5700     191.0000
        2019    34.230800     968.0000     926.5700     190.8900
        2020    34.243000     987.0000    1115.4800     190.7700
        2021    34.255300    1281.0000    1303.2100     190.6500
        2022    34.267500    1342.0000    1453.2700     190.5300
        2023    34.279800    1421.0000    1507.8300     190.4200
        2024    34.292000    1404.0000    1433.3800     190.3000
        2025    34.304300    1454.0000    1276.8700     190.1800
        2026    34.316500    1157.0000    1128.5000     190.0600
        2027    34.328800    1031.0000    1038.6900     189.9500
        2028    34.341000     947.0000    1003.6600     189.8300
        2029    34.353300     931.0000     995.0900     189.7100
        2030    34.365500     917.0000     964.2100     189.6000
        2031    34.377800     878.0000     879.1300     189.4800
        2032    34.390000     741.0000     747.2300     189.3600
        2033    34.402300     614.0000     609.0300     189.2500
        2034    34.414500     502.0000     496.4000     189.1300
        2035    34.426800     404.0000     415.9600     189.0200
        2036    34.439000     384.0000     361.0100     188.9000
        2037    34.451300     320.0000     323.3600     188.7800
        2038    34.463500     285.0000     296.9100     188.6700
        2039    34.475800     270.0000     277.7500     188.5500
        2040    34.488000     247.0000     263.4600     188.4400
        2041    34.500300     260.0000     252.4900     188.3200
        2042    34.512500     279.0000     243.8700     188.2100
        2043    34.524800     236.0000     236.9700     188.0900
        2044    34.537000     258.0000     231.3400     187.9800
        2045    34.549300     221.0000     226.6700     187.8600
        2046    34.561600     183.0000     222.7500     187.7500
        2047    34.573800     226.0000     219.4300     187.6300
        2048    34.586100     248.0000     216.5800     187.5200
        2049    34.598300     195.0000     214.1300     187.4000
        2050    34.610600     218.0000     211.9900     187.2900
        2051    34.622800     214.0000     210.1100     187.1800
        2052    34.635100     245.0000     208.4600     187.0600
        2053    34.647300     239.0000     207.0000     186.9500
        2054    34.659600     239.0000     205.7000     186.8300
        2055    34.671800     191.0000     204.5400     186.7200
        2056    34.684100     242.0000     203.5100     186.6100
        2057    34.696300     220.0000     202.5900     186.4900
        2058    34.708600     212.0000     201.7700     186.3800
        2059    34.720800     228.0000     201.0400     186.2700
        2060    34.733100     207.0000     200.4000     186.1500
        2061    34.745300     195.0000     199.8300     186.0400
        2062    34.757600     224.0000     199.3400     185.9300
        2063    34.769800     194.0000     198.9300     185.8200
        2064    34.782100     205.0000     198.6000     185.7000
        2065    34.794300     241.0000     198.3400     185.5900
        2066    34.806600     195.0000     198.1700     185.4800
        2067    34.818800     206.0000     198.0800     185.3700
        2068    34.831100     222.0000     198.0900     185.2600
        2069    34.843300     199.0000     198.2000     185.1400
        2070    34.855600     196.0000     198.4300     185.0300
        2071    34.867800     233.0000     198.8000     184.9200
        2072    34.880100     208.0000     199.3300     184.8100
        2073    34.892300     246.0000     200.0700     184.7000
        2074    34.904600     194.0000     201.0900     184.5900
        2075    34.916800     202.0000     202.5000     184.4800
        2076    34.929100     212.0000     204.4700     184.3600
        2077    34.941300     216.0000     207.2200     184.2500
        2078    34.953600     184.0000     210.9900     184.1400
        2079    34.965800     208.0000     216.0400     184.0300
        2080    34.978100     243.0000     222.4800     183.9200
        2081    34.990300     229.0000     230.1700     183.8100
        2082    35.002600     236.0000     238.6100     183.7000
        2083    35.014800     257.0000     246.9000     183.5900
        2084    35.027100     256.0000     253.7200     183.4800
        2085    35.039300     254.0000     257.4800     183.3700
        2086    35.051600     244.0000     257.1600     183.2600
        2087    35.063800     236.0000     253.2700     183.1500
        2088    35.076100     242.0000     247.7800     183.0400
        2089    35.088300     228.0000     242.7300     182.9400
        2090    35.100600     260.0000     239.0100     182.8300
        2091    35.112800     240.0000     236.3700     182.7200
        2092    35.125100     207.0000     233.8000     182.6100
        2093    35.137300     225.0000     230.2400     182.5000
        2094    35.149600     240.0000     225.0700     182.3900
        2095    35.161800     227.0000     218.9300     182.2800
        2096    35.174100     205.0000     212.9600     182.1800
        2097    35.186300     209.0000     207.8200     182.0700
        2098    35.198600     222.0000     203.7700     181.9600
        2099    35.210900     233.0000     200.7600     181.8500
        2100    35.223100     206.0000     198.6000     181.7400
        2101    35.235400     185.0000     197.0400     181.6400
        2102    35.247600     229.0000     195.8600     181.5300
        2103    35.259900     200.0000     195.0800     181.4200
        2104    35.272100     208.0000     194.5900     181.3200
        2105    35.284400     209.0000     194.2900     181.2100
        2106    35.296600     213.0000     194.1600     181.1000
        2107    35.308900     180.0000     194.1800     181.0000
        2108    35.321100     208.0000     194.3700     180.8900
        2109    35.333400     223.0000     194.7700     180.7800
        2110    35.345600     213.0000     195.4200     180.6800
        2111    35.357900     199.0000     196.2900     180.5700
        2112    35.370100     207.0000     197.4000     180.4600
        2113    35.382400     201.0000     198.8500     180.3600
        2114    35.394600     218.0000     200.7200     180.2500
        2115    35.406900     198.0000     202.8200     180.1500
        2116    35.419100     206.0000     205.2000     180.0400
        2117    35.431400     211.0000     208.8200     179.9400
        2118    35.443600     222.0000     213.9100     179.8300
        2119    35.455900     219.0000     220.8300     179.7300
        2120    35.468100     246.0000     230.0900     179.6200
        2121    35.480400     230.0000     241.3700     179.5200
        2122    35.492600     265.0000     255.8600     179.4100
        2123    35.504900     295.0000     272.1200     179.3100
        2124    35.517100     292.0000     289.0200     179.2100
        2125    35.529400     302.0000     304.3500     179.1000
        2126    35.541600     357.0000     314.9800     179.0000
        2127    35.553900     310.0000     318.0900     178.8900
        2128    35.566100     295.0000     313.1800     178.7900
        2129    35.578400     320.0000     303.1400     178.6900
        2130    35.590600     276.0000     292.3700     178.5800
        2131    35.602900     293.0000     283.8800     178.4800
        2132    35.615100     288.0000     278.1600     178.3800
        2133    35.627400     280.0000     273.7000     178.2700
        2134    35.639600     265.0000     268.2200     178.1700
        2135    35.651900     245.0000     260.0600     178.0700
        2136    35.664100     276.0000     249.2500     177.9700
        2137    35.676400     269.0000     237.4200     177.8600
        2138    35.688600     225.0000     226.4700     177.7600
        2139    35.700900     220.0000     217.5200     177.6600
        2140    35.713100     230.0000     210.7900     177.5600
        2141    35.725400     206.0000     206.0300     177.4600
        2142    35.737600     215.0000     202.8500     177.3600
        2143    35.749900     191.0000     200.8800     177.2500
        2144    35.762100     205.0000     199.7800     177.1500
        2145    35.774400     200.0000     199.2100     177.0500
        2146    35.786600     191.0000     198.8400     176.9500
        2147    35.798900     221.0000     198.3100     176.8500
        2148    35.811100     182.0000     197.3800     176.7500
        2149    35.823400     198.0000     196.0200     176.6500
        2150    35.835700     206.0000     194.4400     176.5500
        2151    35.847900     182.0000     192.9600     176.4500
        2152    35.860200     179.0000     191.7600     176.3500
        2153    35.872400     186.0000     190.8500     176.2500
        2154    35.884700     172.0000     190.1200     176.1500
        2155    35.896900     180.0000     189.4600     176.0500
        2156    35.909200     189.0000     188.8900     175.9500
        2157    35.921400     176.0000     188.2200     175.8500
        2158    35.933700     152.0000     187.4900     175.7500
        2159    35.945900     206.0000     187.3100     175.6500
        2160    35.958200     167.0000     187.8300     175.5500
        2161    35.970400     190.0000     187.3600     175.4600
        2162    35.982700     192.0000     184.6500     175.3600
        2163    35.994900     173.0000     183.8000     175.2600
        2164    36.007200     175.0000     183.9900     175.1600
        2165    36.019400     175.0000     184.3600     175.0600
        2166    36.031700     199.0000     184.8900     174.9600
        2167    36.043900     173.0000     185.6400     174.8700
        2168    36.056200     189.0000     186.1700     174.7700
        2169    36.068400     182.0000     184.7800     174.6700
        2170    36.080700     187.0000     182.9700     174.5800
        2171    36.092900     176.0000     182.0500     174.4800
        2172    36.105200     198.0000     181.4600     174.3800
        2173    36.117400     168.0000     181.0400     174.2800
        2174    36.129700     195.0000     180.7200     174.1900
        2175    36.141900     177.0000     180.4400     174.0900
        2176    36.154200     171.0000     179.9900     174.0000
        2177    36.166400     168.0000     179.2800     173.9000
        2178    36.178700     163.0000     178.6300     173.8000
        2179    36.190900     182.0000     178.0700     173.7100
        2180    36.203200     171.0000     177.5900     173.6100
        2181    36.215400     162.0000     177.1900     173.5200
        2182    36.227700     163.0000     176.8700     173.4200
        2183    36.239900     174.0000     176.6500     173.3300
        2184    36.252200     158.0000     176.4100     173.2300
        2185    36.264400     162.0000     176.1300     173.1400
        2186    36.276700     171.0000     175.9400     173.0400
        2187    36.288900     169.0000     175.8300     172.9500
        2188    36.301200     178.0000     175.7900     172.8500
        2189    36.313400     189.0000     175.7000     172.7600
        2190    36.325700     165.0000     175.3600     172.6600
        2191    36.337900     210.0000     175.1600     172.5700
        2192    36.350200     153.0000     175.0000     172.4800
        2193    36.362400     179.0000     174.8700     172.3800
        2194    36.374700     182.0000     174.8200     172.2900
        2195    36.386900     175.0000     174.7700     172.2000
        2196    36.399200     158.0000     174.5900     172.1000
        2197    36.411400     178.0000     174.3700     172.0100
        2198    36.423700     174.0000     174.1500     171.9200
        2199    36.435900     190.0000     174.0000     171.8200
        2200    36.448200     175.0000     173.8900     171.7300
        2201    36.460400     162.0000     173.8000     171.6400
        2202    36.472700     194.0000     173.7300     171.5500
        2203    36.485000     178.0000     173.6100     171.4500
        2204    36.497200     171.0000     173.4600     171.3600
        2205    36.509500     163.0000     173.3400     171.2700
        2206    36.521700     151.0000     173.2300     171.1800
        2207    36.534000     167.0000     173.1400     171.0900
        2208    36.546200     173.0000     173.0500     171.0000
        2209    36.558500     172.0000     172.9600     170.9100
        2210    36.570700     173.0000     172.8700     170.8200
        2211    36.583000     174.0000     172.7900     170.7200
        2212    36.595200     161.0000     172.7100     170.6300
        2213    36.607500     157.0000     172.6300     170.5400
        2214    36.619700     174.0000     172.5500     170.4500
        2215    36.632000     171.0000     172.4800     170.3600
        2216    36.644200     144.0000     172.4100     170.2700
        2217    36.656500     171.0000     172.3400     170.1800
        2218    36.668700     170.0000     172.2800     170.0900
        2219    36.681000     182.0000     172.2200     170.0000
        2220    36.693200     155.0000     172.1600     169.9200
        2221    36.705500     170.0000     172.1100     169.8300
        2222    36.717700     188.0000     172.0700     169.7400
        2223    36.730000     159.0000     172.0300     169.6500
        2224    36.742200     154.0000     171.9900     169.5600
        2225    36.754500     181.0000     171.9600     169.4700
        2226    36.766700     202.0000     171.9400     169.3800
        2227    36.779000     179.0000     171.9300     169.2900
        2228    36.791200     167.0000     171.9200     169.2100
        2229    36.803500     155.0000     171.9300     169.1200
        2230    36.815700     166.0000     171.9500     169.0300
        2231    36.828000     180.0000     171.9800     168.9400
        2232    36.840200     170.0000     172.0300     168.8600
        2233    36.852500     164.0000     172.0900     168.7700
        2234    36.864700     170.0000     172.1800     168.6800
        2235    36.877000     154.0000     172.2900     168.6000
        2236    36.889200     164.0000     172.4400     168.5100
        2237    36.901500     174.0000     172.6200     168.4200
        2238    36.913700     166.0000     172.8600     168.3400
        2239    36.926000     138.0000     173.1800     168.2500
        2240    36.938200     162.0000     173.5900     168.1600
        2241    36.950500     185.0000     174.1300     168.0800
        2242    36.962700     146.0000     174.8100     167.9900
        2243    36.975000     183.0000     175.6400     167.9100
        2244    36.987200     151.0000     176.6000     167.8200
        2245    36.999500     185.0000     177.6600     167.7400
        2246    37.011700     161.0000     178.7200     167.6500
        2247    37.024000     186.0000     179.6700     167.5700
        2248    37.036200     200.0000     180.3800     167.4800
        2249    37.048500     183.0000     180.8400     167.4000
        2250    37.060700     167.0000     181.1500     167.3100
        2251    37.073000     153.0000     181.5100     167.2300
        2252    37.085200     195.0000     182.0900     167.1400
        2253    37.097500     165.0000     182.9900     167.0600
        2254    37.109700     178.0000     184.2000     166.9800
        2255    37.122000     178.0000     185.7200     166.8900
        2256    37.134300     169.0000     187.5800     166.8100
        2257    37.146500     157.0000     189.9000     166.7300
        2258    37.158800     190.0000     192.9900     166.6400
        2259    37.171000     191.0000     197.2600     166.5600
        2260    37.183300     200.0000     203.1900     166.4800
        2261    37.195500     227.0000     211.2200     166.4000
        2262    37.207800     214.0000     221.6200     166.3100
        2263    37.220000     243.0000     234.3000     166.2300
        2264    37.232300     248.0000     248.6000     166.1500
        2265    37.244500     247.0000     263.1700     166.0700
        2266    37.256800     294.0000     275.8900     165.9900
        2267    37.269000     262.0000     284.0500     165.9000
        2268    37.281300     325.0000     285.5200     165.8200
        2269    37.293500     308.0000     280.3200     165.7400
        2270    37.305800     300.0000     271.2100     165.6600
        2271    37.318000     251.0000     261.8700     165.5800
        2272    37.330300     268.0000     254.7100     165.5000
        2273    37.342500     232.0000     250.0900     165.4200
        2274    37.354800     237.0000     246.7600     165.3400
        2275    37.367000     233.0000     242.8200     165.2600
        2276    37.379300     237.0000     236.6700     165.1800
        2277    37.391500     218.0000     227.9900     165.1000
        2278    37.403800     241.0000     217.8900     165.0200
        2279    37.416000     168.0000     207.9800     164.9400
        2280    37.428300     191.0000     199.4000     164.8600
        2281    37.440500     163.0000     192.5500     164.7800
        2282    37.452800     209.0000     187.3000     164.7000
        2283    37.465000     157.0000     183.3400     164.6200
        2284    37.477300     194.0000     180.2400     164.5400
        2285    37.489500     174.0000     177.7600     164.4600
        2286    37.501800     168.0000     175.8900     164.3900
        2287    37.514000     177.0000     174.4300     164.3100
        2288    37.526300     181.0000     173.2600     164.2300
        2289    37.538500     157.0000     172.3200     164.1500
        2290    37.550800     170.0000     171.5600     164.0700
        2291    37.563000     165.0000     170.9300     164.0000
        2292    37.575300     169.0000     170.3700     163.9200
        2293    37.587500     144.0000     169.8700     163.8400
        2294    37.599800     177.0000     169.4900     163.7600
        2295    37.612000     165.0000     169.2100     163.6900
        2296    37.624300     182.0000     169.0100     163.6100
        2297    37.636500     189.0000     168.9000     163.5300
        2298    37.648800     182.0000     168.9000     163.4600
        2299    37.661000     166.0000     169.0300     163.3800
        2300    37.673300     162.0000     169.3100     163.3000
        2301    37.685500     161.0000     169.7700     163.2300
        2302    37.697800     160.0000     170.3900     163.1500
        2303    37.710000     186.0000     171.1500     163.0800
        2304    37.722300     171.0000     171.9600     163.0000
        2305    37.734500     176.0000     172.6800     162.9300
        2306    37.746800     190.0000     173.1500     162.8500
        2307    37.759100     193.0000     173.2100     162.7800
        2308    37.771300     170.0000     172.8000     162.7000
        2309    37.783600     185.0000     172.0900     162.6300
        2310    37.795800     169.0000     171.3100     162.5500
        2311    37.808100     184.0000     170.6600     162.4800
        2312    37.820300     169.0000     170.2000     162.4000
        2313    37.832600     163.0000     169.8800     162.3300
        2314    37.844800     175.0000     169.5600     162.2600
        2315    37.857100     168.0000     169.1100     162.1800
        2316    37.869300     144.0000     168.4700     162.1100
        2317    37.881600     162.0000     167.6900     162.0400
        2318    37.893800     187.0000     166.8800     161.9600
        2319    37.906100     171.0000     166.1400     161.8900
        2320    37.918300     172.0000     165.5200     161.8200
        2321    37.930600     179.0000     165.0100     161.7400
        2322    37.942800     179.0000     164.6000     161.6700
        2323    37.955100     163.0000     164.2700     161.6000
        2324    37.967300     203.0000     163.9800     161.5300
        2325    37.979600     151.0000     163.7400     161.4600
        2326    37.991800     140.0000     163.5300     161.3800
        2327    38.004100     159.0000     163.3300     161.3100
        2328    38.016300     158.0000     163.1600     161.2400
        2329    38.028600     166.0000     163.0000     161.1700
        2330    38.040800     159.0000     162.8500     161.1000
        2331    38.053100     158.0000     162.7200     161.0300
        2332    38.065300     164.0000     162.5900     160.9600
        2333    38.077600     165.0000     162.4800     160.8900
        2334    38.089800     166.0000     162.3700     160.8200
        2335    38.102100     164.0000     162.2700     160.7500
        2336    38.114300     168.0000     162.2000     160.6800
        2337    38.126600     145.0000     162.1500     160.6100
        2338    38.138800     152.0000     162.1000     160.5400
        2339    38.151100     147.0000     162.0800     160.4700
        2340    38.163300     173.0000     162.1100     160.4000
        2341    38.175600     154.0000     162.1100     160.3300
        2342    38.187800     159.0000     161.8000     160.2600
        2343    38.200100     153.0000     161.5700     160.1900
        2344    38.212300     149.0000     161.4600     160.1200
        2345    38.224600     167.0000     161.3900     160.0500
        2346    38.236800     150.0000     161.3200     159.9800
        2347    38.249100     181.0000     161.2800     159.9100
        2348    38.261300     169.0000     161.2500     159.8500
        2349    38.273600     146.0000     161.2200     159.7800
        2350    38.285800     170.0000     161.0400     159.7100
        2351    38.298100     140.0000     160.8800     159.6400
        2352    38.310300     171.0000     160.7800     159.5800
        2353    38.322600     159.0000     160.7000     159.5100
        2354    38.334800     173.0000     160.6200     159.4400
        2355    38.347100     162.0000     160.5400     159.3700
        2356    38.359300     139.0000     160.4700     159.3100
        2357    38.371600     153.0000     160.4000     159.2400
        2358    38.383800     136.0000     160.3300     159.1700
        2359    38.396100     166.0000     160.2600     159.1100
        2360    38.408400     163.0000     160.1900     159.0400
        2361    38.420600     125.0000     160.1200     158.9700
        2362    38.432900     157.0000     160.0600     158.9100
        2363    38.445100     147.0000     160.0000     158.8400
        2364    38.457400     136.0000     159.9500     158.7800
        2365    38.469600     151.0000     159.9000     158.7100
        2366    38.481900     164.0000     159.8600     158.6500
        2367    38.494100     144.0000     159.8200     158.5800
        2368    38.506400     151.0000     159.8100     158.5200
        2369    38.518600     148.0000     159.8000     158.4500
        2370    38.530900     167.0000     159.6900     158.3900
        2371    38.543100     156.0000     159.5500     158.3200
        2372    38.555400     151.0000     159.4800     158.2600
        2373    38.567600     147.0000     159.4600     158.2000
        2374    38.579900     153.0000     159.5200     158.1300
        2375    38.592100     166.0000     159.6900     158.0700
        2376    38.604400     157.0000     159.8600     158.0000
        2377    38.616600     130.0000     160.0800     157.9400
        2378    38.628900     155.0000     160.4900     157.8800
        2379    38.641100     146.0000     160.9900     157.8100
        2380    38.653400     144.0000     160.4700     157.7500
        2381    38.665600     161.0000     159.4300     157.6900
        2382    38.677900     165.0000     159.1000     157.6300
        2383    38.690100     166.0000     159.0600     157.5600
        2384    38.702400     165.0000     159.0900     157.5000
        2385    38.714600     162.0000     159.1400     157.4400
        2386    38.726900     184.0000     159.3000     157.3800
        2387    38.739100     151.0000     159.5300     157.3200
        2388    38.751400     155.0000     159.4000     157.2500
        2389    38.763600     149.0000     158.8400     157.1900
        2390    38.775900     147.0000     158.5800     157.1300
        2391    38.788100     169.0000     158.4800     157.0700
        2392    38.800400     154.0000     158.4200     157.0100
        2393    38.812600     143.0000     158.3700     156.9500
        2394    38.824900     154.0000     158.3300     156.8900
        2395    38.837100     158.0000     158.3000     156.8300
        2396    38.849400     141.0000     158.2800     156.7700
        2397    38.861600     151.0000     158.2600     156.7100
        2398    38.873900     145.0000     158.2500     156.6500
        2399    38.886100     164.0000     158.2400     156.5900
        2400    38.898400     159.0000     158.2400     156.5300
        2401    38.910600     162.0000     158.2600     156.4700
        2402    38.922900     137.0000     158.3000     156.4100
        2403    38.935100     161.0000     158.3500     156.3500
        2404    38.947400     168.0000     158.4200     156.2900
        2405    38.959600     154.0000     158.5200     156.2300
        2406    38.971900     174.0000     158.6500     156.1700
        2407    38.984100     150.0000     158.7600     156.1100
        2408    38.996400     146.0000     158.7700     156.0500
        2409    39.008600     153.0000     158.8800     156.0000
        2410    39.020900     147.0000     159.0900     155.9400
        2411    39.033100     158.0000     159.3800     155.8800
        2412    39.045400     150.0000     159.7700     155.8200
        2413    39.057700     159.0000     160.2900     155.7600
        2414    39.069900     158.0000     161.0300     155.7100
        2415    39.082200     165.0000     162.0100     155.6500
        2416    39.094400     182.0000     163.2000     155.5900
        2417    39.106700     167.0000     164.6600     155.5400
        2418    39.118900     157.0000     166.3300     155.4800
        2419    39.131200     183.0000     168.0100     155.4200
        2420    39.143400     181.0000     169.4400     155.3700
        2421    39.155700     171.0000     170.2500     155.3100
        2422    39.167900     181.0000     170.2400     155.2500
        2423    39.180200     148.0000     169.4800     155.2000
        2424    39.192400     174.0000     168.3900     155.1400
        2425    39.204700     160.0000     167.4400     155.0800
        2426    39.216900     155.0000     166.8600     155.0300
        2427    39.229200     169.0000     166.6600     154.9700
        2428    39.241400     155.0000     166.6500     154.9200
        2429    39.253700     148.0000     166.5800     154.8600
        2430    39.265900     178.0000     166.2000     154.8100
        2431    39.278200     168.0000     165.4100     154.7500
        2432    39.290400     164.0000     164.3300     154.7000
        2433    39.302700     148.0000     163.1800     154.6400
        2434    39.314900     175.0000     162.1600     154.5900
        2435    39.327200     170.0000     161.3600     154.5400
        2436    39.339400     163.0000     160.7900     154.4800
        2437    39.351700     161.0000     160.4300     154.4300
        2438    39.363900     168.0000     160.2500     154.3700
        2439    39.376200     177.0000     160.1900     154.3200
        2440    39.388400     157.0000     160.2400     154.2700
        2441    39.400700     161.0000     160.3900     154.2100
        2442    39.412900     161.0000     160.6400     154.1600
        2443    39.425200     152.0000     160.9700     154.1100
        2444    39.437400     172.0000     161.3700     154.0500
        2445    39.449700     155.0000     161.7900     154.0000
        2446    39.461900     175.0000     162.1500     153.9500
        2447    39.474200     149.0000     162.4200     153.9000
        2448    39.486400     165.0000     162.5700     153.8400
        2449    39.498700     168.0000     162.6800     153.7900
        2450    39.510900     159.0000     162.8300     153.7400
        2451    39.523200     142.0000     163.1100     153.6900
        2452    39.535400     161.0000     163.6200     153.6400
        2453    39.547700     167.0000     164.4000     153.5900
        2454    39.559900     163.0000     165.4300     153.5300
        2455    39.572200     144.0000     166.5500     153.4800
        2456    39.584400     165.0000     167.8900     153.4300
        2457    39.596700     160.0000     169.3100     153.3800
        2458    39.608900     174.0000     170.8600     153.3300
        2459    39.621200     170.0000     172.5500     153.2800
        2460    39.633400     170.0000     173.6800     153.2300
        2461    39.645700     165.0000     172.8900     153.1800
        2462    39.657900     146.0000     172.6600     153.1300
        2463    39.670200     151.0000     173.3100     153.0800
        2464    39.682400     153.0000     174.5900     153.0300
        2465    39.694700     175.0000     176.6300     152.9800
        2466    39.707000     163.0000     179.5400     152.9300
        2467    39.719200     150.0000     183.1700     152.8800
        2468    39.731500     193.0000     187.1100     152.8300
        2469    39.743700     195.0000     192.0700     152.7800
        2470    39.756000     194.0000     198.7800     152.7300
        2471    39.768200     194.0000     208.2200     152.6900
        2472    39.780500     245.0000     221.0600     152.6400
        2473    39.792700     238.0000     237.1100     152.5900
        2474    39.805000     213.0000     255.5400     152.5400
        2475    39.817200     267.0000     274.4800     152.4900
        2476    39.829500     261.0000     290.4100     152.4400
        2477    39.841700     301.0000     299.7000     152.4000
        2478    39.854000     329.0000     300.1300     152.3500
        2479    39.866200     290.0000     292.0800     152.3000
        2480    39.878500     300.0000     278.0200     152.2500
        2481    39.890700     275.0000     263.6500     152.2100
        2482    39.903000     303.0000     254.5900     152.1600
        2483    39.915200     257.0000     250.2800     152.1100
        2484    39.927500     246.0000     248.6600     152.0700
        2485    39.939700     253.0000     246.9500     152.0200
        2486    39.952000     234.0000     242.7100     151.9700
        2487    39.964200     218.0000     234.8400     151.9300
        2488    39.976500     227.0000     223.8300     151.8800
        2489    39.988700     214.0000     211.1100     151.8300
        2490    40.001000     207.0000     200.0200     151.7900
        2491    40.013200     189.0000     191.6700     151.7400
        2492    40.025500     173.0000     185.7500     151.7000
        2493    40.037700     182.0000     181.7100     151.6500
        2494    40.050000     173.0000     178.9900     151.6100
        2495    40.062200     188.0000     177.0200     151.5600
        2496    40.074500     156.0000     175.2900     151.5200
        2497    40.086700     161.0000     173.4500     151.4700
        2498    40.099000     159.0000     171.4300     151.4300
        2499    40.111200     157.0000     169.4000     151.3800
        2500    40.123500     165.0000     167.6300     151.3400
        2501    40.135700     188.0000     166.2500     151.2900
        2502    40.148000     159.0000     165.2600     151.2500
        2503    40.160200     147.0000     164.5200     151.2000
        2504    40.172500     152.0000     163.8500     151.1600
        2505    40.184700     175.0000     163.0800     151.1200
        2506    40.197000     148.0000     162.1300     151.0700
        2507    40.209200     140.0000     161.0300     151.0300
        2508    40.221500     155.0000     159.9000     150.9900
        2509    40.233700     143.0000     158.8800     150.9400
        2510    40.246000     151.0000     158.0100     150.9000
        2511    40.258200     167.0000     157.3000     150.8600
        2512    40.270500     162.0000     156.7400     150.8100
        2513    40.282700     170.0000     156.2800     150.7700
        2514    40.295000     151.0000     155.9200     150.7300
        2515    40.307200     136.0000     155.6200     150.6900
        2516    40.319500     154.0000     155.3800     150.6400
        2517    40.331700     152.0000     155.1700     150.6000
        2518    40.344000     151.0000     154.9900     150.5600
        2519    40.356300     142.0000     154.8400     150.5200
        2520    40.368500     154.0000     154.7200     150.4800
        2521    40.380800     156.0000     154.6200     150.4400
        2522    40.393000     166.0000     154.5400     150.3900
        2523    40.405300     154.0000     154.4700     150.3500
        2524    40.417500     169.0000     154.4300     150.3100
        2525    40.429800     138.0000     154.4000     150.2700
        2526    40.442000     151.0000     154.4000     150.2300
        2527    40.454300     126.0000     154.4000     150.1900
        2528    40.466500     143.0000     154.4300     150.1500
        2529    40.478800     129.0000     154.4800     150.1100
        2530    40.491000     143.0000     154.5400     150.0700
        2531    40.503300     170.0000     154.6300     150.0300
        2532    40.515500     155.0000     154.7300     149.9900
        2533    40.527800     169.0000     154.8700     149.9500
        2534    40.540000     175.0000     155.0300     149.9100
        2535    40.552300     167.0000     155.2200     149.8700
        2536    40.564500     160.0000     155.4500     149.8300
        2537    40.576800     135.0000     155.7300     149.7900
        2538    40.589000     139.0000     156.0700     149.7500
        2539    40.601300     176.0000     156.5300     149.7100
        2540    40.613500     152.0000     157.1500     149.6700
        2541    40.625800     170.0000     157.9200     149.6300
        2542    40.638000     163.0000     158.8700     149.6000
        2543    40.650300     161.0000     160.2000     149.5600
        2544    40.662500     164.0000     161.9800     149.5200
        2545    40.674800     163.0000     163.3400     149.4800
        2546    40.687000     155.0000     164.2300     149.4400
        2547    40.699300     149.0000     166.1600     149.4000
        2548    40.711500     145.0000     168.7200     149.3700
        2549    40.723800     173.0000     171.5800     149.3300
        2550    40.736000     140.0000     174.3500     149.2900
        2551    40.748300     146.0000     176.6600     149.2500
        2552    40.760500     170.0000     178.2200     149.2200
        2553    40.772800     168.0000     178.8700     149.1800
        2554    40.785000     164.0000     178.4900     149.1400
        2555    40.797300     201.0000     178.1100     149.1100
        2556    40.809500     173.0000     178.6100     149.0700
        2557    40.821800     173.0000     180.0900     149.0300
        2558    40.834000     178.0000     182.4500     149.0000
        2559    40.846300     186.0000     185.7700     148.9600
        2560    40.858500     209.0000     190.1500     148.9200
        2561    40.870800     216.0000     195.4300     148.8900
        2562    40.883000     191.0000     201.2000     148.8500
        2563    40.895300     223.0000     209.3100     148.8100
        2564    40.907500     229.0000     220.6800     148.7800
        2565    40.919800     244.0000     234.5400     148.7400
        2566    40.932000     257.0000     251.3100     148.7100
        2567    40.944300     268.0000     270.1700     148.6700
        2568    40.956500     291.0000     288.4800     148.6400
        2569    40.968800     318.0000     302.7200     148.6000
        2570    40.981000     350.0000     308.9700     148.5700
        2571    40.993300     306.0000     305.4000     148.5300
        2572    41.005600     335.0000     294.5100     148.5000
        2573    41.017800     315.0000     280.7900     148.4600
        2574    41.030100     296.0000     268.3900     148.4300
        2575    41.042300     244.0000     260.0600     148.3900
        2576    41.054600     243.0000     255.7500     148.3600
        2577    41.066800     258.0000     253.5800     148.3300
        2578    41.079100     288.0000     250.9600     148.2900
        2579    41.091300     296.0000     245.5500     148.2600
        2580    41.103600     214.0000     236.4100     148.2200
        2581    41.115800     262.0000     224.4100     148.1900
        2582    41.128100     229.0000     211.4600     148.1600
        2583    41.140300     213.0000     199.6100     148.1200
        2584    41.152600     220.0000     189.8000     148.0900
        2585    41.164800     169.0000     182.1200     148.0600
        2586    41.177100     196.0000     176.2500     148.0200
        2587    41.189300     163.0000     171.8000     147.9900
        2588    41.201600     148.0000     168.4200     147.9600
        2589    41.213800     160.0000     165.8300     147.9300
        2590    41.226100     158.0000     163.7900     147.8900
        2591    41.238300     146.0000     162.1200     147.8600
        2592    41.250600     142.0000     160.8100     147.8300
        2593    41.262800     168.0000     159.7900     147.8000
        2594    41.275100     159.0000     158.9800     147.7700
        2595    41.287300     167.0000     158.3500     147.7300
        2596    41.299600     164.0000     157.8600     147.7000
        2597    41.311800     175.0000     157.5000     147.6700
        2598    41.324100     151.0000     157.2500     147.6400
        2599    41.336300     153.0000     157.1000     147.6100
        2600    41.348600     164.0000     157.0400     147.5800
        2601    41.360800     156.0000     157.0800     147.5400
        2602    41.373100     151.0000     157.2200     147.5100
        2603    41.385300     167.0000     157.4500     147.4800
        2604    41.397600     136.0000     157.7800     147.4500
        2605    41.409800     146.0000     158.2300     147.4200
        2606    41.422100     166.0000     158.7800     147.3900
        2607    41.434300     149.0000     159.4600     147.3600
        2608    41.446600     141.0000     160.2800     147.3300
        2609    41.458800     150.0000     161.2700     147.3000
        2610    41.471100     165.0000     162.4600     147.2700
        2611    41.483300     183.0000     163.9500     147.2400
        2612    41.495600     180.0000     165.8400     147.2100
        2613    41.507800     202.0000     168.3100     147.1800
        2614    41.520100     190.0000     171.5900     147.1500
        2615    41.532300     189.0000     176.0500     147.1200
        2616    41.544600     202.0000     182.1500     147.0900
        2617    41.556800     187.0000     190.3200     147.0600
        2618    41.569100     178.0000     200.8100     147.0300
        2619    41.581300     186.0000     214.0400     147.0000
        2620    41.593600     247.0000     229.7700     146.9700
        2621    41.605800     226.0000     246.0000     146.9500
        2622    41.618100     258.0000     258.9900     146.9200
        2623    41.630400     237.0000     269.1300     146.8900
        2624    41.642600     271.0000     273.1000     146.8600
        2625    41.654900     285.0000     269.3600     146.8300
        2626    41.667100     279.0000     259.8500     146.8000
        2627    41.679400     237.0000     248.6800     146.7800
        2628    41.691600     265.0000     239.6200     146.7500
        2629    41.703900     232.0000     234.2900     146.7200
        2630    41.716100     243.0000     231.7800     146.6900
        2631    41.728400     224.0000     230.1000     146.6600
        2632    41.740600     231.0000     228.2400     146.6400
        2633    41.752900     218.0000     224.1800     146.6100
        2634    41.765100     226.0000     216.8900     146.5800
        2635    41.777400     233.0000     207.1300     146.5500
        2636    41.789600     216.0000     196.7100     146.5300
        2637    41.801900     202.0000     187.1900     146.5000
        2638    41.814100     169.0000     179.3400     146.4700
        2639    41.826400     198.0000     173.2000     146.4500
        2640    41.838600     162.0000     168.5100     146.4200
        2641    41.850900     170.0000     164.9100     146.3900
        2642    41.863100     188.0000     162.1100     146.3700
        2643    41.875400     171.0000     159.9000     146.3400
        2644    41.887600     183.0000     158.1200     146.3100
        2645    41.899900     180.0000     156.6700     146.2900
        2646    41.912100     171.0000     155.4900     146.2600
        2647    41.924400     169.0000     154.5300     146.2400
        2648    41.936600     137.0000     153.7600     146.2100
        2649    41.948900     139.0000     153.1100     146.1800
        2650    41.961100     176.0000     152.6000     146.1600
        2651    41.973400     163.0000     152.2200     146.1300
        2652    41.985600     163.0000     151.8800     146.1100
        2653    41.997900     163.0000     151.3200     146.0800
        2654    42.010100     152.0000     150.8300     146.0600
        2655    42.022400     150.0000     150.5000     146.0300
        2656    42.034600     164.0000     150.2300     146.0100
        2657    42.046900     165.0000     150.0100     145.9800
        2658    42.059100     148.0000     149.8200     145.9600
        2659    42.071400     152.0000     149.6600     145.9300
        2660    42.083600     156.0000     149.5400     145.9100
        2661    42.095900     131.0000     149.4200     145.8800
        2662    42.108100     130.0000     149.1900     145.8600
        2663    42.120400     159.0000     148.9800     145.8300
        2664    42.132600     153.0000     148.8500     145.8100
        2665    42.144900     154.0000     148.7500     145.7900
        2666    42.157100     148.0000     148.7100     145.7600
        2667    42.169400     155.0000     148.7700     145.7400
        2668    42.181600     147.0000     148.8400     145.7100
        2669    42.193900     173.0000     148.9800     145.6900
        2670    42.206100     147.0000     149.3100     145.6700
        2671    42.218400     177.0000     149.7200     145.6400
        2672    42.230600     148.0000     149.2600     145.6200
        2673    42.242900     153.0000     148.5300     145.6000
        2674    42.255100     148.0000     148.3200     145.5700
        2675    42.267400     151.0000     148.3100     145.5500
        2676    42.279700     126.0000     148.4300     145.5300
        2677    42.291900     142.0000     148.6300     145.5000
        2678    42.304200     133.0000     148.7600     145.4800
        2679    42.316400     133.0000     148.8000     145.4600
        2680    42.328700     153.0000     148.9600     145.4400
        2681    42.340900     158.0000     148.7600     145.4100
        2682    42.353200     162.0000     148.3900     145.3900
        2683    42.365400     162.0000     148.2100     145.3700
        2684    42.377700     145.0000     148.1100     145.3500
        2685    42.389900     144.0000     148.0400     145.3200
        2686    42.402200     142.0000     148.0000     145.3000
        2687    42.414400     161.0000     147.9200     145.2800
        2688    42.426700     147.0000     147.7800     145.2600
        2689    42.438900     149.0000     147.6900     145.2400
        2690    42.451200     165.0000     147.6300     145.2200
        2691    42.463400     153.0000     147.5700     145.1900
        2692    42.475700     141.0000     147.5100     145.1700
        2693    42.487900     168.0000     147.4400     145.1500
        2694    42.500200     148.0000     147.3700     145.1300
        2695    42.512400     164.0000     147.3000     145.1100
        2696    42.524700     142.0000     147.2400     145.0900
        2697    42.536900     150.0000     147.2000     145.0700
        2698    42.549200     139.0000     147.1600     145.0500
        2699    42.561400     155.0000     147.1400     145.0200
        2700    42.573700     175.0000     147.1200     145.0000
        2701    42.585900     163.0000     147.1100     144.9800
        2702    42.598200     156.0000     147.1100     144.9600
        2703    42.610400     151.0000     147.1200     144.9400
        2704    42.622700     156.0000     147.1400     144.9200
        2705    42.634900     156.0000     147.1600     144.9000
        2706    42.647200     152.0000     147.2000     144.8800
        2707    42.659400     158.0000     147.2400     144.8600
        2708    42.671700     145.0000     147.3000     144.8400
        2709    42.683900     148.0000     147.3600     144.8200
        2710    42.696200     152.0000     147.4400     144.8000
        2711    42.708400     138.0000     147.5500     144.7800
        2712    42.720700     149.0000     147.6600     144.7600
        2713    42.732900     162.0000     147.8000     144.7400
        2714    42.745200     170.0000     147.9700     144.7200
        2715    42.757400     140.0000     148.1800     144.7000
        2716    42.769700     153.0000     148.3600     144.6800
        2717    42.781900     167.0000     148.5100     144.6700
        2718    42.794200     151.0000     148.7800     144.6500
        2719    42.806400     156.0000     149.1600     144.6300
        2720    42.818700     149.0000     149.7000     144.6100
        2721    42.830900     170.0000     150.4300     144.5900
        2722    42.843200     163.0000     151.3800     144.5700
        2723    42.855400     170.0000     152.6900     144.5500
        2724    42.867700     178.0000     154.4400     144.5300
        2725    42.879900     159.0000     156.3200     144.5100
        2726    42.892200     178.0000     158.0200     144.5000
        2727    42.904400     161.0000     160.1900     144.4800
        2728    42.916700     165.0000     162.4500     144.4600
        2729    42.929000     169.0000     164.2700     144.4400
        2730    42.941200     132.0000     165.1900     144.4200
        2731    42.953500     142.0000     164.8800     144.4000
        2732    42.965700     168.0000     163.6100     144.3900
        2733    42.978000     164.0000     162.0000     144.3700
        2734    42.990200     161.0000     160.5400     144.3500
        2735    43.002500     131.0000     159.4100     144.3300
        2736    43.014700     163.0000     158.9100     144.3200
        2737    43.027000     181.0000     158.9200     144.3000
        2738    43.039200     161.0000     159.1100     144.2800
        2739    43.051500     161.0000     159.0200     144.2600
        2740    43.063700     187.0000     158.2300     144.2500
        2741    43.076000     175.0000     157.0800     144.2300
        2742    43.088200     160.0000     155.8800     144.2100
        2743    43.100500     167.0000     154.9000     144.1900
        2744    43.112700     156.0000     154.0100     144.1800
        2745    43.125000     167.0000     152.5900     144.1600
        2746    43.137200     160.0000     151.6400     144.1400
        2747    43.149500     144.0000     151.2000     144.1300
        2748    43.161700     166.0000     151.0100     144.1100
        2749    43.174000     166.0000     150.8900     144.0900
        2750    43.186200     166.0000     150.9000     144.0800
        2751    43.198500     172.0000     151.1000     144.0600
        2752    43.210700     164.0000     151.5100     144.0400
        2753    43.223000     149.0000     152.0500     144.0300
        2754    43.235200     202.0000     152.4500     144.0100
        2755    43.247500     156.0000     152.9800     143.9900
        2756    43.259700     182.0000     153.9600     143.9800
        2757    43.272000     171.0000     155.4400     143.9600
        2758    43.284200     175.0000     157.2700     143.9500
        2759    43.296500     156.0000     158.7200     143.9300
        2760    43.308700     166.0000     160.6600     143.9100
        2761    43.321000     184.0000     163.4100     143.9000
        2762    43.333200     137.0000     166.6300     143.8800
        2763    43.345500     193.0000     169.9400     143.8700
        2764    43.357700     207.0000     172.8100     143.8500
        2765    43.370000     181.0000     174.6800     143.8400
        2766    43.382200     189.0000     175.2800     143.8200
        2767    43.394500     201.0000     174.7300     143.8000
        2768    43.406700     169.0000     173.4200     143.7900
        2769    43.419000     195.0000     172.2300     143.7700
        2770    43.431200     200.0000     172.0400     143.7600
        2771    43.443500     171.0000     172.9600     143.7400
        2772    43.455700     164.0000     174.9200     143.7300
        2773    43.468000     185.0000     177.7700     143.7100
        2774    43.480200     202.0000     181.3800     143.7000
        2775    43.492500     166.0000     185.7500     143.6800
        2776    43.504700     218.0000     191.1400     143.6700
        2777    43.517000     232.0000     197.9200     143.6500
        2778    43.529200     217.0000     206.3100     143.6400
        2779    43.541500     229.0000     215.9300     143.6300
        2780    43.553800     239.0000     225.5800     143.6100
        2781    43.566000     222.0000     233.2300     143.6000
        2782    43.578300     246.0000     236.5800     143.5800
        2783    43.590500     252.0000     234.4500     143.5700
        2784    43.602800     228.0000     227.8900     143.5500
        2785    43.615000     234.0000     219.6800     143.5400
        2786    43.627300     218.0000     212.5900     143.5300
        2787    43.639500     205.0000     208.1400     143.5100
        2788    43.651800     188.0000     206.5300     143.5000
        2789    43.664000     188.0000     207.0200     143.4800
        2790    43.676300     234.0000     208.3400     143.4700
        2791    43.688500     207.0000     209.0800     143.4600
        2792    43.700800     201.0000     208.2300     143.4400
        2793    43.713000     192.0000     205.8400     143.4300
        2794    43.725300     194.0000     203.0000     143.4100
        2795    43.737500     241.0000     201.0600     143.4000
        2796    43.749800     180.0000     200.8400     143.3900
        2797    43.762000     220.0000     202.3000     143.3700
        2798    43.774300     204.0000     204.6400     143.3600
        2799    43.786500     229.0000     206.5600     143.3500
        2800    43.798800     216.0000     206.6700     143.3300
        2801    43.811000     241.0000     204.1900     143.3200
        2802    43.823300     203.0000     199.5100     143.3100
        2803    43.835500     211.0000     193.9700     143.2900
        2804    43.847800     230.0000     189.0100     143.2800
        2805    43.860000     175.0000     185.4700     143.2700
        2806    43.872300     177.0000     183.4700     143.2600
        2807    43.884500     169.0000     182.6100     143.2400
        2808    43.896800     212.0000     182.1500     143.2300
        2809    43.909000     179.0000     181.2700     143.2200
        2810    43.921300     181.0000     179.3500     143.2000
        2811    43.933500     155.0000     176.2600     143.1900
        2812    43.945800     187.0000     172.4400     143.1800
        2813    43.958000     165.0000     168.5200     143.1700
        2814    43.970300     159.0000     165.1100     143.1500
        2815    43.982500     168.0000     162.4400     143.1400
        2816    43.994800     167.0000     160.1200     143.1300
        2817    44.007000     159.0000     157.9700     143.1200
        2818    44.019300     177.0000     156.5200     143.1100
        2819    44.031500     169.0000     155.5400     143.0900
        2820    44.043800     154.0000     154.8900     143.0800
        2821    44.056000     163.0000     154.4800     143.0700
        2822    44.068300     179.0000     154.2800     143.0600
        2823    44.080500     169.0000     154.2600     143.0500
        2824    44.092800     159.0000     154.3500     143.0300
        2825    44.105000     150.0000     154.4700     143.0200
        2826    44.117300     165.0000     154.5300     143.0100
        2827    44.129500     166.0000     154.7400     143.0000
        2828    44.141800     178.0000     155.1500     142.9900
        2829    44.154000     183.0000     155.6400     142.9700
        2830    44.166300     178.0000     156.2900     142.9600
        2831    44.178600     122.0000     157.1200     142.9500
        2832    44.190800     158.0000     158.1200     142.9400
        2833    44.203100     165.0000     159.2600     142.9300
        2834    44.215300     146.0000     160.5500     142.9200
        2835    44.227600     178.0000     162.0500     142.9100
        2836    44.239800     198.0000     163.8200     142.8900
        2837    44.252100     163.0000     165.9300     142.8800
        2838    44.264300     190.0000     168.4300     142.8700
        2839    44.276600     193.0000     171.5000     142.8600
        2840    44.288800     186.0000     175.3500     142.8500
        2841    44.301100     176.0000     180.0700     142.8400
        2842    44.313300     199.0000     186.5100     142.8300
        2843    44.325600     231.0000     195.0000     142.8200
        2844    44.337800     241.0000     206.2000     142.8100
        2845    44.350100     238.0000     220.8000     142.7900
        2846    44.362300     246.0000     239.3200     142.7800
        2847    44.374600     281.0000     261.6900     142.7700
        2848    44.386800     299.0000     286.7600     142.7600
        2849    44.399100     332.0000     311.9700     142.7500
        2850    44.411300     349.0000     333.2400     142.7400
        2851    44.423600     414.0000     345.5200     142.7300
        2852    44.435800     376.0000     344.5400     142.7200
        2853    44.448100     369.0000     331.9600     142.7100
        2854    44.460300     335.0000     313.8200     142.7000
        2855    44.472600     331.0000     296.2000     142.6900
        2856    44.484800     281.0000     283.3600     142.6800
        2857    44.497100     289.0000     276.6100     142.6700
        2858    44.509300     235.0000     274.9600     142.6600
        2859    44.521600     268.0000     276.0000     142.6500
        2860    44.533800     289.0000     276.5600     142.6400
        2861    44.546100     278.0000     273.4800     142.6300
        2862    44.558300     281.0000     265.2600     142.6200
        2863    44.570600     292.0000     253.5400     142.6100
        2864    44.582800     245.0000     240.9500     142.6000
        2865    44.595100     253.0000     229.7200     142.5900
        2866    44.607300     208.0000     220.8400     142.5800
        2867    44.619600     210.0000     214.0300     142.5700
        2868    44.631800     181.0000     208.2800     142.5600
        2869    44.644100     208.0000     202.5800     142.5500
        2870    44.656300     191.0000     196.5600     142.5400
        2871    44.668600     178.0000     190.5400     142.5300
        2872    44.680800     162.0000     185.2100     142.5200
        2873    44.693100     205.0000     181.0700     142.5100
        2874    44.705300     174.0000     178.2600     142.5000
        2875    44.717600     175.0000     176.5800     142.4900
        2876    44.729800     192.0000     175.6600     142.4800
        2877    44.742100     170.0000     174.9900     142.4700
        2878    44.754300     159.0000     174.1300     142.4600
        2879    44.766600     189.0000     172.8000     142.4500
        2880    44.778800     166.0000     171.0900     142.4400
        2881    44.791100     129.0000     169.3200     142.4300
        2882    44.803300     177.0000     167.7900     142.4200
        2883    44.815600     176.0000     166.6100     142.4100
        2884    44.827800     154.0000     165.6500     142.4000
        2885    44.840100     133.0000     164.6500     142.3900
        2886    44.852400     160.0000     163.4400     142.3800
        2887    44.864600     155.0000     162.0600     142.3700
        2888    44.876900     172.0000     160.6900     142.3600
        2889    44.889100     157.0000     159.4200     142.3500
        2890    44.901400     156.0000     158.4600     142.3500
        2891    44.913600     168.0000     157.9600     142.3400
        2892    44.925900     159.0000     157.8100     142.3300
        2893    44.938100     173.0000     157.8500     142.3200
        2894    44.950400     170.0000     157.9300     142.3100
        2895    44.962600     184.0000     157.9200     142.3000
        2896    44.974900     146.0000     157.7800     142.2900
        2897    44.987100     149.0000     157.5700     142.2800
        2898    44.999400     195.0000     157.3800     142.2700
        2899    45.011600     156.0000     157.2800     142.2600
        2900    45.023900     162.0000     157.4000     142.2600
        2901    45.036100     163.0000     157.7800     142.2500
        2902    45.048400     162.0000     158.3900     142.2400
        2903    45.060600     145.0000     159.2400     142.2300
        2904    45.072900     199.0000     160.3500     142.2200
        2905    45.085100     149.0000     161.7700     142.2100
        2906    45.097400     160.0000     163.6100     142.2000
        2907    45.109600     189.0000     166.0000     142.1900
        2908    45.121900     179.0000     169.1600     142.1800
        2909    45.134100     156.0000     173.3400     142.1800
        2910    45.146400     189.0000     178.9100     142.1700
        2911    45.158600     209.0000     186.3900     142.1600
        2912    45.170900     182.0000     196.3000     142.1500
        2913    45.183100     255.0000     209.1000     142.1400
        2914    45.195400     217.0000     224.9600     142.1300
        2915    45.207600     240.0000     243.4100     142.1200
        2916    45.219900     270.0000     262.9800     142.1200
        2917    45.232100     263.0000     280.9300     142.1100
        2918    45.244400     272.0000     293.4800     142.1000
        2919    45.256600     286.0000     297.1500     142.0900
        2920    45.268900     297.0000     291.0600     142.0800
        2921    45.281100     266.0000     278.0600     142.0700
        2922    45.293400     248.0000     263.1400     142.0700
        2923    45.305600     256.0000     250.6200     142.0600
        2924    45.317900     210.0000     242.6300     142.0500
        2925    45.330100     250.0000     239.1700     142.0400
        2926    45.342400     212.0000     238.8300     142.0300
        2927    45.354600     228.0000     239.3500     142.0200
        2928    45.366900     235.0000     238.1700     142.0200
        2929    45.379100     239.0000     233.2900     142.0100
        2930    45.391400     204.0000     224.3500     142.0000
        2931    45.403600     222.0000     212.7400     141.9900
        2932    45.415900     199.0000     200.6200     141.9800
        2933    45.428100     181.0000     189.6800     141.9800
        2934    45.440400     183.0000     180.6600     141.9700
        2935    45.452600     157.0000     173.5800     141.9600
        2936    45.464900     164.0000     168.1600     141.9500
        2937    45.477100     154.0000     164.0100     141.9400
        2938    45.489400     165.0000     160.8200     141.9400
        2939    45.501700     156.0000     158.3400     141.9300
        2940    45.513900     154.0000     156.3800     141.9200
        2941    45.526200     163.0000     154.8400     141.9100
        2942    45.538400     168.0000     153.6100     141.9000
        2943    45.550700     188.0000     152.6300     141.9000
        2944    45.562900     144.0000     151.8600     141.8900
        2945    45.575200     165.0000     151.2900     141.8800
        2946    45.587400     137.0000     150.8200     141.8700
        2947    45.599700     175.0000     150.2700     141.8600
        2948    45.611900     156.0000     149.7900     141.8600
        2949    45.624200     163.0000     149.2200     141.8500
        2950    45.636400     141.0000     148.8200     141.8400
        2951    45.648700     132.0000     148.5600     141.8300
        2952    45.660900     135.0000     148.3900     141.8200
        2953    45.673200     164.0000     148.2800     141.8200
        2954    45.685400     148.0000     148.1900     141.8100
        2955    45.697700     167.0000     148.1600     141.8000
        2956    45.709900     154.0000     148.1500     141.7900
        2957    45.722200     142.0000     148.1300     141.7900
        2958    45.734400     169.0000     148.1200     141.7800
        2959    45.746700     143.0000     148.1100     141.7700
        2960    45.758900     160.0000     148.2300     141.7600
        2961    45.771200     157.0000     148.4900     141.7500
        2962    45.783400     151.0000     148.9100     141.7500
        2963    45.795700     155.0000     149.5000     141.7400
        2964    45.807900     155.0000     150.3100     141.7300
        2965    45.820200     169.0000     151.3400     141.7200
        2966    45.832400     154.0000     152.5200     141.7200
        2967    45.844700     154.0000     153.8100     141.7100
        2968    45.856900     162.0000     155.0500     141.7000
        2969    45.869200     146.0000     155.5300     141.6900
        2970    45.881400     180.0000     154.7700     141.6900
        2971    45.893700     150.0000     153.8400     141.6800
        2972    45.905900     160.0000     152.8800     141.6700
        2973    45.918200     140.0000     152.0100     141.6600
        2974    45.930400     151.0000     151.4000     141.6600
        2975    45.942700     133.0000     151.0900     141.6500
        2976    45.954900     136.0000     151.0300     141.6400
        2977    45.967200     172.0000     151.1700     141.6300
        2978    45.979400     148.0000     151.3600     141.6300
        2979    45.991700     158.0000     151.1900     141.6200
        2980    46.003900     175.0000     150.5500     141.6100
        2981    46.016200     142.0000     149.8500     141.6000
        2982    46.028400     135.0000     149.1400     141.5900
        2983    46.040700     143.0000     148.4700     141.5900
        2984    46.052900     138.0000     147.9000     141.5800
        2985    46.065200     142.0000     147.4400     141.5700
        2986    46.077400     146.0000     147.0900     141.5600
        2987    46.089700     141.0000     146.8300     141.5600
        2988    46.101900     128.0000     146.6400     141.5500
        2989    46.114200     162.0000     146.5000     141.5400
        2990    46.126500     161.0000     146.4100     141.5300
        2991    46.138700     126.0000     146.3400     141.5300
        2992    46.151000     173.0000     146.3100     141.5200
        2993    46.163200     155.0000     146.3000     141.5100
        2994    46.175500     160.0000     146.3000     141.5000
        2995    46.187700     171.0000     146.3300     141.5000
        2996    46.200000     132.0000     146.3700     141.4900
        2997    46.212200     140.0000     146.4200     141.4800
        2998    46.224500     142.0000     146.4800     141.4700
        2999    46.236700     152.0000     146.5500     141.4700
        3000    46.249000     151.0000     146.6400     141.4600
        3001    46.261200     175.0000     146.7400     141.4500
        3002    46.273500     123.0000     146.8700     141.4400
        3003    46.285700     147.0000     147.0200     141.4400
        3004    46.298000     140.0000     147.1900     141.4300
        3005    46.310200     129.0000     147.4000     141.4200
        3006    46.322500     148.0000     147.6900     141.4100
        3007    46.334700     140.0000     148.0500     141.4100
        3008    46.347000     166.0000     148.3300     141.4000
        3009    46.359200     125.0000     148.6700     141.3900
        3010    46.371500     152.0000     149.2500     141.3800
        3011    46.383700     164.0000     149.9600     141.3800
        3012    46.396000     168.0000     150.0900     141.3700
        3013    46.408200     145.0000     149.8700     141.3600
        3014    46.420500     148.0000     150.1000     141.3500
        3015    46.432700     157.0000     150.5500     141.3500
        3016    46.445000     152.0000     151.1200     141.3400
        3017    46.457200     149.0000     151.7800     141.3300
        3018    46.469500     139.0000     152.4400     141.3200
        3019    46.481700     151.0000     153.1600     141.3200
        3020    46.494000     147.0000     153.9700     141.3100
        3021    46.506200     150.0000     154.8900     141.3000
        3022    46.518500     171.0000     155.6500     141.2900
        3023    46.530700     151.0000     156.4000     141.2900
        3024    46.543000     153.0000     157.5100     141.2800
        3025    46.555200     174.0000     158.9500     141.2700
        3026    46.567500     147.0000     160.6700     141.2600
        3027    46.579700     171.0000     162.6600     141.2600
        3028    46.592000     162.0000     164.9100     141.2500
        3029    46.604200     167.0000     167.3600     141.2400
        3030    46.616500     156.0000     169.9600     141.2300
        3031    46.628700     166.0000     172.6200     141.2300
        3032    46.641000     176.0000     175.3000     141.2200
        3033    46.653200     175.0000     177.9500     141.2100
        3034    46.665500     184.0000     180.6300     141.2000
        3035    46.677700     171.0000     183.4800     141.2000
        3036    46.690000     199.0000     186.7000     141.1900
        3037    46.702200     196.0000     190.5800     141.1800
        3038    46.714500     189.0000     195.4600     141.1700
        3039    46.726700     212.0000     201.7200     141.1600
        3040    46.739000     204.0000     209.8200     141.1600
        3041    46.751300     228.0000     220.4000     141.1500
        3042    46.763500     237.0000     234.3300     141.1400
        3043    46.775800     278.0000     252.7300     141.1300
        3044    46.788000     285.0000     277.0100     141.1300
        3045    46.800300     298.0000     308.6400     141.1200
        3046    46.812500     348.0000     348.7100     141.1100
        3047    46.824800     414.0000     397.1400     141.1000
        3048    46.837000     451.0000     451.5100     141.1000
        3049    46.849300     519.0000     505.9600     141.0900
        3050    46.861500     574.0000     551.3100     141.0800
        3051    46.873800     605.0000     576.8400     141.0700
        3052    46.886000     610.0000     575.1200     141.0600
        3053    46.898300     632.0000     548.0200     141.0600
        3054    46.910500     540.0000     506.7300     141.0500
        3055    46.922800     496.0000     465.1900     141.0400
        3056    46.935000     412.0000     433.3200     141.0300
        3057    46.947300     372.0000     414.9800     141.0200
        3058    46.959500     409.0000     409.0200     141.0200
        3059    46.971800     394.0000     411.0700     141.0100
        3060    46.984000     407.0000     414.7700     141.0000
        3061    46.996300     392.0000     413.2400     140.9900
        3062    47.008500     426.0000     401.2300     140.9900
        3063    47.020800     385.0000     377.9200     140.9800
        3064    47.033000     301.0000     347.2200     140.9700
        3065    47.045300     321.0000     314.9000     140.9600
        3066    47.057500     253.0000     285.3600     140.9500
        3067    47.069800     250.0000     260.3800     140.9500
        3068    47.082000     223.0000     239.9400     140.9400
        3069    47.094300     223.0000     223.4200     140.9300
        3070    47.106500     209.0000     210.2100     140.9200
        3071    47.118800     198.0000     199.8400     140.9100
        3072    47.131000     188.0000     191.9900     140.9000
        3073    47.143300     175.0000     185.8700     140.9000
        3074    47.155500     201.0000     181.2400     140.8900
        3075    47.167800     173.0000     177.6600     140.8800
        3076    47.180000     166.0000     174.7400     140.8700
        3077    47.192300     199.0000     172.1200     140.8600
        3078    47.204500     157.0000     169.5500     140.8600
        3079    47.216800     149.0000     166.9600     140.8500
        3080    47.229000     172.0000     164.4500     140.8400
        3081    47.241300     152.0000     162.1600     140.8300
        3082    47.253500     136.0000     160.1700     140.8200
        3083    47.265800     153.0000     158.4900     140.8100
        3084    47.278000     132.0000     157.1000     140.8100
        3085    47.290300     155.0000     155.9400     140.8000
        3086    47.302500     152.0000     154.9700     140.7900
        3087    47.314800     154.0000     154.1500     140.7800
        3088    47.327000     131.0000     153.4500     140.7700
        3089    47.339300     151.0000     152.8600     140.7600
        3090    47.351500     160.0000     152.3500     140.7600
        3091    47.363800     124.0000     151.9100     140.7500
        3092    47.376000     140.0000     151.5400     140.7400
        3093    47.388300     132.0000     151.2300     140.7300
        3094    47.400600     166.0000     150.9600     140.7200
        3095    47.412800     142.0000     150.7500     140.7100
        3096    47.425100     141.0000     150.5700     140.7000
        3097    47.437300     145.0000     150.4400     140.7000
        3098    47.449600     164.0000     150.3600     140.6900
        3099    47.461800     155.0000     150.3100     140.6800
        3100    47.474100     139.0000     150.3100     140.6700
        3101    47.486300     151.0000     150.3500     140.6600
        3102    47.498600     126.0000     150.4400     140.6500
        3103    47.510800     161.0000     150.5400     140.6400
        3104    47.523100     158.0000     150.7100     140.6400
        3105    47.535300     159.0000     150.9300     140.6300
        3106    47.547600     150.0000     151.2100     140.6200
        3107    47.559800     153.0000     151.5600     140.6100
        3108    47.572100     157.0000     151.9800     140.6000
        3109    47.584300     135.0000     152.4800     140.5900
        3110    47.596600     179.0000     153.0600     140.5800
        3111    47.608800     153.0000     153.7300     140.5700
        3112    47.621100     179.0000     154.4800     140.5600
        3113    47.633300     143.0000     155.3300     140.5600
        3114    47.645600     150.0000     156.2800     140.5500
        3115    47.657800     162.0000     157.3500     140.5400
        3116    47.670100     144.0000     158.5600     140.5300
        3117    47.682300     155.0000     159.9600     140.5200
        3118    47.694600     147.0000     161.6100     140.5100
        3119    47.706800     176.0000     163.6200     140.5000
        3120    47.719100     172.0000     166.1300     140.4900
        3121    47.731300     166.0000     169.3200     140.4800
        3122    47.743600     183.0000     173.4600     140.4700
        3123    47.755800     172.0000     178.8800     140.4600
        3124    47.768100     178.0000     186.0400     140.4600
        3125    47.780300     194.0000     195.4900     140.4500
        3126    47.792600     227.0000     207.8700     140.4400
        3127    47.804800     234.0000     223.7200     140.4300
        3128    47.817100     243.0000     242.9700     140.4200
        3129    47.829300     273.0000     264.9800     140.4100
        3130    47.841600     308.0000     288.0200     140.4000
        3131    47.853800     348.0000     308.1100     140.3900
        3132    47.866100     332.0000     318.1700     140.3800
        3133    47.878300     349.0000     317.3500     140.3700
        3134    47.890600     324.0000     307.5700     140.3600
        3135    47.902800     287.0000     291.9600     140.3500
        3136    47.915100     273.0000     275.5800     140.3400
        3137    47.927300     253.0000     262.5800     140.3300
        3138    47.939600     251.0000     254.8200     140.3200
        3139    47.951800     230.0000     252.2700     140.3100
        3140    47.964100     255.0000     253.7200     140.3000
        3141    47.976300     228.0000     256.8500     140.2900
        3142    47.988600     265.0000     257.9300     140.2800
        3143    48.000800     265.0000     254.5500     140.2700
        3144    48.013100     258.0000     247.1000     140.2600
        3145    48.025400     221.0000     236.3600     140.2500
        3146    48.037600     225.0000     224.2400     140.2400
        3147    48.049900     208.0000     212.7400     140.2300
        3148    48.062100     197.0000     203.0900     140.2200
        3149    48.074400     176.0000     195.6300     140.2100
        3150    48.086600     189.0000     190.2700     140.2000
        3151    48.098900     198.0000     186.7800     140.1900
        3152    48.111100     171.0000     184.9400     140.1800
        3153    48.123400     178.0000     184.6600     140.1700
        3154    48.135600     184.0000     185.9500     140.1600
        3155    48.147900     193.0000     188.9400     140.1500
        3156    48.160100     192.0000     193.8800     140.1400
        3157    48.172400     212.0000     201.1500     140.1300
        3158    48.184600     205.0000     211.1900     140.1200
        3159    48.196900     206.0000     224.3800     140.1100
        3160    48.209100     225.0000     240.7700     140.1000
        3161    48.221400     253.0000     259.7100     140.0900
        3162    48.233600     307.0000     279.4600     140.0800
        3163    48.245900     292.0000     296.9100     140.0700
        3164    48.258100     344.0000     308.1000     140.0600
        3165    48.270400     376.0000     309.7800     140.0500
        3166    48.282600     323.0000     301.6000     140.0400
        3167    48.294900     319.0000     286.8000     140.0300
        3168    48.307100     289.0000     270.3600     140.0200
        3169    48.319400     279.0000     256.4400     140.0100
        3170    48.331600     245.0000     247.1800     140.0000
        3171    48.343900     236.0000     242.8000     139.9900
        3172    48.356100     243.0000     242.2200     139.9800
        3173    48.368400     251.0000     243.5200     139.9700
        3174    48.380600     266.0000     244.2000     139.9500
        3175    48.392900     259.0000     241.9100     139.9400
        3176    48.405100     216.0000     235.3100     139.9300
        3177    48.417400     260.0000     224.8500     139.9200
        3178    48.429600     230.0000     212.3900     139.9100
        3179    48.441900     214.0000     200.0400     139.9000
        3180    48.454100     205.0000     189.1700     139.8900
        3181    48.466400     138.0000     180.2600     139.8800
        3182    48.478600     169.0000     173.2500     139.8700
        3183    48.490900     168.0000     167.8100     139.8600
        3184    48.503100     144.0000     163.6000     139.8400
        3185    48.515400     165.0000     160.3500     139.8300
        3186    48.527600     145.0000     157.8400     139.8200
        3187    48.539900     157.0000     155.9100     139.8100
        3188    48.552100     154.0000     154.4100     139.8000
        3189    48.564400     148.0000     153.3700     139.7900
        3190    48.576600     149.0000     152.7300     139.7800
        3191    48.588900     165.0000     151.7500     139.7700
        3192    48.601100     150.0000     150.0900     139.7500
        3193    48.613400     129.0000     148.9600     139.7400
        3194    48.625600     141.0000     148.1900     139.7300
        3195    48.637900     121.0000     147.6000     139.7200
        3196    48.650100     150.0000     147.1200     139.7100
        3197    48.662400     146.0000     146.7400     139.7000
        3198    48.674700     131.0000     146.4400     139.6800
        3199    48.686900     138.0000     146.2300     139.6700
        3200    48.699100     155.0000     146.1400     139.6600
        3201    48.711400     140.0000     146.0400     139.6500
        3202    48.723700     160.0000     145.5400     139.6400
        3203    48.735900     127.0000     144.9800     139.6300
        3204    48.748200     149.0000     144.6200     139.6100
        3205    48.760400     121.0000     144.3700     139.6000
        3206    48.772700     149.0000     144.1700     139.5900
        3207    48.784900     144.0000     143.9900     139.5800
        3208    48.797200     146.0000     143.8200     139.5700
        3209    48.809400     139.0000     143.6700     139.5500
        3210    48.821700     162.0000     143.5400     139.5400
        3211    48.833900     139.0000     143.4100     139.5300
        3212    48.846200     160.0000     143.2900     139.5200
        3213    48.858400     132.0000     143.1900     139.5000
        3214    48.870700     150.0000     143.1000     139.4900
        3215    48.882900     146.0000     143.0200     139.4800
        3216    48.895200     134.0000     142.9400     139.4700
        3217    48.907400     143.0000     142.8700     139.4600
        3218    48.919700     143.0000     142.8400     139.4400
        3219    48.931900     133.0000     142.8300     139.4300
        3220    48.944200     157.0000     142.9000     139.4200
        3221    48.956400     139.0000     143.0100     139.4100
        3222    48.968700     145.0000     142.9100     139.3900
        3223    48.980900     146.0000     142.5800     139.3800
        3224    48.993200     152.0000     142.4100     139.3700
        3225    49.005400     150.0000     142.3300     139.3500
        3226    49.017700     143.0000     142.2700     139.3400
        3227    49.029900     137.0000     142.2300     139.3300
        3228    49.042200     130.0000     142.2000     139.3200
        3229    49.054400     129.0000     142.1900     139.3000
        3230    49.066700     133.0000     142.2000     139.2900
        3231    49.078900     161.0000     142.2500     139.2800
        3232    49.091200     152.0000     142.2900     139.2600
        3233    49.103400     143.0000     142.1800     139.2500
        3234    49.115700     137.0000     142.0600     139.2400
        3235    49.127900     120.0000     141.9900     139.2300
        3236    49.140200     142.0000     141.9600     139.2100
        3237    49.152400     139.0000     141.9500     139.2000
        3238    49.164700     137.0000     141.9500     139.1900
        3239    49.176900     129.0000     141.9600     139.1700
        3240    49.189200     143.0000     141.9700     139.1600
        3241    49.201400     127.0000     142.0000     139.1500
        3242    49.213700     147.0000     142.0200     139.1300
        3243    49.225900     135.0000     142.0500     139.1200
        3244    49.238200     143.0000     142.0900     139.1100
        3245    49.250400     135.0000     142.1700     139.0900
        3246    49.262700     132.0000     142.3900     139.0800
        3247    49.274900     149.0000     142.8100     139.0600
        3248    49.287200     136.0000     143.3500     139.0500
        3249    49.299400     123.0000     144.2900     139.0400
        3250    49.311700     147.0000     145.8300     139.0200
        3251    49.324000     150.0000     146.6100     139.0100
        3252    49.336200     132.0000     144.4200     139.0000
        3253    49.348500     128.0000     142.9800     138.9800
        3254    49.360700     137.0000     142.4900     138.9700
        3255    49.373000     148.0000     142.3700     138.9500
        3256    49.385200     140.0000     142.3900     138.9400
        3257    49.397500     126.0000     142.5300     138.9300
        3258    49.409700     142.0000     142.8000     138.9100
        3259    49.422000     132.0000     143.1700     138.9000
        3260    49.434200     144.0000     143.7900     138.8800
        3261    49.446500     151.0000     144.5800     138.8700
        3262    49.458700     150.0000     144.6100     138.8500
        3263    49.471000     146.0000     143.7300     138.8400
        3264    49.483200     116.0000     143.3600     138.8300
        3265    49.495500     159.0000     143.4700     138.8100
        3266    49.507700     148.0000     143.7900     138.8000
        3267    49.520000     129.0000     144.3400     138.7800
        3268    49.532200     142.0000     145.1300     138.7700
        3269    49.544500     154.0000     145.4900     138.7500
        3270    49.556700     144.0000     144.8700     138.7400
        3271    49.569000     148.0000     144.7000     138.7200
        3272    49.581200     149.0000     144.8700     138.7100
        3273    49.593500     158.0000     145.2000     138.6900
        3274    49.605700     126.0000     145.6300     138.6800
        3275    49.618000     134.0000     146.1800     138.6600
        3276    49.630200     145.0000     146.8700     138.6500
        3277    49.642500     148.0000     147.7400     138.6300
        3278    49.654700     138.0000     148.8900     138.6200
        3279    49.667000     146.0000     150.3300     138.6000
        3280    49.679200     154.0000     151.7800     138.5900
        3281    49.691500     152.0000     153.4200     138.5700
        3282    49.703700     153.0000     155.8800     138.5600
        3283    49.716000     159.0000     159.3000     138.5400
        3284    49.728200     145.0000     163.8000     138.5300
        3285    49.740500     176.0000     169.4600     138.5100
        3286    49.752700     159.0000     176.1300     138.5000
        3287    49.765000     170.0000     183.3900     138.4800
        3288    49.777200     165.0000     190.5700     138.4700
        3289    49.789500     201.0000     196.3300     138.4500
        3290    49.801700     191.0000     199.2800     138.4400
        3291    49.814000     210.0000     198.6300     138.4200
        3292    49.826200     211.0000     194.9100     138.4100
        3293    49.838500     188.0000     189.8500     138.3900
        3294    49.850700     210.0000     185.2200     138.3700
        3295    49.863000     187.0000     181.3300     138.3600
        3296    49.875200     182.0000     178.2800     138.3400
        3297    49.887500     188.0000     177.4000     138.3300
        3298    49.899700     178.0000     177.8000     138.3100
        3299    49.912000     154.0000     178.8100     138.3000
        3300    49.924200     166.0000     179.6900     138.2800
        3301    49.936500     169.0000     179.5300     138.2600
        3302    49.948700     176.0000     177.9000     138.2500
        3303    49.961000     159.0000     175.0200     138.2300
        3304    49.973300     171.0000     171.6800     138.2200
        3305    49.985500     169.0000     168.5800     138.2000
        3306    49.997800     179.0000     165.7600     138.1800
        3307    50.010000     137.0000     163.4900     138.1700
        3308    50.022300     157.0000     162.2800     138.1500
        3309    50.034500     153.0000     161.9500     138.1300
        3310    50.046800     169.0000     162.4800     138.1200
        3311    50.059000     157.0000     163.9500     138.1000
        3312    50.071300     143.0000     166.4200     138.0800
        3313    50.083500     175.0000     170.0400     138.0700
        3314    50.095800     155.0000     174.8400     138.0500
        3315    50.108000     180.0000     181.4400     138.0300
        3316    50.120300     172.0000     189.9700     138.0200
        3317    50.132500     200.0000     200.5600     138.0000
        3318    50.144800     210.0000     212.9600     137.9800
        3319    50.157000     237.0000     226.3100     137.9700
        3320    50.169300     268.0000     238.8100     137.9500
        3321    50.181500     266.0000     247.9100     137.9300
        3322    50.193800     233.0000     251.1400     137.9200
        3323    50.206000     257.0000     247.5800     137.9000
        3324    50.218300     240.0000     238.7100     137.8800
        3325    50.230500     200.0000     227.6600     137.8700
        3326    50.242800     215.0000     217.4700     137.8500
        3327    50.255000     185.0000     210.0100     137.8300
        3328    50.267300     195.0000     205.8300     137.8100
        3329    50.279500     179.0000     204.6200     137.8000
        3330    50.291800     199.0000     205.5100     137.7800
        3331    50.304000     204.0000     207.1100     137.7600
        3332    50.316300     185.0000     207.8100     137.7500
        3333    50.328500     213.0000     206.1500     137.7300
        3334    50.340800     188.0000     201.5500     137.7100
        3335    50.353000     166.0000     194.6000     137.6900
        3336    50.365300     189.0000     186.6400     137.6800
        3337    50.377500     173.0000     179.0200     137.6600
        3338    50.389800     158.0000     172.5100     137.6400
        3339    50.402000     165.0000     167.3500     137.6200
        3340    50.414300     159.0000     163.4900     137.6000
        3341    50.426500     138.0000     160.7500     137.5900
        3342    50.438800     147.0000     158.9600     137.5700
        3343    50.451000     174.0000     157.9900     137.5500
        3344    50.463300     163.0000     157.7800     137.5300
        3345    50.475500     149.0000     158.3400     137.5200
        3346    50.487800     158.0000     159.7200     137.5000
        3347    50.500000     192.0000     161.9600     137.4800
        3348    50.512300     146.0000     165.1200     137.4600
        3349    50.524500     174.0000     169.0900     137.4400
        3350    50.536800     186.0000     173.5700     137.4300
        3351    50.549000     198.0000     177.9200     137.4100
        3352    50.561300     198.0000     181.2500     137.3900
        3353    50.573500     212.0000     182.6100     137.3700
        3354    50.585800     174.0000     181.5400     137.3500
        3355    50.598000     182.0000     178.4300     137.3300
        3356    50.610300     186.0000     174.3100     137.3200
        3357    50.622600     193.0000     170.3300     137.3000
        3358    50.634800     153.0000     167.2400     137.2800
        3359    50.647100     156.0000     165.3600     137.2600
        3360    50.659300     158.0000     164.6400     137.2400
        3361    50.671600     176.0000     164.8100     137.2200
        3362    50.683800     166.0000     165.4000     137.2000
        3363    50.696100     150.0000     165.8900     137.1800
        3364    50.708300     182.0000     165.7200     137.1700
        3365    50.720600     169.0000     164.5800     137.1500
        3366    50.732800     170.0000     162.6500     137.1300
        3367    50.745100     161.0000     160.3800     137.1100
        3368    50.757300     165.0000     157.7900     137.0900
        3369    50.769600     155.0000     154.7900     137.0700
        3370    50.781800     147.0000     152.5100     137.0500
        3371    50.794100     176.0000     150.8900     137.0300
        3372    50.806300     142.0000     149.7000     137.0100
        3373    50.818600     145.0000     148.7700     137.0000
        3374    50.830800     125.0000     148.0100     136.9800
        3375    50.843100     140.0000     147.3900     136.9600
        3376    50.855300     140.0000     146.8900     136.9400
        3377    50.867600     158.0000     146.5300     136.9200
        3378    50.879800     163.0000     146.3400     136.9000
        3379    50.892100     165.0000     146.1200     136.8800
        3380    50.904300     148.0000     145.7000     136.8600
        3381    50.916600     150.0000     145.4700     136.8400
        3382    50.928800     164.0000     145.4600     136.8200
        3383    50.941100     147.0000     145.3800     136.8000
        3384    50.953300     149.0000     145.1600     136.7800
        3385    50.965600     150.0000     145.0800     136.7600
        3386    50.977800     143.0000     145.0800     136.7400
        3387    50.990100     161.0000     145.1300     136.7200
        3388    51.002300     127.0000     145.2400     136.7000
        3389    51.014600     168.0000     145.4300     136.6800
        3390    51.026800     128.0000     145.7200     136.6600
        3391    51.039100     152.0000     146.1200     136.6400
        3392    51.051300     172.0000     146.6700     136.6200
        3393    51.063600     138.0000     147.3300     136.6000
        3394    51.075800     167.0000     148.0400     136.5800
        3395    51.088100     146.0000     148.8000     136.5600
        3396    51.100300     145.0000     149.7000     136.5400
        3397    51.112600     163.0000     150.7300     136.5200
        3398    51.124800     164.0000     151.8200     136.5000
        3399    51.137100     165.0000     152.9500     136.4800
        3400    51.149300     154.0000     154.1800     136.4600
        3401    51.161600     170.0000     155.5800     136.4400
        3402    51.173800     181.0000     157.4100     136.4200
        3403    51.186100     179.0000     159.9500     136.4000
        3404    51.198300     181.0000     163.1300     136.3800
        3405    51.210600     155.0000     166.3900     136.3600
        3406    51.222800     182.0000     171.0300     136.3400
        3407    51.235100     183.0000     177.6800     136.3200
        3408    51.247300     202.0000     186.5200     136.3000
        3409    51.259600     205.0000     197.7400     136.2800
        3410    51.271900     228.0000     211.2800     136.2600
        3411    51.284100     237.0000     226.5700     136.2400
        3412    51.296400     229.0000     242.1400     136.2200
        3413    51.308600     262.0000     255.4400     136.1900
        3414    51.320900     289.0000     263.5200     136.1700
        3415    51.333100     294.0000     264.2400     136.1500
        3416    51.345400     263.0000     257.2800     136.1300
        3417    51.357600     310.0000     245.4500     136.1100
        3418    51.369900     261.0000     232.6600     136.0900
        3419    51.382100     247.0000     221.8700     136.0700
        3420    51.394400     214.0000     214.6500     136.0500
        3421    51.406600     195.0000     211.2600     136.0300
        3422    51.418900     218.0000     210.7300     136.0100
        3423    51.431100     193.0000     212.0900     135.9800
        3424    51.443400     239.0000     214.1700     135.9600
        3425    51.455600     231.0000     214.9800     135.9400
        3426    51.467900     216.0000     213.0200     135.9200
        3427    51.480100     197.0000     207.7400     135.9000
        3428    51.492400     227.0000     199.8600     135.8800
        3429    51.504600     196.0000     190.8100     135.8600
        3430    51.516900     197.0000     181.9800     135.8400
        3431    51.529100     154.0000     174.2100     135.8100
        3432    51.541400     159.0000     167.7900     135.7900
        3433    51.553600     140.0000     162.5500     135.7700
        3434    51.565900     153.0000     158.2800     135.7500
        3435    51.578100     152.0000     155.0100     135.7300
        3436    51.590400     153.0000     152.5300     135.7100
        3437    51.602600     167.0000     150.6500     135.6800
        3438    51.614900     143.0000     149.1900     135.6600
        3439    51.627100     156.0000     148.0300     135.6400
        3440    51.639400     151.0000     147.0500     135.6200
        3441    51.651600     137.0000     146.1700     135.6000
        3442    51.663900     142.0000     145.3500     135.5800
        3443    51.676100     159.0000     144.5700     135.5500
        3444    51.688400     133.0000     143.8500     135.5300
        3445    51.700600     154.0000     143.2100     135.5100
        3446    51.712900     121.0000     142.6500     135.4900
        3447    51.725100     132.0000     142.1800     135.4700
        3448    51.737400     155.0000     141.7900     135.4400
        3449    51.749600     145.0000     141.4500     135.4200
        3450    51.761900     141.0000     141.1700     135.4000
        3451    51.774100     145.0000     140.9300     135.3800
        3452    51.786400     147.0000     140.7300     135.3600
        3453    51.798600     150.0000     140.5700     135.3300
        3454    51.810900     131.0000     140.4400     135.3100
        3455    51.823100     120.0000     140.3400     135.2900
        3456    51.835400     148.0000     140.2700     135.2700
        3457    51.847600     132.0000     140.2300     135.2400
        3458    51.859900     144.0000     140.2200     135.2200
        3459    51.872100     150.0000     140.2500     135.2000
        3460    51.884400     137.0000     140.2900     135.1800
        3461    51.896700     137.0000     140.3600     135.1500
        3462    51.908900     139.0000     140.4200     135.1300
        3463    51.921200     129.0000     140.4800     135.1100
        3464    51.933400     134.0000     140.5200     135.0900
        3465    51.945700     128.0000     140.5200     135.0600
        3466    51.957900     147.0000     140.4800     135.0400
        3467    51.970200     132.0000     140.4100     135.0200
        3468    51.982400     133.0000     140.3200     134.9900
        3469    51.994700     145.0000     140.2300     134.9700
        3470    52.006900     162.0000     140.1500     134.9500
        3471    52.019200     148.0000     140.0900     134.9300
        3472    52.031400     140.0000     140.0500     134.9000
        3473    52.043700     134.0000     140.0300     134.8800
        3474    52.055900     135.0000     140.0400     134.8600
        3475    52.068200     136.0000     140.0900     134.8400
        3476    52.080400     145.0000     140.1800     134.8100
        3477    52.092700     144.0000     140.3000     134.7900
        3478    52.104900     142.0000     140.5100     134.7700
        3479    52.117200     148.0000     140.7400     134.7400
        3480    52.129400     138.0000     140.5200     134.7200
        3481    52.141700     118.0000     140.1600     134.7000
        3482    52.153900     130.0000     140.0300     134.6700
        3483    52.166200     148.0000     140.0100     134.6500
        3484    52.178400     155.0000     140.0300     134.6300
        3485    52.190700     138.0000     140.0900     134.6000
        3486    52.202900     128.0000     140.1800     134.5800
        3487    52.215200     142.0000     140.3100     134.5600
        3488    52.227400     131.0000     140.4700     134.5300
        3489    52.239700     146.0000     140.7000     134.5100
        3490    52.251900     131.0000     140.9700     134.4900
        3491    52.264200     160.0000     141.1600     134.4600
        3492    52.276400     152.0000     141.2200     134.4400
        3493    52.288700     135.0000     141.3800     134.4200
        3494    52.300900     136.0000     141.6800     134.3900
        3495    52.313200     142.0000     142.1100     134.3700
        3496    52.325400     144.0000     142.6600     134.3500
        3497    52.337700     159.0000     143.4100     134.3200
        3498    52.349900     142.0000     144.4100     134.3000
        3499    52.362200     154.0000     145.8100     134.2800
        3500    52.374400     151.0000     147.7900     134.2500
        3501    52.386700     156.0000     150.4700     134.2300
        3502    52.398900     165.0000     153.8700     134.2100
        3503    52.411200     179.0000     158.1400     134.1800
        3504    52.423400     168.0000     162.6400     134.1600
        3505    52.435700     193.0000     164.2800     134.1300
        3506    52.447900     172.0000     162.5000     134.1100
        3507    52.460200     174.0000     160.0500     134.0900
        3508    52.472400     171.0000     157.1900     134.0600
        3509    52.484700     171.0000     154.6700     134.0400
        3510    52.496900     156.0000     152.9900     134.0200
        3511    52.509200     159.0000     152.2800     133.9900
        3512    52.521400     156.0000     152.5000     133.9700
        3513    52.533700     156.0000     153.5200     133.9400
        3514    52.546000     164.0000     155.2300     133.9200
        3515    52.558200     172.0000     157.4600     133.9000
        3516    52.570500     138.0000     159.3100     133.8700
        3517    52.582700     169.0000     159.5400     133.8500
        3518    52.595000     180.0000     159.0300     133.8200
        3519    52.607200     176.0000     158.3700     133.8000
        3520    52.619500     171.0000     157.9300     133.7800
        3521    52.631700     175.0000     158.0100     133.7500
        3522    52.644000     181.0000     158.2000     133.7300
        3523    52.656200     142.0000     158.1200     133.7000
        3524    52.668500     164.0000     158.7900     133.6800
        3525    52.680700     146.0000     160.0500     133.6500
        3526    52.693000     158.0000     161.7200     133.6300
        3527    52.705200     158.0000     163.7300     133.6100
        3528    52.717500     171.0000     166.0600     133.5800
        3529    52.729700     166.0000     168.7000     133.5600
        3530    52.742000     154.0000     171.6500     133.5300
        3531    52.754200     165.0000     174.8900     133.5100
        3532    52.766500     156.0000     178.4600     133.4900
        3533    52.778700     190.0000     182.2100     133.4600
        3534    52.791000     190.0000     186.3000     133.4400
        3535    52.803200     196.0000     191.3400     133.4100
        3536    52.815500     215.0000     197.8600     133.3900
        3537    52.827700     198.0000     206.2600     133.3600
        3538    52.840000     220.0000     217.0900     133.3400
        3539    52.852200     267.0000     231.2000     133.3100
        3540    52.864500     278.0000     249.7400     133.2900
        3541    52.876700     268.0000     274.2200     133.2700
        3542    52.889000     360.0000     306.5200     133.2400
        3543    52.901200     389.0000     348.7100     133.2200
        3544    52.913500     437.0000     402.5500     133.1900
        3545    52.925700     515.0000     468.3800     133.1700
        3546    52.938000     554.0000     543.7600     133.1400
        3547    52.950200     658.0000     621.2300     133.1200
        3548    52.962500     692.0000     687.7700     133.0900
        3549    52.974700     733.0000     727.1600     133.0700
        3550    52.987000     801.0000     727.5100     133.0500
        3551    52.999200     700.0000     689.6900     133.0200
        3552    53.011500     721.0000     628.1700     133.0000
        3553    53.023700     601.0000     562.3200     132.9700
        3554    53.036000     594.0000     507.0400     132.9500
        3555    53.048200     498.0000     469.6300     132.9200
        3556    53.060500     506.0000     451.3600     132.9000
        3557    53.072700     444.0000     449.8600     132.8700
        3558    53.085000     400.0000     460.3000     132.8500
        3559    53.097200     447.0000     475.5300     132.8200
        3560    53.109500     464.0000     486.5200     132.8000
        3561    53.121700     484.0000     484.4400     132.7800
        3562    53.134000     492.0000     464.5200     132.7500
        3563    53.146200     431.0000     428.8400     132.7300
        3564    53.158500     404.0000     384.8800     132.7000
        3565    53.170700     350.0000     340.8100     132.6800
        3566    53.183000     313.0000     301.9700     132.6500
        3567    53.195200     256.0000     270.6200     132.6300
        3568    53.207500     244.0000     245.8100     132.6000
        3569    53.219800     212.0000     226.7900     132.5800
        3570    53.232000     230.0000     212.2500     132.5500
        3571    53.244300     188.0000     201.0900     132.5300
        3572    53.256500     192.0000     192.4700     132.5000
        3573    53.268800     172.0000     185.7400     132.4800
        3574    53.281000     155.0000     180.4400     132.4500
        3575    53.293300     143.0000     176.2500     132.4300
        3576    53.305500     173.0000     172.9300     132.4000
        3577    53.317800     155.0000     170.3300     132.3800
        3578    53.330000     164.0000     168.3300     132.3600
        3579    53.342300     174.0000     166.8800     132.3300
        3580    53.354500     162.0000     165.9600     132.3100
        3581    53.366800     146.0000     165.5800     132.2800
        3582    53.379000     179.0000     165.8100     132.2600
        3583    53.391300     175.0000     166.7500     132.2300
        3584    53.403500     165.0000     168.6000     132.2100
        3585    53.415800     173.0000     171.5700     132.1800
        3586    53.428000     157.0000     176.0400     132.1600
        3587    53.440300     195.0000     182.4700     132.1300
        3588    53.452500     189.0000     191.0400     132.1100
        3589    53.464800     176.0000     201.0600     132.0800
        3590    53.477000     241.0000     213.2500     132.0600
        3591    53.489300     218.0000     226.4800     132.0300
        3592    53.501500     226.0000     239.9200     132.0100
        3593    53.513800     274.0000     251.3800     131.9800
        3594    53.526000     264.0000     257.5200     131.9600
        3595    53.538300     250.0000     256.2300     131.9300
        3596    53.550500     270.0000     248.0500     131.9100
        3597    53.562800     258.0000     235.8900     131.8800
        3598    53.575000     234.0000     223.3900     131.8600
        3599    53.587300     197.0000     213.2300     131.8400
        3600    53.599500     195.0000     206.4600     131.8100
        3601    53.611800     183.0000     203.0000     131.7900
        3602    53.624000     184.0000     202.6200     131.7600
        3603    53.636300     197.0000     204.3100     131.7400
        3604    53.648500     199.0000     207.0900     131.7100
        3605    53.660800     202.0000     209.3400     131.6900
        3606    53.673000     195.0000     209.2800     131.6600
        3607    53.685300     211.0000     205.8800     131.6400
        3608    53.697500     209.0000     199.4100     131.6100
        3609    53.709800     179.0000     191.1300     131.5900
        3610    53.722000     201.0000     182.5100     131.5600
        3611    53.734300     160.0000     174.5900     131.5400
        3612    53.746500     186.0000     167.8600     131.5100
        3613    53.758800     137.0000     162.4200     131.4900
        3614    53.771000     143.0000     158.1700     131.4600
        3615    53.783300     134.0000     154.9300     131.4400
        3616    53.795500     142.0000     152.4900     131.4200
        3617    53.807800     134.0000     150.6800     131.3900
        3618    53.820000     141.0000     149.3600     131.3700
        3619    53.832300     159.0000     148.3700     131.3400
        3620    53.844600     160.0000     147.6000     131.3200
        3621    53.856800     148.0000     146.9500     131.2900
        3622    53.869100     137.0000     146.3400     131.2700
        3623    53.881300     134.0000     145.7700     131.2400
        3624    53.893600     146.0000     145.2700     131.2200
        3625    53.905800     158.0000     144.8700     131.1900
        3626    53.918100     148.0000     144.6100     131.1700
        3627    53.930300     163.0000     144.5000     131.1500
        3628    53.942600     159.0000     144.5300     131.1200
        3629    53.954800     160.0000     144.6700     131.1000
        3630    53.967100     164.0000     144.8800     131.0700
        3631    53.979300     132.0000     145.1400     131.0500
        3632    53.991600     151.0000     145.4300     131.0200
        3633    54.003800     134.0000     145.7400     131.0000
        3634    54.016100     122.0000     146.0900     130.9700
        3635    54.028300     131.0000     146.5000     130.9500
        3636    54.040600     149.0000     147.0600     130.9300
        3637    54.052800     162.0000     147.7800     130.9000
        3638    54.065100     156.0000     148.2900     130.8800
        3639    54.077300     120.0000     148.7200     130.8500
        3640    54.089600     143.0000     149.6400     130.8300
        3641    54.101800     157.0000     151.0000     130.8000
        3642    54.114100     144.0000     152.8400     130.7800
        3643    54.126300     157.0000     155.2500     130.7600
        3644    54.138600     162.0000     158.3900     130.7300
        3645    54.150800     164.0000     162.5000     130.7100
        3646    54.163100     161.0000     167.8800     130.6800
        3647    54.175300     171.0000     174.8900     130.6600
        3648    54.187600     166.0000     183.8800     130.6300
        3649    54.199800     203.0000     194.9800     130.6100
        3650    54.212100     184.0000     207.8000     130.5900
        3651    54.224300     206.0000     221.5100     130.5600
        3652    54.236600     233.0000     234.5000     130.5400
        3653    54.248800     243.0000     244.2000     130.5100
        3654    54.261100     195.0000     248.1300     130.4900
        3655    54.273300     246.0000     245.3200     130.4700
        3656    54.285600     225.0000     237.0900     130.4400
        3657    54.297800     223.0000     226.3400     130.4200
        3658    54.310100     211.0000     216.1200     130.3900
        3659    54.322300     197.0000     208.5100     130.3700
        3660    54.334600     207.0000     204.4300     130.3500
        3661    54.346800     182.0000     204.0100     130.3200
        3662    54.359100     202.0000     206.8700     130.3000
        3663    54.371300     222.0000     212.2100     130.2800
        3664    54.383600     238.0000     218.7700     130.2500
        3665    54.395800     216.0000     224.8700     130.2300
        3666    54.408100     213.0000     228.7400     130.2000
        3667    54.420300     239.0000     229.0800     130.1800
        3668    54.432600     239.0000     225.4300     130.1600
        3669    54.444800     208.0000     218.2700     130.1300
        3670    54.457100     249.0000     208.7400     130.1100
        3671    54.469400     205.0000     198.3400     130.0900
        3672    54.481600     199.0000     188.4900     130.0600
        3673    54.493900     182.0000     180.1400     130.0400
        3674    54.506100     177.0000     173.7400     130.0200
        3675    54.518400     191.0000     169.3200     129.9900
        3676    54.530600     167.0000     166.6700     129.9700
        3677    54.542900     159.0000     165.3800     129.9500
        3678    54.555100     174.0000     165.0700     129.9200
        3679    54.567400     172.0000     165.3000     129.9000
        3680    54.579600     168.0000     165.2300     129.8800
        3681    54.591900     180.0000     163.5500     129.8500
        3682    54.604100     137.0000     160.8800     129.8300
        3683    54.616400     158.0000     157.7900     129.8100
        3684    54.628600     156.0000     154.5600     129.7800
        3685    54.640900     150.0000     151.5700     129.7600
        3686    54.653100     165.0000     149.0400     129.7400
        3687    54.665400     136.0000     147.2100     129.7200
        3688    54.677600     161.0000     145.9800     129.6900
        3689    54.689900     156.0000     144.4500     129.6700
        3690    54.702100     145.0000     142.7400     129.6500
        3691    54.714400     140.0000     141.7900     129.6200
        3692    54.726600     134.0000     141.2100     129.6000
        3693    54.738900     125.0000     140.5400     129.5800
        3694    54.751100     119.0000     139.9500     129.5600
        3695    54.763400     152.0000     139.6200     129.5300
        3696    54.775600     148.0000     139.4800     129.5100
        3697    54.787900     128.0000     139.4900     129.4900
        3698    54.800100     164.0000     139.6500     129.4700
        3699    54.812400     134.0000     140.0400     129.4400
        3700    54.824600     143.0000     140.6500     129.4200
        3701    54.836900     129.0000     141.1900     129.4000
        3702    54.849100     140.0000     141.7600     129.3800
        3703    54.861400     132.0000     142.8300     129.3600
        3704    54.873600     148.0000     144.5000     129.3300
        3705    54.885900     162.0000     146.8300     129.3100
        3706    54.898100     157.0000     149.9200     129.2900
        3707    54.910400     150.0000     153.8600     129.2700
        3708    54.922600     165.0000     158.6200     129.2400
        3709    54.934900     170.0000     163.9400     129.2200
        3710    54.947100     127.0000     169.2000     129.2000
        3711    54.959400     186.0000     173.4400     129.1800
        3712    54.971600     158.0000     175.6100     129.1600
        3713    54.983900     181.0000     175.0200     129.1400
        3714    54.996100     180.0000     171.9600     129.1100
        3715    55.008400     160.0000     167.4800     129.0900
        3716    55.020600     169.0000     162.8200     129.0700
        3717    55.032900     159.0000     158.9000     129.0500
        3718    55.045100     142.0000     156.1800     129.0300
        3719    55.057400     171.0000     154.7700     129.0100
        3720    55.069600     146.0000     154.5900     128.9900
        3721    55.081900     159.0000     155.3500     128.9600
        3722    55.094100     170.0000     156.6900     128.9400
        3723    55.106400     153.0000     158.1000     128.9200
        3724    55.118700     153.0000     158.7800     128.9000
        3725    55.130900     150.0000     157.6500     128.8800
        3726    55.143200     157.0000     155.2500     128.8600
        3727    55.155400     143.0000     151.7700     128.8400
        3728    55.167700     140.0000     148.2900     128.8200
        3729    55.179900     151.0000     145.3000     128.8000
        3730    55.192200     145.0000     142.6800     128.7700
        3731    55.204400     134.0000     140.5400     128.7500
        3732    55.216700     149.0000     139.0300     128.7300
        3733    55.228900     114.0000     138.0300     128.7100
        3734    55.241200     138.0000     137.4900     128.6900
        3735    55.253400     133.0000     137.5100     128.6700
        3736    55.265700     125.0000     137.7000     128.6500
        3737    55.277900     145.0000     136.6700     128.6300
        3738    55.290200     134.0000     135.2900     128.6100
        3739    55.302400     125.0000     134.3600     128.5900
        3740    55.314700     143.0000     133.7200     128.5700
        3741    55.326900     153.0000     133.3600     128.5500
        3742    55.339200     135.0000     133.0700     128.5300
        3743    55.351400     134.0000     132.8200     128.5100
        3744    55.363700     116.0000     132.6900     128.4900
        3745    55.375900     124.0000     132.6700     128.4700
        3746    55.388200     143.0000     132.7600     128.4500
        3747    55.400400     142.0000     133.0400     128.4300
        3748    55.412700     141.0000     133.3900     128.4100
        3749    55.424900     150.0000     133.2300     128.3900
        3750    55.437200     138.0000     132.7200     128.3700
        3751    55.449400     118.0000     132.3200     128.3500
        3752    55.461700     122.0000     132.1500     128.3300
        3753    55.473900     140.0000     132.1300     128.3200
        3754    55.486200     134.0000     132.2200     128.3000
        3755    55.498400     134.0000     132.3800     128.2800
        3756    55.510700     148.0000     132.6600     128.2600
        3757    55.522900     150.0000     133.1300     128.2400
        3758    55.535200     145.0000     133.4200     128.2200
        3759    55.547400     122.0000     132.9300     128.2000
        3760    55.559700     148.0000     132.7000     128.1800
        3761    55.571900     143.0000     132.8000     128.1600
        3762    55.584200     142.0000     132.8400     128.1500
        3763    55.596400     119.0000     132.5100     128.1300
        3764    55.608700     142.0000     132.3500     128.1100
        3765    55.620900     147.0000     132.3800     128.0900
        3766    55.633200     134.0000     132.5200     128.0700
        3767    55.645400     140.0000     132.7300     128.0500
        3768    55.657700     119.0000     132.9800     128.0400
        3769    55.669900     113.0000     133.3000     128.0200
        3770    55.682200     118.0000     133.5900     128.0000
        3771    55.694400     143.0000     133.5600     127.9800
        3772    55.706700     150.0000     133.4600     127.9600
        3773    55.718900     154.0000     133.5500     127.9500
        3774    55.731200     131.0000     133.7200     127.9300
        3775    55.743400     133.0000     133.7800     127.9100
        3776    55.755700     135.0000     133.8600     127.8900
        3777    55.768000     149.0000     134.0600     127.8800
        3778    55.780200     120.0000     134.3900     127.8600
        3779    55.792500     136.0000     134.8200     127.8400
        3780    55.804700     151.0000     135.3700     127.8300
        3781    55.817000     134.0000     136.1500     127.8100
        3782    55.829200     153.0000     136.9700     127.7900
        3783    55.841500     141.0000     137.0900     127.7800
        3784    55.853700     127.0000     137.1300     127.7600
        3785    55.866000     128.0000     137.6400     127.7400
        3786    55.878200     143.0000     138.5000     127.7300
        3787    55.890500     149.0000     139.6800     127.7100
        3788    55.902700     149.0000     141.2500     127.6900
        3789    55.915000     152.0000     143.3200     127.6800
        3790    55.927200     157.0000     146.0600     127.6600
        3791    55.939500     145.0000     149.6800     127.6500
        3792    55.951700     177.0000     154.4000     127.6300
        3793    55.964000     168.0000     160.4800     127.6100
        3794    55.976200     155.0000     167.9800     127.6000
        3795    55.988500     182.0000     176.4700     127.5800
        3796    56.000700     175.0000     185.2700     127.5700
        3797    56.013000     201.0000     193.4800     127.5500
        3798    56.025200     199.0000     199.3700     127.5400
        3799    56.037500     168.0000     201.3100     127.5200
        3800    56.049700     195.0000     198.7600     127.5100
        3801    56.062000     169.0000     192.7200     127.4900
        3802    56.074200     181.0000     185.1100     127.4800
        3803    56.086500     184.0000     177.8500     127.4600
        3804    56.098700     172.0000     172.1500     127.4500
        3805    56.111000     136.0000     168.5100     127.4300
        3806    56.123200     176.0000     166.9400     127.4200
        3807    56.135500     178.0000     167.1700     127.4000
        3808    56.147700     161.0000     168.7100     127.3900
        3809    56.160000     182.0000     170.8400     127.3700
        3810    56.172200     162.0000     172.6200     127.3600
        3811    56.184500     184.0000     173.0800     127.3500
        3812    56.196700     161.0000     171.4500     127.3300
        3813    56.209000     169.0000     167.9200     127.3200
        3814    56.221200     149.0000     163.3300     127.3000
        3815    56.233500     185.0000     158.5500     127.2900
        3816    56.245700     167.0000     154.2600     127.2800
        3817    56.258000     150.0000     150.7900     127.2600
        3818    56.270200     154.0000     148.2500     127.2500
        3819    56.282500     157.0000     146.5600     127.2400
        3820    56.294700     155.0000     145.6600     127.2300
        3821    56.307000     159.0000     145.4600     127.2100
        3822    56.319200     118.0000     145.9200     127.2000
        3823    56.331500     165.0000     146.9900     127.1900
        3824    56.343700     145.0000     148.5200     127.1700
        3825    56.356000     177.0000     150.3200     127.1600
        3826    56.368200     166.0000     152.1300     127.1500
        3827    56.380500     162.0000     153.5700     127.1400
        3828    56.392800     163.0000     154.2900     127.1300
        3829    56.405000     163.0000     154.1700     127.1100
        3830    56.417300     165.0000     153.3700     127.1000
        3831    56.429500     144.0000     152.3900     127.0900
        3832    56.441800     150.0000     151.8800     127.0800
        3833    56.454000     144.0000     152.2300     127.0700
        3834    56.466300     160.0000     153.6800     127.0600
        3835    56.478500     149.0000     156.4100     127.0400
        3836    56.490800     182.0000     160.5100     127.0300
        3837    56.503000     190.0000     165.9300     127.0200
        3838    56.515300     164.0000     172.3600     127.0100
        3839    56.527500     151.0000     179.1100     127.0000
        3840    56.539800     185.0000     185.0000     126.9900
        3841    56.552000     174.0000     188.6200     126.9800
        3842    56.564300     187.0000     188.8600     126.9700
        3843    56.576500     178.0000     185.5400     126.9600
        3844    56.588800     177.0000     179.7300     126.9500
        3845    56.601000     186.0000     173.0300     126.9400
        3846    56.613300     161.0000     166.8600     126.9300
        3847    56.625500     197.0000     162.0600     126.9200
        3848    56.637800     159.0000     158.9200     126.9100
        3849    56.650000     162.0000     157.2400     126.9000
        3850    56.662300     154.0000     156.7800     126.8900
        3851    56.674500     148.0000     157.4200     126.8800
        3852    56.686800     159.0000     158.6000     126.8700
        3853    56.699000     160.0000     159.5900     126.8700
        3854    56.711300     171.0000     159.6900     126.8600
        3855    56.723500     159.0000     158.4200     126.8500
        3856    56.735800     168.0000     155.8100     126.8400
        3857    56.748000     172.0000     152.3300     126.8300
        3858    56.760300     142.0000     148.6300     126.8200
        3859    56.772500     154.0000     145.2100     126.8200
        3860    56.784800     155.0000     142.3400     126.8100
        3861    56.797000     143.0000     140.0100     126.8000
        3862    56.809300     128.0000     138.1100     126.7900
        3863    56.821500     149.0000     136.6200     126.7800
        3864    56.833800     134.0000     135.4800     126.7800
        3865    56.846000     108.0000     134.6300     126.7700
        3866    56.858300     154.0000     134.0000     126.7600
        3867    56.870500     145.0000     133.5400     126.7600
        3868    56.882800     141.0000     133.2500     126.7500
        3869    56.895000     132.0000     133.1000     126.7400
        3870    56.907300     120.0000     132.8700     126.7400
        3871    56.919500     121.0000     132.4300     126.7300
        3872    56.931800     100.0000     132.1300     126.7200
        3873    56.944000     132.0000     131.9500     126.7200
        3874    56.956300     136.0000     131.8400     126.7100
        3875    56.968500     145.0000     131.7900     126.7100
        3876    56.980800     134.0000     131.7800     126.7000
        3877    56.993000     138.0000     131.8100     126.7000
        3878    57.005300     133.0000     131.8800     126.6900
        3879    57.017500     133.0000     131.9900     126.6900
        3880    57.029800     144.0000     132.1400     126.6800
        3881    57.042100     140.0000     132.3600     126.6800
        3882    57.054300     124.0000     132.6200     126.6700
        3883    57.066600     138.0000     132.8200     126.6700
        3884    57.078800     152.0000     133.0200     126.6600
        3885    57.091100     133.0000     133.3400     126.6600
        3886    57.103300     143.0000     133.7900     126.6500
        3887    57.115600     143.0000     134.3900     126.6500
        3888    57.127800     130.0000     135.1500     126.6500
        3889    57.140100     143.0000     136.1400     126.6400
        3890    57.152300     113.0000     137.4300     126.6400
        3891    57.164600     151.0000     139.1000     126.6400
        3892    57.176800     145.0000     141.2800     126.6300
        3893    57.189100     145.0000     144.0500     126.6300
        3894    57.201300     170.0000     147.3000     126.6300
        3895    57.213600     153.0000     150.6400     126.6300
        3896    57.225800     155.0000     154.3900     126.6200
        3897    57.238100     154.0000     158.2600     126.6200
        3898    57.250300     185.0000     161.4800     126.6200
        3899    57.262600     175.0000     163.3600     126.6200
        3900    57.274800     168.0000     163.5800     126.6200
        3901    57.287100     176.0000     162.3900     126.6100
        3902    57.299300     147.0000     160.5500     126.6100
        3903    57.311600     148.0000     158.7600     126.6100
        3904    57.323800     151.0000     157.4200     126.6100
        3905    57.336100     151.0000     157.3300     126.6100
        3906    57.348300     152.0000     158.7900     126.6100
        3907    57.360600     177.0000     161.6700     126.6100
        3908    57.372800     170.0000     165.8700     126.6100
        3909    57.385100     175.0000     171.3400     126.6100
        3910    57.397300     182.0000     177.5500     126.6100
        3911    57.409600     221.0000     183.5200     126.6100
        3912    57.421800     200.0000     187.9800     126.6100
        3913    57.434100     207.0000     189.7600     126.6100
        3914    57.446300     188.0000     188.2400     126.6100
        3915    57.458600     188.0000     183.7400     126.6100
        3916    57.470800     180.0000     177.4300     126.6100
        3917    57.483100     152.0000     170.6900     126.6100
        3918    57.495300     178.0000     164.7500     126.6200
        3919    57.507600     143.0000     160.2200     126.6200
        3920    57.519800     179.0000     157.2400     126.6200
        3921    57.532100     169.0000     155.6100     126.6200
        3922    57.544300     135.0000     155.1300     126.6200
        3923    57.556600     161.0000     155.5600     126.6300
        3924    57.568800     168.0000     156.4000     126.6300
        3925    57.581100     173.0000     157.0800     126.6300
        3926    57.593300     165.0000     157.0200     126.6300
        3927    57.605600     156.0000     155.8600     126.6400
        3928    57.617800     170.0000     153.7400     126.6400
        3929    57.630100     175.0000     150.9800     126.6400
        3930    57.642300     161.0000     147.5200     126.6500
        3931    57.654600     141.0000     144.0100     126.6500
        3932    57.666800     140.0000     141.2100     126.6600
        3933    57.679100     133.0000     139.0300     126.6600
        3934    57.691400     161.0000     137.3000     126.6700
        3935    57.703600     136.0000     135.9500     126.6700
        3936    57.715900     163.0000     134.9100     126.6800
        3937    57.728100     131.0000     134.1200     126.6800
        3938    57.740400     129.0000     133.5400     126.6900
        3939    57.752600     130.0000     133.1100     126.6900
        3940    57.764900     115.0000     132.8300     126.7000
        3941    57.777100     125.0000     132.7000     126.7000
        3942    57.789400     126.0000     132.6400     126.7100
        3943    57.801600     125.0000     132.4100     126.7200
        3944    57.813900     120.0000     132.2000     126.7200
        3945    57.826100     146.0000     132.1900     126.7300
        3946    57.838400     135.0000     132.3700     126.7400
        3947    57.850600     130.0000     132.7200     126.7400
        3948    57.862900     145.0000     133.2700     126.7500
        3949    57.875100     116.0000     134.0200     126.7600
        3950    57.887400     151.0000     135.0100     126.7700
        3951    57.899600     131.0000     136.2000     126.7800
        3952    57.911900     139.0000     137.4800     126.7800
        3953    57.924100     123.0000     138.6700     126.7900
        3954    57.936400     121.0000     139.5100     126.8000
        3955    57.948600     143.0000     139.7600     126.8100
        3956    57.960900     136.0000     139.3600     126.8200
        3957    57.973100     138.0000     138.4400     126.8300
        3958    57.985400     124.0000     137.2900     126.8400
        3959    57.997600     125.0000     136.1800     126.8500
        3960    58.009900     129.0000     135.2800     126.8600
        3961    58.022100     125.0000     134.6800     126.8700
        3962    58.034400     147.0000     134.3900     126.8800
        3963    58.046600     151.0000     134.3700     126.8900
        3964    58.058900     140.0000     134.5700     126.9000
        3965    58.071100     143.0000     134.8900     126.9100
        3966    58.083400     135.0000     135.2000     126.9200
        3967    58.095600     125.0000     135.3700     126.9300
        3968    58.107900     139.0000     135.2700     126.9500
        3969    58.120100     133.0000     134.8600     126.9600
        3970    58.132400     124.0000     134.2200     126.9700
        3971    58.144600     103.0000     133.4600     126.9800
        3972    58.156900     134.0000     132.7200     126.9900
        3973    58.169100     144.0000     132.0800     127.0100
        3974    58.181400     122.0000     131.5500     127.0200
        3975    58.193600     129.0000     131.1400     127.0300
        3976    58.205900     155.0000     130.8300     127.0500
        3977    58.218100     138.0000     130.6100     127.0600
        3978    58.230400     117.0000     130.4500     127.0800
        3979    58.242600     140.0000     130.3500     127.0900
        3980    58.254900     134.0000     130.3300     127.1000
        3981    58.267100     124.0000     130.3300     127.1200
        3982    58.279400     127.0000     130.1300     127.1300
        3983    58.291600     140.0000     129.9500     127.1500
        3984    58.303900     137.0000     129.9200     127.1600
        3985    58.316200     125.0000     130.0100     127.1800
        3986    58.328400     142.0000     130.0100     127.2000
        3987    58.340700     146.0000     129.7400     127.2100
        3988    58.352900     117.0000     129.5600     127.2300
        3989    58.365200     143.0000     129.4800     127.2500
        3990    58.377400     123.0000     129.4600     127.2600
        3991    58.389700     109.0000     129.4600     127.2800
        3992    58.401900     122.0000     129.4800     127.3000
        3993    58.414200     104.0000     129.5400     127.3100
        3994    58.426400     147.0000     129.5900     127.3300
        3995    58.438700     123.0000     129.5600     127.3500
        3996    58.450900     123.0000     129.5300     127.3700
        3997    58.463200     128.0000     129.5600     127.3900
        3998    58.475400     128.0000     129.6400     127.4100
        3999    58.487700     141.0000     129.6700     127.4300
        4000    58.499900     146.0000     129.6000     127.4500
        4001    58.512200     138.0000     129.5500     127.4700
        4002    58.524400     127.0000     129.5500     127.4900
        4003    58.536700     131.0000     129.5700     127.5000
        4004    58.548900     145.0000     129.6100     127.5300
        4005    58.561200     127.0000     129.6500     127.5500
        4006    58.573400     144.0000     129.7000     127.5700
        4007    58.585700     145.0000     129.7700     127.5900
        4008    58.597900     151.0000     129.8400     127.6100
        4009    58.610200     126.0000     129.9500     127.6300
        4010    58.622400     148.0000     130.1200     127.6500
        4011    58.634700     130.0000     130.3600     127.6800
        4012    58.646900     127.0000     130.7200     127.7000
        4013    58.659200     131.0000     131.3000     127.7200
        4014    58.671400     155.0000     131.7800     127.7400
        4015    58.683700     137.0000     131.3500     127.7700
        4016    58.695900     146.0000     130.9000     127.7900
        4017    58.708200     124.0000     130.8000     127.8100
        4018    58.720400     134.0000     130.8800     127.8400
        4019    58.732700     118.0000     131.0700     127.8600
        4020    58.744900     114.0000     131.1800     127.8900
        4021    58.757200     129.0000     131.2300     127.9100
        4022    58.769400     132.0000     131.4100     127.9400
        4023    58.781700     134.0000     131.7500     127.9600
        4024    58.793900     126.0000     132.1400     127.9900
        4025    58.806200     133.0000     132.2400     128.0100
        4026    58.818400     135.0000     132.3800     128.0400
        4027    58.830700     130.0000     132.6200     128.0700
        4028    58.842900     137.0000     132.5900     128.1000
        4029    58.855200     130.0000     132.5000     128.1200
        4030    58.867400     129.0000     132.5800     128.1500
        4031    58.879700     129.0000     132.7800     128.1800
        4032    58.891900     144.0000     133.0600     128.2100
        4033    58.904200     126.0000     133.3300     128.2300
        4034    58.916400     146.0000     133.5900     128.2600
        4035    58.928700     137.0000     133.9200     128.2900
        4036    58.940900     144.0000     134.3400     128.3200
        4037    58.953200     145.0000     134.8000     128.3500
        4038    58.965500     138.0000     135.1700     128.3800
        4039    58.977700     135.0000     135.5100     128.4100
        4040    58.990000     119.0000     135.9400     128.4400
        4041    59.002200     123.0000     136.4600     128.4700
        4042    59.014500     153.0000     137.0300     128.5000
        4043    59.026700     132.0000     137.6500     128.5300
        4044    59.039000     119.0000     138.3200     128.5600
        4045    59.051200     134.0000     139.0400     128.5900
        4046    59.063500     143.0000     139.8400     128.6300
        4047    59.075700     158.0000     140.7200     128.6600
        4048    59.088000     139.0000     141.7200     128.6900
        4049    59.100200     152.0000     142.8700     128.7300
        4050    59.112500     157.0000     143.9800     128.7600
        4051    59.124700     157.0000     145.1300     128.7900
        4052    59.137000     159.0000     146.6300     128.8300
        4053    59.149200     135.0000     148.5000     128.8600
        4054    59.161500     111.0000     150.8200     128.8900
        4055    59.173700     147.0000     153.7000     128.9300
        4056    59.186000     159.0000     157.3000     128.9600
        4057    59.198200     172.0000     161.8400     129.0000
        4058    59.210500     189.0000     167.6200     129.0400
        4059    59.222700     178.0000     175.0200     129.0700
        4060    59.235000     204.0000     184.4700     129.1100
        4061    59.247200     190.0000     196.4300     129.1400
        4062    59.259500     225.0000     211.1700     129.1800
        4063    59.271700     241.0000     228.4400     129.2200
        4064    59.284000     262.0000     247.2200     129.2600
        4065    59.296200     260.0000     265.4300     129.2900
        4066    59.308500     279.0000     280.0600     129.3300
        4067    59.320700     295.0000     287.9000     129.3700
        4068    59.333000     279.0000     287.2800     129.4100
        4069    59.345200     342.0000     279.1900     129.4500
        4070    59.357500     286.0000     266.9300     129.4900
        4071    59.369700     244.0000     254.4100     129.5300
        4072    59.382000     232.0000     244.7000     129.5700
        4073    59.394200     263.0000     239.6000     129.6100
        4074    59.406500     243.0000     239.8900     129.6500
        4075    59.418700     251.0000     245.6800     129.6900
        4076    59.431000     247.0000     256.5700     129.7300
        4077    59.443200     265.0000     271.3900     129.7700
        4078    59.455500     275.0000     287.8700     129.8100
        4079    59.467700     287.0000     302.5800     129.8600
        4080    59.480000     332.0000     311.3900     129.9000
        4081    59.492200     282.0000     311.0800     129.9400
        4082    59.504500     303.0000     301.0700     129.9900
        4083    59.516700     302.0000     283.8500     130.0300
        4084    59.529000     257.0000     263.5900     130.0700
        4085    59.541200     246.0000     244.1300     130.1200
        4086    59.553500     231.0000     227.8500     130.1600
        4087    59.565700     204.0000     215.7200     130.2100
        4088    59.578000     195.0000     207.7900     130.2500
        4089    59.590200     204.0000     203.6300     130.3000
        4090    59.602500     172.0000     202.5100     130.3400
        4091    59.614800     206.0000     203.4600     130.3900
        4092    59.627000     202.0000     205.2900     130.4400
        4093    59.639300     212.0000     206.5400     130.4800
        4094    59.651500     194.0000     205.7000     130.5300
        4095    59.663800     207.0000     201.8700     130.5800
        4096    59.676000     184.0000     195.4000     130.6300
        4097    59.688300     196.0000     187.3500     130.6700
        4098    59.700500     175.0000     179.0600     130.7200
        4099    59.712800     165.0000     171.5100     130.7700
        4100    59.725000     168.0000     165.1700     130.8200
        4101    59.737300     158.0000     160.1500     130.8700
        4102    59.749500     144.0000     156.3300     130.9200
        4103    59.761800     152.0000     153.5000     130.9700
        4104    59.774000     149.0000     151.4100     131.0200
        4105    59.786300     140.0000     149.9100     131.0800
        4106    59.798500     134.0000     148.8300     131.1300
        4107    59.810800     141.0000     147.7400     131.1800
        4108    59.823000     145.0000     146.4400     131.2300
        4109    59.835300     137.0000     145.1800     131.2800
        4110    59.847500     121.0000     143.9400     131.3400
        4111    59.859800     138.0000     142.7500     131.3900
        4112    59.872000     123.0000     141.6700     131.4400
        4113    59.884300     142.0000     140.7300     131.5000
        4114    59.896500     147.0000     139.9400     131.5500
        4115    59.908800     148.0000     139.2900     131.6100
        4116    59.921000     149.0000     138.7600     131.6600
        4117    59.933300     152.0000     138.3300     131.7200
        4118    59.945500     129.0000     137.9900     131.7700
        4119    59.957800     152.0000     137.7200     131.8300
        4120    59.970000     138.0000     137.4600     131.8900
        4121    59.982300     136.0000     137.1300     131.9400
        4122    59.994500     159.0000     136.8300     132.0000

# The following lines are used to test the character set of files sent by
# network email or other means. They are not part of the CIF data set.
# abcdefghijklmnopqrstuvwxyzABCDEFGHIJKLMNOPQRSTUVWXYZ0123456789
# !@#$%^&*()_+{}:"~<>?|\-=[];'`,./ 
