# Supplementary material for: Hydrogen-substituted β-tricalcium phosphate synthesized in organic media
Source: Acta Crystallogr B Struct Sci Cryst Eng Mater. 2016 Dec 1;72(Pt 6):875–84. doi: 10.1107/S2052520616015675 (PMC5134762; doi:10.1107/S2052520616015675)
Supplement: Supplementary file 22 [file b-72-00875-150324-01-betaTCPsup22.rtv]

###############################################################################
# Rietveld refinement results for sample 150324-01
# Created with Profex 3.10.0
# Export date: Juli 27, 2016 - 16:29
###############################################################################

data_150324-01
_pd_block_id 150324-01

loop_
    _pd_proc_point_id
    _pd_proc_2theta_corrected
    _pd_proc_intensity_total
    _pd_calc_intensity_total
    _pd_proc_intensity_bkg_calc
           1     9.508400     322.0000     297.8700     297.6000
           2     9.520600     288.0000     298.4300     298.1500
           3     9.532900     309.0000     298.9600     298.6700
           4     9.545100     302.0000     299.4700     299.1800
           5     9.557400     286.0000     299.9600     299.6700
           6     9.569600     313.0000     300.4300     300.1300
           7     9.581900     269.0000     300.8700     300.5700
           8     9.594100     308.0000     301.3000     300.9900
           9     9.606400     304.0000     301.7100     301.3900
          10     9.618600     300.0000     302.0900     301.7700
          11     9.630900     297.0000     302.4600     302.1400
          12     9.643100     330.0000     302.8100     302.4800
          13     9.655400     291.0000     303.1400     302.8100
          14     9.667600     320.0000     303.4600     303.1100
          15     9.679900     305.0000     303.7500     303.4100
          16     9.692100     346.0000     304.0300     303.6800
          17     9.704400     272.0000     304.3000     303.9400
          18     9.716600     319.0000     304.5500     304.1800
          19     9.728900     338.0000     304.7800     304.4100
          20     9.741100     282.0000     305.0000     304.6200
          21     9.753400     323.0000     305.2100     304.8200
          22     9.765600     325.0000     305.4000     305.0000
          23     9.777900     302.0000     305.5800     305.1700
          24     9.790100     309.0000     305.7400     305.3300
          25     9.802400     295.0000     305.8900     305.4700
          26     9.814600     305.0000     306.0300     305.6000
          27     9.826900     328.0000     306.1500     305.7200
          28     9.839100     289.0000     306.2700     305.8200
          29     9.851400     330.0000     306.3700     305.9200
          30     9.863600     298.0000     306.4600     306.0000
          31     9.875900     285.0000     306.5400     306.0700
          32     9.888100     327.0000     306.6100     306.1300
          33     9.900400     311.0000     306.6700     306.1800
          34     9.912600     332.0000     306.7200     306.2200
          35     9.924900     300.0000     306.7700     306.2500
          36     9.937100     308.0000     306.8000     306.2700
          37     9.949400     283.0000     306.8200     306.2800
          38     9.961600     311.0000     306.8300     306.2800
          39     9.973900     326.0000     306.8400     306.2700
          40     9.986100     312.0000     306.8400     306.2500
          41     9.998400     277.0000     306.8300     306.2300
          42    10.010600     289.0000     306.8100     306.1900
          43    10.022900     302.0000     306.7900     306.1500
          44    10.035100     303.0000     306.7600     306.1100
          45    10.047400     277.0000     306.7200     306.0500
          46    10.059600     302.0000     306.6800     305.9900
          47    10.071900     300.0000     306.6300     305.9200
          48    10.084100     314.0000     306.5700     305.8400
          49    10.096400     280.0000     306.5100     305.7600
          50    10.108600     328.0000     306.4400     305.6700
          51    10.120900     294.0000     306.3700     305.5700
          52    10.133100     282.0000     306.3000     305.4700
          53    10.145400     300.0000     306.2200     305.3600
          54    10.157700     306.0000     306.1300     305.2500
          55    10.169900     315.0000     306.0500     305.1300
          56    10.182200     353.0000     305.9500     305.0100
          57    10.194400     295.0000     305.8600     304.8800
          58    10.206700     310.0000     305.7600     304.7500
          59    10.218900     285.0000     305.6600     304.6200
          60    10.231200     306.0000     305.5600     304.4700
          61    10.243400     330.0000     305.4600     304.3300
          62    10.255700     299.0000     305.3500     304.1800
          63    10.267900     279.0000     305.2500     304.0300
          64    10.280200     323.0000     305.1400     303.8700
          65    10.292400     285.0000     305.0300     303.7100
          66    10.304700     295.0000     304.9300     303.5400
          67    10.316900     272.0000     304.8200     303.3700
          68    10.329200     298.0000     304.7200     303.2000
          69    10.341400     285.0000     304.6200     303.0300
          70    10.353700     324.0000     304.5200     302.8500
          71    10.365900     306.0000     304.4300     302.6700
          72    10.378200     302.0000     304.3400     302.4900
          73    10.390400     316.0000     304.2600     302.3000
          74    10.402700     332.0000     304.1800     302.1200
          75    10.414900     304.0000     304.1100     301.9300
          76    10.427200     276.0000     304.0500     301.7400
          77    10.439400     314.0000     304.0100     301.5400
          78    10.451700     307.0000     303.9700     301.3400
          79    10.463900     318.0000     303.9600     301.1500
          80    10.476200     296.0000     303.9600     300.9500
          81    10.488400     284.0000     303.9800     300.7500
          82    10.500700     289.0000     304.0300     300.5400
          83    10.512900     300.0000     304.1200     300.3400
          84    10.525200     286.0000     304.2400     300.1300
          85    10.537400     320.0000     304.4100     299.9200
          86    10.549700     294.0000     304.6400     299.7200
          87    10.561900     324.0000     304.9300     299.5100
          88    10.574200     313.0000     305.3100     299.2900
          89    10.586400     305.0000     305.8000     299.0800
          90    10.598700     334.0000     306.4200     298.8700
          91    10.610900     310.0000     307.2200     298.6600
          92    10.623200     312.0000     307.9300     298.4400
          93    10.635400     290.0000     309.1700     298.2300
          94    10.647700     316.0000     310.7800     298.0100
          95    10.659900     301.0000     312.8800     297.8000
          96    10.672200     296.0000     315.1800     297.5800
          97    10.684400     322.0000     318.2400     297.3600
          98    10.696700     333.0000     322.0200     297.1400
          99    10.708900     333.0000     326.8200     296.9300
         100    10.721200     329.0000     332.5500     296.7100
         101    10.733400     362.0000     339.6200     296.4900
         102    10.745700     341.0000     348.8900     296.2700
         103    10.757900     372.0000     360.4100     296.0500
         104    10.770200     427.0000     375.1200     295.8400
         105    10.782400     407.0000     393.3700     295.6200
         106    10.794700     443.0000     415.4000     295.4000
         107    10.807000     425.0000     440.5700     295.1800
         108    10.819200     502.0000     466.4400     294.9600
         109    10.831500     489.0000     489.0900     294.7500
         110    10.843700     522.0000     505.3500     294.5300
         111    10.856000     521.0000     513.4800     294.3100
         112    10.868200     501.0000     511.4500     294.0900
         113    10.880500     524.0000     497.0800     293.8800
         114    10.892700     481.0000     471.0500     293.6600
         115    10.905000     457.0000     438.5000     293.4500
         116    10.917200     391.0000     405.6200     293.2300
         117    10.929500     387.0000     376.8900     293.0200
         118    10.941700     364.0000     354.6900     292.8000
         119    10.954000     298.0000     338.8700     292.5900
         120    10.966200     326.0000     327.8900     292.3800
         121    10.978500     320.0000     320.1700     292.1700
         122    10.990700     325.0000     314.7500     291.9600
         123    11.003000     300.0000     310.5500     291.7400
         124    11.015200     301.0000     307.3300     291.5300
         125    11.027500     284.0000     304.8000     291.3300
         126    11.039700     337.0000     302.7500     291.1200
         127    11.052000     285.0000     301.0700     290.9100
         128    11.064200     245.0000     299.6600     290.7000
         129    11.076500     312.0000     298.4500     290.5000
         130    11.088700     300.0000     297.4100     290.2900
         131    11.101000     293.0000     296.5000     290.0900
         132    11.113200     290.0000     295.7000     289.8900
         133    11.125500     287.0000     294.9700     289.6800
         134    11.137700     301.0000     294.3200     289.4800
         135    11.150000     283.0000     293.7300     289.2800
         136    11.162200     299.0000     293.1800     289.0800
         137    11.174500     310.0000     292.6800     288.8900
         138    11.186700     292.0000     292.2100     288.6900
         139    11.199000     311.0000     291.7800     288.4900
         140    11.211200     288.0000     291.3700     288.3000
         141    11.223500     278.0000     290.9800     288.1000
         142    11.235700     307.0000     290.6100     287.9100
         143    11.248000     295.0000     290.2600     287.7200
         144    11.260200     299.0000     289.9200     287.5300
         145    11.272500     323.0000     289.6000     287.3400
         146    11.284700     307.0000     289.2900     287.1500
         147    11.297000     322.0000     289.0000     286.9600
         148    11.309200     290.0000     288.7100     286.7700
         149    11.321500     305.0000     288.4300     286.5900
         150    11.333700     274.0000     288.1600     286.4000
         151    11.346000     307.0000     287.9000     286.2200
         152    11.358200     292.0000     287.6500     286.0400
         153    11.370500     308.0000     287.4000     285.8600
         154    11.382700     312.0000     287.1600     285.6800
         155    11.395000     294.0000     286.9200     285.5000
         156    11.407200     282.0000     286.6900     285.3200
         157    11.419500     284.0000     286.4600     285.1500
         158    11.431800     278.0000     286.2400     284.9700
         159    11.444000     293.0000     286.0200     284.8000
         160    11.456300     272.0000     285.8100     284.6300
         161    11.468500     275.0000     285.6000     284.4600
         162    11.480800     295.0000     285.3900     284.2900
         163    11.493000     307.0000     285.1900     284.1200
         164    11.505300     280.0000     284.9900     283.9500
         165    11.517500     305.0000     284.7900     283.7800
         166    11.529800     269.0000     284.5900     283.6200
         167    11.542000     295.0000     284.4000     283.4500
         168    11.554300     293.0000     284.2100     283.2900
         169    11.566500     283.0000     284.0200     283.1300
         170    11.578800     260.0000     283.8400     282.9700
         171    11.591000     260.0000     283.6600     282.8100
         172    11.603300     280.0000     283.4800     282.6500
         173    11.615500     265.0000     283.3000     282.4900
         174    11.627800     287.0000     283.1300     282.3300
         175    11.640000     282.0000     282.9500     282.1800
         176    11.652300     269.0000     282.7800     282.0300
         177    11.664500     285.0000     282.6100     281.8700
         178    11.676800     265.0000     282.4400     281.7200
         179    11.689000     290.0000     282.2800     281.5700
         180    11.701300     288.0000     282.1200     281.4200
         181    11.713500     268.0000     281.9500     281.2700
         182    11.725800     299.0000     281.8000     281.1300
         183    11.738000     326.0000     281.6400     280.9800
         184    11.750300     255.0000     281.4800     280.8400
         185    11.762500     271.0000     281.3300     280.6900
         186    11.774800     299.0000     281.1700     280.5500
         187    11.787000     329.0000     281.0200     280.4100
         188    11.799300     269.0000     280.8700     280.2700
         189    11.811500     258.0000     280.7300     280.1300
         190    11.823800     320.0000     280.5800     279.9900
         191    11.836000     253.0000     280.4300     279.8500
         192    11.848300     260.0000     280.2900     279.7200
         193    11.860500     311.0000     280.1500     279.5800
         194    11.872800     282.0000     280.0100     279.4500
         195    11.885000     289.0000     279.8700     279.3200
         196    11.897300     279.0000     279.7300     279.1900
         197    11.909500     295.0000     279.5900     279.0600
         198    11.921800     275.0000     279.4600     278.9300
         199    11.934000     274.0000     279.3200     278.8000
         200    11.946300     290.0000     279.1900     278.6700
         201    11.958500     291.0000     279.0600     278.5400
         202    11.970800     302.0000     278.9300     278.4200
         203    11.983000     264.0000     278.8000     278.2900
         204    11.995300     248.0000     278.6800     278.1700
         205    12.007500     288.0000     278.5500     278.0500
         206    12.019800     289.0000     278.4200     277.9300
         207    12.032000     303.0000     278.3000     277.8100
         208    12.044300     271.0000     278.1800     277.6900
         209    12.056500     286.0000     278.0600     277.5700
         210    12.068800     302.0000     277.9400     277.4500
         211    12.081100     251.0000     277.8200     277.3300
         212    12.093300     266.0000     277.7000     277.2200
         213    12.105600     284.0000     277.5800     277.1000
         214    12.117800     288.0000     277.4700     276.9900
         215    12.130100     318.0000     277.3500     276.8800
         216    12.142300     275.0000     277.2400     276.7700
         217    12.154600     300.0000     277.1300     276.6500
         218    12.166800     290.0000     277.0200     276.5400
         219    12.179100     243.0000     276.9100     276.4300
         220    12.191300     288.0000     276.8000     276.3300
         221    12.203600     269.0000     276.6900     276.2200
         222    12.215800     292.0000     276.5800     276.1100
         223    12.228100     261.0000     276.4800     276.0100
         224    12.240300     303.0000     276.3700     275.9000
         225    12.252600     273.0000     276.2700     275.8000
         226    12.264800     244.0000     276.1700     275.6900
         227    12.277100     276.0000     276.0700     275.5900
         228    12.289300     266.0000     275.9600     275.4900
         229    12.301600     275.0000     275.8600     275.3900
         230    12.313800     297.0000     275.7700     275.2900
         231    12.326100     291.0000     275.6700     275.1900
         232    12.338300     282.0000     275.5700     275.0900
         233    12.350600     266.0000     275.4800     274.9900
         234    12.362800     283.0000     275.3800     274.9000
         235    12.375100     244.0000     275.2900     274.8000
         236    12.387300     288.0000     275.2000     274.7100
         237    12.399600     241.0000     275.1000     274.6100
         238    12.411800     288.0000     275.0100     274.5200
         239    12.424100     271.0000     274.9200     274.4200
         240    12.436300     273.0000     274.8300     274.3300
         241    12.448600     291.0000     274.7500     274.2400
         242    12.460800     291.0000     274.6600     274.1500
         243    12.473100     277.0000     274.5700     274.0600
         244    12.485300     306.0000     274.4900     273.9700
         245    12.497600     272.0000     274.4000     273.8800
         246    12.509800     289.0000     274.3200     273.7900
         247    12.522100     285.0000     274.2400     273.7100
         248    12.534300     285.0000     274.1600     273.6200
         249    12.546600     275.0000     274.0800     273.5300
         250    12.558800     298.0000     274.0000     273.4500
         251    12.571100     252.0000     273.9200     273.3600
         252    12.583300     260.0000     273.8400     273.2800
         253    12.595600     281.0000     273.7600     273.1900
         254    12.607800     262.0000     273.6900     273.1100
         255    12.620100     273.0000     273.6200     273.0300
         256    12.632300     264.0000     273.5400     272.9500
         257    12.644600     271.0000     273.4700     272.8700
         258    12.656800     262.0000     273.4000     272.7900
         259    12.669100     275.0000     273.3300     272.7100
         260    12.681300     291.0000     273.2600     272.6300
         261    12.693600     268.0000     273.1900     272.5500
         262    12.705900     250.0000     273.1200     272.4700
         263    12.718100     242.0000     273.0600     272.3900
         264    12.730400     258.0000     272.9900     272.3200
         265    12.742600     273.0000     272.9300     272.2400
         266    12.754900     274.0000     272.8700     272.1600
         267    12.767100     296.0000     272.8100     272.0900
         268    12.779400     245.0000     272.7500     272.0100
         269    12.791600     261.0000     272.6900     271.9400
         270    12.803900     296.0000     272.6300     271.8700
         271    12.816100     300.0000     272.5800     271.7900
         272    12.828400     286.0000     272.5200     271.7200
         273    12.840600     302.0000     272.4700     271.6500
         274    12.852900     253.0000     272.4200     271.5800
         275    12.865100     256.0000     272.3800     271.5100
         276    12.877400     281.0000     272.3300     271.4300
         277    12.889600     263.0000     272.3000     271.3600
         278    12.901900     307.0000     272.2700     271.3000
         279    12.914100     294.0000     272.2500     271.2300
         280    12.926400     265.0000     272.2400     271.1600
         281    12.938600     275.0000     272.2600     271.0900
         282    12.950900     303.0000     272.2900     271.0200
         283    12.963100     253.0000     272.3600     270.9500
         284    12.975400     300.0000     272.4800     270.8900
         285    12.987600     277.0000     272.6500     270.8200
         286    12.999900     276.0000     272.9200     270.7600
         287    13.012100     254.0000     273.4000     270.6900
         288    13.024400     273.0000     274.3600     270.6200
         289    13.036600     238.0000     274.7100     270.5600
         290    13.048900     273.0000     274.7700     270.5000
         291    13.061100     277.0000     275.4400     270.4300
         292    13.073400     271.0000     275.8600     270.3700
         293    13.085600     295.0000     275.9500     270.3100
         294    13.097900     248.0000     273.8700     270.2400
         295    13.110100     265.0000     273.5500     270.1800
         296    13.122400     257.0000     273.1500     270.1200
         297    13.134600     252.0000     272.1100     270.0600
         298    13.146900     285.0000     271.9900     270.0000
         299    13.159100     268.0000     271.9900     269.9400
         300    13.171400     244.0000     272.0200     269.8800
         301    13.183600     262.0000     272.0600     269.8200
         302    13.195900     268.0000     272.1200     269.7600
         303    13.208100     277.0000     272.2000     269.7000
         304    13.220400     257.0000     272.2900     269.6400
         305    13.232600     259.0000     272.4000     269.5800
         306    13.244900     274.0000     272.5300     269.5200
         307    13.257100     259.0000     272.6800     269.4700
         308    13.269400     244.0000     272.8500     269.4100
         309    13.281600     307.0000     273.0600     269.3500
         310    13.293900     270.0000     273.3000     269.3000
         311    13.306100     272.0000     273.5800     269.2400
         312    13.318400     296.0000     273.9000     269.1800
         313    13.330600     298.0000     274.2900     269.1300
         314    13.342900     281.0000     274.7400     269.0700
         315    13.355100     289.0000     275.2700     269.0200
         316    13.367400     296.0000     275.9100     268.9600
         317    13.379700     289.0000     276.6800     268.9100
         318    13.391900     258.0000     277.6200     268.8600
         319    13.404200     273.0000     278.7800     268.8000
         320    13.416400     300.0000     280.2200     268.7500
         321    13.428700     276.0000     282.0200     268.7000
         322    13.440900     296.0000     284.3000     268.6500
         323    13.453200     285.0000     287.2100     268.5900
         324    13.465400     271.0000     290.9300     268.5400
         325    13.477700     276.0000     295.0100     268.4900
         326    13.489900     318.0000     300.9700     268.4400
         327    13.502200     288.0000     308.6100     268.3900
         328    13.514400     288.0000     318.3800     268.3400
         329    13.526700     325.0000     330.8000     268.2900
         330    13.538900     334.0000     346.3900     268.2400
         331    13.551200     375.0000     365.5400     268.1900
         332    13.563400     356.0000     387.9900     268.1400
         333    13.575700     404.0000     412.1300     268.0900
         334    13.587900     379.0000     435.0800     268.0400
         335    13.600200     449.0000     454.1600     267.9900
         336    13.612400     477.0000     467.4900     267.9400
         337    13.624700     459.0000     472.4500     267.9000
         338    13.636900     436.0000     465.8500     267.8500
         339    13.649200     417.0000     447.3700     267.8000
         340    13.661400     436.0000     421.2500     267.7500
         341    13.673700     423.0000     392.7700     267.7100
         342    13.685900     344.0000     365.3800     267.6600
         343    13.698200     361.0000     341.6300     267.6100
         344    13.710400     285.0000     323.1400     267.5700
         345    13.722700     320.0000     309.7700     267.5200
         346    13.734900     309.0000     300.3300     267.4800
         347    13.747200     296.0000     293.6200     267.4300
         348    13.759400     292.0000     288.7400     267.3900
         349    13.771700     267.0000     285.1000     267.3400
         350    13.783900     296.0000     282.3100     267.3000
         351    13.796200     282.0000     280.1200     267.2600
         352    13.808400     275.0000     278.3800     267.2100
         353    13.820700     252.0000     276.9600     267.1700
         354    13.832900     302.0000     275.7900     267.1300
         355    13.845200     285.0000     274.8100     267.0800
         356    13.857400     267.0000     273.9800     267.0400
         357    13.869700     259.0000     273.2700     267.0000
         358    13.881900     252.0000     272.6600     266.9600
         359    13.894200     292.0000     272.1300     266.9100
         360    13.906400     261.0000     271.6600     266.8700
         361    13.918700     276.0000     271.2500     266.8300
         362    13.930900     297.0000     270.8800     266.7900
         363    13.943200     268.0000     270.5700     266.7500
         364    13.955400     247.0000     270.2700     266.7100
         365    13.967700     264.0000     270.0100     266.6700
         366    13.979900     281.0000     269.7700     266.6300
         367    13.992200     274.0000     269.5500     266.5900
         368    14.004500     254.0000     269.3500     266.5500
         369    14.016700     259.0000     269.1800     266.5100
         370    14.029000     278.0000     269.0200     266.4700
         371    14.041200     276.0000     268.8700     266.4300
         372    14.053500     269.0000     268.7500     266.4000
         373    14.065700     254.0000     268.6400     266.3600
         374    14.078000     280.0000     268.5500     266.3200
         375    14.090200     295.0000     268.4900     266.2800
         376    14.102500     290.0000     268.4500     266.2500
         377    14.114700     245.0000     268.4300     266.2100
         378    14.127000     282.0000     268.4500     266.1700
         379    14.139200     270.0000     268.5100     266.1400
         380    14.151500     314.0000     268.6000     266.1000
         381    14.163700     274.0000     268.7400     266.0600
         382    14.176000     269.0000     268.9200     266.0300
         383    14.188200     258.0000     269.1000     265.9900
         384    14.200500     276.0000     269.2600     265.9600
         385    14.212700     278.0000     269.3800     265.9200
         386    14.225000     269.0000     269.4200     265.8900
         387    14.237200     263.0000     269.3500     265.8500
         388    14.249500     275.0000     269.1600     265.8200
         389    14.261700     253.0000     268.8500     265.7900
         390    14.274000     302.0000     268.4800     265.7500
         391    14.286200     255.0000     268.1100     265.7200
         392    14.298500     256.0000     267.7500     265.6900
         393    14.310700     261.0000     267.4400     265.6500
         394    14.323000     269.0000     267.1900     265.6200
         395    14.335200     255.0000     266.9900     265.5900
         396    14.347500     251.0000     266.8300     265.5600
         397    14.359700     261.0000     266.7100     265.5300
         398    14.372000     268.0000     266.6000     265.4900
         399    14.384200     275.0000     266.5100     265.4600
         400    14.396500     279.0000     266.4300     265.4300
         401    14.408700     260.0000     266.3500     265.4000
         402    14.421000     269.0000     266.2900     265.3700
         403    14.433200     288.0000     266.2200     265.3400
         404    14.445500     247.0000     266.1600     265.3100
         405    14.457700     270.0000     266.1100     265.2800
         406    14.470000     270.0000     266.0600     265.2500
         407    14.482200     273.0000     266.0100     265.2300
         408    14.494500     264.0000     265.9600     265.2000
         409    14.506700     274.0000     265.9100     265.1700
         410    14.519000     290.0000     265.8700     265.1400
         411    14.531200     262.0000     265.8200     265.1100
         412    14.543500     271.0000     265.7800     265.0900
         413    14.555700     250.0000     265.7400     265.0600
         414    14.568000     270.0000     265.7000     265.0300
         415    14.580200     263.0000     265.6600     265.0100
         416    14.592500     279.0000     265.6200     264.9800
         417    14.604700     256.0000     265.5900     264.9500
         418    14.617000     268.0000     265.5500     264.9300
         419    14.629200     264.0000     265.5200     264.9000
         420    14.641500     280.0000     265.4800     264.8800
         421    14.653800     274.0000     265.4500     264.8500
         422    14.666000     295.0000     265.4100     264.8300
         423    14.678300     274.0000     265.3800     264.8000
         424    14.690500     271.0000     265.3500     264.7800
         425    14.702800     260.0000     265.3200     264.7600
         426    14.715000     280.0000     265.2900     264.7300
         427    14.727300     287.0000     265.2600     264.7100
         428    14.739500     255.0000     265.2300     264.6900
         429    14.751800     239.0000     265.2000     264.6700
         430    14.764000     264.0000     265.1800     264.6400
         431    14.776300     262.0000     265.1500     264.6200
         432    14.788500     273.0000     265.1200     264.6000
         433    14.800800     261.0000     265.1000     264.5800
         434    14.813000     287.0000     265.0700     264.5600
         435    14.825300     286.0000     265.0500     264.5400
         436    14.837500     250.0000     265.0200     264.5200
         437    14.849800     264.0000     265.0000     264.5000
         438    14.862000     306.0000     264.9800     264.4800
         439    14.874300     272.0000     264.9600     264.4600
         440    14.886500     262.0000     264.9300     264.4400
         441    14.898800     232.0000     264.9100     264.4200
         442    14.911000     266.0000     264.8900     264.4000
         443    14.923300     269.0000     264.8700     264.3900
         444    14.935500     312.0000     264.8500     264.3700
         445    14.947800     258.0000     264.8300     264.3500
         446    14.960000     258.0000     264.8100     264.3300
         447    14.972300     272.0000     264.7900     264.3200
         448    14.984500     266.0000     264.7700     264.3000
         449    14.996800     245.0000     264.7600     264.2800
         450    15.009000     266.0000     264.7400     264.2700
         451    15.021300     246.0000     264.7200     264.2500
         452    15.033500     246.0000     264.7100     264.2400
         453    15.045800     265.0000     264.6900     264.2200
         454    15.058000     277.0000     264.6800     264.2100
         455    15.070300     244.0000     264.6600     264.2000
         456    15.082500     258.0000     264.6500     264.1800
         457    15.094800     255.0000     264.6300     264.1700
         458    15.107000     245.0000     264.6200     264.1600
         459    15.119300     270.0000     264.6100     264.1400
         460    15.131500     278.0000     264.5900     264.1300
         461    15.143800     249.0000     264.5800     264.1200
         462    15.156000     274.0000     264.5700     264.1100
         463    15.168300     249.0000     264.5600     264.1000
         464    15.180500     278.0000     264.5500     264.0900
         465    15.192800     249.0000     264.5400     264.0800
         466    15.205000     251.0000     264.5300     264.0700
         467    15.217300     222.0000     264.5200     264.0600
         468    15.229500     269.0000     264.5100     264.0500
         469    15.241800     259.0000     264.5000     264.0400
         470    15.254000     284.0000     264.5000     264.0300
         471    15.266300     283.0000     264.4900     264.0200
         472    15.278600     240.0000     264.4800     264.0100
         473    15.290800     280.0000     264.4700     264.0000
         474    15.303100     251.0000     264.4700     264.0000
         475    15.315300     264.0000     264.4600     263.9900
         476    15.327600     248.0000     264.4600     263.9800
         477    15.339800     275.0000     264.4500     263.9800
         478    15.352100     276.0000     264.4500     263.9700
         479    15.364300     280.0000     264.4500     263.9700
         480    15.376600     276.0000     264.4400     263.9600
         481    15.388800     271.0000     264.4400     263.9600
         482    15.401100     288.0000     264.4400     263.9500
         483    15.413300     259.0000     264.4400     263.9500
         484    15.425600     274.0000     264.4400     263.9400
         485    15.437800     256.0000     264.4400     263.9400
         486    15.450100     291.0000     264.4400     263.9400
         487    15.462300     253.0000     264.4400     263.9400
         488    15.474600     273.0000     264.4400     263.9300
         489    15.486800     288.0000     264.4400     263.9300
         490    15.499100     296.0000     264.4400     263.9300
         491    15.511300     287.0000     264.4500     263.9300
         492    15.523600     267.0000     264.4500     263.9300
         493    15.535800     255.0000     264.4500     263.9300
         494    15.548100     273.0000     264.4600     263.9300
         495    15.560300     281.0000     264.4600     263.9300
         496    15.572600     246.0000     264.4700     263.9300
         497    15.584800     255.0000     264.4800     263.9300
         498    15.597100     251.0000     264.4800     263.9300
         499    15.609300     281.0000     264.4900     263.9300
         500    15.621600     274.0000     264.5000     263.9400
         501    15.633800     285.0000     264.5100     263.9400
         502    15.646100     303.0000     264.5200     263.9400
         503    15.658300     278.0000     264.5300     263.9500
         504    15.670600     243.0000     264.5400     263.9500
         505    15.682800     271.0000     264.5500     263.9600
         506    15.695100     239.0000     264.5600     263.9600
         507    15.707300     258.0000     264.5700     263.9700
         508    15.719600     258.0000     264.5800     263.9700
         509    15.731800     252.0000     264.6000     263.9800
         510    15.744100     271.0000     264.6100     263.9800
         511    15.756300     266.0000     264.6300     263.9900
         512    15.768600     278.0000     264.6400     264.0000
         513    15.780800     284.0000     264.6600     264.0100
         514    15.793100     250.0000     264.6800     264.0100
         515    15.805300     255.0000     264.7000     264.0200
         516    15.817600     259.0000     264.7100     264.0300
         517    15.829800     276.0000     264.7300     264.0400
         518    15.842100     271.0000     264.7500     264.0500
         519    15.854300     259.0000     264.7800     264.0600
         520    15.866600     261.0000     264.8000     264.0700
         521    15.878800     249.0000     264.8200     264.0800
         522    15.891100     283.0000     264.8400     264.0900
         523    15.903300     276.0000     264.8700     264.1100
         524    15.915600     225.0000     264.8900     264.1200
         525    15.927900     261.0000     264.9200     264.1300
         526    15.940100     269.0000     264.9500     264.1400
         527    15.952400     266.0000     264.9800     264.1600
         528    15.964600     280.0000     265.0100     264.1700
         529    15.976900     248.0000     265.0400     264.1800
         530    15.989100     280.0000     265.0800     264.2000
         531    16.001400     271.0000     265.1200     264.2100
         532    16.013600     265.0000     265.1600     264.2300
         533    16.025900     257.0000     265.2100     264.2500
         534    16.038100     285.0000     265.2800     264.2600
         535    16.050400     265.0000     265.3600     264.2800
         536    16.062600     266.0000     265.4900     264.3000
         537    16.074900     247.0000     265.5500     264.3100
         538    16.087100     276.0000     265.6100     264.3300
         539    16.099400     250.0000     265.7300     264.3500
         540    16.111600     251.0000     265.8600     264.3700
         541    16.123900     258.0000     265.8700     264.3900
         542    16.136100     315.0000     265.7100     264.4100
         543    16.148400     257.0000     265.7500     264.4300
         544    16.160600     277.0000     265.8100     264.4500
         545    16.172900     255.0000     265.7600     264.4700
         546    16.185100     251.0000     265.7700     264.4900
         547    16.197400     256.0000     265.8200     264.5100
         548    16.209600     268.0000     265.8800     264.5400
         549    16.221900     278.0000     265.9400     264.5600
         550    16.234100     236.0000     266.0000     264.5800
         551    16.246400     290.0000     266.0700     264.6100
         552    16.258600     269.0000     266.1400     264.6300
         553    16.270900     268.0000     266.2200     264.6500
         554    16.283100     261.0000     266.2900     264.6800
         555    16.295400     265.0000     266.3700     264.7000
         556    16.307600     297.0000     266.4600     264.7300
         557    16.319900     287.0000     266.5500     264.7600
         558    16.332100     233.0000     266.6400     264.7800
         559    16.344400     274.0000     266.7300     264.8100
         560    16.356600     260.0000     266.8400     264.8400
         561    16.368900     293.0000     266.9400     264.8700
         562    16.381100     286.0000     267.0500     264.8900
         563    16.393400     242.0000     267.1700     264.9200
         564    16.405600     303.0000     267.3000     264.9500
         565    16.417900     286.0000     267.4300     264.9800
         566    16.430100     274.0000     267.5700     265.0100
         567    16.442400     267.0000     267.7200     265.0400
         568    16.454600     290.0000     267.8800     265.0700
         569    16.466900     243.0000     268.0500     265.1000
         570    16.479100     270.0000     268.2300     265.1400
         571    16.491400     269.0000     268.4300     265.1700
         572    16.503600     249.0000     268.6400     265.2000
         573    16.515900     280.0000     268.8500     265.2300
         574    16.528100     288.0000     269.0900     265.2700
         575    16.540400     265.0000     269.3600     265.3000
         576    16.552600     272.0000     269.6400     265.3400
         577    16.564900     270.0000     269.9600     265.3700
         578    16.577200     286.0000     270.3100     265.4100
         579    16.589400     266.0000     270.6900     265.4400
         580    16.601700     265.0000     271.1100     265.4800
         581    16.613900     267.0000     271.5800     265.5100
         582    16.626200     288.0000     272.1000     265.5500
         583    16.638400     277.0000     272.6900     265.5900
         584    16.650700     236.0000     273.3600     265.6300
         585    16.662900     279.0000     274.1300     265.6700
         586    16.675200     286.0000     275.0000     265.7000
         587    16.687400     295.0000     276.0200     265.7400
         588    16.699700     293.0000     277.2200     265.7800
         589    16.711900     260.0000     278.6400     265.8200
         590    16.724200     293.0000     280.3500     265.8600
         591    16.736400     280.0000     282.4300     265.9100
         592    16.748700     300.0000     285.0100     265.9500
         593    16.760900     291.0000     288.2600     265.9900
         594    16.773200     289.0000     292.4400     266.0300
         595    16.785400     302.0000     297.9600     266.0700
         596    16.797700     305.0000     304.9300     266.1200
         597    16.809900     344.0000     314.2600     266.1600
         598    16.822200     342.0000     327.0300     266.2000
         599    16.834400     374.0000     344.3300     266.2500
         600    16.846700     349.0000     367.2600     266.2900
         601    16.858900     428.0000     398.0200     266.3400
         602    16.871200     514.0000     441.2200     266.3800
         603    16.883400     501.0000     500.5200     266.4300
         604    16.895700     586.0000     577.1900     266.4800
         605    16.907900     671.0000     663.9000     266.5200
         606    16.920200     704.0000     743.8000     266.5700
         607    16.932400     799.0000     813.4300     266.6200
         608    16.944700     863.0000     877.7400     266.6700
         609    16.956900     908.0000     915.8400     266.7200
         610    16.969200     889.0000     888.6400     266.7700
         611    16.981400     803.0000     799.2600     266.8200
         612    16.993700     702.0000     702.9600     266.8700
         613    17.005900     584.0000     620.9500     266.9200
         614    17.018200     600.0000     536.1500     266.9700
         615    17.030400     472.0000     453.7200     267.0200
         616    17.042700     404.0000     393.1100     267.0700
         617    17.054900     377.0000     355.3100     267.1200
         618    17.067200     340.0000     332.1000     267.1800
         619    17.079400     326.0000     317.1800     267.2300
         620    17.091700     333.0000     307.3800     267.2800
         621    17.103900     275.0000     300.1100     267.3400
         622    17.116200     343.0000     294.7400     267.3900
         623    17.128400     276.0000     290.6600     267.4400
         624    17.140700     284.0000     287.4800     267.5000
         625    17.152900     291.0000     284.9600     267.5600
         626    17.165200     295.0000     282.9200     267.6100
         627    17.177400     275.0000     281.2500     267.6700
         628    17.189700     298.0000     279.8700     267.7200
         629    17.201900     283.0000     278.7100     267.7800
         630    17.214200     284.0000     277.7300     267.8400
         631    17.226500     277.0000     276.9000     267.9000
         632    17.238700     277.0000     276.1800     267.9600
         633    17.251000     281.0000     275.5700     268.0100
         634    17.263200     262.0000     275.0400     268.0700
         635    17.275500     269.0000     274.5800     268.1300
         636    17.287700     271.0000     274.1700     268.1900
         637    17.300000     261.0000     273.8200     268.2500
         638    17.312200     265.0000     273.5100     268.3200
         639    17.324500     270.0000     273.2400     268.3800
         640    17.336700     279.0000     273.0100     268.4400
         641    17.349000     276.0000     272.8000     268.5000
         642    17.361200     249.0000     272.6100     268.5600
         643    17.373500     276.0000     272.4500     268.6300
         644    17.385700     258.0000     272.3100     268.6900
         645    17.398000     267.0000     272.1900     268.7500
         646    17.410200     262.0000     272.0800     268.8200
         647    17.422500     268.0000     271.9900     268.8800
         648    17.434700     254.0000     271.9100     268.9500
         649    17.447000     250.0000     271.8400     269.0100
         650    17.459200     301.0000     271.7800     269.0800
         651    17.471500     250.0000     271.7300     269.1400
         652    17.483700     265.0000     271.6900     269.2100
         653    17.496000     274.0000     271.6600     269.2800
         654    17.508200     262.0000     271.6300     269.3500
         655    17.520500     256.0000     271.6200     269.4100
         656    17.532700     252.0000     271.6000     269.4800
         657    17.545000     291.0000     271.6000     269.5500
         658    17.557200     284.0000     271.6000     269.6200
         659    17.569500     275.0000     271.6000     269.6900
         660    17.581700     276.0000     271.6000     269.7600
         661    17.594000     323.0000     271.6100     269.8300
         662    17.606200     294.0000     271.6300     269.9000
         663    17.618500     300.0000     271.6400     269.9700
         664    17.630700     278.0000     271.6600     270.0400
         665    17.643000     272.0000     271.6900     270.1100
         666    17.655200     263.0000     271.7100     270.1800
         667    17.667500     236.0000     271.7500     270.2600
         668    17.679700     282.0000     271.7800     270.3300
         669    17.692000     272.0000     271.8200     270.4000
         670    17.704200     302.0000     271.8600     270.4800
         671    17.716500     266.0000     271.9100     270.5500
         672    17.728700     299.0000     271.9700     270.6200
         673    17.741000     269.0000     272.0400     270.7000
         674    17.753200     248.0000     272.1300     270.7700
         675    17.765500     274.0000     272.2400     270.8500
         676    17.777700     253.0000     272.4100     270.9300
         677    17.790000     293.0000     272.7200     271.0000
         678    17.802200     289.0000     272.8900     271.0800
         679    17.814500     280.0000     272.9800     271.1500
         680    17.826700     286.0000     273.2200     271.2300
         681    17.839000     258.0000     273.6100     271.3100
         682    17.851300     298.0000     273.7300     271.3900
         683    17.863500     288.0000     273.1000     271.4700
         684    17.875800     245.0000     273.0200     271.5400
         685    17.888000     296.0000     273.1600     271.6200
         686    17.900300     252.0000     273.1000     271.7000
         687    17.912500     289.0000     272.8400     271.7800
         688    17.924800     278.0000     272.8500     271.8600
         689    17.937000     261.0000     272.9100     271.9400
         690    17.949300     305.0000     272.9700     272.0200
         691    17.961500     266.0000     273.0400     272.1100
         692    17.973800     309.0000     273.1100     272.1900
         693    17.986000     263.0000     273.1800     272.2700
         694    17.998300     259.0000     273.2600     272.3500
         695    18.010500     278.0000     273.3300     272.4300
         696    18.022800     302.0000     273.4100     272.5200
         697    18.035000     264.0000     273.4900     272.6000
         698    18.047300     261.0000     273.5700     272.6800
         699    18.059500     271.0000     273.6600     272.7700
         700    18.071800     263.0000     273.7400     272.8500
         701    18.084000     289.0000     273.8300     272.9400
         702    18.096300     295.0000     273.9300     273.0200
         703    18.108500     281.0000     274.0200     273.1100
         704    18.120800     254.0000     274.1200     273.1900
         705    18.133000     293.0000     274.2200     273.2800
         706    18.145300     275.0000     274.3300     273.3600
         707    18.157500     300.0000     274.4400     273.4500
         708    18.169800     277.0000     274.5600     273.5400
         709    18.182000     258.0000     274.7000     273.6200
         710    18.194300     264.0000     274.8400     273.7100
         711    18.206500     261.0000     275.0000     273.8000
         712    18.218800     269.0000     275.1700     273.8900
         713    18.231000     271.0000     275.3800     273.9700
         714    18.243300     285.0000     275.6200     274.0600
         715    18.255500     247.0000     275.9000     274.1500
         716    18.267800     302.0000     276.2500     274.2400
         717    18.280000     278.0000     276.6300     274.3300
         718    18.292300     294.0000     277.1500     274.4200
         719    18.304500     279.0000     277.8200     274.5100
         720    18.316800     306.0000     278.6700     274.6000
         721    18.329000     277.0000     279.7100     274.6900
         722    18.341300     297.0000     280.9400     274.7800
         723    18.353500     258.0000     282.2600     274.8700
         724    18.365800     272.0000     283.5300     274.9700
         725    18.378000     301.0000     284.6700     275.0600
         726    18.390300     262.0000     285.5600     275.1500
         727    18.402500     260.0000     285.9800     275.2400
         728    18.414800     273.0000     285.7100     275.3400
         729    18.427000     279.0000     284.8400     275.4300
         730    18.439300     299.0000     283.7300     275.5200
         731    18.451500     305.0000     282.6100     275.6200
         732    18.463800     263.0000     281.4800     275.7100
         733    18.476000     305.0000     280.3900     275.8000
         734    18.488300     281.0000     279.4800     275.9000
         735    18.500600     263.0000     278.8100     275.9900
         736    18.512800     261.0000     278.3600     276.0900
         737    18.525100     255.0000     278.0800     276.1800
         738    18.537300     306.0000     277.9000     276.2800
         739    18.549600     266.0000     277.8000     276.3800
         740    18.561800     271.0000     277.7500     276.4700
         741    18.574100     279.0000     277.7300     276.5700
         742    18.586300     258.0000     277.7300     276.6600
         743    18.598600     275.0000     277.7400     276.7600
         744    18.610800     280.0000     277.7800     276.8600
         745    18.623100     297.0000     277.8300     276.9600
         746    18.635300     263.0000     277.8800     277.0500
         747    18.647600     279.0000     277.9300     277.1500
         748    18.659800     274.0000     278.0000     277.2500
         749    18.672100     260.0000     278.0700     277.3500
         750    18.684300     270.0000     278.1500     277.4500
         751    18.696600     300.0000     278.2300     277.5500
         752    18.708800     307.0000     278.3100     277.6400
         753    18.721100     301.0000     278.4000     277.7400
         754    18.733300     271.0000     278.5000     277.8400
         755    18.745600     289.0000     278.6000     277.9400
         756    18.757800     276.0000     278.6900     278.0400
         757    18.770100     278.0000     278.7900     278.1400
         758    18.782300     270.0000     278.8900     278.2400
         759    18.794600     250.0000     279.0000     278.3400
         760    18.806800     283.0000     279.0900     278.4500
         761    18.819100     274.0000     279.1400     278.5500
         762    18.831300     273.0000     279.2400     278.6500
         763    18.843600     305.0000     279.3400     278.7500
         764    18.855800     290.0000     279.4200     278.8500
         765    18.868100     277.0000     279.5000     278.9500
         766    18.880300     273.0000     279.6000     279.0600
         767    18.892600     311.0000     279.7000     279.1600
         768    18.904800     280.0000     279.8000     279.2600
         769    18.917100     260.0000     279.9000     279.3600
         770    18.929300     264.0000     280.0000     279.4700
         771    18.941600     313.0000     280.1000     279.5700
         772    18.953800     287.0000     280.2000     279.6700
         773    18.966100     271.0000     280.3000     279.7800
         774    18.978300     302.0000     280.4000     279.8800
         775    18.990600     268.0000     280.5000     279.9900
         776    19.002800     278.0000     280.6000     280.0900
         777    19.015100     280.0000     280.7100     280.1900
         778    19.027300     289.0000     280.8100     280.3000
         779    19.039600     290.0000     280.9100     280.4000
         780    19.051800     284.0000     281.0200     280.5100
         781    19.064100     264.0000     281.1200     280.6100
         782    19.076300     315.0000     281.2300     280.7200
         783    19.088600     288.0000     281.3400     280.8200
         784    19.100800     275.0000     281.4400     280.9300
         785    19.113100     280.0000     281.5500     281.0400
         786    19.125300     288.0000     281.6500     281.1400
         787    19.137600     287.0000     281.7600     281.2500
         788    19.149900     293.0000     281.8700     281.3500
         789    19.162100     255.0000     281.9800     281.4600
         790    19.174400     258.0000     282.0800     281.5700
         791    19.186600     246.0000     282.1900     281.6700
         792    19.198900     275.0000     282.3000     281.7800
         793    19.211100     263.0000     282.4100     281.8900
         794    19.223400     284.0000     282.5200     282.0000
         795    19.235600     302.0000     282.6300     282.1000
         796    19.247900     312.0000     282.7400     282.2100
         797    19.260100     283.0000     282.8500     282.3200
         798    19.272400     287.0000     282.9600     282.4300
         799    19.284600     276.0000     283.0700     282.5300
         800    19.296900     286.0000     283.1800     282.6400
         801    19.309100     269.0000     283.3000     282.7500
         802    19.321400     273.0000     283.4100     282.8600
         803    19.333600     268.0000     283.5200     282.9700
         804    19.345900     286.0000     283.6400     283.0800
         805    19.358100     285.0000     283.7500     283.1900
         806    19.370400     272.0000     283.8700     283.2900
         807    19.382600     282.0000     283.9800     283.4000
         808    19.394900     293.0000     284.1000     283.5100
         809    19.407100     274.0000     284.2200     283.6200
         810    19.419400     274.0000     284.3400     283.7300
         811    19.431600     271.0000     284.4700     283.8400
         812    19.443900     252.0000     284.6000     283.9500
         813    19.456100     273.0000     284.7600     284.0600
         814    19.468400     247.0000     284.9500     284.1700
         815    19.480600     296.0000     285.1500     284.2800
         816    19.492900     290.0000     285.2700     284.3900
         817    19.505100     278.0000     285.4300     284.5000
         818    19.517400     275.0000     285.6600     284.6100
         819    19.529600     297.0000     285.8900     284.7200
         820    19.541900     287.0000     285.8300     284.8300
         821    19.554100     279.0000     285.8000     284.9400
         822    19.566400     281.0000     285.9300     285.0500
         823    19.578600     268.0000     286.0900     285.1600
         824    19.590900     263.0000     286.1100     285.2800
         825    19.603100     281.0000     286.1500     285.3900
         826    19.615400     280.0000     286.2600     285.5000
         827    19.627600     277.0000     286.3800     285.6100
         828    19.639900     303.0000     286.5100     285.7200
         829    19.652100     254.0000     286.6400     285.8300
         830    19.664400     319.0000     286.7700     285.9400
         831    19.676600     282.0000     286.9000     286.0500
         832    19.688900     324.0000     287.0400     286.1700
         833    19.701100     310.0000     287.1800     286.2800
         834    19.713400     285.0000     287.3100     286.3900
         835    19.725600     284.0000     287.4600     286.5000
         836    19.737900     292.0000     287.6000     286.6100
         837    19.750100     299.0000     287.7500     286.7200
         838    19.762400     296.0000     287.9000     286.8400
         839    19.774700     317.0000     288.0500     286.9500
         840    19.786900     295.0000     288.2100     287.0600
         841    19.799200     308.0000     288.3800     287.1700
         842    19.811400     290.0000     288.5400     287.2800
         843    19.823700     295.0000     288.7200     287.4000
         844    19.835900     266.0000     288.9000     287.5100
         845    19.848200     252.0000     289.1000     287.6200
         846    19.860400     296.0000     289.3000     287.7300
         847    19.872700     305.0000     289.5100     287.8400
         848    19.884900     283.0000     289.7400     287.9600
         849    19.897200     311.0000     289.9900     288.0700
         850    19.909400     292.0000     290.2600     288.1800
         851    19.921700     286.0000     290.5500     288.2900
         852    19.933900     280.0000     290.8800     288.4100
         853    19.946200     290.0000     291.2500     288.5200
         854    19.958400     300.0000     291.6700     288.6300
         855    19.970700     295.0000     292.1600     288.7400
         856    19.982900     279.0000     292.7400     288.8600
         857    19.995200     304.0000     293.4300     288.9700
         858    20.007400     305.0000     294.2800     289.0800
         859    20.019700     310.0000     295.3300     289.1900
         860    20.031900     303.0000     296.6600     289.3100
         861    20.044200     303.0000     298.3800     289.4200
         862    20.056400     297.0000     300.6300     289.5300
         863    20.068700     298.0000     303.6500     289.6400
         864    20.080900     317.0000     307.5900     289.7600
         865    20.093200     316.0000     312.4500     289.8700
         866    20.105400     342.0000     318.5600     289.9800
         867    20.117700     340.0000     325.6700     290.0900
         868    20.129900     338.0000     333.0100     290.2100
         869    20.142200     352.0000     339.2100     290.3200
         870    20.154400     323.0000     344.6400     290.4300
         871    20.166700     355.0000     348.5600     290.5400
         872    20.178900     393.0000     349.1200     290.6600
         873    20.191200     387.0000     345.4100     290.7700
         874    20.203400     401.0000     339.2500     290.8800
         875    20.215700     330.0000     332.9000     290.9900
         876    20.227900     323.0000     327.0400     291.1100
         877    20.240200     326.0000     320.5800     291.2200
         878    20.252400     307.0000     314.2000     291.3300
         879    20.264700     307.0000     308.7800     291.4400
         880    20.276900     303.0000     304.7400     291.5600
         881    20.289200     303.0000     301.9200     291.6700
         882    20.301400     324.0000     299.9700     291.7800
         883    20.313700     309.0000     298.6200     291.8900
         884    20.325900     285.0000     297.6600     292.0000
         885    20.338200     295.0000     296.9600     292.1200
         886    20.350400     299.0000     296.4500     292.2300
         887    20.362700     274.0000     296.0800     292.3400
         888    20.374900     338.0000     295.8000     292.4500
         889    20.387200     299.0000     295.5900     292.5600
         890    20.399400     293.0000     295.4500     292.6800
         891    20.411700     298.0000     295.3400     292.7900
         892    20.424000     303.0000     295.2700     292.9000
         893    20.436200     270.0000     295.2300     293.0100
         894    20.448500     284.0000     295.2100     293.1200
         895    20.460700     308.0000     295.2100     293.2300
         896    20.473000     319.0000     295.2300     293.3400
         897    20.485200     307.0000     295.2600     293.4600
         898    20.497500     276.0000     295.3000     293.5700
         899    20.509700     287.0000     295.3500     293.6800
         900    20.522000     312.0000     295.4000     293.7900
         901    20.534200     316.0000     295.4700     293.9000
         902    20.546500     304.0000     295.5400     294.0100
         903    20.558700     306.0000     295.6200     294.1200
         904    20.571000     308.0000     295.7000     294.2300
         905    20.583200     311.0000     295.7800     294.3400
         906    20.595500     324.0000     295.8700     294.4500
         907    20.607700     300.0000     295.9700     294.5600
         908    20.620000     289.0000     296.0600     294.6700
         909    20.632200     299.0000     296.1600     294.7900
         910    20.644500     310.0000     296.2600     294.9000
         911    20.656700     286.0000     296.3700     295.0100
         912    20.669000     336.0000     296.4700     295.1200
         913    20.681200     297.0000     296.5800     295.2300
         914    20.693500     325.0000     296.7000     295.3400
         915    20.705700     302.0000     296.8100     295.4400
         916    20.718000     291.0000     296.9200     295.5500
         917    20.730200     284.0000     297.0400     295.6600
         918    20.742500     322.0000     297.1600     295.7700
         919    20.754700     323.0000     297.2800     295.8800
         920    20.767000     275.0000     297.4100     295.9900
         921    20.779200     331.0000     297.5400     296.1000
         922    20.791500     309.0000     297.6700     296.2100
         923    20.803700     312.0000     297.8000     296.3200
         924    20.816000     281.0000     297.9400     296.4300
         925    20.828200     318.0000     298.0800     296.5400
         926    20.840500     307.0000     298.2400     296.6400
         927    20.852700     298.0000     298.4100     296.7500
         928    20.865000     283.0000     298.6100     296.8600
         929    20.877200     296.0000     298.8600     296.9700
         930    20.889500     295.0000     299.2400     297.0800
         931    20.901700     291.0000     299.5200     297.1800
         932    20.914000     284.0000     299.7100     297.2900
         933    20.926200     298.0000     300.0500     297.4000
         934    20.938500     316.0000     300.5500     297.5100
         935    20.950700     309.0000     300.8800     297.6100
         936    20.963000     298.0000     300.3000     297.7200
         937    20.975200     325.0000     300.2800     297.8300
         938    20.987500     309.0000     300.5300     297.9300
         939    20.999700     296.0000     300.7900     298.0400
         940    21.012000     335.0000     300.6900     298.1500
         941    21.024200     307.0000     300.6500     298.2500
         942    21.036500     278.0000     300.8200     298.3600
         943    21.048700     291.0000     301.0200     298.4600
         944    21.061000     285.0000     301.2300     298.5700
         945    21.073300     297.0000     301.4700     298.6700
         946    21.085500     320.0000     301.7200     298.7800
         947    21.097800     296.0000     301.9800     298.8800
         948    21.110000     314.0000     302.2700     298.9900
         949    21.122300     296.0000     302.5800     299.0900
         950    21.134500     314.0000     302.9100     299.2000
         951    21.146800     311.0000     303.2800     299.3000
         952    21.159000     341.0000     303.6900     299.4100
         953    21.171300     285.0000     304.1500     299.5100
         954    21.183500     339.0000     304.6700     299.6200
         955    21.195800     290.0000     305.2700     299.7200
         956    21.208000     288.0000     305.9600     299.8200
         957    21.220300     302.0000     306.7800     299.9300
         958    21.232500     340.0000     307.7600     300.0300
         959    21.244800     321.0000     308.9400     300.1300
         960    21.257000     314.0000     310.4000     300.2300
         961    21.269300     332.0000     312.2200     300.3400
         962    21.281500     342.0000     314.5300     300.4400
         963    21.293800     336.0000     317.4900     300.5400
         964    21.306000     312.0000     321.3100     300.6400
         965    21.318300     352.0000     326.2300     300.7400
         966    21.330500     299.0000     332.4200     300.8500
         967    21.342800     361.0000     339.8700     300.9500
         968    21.355000     330.0000     348.1800     301.0500
         969    21.367300     307.0000     356.6500     301.1500
         970    21.379500     381.0000     364.5800     301.2500
         971    21.391800     322.0000     371.1800     301.3500
         972    21.404000     371.0000     375.2100     301.4500
         973    21.416300     356.0000     375.2600     301.5500
         974    21.428500     329.0000     371.2500     301.6500
         975    21.440800     374.0000     364.9600     301.7500
         976    21.453000     350.0000     358.2400     301.8500
         977    21.465300     337.0000     351.4900     301.9500
         978    21.477500     306.0000     344.4600     302.0500
         979    21.489800     350.0000     337.4600     302.1500
         980    21.502000     352.0000     331.4500     302.2400
         981    21.514300     308.0000     326.9300     302.3400
         982    21.526500     322.0000     323.8500     302.4400
         983    21.538800     309.0000     321.9100     302.5400
         984    21.551000     314.0000     320.8500     302.6400
         985    21.563300     302.0000     320.4900     302.7300
         986    21.575500     338.0000     320.6900     302.8300
         987    21.587800     297.0000     321.3900     302.9300
         988    21.600000     326.0000     322.6000     303.0200
         989    21.612300     365.0000     324.3600     303.1200
         990    21.624500     344.0000     326.7500     303.2200
         991    21.636800     344.0000     329.6100     303.3100
         992    21.649000     339.0000     333.6800     303.4100
         993    21.661300     335.0000     339.0000     303.5000
         994    21.673500     342.0000     345.9900     303.6000
         995    21.685800     353.0000     355.2600     303.6900
         996    21.698100     381.0000     367.6600     303.7900
         997    21.710300     369.0000     384.2000     303.8800
         998    21.722600     416.0000     405.7000     303.9700
         999    21.734800     419.0000     433.1300     304.0700
        1000    21.747100     449.0000     465.8600     304.1600
        1001    21.759300     488.0000     501.2300     304.2500
        1002    21.771600     513.0000     535.1000     304.3500
        1003    21.783800     569.0000     565.5800     304.4400
        1004    21.796100     568.0000     588.9400     304.5300
        1005    21.808300     580.0000     597.2400     304.6200
        1006    21.820600     558.0000     585.3200     304.7200
        1007    21.832800     576.0000     558.4300     304.8100
        1008    21.845100     516.0000     528.2400     304.9000
        1009    21.857300     457.0000     499.3700     304.9900
        1010    21.869600     455.0000     469.6100     305.0800
        1011    21.881800     405.0000     437.8400     305.1700
        1012    21.894100     393.0000     407.6200     305.2600
        1013    21.906300     395.0000     382.9600     305.3500
        1014    21.918600     388.0000     364.8200     305.4400
        1015    21.930800     353.0000     351.9800     305.5300
        1016    21.943100     317.0000     342.8900     305.6200
        1017    21.955300     317.0000     336.3400     305.7100
        1018    21.967600     340.0000     331.5000     305.8000
        1019    21.979800     303.0000     327.8600     305.8800
        1020    21.992100     343.0000     325.0700     305.9700
        1021    22.004300     341.0000     322.9000     306.0600
        1022    22.016600     345.0000     321.2000     306.1500
        1023    22.028800     344.0000     319.8800     306.2300
        1024    22.041100     319.0000     318.8600     306.3200
        1025    22.053300     319.0000     318.1100     306.4100
        1026    22.065600     285.0000     317.6000     306.4900
        1027    22.077800     323.0000     317.3200     306.5800
        1028    22.090100     316.0000     317.3000     306.6600
        1029    22.102300     303.0000     317.5500     306.7500
        1030    22.114600     352.0000     318.1100     306.8300
        1031    22.126800     309.0000     318.9800     306.9200
        1032    22.139100     334.0000     320.1000     307.0000
        1033    22.151300     297.0000     321.3600     307.0800
        1034    22.163600     293.0000     322.5900     307.1700
        1035    22.175800     333.0000     323.6800     307.2500
        1036    22.188100     345.0000     324.4000     307.3300
        1037    22.200300     327.0000     324.4400     307.4200
        1038    22.212600     281.0000     323.6600     307.5000
        1039    22.224800     306.0000     322.3500     307.5800
        1040    22.237100     296.0000     320.9500     307.6600
        1041    22.249300     313.0000     319.6000     307.7400
        1042    22.261600     300.0000     318.2200     307.8200
        1043    22.273800     331.0000     316.7600     307.9100
        1044    22.286100     346.0000     315.4000     307.9900
        1045    22.298300     323.0000     314.2900     308.0700
        1046    22.310600     307.0000     313.4600     308.1400
        1047    22.322800     327.0000     312.8700     308.2200
        1048    22.335100     310.0000     312.4400     308.3000
        1049    22.347400     298.0000     312.1300     308.3800
        1050    22.359600     307.0000     311.9000     308.4600
        1051    22.371900     305.0000     311.7400     308.5400
        1052    22.384100     306.0000     311.6100     308.6200
        1053    22.396400     323.0000     311.5100     308.6900
        1054    22.408600     321.0000     311.4300     308.7700
        1055    22.420900     328.0000     311.3800     308.8500
        1056    22.433100     329.0000     311.3300     308.9200
        1057    22.445400     309.0000     311.3000     309.0000
        1058    22.457600     298.0000     311.2900     309.0700
        1059    22.469900     301.0000     311.2800     309.1500
        1060    22.482100     295.0000     311.2700     309.2200
        1061    22.494400     318.0000     311.2700     309.3000
        1062    22.506600     291.0000     311.2800     309.3700
        1063    22.518900     305.0000     311.2900     309.4500
        1064    22.531100     300.0000     311.3100     309.5200
        1065    22.543400     287.0000     311.3300     309.5900
        1066    22.555600     319.0000     311.3600     309.6600
        1067    22.567900     325.0000     311.3900     309.7400
        1068    22.580100     317.0000     311.4200     309.8100
        1069    22.592400     294.0000     311.4500     309.8800
        1070    22.604600     292.0000     311.5000     309.9500
        1071    22.616900     308.0000     311.5500     310.0200
        1072    22.629100     305.0000     311.6100     310.0900
        1073    22.641400     302.0000     311.7000     310.1600
        1074    22.653600     314.0000     311.8400     310.2300
        1075    22.665900     325.0000     311.9200     310.3000
        1076    22.678100     288.0000     311.9900     310.3700
        1077    22.690400     313.0000     312.1300     310.4400
        1078    22.702600     322.0000     312.3300     310.5100
        1079    22.714900     308.0000     312.3600     310.5800
        1080    22.727100     289.0000     312.1100     310.6400
        1081    22.739400     287.0000     312.1000     310.7100
        1082    22.751600     261.0000     312.1900     310.7800
        1083    22.763900     311.0000     312.2800     310.8400
        1084    22.776100     290.0000     312.2300     310.9100
        1085    22.788400     299.0000     312.1600     310.9800
        1086    22.800600     305.0000     312.1800     311.0400
        1087    22.812900     310.0000     312.2300     311.1100
        1088    22.825100     341.0000     312.2700     311.1700
        1089    22.837400     318.0000     312.3200     311.2300
        1090    22.849600     314.0000     312.3700     311.3000
        1091    22.861900     315.0000     312.4200     311.3600
        1092    22.874100     293.0000     312.4700     311.4200
        1093    22.886400     305.0000     312.5200     311.4900
        1094    22.898600     342.0000     312.5700     311.5500
        1095    22.910900     368.0000     312.6200     311.6100
        1096    22.923100     334.0000     312.6700     311.6700
        1097    22.935400     287.0000     312.7200     311.7300
        1098    22.947600     306.0000     312.7700     311.7900
        1099    22.959900     325.0000     312.8200     311.8500
        1100    22.972100     320.0000     312.8800     311.9100
        1101    22.984400     319.0000     312.9300     311.9700
        1102    22.996700     364.0000     312.9800     312.0300
        1103    23.008900     307.0000     313.0300     312.0900
        1104    23.021200     307.0000     313.0800     312.1500
        1105    23.033400     306.0000     313.1300     312.2100
        1106    23.045700     317.0000     313.1800     312.2600
        1107    23.057900     281.0000     313.2300     312.3200
        1108    23.070200     334.0000     313.2800     312.3800
        1109    23.082400     316.0000     313.3300     312.4300
        1110    23.094700     333.0000     313.3800     312.4900
        1111    23.106900     305.0000     313.4300     312.5500
        1112    23.119200     307.0000     313.4800     312.6000
        1113    23.131400     304.0000     313.5300     312.6600
        1114    23.143700     318.0000     313.5800     312.7100
        1115    23.155900     290.0000     313.6300     312.7600
        1116    23.168200     264.0000     313.6800     312.8200
        1117    23.180400     302.0000     313.7300     312.8700
        1118    23.192700     318.0000     313.7800     312.9200
        1119    23.204900     287.0000     313.8300     312.9700
        1120    23.217200     307.0000     313.8800     313.0300
        1121    23.229400     310.0000     313.9300     313.0800
        1122    23.241700     297.0000     313.9800     313.1300
        1123    23.253900     302.0000     314.0200     313.1800
        1124    23.266200     305.0000     314.0700     313.2300
        1125    23.278400     308.0000     314.1200     313.2800
        1126    23.290700     314.0000     314.1700     313.3300
        1127    23.302900     346.0000     314.2100     313.3800
        1128    23.315200     311.0000     314.2600     313.4300
        1129    23.327400     292.0000     314.3100     313.4700
        1130    23.339700     309.0000     314.3500     313.5200
        1131    23.351900     297.0000     314.4000     313.5700
        1132    23.364200     314.0000     314.4400     313.6200
        1133    23.376400     341.0000     314.4900     313.6600
        1134    23.388700     304.0000     314.5400     313.7100
        1135    23.400900     303.0000     314.5800     313.7500
        1136    23.413200     325.0000     314.6300     313.8000
        1137    23.425400     321.0000     314.6700     313.8400
        1138    23.437700     307.0000     314.7100     313.8900
        1139    23.449900     288.0000     314.7600     313.9300
        1140    23.462200     319.0000     314.8000     313.9700
        1141    23.474400     321.0000     314.8400     314.0200
        1142    23.486700     296.0000     314.8900     314.0600
        1143    23.498900     324.0000     314.9300     314.1000
        1144    23.511200     324.0000     314.9700     314.1400
        1145    23.523400     285.0000     315.0100     314.1900
        1146    23.535700     352.0000     315.0600     314.2300
        1147    23.547900     320.0000     315.1000     314.2700
        1148    23.560200     308.0000     315.1400     314.3100
        1149    23.572400     319.0000     315.1800     314.3500
        1150    23.584700     309.0000     315.2200     314.3900
        1151    23.596900     314.0000     315.2600     314.4200
        1152    23.609200     335.0000     315.3000     314.4600
        1153    23.621400     318.0000     315.3400     314.5000
        1154    23.633700     310.0000     315.3800     314.5400
        1155    23.646000     302.0000     315.4200     314.5700
        1156    23.658200     338.0000     315.4600     314.6100
        1157    23.670500     326.0000     315.5000     314.6500
        1158    23.682700     320.0000     315.5300     314.6800
        1159    23.695000     309.0000     315.5700     314.7200
        1160    23.707200     332.0000     315.6100     314.7500
        1161    23.719500     343.0000     315.6500     314.7900
        1162    23.731700     324.0000     315.6800     314.8200
        1163    23.744000     335.0000     315.7200     314.8500
        1164    23.756200     316.0000     315.7600     314.8900
        1165    23.768500     317.0000     315.7900     314.9200
        1166    23.780700     322.0000     315.8300     314.9500
        1167    23.793000     344.0000     315.8600     314.9800
        1168    23.805200     318.0000     315.9000     315.0100
        1169    23.817500     353.0000     315.9300     315.0500
        1170    23.829700     335.0000     315.9700     315.0800
        1171    23.842000     313.0000     316.0000     315.1100
        1172    23.854200     339.0000     316.0300     315.1400
        1173    23.866500     322.0000     316.0700     315.1600
        1174    23.878700     325.0000     316.1000     315.1900
        1175    23.891000     337.0000     316.1300     315.2200
        1176    23.903200     325.0000     316.1700     315.2500
        1177    23.915500     340.0000     316.2000     315.2800
        1178    23.927700     350.0000     316.2300     315.3000
        1179    23.940000     317.0000     316.2600     315.3300
        1180    23.952200     326.0000     316.2900     315.3500
        1181    23.964500     317.0000     316.3300     315.3800
        1182    23.976700     327.0000     316.3600     315.4100
        1183    23.989000     308.0000     316.3900     315.4300
        1184    24.001200     323.0000     316.4200     315.4500
        1185    24.013500     341.0000     316.4500     315.4800
        1186    24.025700     313.0000     316.4800     315.5000
        1187    24.038000     299.0000     316.5100     315.5200
        1188    24.050200     300.0000     316.5400     315.5500
        1189    24.062500     319.0000     316.5600     315.5700
        1190    24.074700     325.0000     316.5900     315.5900
        1191    24.087000     298.0000     316.6200     315.6100
        1192    24.099200     306.0000     316.6500     315.6300
        1193    24.111500     309.0000     316.6800     315.6500
        1194    24.123700     302.0000     316.7100     315.6700
        1195    24.136000     324.0000     316.7400     315.6900
        1196    24.148200     296.0000     316.7600     315.7100
        1197    24.160500     327.0000     316.7900     315.7300
        1198    24.172700     303.0000     316.8200     315.7400
        1199    24.185000     286.0000     316.8500     315.7600
        1200    24.197200     313.0000     316.8900     315.7800
        1201    24.209500     307.0000     316.9200     315.7900
        1202    24.221700     336.0000     316.9700     315.8100
        1203    24.234000     313.0000     317.0400     315.8300
        1204    24.246200     329.0000     317.1600     315.8400
        1205    24.258500     307.0000     317.2400     315.8600
        1206    24.270700     352.0000     317.3000     315.8700
        1207    24.283000     325.0000     317.4100     315.8800
        1208    24.295300     322.0000     317.5800     315.9000
        1209    24.307500     322.0000     317.6700     315.9100
        1210    24.319800     313.0000     317.3900     315.9200
        1211    24.332000     328.0000     317.3100     315.9300
        1212    24.344300     315.0000     317.3600     315.9500
        1213    24.356500     325.0000     317.4400     315.9600
        1214    24.368800     323.0000     317.4600     315.9700
        1215    24.381000     305.0000     317.3200     315.9800
        1216    24.393300     350.0000     317.2800     315.9900
        1217    24.405500     283.0000     317.2900     316.0000
        1218    24.417800     317.0000     317.3100     316.0000
        1219    24.430000     310.0000     317.3300     316.0100
        1220    24.442300     328.0000     317.3500     316.0200
        1221    24.454500     303.0000     317.3800     316.0300
        1222    24.466800     331.0000     317.4000     316.0300
        1223    24.479000     345.0000     317.4200     316.0400
        1224    24.491300     335.0000     317.4400     316.0500
        1225    24.503500     324.0000     317.4700     316.0500
        1226    24.515800     289.0000     317.4900     316.0600
        1227    24.528000     335.0000     317.5100     316.0600
        1228    24.540300     331.0000     317.5400     316.0700
        1229    24.552500     338.0000     317.5600     316.0700
        1230    24.564800     310.0000     317.5800     316.0700
        1231    24.577000     299.0000     317.6100     316.0800
        1232    24.589300     304.0000     317.6300     316.0800
        1233    24.601500     337.0000     317.6500     316.0800
        1234    24.613800     348.0000     317.6800     316.0800
        1235    24.626000     314.0000     317.7000     316.0800
        1236    24.638300     307.0000     317.7300     316.0800
        1237    24.650500     306.0000     317.7500     316.0800
        1238    24.662800     299.0000     317.7800     316.0800
        1239    24.675000     304.0000     317.8000     316.0800
        1240    24.687300     334.0000     317.8300     316.0800
        1241    24.699500     327.0000     317.8600     316.0800
        1242    24.711800     284.0000     317.8800     316.0700
        1243    24.724000     316.0000     317.9100     316.0700
        1244    24.736300     324.0000     317.9400     316.0700
        1245    24.748500     332.0000     317.9700     316.0600
        1246    24.760800     328.0000     318.0000     316.0600
        1247    24.773000     327.0000     318.0300     316.0600
        1248    24.785300     339.0000     318.0600     316.0500
        1249    24.797500     323.0000     318.0900     316.0500
        1250    24.809800     305.0000     318.1200     316.0400
        1251    24.822000     324.0000     318.1600     316.0300
        1252    24.834300     276.0000     318.1900     316.0300
        1253    24.846500     300.0000     318.2300     316.0200
        1254    24.858800     320.0000     318.2600     316.0100
        1255    24.871000     336.0000     318.3000     316.0000
        1256    24.883300     300.0000     318.3400     315.9900
        1257    24.895500     319.0000     318.3800     315.9800
        1258    24.907800     305.0000     318.4300     315.9700
        1259    24.920100     325.0000     318.4700     315.9600
        1260    24.932300     343.0000     318.5200     315.9500
        1261    24.944600     294.0000     318.5700     315.9400
        1262    24.956800     325.0000     318.6200     315.9300
        1263    24.969100     318.0000     318.6700     315.9200
        1264    24.981300     310.0000     318.7300     315.9100
        1265    24.993600     342.0000     318.7800     315.8900
        1266    25.005800     320.0000     318.8500     315.8800
        1267    25.018100     334.0000     318.9100     315.8700
        1268    25.030300     323.0000     318.9800     315.8500
        1269    25.042600     351.0000     319.0600     315.8400
        1270    25.054800     335.0000     319.1400     315.8200
        1271    25.067100     344.0000     319.2300     315.8100
        1272    25.079300     324.0000     319.3500     315.7900
        1273    25.091600     323.0000     319.5200     315.7700
        1274    25.103800     318.0000     319.7200     315.7600
        1275    25.116100     331.0000     319.8400     315.7400
        1276    25.128300     313.0000     320.0100     315.7200
        1277    25.140600     322.0000     320.2700     315.7000
        1278    25.152800     318.0000     320.5600     315.6800
        1279    25.165100     330.0000     320.4400     315.6600
        1280    25.177300     304.0000     320.3400     315.6400
        1281    25.189600     320.0000     320.4600     315.6200
        1282    25.201800     342.0000     320.6500     315.6000
        1283    25.214100     313.0000     320.8800     315.5800
        1284    25.226300     322.0000     320.9500     315.5600
        1285    25.238600     316.0000     320.9700     315.5400
        1286    25.250800     318.0000     321.1300     315.5200
        1287    25.263100     311.0000     321.3300     315.4900
        1288    25.275300     320.0000     321.5600     315.4700
        1289    25.287600     306.0000     321.8100     315.4500
        1290    25.299800     316.0000     322.0700     315.4200
        1291    25.312100     316.0000     322.3700     315.4000
        1292    25.324300     309.0000     322.6900     315.3700
        1293    25.336600     333.0000     323.0400     315.3500
        1294    25.348800     296.0000     323.4200     315.3200
        1295    25.361100     298.0000     323.8500     315.2900
        1296    25.373300     299.0000     324.3200     315.2700
        1297    25.385600     327.0000     324.8700     315.2400
        1298    25.397800     289.0000     325.5200     315.2100
        1299    25.410100     297.0000     326.3700     315.1800
        1300    25.422300     319.0000     327.5900     315.1500
        1301    25.434600     315.0000     328.7200     315.1200
        1302    25.446800     352.0000     329.7300     315.0900
        1303    25.459100     307.0000     331.1900     315.0600
        1304    25.471300     317.0000     333.1400     315.0300
        1305    25.483600     323.0000     334.7400     315.0000
        1306    25.495800     325.0000     334.2300     314.9700
        1307    25.508100     331.0000     335.1100     314.9400
        1308    25.520300     337.0000     336.9400     314.9000
        1309    25.532600     340.0000     339.3300     314.8700
        1310    25.544800     321.0000     342.0100     314.8400
        1311    25.557100     355.0000     343.7900     314.8000
        1312    25.569400     325.0000     346.5100     314.7700
        1313    25.581600     358.0000     350.4000     314.7400
        1314    25.593900     328.0000     355.2000     314.7000
        1315    25.606100     357.0000     361.0500     314.6600
        1316    25.618400     388.0000     368.2300     314.6300
        1317    25.630600     355.0000     377.0900     314.5900
        1318    25.642900     387.0000     388.1500     314.5500
        1319    25.655100     410.0000     402.1500     314.5200
        1320    25.667400     417.0000     420.1700     314.4800
        1321    25.679600     480.0000     443.7300     314.4400
        1322    25.691900     447.0000     474.7600     314.4000
        1323    25.704100     481.0000     515.4600     314.3600
        1324    25.716400     562.0000     567.4200     314.3200
        1325    25.728600     634.0000     630.2500     314.2800
        1326    25.740900     689.0000     700.4700     314.2400
        1327    25.753100     743.0000     772.3100     314.2000
        1328    25.765400     832.0000     839.0200     314.1600
        1329    25.777600     805.0000     891.1600     314.1200
        1330    25.789900     856.0000     915.6600     314.0800
        1331    25.802100     895.0000     903.9100     314.0300
        1332    25.814400     828.0000     863.0500     313.9900
        1333    25.826600     793.0000     811.8000     313.9500
        1334    25.838900     765.0000     763.1100     313.9000
        1335    25.851100     696.0000     716.2600     313.8600
        1336    25.863400     596.0000     664.2700     313.8100
        1337    25.875600     595.0000     605.4100     313.7700
        1338    25.887900     537.0000     546.3900     313.7200
        1339    25.900100     507.0000     495.3900     313.6800
        1340    25.912400     447.0000     455.7000     313.6300
        1341    25.924600     418.0000     426.3800     313.5800
        1342    25.936900     402.0000     405.0100     313.5300
        1343    25.949100     375.0000     389.3100     313.4900
        1344    25.961400     387.0000     377.6300     313.4400
        1345    25.973600     349.0000     368.8200     313.3900
        1346    25.985900     356.0000     362.1300     313.3400
        1347    25.998100     379.0000     357.0800     313.2900
        1348    26.010400     362.0000     353.4200     313.2400
        1349    26.022600     344.0000     351.1600     313.1900
        1350    26.034900     346.0000     350.0100     313.1400
        1351    26.047100     375.0000     349.4400     313.0900
        1352    26.059400     330.0000     350.0700     313.0300
        1353    26.071600     343.0000     351.9100     312.9800
        1354    26.083900     340.0000     354.2000     312.9300
        1355    26.096100     357.0000     354.1400     312.8800
        1356    26.108400     315.0000     354.2600     312.8200
        1357    26.120600     350.0000     354.7500     312.7700
        1358    26.132900     332.0000     354.1700     312.7100
        1359    26.145100     343.0000     352.3300     312.6600
        1360    26.157400     349.0000     349.1700     312.6000
        1361    26.169600     321.0000     345.6900     312.5500
        1362    26.181900     343.0000     343.5100     312.4900
        1363    26.194200     358.0000     341.7200     312.4300
        1364    26.206400     346.0000     340.0500     312.3800
        1365    26.218700     303.0000     339.1800     312.3200
        1366    26.230900     327.0000     340.9800     312.2600
        1367    26.243200     325.0000     343.0800     312.2000
        1368    26.255400     363.0000     343.6900     312.1400
        1369    26.267700     376.0000     347.2500     312.0900
        1370    26.279900     348.0000     354.4500     312.0300
        1371    26.292200     330.0000     359.5400     311.9700
        1372    26.304400     355.0000     347.2500     311.9100
        1373    26.316700     352.0000     342.3000     311.8400
        1374    26.328900     351.0000     344.5100     311.7800
        1375    26.341200     324.0000     350.0200     311.7200
        1376    26.353400     364.0000     357.5000     311.6600
        1377    26.365700     344.0000     359.9400     311.6000
        1378    26.377900     339.0000     361.7500     311.5300
        1379    26.390200     349.0000     371.2200     311.4700
        1380    26.402400     341.0000     383.7400     311.4100
        1381    26.414700     372.0000     397.2500     311.3400
        1382    26.426900     383.0000     410.1100     311.2800
        1383    26.439200     417.0000     421.6500     311.2100
        1384    26.451400     386.0000     428.4300     311.1500
        1385    26.463700     396.0000     427.5200     311.0800
        1386    26.475900     353.0000     419.4700     311.0200
        1387    26.488200     349.0000     408.7700     310.9500
        1388    26.500400     362.0000     399.3300     310.8800
        1389    26.512700     343.0000     391.4300     310.8100
        1390    26.524900     344.0000     382.9200     310.7500
        1391    26.537200     312.0000     372.3500     310.6800
        1392    26.549400     360.0000     360.7900     310.6100
        1393    26.561700     321.0000     350.6300     310.5400
        1394    26.573900     339.0000     343.5400     310.4700
        1395    26.586200     312.0000     338.6700     310.4000
        1396    26.598400     318.0000     334.9100     310.3300
        1397    26.610700     329.0000     333.0900     310.2600
        1398    26.622900     312.0000     333.1000     310.1900
        1399    26.635200     330.0000     332.9000     310.1200
        1400    26.647400     322.0000     327.3700     310.0400
        1401    26.659700     346.0000     324.6500     309.9700
        1402    26.671900     321.0000     324.3600     309.9000
        1403    26.684200     336.0000     325.7400     309.8300
        1404    26.696400     307.0000     329.3700     309.7500
        1405    26.708700     285.0000     330.2800     309.6800
        1406    26.720900     344.0000     328.9900     309.6000
        1407    26.733200     347.0000     331.5500     309.5300
        1408    26.745400     320.0000     337.0200     309.4500
        1409    26.757700     331.0000     339.0300     309.3800
        1410    26.769900     321.0000     327.7400     309.3000
        1411    26.782200     314.0000     323.7600     309.2300
        1412    26.794400     306.0000     323.9800     309.1500
        1413    26.806700     293.0000     326.2300     309.0700
        1414    26.818900     333.0000     329.0300     309.0000
        1415    26.831200     341.0000     324.4500     308.9200
        1416    26.843500     312.0000     318.1500     308.8400
        1417    26.855700     334.0000     316.7200     308.7600
        1418    26.868000     321.0000     316.4300     308.6800
        1419    26.880200     300.0000     316.4800     308.6000
        1420    26.892500     327.0000     316.3100     308.5200
        1421    26.904700     354.0000     315.4300     308.4400
        1422    26.917000     313.0000     315.0600     308.3600
        1423    26.929200     318.0000     314.9300     308.2800
        1424    26.941500     341.0000     314.8500     308.2000
        1425    26.953700     334.0000     314.8000     308.1200
        1426    26.966000     323.0000     314.7700     308.0300
        1427    26.978200     340.0000     314.7600     307.9500
        1428    26.990500     310.0000     314.7600     307.8700
        1429    27.002700     322.0000     314.7800     307.7900
        1430    27.015000     313.0000     314.8000     307.7000
        1431    27.027200     306.0000     314.8500     307.6200
        1432    27.039500     326.0000     314.9000     307.5300
        1433    27.051700     313.0000     314.9700     307.4500
        1434    27.064000     331.0000     315.0600     307.3600
        1435    27.076200     319.0000     315.1600     307.2800
        1436    27.088500     366.0000     315.2800     307.1900
        1437    27.100700     332.0000     315.4300     307.1100
        1438    27.113000     317.0000     315.5900     307.0200
        1439    27.125200     296.0000     315.7700     306.9300
        1440    27.137500     309.0000     315.9900     306.8400
        1441    27.149700     336.0000     316.2300     306.7600
        1442    27.162000     335.0000     316.5000     306.6700
        1443    27.174200     331.0000     316.8200     306.5800
        1444    27.186500     303.0000     317.1700     306.4900
        1445    27.198700     315.0000     317.5800     306.4000
        1446    27.211000     318.0000     318.0500     306.3100
        1447    27.223200     336.0000     318.5800     306.2200
        1448    27.235500     313.0000     319.2000     306.1300
        1449    27.247700     321.0000     319.9200     306.0400
        1450    27.260000     308.0000     320.7500     305.9500
        1451    27.272200     325.0000     321.7400     305.8600
        1452    27.284500     339.0000     322.9100     305.7700
        1453    27.296700     340.0000     324.3300     305.6700
        1454    27.309000     334.0000     325.9500     305.5800
        1455    27.321200     354.0000     328.1200     305.4900
        1456    27.333500     308.0000     330.8700     305.4000
        1457    27.345700     346.0000     334.3300     305.3000
        1458    27.358000     341.0000     338.5400     305.2100
        1459    27.370200     348.0000     343.3900     305.1100
        1460    27.382500     344.0000     348.5800     305.0200
        1461    27.394700     329.0000     353.7700     304.9200
        1462    27.407000     335.0000     358.4500     304.8300
        1463    27.419200     381.0000     361.8900     304.7300
        1464    27.431500     377.0000     363.4500     304.6400
        1465    27.443700     339.0000     363.4800     304.5400
        1466    27.456000     333.0000     363.1700     304.4400
        1467    27.468200     316.0000     363.5400     304.3500
        1468    27.480500     353.0000     364.7600     304.2500
        1469    27.492800     360.0000     366.4400     304.1500
        1470    27.505000     356.0000     368.3100     304.0500
        1471    27.517300     336.0000     370.7100     303.9500
        1472    27.529500     371.0000     374.4400     303.8600
        1473    27.541800     379.0000     380.1400     303.7600
        1474    27.554000     428.0000     388.2100     303.6600
        1475    27.566300     399.0000     398.9700     303.5600
        1476    27.578500     430.0000     412.8800     303.4600
        1477    27.590800     421.0000     430.6700     303.3600
        1478    27.603000     468.0000     453.5700     303.2500
        1479    27.615300     507.0000     483.5300     303.1500
        1480    27.627500     502.0000     523.4800     303.0500
        1481    27.639800     540.0000     577.5600     302.9500
        1482    27.652000     687.0000     650.8100     302.8500
        1483    27.664300     760.0000     747.6700     302.7500
        1484    27.676500     840.0000     868.6000     302.6400
        1485    27.688800    1013.0000    1007.1400     302.5400
        1486    27.701000    1142.0000    1151.6900     302.4400
        1487    27.713300    1325.0000    1288.8900     302.3300
        1488    27.725500    1489.0000    1398.1800     302.2300
        1489    27.737800    1548.0000    1447.9500     302.1200
        1490    27.750000    1541.0000    1416.8500     302.0200
        1491    27.762300    1334.0000    1324.9800     301.9100
        1492    27.774500    1204.0000    1220.9600     301.8100
        1493    27.786800    1139.0000    1135.6600     301.7000
        1494    27.799000    1054.0000    1064.4600     301.5900
        1495    27.811300     975.0000     984.0300     301.4900
        1496    27.823500     899.0000     879.9200     301.3800
        1497    27.835800     724.0000     762.8800     301.2700
        1498    27.848000     624.0000     655.7200     301.1700
        1499    27.860300     571.0000     571.4500     301.0600
        1500    27.872500     448.0000     510.0300     300.9500
        1501    27.884800     439.0000     466.1600     300.8400
        1502    27.897000     427.0000     434.5000     300.7300
        1503    27.909300     380.0000     411.1600     300.6200
        1504    27.921500     377.0000     393.5300     300.5100
        1505    27.933800     324.0000     379.8900     300.4000
        1506    27.946000     352.0000     369.1100     300.2900
        1507    27.958300     364.0000     360.4300     300.1800
        1508    27.970500     363.0000     353.3300     300.0700
        1509    27.982800     364.0000     347.4400     299.9600
        1510    27.995000     376.0000     342.4900     299.8500
        1511    28.007300     337.0000     338.2800     299.7400
        1512    28.019500     326.0000     334.6700     299.6300
        1513    28.031800     335.0000     331.5500     299.5200
        1514    28.044000     313.0000     328.8200     299.4000
        1515    28.056300     315.0000     326.4200     299.2900
        1516    28.068500     351.0000     324.3000     299.1800
        1517    28.080800     342.0000     322.4100     299.0600
        1518    28.093000     346.0000     320.7300     298.9500
        1519    28.105300     335.0000     319.2100     298.8400
        1520    28.117500     322.0000     317.8300     298.7200
        1521    28.129800     337.0000     316.5900     298.6100
        1522    28.142100     325.0000     315.4500     298.4900
        1523    28.154300     281.0000     314.4200     298.3800
        1524    28.166600     317.0000     313.4700     298.2600
        1525    28.178800     318.0000     312.5900     298.1500
        1526    28.191100     317.0000     311.7900     298.0300
        1527    28.203300     317.0000     311.0600     297.9100
        1528    28.215600     365.0000     310.3700     297.8000
        1529    28.227800     364.0000     309.7600     297.6800
        1530    28.240100     348.0000     309.1800     297.5600
        1531    28.252300     311.0000     308.6500     297.4400
        1532    28.264600     301.0000     308.1200     297.3300
        1533    28.276800     341.0000     307.6300     297.2100
        1534    28.289100     301.0000     307.1800     297.0900
        1535    28.301300     316.0000     306.7900     296.9700
        1536    28.313600     296.0000     306.4500     296.8500
        1537    28.325800     335.0000     306.2200     296.7300
        1538    28.338100     314.0000     306.1800     296.6100
        1539    28.350300     298.0000     306.6200     296.4900
        1540    28.362600     342.0000     307.4100     296.3700
        1541    28.374800     310.0000     307.5900     296.2500
        1542    28.387100     301.0000     308.2400     296.1300
        1543    28.399300     286.0000     309.7600     296.0100
        1544    28.411600     337.0000     311.3400     295.8900
        1545    28.423800     322.0000     308.2200     295.7700
        1546    28.436100     303.0000     305.7900     295.6500
        1547    28.448300     314.0000     305.5000     295.5200
        1548    28.460600     311.0000     306.0100     295.4000
        1549    28.472800     335.0000     306.9000     295.2800
        1550    28.485100     300.0000     307.5100     295.1600
        1551    28.497300     347.0000     306.0100     295.0300
        1552    28.509600     330.0000     305.2900     294.9100
        1553    28.521800     289.0000     305.3900     294.7900
        1554    28.534100     270.0000     304.8600     294.6600
        1555    28.546300     288.0000     305.1200     294.5400
        1556    28.558600     318.0000     305.9000     294.4100
        1557    28.570800     302.0000     307.1900     294.2900
        1558    28.583100     320.0000     309.0400     294.1600
        1559    28.595300     327.0000     311.2000     294.0400
        1560    28.607600     306.0000     313.4500     293.9100
        1561    28.619800     334.0000     316.3000     293.7900
        1562    28.632100     326.0000     319.3100     293.6600
        1563    28.644300     319.0000     322.0100     293.5400
        1564    28.656600     262.0000     323.8400     293.4100
        1565    28.668800     320.0000     324.1500     293.2800
        1566    28.681100     327.0000     322.8000     293.1600
        1567    28.693300     276.0000     320.4800     293.0300
        1568    28.705600     329.0000     318.1600     292.9000
        1569    28.717800     289.0000     316.2400     292.7700
        1570    28.730100     319.0000     314.5200     292.6500
        1571    28.742300     313.0000     312.5100     292.5200
        1572    28.754600     288.0000     310.0200     292.3900
        1573    28.766800     302.0000     307.3600     292.2600
        1574    28.779100     294.0000     305.0400     292.1300
        1575    28.791400     300.0000     303.1200     292.0000
        1576    28.803600     330.0000     301.6900     291.8700
        1577    28.815900     282.0000     300.7600     291.7400
        1578    28.828100     328.0000     300.2200     291.6100
        1579    28.840400     325.0000     299.4300     291.4800
        1580    28.852600     318.0000     298.2700     291.3500
        1581    28.864900     312.0000     297.6800     291.2200
        1582    28.877100     314.0000     297.3100     291.0900
        1583    28.889400     292.0000     297.0700     290.9600
        1584    28.901600     311.0000     296.9200     290.8300
        1585    28.913900     301.0000     296.5700     290.7000
        1586    28.926100     314.0000     296.0000     290.5600
        1587    28.938400     301.0000     295.6800     290.4300
        1588    28.950600     324.0000     295.4600     290.3000
        1589    28.962900     292.0000     295.2800     290.1700
        1590    28.975100     281.0000     295.1100     290.0300
        1591    28.987400     320.0000     294.9500     289.9000
        1592    28.999600     271.0000     294.8100     289.7700
        1593    29.011900     293.0000     294.6800     289.6300
        1594    29.024100     289.0000     294.5500     289.5000
        1595    29.036400     293.0000     294.4400     289.3700
        1596    29.048600     315.0000     294.3400     289.2300
        1597    29.060900     315.0000     294.2500     289.1000
        1598    29.073100     295.0000     294.1700     288.9600
        1599    29.085400     306.0000     294.1100     288.8300
        1600    29.097600     287.0000     294.0500     288.6900
        1601    29.109900     293.0000     294.0000     288.5600
        1602    29.122100     269.0000     293.9700     288.4200
        1603    29.134400     305.0000     293.9500     288.2900
        1604    29.146600     298.0000     293.9400     288.1500
        1605    29.158900     263.0000     293.9600     288.0200
        1606    29.171100     276.0000     293.9800     287.8800
        1607    29.183400     306.0000     294.0300     287.7400
        1608    29.195600     321.0000     294.1100     287.6100
        1609    29.207900     280.0000     294.2100     287.4700
        1610    29.220100     318.0000     294.3400     287.3300
        1611    29.232400     321.0000     294.5100     287.1900
        1612    29.244600     310.0000     294.7300     287.0600
        1613    29.256900     306.0000     294.9600     286.9200
        1614    29.269100     289.0000     295.2500     286.7800
        1615    29.281400     285.0000     295.6200     286.6400
        1616    29.293600     303.0000     296.0700     286.5100
        1617    29.305900     288.0000     296.6100     286.3700
        1618    29.318100     300.0000     297.2800     286.2300
        1619    29.330400     298.0000     298.0800     286.0900
        1620    29.342600     301.0000     299.0400     285.9500
        1621    29.354900     290.0000     300.2300     285.8100
        1622    29.367100     340.0000     301.6700     285.6700
        1623    29.379400     303.0000     303.4300     285.5300
        1624    29.391600     325.0000     305.5900     285.3900
        1625    29.403900     323.0000     308.2200     285.2500
        1626    29.416200     322.0000     311.4900     285.1100
        1627    29.428400     295.0000     315.6000     284.9700
        1628    29.440700     304.0000     320.9100     284.8300
        1629    29.452900     302.0000     327.9700     284.6900
        1630    29.465200     326.0000     337.5800     284.5500
        1631    29.477400     335.0000     350.7800     284.4100
        1632    29.489700     358.0000     368.6400     284.2700
        1633    29.501900     385.0000     391.6400     284.1200
        1634    29.514200     371.0000     418.9900     283.9800
        1635    29.526400     463.0000     448.6200     283.8400
        1636    29.538700     437.0000     477.8100     283.7000
        1637    29.550900     511.0000     502.5400     283.5600
        1638    29.563200     509.0000     516.2700     283.4100
        1639    29.575400     483.0000     513.2800     283.2700
        1640    29.587700     466.0000     495.8900     283.1300
        1641    29.599900     428.0000     474.2300     282.9800
        1642    29.612200     457.0000     456.6000     282.8400
        1643    29.624400     430.0000     444.0200     282.7000
        1644    29.636700     402.0000     432.1000     282.5500
        1645    29.648900     420.0000     415.7100     282.4100
        1646    29.661200     348.0000     393.8100     282.2700
        1647    29.673400     372.0000     370.4500     282.1200
        1648    29.685700     327.0000     350.2000     281.9800
        1649    29.697900     335.0000     334.7800     281.8300
        1650    29.710200     311.0000     323.6700     281.6900
        1651    29.722400     318.0000     315.7300     281.5400
        1652    29.734700     329.0000     309.9500     281.4000
        1653    29.746900     307.0000     305.6600     281.2500
        1654    29.759200     289.0000     302.3800     281.1100
        1655    29.771400     349.0000     299.8300     280.9600
        1656    29.783700     305.0000     297.8000     280.8200
        1657    29.795900     294.0000     296.1600     280.6700
        1658    29.808200     327.0000     294.8200     280.5300
        1659    29.820400     306.0000     293.7000     280.3800
        1660    29.832700     308.0000     292.7900     280.2400
        1661    29.844900     336.0000     292.0900     280.0900
        1662    29.857200     253.0000     291.6400     279.9400
        1663    29.869400     304.0000     291.5700     279.8000
        1664    29.881700     295.0000     292.3500     279.6500
        1665    29.893900     292.0000     294.4800     279.5000
        1666    29.906200     311.0000     295.5500     279.3600
        1667    29.918400     301.0000     296.6000     279.2100
        1668    29.930700     319.0000     299.5700     279.0600
        1669    29.942900     315.0000     304.0200     278.9100
        1670    29.955200     324.0000     301.2800     278.7700
        1671    29.967400     286.0000     293.0300     278.6200
        1672    29.979700     320.0000     291.4400     278.4700
        1673    29.991900     299.0000     291.3200     278.3200
        1674    30.004200     315.0000     292.3300     278.1700
        1675    30.016400     281.0000     294.3200     278.0300
        1676    30.028700     296.0000     294.2700     277.8800
        1677    30.041000     292.0000     289.8900     277.7300
        1678    30.053200     263.0000     289.1000     277.5800
        1679    30.065500     304.0000     291.3900     277.4300
        1680    30.077700     329.0000     293.5400     277.2800
        1681    30.090000     302.0000     294.7800     277.1300
        1682    30.102200     300.0000     297.9600     276.9800
        1683    30.114500     298.0000     303.4400     276.8300
        1684    30.126700     289.0000     304.4700     276.6800
        1685    30.139000     294.0000     293.5100     276.5400
        1686    30.151200     281.0000     290.4300     276.3900
        1687    30.163500     302.0000     290.1800     276.2400
        1688    30.175700     316.0000     291.2000     276.0900
        1689    30.188000     316.0000     293.5700     275.9400
        1690    30.200200     329.0000     295.2000     275.7900
        1691    30.212500     302.0000     290.3800     275.6300
        1692    30.224700     285.0000     287.5100     275.4800
        1693    30.237000     311.0000     288.3700     275.3300
        1694    30.249200     297.0000     289.5000     275.1800
        1695    30.261500     310.0000     290.4900     275.0300
        1696    30.273700     262.0000     292.7200     274.8800
        1697    30.286000     303.0000     296.2700     274.7300
        1698    30.298200     322.0000     296.4900     274.5800
        1699    30.310500     291.0000     289.8500     274.4300
        1700    30.322700     308.0000     288.3400     274.2800
        1701    30.335000     304.0000     288.4100     274.1200
        1702    30.347200     300.0000     289.2700     273.9700
        1703    30.359500     298.0000     290.9000     273.8200
        1704    30.371700     338.0000     291.9600     273.6700
        1705    30.384000     283.0000     289.0500     273.5200
        1706    30.396200     329.0000     287.1700     273.3700
        1707    30.408500     277.0000     286.9700     273.2100
        1708    30.420700     281.0000     287.1500     273.0600
        1709    30.433000     286.0000     287.4800     272.9100
        1710    30.445200     299.0000     287.9600     272.7600
        1711    30.457500     300.0000     288.5100     272.6000
        1712    30.469700     287.0000     289.0400     272.4500
        1713    30.482000     298.0000     289.7300     272.3000
        1714    30.494200     304.0000     290.6000     272.1400
        1715    30.506500     298.0000     291.3900     271.9900
        1716    30.518700     312.0000     291.4400     271.8400
        1717    30.531000     306.0000     291.9400     271.6900
        1718    30.543200     307.0000     292.7400     271.5300
        1719    30.555500     307.0000     293.7200     271.3800
        1720    30.567700     306.0000     294.8900     271.2300
        1721    30.580000     261.0000     296.2700     271.0700
        1722    30.592200     279.0000     297.6200     270.9200
        1723    30.604500     293.0000     298.9600     270.7600
        1724    30.616700     279.0000     300.6600     270.6100
        1725    30.629000     306.0000     302.8900     270.4600
        1726    30.641200     311.0000     305.5300     270.3000
        1727    30.653500     288.0000     307.6000     270.1500
        1728    30.665700     327.0000     308.8300     269.9900
        1729    30.678000     329.0000     311.4700     269.8400
        1730    30.690300     356.0000     314.4600     269.6900
        1731    30.702500     287.0000     317.4100     269.5300
        1732    30.714800     287.0000     321.4000     269.3800
        1733    30.727000     332.0000     326.0000     269.2200
        1734    30.739300     357.0000     330.5800     269.0700
        1735    30.751500     363.0000     336.2200     268.9100
        1736    30.763800     349.0000     343.1700     268.7600
        1737    30.776000     335.0000     351.0700     268.6000
        1738    30.788300     352.0000     360.4800     268.4500
        1739    30.800500     399.0000     371.8300     268.2900
        1740    30.812800     381.0000     385.3700     268.1400
        1741    30.825000     377.0000     401.5000     267.9800
        1742    30.837300     409.0000     420.8000     267.8300
        1743    30.849500     438.0000     444.0300     267.6700
        1744    30.861800     456.0000     472.3400     267.5200
        1745    30.874000     504.0000     507.4800     267.3600
        1746    30.886300     620.0000     552.1900     267.2100
        1747    30.898500     628.0000     610.6300     267.0500
        1748    30.910800     671.0000     688.7000     266.9000
        1749    30.923000     807.0000     793.8100     266.7400
        1750    30.935300     900.0000     933.3100     266.5800
        1751    30.947500    1135.0000    1110.8300     266.4300
        1752    30.959800    1289.0000    1321.4800     266.2700
        1753    30.972000    1503.0000    1550.9800     266.1200
        1754    30.984300    1776.0000    1777.6800     265.9600
        1755    30.996500    1858.0000    1970.0900     265.8000
        1756    31.008800    2037.0000    2083.1500     265.6500
        1757    31.021000    2078.0000    2079.2200     265.4900
        1758    31.033300    2009.0000    1968.5800     265.3400
        1759    31.045500    1907.0000    1813.8000     265.1800
        1760    31.057800    1670.0000    1676.1700     265.0200
        1761    31.070000    1584.0000    1574.3500     264.8700
        1762    31.082300    1407.0000    1487.5000     264.7100
        1763    31.094500    1362.0000    1380.3000     264.5500
        1764    31.106800    1155.0000    1232.8500     264.4000
        1765    31.119000    1113.0000    1058.7400     264.2400
        1766    31.131300     873.0000     890.4100     264.0900
        1767    31.143500     777.0000     750.7800     263.9300
        1768    31.155800     603.0000     647.1700     263.7700
        1769    31.168000     550.0000     568.4000     263.6200
        1770    31.180300     490.0000     510.6100     263.4600
        1771    31.192500     406.0000     467.5800     263.3000
        1772    31.204800     419.0000     434.9300     263.1400
        1773    31.217000     398.0000     409.6300     262.9900
        1774    31.229300     355.0000     389.6400     262.8300
        1775    31.241500     343.0000     373.5600     262.6700
        1776    31.253800     376.0000     360.4400     262.5200
        1777    31.266000     365.0000     349.5600     262.3600
        1778    31.278300     333.0000     340.4500     262.2000
        1779    31.290500     344.0000     332.7200     262.0500
        1780    31.302800     330.0000     326.1100     261.8900
        1781    31.315000     358.0000     320.4000     261.7300
        1782    31.327300     331.0000     315.4600     261.5700
        1783    31.339600     286.0000     311.2600     261.4200
        1784    31.351800     310.0000     307.8600     261.2600
        1785    31.364100     306.0000     305.5500     261.1000
        1786    31.376300     325.0000     304.9700     260.9500
        1787    31.388600     318.0000     304.1700     260.7900
        1788    31.400800     276.0000     303.4600     260.6300
        1789    31.413100     312.0000     304.7800     260.4700
        1790    31.425300     295.0000     308.1000     260.3200
        1791    31.437600     307.0000     305.2900     260.1600
        1792    31.449800     297.0000     293.5500     260.0000
        1793    31.462100     305.0000     289.9000     259.8400
        1794    31.474300     275.0000     288.4500     259.6900
        1795    31.486600     278.0000     288.0500     259.5300
        1796    31.498800     315.0000     288.8700     259.3700
        1797    31.511100     282.0000     289.5800     259.2100
        1798    31.523300     300.0000     284.7100     259.0600
        1799    31.535600     300.0000     279.7600     258.9000
        1800    31.547800     287.0000     277.8300     258.7400
        1801    31.560100     282.0000     276.6400     258.5800
        1802    31.572300     264.0000     275.6800     258.4300
        1803    31.584600     301.0000     274.8200     258.2700
        1804    31.596800     266.0000     274.0300     258.1100
        1805    31.609100     313.0000     273.3100     257.9500
        1806    31.621300     273.0000     272.6300     257.8000
        1807    31.633600     281.0000     271.9900     257.6400
        1808    31.645800     269.0000     271.3900     257.4800
        1809    31.658100     284.0000     270.8200     257.3200
        1810    31.670300     294.0000     270.2800     257.1600
        1811    31.682600     318.0000     269.7700     257.0100
        1812    31.694800     284.0000     269.2900     256.8500
        1813    31.707100     292.0000     268.8300     256.6900
        1814    31.719300     275.0000     268.3900     256.5300
        1815    31.731600     283.0000     267.9800     256.3800
        1816    31.743800     273.0000     267.5900     256.2200
        1817    31.756100     258.0000     267.2100     256.0600
        1818    31.768300     288.0000     266.8600     255.9000
        1819    31.780600     258.0000     266.5200     255.7500
        1820    31.792800     277.0000     266.2000     255.5900
        1821    31.805100     277.0000     265.9000     255.4300
        1822    31.817300     259.0000     265.6100     255.2700
        1823    31.829600     265.0000     265.3400     255.1200
        1824    31.841800     276.0000     265.0900     254.9600
        1825    31.854100     272.0000     264.8400     254.8000
        1826    31.866300     253.0000     264.6200     254.6400
        1827    31.878600     251.0000     264.4100     254.4900
        1828    31.890800     243.0000     264.2200     254.3300
        1829    31.903100     285.0000     264.0400     254.1700
        1830    31.915300     252.0000     263.8900     254.0100
        1831    31.927600     267.0000     263.7500     253.8600
        1832    31.939800     284.0000     263.6400     253.7000
        1833    31.952100     258.0000     263.5500     253.5400
        1834    31.964400     291.0000     263.4900     253.3800
        1835    31.976600     296.0000     263.4500     253.2300
        1836    31.988900     286.0000     263.4500     253.0700
        1837    32.001100     296.0000     263.4800     252.9100
        1838    32.013400     277.0000     263.5500     252.7500
        1839    32.025600     244.0000     263.6500     252.6000
        1840    32.037900     237.0000     263.8000     252.4400
        1841    32.050100     257.0000     264.0000     252.2800
        1842    32.062400     269.0000     264.2400     252.1200
        1843    32.074600     268.0000     264.5500     251.9700
        1844    32.086900     280.0000     264.9500     251.8100
        1845    32.099100     256.0000     265.4900     251.6500
        1846    32.111400     265.0000     266.3200     251.4900
        1847    32.123600     289.0000     267.6400     251.3400
        1848    32.135900     262.0000     270.0300     251.1800
        1849    32.148100     276.0000     272.7500     251.0200
        1850    32.160400     270.0000     275.0300     250.8700
        1851    32.172600     278.0000     278.6700     250.7100
        1852    32.184900     275.0000     284.1700     250.5500
        1853    32.197100     276.0000     287.9200     250.4000
        1854    32.209400     277.0000     282.5900     250.2400
        1855    32.221600     272.0000     282.5200     250.0800
        1856    32.233900     271.0000     285.8800     249.9200
        1857    32.246100     298.0000     290.5100     249.7700
        1858    32.258400     288.0000     296.9200     249.6100
        1859    32.270600     314.0000     305.2600     249.4500
        1860    32.282900     321.0000     313.0400     249.3000
        1861    32.295100     335.0000     320.4400     249.1400
        1862    32.307400     363.0000     334.4700     248.9800
        1863    32.319600     346.0000     355.1600     248.8300
        1864    32.331900     344.0000     382.9700     248.6700
        1865    32.344100     440.0000     418.0300     248.5100
        1866    32.356400     436.0000     458.9300     248.3600
        1867    32.368600     489.0000     502.9300     248.2000
        1868    32.380900     564.0000     544.4700     248.0500
        1869    32.393100     629.0000     574.8000     247.8900
        1870    32.405400     646.0000     586.3600     247.7300
        1871    32.417600     552.0000     576.5200     247.5800
        1872    32.429900     614.0000     550.8100     247.4200
        1873    32.442100     519.0000     515.4700     247.2600
        1874    32.454400     501.0000     493.2500     247.1100
        1875    32.466600     498.0000     482.4000     246.9500
        1876    32.478900     434.0000     472.5100     246.8000
        1877    32.491100     485.0000     457.5000     246.6400
        1878    32.503400     487.0000     436.5800     246.4800
        1879    32.515600     415.0000     410.3200     246.3300
        1880    32.527900     381.0000     373.4700     246.1700
        1881    32.540100     353.0000     340.3200     246.0200
        1882    32.552400     298.0000     318.5500     245.8600
        1883    32.564600     307.0000     305.4600     245.7100
        1884    32.576900     283.0000     297.0600     245.5500
        1885    32.589100     281.0000     292.2700     245.4000
        1886    32.601400     286.0000     288.8800     245.2400
        1887    32.613600     281.0000     281.8800     245.0800
        1888    32.625900     274.0000     274.3800     244.9300
        1889    32.638200     254.0000     269.6700     244.7700
        1890    32.650400     264.0000     267.0000     244.6200
        1891    32.662700     273.0000     265.1100     244.4600
        1892    32.674900     248.0000     263.6400     244.3100
        1893    32.687200     267.0000     262.4800     244.1500
        1894    32.699400     265.0000     261.5800     244.0000
        1895    32.711700     239.0000     260.9200     243.8400
        1896    32.723900     224.0000     260.5100     243.6900
        1897    32.736200     282.0000     260.4000     243.5300
        1898    32.748400     252.0000     260.7200     243.3800
        1899    32.760700     267.0000     261.8100     243.2300
        1900    32.772900     261.0000     263.1900     243.0700
        1901    32.785200     242.0000     264.5200     242.9200
        1902    32.797400     261.0000     266.8600     242.7600
        1903    32.809700     272.0000     270.5400     242.6100
        1904    32.821900     278.0000     273.1800     242.4500
        1905    32.834200     281.0000     270.9700     242.3000
        1906    32.846400     293.0000     272.9800     242.1500
        1907    32.858700     266.0000     278.2200     241.9900
        1908    32.870900     298.0000     285.6600     241.8400
        1909    32.883200     299.0000     295.6300     241.6800
        1910    32.895400     274.0000     307.7200     241.5300
        1911    32.907700     282.0000     319.4300     241.3800
        1912    32.919900     327.0000     328.4200     241.2200
        1913    32.932200     305.0000     336.3000     241.0700
        1914    32.944400     302.0000     339.6300     240.9200
        1915    32.956700     309.0000     336.2900     240.7600
        1916    32.968900     311.0000     328.1700     240.6100
        1917    32.981200     311.0000     319.4700     240.4600
        1918    32.993400     296.0000     313.0400     240.3000
        1919    33.005700     309.0000     309.0500     240.1500
        1920    33.017900     301.0000     305.8800     240.0000
        1921    33.030200     303.0000     301.3700     239.8500
        1922    33.042400     291.0000     294.2800     239.6900
        1923    33.054700     264.0000     285.3700     239.5400
        1924    33.066900     288.0000     276.5700     239.3900
        1925    33.079200     277.0000     269.2600     239.2400
        1926    33.091400     289.0000     263.7500     239.0800
        1927    33.103700     237.0000     259.7300     238.9300
        1928    33.115900     244.0000     256.8100     238.7800
        1929    33.128200     227.0000     254.6500     238.6300
        1930    33.140400     256.0000     253.0200     238.4700
        1931    33.152700     234.0000     251.7800     238.3200
        1932    33.164900     264.0000     250.8300     238.1700
        1933    33.177200     274.0000     250.0900     238.0200
        1934    33.189400     248.0000     249.5300     237.8700
        1935    33.201700     261.0000     249.1100     237.7200
        1936    33.213900     246.0000     248.8300     237.5700
        1937    33.226200     267.0000     248.6500     237.4100
        1938    33.238400     234.0000     248.6000     237.2600
        1939    33.250700     281.0000     248.6300     237.1100
        1940    33.262900     254.0000     248.8000     236.9600
        1941    33.275200     237.0000     249.1000     236.8100
        1942    33.287500     276.0000     249.5400     236.6600
        1943    33.299700     251.0000     250.1300     236.5100
        1944    33.312000     237.0000     250.9200     236.3600
        1945    33.324200     261.0000     251.9300     236.2100
        1946    33.336500     247.0000     253.2600     236.0600
        1947    33.348700     271.0000     255.0100     235.9100
        1948    33.361000     286.0000     257.3700     235.7600
        1949    33.373200     275.0000     260.5900     235.6100
        1950    33.385500     274.0000     265.0000     235.4600
        1951    33.397700     302.0000     270.9600     235.3100
        1952    33.410000     291.0000     278.6900     235.1600
        1953    33.422200     315.0000     288.0900     235.0100
        1954    33.434500     284.0000     298.6100     234.8600
        1955    33.446700     304.0000     309.2600     234.7100
        1956    33.459000     331.0000     318.5100     234.5600
        1957    33.471200     338.0000     324.1700     234.4100
        1958    33.483500     354.0000     324.3800     234.2600
        1959    33.495700     334.0000     319.4100     234.1100
        1960    33.508000     358.0000     312.0800     233.9600
        1961    33.520200     319.0000     305.4800     233.8100
        1962    33.532500     311.0000     300.8900     233.6700
        1963    33.544700     296.0000     297.7500     233.5200
        1964    33.557000     308.0000     294.4400     233.3700
        1965    33.569200     317.0000     289.4600     233.2200
        1966    33.581500     278.0000     282.4700     233.0700
        1967    33.593700     295.0000     274.5500     232.9300
        1968    33.606000     283.0000     267.2000     232.7800
        1969    33.618200     231.0000     261.2300     232.6300
        1970    33.630500     272.0000     256.7200     232.4800
        1971    33.642700     268.0000     253.3900     232.3300
        1972    33.655000     266.0000     250.9500     232.1900
        1973    33.667200     241.0000     249.1400     232.0400
        1974    33.679500     257.0000     247.7800     231.8900
        1975    33.691700     260.0000     246.7600     231.7500
        1976    33.704000     261.0000     245.9800     231.6000
        1977    33.716200     257.0000     245.4000     231.4500
        1978    33.728500     239.0000     244.9700     231.3100
        1979    33.740700     263.0000     244.6600     231.1600
        1980    33.753000     228.0000     244.4600     231.0100
        1981    33.765200     245.0000     244.3500     230.8700
        1982    33.777500     233.0000     244.3200     230.7200
        1983    33.789700     234.0000     244.3700     230.5700
        1984    33.802000     252.0000     244.5000     230.4300
        1985    33.814200     267.0000     244.7000     230.2800
        1986    33.826500     277.0000     244.9800     230.1400
        1987    33.838700     234.0000     245.3300     229.9900
        1988    33.851000     230.0000     245.7600     229.8500
        1989    33.863200     243.0000     246.2800     229.7000
        1990    33.875500     246.0000     246.9000     229.5600
        1991    33.887700     240.0000     247.6300     229.4100
        1992    33.900000     271.0000     248.4700     229.2700
        1993    33.912300     256.0000     249.4600     229.1200
        1994    33.924500     256.0000     250.6300     228.9800
        1995    33.936800     238.0000     252.0400     228.8300
        1996    33.949000     245.0000     253.7700     228.6900
        1997    33.961300     252.0000     255.8400     228.5400
        1998    33.973500     278.0000     258.1300     228.4000
        1999    33.985800     294.0000     260.9200     228.2600
        2000    33.998000     249.0000     264.4200     228.1100
        2001    34.010300     285.0000     268.3100     227.9700
        2002    34.022500     253.0000     271.3800     227.8300
        2003    34.034800     268.0000     275.7000     227.6800
        2004    34.047000     260.0000     281.5800     227.5400
        2005    34.059300     304.0000     288.6500     227.4000
        2006    34.071500     295.0000     297.0700     227.2500
        2007    34.083800     323.0000     307.0200     227.1100
        2008    34.096000     347.0000     318.5500     226.9700
        2009    34.108300     333.0000     331.3900     226.8200
        2010    34.120500     366.0000     346.8800     226.6800
        2011    34.132800     376.0000     366.7400     226.5400
        2012    34.145000     425.0000     393.3800     226.4000
        2013    34.157300     455.0000     431.3400     226.2600
        2014    34.169500     534.0000     487.9500     226.1100
        2015    34.181800     643.0000     573.7300     225.9700
        2016    34.194000     718.0000     700.7200     225.8300
        2017    34.206300     845.0000     875.5300     225.6900
        2018    34.218500    1074.0000    1089.9100     225.5500
        2019    34.230800    1277.0000    1327.1900     225.4100
        2020    34.243000    1555.0000    1570.0500     225.2700
        2021    34.255300    1695.0000    1767.9500     225.1300
        2022    34.267500    1840.0000    1816.6400     224.9900
        2023    34.279800    1708.0000    1659.9800     224.8500
        2024    34.292000    1534.0000    1410.4600     224.7100
        2025    34.304300    1257.0000    1222.8100     224.5700
        2026    34.316500    1120.0000    1140.1100     224.4300
        2027    34.328800    1038.0000    1132.7300     224.2900
        2028    34.341000    1020.0000    1149.2600     224.1500
        2029    34.353300    1060.0000    1128.7700     224.0100
        2030    34.365500     957.0000    1006.9300     223.8700
        2031    34.377800     805.0000     820.1600     223.7300
        2032    34.390000     661.0000     646.1800     223.5900
        2033    34.402300     475.0000     521.6100     223.4500
        2034    34.414500     398.0000     440.6900     223.3100
        2035    34.426800     383.0000     388.2600     223.1700
        2036    34.439000     335.0000     353.0700     223.0300
        2037    34.451300     309.0000     328.4600     222.9000
        2038    34.463500     312.0000     310.5500     222.7600
        2039    34.475800     310.0000     297.0600     222.6200
        2040    34.488000     287.0000     286.5900     222.4800
        2041    34.500300     274.0000     278.3000     222.3500
        2042    34.512500     256.0000     271.6000     222.2100
        2043    34.524800     281.0000     266.1000     222.0700
        2044    34.537000     260.0000     261.5200     221.9300
        2045    34.549300     256.0000     257.6500     221.8000
        2046    34.561600     257.0000     254.3500     221.6600
        2047    34.573800     264.0000     251.5100     221.5200
        2048    34.586100     264.0000     249.0400     221.3900
        2049    34.598300     252.0000     246.8900     221.2500
        2050    34.610600     272.0000     245.0000     221.1100
        2051    34.622800     244.0000     243.3300     220.9800
        2052    34.635100     251.0000     241.8400     220.8400
        2053    34.647300     257.0000     240.5200     220.7100
        2054    34.659600     223.0000     239.3500     220.5700
        2055    34.671800     265.0000     238.3000     220.4400
        2056    34.684100     228.0000     237.3600     220.3000
        2057    34.696300     244.0000     236.5200     220.1700
        2058    34.708600     263.0000     235.7800     220.0300
        2059    34.720800     222.0000     235.1200     219.9000
        2060    34.733100     253.0000     234.5500     219.7600
        2061    34.745300     245.0000     234.0600     219.6300
        2062    34.757600     226.0000     233.6400     219.4900
        2063    34.769800     251.0000     233.3100     219.3600
        2064    34.782100     227.0000     233.0700     219.2300
        2065    34.794300     219.0000     232.9100     219.0900
        2066    34.806600     244.0000     232.8500     218.9600
        2067    34.818800     247.0000     232.9000     218.8300
        2068    34.831100     242.0000     233.0500     218.6900
        2069    34.843300     256.0000     233.3400     218.5600
        2070    34.855600     203.0000     233.7700     218.4300
        2071    34.867800     255.0000     234.3700     218.2900
        2072    34.880100     233.0000     235.1800     218.1600
        2073    34.892300     258.0000     236.2800     218.0300
        2074    34.904600     233.0000     237.7700     217.9000
        2075    34.916800     245.0000     239.8300     217.7700
        2076    34.929100     258.0000     242.7100     217.6300
        2077    34.941300     253.0000     246.7400     217.5000
        2078    34.953600     251.0000     252.2600     217.3700
        2079    34.965800     264.0000     259.5500     217.2400
        2080    34.978100     250.0000     268.5800     217.1100
        2081    34.990300     289.0000     278.9200     216.9800
        2082    35.002600     295.0000     289.5900     216.8500
        2083    35.014800     284.0000     299.0600     216.7200
        2084    35.027100     268.0000     305.2200     216.5900
        2085    35.039300     325.0000     305.9700     216.4600
        2086    35.051600     288.0000     301.1200     216.3300
        2087    35.063800     277.0000     293.1700     216.2000
        2088    35.076100     310.0000     286.1800     216.0700
        2089    35.088300     306.0000     281.6000     215.9400
        2090    35.100600     260.0000     279.1100     215.8100
        2091    35.112800     243.0000     277.2900     215.6800
        2092    35.125100     302.0000     274.1300     215.5500
        2093    35.137300     243.0000     267.8600     215.4200
        2094    35.149600     283.0000     259.9600     215.2900
        2095    35.161800     274.0000     252.3100     215.1700
        2096    35.174100     251.0000     245.6700     215.0400
        2097    35.186300     258.0000     240.4600     214.9100
        2098    35.198600     259.0000     236.8500     214.7800
        2099    35.210900     233.0000     234.3400     214.6500
        2100    35.223100     251.0000     232.2800     214.5300
        2101    35.235400     241.0000     230.6200     214.4000
        2102    35.247600     233.0000     229.5900     214.2700
        2103    35.259900     254.0000     228.9000     214.1500
        2104    35.272100     226.0000     228.3500     214.0200
        2105    35.284400     235.0000     228.1100     213.8900
        2106    35.296600     251.0000     228.1200     213.7700
        2107    35.308900     255.0000     228.3600     213.6400
        2108    35.321100     245.0000     228.8000     213.5100
        2109    35.333400     230.0000     229.4600     213.3900
        2110    35.345600     231.0000     230.3600     213.2600
        2111    35.357900     257.0000     231.5200     213.1400
        2112    35.370100     236.0000     232.9700     213.0100
        2113    35.382400     251.0000     234.8000     212.8900
        2114    35.394600     228.0000     237.1200     212.7600
        2115    35.406900     225.0000     240.1300     212.6400
        2116    35.419100     243.0000     244.1400     212.5100
        2117    35.431400     243.0000     249.6100     212.3900
        2118    35.443600     251.0000     257.1500     212.2700
        2119    35.455900     263.0000     267.4700     212.1400
        2120    35.468100     285.0000     281.2100     212.0200
        2121    35.480400     281.0000     297.5900     211.9000
        2122    35.492600     304.0000     317.8700     211.7700
        2123    35.504900     355.0000     339.6500     211.6500
        2124    35.517100     404.0000     360.2500     211.5300
        2125    35.529400     390.0000     375.4200     211.4000
        2126    35.541600     413.0000     380.2600     211.2800
        2127    35.553900     401.0000     373.0200     211.1600
        2128    35.566100     395.0000     358.1200     211.0400
        2129    35.578400     337.0000     342.9600     210.9100
        2130    35.590600     358.0000     332.2400     210.7900
        2131    35.602900     319.0000     326.3500     210.6700
        2132    35.615100     334.0000     322.7900     210.5500
        2133    35.627400     326.0000     317.8700     210.4300
        2134    35.639600     313.0000     308.6200     210.3100
        2135    35.651900     316.0000     294.9400     210.1900
        2136    35.664100     289.0000     279.6200     210.0700
        2137    35.676400     266.0000     265.7700     209.9500
        2138    35.688600     271.0000     254.8800     209.8300
        2139    35.700900     249.0000     247.0300     209.7100
        2140    35.713100     249.0000     241.6800     209.5900
        2141    35.725400     244.0000     238.2900     209.4700
        2142    35.737600     213.0000     236.3500     209.3500
        2143    35.749900     262.0000     235.4500     209.2300
        2144    35.762100     230.0000     235.1900     209.1100
        2145    35.774400     226.0000     235.1100     208.9900
        2146    35.786600     218.0000     234.6400     208.8700
        2147    35.798900     227.0000     233.3100     208.7500
        2148    35.811100     247.0000     231.1800     208.6400
        2149    35.823400     244.0000     228.8600     208.5200
        2150    35.835700     199.0000     226.9600     208.4000
        2151    35.847900     235.0000     225.6800     208.2800
        2152    35.860200     225.0000     224.8800     208.1700
        2153    35.872400     218.0000     224.2400     208.0500
        2154    35.884700     225.0000     223.4400     207.9300
        2155    35.896900     197.0000     222.2300     207.8200
        2156    35.909200     209.0000     220.7600     207.7000
        2157    35.921400     237.0000     219.4200     207.5800
        2158    35.933700     202.0000     218.5000     207.4700
        2159    35.945900     193.0000     217.8000     207.3500
        2160    35.958200     213.0000     217.1500     207.2300
        2161    35.970400     204.0000     217.1800     207.1200
        2162    35.982700     232.0000     217.6500     207.0000
        2163    35.994900     208.0000     218.4900     206.8900
        2164    36.007200     204.0000     219.6700     206.7700
        2165    36.019400     189.0000     220.8600     206.6600
        2166    36.031700     223.0000     221.2300     206.5400
        2167    36.043900     210.0000     221.4100     206.4300
        2168    36.056200     233.0000     221.0900     206.3200
        2169    36.068400     205.0000     220.7400     206.2000
        2170    36.080700     223.0000     221.3000     206.0900
        2171    36.092900     251.0000     222.7600     205.9700
        2172    36.105200     222.0000     221.1500     205.8600
        2173    36.117400     210.0000     217.2200     205.7500
        2174    36.129700     215.0000     215.7100     205.6400
        2175    36.141900     177.0000     215.0700     205.5200
        2176    36.154200     204.0000     214.4100     205.4100
        2177    36.166400     202.0000     213.9800     205.3000
        2178    36.178700     188.0000     213.9200     205.1900
        2179    36.190900     216.0000     213.5700     205.0700
        2180    36.203200     206.0000     211.3700     204.9600
        2181    36.215400     214.0000     209.6200     204.8500
        2182    36.227700     195.0000     208.9100     204.7400
        2183    36.239900     211.0000     208.5200     204.6300
        2184    36.252200     199.0000     208.3000     204.5200
        2185    36.264400     238.0000     208.1500     204.4100
        2186    36.276700     204.0000     207.8000     204.3000
        2187    36.288900     201.0000     207.3400     204.1900
        2188    36.301200     192.0000     207.0700     204.0800
        2189    36.313400     198.0000     206.8700     203.9700
        2190    36.325700     239.0000     206.7000     203.8600
        2191    36.337900     176.0000     206.5500     203.7500
        2192    36.350200     211.0000     206.4200     203.6400
        2193    36.362400     211.0000     206.3000     203.5300
        2194    36.374700     226.0000     206.0900     203.4200
        2195    36.386900     208.0000     205.8800     203.3100
        2196    36.399200     194.0000     205.7200     203.2000
        2197    36.411400     188.0000     205.5800     203.1000
        2198    36.423700     207.0000     205.4400     202.9900
        2199    36.435900     211.0000     205.3100     202.8800
        2200    36.448200     194.0000     205.1800     202.7700
        2201    36.460400     218.0000     205.0600     202.6700
        2202    36.472700     189.0000     204.9300     202.5600
        2203    36.485000     206.0000     204.8200     202.4500
        2204    36.497200     224.0000     204.7000     202.3500
        2205    36.509500     216.0000     204.5900     202.2400
        2206    36.521700     183.0000     204.4800     202.1300
        2207    36.534000     210.0000     204.3700     202.0300
        2208    36.546200     215.0000     204.2600     201.9200
        2209    36.558500     196.0000     204.1600     201.8200
        2210    36.570700     197.0000     204.0600     201.7100
        2211    36.583000     215.0000     203.9700     201.6000
        2212    36.595200     217.0000     203.8700     201.5000
        2213    36.607500     203.0000     203.7800     201.3900
        2214    36.619700     233.0000     203.7000     201.2900
        2215    36.632000     181.0000     203.6100     201.1900
        2216    36.644200     208.0000     203.5300     201.0800
        2217    36.656500     195.0000     203.4600     200.9800
        2218    36.668700     175.0000     203.3800     200.8700
        2219    36.681000     205.0000     203.3200     200.7700
        2220    36.693200     185.0000     203.2500     200.6700
        2221    36.705500     187.0000     203.2000     200.5600
        2222    36.717700     199.0000     203.1400     200.4600
        2223    36.730000     183.0000     203.1000     200.3600
        2224    36.742200     192.0000     203.0600     200.2600
        2225    36.754500     208.0000     203.0300     200.1500
        2226    36.766700     200.0000     203.0100     200.0500
        2227    36.779000     180.0000     203.0000     199.9500
        2228    36.791200     181.0000     203.0000     199.8500
        2229    36.803500     188.0000     203.0100     199.7500
        2230    36.815700     196.0000     203.0400     199.6500
        2231    36.828000     184.0000     203.0900     199.5500
        2232    36.840200     186.0000     203.1500     199.4500
        2233    36.852500     204.0000     203.2300     199.3400
        2234    36.864700     178.0000     203.3400     199.2400
        2235    36.877000     199.0000     203.4900     199.1400
        2236    36.889200     181.0000     203.6700     199.0400
        2237    36.901500     189.0000     203.9200     198.9400
        2238    36.913700     193.0000     204.2500     198.8500
        2239    36.926000     176.0000     204.6900     198.7500
        2240    36.938200     220.0000     205.2900     198.6500
        2241    36.950500     215.0000     206.0700     198.5500
        2242    36.962700     207.0000     207.0600     198.4500
        2243    36.975000     192.0000     208.2400     198.3500
        2244    36.987200     194.0000     209.5600     198.2500
        2245    36.999500     179.0000     210.8800     198.1600
        2246    37.011700     217.0000     212.0300     198.0600
        2247    37.024000     204.0000     212.7800     197.9600
        2248    37.036200     184.0000     213.0600     197.8600
        2249    37.048500     223.0000     213.1400     197.7700
        2250    37.060700     213.0000     213.4000     197.6700
        2251    37.073000     193.0000     214.0600     197.5700
        2252    37.085200     190.0000     215.1800     197.4800
        2253    37.097500     217.0000     216.7100     197.3800
        2254    37.109700     188.0000     218.5000     197.2800
        2255    37.122000     219.0000     220.2800     197.1900
        2256    37.134300     216.0000     222.5200     197.0900
        2257    37.146500     218.0000     225.7000     197.0000
        2258    37.158800     225.0000     230.3600     196.9000
        2259    37.171000     217.0000     237.1800     196.8100
        2260    37.183300     234.0000     246.8500     196.7100
        2261    37.195500     284.0000     259.9300     196.6200
        2262    37.207800     265.0000     276.3800     196.5200
        2263    37.220000     295.0000     295.3600     196.4300
        2264    37.232300     314.0000     315.2900     196.3400
        2265    37.244500     361.0000     333.1700     196.2400
        2266    37.256800     325.0000     344.3500     196.1500
        2267    37.269000     359.0000     344.4400     196.0600
        2268    37.281300     338.0000     333.6600     195.9600
        2269    37.293500     309.0000     318.0500     195.8700
        2270    37.305800     295.0000     304.5300     195.7800
        2271    37.318000     287.0000     296.2900     195.6800
        2272    37.330300     270.0000     292.7100     195.5900
        2273    37.342500     252.0000     291.1400     195.5000
        2274    37.354800     286.0000     288.0400     195.4100
        2275    37.367000     294.0000     280.5100     195.3200
        2276    37.379300     246.0000     268.4000     195.2300
        2277    37.391500     244.0000     254.3800     195.1400
        2278    37.403800     240.0000     241.5000     195.0400
        2279    37.416000     239.0000     231.2200     194.9500
        2280    37.428300     222.0000     223.5400     194.8600
        2281    37.440500     210.0000     217.9200     194.7700
        2282    37.452800     190.0000     213.7700     194.6800
        2283    37.465000     221.0000     210.6600     194.5900
        2284    37.477300     189.0000     208.2800     194.5000
        2285    37.489500     192.0000     206.4100     194.4100
        2286    37.501800     204.0000     204.9300     194.3300
        2287    37.514000     196.0000     203.7200     194.2400
        2288    37.526300     189.0000     202.7300     194.1500
        2289    37.538500     212.0000     201.9100     194.0600
        2290    37.550800     216.0000     201.2300     193.9700
        2291    37.563000     213.0000     200.6700     193.8800
        2292    37.575300     206.0000     200.2000     193.8000
        2293    37.587500     173.0000     199.8100     193.7100
        2294    37.599800     189.0000     199.5200     193.6200
        2295    37.612000     201.0000     199.3000     193.5300
        2296    37.624300     205.0000     199.0500     193.4500
        2297    37.636500     197.0000     198.9400     193.3600
        2298    37.648800     205.0000     199.0000     193.2700
        2299    37.661000     204.0000     199.2300     193.1900
        2300    37.673300     198.0000     199.6600     193.1000
        2301    37.685500     212.0000     200.3000     193.0100
        2302    37.697800     185.0000     201.1100     192.9300
        2303    37.710000     192.0000     201.9900     192.8400
        2304    37.722300     200.0000     202.7500     192.7600
        2305    37.734500     211.0000     203.2200     192.6700
        2306    37.746800     222.0000     203.1500     192.5900
        2307    37.759100     223.0000     202.4600     192.5000
        2308    37.771300     213.0000     201.4500     192.4200
        2309    37.783600     200.0000     200.5100     192.3400
        2310    37.795800     198.0000     199.8600     192.2500
        2311    37.808100     199.0000     199.4900     192.1700
        2312    37.820300     199.0000     199.2800     192.0800
        2313    37.832600     205.0000     199.0600     192.0000
        2314    37.844800     200.0000     198.6100     191.9200
        2315    37.857100     186.0000     197.9000     191.8300
        2316    37.869300     210.0000     197.0200     191.7500
        2317    37.881600     171.0000     196.1800     191.6700
        2318    37.893800     198.0000     195.4600     191.5900
        2319    37.906100     214.0000     194.8900     191.5100
        2320    37.918300     186.0000     194.4500     191.4200
        2321    37.930600     201.0000     194.0900     191.3400
        2322    37.942800     210.0000     193.8000     191.2600
        2323    37.955100     215.0000     193.5600     191.1800
        2324    37.967300     182.0000     193.3500     191.1000
        2325    37.979600     206.0000     193.1600     191.0200
        2326    37.991800     202.0000     192.9900     190.9400
        2327    38.004100     205.0000     192.8400     190.8600
        2328    38.016300     173.0000     192.7100     190.7800
        2329    38.028600     216.0000     192.6100     190.7000
        2330    38.040800     209.0000     192.5100     190.6200
        2331    38.053100     220.0000     192.4300     190.5400
        2332    38.065300     202.0000     192.3900     190.4600
        2333    38.077600     174.0000     192.3700     190.3800
        2334    38.089800     210.0000     192.1800     190.3000
        2335    38.102100     175.0000     191.9100     190.2200
        2336    38.114300     197.0000     191.7600     190.1400
        2337    38.126600     200.0000     191.6700     190.0700
        2338    38.138800     201.0000     191.5800     189.9900
        2339    38.151100     187.0000     191.5000     189.9100
        2340    38.163300     188.0000     191.4400     189.8300
        2341    38.175600     180.0000     191.3900     189.7600
        2342    38.187800     172.0000     191.2600     189.6800
        2343    38.200100     186.0000     191.0900     189.6000
        2344    38.212300     186.0000     190.9700     189.5200
        2345    38.224600     200.0000     190.8700     189.4500
        2346    38.236800     195.0000     190.7800     189.3700
        2347    38.249100     177.0000     190.6900     189.3000
        2348    38.261300     182.0000     190.6100     189.2200
        2349    38.273600     182.0000     190.5300     189.1400
        2350    38.285800     208.0000     190.4600     189.0700
        2351    38.298100     195.0000     190.4100     188.9900
        2352    38.310300     169.0000     190.4000     188.9200
        2353    38.322600     190.0000     190.4000     188.8400
        2354    38.334800     178.0000     190.4000     188.7700
        2355    38.347100     180.0000     190.4900     188.7000
        2356    38.359300     182.0000     190.6300     188.6200
        2357    38.371600     174.0000     190.4300     188.5500
        2358    38.383800     184.0000     189.9900     188.4700
        2359    38.396100     195.0000     189.8100     188.4000
        2360    38.408400     188.0000     189.7400     188.3300
        2361    38.420600     185.0000     189.6900     188.2500
        2362    38.432900     189.0000     189.6600     188.1800
        2363    38.445100     158.0000     189.6700     188.1100
        2364    38.457400     183.0000     189.7000     188.0400
        2365    38.469600     160.0000     189.6000     187.9600
        2366    38.481900     170.0000     189.3500     187.8900
        2367    38.494100     182.0000     189.2000     187.8200
        2368    38.506400     177.0000     189.1100     187.7500
        2369    38.518600     185.0000     189.0400     187.6800
        2370    38.530900     178.0000     188.9700     187.6100
        2371    38.543100     176.0000     188.9100     187.5300
        2372    38.555400     185.0000     188.8600     187.4600
        2373    38.567600     193.0000     188.8400     187.3900
        2374    38.579900     178.0000     188.8900     187.3200
        2375    38.592100     188.0000     189.1100     187.2500
        2376    38.604400     204.0000     189.4300     187.1800
        2377    38.616600     175.0000     189.7000     187.1100
        2378    38.628900     189.0000     190.2400     187.0400
        2379    38.641100     190.0000     191.1600     186.9700
        2380    38.653400     180.0000     191.4900     186.9000
        2381    38.665600     182.0000     189.6700     186.8400
        2382    38.677900     179.0000     188.7300     186.7700
        2383    38.690100     173.0000     188.5500     186.7000
        2384    38.702400     179.0000     188.6000     186.6300
        2385    38.714600     192.0000     188.6800     186.5600
        2386    38.726900     191.0000     188.8900     186.4900
        2387    38.739100     207.0000     189.2700     186.4300
        2388    38.751400     214.0000     189.5000     186.3600
        2389    38.763600     155.0000     188.7500     186.2900
        2390    38.775900     170.0000     188.1000     186.2200
        2391    38.788100     171.0000     187.8800     186.1600
        2392    38.800400     185.0000     187.7900     186.0900
        2393    38.812600     146.0000     187.7300     186.0200
        2394    38.824900     189.0000     187.6900     185.9600
        2395    38.837100     194.0000     187.6600     185.8900
        2396    38.849400     167.0000     187.6300     185.8300
        2397    38.861600     180.0000     187.6100     185.7600
        2398    38.873900     200.0000     187.6000     185.7000
        2399    38.886100     182.0000     187.6000     185.6300
        2400    38.898400     182.0000     187.6100     185.5700
        2401    38.910600     193.0000     187.6300     185.5000
        2402    38.922900     167.0000     187.6800     185.4400
        2403    38.935100     186.0000     187.7600     185.3700
        2404    38.947400     190.0000     187.9300     185.3100
        2405    38.959600     195.0000     188.1700     185.2400
        2406    38.971900     158.0000     188.4100     185.1800
        2407    38.984100     189.0000     188.7600     185.1200
        2408    38.996400     192.0000     189.3200     185.0500
        2409    39.008600     190.0000     189.8200     184.9900
        2410    39.020900     184.0000     189.3800     184.9300
        2411    39.033100     178.0000     189.2300     184.8600
        2412    39.045400     177.0000     189.6000     184.8000
        2413    39.057700     197.0000     190.2500     184.7400
        2414    39.069900     196.0000     191.1900     184.6800
        2415    39.082200     193.0000     192.4700     184.6100
        2416    39.094400     174.0000     194.1200     184.5500
        2417    39.106700     191.0000     196.0300     184.4900
        2418    39.118900     167.0000     197.6700     184.4300
        2419    39.131200     190.0000     199.1000     184.3700
        2420    39.143400     179.0000     200.2100     184.3100
        2421    39.155700     181.0000     200.5200     184.2500
        2422    39.167900     184.0000     199.9900     184.1900
        2423    39.180200     204.0000     199.2100     184.1300
        2424    39.192400     185.0000     198.9500     184.0700
        2425    39.204700     216.0000     199.0400     184.0100
        2426    39.216900     208.0000     197.2600     183.9500
        2427    39.229200     204.0000     195.7600     183.8900
        2428    39.241400     192.0000     195.3300     183.8300
        2429    39.253700     179.0000     194.9400     183.7700
        2430    39.265900     198.0000     194.2700     183.7100
        2431    39.278200     198.0000     193.4200     183.6500
        2432    39.290400     193.0000     192.7700     183.5900
        2433    39.302700     203.0000     192.4000     183.5300
        2434    39.314900     172.0000     191.2600     183.4700
        2435    39.327200     162.0000     189.5600     183.4200
        2436    39.339400     191.0000     188.7200     183.3600
        2437    39.351700     188.0000     188.3400     183.3000
        2438    39.363900     179.0000     188.1300     183.2400
        2439    39.376200     201.0000     188.0300     183.1900
        2440    39.388400     161.0000     188.0200     183.1300
        2441    39.400700     177.0000     188.0900     183.0700
        2442    39.412900     178.0000     188.1500     183.0200
        2443    39.425200     179.0000     188.1200     182.9600
        2444    39.437400     161.0000     188.1800     182.9000
        2445    39.449700     172.0000     188.3300     182.8500
        2446    39.461900     177.0000     188.5500     182.7900
        2447    39.474200     190.0000     188.8300     182.7400
        2448    39.486400     184.0000     189.1800     182.6800
        2449    39.498700     184.0000     189.6400     182.6200
        2450    39.510900     197.0000     190.2200     182.5700
        2451    39.523200     201.0000     190.9800     182.5100
        2452    39.535400     185.0000     191.9800     182.4600
        2453    39.547700     186.0000     193.3000     182.4100
        2454    39.559900     197.0000     194.9700     182.3500
        2455    39.572200     203.0000     196.8400     182.3000
        2456    39.584400     186.0000     198.9700     182.2400
        2457    39.596700     182.0000     201.3300     182.1900
        2458    39.608900     215.0000     203.3500     182.1400
        2459    39.621200     189.0000     203.8000     182.0800
        2460    39.633400     171.0000     204.0800     182.0300
        2461    39.645700     182.0000     205.0300     181.9800
        2462    39.657900     180.0000     207.0200     181.9200
        2463    39.670200     209.0000     209.7800     181.8700
        2464    39.682400     220.0000     210.6600     181.8200
        2465    39.694700     201.0000     211.7300     181.7700
        2466    39.707000     192.0000     214.9500     181.7100
        2467    39.719200     201.0000     219.1100     181.6600
        2468    39.731500     223.0000     224.3700     181.6100
        2469    39.743700     231.0000     231.8900     181.5600
        2470    39.756000     225.0000     242.5600     181.5100
        2471    39.768200     250.0000     256.8600     181.4600
        2472    39.780500     288.0000     273.6100     181.4100
        2473    39.792700     294.0000     292.4200     181.3500
        2474    39.805000     333.0000     313.7100     181.3000
        2475    39.817200     302.0000     334.2500     181.2500
        2476    39.829500     296.0000     348.9400     181.2000
        2477    39.841700     384.0000     353.8300     181.1500
        2478    39.854000     352.0000     348.1400     181.1000
        2479    39.866200     361.0000     334.6700     181.0500
        2480    39.878500     340.0000     316.1200     181.0100
        2481    39.890700     339.0000     302.3500     180.9600
        2482    39.903000     314.0000     295.5700     180.9100
        2483    39.915200     348.0000     293.3100     180.8600
        2484    39.927500     295.0000     292.2300     180.8100
        2485    39.939700     324.0000     289.0300     180.7600
        2486    39.952000     268.0000     281.6500     180.7100
        2487    39.964200     323.0000     270.2800     180.6600
        2488    39.976500     274.0000     255.8800     180.6200
        2489    39.988700     276.0000     241.5400     180.5700
        2490    40.001000     216.0000     230.7100     180.5200
        2491    40.013200     201.0000     223.1100     180.4700
        2492    40.025500     181.0000     217.9700     180.4300
        2493    40.037700     216.0000     214.5700     180.3800
        2494    40.050000     202.0000     212.1600     180.3300
        2495    40.062200     205.0000     210.0400     180.2900
        2496    40.074500     201.0000     207.6600     180.2400
        2497    40.086700     204.0000     204.8800     180.1900
        2498    40.099000     209.0000     202.0600     180.1500
        2499    40.111200     192.0000     199.6600     180.1000
        2500    40.123500     206.0000     197.9100     180.0500
        2501    40.135700     190.0000     196.7400     180.0100
        2502    40.148000     168.0000     195.9500     179.9600
        2503    40.160200     190.0000     195.2800     179.9200
        2504    40.172500     200.0000     194.4200     179.8700
        2505    40.184700     188.0000     193.2300     179.8300
        2506    40.197000     198.0000     191.7900     179.7800
        2507    40.209200     190.0000     190.3300     179.7400
        2508    40.221500     180.0000     189.0500     179.6900
        2509    40.233700     170.0000     188.0100     179.6500
        2510    40.246000     191.0000     187.1900     179.6100
        2511    40.258200     188.0000     186.5500     179.5600
        2512    40.270500     175.0000     186.0400     179.5200
        2513    40.282700     207.0000     185.6200     179.4700
        2514    40.295000     165.0000     185.2800     179.4300
        2515    40.307200     202.0000     184.9900     179.3900
        2516    40.319500     177.0000     184.7600     179.3500
        2517    40.331700     192.0000     184.5500     179.3000
        2518    40.344000     206.0000     184.3800     179.2600
        2519    40.356300     182.0000     184.2300     179.2200
        2520    40.368500     185.0000     184.1100     179.1800
        2521    40.380800     202.0000     184.0100     179.1300
        2522    40.393000     187.0000     183.9300     179.0900
        2523    40.405300     190.0000     183.8700     179.0500
        2524    40.417500     181.0000     183.8300     179.0100
        2525    40.429800     192.0000     183.8100     178.9700
        2526    40.442000     184.0000     183.8100     178.9200
        2527    40.454300     173.0000     183.8200     178.8800
        2528    40.466500     176.0000     183.8600     178.8400
        2529    40.478800     178.0000     183.9200     178.8000
        2530    40.491000     166.0000     184.0100     178.7600
        2531    40.503300     169.0000     184.1200     178.7200
        2532    40.515500     175.0000     184.2700     178.6800
        2533    40.527800     191.0000     184.4600     178.6400
        2534    40.540000     191.0000     184.7000     178.6000
        2535    40.552300     172.0000     184.9700     178.5600
        2536    40.564500     209.0000     185.3100     178.5200
        2537    40.576800     184.0000     185.7700     178.4800
        2538    40.589000     214.0000     186.1900     178.4400
        2539    40.601300     185.0000     186.4400     178.4000
        2540    40.613500     203.0000     186.9500     178.3600
        2541    40.625800     197.0000     187.8000     178.3300
        2542    40.638000     193.0000     189.0400     178.2900
        2543    40.650300     148.0000     190.5500     178.2500
        2544    40.662500     192.0000     192.5900     178.2100
        2545    40.674800     175.0000     195.4600     178.1700
        2546    40.687000     179.0000     198.8500     178.1300
        2547    40.699300     205.0000     200.6500     178.1000
        2548    40.711500     200.0000     202.4500     178.0600
        2549    40.723800     187.0000     205.1800     178.0200
        2550    40.736000     202.0000     207.6400     177.9800
        2551    40.748300     194.0000     209.0400     177.9500
        2552    40.760500     201.0000     209.2200     177.9100
        2553    40.772800     209.0000     208.9400     177.8700
        2554    40.785000     184.0000     209.1400     177.8400
        2555    40.797300     198.0000     209.9300     177.8000
        2556    40.809500     209.0000     210.9100     177.7600
        2557    40.821800     225.0000     213.1400     177.7300
        2558    40.834000     222.0000     216.5800     177.6900
        2559    40.846300     233.0000     221.0000     177.6600
        2560    40.858500     228.0000     226.5200     177.6200
        2561    40.870800     244.0000     233.7000     177.5800
        2562    40.883000     253.0000     243.6100     177.5500
        2563    40.895300     242.0000     257.8600     177.5100
        2564    40.907500     258.0000     277.1400     177.4800
        2565    40.919800     315.0000     301.1100     177.4400
        2566    40.932000     352.0000     328.1200     177.4100
        2567    40.944300     352.0000     354.6200     177.3700
        2568    40.956500     367.0000     374.5300     177.3400
        2569    40.968800     410.0000     380.9600     177.3100
        2570    40.981000     406.0000     371.0100     177.2700
        2571    40.993300     357.0000     349.6300     177.2400
        2572    41.005600     337.0000     326.1700     177.2000
        2573    41.017800     310.0000     309.8500     177.1700
        2574    41.030100     316.0000     302.2600     177.1400
        2575    41.042300     301.0000     301.1100     177.1000
        2576    41.054600     307.0000     302.8500     177.0700
        2577    41.066800     319.0000     302.9500     177.0400
        2578    41.079100     313.0000     296.9000     177.0000
        2579    41.091300     310.0000     282.4300     176.9700
        2580    41.103600     274.0000     263.7800     176.9400
        2581    41.115800     246.0000     245.6500     176.9100
        2582    41.128100     239.0000     231.0100     176.8700
        2583    41.140300     236.0000     220.1400     176.8400
        2584    41.152600     225.0000     212.3700     176.8100
        2585    41.164800     206.0000     206.9600     176.7800
        2586    41.177100     197.0000     202.6800     176.7500
        2587    41.189300     212.0000     198.9000     176.7100
        2588    41.201600     213.0000     195.7000     176.6800
        2589    41.213800     183.0000     193.4200     176.6500
        2590    41.226100     194.0000     191.8200     176.6200
        2591    41.238300     181.0000     190.6000     176.5900
        2592    41.250600     212.0000     189.6900     176.5600
        2593    41.262800     203.0000     189.0300     176.5300
        2594    41.275100     208.0000     188.5300     176.5000
        2595    41.287300     192.0000     187.9000     176.4700
        2596    41.299600     203.0000     187.3400     176.4400
        2597    41.311800     200.0000     187.0400     176.4100
        2598    41.324100     207.0000     186.8900     176.3800
        2599    41.336300     203.0000     186.8600     176.3500
        2600    41.348600     208.0000     186.9400     176.3200
        2601    41.360800     187.0000     187.1300     176.2900
        2602    41.373100     187.0000     187.4500     176.2600
        2603    41.385300     220.0000     187.9100     176.2300
        2604    41.397600     191.0000     188.5800     176.2000
        2605    41.409800     208.0000     189.4100     176.1700
        2606    41.422100     196.0000     190.3900     176.1400
        2607    41.434300     186.0000     191.6700     176.1100
        2608    41.446600     210.0000     193.2900     176.0900
        2609    41.458800     209.0000     194.6500     176.0600
        2610    41.471100     187.0000     195.3700     176.0300
        2611    41.483300     200.0000     197.0200     176.0000
        2612    41.495600     218.0000     199.5600     175.9700
        2613    41.507800     212.0000     203.0800     175.9500
        2614    41.520100     204.0000     207.8600     175.9200
        2615    41.532300     225.0000     214.3700     175.8900
        2616    41.544600     246.0000     223.2700     175.8600
        2617    41.556800     250.0000     235.1300     175.8400
        2618    41.569100     242.0000     249.9300     175.8100
        2619    41.581300     287.0000     267.4600     175.7800
        2620    41.593600     277.0000     287.1100     175.7500
        2621    41.605800     341.0000     306.3400     175.7300
        2622    41.618100     324.0000     321.3200     175.7000
        2623    41.630400     348.0000     327.1800     175.6700
        2624    41.642600     340.0000     321.5700     175.6500
        2625    41.654900     300.0000     307.7200     175.6200
        2626    41.667100     306.0000     292.0800     175.6000
        2627    41.679400     276.0000     280.2700     175.5700
        2628    41.691600     272.0000     274.5300     175.5400
        2629    41.703900     286.0000     273.6900     175.5200
        2630    41.716100     276.0000     272.7400     175.4900
        2631    41.728400     253.0000     270.6400     175.4700
        2632    41.740600     257.0000     266.2900     175.4400
        2633    41.752900     304.0000     257.4600     175.4200
        2634    41.765100     241.0000     245.2300     175.3900
        2635    41.777400     258.0000     232.3300     175.3700
        2636    41.789600     218.0000     221.1300     175.3400
        2637    41.801900     211.0000     212.5600     175.3200
        2638    41.814100     228.0000     206.1200     175.2900
        2639    41.826400     201.0000     200.2000     175.2700
        2640    41.838600     196.0000     195.4500     175.2400
        2641    41.850900     202.0000     192.1900     175.2200
        2642    41.863100     173.0000     189.8100     175.2000
        2643    41.875400     189.0000     187.9500     175.1700
        2644    41.887600     194.0000     186.4700     175.1500
        2645    41.899900     201.0000     185.2700     175.1200
        2646    41.912100     183.0000     184.2700     175.1000
        2647    41.924400     189.0000     183.4300     175.0800
        2648    41.936600     189.0000     182.7200     175.0500
        2649    41.948900     178.0000     182.1200     175.0300
        2650    41.961100     172.0000     181.6000     175.0100
        2651    41.973400     187.0000     181.1500     174.9900
        2652    41.985600     170.0000     180.7600     174.9600
        2653    41.997900     192.0000     180.4500     174.9400
        2654    42.010100     194.0000     180.2200     174.9200
        2655    42.022400     176.0000     180.0100     174.9000
        2656    42.034600     181.0000     179.8900     174.8700
        2657    42.046900     191.0000     179.8800     174.8500
        2658    42.059100     178.0000     179.8100     174.8300
        2659    42.071400     189.0000     179.2500     174.8100
        2660    42.083600     182.0000     178.8500     174.7900
        2661    42.095900     199.0000     178.6700     174.7600
        2662    42.108100     176.0000     178.6200     174.7400
        2663    42.120400     182.0000     178.7400     174.7200
        2664    42.132600     183.0000     178.9800     174.7000
        2665    42.144900     172.0000     179.3100     174.6800
        2666    42.157100     199.0000     179.9400     174.6600
        2667    42.169400     187.0000     180.8600     174.6400
        2668    42.181600     189.0000     180.7600     174.6200
        2669    42.193900     196.0000     179.1400     174.5900
        2670    42.206100     203.0000     178.1000     174.5700
        2671    42.218400     187.0000     177.7500     174.5500
        2672    42.230600     168.0000     177.7000     174.5300
        2673    42.242900     206.0000     177.8000     174.5100
        2674    42.255100     189.0000     177.9600     174.4900
        2675    42.267400     185.0000     178.2800     174.4700
        2676    42.279700     193.0000     178.7900     174.4500
        2677    42.291900     180.0000     178.9500     174.4300
        2678    42.304200     200.0000     178.1800     174.4100
        2679    42.316400     198.0000     177.3700     174.3900
        2680    42.328700     179.0000     177.0500     174.3700
        2681    42.340900     190.0000     176.9300     174.3500
        2682    42.353200     163.0000     176.8700     174.3300
        2683    42.365400     183.0000     176.8500     174.3200
        2684    42.377700     156.0000     176.8400     174.3000
        2685    42.389900     165.0000     176.8600     174.2800
        2686    42.402200     198.0000     176.9100     174.2600
        2687    42.414400     174.0000     176.8500     174.2400
        2688    42.426700     189.0000     176.7000     174.2200
        2689    42.438900     195.0000     176.6200     174.2000
        2690    42.451200     178.0000     176.5800     174.1800
        2691    42.463400     190.0000     176.5700     174.1700
        2692    42.475700     199.0000     176.5600     174.1500
        2693    42.487900     187.0000     176.5500     174.1300
        2694    42.500200     166.0000     176.5600     174.1100
        2695    42.512400     174.0000     176.5800     174.0900
        2696    42.524700     194.0000     176.6200     174.0800
        2697    42.536900     211.0000     176.6600     174.0600
        2698    42.549200     177.0000     176.7400     174.0400
        2699    42.561400     192.0000     176.8400     174.0200
        2700    42.573700     171.0000     176.8600     174.0100
        2701    42.585900     176.0000     176.7700     173.9900
        2702    42.598200     189.0000     176.7600     173.9700
        2703    42.610400     184.0000     176.8000     173.9500
        2704    42.622700     202.0000     176.8600     173.9400
        2705    42.634900     192.0000     176.9500     173.9200
        2706    42.647200     175.0000     177.0500     173.9000
        2707    42.659400     167.0000     177.1800     173.8900
        2708    42.671700     179.0000     177.3600     173.8700
        2709    42.683900     183.0000     177.5400     173.8500
        2710    42.696200     170.0000     177.7300     173.8400
        2711    42.708400     195.0000     177.9700     173.8200
        2712    42.720700     207.0000     178.3300     173.8100
        2713    42.732900     178.0000     178.8800     173.7900
        2714    42.745200     192.0000     179.5100     173.7700
        2715    42.757400     192.0000     179.6500     173.7600
        2716    42.769700     179.0000     180.0100     173.7400
        2717    42.781900     176.0000     180.8900     173.7300
        2718    42.794200     192.0000     182.0800     173.7100
        2719    42.806400     175.0000     182.3800     173.6900
        2720    42.818700     214.0000     182.3600     173.6800
        2721    42.830900     196.0000     183.4700     173.6600
        2722    42.843200     178.0000     185.3600     173.6500
        2723    42.855400     183.0000     187.9200     173.6300
        2724    42.867700     202.0000     191.1400     173.6200
        2725    42.879900     184.0000     195.1700     173.6000
        2726    42.892200     215.0000     199.0500     173.5900
        2727    42.904400     188.0000     202.2400     173.5700
        2728    42.916700     202.0000     205.0000     173.5600
        2729    42.929000     185.0000     206.1300     173.5400
        2730    42.941200     204.0000     205.6000     173.5300
        2731    42.953500     208.0000     203.3000     173.5200
        2732    42.965700     191.0000     200.3700     173.5000
        2733    42.978000     193.0000     198.0600     173.4900
        2734    42.990200     196.0000     196.8500     173.4700
        2735    43.002500     196.0000     195.9100     173.4600
        2736    43.014700     203.0000     195.2500     173.4400
        2737    43.027000     207.0000     195.2300     173.4300
        2738    43.039200     186.0000     195.0800     173.4200
        2739    43.051500     216.0000     194.1800     173.4000
        2740    43.063700     178.0000     192.4700     173.3900
        2741    43.076000     202.0000     190.3200     173.3800
        2742    43.088200     178.0000     187.9300     173.3600
        2743    43.100500     158.0000     185.8800     173.3500
        2744    43.112700     219.0000     184.2900     173.3400
        2745    43.125000     202.0000     183.1200     173.3200
        2746    43.137200     202.0000     182.4100     173.3100
        2747    43.149500     198.0000     182.0100     173.3000
        2748    43.161700     180.0000     181.8200     173.2800
        2749    43.174000     220.0000     181.8300     173.2700
        2750    43.186200     195.0000     181.9900     173.2600
        2751    43.198500     177.0000     182.1400     173.2400
        2752    43.210700     210.0000     182.3200     173.2300
        2753    43.223000     195.0000     182.7400     173.2200
        2754    43.235200     188.0000     183.4100     173.2100
        2755    43.247500     185.0000     184.3700     173.1900
        2756    43.259700     192.0000     185.6700     173.1800
        2757    43.272000     209.0000     187.4500     173.1700
        2758    43.284200     199.0000     189.8200     173.1600
        2759    43.296500     208.0000     192.8900     173.1500
        2760    43.308700     193.0000     196.6600     173.1300
        2761    43.321000     221.0000     200.9600     173.1200
        2762    43.333200     234.0000     205.3800     173.1100
        2763    43.345500     232.0000     209.1900     173.1000
        2764    43.357700     227.0000     211.3900     173.0900
        2765    43.370000     244.0000     211.3600     173.0700
        2766    43.382200     213.0000     209.5500     173.0600
        2767    43.394500     224.0000     207.2400     173.0500
        2768    43.406700     223.0000     205.6900     173.0400
        2769    43.419000     225.0000     205.4900     173.0300
        2770    43.431200     246.0000     206.7300     173.0200
        2771    43.443500     228.0000     209.2300     173.0100
        2772    43.455700     221.0000     212.7100     172.9900
        2773    43.468000     234.0000     216.8300     172.9800
        2774    43.480200     246.0000     221.3700     172.9700
        2775    43.492500     230.0000     226.8100     172.9600
        2776    43.504700     244.0000     233.9800     172.9500
        2777    43.517000     263.0000     243.0500     172.9400
        2778    43.529200     264.0000     253.2900     172.9300
        2779    43.541500     300.0000     264.7300     172.9200
        2780    43.553800     258.0000     275.0700     172.9100
        2781    43.566000     260.0000     281.0600     172.9000
        2782    43.578300     275.0000     280.3000     172.8900
        2783    43.590500     269.0000     273.1800     172.8800
        2784    43.602800     275.0000     263.0700     172.8700
        2785    43.615000     273.0000     253.9100     172.8500
        2786    43.627300     261.0000     247.9300     172.8400
        2787    43.639500     248.0000     245.2500     172.8300
        2788    43.651800     237.0000     245.4500     172.8200
        2789    43.664000     238.0000     247.3200     172.8100
        2790    43.676300     259.0000     249.0200     172.8000
        2791    43.688500     228.0000     248.9900     172.7900
        2792    43.700800     258.0000     246.7900     172.7800
        2793    43.713000     228.0000     243.6000     172.7700
        2794    43.725300     255.0000     241.5400     172.7700
        2795    43.737500     223.0000     241.8600     172.7600
        2796    43.749800     260.0000     244.5100     172.7500
        2797    43.762000     272.0000     248.2600     172.7400
        2798    43.774300     269.0000     250.8700     172.7300
        2799    43.786500     267.0000     249.8400     172.7200
        2800    43.798800     291.0000     244.2200     172.7100
        2801    43.811000     235.0000     235.7100     172.7000
        2802    43.823300     241.0000     227.2600     172.6900
        2803    43.835500     201.0000     221.0400     172.6800
        2804    43.847800     214.0000     217.6400     172.6700
        2805    43.860000     192.0000     216.6100     172.6600
        2806    43.872300     218.0000     216.9900     172.6500
        2807    43.884500     233.0000     217.5400     172.6400
        2808    43.896800     203.0000     216.8200     172.6300
        2809    43.909000     218.0000     213.9000     172.6300
        2810    43.921300     224.0000     209.0500     172.6200
        2811    43.933500     204.0000     203.4800     172.6100
        2812    43.945800     178.0000     198.3600     172.6000
        2813    43.958000     192.0000     194.3700     172.5900
        2814    43.970300     198.0000     191.4500     172.5800
        2815    43.982500     191.0000     189.4400     172.5700
        2816    43.994800     214.0000     188.1900     172.5700
        2817    44.007000     181.0000     187.3500     172.5600
        2818    44.019300     182.0000     186.1300     172.5500
        2819    44.031500     190.0000     185.2400     172.5400
        2820    44.043800     184.0000     184.8400     172.5300
        2821    44.056000     196.0000     184.7200     172.5200
        2822    44.068300     170.0000     184.8900     172.5200
        2823    44.080500     196.0000     185.3500     172.5100
        2824    44.092800     187.0000     185.8700     172.5000
        2825    44.105000     191.0000     186.7100     172.4900
        2826    44.117300     200.0000     187.9200     172.4800
        2827    44.129500     192.0000     189.0500     172.4800
        2828    44.141800     199.0000     188.5000     172.4700
        2829    44.154000     188.0000     188.1100     172.4600
        2830    44.166300     193.0000     188.7100     172.4500
        2831    44.178600     206.0000     189.7800     172.4400
        2832    44.190800     224.0000     191.1600     172.4400
        2833    44.203100     196.0000     192.7500     172.4300
        2834    44.215300     192.0000     194.5400     172.4200
        2835    44.227600     225.0000     196.6600     172.4100
        2836    44.239800     211.0000     199.1800     172.4100
        2837    44.252100     214.0000     201.7300     172.4000
        2838    44.264300     209.0000     204.3600     172.3900
        2839    44.276600     203.0000     208.2100     172.3800
        2840    44.288800     225.0000     213.6400     172.3800
        2841    44.301100     247.0000     220.6200     172.3700
        2842    44.313300     272.0000     230.5400     172.3600
        2843    44.325600     268.0000     244.0700     172.3500
        2844    44.337800     297.0000     262.3500     172.3500
        2845    44.350100     322.0000     286.3100     172.3400
        2846    44.362300     342.0000     316.1000     172.3300
        2847    44.374600     383.0000     350.3500     172.3200
        2848    44.386800     423.0000     385.3400     172.3200
        2849    44.399100     443.0000     414.1500     172.3100
        2850    44.411300     493.0000     427.7500     172.3000
        2851    44.423600     456.0000     420.5000     172.3000
        2852    44.435800     444.0000     396.2900     172.2900
        2853    44.448100     422.0000     366.6200     172.2800
        2854    44.460300     355.0000     342.0700     172.2800
        2855    44.472600     337.0000     327.4700     172.2700
        2856    44.484800     317.0000     322.7700     172.2600
        2857    44.497100     310.0000     325.2600     172.2600
        2858    44.509300     308.0000     330.7300     172.2500
        2859    44.521600     361.0000     333.8700     172.2400
        2860    44.533800     331.0000     329.8800     172.2400
        2861    44.546100     375.0000     317.5000     172.2300
        2862    44.558300     333.0000     300.1900     172.2200
        2863    44.570600     271.0000     283.2700     172.2200
        2864    44.582800     246.0000     270.1300     172.2100
        2865    44.595100     237.0000     261.2500     172.2000
        2866    44.607300     242.0000     255.1000     172.2000
        2867    44.619600     225.0000     249.3700     172.1900
        2868    44.631800     228.0000     242.3000     172.1800
        2869    44.644100     226.0000     233.9000     172.1800
        2870    44.656300     230.0000     225.6300     172.1700
        2871    44.668600     224.0000     218.9500     172.1600
        2872    44.680800     217.0000     214.4500     172.1600
        2873    44.693100     212.0000     212.0000     172.1500
        2874    44.705300     216.0000     211.0700     172.1500
        2875    44.717600     205.0000     210.9400     172.1400
        2876    44.729800     197.0000     210.7300     172.1300
        2877    44.742100     191.0000     209.6100     172.1300
        2878    44.754300     214.0000     207.2900     172.1200
        2879    44.766600     213.0000     204.2800     172.1100
        2880    44.778800     203.0000     201.4300     172.1100
        2881    44.791100     208.0000     199.2900     172.1000
        2882    44.803300     216.0000     197.8700     172.1000
        2883    44.815600     209.0000     196.8500     172.0900
        2884    44.827800     188.0000     195.7900     172.0800
        2885    44.840100     199.0000     194.3700     172.0800
        2886    44.852400     192.0000     192.6800     172.0700
        2887    44.864600     195.0000     191.0400     172.0700
        2888    44.876900     218.0000     189.7600     172.0600
        2889    44.889100     206.0000     188.9700     172.0500
        2890    44.901400     206.0000     188.6300     172.0500
        2891    44.913600     188.0000     188.6400     172.0400
        2892    44.925900     175.0000     188.8500     172.0400
        2893    44.938100     190.0000     189.0500     172.0300
        2894    44.950400     200.0000     189.1000     172.0300
        2895    44.962600     200.0000     188.9300     172.0200
        2896    44.974900     173.0000     188.6600     172.0100
        2897    44.987100     179.0000     188.4700     172.0100
        2898    44.999400     195.0000     188.5100     172.0000
        2899    45.011600     206.0000     188.8000     172.0000
        2900    45.023900     194.0000     189.3500     171.9900
        2901    45.036100     195.0000     190.1400     171.9900
        2902    45.048400     190.0000     191.1600     171.9800
        2903    45.060600     201.0000     192.4300     171.9700
        2904    45.072900     201.0000     194.0400     171.9700
        2905    45.085100     213.0000     196.0900     171.9600
        2906    45.097400     187.0000     198.7500     171.9600
        2907    45.109600     223.0000     202.2600     171.9500
        2908    45.121900     241.0000     206.9900     171.9500
        2909    45.134100     210.0000     213.4100     171.9400
        2910    45.146400     199.0000     221.9600     171.9300
        2911    45.158600     252.0000     233.3400     171.9300
        2912    45.170900     262.0000     248.6200     171.9200
        2913    45.183100     288.0000     268.2100     171.9200
        2914    45.195400     287.0000     291.7200     171.9100
        2915    45.207600     293.0000     317.3900     171.9100
        2916    45.219900     334.0000     341.5400     171.9000
        2917    45.232100     312.0000     358.3400     171.9000
        2918    45.244400     355.0000     361.9400     171.8900
        2919    45.256600     369.0000     350.8900     171.8900
        2920    45.268900     331.0000     330.4100     171.8800
        2921    45.281100     302.0000     309.0500     171.8700
        2922    45.293400     273.0000     292.9900     171.8700
        2923    45.305600     275.0000     284.2400     171.8600
        2924    45.317900     249.0000     282.0300     171.8600
        2925    45.330100     288.0000     284.0300     171.8500
        2926    45.342400     257.0000     286.9800     171.8500
        2927    45.354600     271.0000     287.0100     171.8400
        2928    45.366900     270.0000     281.0500     171.8400
        2929    45.379100     262.0000     268.8200     171.8300
        2930    45.391400     242.0000     253.1400     171.8300
        2931    45.403600     221.0000     237.6300     171.8200
        2932    45.415900     226.0000     224.4600     171.8200
        2933    45.428100     209.0000     214.0100     171.8100
        2934    45.440400     216.0000     206.1700     171.8000
        2935    45.452600     195.0000     200.4900     171.8000
        2936    45.464900     187.0000     196.3600     171.7900
        2937    45.477100     190.0000     193.3100     171.7900
        2938    45.489400     209.0000     191.2600     171.7800
        2939    45.501700     182.0000     190.0300     171.7800
        2940    45.513900     190.0000     188.5100     171.7700
        2941    45.526200     181.0000     185.9000     171.7700
        2942    45.538400     180.0000     184.1400     171.7600
        2943    45.550700     175.0000     182.9400     171.7600
        2944    45.562900     165.0000     182.1000     171.7500
        2945    45.575200     181.0000     181.5400     171.7500
        2946    45.587400     192.0000     181.1600     171.7400
        2947    45.599700     165.0000     180.9400     171.7300
        2948    45.611900     183.0000     180.9900     171.7300
        2949    45.624200     170.0000     181.2100     171.7200
        2950    45.636400     201.0000     180.6800     171.7200
        2951    45.648700     175.0000     179.5500     171.7100
        2952    45.660900     184.0000     178.8700     171.7100
        2953    45.673200     162.0000     178.5400     171.7000
        2954    45.685400     172.0000     178.3500     171.7000
        2955    45.697700     190.0000     178.2500     171.6900
        2956    45.709900     174.0000     178.2300     171.6900
        2957    45.722200     186.0000     178.2900     171.6800
        2958    45.734400     184.0000     178.4600     171.6800
        2959    45.746700     195.0000     178.7300     171.6700
        2960    45.758900     164.0000     178.9800     171.6600
        2961    45.771200     198.0000     179.2600     171.6600
        2962    45.783400     187.0000     179.7400     171.6500
        2963    45.795700     195.0000     180.5500     171.6500
        2964    45.807900     217.0000     181.6300     171.6400
        2965    45.820200     191.0000     182.8900     171.6400
        2966    45.832400     196.0000     184.1500     171.6300
        2967    45.844700     171.0000     185.1000     171.6300
        2968    45.856900     153.0000     185.3800     171.6200
        2969    45.869200     185.0000     184.8400     171.6200
        2970    45.881400     183.0000     183.7400     171.6100
        2971    45.893700     187.0000     182.5200     171.6000
        2972    45.905900     163.0000     181.5500     171.6000
        2973    45.918200     168.0000     181.0000     171.5900
        2974    45.930400     200.0000     180.8300     171.5900
        2975    45.942700     189.0000     180.9400     171.5800
        2976    45.954900     198.0000     181.1700     171.5800
        2977    45.967200     173.0000     181.3000     171.5700
        2978    45.979400     199.0000     181.1400     171.5700
        2979    45.991700     162.0000     180.6200     171.5600
        2980    46.003900     195.0000     179.8700     171.5500
        2981    46.016200     184.0000     179.1000     171.5500
        2982    46.028400     192.0000     178.5100     171.5400
        2983    46.040700     199.0000     178.1900     171.5400
        2984    46.052900     179.0000     178.0400     171.5300
        2985    46.065200     172.0000     178.1600     171.5300
        2986    46.077400     200.0000     178.6200     171.5200
        2987    46.089700     193.0000     179.0100     171.5100
        2988    46.101900     171.0000     178.0200     171.5100
        2989    46.114200     187.0000     177.1900     171.5000
        2990    46.126500     185.0000     176.9200     171.5000
        2991    46.138700     162.0000     176.8600     171.4900
        2992    46.151000     189.0000     176.9000     171.4900
        2993    46.163200     212.0000     177.0200     171.4800
        2994    46.175500     199.0000     177.1800     171.4700
        2995    46.187700     184.0000     177.4500     171.4700
        2996    46.200000     189.0000     177.8400     171.4600
        2997    46.212200     167.0000     178.1200     171.4600
        2998    46.224500     173.0000     177.8300     171.4500
        2999    46.236700     168.0000     177.6400     171.4400
        3000    46.249000     213.0000     177.7900     171.4400
        3001    46.261200     177.0000     178.2600     171.4300
        3002    46.273500     198.0000     179.1700     171.4300
        3003    46.285700     168.0000     180.2100     171.4200
        3004    46.298000     171.0000     181.8200     171.4100
        3005    46.310200     154.0000     184.4600     171.4100
        3006    46.322500     193.0000     186.6900     171.4000
        3007    46.334700     178.0000     183.6000     171.4000
        3008    46.347000     166.0000     180.7800     171.3900
        3009    46.359200     184.0000     180.0700     171.3800
        3010    46.371500     205.0000     180.1600     171.3800
        3011    46.383700     180.0000     180.6400     171.3700
        3012    46.396000     166.0000     181.4300     171.3600
        3013    46.408200     175.0000     182.4100     171.3600
        3014    46.420500     177.0000     183.7500     171.3500
        3015    46.432700     180.0000     185.6000     171.3500
        3016    46.445000     195.0000     187.1000     171.3400
        3017    46.457200     176.0000     186.3300     171.3300
        3018    46.469500     189.0000     185.4300     171.3300
        3019    46.481700     177.0000     185.4800     171.3200
        3020    46.494000     183.0000     185.8800     171.3100
        3021    46.506200     191.0000     186.2700     171.3100
        3022    46.518500     173.0000     186.9100     171.3000
        3023    46.530700     172.0000     187.8400     171.2900
        3024    46.543000     195.0000     189.0000     171.2900
        3025    46.555200     208.0000     190.3800     171.2800
        3026    46.567500     181.0000     191.9000     171.2700
        3027    46.579700     225.0000     193.5900     171.2700
        3028    46.592000     204.0000     195.4800     171.2600
        3029    46.604200     199.0000     197.5600     171.2500
        3030    46.616500     212.0000     199.8300     171.2500
        3031    46.628700     210.0000     202.2700     171.2400
        3032    46.641000     184.0000     205.0000     171.2300
        3033    46.653200     196.0000     208.0900     171.2300
        3034    46.665500     222.0000     211.5800     171.2200
        3035    46.677700     211.0000     215.5500     171.2100
        3036    46.690000     218.0000     220.1800     171.2100
        3037    46.702200     221.0000     225.7700     171.2000
        3038    46.714500     230.0000     232.7700     171.1900
        3039    46.726700     256.0000     241.7700     171.1900
        3040    46.739000     289.0000     253.6000     171.1800
        3041    46.751300     281.0000     269.3900     171.1700
        3042    46.763500     314.0000     290.7100     171.1600
        3043    46.775800     427.0000     319.5500     171.1600
        3044    46.788000     368.0000     358.2900     171.1500
        3045    46.800300     401.0000     408.8400     171.1400
        3046    46.812500     504.0000     471.2800     171.1400
        3047    46.824800     539.0000     542.8100     171.1300
        3048    46.837000     599.0000     616.0200     171.1200
        3049    46.849300     673.0000     676.4000     171.1100
        3050    46.861500     727.0000     705.3900     171.1100
        3051    46.873800     765.0000     691.2200     171.1000
        3052    46.886000     680.0000     640.8700     171.0900
        3053    46.898300     601.0000     576.8000     171.0800
        3054    46.910500     538.0000     520.8600     171.0800
        3055    46.922800     490.0000     484.3200     171.0700
        3056    46.935000     474.0000     468.5400     171.0600
        3057    46.947300     449.0000     469.5600     171.0500
        3058    46.959500     443.0000     480.5200     171.0500
        3059    46.971800     482.0000     491.8300     171.0400
        3060    46.984000     482.0000     492.5800     171.0300
        3061    46.996300     458.0000     475.0800     171.0200
        3062    47.008500     440.0000     440.3300     171.0100
        3063    47.020800     375.0000     397.3100     171.0100
        3064    47.033000     377.0000     355.8500     171.0000
        3065    47.045300     309.0000     321.2300     170.9900
        3066    47.057500     258.0000     294.1200     170.9800
        3067    47.069800     244.0000     273.0100     170.9700
        3068    47.082000     243.0000     256.3100     170.9700
        3069    47.094300     226.0000     243.0000     170.9600
        3070    47.106500     201.0000     232.5100     170.9500
        3071    47.118800     217.0000     224.4100     170.9400
        3072    47.131000     229.0000     218.3700     170.9300
        3073    47.143300     214.0000     213.7100     170.9200
        3074    47.155500     209.0000     210.1700     170.9200
        3075    47.167800     205.0000     207.3400     170.9100
        3076    47.180000     195.0000     204.8300     170.9000
        3077    47.192300     200.0000     202.3300     170.8900
        3078    47.204500     207.0000     199.7200     170.8800
        3079    47.216800     195.0000     197.1000     170.8700
        3080    47.229000     193.0000     194.7700     170.8700
        3081    47.241300     201.0000     192.9700     170.8600
        3082    47.253500     194.0000     191.8800     170.8500
        3083    47.265800     186.0000     191.2400     170.8400
        3084    47.278000     202.0000     191.4700     170.8300
        3085    47.290300     195.0000     192.9000     170.8200
        3086    47.302500     195.0000     193.5800     170.8100
        3087    47.314800     188.0000     189.2300     170.8000
        3088    47.327000     173.0000     185.9400     170.7900
        3089    47.339300     203.0000     184.4900     170.7900
        3090    47.351500     218.0000     183.7600     170.7800
        3091    47.363800     170.0000     183.3900     170.7700
        3092    47.376000     184.0000     183.3200     170.7600
        3093    47.388300     179.0000     183.4400     170.7500
        3094    47.400600     195.0000     183.8500     170.7400
        3095    47.412800     189.0000     184.7400     170.7300
        3096    47.425100     205.0000     185.5200     170.7200
        3097    47.437300     179.0000     184.2600     170.7100
        3098    47.449600     170.0000     182.6200     170.7000
        3099    47.461800     186.0000     181.9700     170.6900
        3100    47.474100     184.0000     181.7800     170.6800
        3101    47.486300     188.0000     181.7800     170.6700
        3102    47.498600     193.0000     181.8700     170.6600
        3103    47.510800     173.0000     182.0400     170.6500
        3104    47.523100     167.0000     182.2800     170.6400
        3105    47.535300     162.0000     182.6000     170.6300
        3106    47.547600     164.0000     182.9900     170.6200
        3107    47.559800     183.0000     183.4700     170.6100
        3108    47.572100     213.0000     184.0400     170.6000
        3109    47.584300     174.0000     184.7100     170.5900
        3110    47.596600     169.0000     185.4900     170.5800
        3111    47.608800     158.0000     186.3900     170.5700
        3112    47.621100     209.0000     187.4600     170.5600
        3113    47.633300     176.0000     188.7100     170.5500
        3114    47.645600     187.0000     190.1100     170.5400
        3115    47.657800     198.0000     191.8200     170.5300
        3116    47.670100     210.0000     193.9000     170.5200
        3117    47.682300     199.0000     195.7000     170.5100
        3118    47.694600     175.0000     197.0200     170.5000
        3119    47.706800     221.0000     199.3700     170.4900
        3120    47.719100     211.0000     202.7800     170.4800
        3121    47.731300     180.0000     207.4200     170.4700
        3122    47.743600     203.0000     213.6700     170.4600
        3123    47.755800     219.0000     222.1500     170.4500
        3124    47.768100     244.0000     233.6600     170.4400
        3125    47.780300     286.0000     249.1700     170.4300
        3126    47.792600     270.0000     269.6000     170.4200
        3127    47.804800     296.0000     294.9700     170.4100
        3128    47.817100     373.0000     323.9700     170.3900
        3129    47.829300     359.0000     354.0600     170.3800
        3130    47.841600     389.0000     379.4800     170.3700
        3131    47.853800     436.0000     391.7700     170.3600
        3132    47.866100     411.0000     386.0600     170.3500
        3133    47.878300     385.0000     365.5500     170.3400
        3134    47.890600     355.0000     339.2000     170.3300
        3135    47.902800     325.0000     315.9700     170.3200
        3136    47.915100     312.0000     300.5200     170.3000
        3137    47.927300     289.0000     293.5800     170.2900
        3138    47.939600     277.0000     293.9500     170.2800
        3139    47.951800     293.0000     299.1200     170.2700
        3140    47.964100     272.0000     305.4900     170.2600
        3141    47.976300     299.0000     308.4900     170.2500
        3142    47.988600     274.0000     304.2400     170.2300
        3143    48.000800     305.0000     292.4300     170.2200
        3144    48.013100     280.0000     276.1600     170.2100
        3145    48.025400     248.0000     259.6300     170.2000
        3146    48.037600     230.0000     245.5700     170.1900
        3147    48.049900     250.0000     234.7500     170.1700
        3148    48.062100     238.0000     226.8900     170.1600
        3149    48.074400     225.0000     221.4300     170.1500
        3150    48.086600     217.0000     217.9700     170.1400
        3151    48.098900     212.0000     216.2700     170.1200
        3152    48.111100     218.0000     216.2800     170.1100
        3153    48.123400     215.0000     218.0500     170.1000
        3154    48.135600     207.0000     221.8300     170.0900
        3155    48.147900     219.0000     228.0200     170.0700
        3156    48.160100     260.0000     237.2500     170.0600
        3157    48.172400     237.0000     250.3200     170.0500
        3158    48.184600     271.0000     267.9700     170.0400
        3159    48.196900     280.0000     290.4800     170.0200
        3160    48.209100     331.0000     316.9800     170.0100
        3161    48.221400     395.0000     344.7400     170.0000
        3162    48.233600     385.0000     368.3200     169.9800
        3163    48.245900     402.0000     380.3500     169.9700
        3164    48.258100     425.0000     375.5700     169.9600
        3165    48.270400     390.0000     355.9600     169.9400
        3166    48.282600     356.0000     330.0400     169.9300
        3167    48.294900     317.0000     306.6500     169.9200
        3168    48.307100     272.0000     290.5100     169.9000
        3169    48.319400     251.0000     282.5900     169.8900
        3170    48.331600     290.0000     281.7100     169.8800
        3171    48.343900     254.0000     285.6100     169.8600
        3172    48.356100     257.0000     291.0500     169.8500
        3173    48.368400     269.0000     293.9400     169.8400
        3174    48.380600     312.0000     290.4900     169.8200
        3175    48.392900     270.0000     279.5300     169.8100
        3176    48.405100     282.0000     263.5300     169.7900
        3177    48.417400     253.0000     246.8200     169.7800
        3178    48.429600     221.0000     232.5400     169.7700
        3179    48.441900     217.0000     220.9200     169.7500
        3180    48.454100     194.0000     210.6200     169.7400
        3181    48.466400     217.0000     202.9100     169.7200
        3182    48.478600     182.0000     197.2000     169.7100
        3183    48.490900     190.0000     193.0800     169.7000
        3184    48.503100     192.0000     189.9900     169.6800
        3185    48.515400     164.0000     187.6500     169.6700
        3186    48.527600     178.0000     185.8500     169.6500
        3187    48.539900     166.0000     184.4800     169.6400
        3188    48.552100     164.0000     183.5400     169.6200
        3189    48.564400     202.0000     182.8300     169.6100
        3190    48.576600     174.0000     181.6700     169.5900
        3191    48.588900     184.0000     180.3200     169.5800
        3192    48.601100     166.0000     179.2400     169.5600
        3193    48.613400     149.0000     178.4200     169.5500
        3194    48.625600     182.0000     177.8000     169.5300
        3195    48.637900     174.0000     177.2800     169.5200
        3196    48.650100     170.0000     176.8300     169.5000
        3197    48.662400     161.0000     176.4400     169.4900
        3198    48.674700     193.0000     176.1000     169.4700
        3199    48.686900     198.0000     175.7800     169.4600
        3200    48.699100     158.0000     175.4600     169.4400
        3201    48.711400     167.0000     175.1700     169.4300
        3202    48.723700     169.0000     174.9200     169.4100
        3203    48.735900     175.0000     174.6900     169.3900
        3204    48.748200     154.0000     174.4800     169.3800
        3205    48.760400     150.0000     174.2900     169.3600
        3206    48.772700     164.0000     174.1200     169.3500
        3207    48.784900     180.0000     173.9600     169.3300
        3208    48.797200     174.0000     173.8100     169.3100
        3209    48.809400     167.0000     173.6800     169.3000
        3210    48.821700     179.0000     173.5400     169.2800
        3211    48.833900     172.0000     173.4000     169.2700
        3212    48.846200     184.0000     173.2800     169.2500
        3213    48.858400     164.0000     173.1600     169.2300
        3214    48.870700     144.0000     173.0600     169.2200
        3215    48.882900     173.0000     172.9700     169.2000
        3216    48.895200     154.0000     172.8800     169.1800
        3217    48.907400     166.0000     172.7900     169.1700
        3218    48.919700     194.0000     172.7100     169.1500
        3219    48.931900     172.0000     172.6400     169.1300
        3220    48.944200     170.0000     172.5700     169.1200
        3221    48.956400     193.0000     172.5000     169.1000
        3222    48.968700     192.0000     172.4400     169.0800
        3223    48.980900     166.0000     172.3900     169.0700
        3224    48.993200     162.0000     172.3400     169.0500
        3225    49.005400     163.0000     172.2900     169.0300
        3226    49.017700     162.0000     172.2500     169.0100
        3227    49.029900     154.0000     172.2200     169.0000
        3228    49.042200     180.0000     172.2100     168.9800
        3229    49.054400     159.0000     172.2200     168.9600
        3230    49.066700     160.0000     172.2600     168.9400
        3231    49.078900     155.0000     172.3600     168.9300
        3232    49.091200     180.0000     172.5000     168.9100
        3233    49.103400     184.0000     172.5800     168.8900
        3234    49.115700     163.0000     172.5700     168.8700
        3235    49.127900     158.0000     172.5600     168.8600
        3236    49.140200     161.0000     172.3900     168.8400
        3237    49.152400     172.0000     172.3700     168.8200
        3238    49.164700     164.0000     172.4500     168.8000
        3239    49.176900     179.0000     172.5800     168.7800
        3240    49.189200     157.0000     172.7300     168.7600
        3241    49.201400     174.0000     172.8800     168.7500
        3242    49.213700     167.0000     173.0200     168.7300
        3243    49.225900     171.0000     173.0900     168.7100
        3244    49.238200     160.0000     173.0400     168.6900
        3245    49.250400     177.0000     172.9200     168.6700
        3246    49.262700     151.0000     172.7500     168.6500
        3247    49.274900     158.0000     172.5800     168.6300
        3248    49.287200     164.0000     172.4900     168.6200
        3249    49.299400     153.0000     172.4800     168.6000
        3250    49.311700     190.0000     172.5100     168.5800
        3251    49.324000     181.0000     172.5700     168.5600
        3252    49.336200     180.0000     172.6400     168.5400
        3253    49.348500     169.0000     172.7100     168.5200
        3254    49.360700     168.0000     172.7900     168.5000
        3255    49.373000     176.0000     172.9200     168.4800
        3256    49.385200     178.0000     173.2200     168.4600
        3257    49.397500     177.0000     173.8800     168.4400
        3258    49.409700     174.0000     175.0300     168.4200
        3259    49.422000     178.0000     176.8700     168.4000
        3260    49.434200     164.0000     179.6600     168.3800
        3261    49.446500     195.0000     183.1600     168.3600
        3262    49.458700     183.0000     184.6200     168.3400
        3263    49.471000     179.0000     182.9200     168.3200
        3264    49.483200     187.0000     178.2600     168.3000
        3265    49.495500     166.0000     175.4800     168.2800
        3266    49.507700     144.0000     174.6900     168.2600
        3267    49.520000     197.0000     174.7300     168.2400
        3268    49.532200     162.0000     175.2200     168.2200
        3269    49.544500     159.0000     176.0800     168.2000
        3270    49.556700     157.0000     177.3700     168.1800
        3271    49.569000     173.0000     179.1500     168.1600
        3272    49.581200     166.0000     181.0200     168.1400
        3273    49.593500     163.0000     181.6400     168.1200
        3274    49.605700     182.0000     180.8300     168.1000
        3275    49.618000     173.0000     179.1800     168.0800
        3276    49.630200     165.0000     178.6400     168.0600
        3277    49.642500     193.0000     179.0700     168.0400
        3278    49.654700     194.0000     180.0300     168.0200
        3279    49.667000     186.0000     181.4400     168.0000
        3280    49.679200     199.0000     183.4200     167.9800
        3281    49.691500     178.0000     186.1700     167.9500
        3282    49.703700     202.0000     189.8500     167.9300
        3283    49.716000     187.0000     194.8500     167.9100
        3284    49.728200     202.0000     201.6400     167.8900
        3285    49.740500     220.0000     209.8200     167.8700
        3286    49.752700     238.0000     217.5200     167.8500
        3287    49.765000     228.0000     225.8600     167.8300
        3288    49.777200     237.0000     233.8200     167.8000
        3289    49.789500     236.0000     236.7700     167.7800
        3290    49.801700     208.0000     235.1900     167.7600
        3291    49.814000     230.0000     230.6300     167.7400
        3292    49.826200     266.0000     224.4100     167.7200
        3293    49.838500     231.0000     218.8100     167.6900
        3294    49.850700     219.0000     215.2300     167.6700
        3295    49.863000     209.0000     212.5000     167.6500
        3296    49.875200     223.0000     210.7100     167.6300
        3297    49.887500     203.0000     210.8400     167.6100
        3298    49.899700     196.0000     212.4700     167.5800
        3299    49.912000     231.0000     214.2000     167.5600
        3300    49.924200     208.0000     213.8900     167.5400
        3301    49.936500     219.0000     211.7600     167.5100
        3302    49.948700     192.0000     208.3600     167.4900
        3303    49.961000     218.0000     204.3500     167.4700
        3304    49.973300     195.0000     200.6900     167.4500
        3305    49.985500     191.0000     197.7800     167.4200
        3306    49.997800     179.0000     195.0700     167.4000
        3307    50.010000     194.0000     193.0600     167.3800
        3308    50.022300     182.0000     192.3400     167.3500
        3309    50.034500     163.0000     192.7000     167.3300
        3310    50.046800     188.0000     194.0500     167.3100
        3311    50.059000     183.0000     196.5000     167.2800
        3312    50.071300     188.0000     200.2900     167.2600
        3313    50.083500     235.0000     205.7900     167.2400
        3314    50.095800     189.0000     213.1800     167.2100
        3315    50.108000     226.0000     223.5300     167.1900
        3316    50.120300     234.0000     236.9400     167.1700
        3317    50.132500     267.0000     253.2400     167.1400
        3318    50.144800     265.0000     271.1400     167.1200
        3319    50.157000     287.0000     287.8500     167.1000
        3320    50.169300     285.0000     298.9900     167.0700
        3321    50.181500     321.0000     300.4900     167.0500
        3322    50.193800     296.0000     291.6900     167.0200
        3323    50.206000     277.0000     276.5100     167.0000
        3324    50.218300     266.0000     260.6200     166.9700
        3325    50.230500     213.0000     248.0400     166.9500
        3326    50.242800     234.0000     240.3200     166.9300
        3327    50.255000     224.0000     237.4100     166.9000
        3328    50.267300     204.0000     238.4200     166.8800
        3329    50.279500     216.0000     241.9000     166.8500
        3330    50.291800     214.0000     245.8000     166.8300
        3331    50.304000     232.0000     247.5800     166.8000
        3332    50.316300     241.0000     245.1000     166.7800
        3333    50.328500     190.0000     237.9800     166.7500
        3334    50.340800     194.0000     227.9800     166.7300
        3335    50.353000     226.0000     217.5900     166.7000
        3336    50.365300     210.0000     208.5500     166.6800
        3337    50.377500     181.0000     201.4600     166.6500
        3338    50.389800     184.0000     196.2400     166.6300
        3339    50.402000     213.0000     192.6100     166.6000
        3340    50.414300     181.0000     190.3200     166.5800
        3341    50.426500     181.0000     189.1100     166.5500
        3342    50.438800     173.0000     188.9800     166.5300
        3343    50.451000     222.0000     190.1500     166.5000
        3344    50.463300     185.0000     192.2300     166.4700
        3345    50.475500     190.0000     193.4500     166.4500
        3346    50.487800     209.0000     195.7500     166.4200
        3347    50.500000     196.0000     200.1300     166.4000
        3348    50.512300     216.0000     204.7100     166.3700
        3349    50.524500     197.0000     209.9300     166.3500
        3350    50.536800     226.0000     215.4000     166.3200
        3351    50.549000     208.0000     219.1600     166.2900
        3352    50.561300     230.0000     219.4900     166.2700
        3353    50.573500     242.0000     216.1500     166.2400
        3354    50.585800     188.0000     210.7200     166.2100
        3355    50.598000     218.0000     205.0800     166.1900
        3356    50.610300     205.0000     199.9800     166.1600
        3357    50.622600     174.0000     196.6300     166.1400
        3358    50.634800     174.0000     195.3700     166.1100
        3359    50.647100     201.0000     195.2300     166.0800
        3360    50.659300     205.0000     195.9700     166.0600
        3361    50.671600     199.0000     197.1800     166.0300
        3362    50.683800     191.0000     197.8200     166.0000
        3363    50.696100     186.0000     196.9400     165.9700
        3364    50.708300     195.0000     194.3300     165.9500
        3365    50.720600     180.0000     190.5800     165.9200
        3366    50.732800     186.0000     186.6600     165.8900
        3367    50.745100     165.0000     183.2500     165.8700
        3368    50.757300     178.0000     180.5800     165.8400
        3369    50.769600     175.0000     178.6300     165.8100
        3370    50.781800     134.0000     177.2800     165.7800
        3371    50.794100     180.0000     176.3100     165.7600
        3372    50.806300     169.0000     175.2300     165.7300
        3373    50.818600     174.0000     174.2700     165.7000
        3374    50.830800     152.0000     173.6500     165.6700
        3375    50.843100     159.0000     173.2300     165.6500
        3376    50.855300     169.0000     172.9300     165.6200
        3377    50.867600     201.0000     172.7300     165.5900
        3378    50.879800     150.0000     172.6100     165.5600
        3379    50.892100     186.0000     172.5600     165.5300
        3380    50.904300     181.0000     172.5900     165.5100
        3381    50.916600     181.0000     172.7000     165.4800
        3382    50.928800     176.0000     172.8400     165.4500
        3383    50.941100     172.0000     172.8600     165.4200
        3384    50.953300     165.0000     172.8700     165.3900
        3385    50.965600     151.0000     173.0000     165.3700
        3386    50.977800     171.0000     173.2400     165.3400
        3387    50.990100     187.0000     173.5800     165.3100
        3388    51.002300     189.0000     174.0000     165.2800
        3389    51.014600     206.0000     174.5200     165.2500
        3390    51.026800     147.0000     175.1500     165.2200
        3391    51.039100     178.0000     175.9200     165.1900
        3392    51.051300     196.0000     176.7400     165.1700
        3393    51.063600     176.0000     177.6300     165.1400
        3394    51.075800     175.0000     178.7000     165.1100
        3395    51.088100     187.0000     179.9000     165.0800
        3396    51.100300     190.0000     181.1700     165.0500
        3397    51.112600     183.0000     182.4100     165.0200
        3398    51.124800     188.0000     183.5700     164.9900
        3399    51.137100     208.0000     184.6900     164.9600
        3400    51.149300     179.0000     185.9700     164.9300
        3401    51.161600     193.0000     187.7300     164.9000
        3402    51.173800     192.0000     190.2400     164.8700
        3403    51.186100     214.0000     193.5200     164.8400
        3404    51.198300     172.0000     198.0800     164.8100
        3405    51.210600     207.0000     204.6400     164.7800
        3406    51.222800     260.0000     213.6900     164.7600
        3407    51.235100     235.0000     225.9700     164.7300
        3408    51.247300     262.0000     242.1100     164.7000
        3409    51.259600     273.0000     261.5400     164.6700
        3410    51.271900     289.0000     282.1300     164.6400
        3411    51.284100     331.0000     303.0600     164.6100
        3412    51.296400     365.0000     319.8300     164.5800
        3413    51.308600     379.0000     326.4500     164.5500
        3414    51.320900     335.0000     319.7800     164.5200
        3415    51.333100     364.0000     302.7100     164.4900
        3416    51.345400     276.0000     282.2300     164.4600
        3417    51.357600     283.0000     264.4300     164.4300
        3418    51.369900     255.0000     252.3200     164.3900
        3419    51.382100     265.0000     246.4600     164.3600
        3420    51.394400     288.0000     245.9500     164.3300
        3421    51.406600     247.0000     248.9300     164.3000
        3422    51.418900     246.0000     253.9900     164.2700
        3423    51.431100     249.0000     258.7400     164.2400
        3424    51.443400     283.0000     259.9200     164.2100
        3425    51.455600     236.0000     255.3400     164.1800
        3426    51.467900     250.0000     245.4200     164.1500
        3427    51.480100     246.0000     232.8400     164.1200
        3428    51.492400     251.0000     220.4400     164.0900
        3429    51.504600     215.0000     209.7900     164.0600
        3430    51.516900     210.0000     201.2700     164.0300
        3431    51.529100     180.0000     194.7600     164.0000
        3432    51.541400     189.0000     189.8900     163.9600
        3433    51.553600     193.0000     186.4000     163.9300
        3434    51.565900     194.0000     184.1300     163.9000
        3435    51.578100     220.0000     182.5700     163.8700
        3436    51.590400     168.0000     180.5200     163.8400
        3437    51.602600     189.0000     178.9400     163.8100
        3438    51.614900     197.0000     178.0900     163.7800
        3439    51.627100     179.0000     176.8900     163.7400
        3440    51.639400     170.0000     175.4000     163.7100
        3441    51.651600     183.0000     174.3000     163.6800
        3442    51.663900     192.0000     173.4000     163.6500
        3443    51.676100     166.0000     172.6800     163.6200
        3444    51.688400     170.0000     172.1300     163.5900
        3445    51.700600     165.0000     171.8000     163.5500
        3446    51.712900     166.0000     171.6200     163.5200
        3447    51.725100     191.0000     171.1600     163.4900
        3448    51.737400     159.0000     170.5900     163.4600
        3449    51.749600     179.0000     170.3000     163.4300
        3450    51.761900     157.0000     169.9600     163.3900
        3451    51.774100     155.0000     169.4300     163.3600
        3452    51.786400     151.0000     169.0300     163.3300
        3453    51.798600     168.0000     168.7800     163.3000
        3454    51.810900     140.0000     168.5900     163.2700
        3455    51.823100     153.0000     168.4300     163.2300
        3456    51.835400     163.0000     168.2900     163.2000
        3457    51.847600     146.0000     168.1700     163.1700
        3458    51.859900     158.0000     168.0700     163.1400
        3459    51.872100     172.0000     167.9800     163.1000
        3460    51.884400     164.0000     167.9000     163.0700
        3461    51.896700     154.0000     167.8300     163.0400
        3462    51.908900     187.0000     167.7700     163.0100
        3463    51.921200     167.0000     167.7200     162.9700
        3464    51.933400     165.0000     167.6700     162.9400
        3465    51.945700     174.0000     167.6400     162.9100
        3466    51.957900     166.0000     167.6300     162.8800
        3467    51.970200     164.0000     167.6400     162.8400
        3468    51.982400     164.0000     167.6800     162.8100
        3469    51.994700     194.0000     167.7500     162.7800
        3470    52.006900     162.0000     167.8600     162.7400
        3471    52.019200     162.0000     167.8100     162.7100
        3472    52.031400     151.0000     167.6800     162.6800
        3473    52.043700     147.0000     167.6400     162.6400
        3474    52.055900     159.0000     167.6600     162.6100
        3475    52.068200     163.0000     167.7300     162.5800
        3476    52.080400     172.0000     167.8500     162.5500
        3477    52.092700     179.0000     168.0400     162.5100
        3478    52.104900     165.0000     168.3100     162.4800
        3479    52.117200     164.0000     168.7400     162.4500
        3480    52.129400     165.0000     169.3100     162.4100
        3481    52.141700     177.0000     169.3300     162.3800
        3482    52.153900     150.0000     168.8100     162.3500
        3483    52.166200     162.0000     168.5800     162.3100
        3484    52.178400     188.0000     168.5500     162.2800
        3485    52.190700     186.0000     168.6300     162.2400
        3486    52.202900     154.0000     168.7700     162.2100
        3487    52.215200     168.0000     168.9400     162.1800
        3488    52.227400     186.0000     169.1700     162.1400
        3489    52.239700     182.0000     169.4500     162.1100
        3490    52.251900     165.0000     169.8200     162.0800
        3491    52.264200     173.0000     170.3100     162.0400
        3492    52.276400     169.0000     170.7600     162.0100
        3493    52.288700     199.0000     170.9500     161.9700
        3494    52.300900     179.0000     171.1900     161.9400
        3495    52.313200     161.0000     171.7300     161.9100
        3496    52.325400     156.0000     172.5800     161.8700
        3497    52.337700     177.0000     173.7900     161.8400
        3498    52.349900     159.0000     175.5000     161.8100
        3499    52.362200     199.0000     177.8500     161.7700
        3500    52.374400     162.0000     180.9700     161.7400
        3501    52.386700     180.0000     184.8900     161.7000
        3502    52.398900     181.0000     189.2200     161.6700
        3503    52.411200     222.0000     192.9900     161.6300
        3504    52.423400     195.0000     194.6400     161.6000
        3505    52.435700     233.0000     193.2100     161.5700
        3506    52.447900     203.0000     189.6800     161.5300
        3507    52.460200     195.0000     186.0200     161.5000
        3508    52.472400     208.0000     183.4500     161.4600
        3509    52.484700     195.0000     182.3100     161.4300
        3510    52.496900     199.0000     182.6100     161.3900
        3511    52.509200     175.0000     184.0900     161.3600
        3512    52.521400     183.0000     186.8300     161.3300
        3513    52.533700     184.0000     191.0300     161.2900
        3514    52.546000     194.0000     195.0800     161.2600
        3515    52.558200     184.0000     194.2300     161.2200
        3516    52.570500     209.0000     192.0200     161.1900
        3517    52.582700     159.0000     190.2300     161.1500
        3518    52.595000     184.0000     188.6500     161.1200
        3519    52.607200     173.0000     187.6500     161.0800
        3520    52.619500     183.0000     187.4800     161.0500
        3521    52.631700     198.0000     188.1700     161.0100
        3522    52.644000     190.0000     189.6500     160.9800
        3523    52.656200     170.0000     191.8100     160.9400
        3524    52.668500     170.0000     194.9200     160.9100
        3525    52.680700     200.0000     198.8600     160.8700
        3526    52.693000     204.0000     201.2100     160.8400
        3527    52.705200     191.0000     201.3300     160.8100
        3528    52.717500     193.0000     202.8300     160.7700
        3529    52.729700     189.0000     205.5200     160.7400
        3530    52.742000     202.0000     208.6400     160.7000
        3531    52.754200     168.0000     212.2800     160.6700
        3532    52.766500     190.0000     216.5700     160.6300
        3533    52.778700     227.0000     221.6400     160.6000
        3534    52.791000     234.0000     227.7800     160.5600
        3535    52.803200     218.0000     235.3500     160.5300
        3536    52.815500     260.0000     244.9000     160.4900
        3537    52.827700     252.0000     256.9500     160.4600
        3538    52.840000     265.0000     271.7800     160.4200
        3539    52.852200     288.0000     290.5400     160.3900
        3540    52.864500     324.0000     315.3800     160.3500
        3541    52.876700     376.0000     348.5800     160.3200
        3542    52.889000     435.0000     392.3400     160.2800
        3543    52.901200     496.0000     449.0200     160.2500
        3544    52.913500     559.0000     519.9200     160.2100
        3545    52.925700     662.0000     603.4400     160.1700
        3546    52.938000     751.0000     693.0600     160.1400
        3547    52.950200     813.0000     775.2200     160.1000
        3548    52.962500     867.0000     830.6900     160.0700
        3549    52.974700     847.0000     842.0600     160.0300
        3550    52.987000     832.0000     805.7800     160.0000
        3551    52.999200     755.0000     736.7100     159.9600
        3552    53.011500     758.0000     658.9100     159.9300
        3553    53.023700     647.0000     591.8500     159.8900
        3554    53.036000     596.0000     545.1200     159.8600
        3555    53.048200     552.0000     520.7500     159.8200
        3556    53.060500     541.0000     516.5300     159.7900
        3557    53.072700     486.0000     527.5500     159.7500
        3558    53.085000     538.0000     546.5200     159.7200
        3559    53.097200     555.0000     563.5500     159.6800
        3560    53.109500     595.0000     567.0900     159.6500
        3561    53.121700     525.0000     547.9100     159.6100
        3562    53.134000     553.0000     508.4500     159.5800
        3563    53.146200     482.0000     457.9800     159.5400
        3564    53.158500     405.0000     406.4900     159.5000
        3565    53.170700     355.0000     360.8500     159.4700
        3566    53.183000     318.0000     323.6800     159.4300
        3567    53.195200     270.0000     294.9800     159.4000
        3568    53.207500     258.0000     272.7800     159.3600
        3569    53.219800     234.0000     255.8900     159.3300
        3570    53.232000     235.0000     243.0600     159.2900
        3571    53.244300     234.0000     233.3100     159.2600
        3572    53.256500     210.0000     225.4000     159.2200
        3573    53.268800     193.0000     218.4400     159.1900
        3574    53.281000     201.0000     212.9200     159.1500
        3575    53.293300     216.0000     208.6900     159.1200
        3576    53.305500     199.0000     205.4000     159.0800
        3577    53.317800     203.0000     202.8600     159.0400
        3578    53.330000     204.0000     200.9600     159.0100
        3579    53.342300     194.0000     199.6800     158.9700
        3580    53.354500     232.0000     199.0100     158.9400
        3581    53.366800     214.0000     198.9900     158.9000
        3582    53.379000     201.0000     199.7300     158.8700
        3583    53.391300     186.0000     201.3800     158.8300
        3584    53.403500     192.0000     204.1500     158.8000
        3585    53.415800     215.0000     208.3700     158.7600
        3586    53.428000     214.0000     214.4600     158.7300
        3587    53.440300     219.0000     222.9400     158.6900
        3588    53.452500     249.0000     234.2500     158.6600
        3589    53.464800     248.0000     248.5700     158.6200
        3590    53.477000     241.0000     265.3500     158.5900
        3591    53.489300     281.0000     282.8500     158.5500
        3592    53.501500     273.0000     297.8000     158.5100
        3593    53.513800     290.0000     306.0000     158.4800
        3594    53.526000     296.0000     304.4700     158.4400
        3595    53.538300     315.0000     293.8700     158.4100
        3596    53.550500     283.0000     278.4700     158.3700
        3597    53.562800     292.0000     263.1800     158.3400
        3598    53.575000     262.0000     251.3900     158.3000
        3599    53.587300     238.0000     244.8300     158.2700
        3600    53.599500     243.0000     243.1300     158.2300
        3601    53.611800     247.0000     242.1900     158.2000
        3602    53.624000     217.0000     242.5600     158.1600
        3603    53.636300     230.0000     245.8900     158.1300
        3604    53.648500     209.0000     249.1600     158.0900
        3605    53.660800     242.0000     249.6600     158.0600
        3606    53.673000     265.0000     245.8400     158.0200
        3607    53.685300     245.0000     238.0700     157.9900
        3608    53.697500     248.0000     228.1400     157.9500
        3609    53.709800     203.0000     218.0000     157.9200
        3610    53.722000     204.0000     209.0200     157.8800
        3611    53.734300     186.0000     201.9200     157.8500
        3612    53.746500     199.0000     196.2700     157.8100
        3613    53.758800     192.0000     190.5700     157.7800
        3614    53.771000     174.0000     185.7600     157.7400
        3615    53.783300     182.0000     182.5000     157.7100
        3616    53.795500     175.0000     180.3200     157.6700
        3617    53.807800     190.0000     178.8000     157.6400
        3618    53.820000     173.0000     177.6900     157.6000
        3619    53.832300     156.0000     176.8000     157.5700
        3620    53.844600     187.0000     175.9600     157.5300
        3621    53.856800     176.0000     175.0800     157.5000
        3622    53.869100     174.0000     174.1500     157.4600
        3623    53.881300     186.0000     173.2600     157.4300
        3624    53.893600     167.0000     172.5000     157.3900
        3625    53.905800     172.0000     171.9200     157.3600
        3626    53.918100     172.0000     171.5100     157.3200
        3627    53.930300     186.0000     171.2700     157.2900
        3628    53.942600     173.0000     171.1700     157.2500
        3629    53.954800     176.0000     171.2000     157.2200
        3630    53.967100     160.0000     171.3600     157.1800
        3631    53.979300     187.0000     171.6600     157.1500
        3632    53.991600     171.0000     172.1800     157.1200
        3633    54.003800     196.0000     172.9100     157.0800
        3634    54.016100     180.0000     173.9400     157.0500
        3635    54.028300     207.0000     175.5000     157.0100
        3636    54.040600     183.0000     177.2500     156.9800
        3637    54.052800     165.0000     177.2900     156.9400
        3638    54.065100     169.0000     176.7700     156.9100
        3639    54.077300     182.0000     177.3600     156.8800
        3640    54.089600     169.0000     178.7900     156.8400
        3641    54.101800     175.0000     180.9300     156.8100
        3642    54.114100     207.0000     183.8600     156.7700
        3643    54.126300     191.0000     187.8200     156.7400
        3644    54.138600     231.0000     193.1800     156.7000
        3645    54.150800     216.0000     200.4100     156.6700
        3646    54.163100     227.0000     210.1600     156.6400
        3647    54.175300     221.0000     223.0900     156.6000
        3648    54.187600     234.0000     239.2800     156.5700
        3649    54.199800     253.0000     257.6500     156.5300
        3650    54.212100     257.0000     277.1300     156.5000
        3651    54.224300     284.0000     294.8800     156.4700
        3652    54.236600     313.0000     305.8700     156.4300
        3653    54.248800     300.0000     305.9500     156.4000
        3654    54.261100     323.0000     295.1800     156.3700
        3655    54.273300     268.0000     278.2200     156.3300
        3656    54.285600     263.0000     260.9800     156.3000
        3657    54.297800     246.0000     247.4700     156.2700
        3658    54.310100     212.0000     239.2700     156.2300
        3659    54.322300     239.0000     236.5300     156.2000
        3660    54.334600     251.0000     238.7800     156.1700
        3661    54.346800     209.0000     245.1800     156.1300
        3662    54.359100     239.0000     254.4200     156.1000
        3663    54.371300     247.0000     264.4300     156.0700
        3664    54.383600     269.0000     272.3200     156.0300
        3665    54.395800     280.0000     275.3900     156.0000
        3666    54.408100     256.0000     272.3700     155.9700
        3667    54.420300     285.0000     263.7600     155.9300
        3668    54.432600     291.0000     251.2400     155.9000
        3669    54.444800     242.0000     237.0900     155.8700
        3670    54.457100     255.0000     223.6900     155.8300
        3671    54.469400     236.0000     212.6100     155.8000
        3672    54.481600     217.0000     204.4800     155.7700
        3673    54.493900     210.0000     199.3700     155.7400
        3674    54.506100     218.0000     196.6600     155.7000
        3675    54.518400     192.0000     194.4100     155.6700
        3676    54.530600     200.0000     193.1000     155.6400
        3677    54.542900     194.0000     193.3000     155.6100
        3678    54.555100     195.0000     193.8500     155.5700
        3679    54.567400     199.0000     193.7400     155.5400
        3680    54.579600     178.0000     192.3300     155.5100
        3681    54.591900     215.0000     189.8400     155.4800
        3682    54.604100     204.0000     186.8900     155.4500
        3683    54.616400     201.0000     182.9200     155.4100
        3684    54.628600     188.0000     178.4500     155.3800
        3685    54.640900     159.0000     175.3400     155.3500
        3686    54.653100     165.0000     173.2300     155.3200
        3687    54.665400     169.0000     171.2300     155.2900
        3688    54.677600     154.0000     169.4800     155.2500
        3689    54.689900     161.0000     168.3600     155.2200
        3690    54.702100     174.0000     167.7300     155.1900
        3691    54.714400     156.0000     167.4200     155.1600
        3692    54.726600     182.0000     167.3500     155.1300
        3693    54.738900     154.0000     167.5200     155.1000
        3694    54.751100     146.0000     167.8800     155.0700
        3695    54.763400     168.0000     167.9100     155.0300
        3696    54.775600     158.0000     167.6500     155.0000
        3697    54.787900     191.0000     167.9300     154.9700
        3698    54.800100     179.0000     168.7000     154.9400
        3699    54.812400     156.0000     168.6900     154.9100
        3700    54.824600     176.0000     168.4700     154.8800
        3701    54.836900     174.0000     168.9500     154.8500
        3702    54.849100     184.0000     170.1600     154.8200
        3703    54.861400     168.0000     172.1600     154.7900
        3704    54.873600     156.0000     175.0600     154.7600
        3705    54.885900     167.0000     179.0400     154.7300
        3706    54.898100     172.0000     184.3100     154.7000
        3707    54.910400     188.0000     190.9300     154.6700
        3708    54.922600     188.0000     198.4600     154.6400
        3709    54.934900     208.0000     205.4600     154.6100
        3710    54.947100     219.0000     210.5500     154.5800
        3711    54.959400     207.0000     212.0000     154.5500
        3712    54.971600     209.0000     209.1000     154.5200
        3713    54.983900     201.0000     203.1900     154.4900
        3714    54.996100     187.0000     196.3200     154.4600
        3715    55.008400     196.0000     190.2000     154.4300
        3716    55.020600     191.0000     185.7200     154.4000
        3717    55.032900     183.0000     183.0900     154.3700
        3718    55.045100     163.0000     182.2000     154.3400
        3719    55.057400     186.0000     182.7900     154.3100
        3720    55.069600     183.0000     184.4200     154.2800
        3721    55.081900     172.0000     186.2500     154.2500
        3722    55.094100     183.0000     187.4800     154.2200
        3723    55.106400     200.0000     187.4200     154.1900
        3724    55.118700     183.0000     185.5800     154.1600
        3725    55.130900     175.0000     182.2400     154.1400
        3726    55.143200     183.0000     178.3000     154.1100
        3727    55.155400     171.0000     174.5900     154.0800
        3728    55.167700     179.0000     171.6100     154.0500
        3729    55.179900     165.0000     169.6400     154.0200
        3730    55.192200     170.0000     168.1500     153.9900
        3731    55.204400     182.0000     165.7900     153.9700
        3732    55.216700     150.0000     163.8500     153.9400
        3733    55.228900     155.0000     162.3600     153.9100
        3734    55.241200     177.0000     161.4100     153.8800
        3735    55.253400     152.0000     160.8600     153.8600
        3736    55.265700     158.0000     160.6400     153.8300
        3737    55.277900     168.0000     160.5600     153.8000
        3738    55.290200     144.0000     160.0400     153.7700
        3739    55.302400     176.0000     159.5700     153.7500
        3740    55.314700     134.0000     159.5100     153.7200
        3741    55.326900     154.0000     159.7900     153.6900
        3742    55.339200     182.0000     160.3000     153.6600
        3743    55.351400     171.0000     160.5300     153.6400
        3744    55.363700     162.0000     160.0600     153.6100
        3745    55.375900     157.0000     158.9900     153.5800
        3746    55.388200     143.0000     158.5600     153.5600
        3747    55.400400     151.0000     158.5200     153.5300
        3748    55.412700     174.0000     158.4100     153.5100
        3749    55.424900     163.0000     158.3800     153.4800
        3750    55.437200     152.0000     158.3800     153.4500
        3751    55.449400     142.0000     158.3200     153.4300
        3752    55.461700     153.0000     158.2300     153.4000
        3753    55.473900     150.0000     158.2700     153.3800
        3754    55.486200     165.0000     158.5900     153.3500
        3755    55.498400     168.0000     159.1700     153.3300
        3756    55.510700     173.0000     159.8700     153.3000
        3757    55.522900     165.0000     160.2000     153.2800
        3758    55.535200     162.0000     159.3000     153.2500
        3759    55.547400     136.0000     158.2700     153.2300
        3760    55.559700     165.0000     157.8000     153.2000
        3761    55.571900     155.0000     157.5600     153.1800
        3762    55.584200     170.0000     157.5300     153.1500
        3763    55.596400     159.0000     157.6000     153.1300
        3764    55.608700     177.0000     157.6600     153.1000
        3765    55.620900     145.0000     157.7200     153.0800
        3766    55.633200     150.0000     157.8900     153.0600
        3767    55.645400     128.0000     158.1900     153.0300
        3768    55.657700     171.0000     158.6600     153.0100
        3769    55.669900     161.0000     159.2400     152.9800
        3770    55.682200     181.0000     159.5400     152.9600
        3771    55.694400     170.0000     159.6000     152.9400
        3772    55.706700     170.0000     159.4100     152.9100
        3773    55.718900     150.0000     158.9800     152.8900
        3774    55.731200     175.0000     158.9100     152.8700
        3775    55.743400     143.0000     159.0500     152.8500
        3776    55.755700     170.0000     159.2900     152.8200
        3777    55.768000     182.0000     159.5800     152.8000
        3778    55.780200     169.0000     159.9200     152.7800
        3779    55.792500     162.0000     160.3200     152.7600
        3780    55.804700     157.0000     160.7900     152.7300
        3781    55.817000     186.0000     161.3500     152.7100
        3782    55.829200     157.0000     162.0500     152.6900
        3783    55.841500     168.0000     162.9400     152.6700
        3784    55.853700     178.0000     163.8900     152.6500
        3785    55.866000     138.0000     164.8400     152.6300
        3786    55.878200     182.0000     166.1300     152.6000
        3787    55.890500     155.0000     167.9600     152.5800
        3788    55.902700     158.0000     170.4300     152.5600
        3789    55.915000     180.0000     173.6000     152.5400
        3790    55.927200     160.0000     177.6400     152.5200
        3791    55.939500     200.0000     183.1000     152.5000
        3792    55.951700     212.0000     190.2800     152.4800
        3793    55.964000     231.0000     199.3800     152.4600
        3794    55.976200     210.0000     210.2100     152.4400
        3795    55.988500     222.0000     221.9300     152.4200
        3796    56.000700     219.0000     232.7100     152.4000
        3797    56.013000     207.0000     239.9000     152.3800
        3798    56.025200     227.0000     241.1300     152.3600
        3799    56.037500     255.0000     236.0100     152.3400
        3800    56.049700     234.0000     226.6600     152.3200
        3801    56.062000     212.0000     216.2400     152.3100
        3802    56.074200     204.0000     207.1700     152.2900
        3803    56.086500     202.0000     200.7100     152.2700
        3804    56.098700     178.0000     197.1400     152.2500
        3805    56.111000     186.0000     196.2600     152.2300
        3806    56.123200     196.0000     197.4000     152.2100
        3807    56.135500     190.0000     199.9100     152.2000
        3808    56.147700     181.0000     203.1000     152.1800
        3809    56.160000     218.0000     205.5700     152.1600
        3810    56.172200     188.0000     205.8900     152.1400
        3811    56.184500     221.0000     203.3200     152.1300
        3812    56.196700     201.0000     198.2800     152.1100
        3813    56.209000     189.0000     192.0800     152.0900
        3814    56.221200     188.0000     186.0600     152.0800
        3815    56.233500     188.0000     181.0200     152.0600
        3816    56.245700     172.0000     177.2100     152.0400
        3817    56.258000     184.0000     174.5700     152.0300
        3818    56.270200     151.0000     172.9100     152.0100
        3819    56.282500     168.0000     172.0000     152.0000
        3820    56.294700     182.0000     171.8900     151.9800
        3821    56.307000     185.0000     172.5800     151.9600
        3822    56.319200     143.0000     174.0100     151.9500
        3823    56.331500     171.0000     176.0400     151.9300
        3824    56.343700     199.0000     178.4100     151.9200
        3825    56.356000     187.0000     180.6100     151.9000
        3826    56.368200     191.0000     181.9900     151.8900
        3827    56.380500     210.0000     182.0600     151.8800
        3828    56.392800     182.0000     180.9400     151.8600
        3829    56.405000     191.0000     179.2700     151.8500
        3830    56.417300     183.0000     177.8900     151.8300
        3831    56.429500     165.0000     177.3200     151.8200
        3832    56.441800     178.0000     177.9700     151.8100
        3833    56.454000     194.0000     180.0000     151.7900
        3834    56.466300     180.0000     183.5700     151.7800
        3835    56.478500     217.0000     188.8000     151.7700
        3836    56.490800     192.0000     195.7000     151.7600
        3837    56.503000     212.0000     203.9200     151.7400
        3838    56.515300     196.0000     212.4100     151.7300
        3839    56.527500     218.0000     219.2500     151.7200
        3840    56.539800     246.0000     222.9100     151.7100
        3841    56.552000     204.0000     222.0800     151.7000
        3842    56.564300     223.0000     216.8500     151.6900
        3843    56.576500     209.0000     208.9200     151.6700
        3844    56.588800     200.0000     200.5400     151.6600
        3845    56.601000     195.0000     193.3800     151.6500
        3846    56.613300     184.0000     188.1700     151.6400
        3847    56.625500     183.0000     185.0300     151.6300
        3848    56.637800     170.0000     183.8000     151.6200
        3849    56.650000     195.0000     184.1700     151.6100
        3850    56.662300     173.0000     185.6900     151.6000
        3851    56.674500     162.0000     187.6200     151.5900
        3852    56.686800     197.0000     189.0600     151.5800
        3853    56.699000     200.0000     189.1600     151.5700
        3854    56.711300     198.0000     187.3700     151.5700
        3855    56.723500     183.0000     183.8500     151.5600
        3856    56.735800     224.0000     179.4100     151.5500
        3857    56.748000     181.0000     174.9400     151.5400
        3858    56.760300     176.0000     171.0200     151.5300
        3859    56.772500     178.0000     167.8600     151.5200
        3860    56.784800     186.0000     165.4100     151.5200
        3861    56.797000     157.0000     163.5600     151.5100
        3862    56.809300     178.0000     162.1800     151.5000
        3863    56.821500     151.0000     161.1300     151.4900
        3864    56.833800     171.0000     160.3000     151.4900
        3865    56.846000     175.0000     159.7500     151.4800
        3866    56.858300     162.0000     159.4800     151.4800
        3867    56.870500     172.0000     159.5100     151.4700
        3868    56.882800     171.0000     159.5100     151.4600
        3869    56.895000     172.0000     158.7400     151.4600
        3870    56.907300     174.0000     158.0600     151.4500
        3871    56.919500     169.0000     157.7400     151.4500
        3872    56.931800     162.0000     157.6300     151.4400
        3873    56.944000     166.0000     157.6600     151.4400
        3874    56.956300     180.0000     157.8100     151.4300
        3875    56.968500     178.0000     158.1300     151.4300
        3876    56.980800     173.0000     158.5600     151.4300
        3877    56.993000     189.0000     158.6400     151.4200
        3878    57.005300     147.0000     158.7300     151.4200
        3879    57.017500     141.0000     159.3000     151.4200
        3880    57.029800     158.0000     160.0100     151.4100
        3881    57.042100     189.0000     159.7900     151.4100
        3882    57.054300     170.0000     159.2700     151.4100
        3883    57.066600     179.0000     159.2200     151.4100
        3884    57.078800     152.0000     159.5400     151.4000
        3885    57.091100     158.0000     160.1000     151.4000
        3886    57.103300     170.0000     160.9000     151.4000
        3887    57.115600     179.0000     161.9700     151.4000
        3888    57.127800     184.0000     163.4000     151.4000
        3889    57.140100     169.0000     165.2100     151.4000
        3890    57.152300     162.0000     167.4100     151.4000
        3891    57.164600     167.0000     170.4000     151.4000
        3892    57.176800     161.0000     174.4000     151.4000
        3893    57.189100     178.0000     179.1200     151.4000
        3894    57.201300     184.0000     184.5100     151.4000
        3895    57.213600     170.0000     190.6500     151.4000
        3896    57.225800     204.0000     196.2200     151.4000
        3897    57.238100     228.0000     199.7700     151.4000
        3898    57.250300     197.0000     200.7200     151.4000
        3899    57.262600     168.0000     198.8400     151.4100
        3900    57.274800     186.0000     195.3200     151.4100
        3901    57.287100     212.0000     191.5500     151.4100
        3902    57.299300     220.0000     187.8300     151.4100
        3903    57.311600     214.0000     185.9300     151.4200
        3904    57.323800     180.0000     186.4900     151.4200
        3905    57.336100     189.0000     189.3700     151.4200
        3906    57.348300     196.0000     194.5000     151.4300
        3907    57.360600     206.0000     201.8900     151.4300
        3908    57.372800     239.0000     211.0800     151.4300
        3909    57.385100     227.0000     220.7700     151.4400
        3910    57.397300     222.0000     229.1700     151.4400
        3911    57.409600     260.0000     233.9500     151.4500
        3912    57.421800     255.0000     233.0900     151.4500
        3913    57.434100     223.0000     226.8100     151.4600
        3914    57.446300     248.0000     216.9600     151.4700
        3915    57.458600     209.0000     206.1300     151.4700
        3916    57.470800     230.0000     196.8100     151.4800
        3917    57.483100     185.0000     189.9600     151.4900
        3918    57.495300     192.0000     185.5700     151.4900
        3919    57.507600     189.0000     183.3700     151.5000
        3920    57.519800     188.0000     183.0200     151.5100
        3921    57.532100     176.0000     184.1200     151.5200
        3922    57.544300     185.0000     186.1100     151.5200
        3923    57.556600     196.0000     188.1300     151.5300
        3924    57.568800     204.0000     189.0700     151.5400
        3925    57.581100     190.0000     188.0100     151.5500
        3926    57.593300     188.0000     184.9200     151.5600
        3927    57.605600     180.0000     180.5300     151.5700
        3928    57.617800     205.0000     175.8800     151.5800
        3929    57.630100     147.0000     171.7600     151.5900
        3930    57.642300     165.0000     168.5200     151.6000
        3931    57.654600     148.0000     166.0500     151.6100
        3932    57.666800     165.0000     163.8000     151.6200
        3933    57.679100     145.0000     161.9600     151.6300
        3934    57.691400     166.0000     160.6600     151.6500
        3935    57.703600     140.0000     159.7000     151.6600
        3936    57.715900     162.0000     158.9800     151.6700
        3937    57.728100     187.0000     158.4300     151.6800
        3938    57.740400     155.0000     158.0200     151.7000
        3939    57.752600     165.0000     157.7400     151.7100
        3940    57.764900     167.0000     157.5800     151.7200
        3941    57.777100     169.0000     157.5400     151.7400
        3942    57.789400     147.0000     157.6500     151.7500
        3943    57.801600     156.0000     157.9000     151.7700
        3944    57.813900     160.0000     158.0200     151.7800
        3945    57.826100     174.0000     158.0300     151.8000
        3946    57.838400     169.0000     158.2600     151.8100
        3947    57.850600     189.0000     158.7700     151.8300
        3948    57.862900     153.0000     159.5600     151.8400
        3949    57.875100     171.0000     160.6300     151.8600
        3950    57.887400     151.0000     161.9400     151.8800
        3951    57.899600     143.0000     163.4000     151.9000
        3952    57.911900     178.0000     164.8000     151.9100
        3953    57.924100     180.0000     165.8400     151.9300
        3954    57.936400     158.0000     166.1900     151.9500
        3955    57.948600     185.0000     165.7400     151.9700
        3956    57.960900     149.0000     164.6400     151.9900
        3957    57.973100     160.0000     163.1900     152.0100
        3958    57.985400     164.0000     161.8100     152.0200
        3959    57.997600     146.0000     160.7300     152.0400
        3960    58.009900     178.0000     160.0300     152.0600
        3961    58.022100     147.0000     159.6800     152.0800
        3962    58.034400     157.0000     159.6400     152.1100
        3963    58.046600     156.0000     159.8600     152.1300
        3964    58.058900     150.0000     160.2300     152.1500
        3965    58.071100     155.0000     160.6300     152.1700
        3966    58.083400     157.0000     160.8700     152.1900
        3967    58.095600     152.0000     160.8200     152.2100
        3968    58.107900     172.0000     160.3800     152.2400
        3969    58.120100     156.0000     159.6500     152.2600
        3970    58.132400     175.0000     158.8000     152.2800
        3971    58.144600     165.0000     157.9900     152.3100
        3972    58.156900     144.0000     157.3000     152.3300
        3973    58.169100     183.0000     156.7700     152.3600
        3974    58.181400     167.0000     156.3900     152.3800
        3975    58.193600     167.0000     156.1600     152.4100
        3976    58.205900     159.0000     156.0900     152.4300
        3977    58.218100     152.0000     156.0200     152.4600
        3978    58.230400     157.0000     155.7600     152.4900
        3979    58.242600     182.0000     155.6600     152.5100
        3980    58.254900     152.0000     155.7800     152.5400
        3981    58.267100     159.0000     155.9400     152.5700
        3982    58.279400     146.0000     155.6100     152.5900
        3983    58.291600     146.0000     155.2400     152.6200
        3984    58.303900     166.0000     155.0800     152.6500
        3985    58.316200     167.0000     155.0200     152.6800
        3986    58.328400     169.0000     155.0100     152.7100
        3987    58.340700     158.0000     155.0300     152.7400
        3988    58.352900     171.0000     155.1000     152.7700
        3989    58.365200     146.0000     155.2000     152.8000
        3990    58.377400     138.0000     155.2800     152.8300
        3991    58.389700     152.0000     155.2700     152.8600
        3992    58.401900     180.0000     155.2800     152.8900
        3993    58.414200     169.0000     155.4000     152.9200
        3994    58.426400     177.0000     155.5100     152.9600
        3995    58.438700     156.0000     155.4400     152.9900
        3996    58.450900     143.0000     155.3200     153.0200
        3997    58.463200     167.0000     155.2800     153.0600
        3998    58.475400     171.0000     155.3000     153.0900
        3999    58.487700     155.0000     155.3400     153.1200
        4000    58.499900     174.0000     155.3900     153.1600
        4001    58.512200     155.0000     155.4600     153.1900
        4002    58.524400     150.0000     155.5500     153.2300
        4003    58.536700     163.0000     155.6500     153.2700
        4004    58.548900     175.0000     155.7700     153.3000
        4005    58.561200     165.0000     155.9100     153.3400
        4006    58.573400     168.0000     156.0300     153.3700
        4007    58.585700     160.0000     156.1300     153.4100
        4008    58.597900     165.0000     156.3400     153.4500
        4009    58.610200     150.0000     156.6200     153.4900
        4010    58.622400     161.0000     156.6600     153.5300
        4011    58.634700     144.0000     156.4600     153.5700
        4012    58.646900     147.0000     156.4200     153.6000
        4013    58.659200     177.0000     156.4800     153.6400
        4014    58.671400     156.0000     156.6000     153.6800
        4015    58.683700     159.0000     156.7800     153.7200
        4016    58.695900     164.0000     157.0300     153.7700
        4017    58.708200     169.0000     157.3800     153.8100
        4018    58.720400     141.0000     157.8900     153.8500
        4019    58.732700     150.0000     158.2900     153.8900
        4020    58.744900     152.0000     158.0600     153.9300
        4021    58.757200     142.0000     157.9300     153.9800
        4022    58.769400     162.0000     158.0600     154.0200
        4023    58.781700     170.0000     158.2200     154.0600
        4024    58.793900     162.0000     158.3900     154.1100
        4025    58.806200     138.0000     158.7500     154.1500
        4026    58.818400     164.0000     159.3300     154.2000
        4027    58.830700     167.0000     160.2700     154.2400
        4028    58.842900     155.0000     161.3500     154.2900
        4029    58.855200     141.0000     161.1700     154.3300
        4030    58.867400     161.0000     160.4500     154.3800
        4031    58.879700     147.0000     160.4100     154.4300
        4032    58.891900     153.0000     160.6400     154.4800
        4033    58.904200     171.0000     160.8000     154.5200
        4034    58.916400     160.0000     161.0200     154.5700
        4035    58.928700     177.0000     161.4200     154.6200
        4036    58.940900     187.0000     162.0000     154.6700
        4037    58.953200     174.0000     162.7900     154.7200
        4038    58.965500     154.0000     163.6800     154.7700
        4039    58.977700     172.0000     164.2100     154.8200
        4040    58.990000     142.0000     164.8400     154.8700
        4041    59.002200     174.0000     165.7500     154.9300
        4042    59.014500     169.0000     166.3100     154.9800
        4043    59.026700     165.0000     166.5200     155.0300
        4044    59.039000     138.0000     166.9600     155.0800
        4045    59.051200     154.0000     167.6500     155.1300
        4046    59.063500     165.0000     168.4900     155.1900
        4047    59.075700     185.0000     169.4600     155.2400
        4048    59.088000     185.0000     170.5800     155.3000
        4049    59.100200     187.0000     171.9000     155.3500
        4050    59.112500     172.0000     173.4700     155.4100
        4051    59.124700     156.0000     175.3400     155.4700
        4052    59.137000     165.0000     177.4100     155.5200
        4053    59.149200     164.0000     179.8700     155.5800
        4054    59.161500     199.0000     183.0300     155.6400
        4055    59.173700     181.0000     187.0800     155.6900
        4056    59.186000     206.0000     192.2500     155.7500
        4057    59.198200     225.0000     198.9400     155.8100
        4058    59.210500     238.0000     207.6800     155.8700
        4059    59.222700     238.0000     219.1300     155.9300
        4060    59.235000     255.0000     233.9900     155.9900
        4061    59.247200     261.0000     252.7700     156.0500
        4062    59.259500     282.0000     275.2200     156.1100
        4063    59.271700     290.0000     299.4000     156.1700
        4064    59.284000     319.0000     321.8500     156.2400
        4065    59.296200     337.0000     337.6000     156.3000
        4066    59.308500     351.0000     341.7900     156.3600
        4067    59.320700     354.0000     333.4100     156.4300
        4068    59.333000     346.0000     316.5400     156.4900
        4069    59.345200     339.0000     297.5700     156.5500
        4070    59.357500     316.0000     281.6800     156.6200
        4071    59.369700     272.0000     271.5800     156.6800
        4072    59.382000     275.0000     268.2300     156.7500
        4073    59.394200     263.0000     271.7700     156.8200
        4074    59.406500     282.0000     282.0500     156.8800
        4075    59.418700     287.0000     298.5200     156.9500
        4076    59.431000     317.0000     319.5200     157.0200
        4077    59.443200     342.0000     341.8100     157.0900
        4078    59.455500     354.0000     360.2800     157.1600
        4079    59.467700     350.0000     368.8800     157.2300
        4080    59.480000     352.0000     363.6700     157.2900
        4081    59.492200     376.0000     345.8200     157.3600
        4082    59.504500     328.0000     320.7800     157.4400
        4083    59.516700     295.0000     294.6600     157.5100
        4084    59.529000     305.0000     272.0300     157.5800
        4085    59.541200     245.0000     254.9000     157.6500
        4086    59.553500     229.0000     243.2000     157.7200
        4087    59.565700     236.0000     236.3700     157.8000
        4088    59.578000     212.0000     233.6000     157.8700
        4089    59.590200     220.0000     234.1800     157.9500
        4090    59.602500     189.0000     237.1200     158.0200
        4091    59.614800     216.0000     240.7500     158.1000
        4092    59.627000     210.0000     243.0000     158.1700
        4093    59.639300     217.0000     241.9100     158.2500
        4094    59.651500     234.0000     236.6400     158.3200
        4095    59.663800     215.0000     228.1200     158.4000
        4096    59.676000     196.0000     218.1000     158.4800
        4097    59.688300     208.0000     208.3200     158.5600
        4098    59.700500     208.0000     199.9900     158.6400
        4099    59.712800     187.0000     193.3800     158.7200
        4100    59.725000     186.0000     188.2900     158.8000
        4101    59.737300     189.0000     184.4400     158.8800
        4102    59.749500     179.0000     181.5600     158.9600
        4103    59.761800     145.0000     179.4900     159.0400
        4104    59.774000     181.0000     178.0000     159.1200
        4105    59.786300     174.0000     176.8700     159.2100
        4106    59.798500     171.0000     175.8900     159.2900
        4107    59.810800     182.0000     174.8200     159.3700
        4108    59.823000     157.0000     173.6200     159.4600
        4109    59.835300     165.0000     172.3400     159.5400
        4110    59.847500     153.0000     171.0900     159.6300
        4111    59.859800     156.0000     169.9600     159.7100
        4112    59.872000     175.0000     169.0000     159.8000
        4113    59.884300     167.0000     168.2000     159.8900
        4114    59.896500     147.0000     167.5600     159.9800
        4115    59.908800     160.0000     167.0500     160.0600
        4116    59.921000     154.0000     166.6400     160.1500
        4117    59.933300     155.0000     166.3300     160.2400
        4118    59.945500     157.0000     166.1200     160.3300
        4119    59.957800     175.0000     166.0300     160.4200
        4120    59.970000     158.0000     165.9400     160.5100
        4121    59.982300     163.0000     165.8200     160.6100
        4122    59.994500     156.0000     165.8500     160.7000

# The following lines are used to test the character set of files sent by
# network email or other means. They are not part of the CIF data set.
# abcdefghijklmnopqrstuvwxyzABCDEFGHIJKLMNOPQRSTUVWXYZ0123456789
# !@#$%^&*()_+{}:"~<>?|\-=[];'`,./ 
