# Supplementary material for: Hydrogen-substituted β-tricalcium phosphate synthesized in organic media
Source: Acta Crystallogr B Struct Sci Cryst Eng Mater. 2016 Dec 1;72(Pt 6):875–84. doi: 10.1107/S2052520616015675 (PMC5134762; doi:10.1107/S2052520616015675)
Supplement: Supplementary file 23 [file b-72-00875-150325-02-betaTCPsup23.rtv]

###############################################################################
# Rietveld refinement results for sample 150325-02
# Created with Profex 3.10.0
# Export date: Juli 27, 2016 - 16:29
###############################################################################

data_150325-02
_pd_block_id 150325-02

loop_
    _pd_proc_point_id
    _pd_proc_2theta_corrected
    _pd_proc_intensity_total
    _pd_calc_intensity_total
    _pd_proc_intensity_bkg_calc
           1     9.508400     363.0000     346.3000     346.0500
           2     9.520600     370.0000     346.8800     346.6200
           3     9.532900     389.0000     347.4200     347.1600
           4     9.545100     324.0000     347.9400     347.6800
           5     9.557400     367.0000     348.4400     348.1700
           6     9.569600     361.0000     348.9100     348.6400
           7     9.581900     323.0000     349.3600     349.0800
           8     9.594100     321.0000     349.7800     349.5000
           9     9.606400     359.0000     350.1800     349.8900
          10     9.618600     346.0000     350.5500     350.2600
          11     9.630900     365.0000     350.9000     350.6100
          12     9.643100     378.0000     351.2300     350.9300
          13     9.655400     376.0000     351.5400     351.2300
          14     9.667600     354.0000     351.8200     351.5200
          15     9.679900     383.0000     352.0900     351.7800
          16     9.692100     303.0000     352.3400     352.0200
          17     9.704400     346.0000     352.5700     352.2500
          18     9.716600     387.0000     352.7800     352.4500
          19     9.728900     361.0000     352.9700     352.6400
          20     9.741100     349.0000     353.1500     352.8100
          21     9.753400     353.0000     353.3000     352.9600
          22     9.765600     368.0000     353.4500     353.0900
          23     9.777900     345.0000     353.5700     353.2100
          24     9.790100     349.0000     353.6800     353.3200
          25     9.802400     345.0000     353.7800     353.4000
          26     9.814600     372.0000     353.8600     353.4800
          27     9.826900     377.0000     353.9200     353.5300
          28     9.839100     347.0000     353.9700     353.5800
          29     9.851400     339.0000     354.0100     353.6100
          30     9.863600     333.0000     354.0400     353.6200
          31     9.875900     365.0000     354.0500     353.6300
          32     9.888100     330.0000     354.0500     353.6200
          33     9.900400     345.0000     354.0400     353.6000
          34     9.912600     399.0000     354.0200     353.5700
          35     9.924900     362.0000     353.9900     353.5300
          36     9.937100     350.0000     353.9400     353.4700
          37     9.949400     363.0000     353.8900     353.4100
          38     9.961600     339.0000     353.8300     353.3300
          39     9.973900     353.0000     353.7500     353.2500
          40     9.986100     321.0000     353.6700     353.1500
          41     9.998400     354.0000     353.5800     353.0500
          42    10.010600     380.0000     353.4800     352.9400
          43    10.022900     319.0000     353.3700     352.8200
          44    10.035100     351.0000     353.2600     352.6900
          45    10.047400     325.0000     353.1300     352.5500
          46    10.059600     329.0000     353.0000     352.4000
          47    10.071900     376.0000     352.8700     352.2500
          48    10.084100     335.0000     352.7300     352.0900
          49    10.096400     306.0000     352.5800     351.9200
          50    10.108600     367.0000     352.4200     351.7400
          51    10.120900     331.0000     352.2600     351.5600
          52    10.133100     381.0000     352.1000     351.3800
          53    10.145400     367.0000     351.9300     351.1800
          54    10.157700     316.0000     351.7500     350.9800
          55    10.169900     335.0000     351.5700     350.7800
          56    10.182200     375.0000     351.3900     350.5700
          57    10.194400     337.0000     351.2000     350.3500
          58    10.206700     380.0000     351.0100     350.1300
          59    10.218900     354.0000     350.8200     349.9100
          60    10.231200     376.0000     350.6200     349.6800
          61    10.243400     392.0000     350.4200     349.4400
          62    10.255700     311.0000     350.2200     349.2000
          63    10.267900     343.0000     350.0200     348.9600
          64    10.280200     330.0000     349.8200     348.7200
          65    10.292400     327.0000     349.6200     348.4700
          66    10.304700     353.0000     349.4200     348.2100
          67    10.316900     367.0000     349.2200     347.9600
          68    10.329200     361.0000     349.0200     347.7000
          69    10.341400     356.0000     348.8200     347.4400
          70    10.353700     338.0000     348.6300     347.1700
          71    10.365900     361.0000     348.4400     346.9000
          72    10.378200     324.0000     348.2500     346.6300
          73    10.390400     358.0000     348.0700     346.3600
          74    10.402700     358.0000     347.9000     346.0900
          75    10.414900     359.0000     347.7400     345.8100
          76    10.427200     352.0000     347.6000     345.5300
          77    10.439400     361.0000     347.4600     345.2500
          78    10.451700     359.0000     347.3400     344.9700
          79    10.463900     336.0000     347.2500     344.6900
          80    10.476200     335.0000     347.1900     344.4000
          81    10.488400     301.0000     347.1600     344.1200
          82    10.500700     350.0000     347.1800     343.8300
          83    10.512900     326.0000     347.2700     343.5400
          84    10.525200     360.0000     347.5200     343.2600
          85    10.537400     331.0000     347.8000     342.9700
          86    10.549700     323.0000     347.8800     342.6700
          87    10.561900     346.0000     348.1700     342.3800
          88    10.574200     354.0000     348.4600     342.0900
          89    10.586400     368.0000     348.9200     341.8000
          90    10.598700     347.0000     349.0300     341.5100
          91    10.610900     333.0000     349.4500     341.2100
          92    10.623200     349.0000     349.8300     340.9200
          93    10.635400     336.0000     350.7100     340.6300
          94    10.647700     361.0000     352.1500     340.3400
          95    10.659900     360.0000     354.0600     340.0400
          96    10.672200     388.0000     356.5800     339.7500
          97    10.684400     339.0000     359.8700     339.4600
          98    10.696700     365.0000     364.1200     339.1700
          99    10.708900     370.0000     369.5800     338.8700
         100    10.721200     379.0000     376.5500     338.5800
         101    10.733400     356.0000     385.4900     338.2900
         102    10.745700     430.0000     397.0500     338.0000
         103    10.757900     433.0000     412.0300     337.7100
         104    10.770200     431.0000     431.3600     337.4200
         105    10.782400     496.0000     456.1700     337.1300
         106    10.794700     489.0000     487.3800     336.8400
         107    10.807000     525.0000     523.6800     336.5600
         108    10.819200     599.0000     558.3200     336.2700
         109    10.831500     625.0000     583.8600     335.9900
         110    10.843700     602.0000     599.9900     335.7000
         111    10.856000     635.0000     605.5900     335.4200
         112    10.868200     601.0000     595.0700     335.1400
         113    10.880500     520.0000     563.0800     334.8500
         114    10.892700     499.0000     516.7800     334.5800
         115    10.905000     480.0000     469.7700     334.3000
         116    10.917200     432.0000     428.4300     334.0200
         117    10.929500     372.0000     397.9900     333.7400
         118    10.941700     352.0000     378.5700     333.4700
         119    10.954000     387.0000     366.4100     333.1900
         120    10.966200     332.0000     358.4500     332.9200
         121    10.978500     331.0000     352.9500     332.6500
         122    10.990700     344.0000     349.0300     332.3800
         123    11.003000     367.0000     345.9800     332.1100
         124    11.015200     358.0000     343.5900     331.8500
         125    11.027500     310.0000     341.6800     331.5800
         126    11.039700     331.0000     340.1000     331.3200
         127    11.052000     341.0000     338.7700     331.0500
         128    11.064200     325.0000     337.6300     330.7900
         129    11.076500     329.0000     336.6400     330.5300
         130    11.088700     327.0000     335.7700     330.2800
         131    11.101000     312.0000     334.9900     330.0200
         132    11.113200     332.0000     334.2900     329.7700
         133    11.125500     296.0000     333.6500     329.5100
         134    11.137700     320.0000     333.0600     329.2600
         135    11.150000     298.0000     332.5200     329.0100
         136    11.162200     340.0000     332.0100     328.7700
         137    11.174500     351.0000     331.5300     328.5200
         138    11.186700     342.0000     331.0800     328.2800
         139    11.199000     348.0000     330.6600     328.0300
         140    11.211200     329.0000     330.2500     327.7900
         141    11.223500     341.0000     329.8600     327.5500
         142    11.235700     305.0000     329.4900     327.3100
         143    11.248000     327.0000     329.1400     327.0800
         144    11.260200     335.0000     328.7900     326.8500
         145    11.272500     378.0000     328.4600     326.6100
         146    11.284700     323.0000     328.1400     326.3800
         147    11.297000     340.0000     327.8200     326.1500
         148    11.309200     370.0000     327.5200     325.9300
         149    11.321500     370.0000     327.2200     325.7000
         150    11.333700     340.0000     326.9400     325.4800
         151    11.346000     301.0000     326.6500     325.2600
         152    11.358200     335.0000     326.3800     325.0400
         153    11.370500     303.0000     326.1100     324.8200
         154    11.382700     345.0000     325.8500     324.6000
         155    11.395000     324.0000     325.5900     324.3900
         156    11.407200     331.0000     325.3300     324.1800
         157    11.419500     345.0000     325.0800     323.9600
         158    11.431800     316.0000     324.8400     323.7600
         159    11.444000     338.0000     324.6000     323.5500
         160    11.456300     334.0000     324.3600     323.3400
         161    11.468500     355.0000     324.1300     323.1400
         162    11.480800     314.0000     323.9000     322.9400
         163    11.493000     329.0000     323.6700     322.7400
         164    11.505300     336.0000     323.4500     322.5400
         165    11.517500     385.0000     323.2300     322.3400
         166    11.529800     332.0000     323.0100     322.1500
         167    11.542000     331.0000     322.7900     321.9500
         168    11.554300     357.0000     322.5800     321.7600
         169    11.566500     321.0000     322.3700     321.5700
         170    11.578800     366.0000     322.1700     321.3800
         171    11.591000     337.0000     321.9600     321.2000
         172    11.603300     322.0000     321.7600     321.0100
         173    11.615500     337.0000     321.5600     320.8300
         174    11.627800     319.0000     321.3700     320.6500
         175    11.640000     346.0000     321.1700     320.4700
         176    11.652300     311.0000     320.9800     320.2900
         177    11.664500     343.0000     320.8000     320.1100
         178    11.676800     322.0000     320.6100     319.9400
         179    11.689000     309.0000     320.4300     319.7600
         180    11.701300     321.0000     320.2400     319.5900
         181    11.713500     331.0000     320.0600     319.4200
         182    11.725800     337.0000     319.8900     319.2500
         183    11.738000     338.0000     319.7100     319.0900
         184    11.750300     335.0000     319.5400     318.9200
         185    11.762500     327.0000     319.3700     318.7600
         186    11.774800     358.0000     319.2000     318.6000
         187    11.787000     361.0000     319.0300     318.4400
         188    11.799300     331.0000     318.8700     318.2800
         189    11.811500     303.0000     318.7100     318.1200
         190    11.823800     299.0000     318.5400     317.9600
         191    11.836000     332.0000     318.3900     317.8100
         192    11.848300     349.0000     318.2300     317.6600
         193    11.860500     331.0000     318.0700     317.5000
         194    11.872800     328.0000     317.9200     317.3500
         195    11.885000     331.0000     317.7700     317.2100
         196    11.897300     316.0000     317.6200     317.0600
         197    11.909500     334.0000     317.4700     316.9100
         198    11.921800     332.0000     317.3200     316.7700
         199    11.934000     328.0000     317.1800     316.6300
         200    11.946300     284.0000     317.0300     316.4800
         201    11.958500     310.0000     316.8900     316.3400
         202    11.970800     300.0000     316.7500     316.2000
         203    11.983000     354.0000     316.6100     316.0700
         204    11.995300     305.0000     316.4800     315.9300
         205    12.007500     280.0000     316.3400     315.8000
         206    12.019800     320.0000     316.2100     315.6600
         207    12.032000     307.0000     316.0800     315.5300
         208    12.044300     291.0000     315.9500     315.4000
         209    12.056500     329.0000     315.8200     315.2700
         210    12.068800     305.0000     315.6900     315.1400
         211    12.081100     299.0000     315.5700     315.0100
         212    12.093300     340.0000     315.4400     314.8900
         213    12.105600     304.0000     315.3200     314.7600
         214    12.117800     311.0000     315.2000     314.6400
         215    12.130100     294.0000     315.0800     314.5200
         216    12.142300     281.0000     314.9600     314.4000
         217    12.154600     344.0000     314.8500     314.2800
         218    12.166800     302.0000     314.7300     314.1600
         219    12.179100     322.0000     314.6200     314.0400
         220    12.191300     311.0000     314.5000     313.9300
         221    12.203600     337.0000     314.3900     313.8100
         222    12.215800     341.0000     314.2800     313.7000
         223    12.228100     330.0000     314.1800     313.5800
         224    12.240300     326.0000     314.0700     313.4700
         225    12.252600     282.0000     313.9700     313.3600
         226    12.264800     317.0000     313.8600     313.2500
         227    12.277100     299.0000     313.7600     313.1400
         228    12.289300     324.0000     313.6600     313.0300
         229    12.301600     293.0000     313.5600     312.9300
         230    12.313800     285.0000     313.4600     312.8200
         231    12.326100     325.0000     313.3700     312.7200
         232    12.338300     338.0000     313.2700     312.6100
         233    12.350600     289.0000     313.1800     312.5100
         234    12.362800     307.0000     313.0900     312.4100
         235    12.375100     294.0000     313.0000     312.3100
         236    12.387300     314.0000     312.9100     312.2100
         237    12.399600     308.0000     312.8300     312.1100
         238    12.411800     296.0000     312.7400     312.0100
         239    12.424100     303.0000     312.6600     311.9100
         240    12.436300     341.0000     312.5800     311.8200
         241    12.448600     335.0000     312.5000     311.7200
         242    12.460800     294.0000     312.4200     311.6300
         243    12.473100     304.0000     312.3400     311.5300
         244    12.485300     319.0000     312.2700     311.4400
         245    12.497600     299.0000     312.2000     311.3500
         246    12.509800     290.0000     312.1300     311.2600
         247    12.522100     295.0000     312.0600     311.1700
         248    12.534300     317.0000     311.9900     311.0800
         249    12.546600     335.0000     311.9300     310.9900
         250    12.558800     306.0000     311.8700     310.9000
         251    12.571100     325.0000     311.8100     310.8100
         252    12.583300     339.0000     311.7500     310.7300
         253    12.595600     294.0000     311.7000     310.6400
         254    12.607800     351.0000     311.6500     310.5500
         255    12.620100     299.0000     311.6000     310.4700
         256    12.632300     308.0000     311.5600     310.3900
         257    12.644600     318.0000     311.5200     310.3000
         258    12.656800     302.0000     311.4800     310.2200
         259    12.669100     304.0000     311.4500     310.1400
         260    12.681300     289.0000     311.4300     310.0600
         261    12.693600     337.0000     311.4100     309.9800
         262    12.705900     294.0000     311.4000     309.9000
         263    12.718100     291.0000     311.3900     309.8200
         264    12.730400     319.0000     311.3900     309.7400
         265    12.742600     292.0000     311.4000     309.6600
         266    12.754900     292.0000     311.4200     309.5900
         267    12.767100     300.0000     311.4500     309.5100
         268    12.779400     324.0000     311.4900     309.4300
         269    12.791600     283.0000     311.5500     309.3600
         270    12.803900     318.0000     311.6200     309.2800
         271    12.816100     310.0000     311.7200     309.2100
         272    12.828400     378.0000     311.8400     309.1400
         273    12.840600     314.0000     311.9900     309.0600
         274    12.852900     312.0000     312.1700     308.9900
         275    12.865100     307.0000     312.4000     308.9200
         276    12.877400     307.0000     312.6800     308.8500
         277    12.889600     326.0000     313.0300     308.7800
         278    12.901900     341.0000     313.4700     308.7100
         279    12.914100     313.0000     314.0200     308.6400
         280    12.926400     294.0000     314.7200     308.5700
         281    12.938600     356.0000     315.6200     308.5000
         282    12.950900     339.0000     316.7700     308.4300
         283    12.963100     319.0000     318.2700     308.3600
         284    12.975400     325.0000     320.2100     308.2900
         285    12.987600     341.0000     322.7200     308.2300
         286    12.999900     296.0000     325.9500     308.1600
         287    13.012100     305.0000     330.1100     308.0900
         288    13.024400     331.0000     334.8800     308.0300
         289    13.036600     348.0000     341.6100     307.9600
         290    13.048900     351.0000     350.1300     307.9000
         291    13.061100     355.0000     360.6700     307.8300
         292    13.073400     388.0000     372.9300     307.7700
         293    13.085600     385.0000     385.4300     307.7000
         294    13.097900     406.0000     396.1300     307.6400
         295    13.110100     441.0000     404.2800     307.5800
         296    13.122400     437.0000     409.2400     307.5200
         297    13.134600     431.0000     408.8900     307.4500
         298    13.146900     434.0000     401.3100     307.3900
         299    13.159100     360.0000     387.9700     307.3300
         300    13.171400     401.0000     372.9400     307.2700
         301    13.183600     368.0000     358.3600     307.2100
         302    13.195900     336.0000     345.4300     307.1500
         303    13.208100     311.0000     335.5700     307.0900
         304    13.220400     344.0000     328.8100     307.0300
         305    13.232600     319.0000     324.2800     306.9700
         306    13.244900     301.0000     321.1900     306.9100
         307    13.257100     313.0000     319.0200     306.8500
         308    13.269400     333.0000     317.4700     306.7900
         309    13.281600     284.0000     316.3500     306.7400
         310    13.293900     311.0000     315.5400     306.6800
         311    13.306100     354.0000     314.9700     306.6200
         312    13.318400     344.0000     314.6000     306.5600
         313    13.330600     303.0000     314.3900     306.5100
         314    13.342900     306.0000     314.3400     306.4500
         315    13.355100     295.0000     314.4400     306.4000
         316    13.367400     328.0000     314.6800     306.3400
         317    13.379700     303.0000     315.1000     306.2800
         318    13.391900     313.0000     315.7000     306.2300
         319    13.404200     321.0000     316.5200     306.1700
         320    13.416400     306.0000     317.6100     306.1200
         321    13.428700     332.0000     319.0800     306.0600
         322    13.440900     323.0000     321.0200     306.0100
         323    13.453200     312.0000     323.6000     305.9600
         324    13.465400     338.0000     327.0600     305.9000
         325    13.477700     345.0000     330.9400     305.8500
         326    13.489900     330.0000     336.8900     305.8000
         327    13.502200     341.0000     344.8000     305.7400
         328    13.514400     345.0000     355.2700     305.6900
         329    13.526700     365.0000     369.1100     305.6400
         330    13.538900     364.0000     387.2700     305.5900
         331    13.551200     430.0000     410.8700     305.5300
         332    13.563400     411.0000     440.2100     305.4800
         333    13.575700     450.0000     472.2200     305.4300
         334    13.587900     476.0000     500.5700     305.3800
         335    13.600200     528.0000     522.9700     305.3300
         336    13.612400     556.0000     539.9400     305.2800
         337    13.624700     537.0000     545.6600     305.2300
         338    13.636900     524.0000     531.5300     305.1800
         339    13.649200     478.0000     498.6200     305.1300
         340    13.661400     461.0000     460.5200     305.0800
         341    13.673700     442.0000     424.1900     305.0300
         342    13.685900     378.0000     390.5000     304.9800
         343    13.698200     367.0000     364.1900     304.9300
         344    13.710400     347.0000     346.8200     304.8800
         345    13.722700     323.0000     335.8500     304.8300
         346    13.734900     325.0000     328.6900     304.7800
         347    13.747200     298.0000     323.8000     304.7300
         348    13.759400     320.0000     320.3000     304.6800
         349    13.771700     312.0000     317.7000     304.6400
         350    13.783900     303.0000     315.7100     304.5900
         351    13.796200     330.0000     314.1400     304.5400
         352    13.808400     296.0000     312.8900     304.4900
         353    13.820700     304.0000     311.8600     304.4500
         354    13.832900     312.0000     311.0000     304.4000
         355    13.845200     339.0000     310.2800     304.3500
         356    13.857400     293.0000     309.6700     304.3100
         357    13.869700     302.0000     309.1400     304.2600
         358    13.881900     289.0000     308.6800     304.2100
         359    13.894200     316.0000     308.2700     304.1700
         360    13.906400     285.0000     307.9100     304.1200
         361    13.918700     288.0000     307.5900     304.0800
         362    13.930900     325.0000     307.3100     304.0300
         363    13.943200     299.0000     307.0600     303.9900
         364    13.955400     324.0000     306.8200     303.9400
         365    13.967700     343.0000     306.6100     303.9000
         366    13.979900     301.0000     306.4200     303.8500
         367    13.992200     312.0000     306.2400     303.8100
         368    14.004500     310.0000     306.0800     303.7600
         369    14.016700     292.0000     305.9300     303.7200
         370    14.029000     298.0000     305.8000     303.6700
         371    14.041200     326.0000     305.6800     303.6300
         372    14.053500     320.0000     305.5700     303.5900
         373    14.065700     337.0000     305.4800     303.5400
         374    14.078000     308.0000     305.4100     303.5000
         375    14.090200     297.0000     305.3600     303.4600
         376    14.102500     334.0000     305.3400     303.4200
         377    14.114700     303.0000     305.3400     303.3700
         378    14.127000     305.0000     305.3800     303.3300
         379    14.139200     297.0000     305.4800     303.2900
         380    14.151500     325.0000     305.6300     303.2500
         381    14.163700     326.0000     305.8600     303.2000
         382    14.176000     291.0000     306.1900     303.1600
         383    14.188200     299.0000     306.5700     303.1200
         384    14.200500     306.0000     306.9300     303.0800
         385    14.212700     272.0000     307.2100     303.0400
         386    14.225000     312.0000     307.4200     303.0000
         387    14.237200     330.0000     307.5200     302.9600
         388    14.249500     322.0000     307.3400     302.9200
         389    14.261700     318.0000     306.8600     302.8800
         390    14.274000     282.0000     306.2500     302.8400
         391    14.286200     310.0000     305.6600     302.8000
         392    14.298500     317.0000     305.1000     302.7600
         393    14.310700     303.0000     304.6100     302.7200
         394    14.323000     345.0000     304.2400     302.6800
         395    14.335200     264.0000     303.9900     302.6400
         396    14.347500     295.0000     303.8100     302.6000
         397    14.359700     294.0000     303.6700     302.5600
         398    14.372000     292.0000     303.5500     302.5300
         399    14.384200     314.0000     303.4600     302.4900
         400    14.396500     291.0000     303.3700     302.4500
         401    14.408700     299.0000     303.2900     302.4100
         402    14.421000     289.0000     303.2200     302.3800
         403    14.433200     314.0000     303.1600     302.3400
         404    14.445500     322.0000     303.0900     302.3000
         405    14.457700     291.0000     303.0300     302.2700
         406    14.470000     303.0000     302.9800     302.2300
         407    14.482200     328.0000     302.9200     302.1900
         408    14.494500     316.0000     302.8700     302.1600
         409    14.506700     283.0000     302.8100     302.1200
         410    14.519000     307.0000     302.7600     302.0900
         411    14.531200     311.0000     302.7100     302.0500
         412    14.543500     304.0000     302.6700     302.0200
         413    14.555700     297.0000     302.6200     301.9800
         414    14.568000     293.0000     302.5700     301.9500
         415    14.580200     299.0000     302.5300     301.9100
         416    14.592500     285.0000     302.4800     301.8800
         417    14.604700     301.0000     302.4400     301.8400
         418    14.617000     305.0000     302.4000     301.8100
         419    14.629200     311.0000     302.3600     301.7800
         420    14.641500     318.0000     302.3200     301.7400
         421    14.653800     342.0000     302.2700     301.7100
         422    14.666000     269.0000     302.2300     301.6800
         423    14.678300     295.0000     302.2000     301.6500
         424    14.690500     279.0000     302.1600     301.6100
         425    14.702800     287.0000     302.1200     301.5800
         426    14.715000     311.0000     302.0800     301.5500
         427    14.727300     285.0000     302.0400     301.5200
         428    14.739500     296.0000     302.0100     301.4900
         429    14.751800     280.0000     301.9700     301.4600
         430    14.764000     296.0000     301.9400     301.4300
         431    14.776300     304.0000     301.9000     301.4000
         432    14.788500     318.0000     301.8700     301.3700
         433    14.800800     281.0000     301.8300     301.3400
         434    14.813000     305.0000     301.8000     301.3100
         435    14.825300     284.0000     301.7700     301.2800
         436    14.837500     310.0000     301.7400     301.2500
         437    14.849800     322.0000     301.7000     301.2200
         438    14.862000     313.0000     301.6700     301.1900
         439    14.874300     273.0000     301.6400     301.1700
         440    14.886500     297.0000     301.6100     301.1400
         441    14.898800     282.0000     301.5800     301.1100
         442    14.911000     292.0000     301.5500     301.0800
         443    14.923300     272.0000     301.5200     301.0600
         444    14.935500     293.0000     301.4900     301.0300
         445    14.947800     319.0000     301.4700     301.0100
         446    14.960000     303.0000     301.4400     300.9800
         447    14.972300     300.0000     301.4100     300.9500
         448    14.984500     296.0000     301.3800     300.9300
         449    14.996800     284.0000     301.3600     300.9000
         450    15.009000     297.0000     301.3300     300.8800
         451    15.021300     288.0000     301.3100     300.8600
         452    15.033500     292.0000     301.2800     300.8300
         453    15.045800     306.0000     301.2600     300.8100
         454    15.058000     287.0000     301.2300     300.7900
         455    15.070300     266.0000     301.2100     300.7600
         456    15.082500     314.0000     301.1800     300.7400
         457    15.094800     298.0000     301.1600     300.7200
         458    15.107000     279.0000     301.1400     300.7000
         459    15.119300     252.0000     301.1200     300.6700
         460    15.131500     308.0000     301.1000     300.6500
         461    15.143800     332.0000     301.0800     300.6300
         462    15.156000     292.0000     301.0500     300.6100
         463    15.168300     283.0000     301.0300     300.5900
         464    15.180500     285.0000     301.0100     300.5700
         465    15.192800     325.0000     301.0000     300.5500
         466    15.205000     324.0000     300.9800     300.5300
         467    15.217300     290.0000     300.9600     300.5100
         468    15.229500     310.0000     300.9400     300.5000
         469    15.241800     289.0000     300.9200     300.4800
         470    15.254000     312.0000     300.9100     300.4600
         471    15.266300     276.0000     300.8900     300.4400
         472    15.278600     286.0000     300.8700     300.4300
         473    15.290800     303.0000     300.8600     300.4100
         474    15.303100     329.0000     300.8400     300.3900
         475    15.315300     302.0000     300.8300     300.3800
         476    15.327600     321.0000     300.8200     300.3600
         477    15.339800     282.0000     300.8000     300.3500
         478    15.352100     293.0000     300.7900     300.3300
         479    15.364300     278.0000     300.7800     300.3200
         480    15.376600     286.0000     300.7600     300.3000
         481    15.388800     316.0000     300.7500     300.2900
         482    15.401100     292.0000     300.7400     300.2800
         483    15.413300     317.0000     300.7300     300.2600
         484    15.425600     301.0000     300.7200     300.2500
         485    15.437800     277.0000     300.7100     300.2400
         486    15.450100     281.0000     300.7000     300.2300
         487    15.462300     284.0000     300.7000     300.2200
         488    15.474600     303.0000     300.6900     300.2100
         489    15.486800     301.0000     300.6800     300.2000
         490    15.499100     315.0000     300.6700     300.1900
         491    15.511300     303.0000     300.6700     300.1800
         492    15.523600     293.0000     300.6600     300.1700
         493    15.535800     287.0000     300.6600     300.1600
         494    15.548100     344.0000     300.6500     300.1500
         495    15.560300     307.0000     300.6500     300.1400
         496    15.572600     315.0000     300.6500     300.1300
         497    15.584800     280.0000     300.6500     300.1300
         498    15.597100     299.0000     300.6400     300.1200
         499    15.609300     289.0000     300.6400     300.1100
         500    15.621600     299.0000     300.6400     300.1100
         501    15.633800     306.0000     300.6400     300.1000
         502    15.646100     318.0000     300.6400     300.1000
         503    15.658300     293.0000     300.6500     300.0900
         504    15.670600     302.0000     300.6500     300.0900
         505    15.682800     350.0000     300.6500     300.0900
         506    15.695100     316.0000     300.6500     300.0800
         507    15.707300     318.0000     300.6600     300.0800
         508    15.719600     303.0000     300.6600     300.0800
         509    15.731800     273.0000     300.6700     300.0800
         510    15.744100     295.0000     300.6800     300.0700
         511    15.756300     306.0000     300.6900     300.0700
         512    15.768600     301.0000     300.7000     300.0700
         513    15.780800     296.0000     300.7100     300.0700
         514    15.793100     323.0000     300.7200     300.0700
         515    15.805300     309.0000     300.7300     300.0700
         516    15.817600     315.0000     300.7400     300.0700
         517    15.829800     286.0000     300.7600     300.0800
         518    15.842100     288.0000     300.7700     300.0800
         519    15.854300     312.0000     300.7900     300.0800
         520    15.866600     286.0000     300.8000     300.0800
         521    15.878800     306.0000     300.8200     300.0900
         522    15.891100     291.0000     300.8500     300.0900
         523    15.903300     276.0000     300.8700     300.1000
         524    15.915600     303.0000     300.8900     300.1000
         525    15.927900     315.0000     300.9200     300.1100
         526    15.940100     277.0000     300.9500     300.1100
         527    15.952400     307.0000     300.9800     300.1200
         528    15.964600     287.0000     301.0100     300.1300
         529    15.976900     273.0000     301.0500     300.1300
         530    15.989100     278.0000     301.0900     300.1400
         531    16.001400     282.0000     301.1400     300.1500
         532    16.013600     293.0000     301.1900     300.1600
         533    16.025900     305.0000     301.2400     300.1700
         534    16.038100     297.0000     301.3100     300.1800
         535    16.050400     290.0000     301.3900     300.1900
         536    16.062600     285.0000     301.4800     300.2000
         537    16.074900     293.0000     301.5800     300.2100
         538    16.087100     307.0000     301.7100     300.2200
         539    16.099400     296.0000     301.8700     300.2300
         540    16.111600     293.0000     302.0700     300.2500
         541    16.123900     311.0000     302.3200     300.2600
         542    16.136100     315.0000     302.6400     300.2700
         543    16.148400     299.0000     303.0400     300.2900
         544    16.160600     305.0000     303.5600     300.3000
         545    16.172900     289.0000     304.2400     300.3200
         546    16.185100     310.0000     305.0800     300.3300
         547    16.197400     292.0000     306.0900     300.3500
         548    16.209600     324.0000     307.1500     300.3700
         549    16.221900     328.0000     308.1200     300.3900
         550    16.234100     314.0000     308.9700     300.4000
         551    16.246400     331.0000     309.6300     300.4200
         552    16.258600     332.0000     309.8800     300.4400
         553    16.270900     310.0000     309.4800     300.4600
         554    16.283100     328.0000     308.5700     300.4800
         555    16.295400     316.0000     307.5400     300.5000
         556    16.307600     337.0000     306.5500     300.5200
         557    16.319900     335.0000     305.5700     300.5400
         558    16.332100     279.0000     304.7100     300.5600
         559    16.344400     313.0000     304.0900     300.5900
         560    16.356600     287.0000     303.6900     300.6100
         561    16.368900     313.0000     303.4500     300.6300
         562    16.381100     283.0000     303.3200     300.6600
         563    16.393400     305.0000     303.2500     300.6800
         564    16.405600     306.0000     303.2300     300.7100
         565    16.417900     304.0000     303.2400     300.7300
         566    16.430100     298.0000     303.2900     300.7600
         567    16.442400     330.0000     303.3500     300.7800
         568    16.454600     285.0000     303.4400     300.8100
         569    16.466900     308.0000     303.5400     300.8400
         570    16.479100     284.0000     303.6600     300.8700
         571    16.491400     300.0000     303.8000     300.9000
         572    16.503600     337.0000     303.9500     300.9300
         573    16.515900     325.0000     304.1000     300.9600
         574    16.528100     298.0000     304.2900     300.9900
         575    16.540400     316.0000     304.5000     301.0200
         576    16.552600     319.0000     304.7300     301.0500
         577    16.564900     320.0000     304.9900     301.0800
         578    16.577200     302.0000     305.2700     301.1100
         579    16.589400     273.0000     305.5900     301.1500
         580    16.601700     313.0000     305.9500     301.1800
         581    16.613900     307.0000     306.3500     301.2100
         582    16.626200     313.0000     306.8000     301.2500
         583    16.638400     334.0000     307.3100     301.2800
         584    16.650700     322.0000     307.9000     301.3200
         585    16.662900     337.0000     308.5800     301.3600
         586    16.675200     304.0000     309.3800     301.3900
         587    16.687400     285.0000     310.3100     301.4300
         588    16.699700     330.0000     311.4300     301.4700
         589    16.711900     334.0000     312.7800     301.5100
         590    16.724200     329.0000     314.4300     301.5400
         591    16.736400     329.0000     316.5000     301.5800
         592    16.748700     323.0000     319.1200     301.6200
         593    16.760900     328.0000     322.5200     301.6600
         594    16.773200     331.0000     327.0200     301.7100
         595    16.785400     370.0000     333.0900     301.7500
         596    16.797700     386.0000     341.4200     301.7900
         597    16.809900     354.0000     352.9800     301.8300
         598    16.822200     396.0000     369.0100     301.8800
         599    16.834400     401.0000     391.2000     301.9200
         600    16.846700     405.0000     421.9600     301.9600
         601    16.858900     469.0000     465.4400     302.0100
         602    16.871200     581.0000     527.6400     302.0500
         603    16.883400     603.0000     611.6500     302.1000
         604    16.895700     709.0000     705.6700     302.1500
         605    16.907900     773.0000     785.0200     302.1900
         606    16.920200     889.0000     855.1900     302.2400
         607    16.932400     929.0000     928.6100     302.2900
         608    16.944700     991.0000     971.2600     302.3400
         609    16.956900     959.0000     925.3100     302.3900
         610    16.969200     796.0000     809.5100     302.4400
         611    16.981400     764.0000     709.2000     302.4900
         612    16.993700     691.0000     631.0600     302.5400
         613    17.005900     548.0000     540.5800     302.5900
         614    17.018200     485.0000     454.6400     302.6400
         615    17.030400     426.0000     399.2200     302.6900
         616    17.042700     400.0000     368.3600     302.7500
         617    17.054900     345.0000     350.5500     302.8000
         618    17.067200     362.0000     339.4400     302.8500
         619    17.079400     364.0000     332.0200     302.9100
         620    17.091700     342.0000     326.9600     302.9600
         621    17.103900     341.0000     323.0700     303.0200
         622    17.116200     325.0000     320.1300     303.0800
         623    17.128400     316.0000     317.8500     303.1300
         624    17.140700     337.0000     316.0400     303.1900
         625    17.152900     321.0000     314.5800     303.2500
         626    17.165200     322.0000     313.3900     303.3100
         627    17.177400     286.0000     312.4100     303.3700
         628    17.189700     321.0000     311.6000     303.4300
         629    17.201900     316.0000     310.9100     303.4900
         630    17.214200     308.0000     310.3300     303.5500
         631    17.226500     295.0000     309.8300     303.6100
         632    17.238700     319.0000     309.4100     303.6700
         633    17.251000     288.0000     309.0500     303.7300
         634    17.263200     306.0000     308.7400     303.7900
         635    17.275500     292.0000     308.4800     303.8600
         636    17.287700     329.0000     308.2500     303.9200
         637    17.300000     308.0000     308.0500     303.9900
         638    17.312200     288.0000     307.8900     304.0500
         639    17.324500     321.0000     307.7500     304.1200
         640    17.336700     308.0000     307.6300     304.1800
         641    17.349000     278.0000     307.5300     304.2500
         642    17.361200     310.0000     307.4400     304.3200
         643    17.373500     313.0000     307.3800     304.3800
         644    17.385700     289.0000     307.3200     304.4500
         645    17.398000     316.0000     307.2800     304.5200
         646    17.410200     319.0000     307.2600     304.5900
         647    17.422500     283.0000     307.2400     304.6600
         648    17.434700     339.0000     307.2400     304.7300
         649    17.447000     304.0000     307.2500     304.8000
         650    17.459200     312.0000     307.2600     304.8700
         651    17.471500     285.0000     307.2900     304.9400
         652    17.483700     309.0000     307.3300     305.0100
         653    17.496000     302.0000     307.3800     305.0900
         654    17.508200     310.0000     307.4400     305.1600
         655    17.520500     322.0000     307.5200     305.2300
         656    17.532700     356.0000     307.6100     305.3100
         657    17.545000     325.0000     307.7100     305.3800
         658    17.557200     331.0000     307.8300     305.4600
         659    17.569500     341.0000     307.9800     305.5400
         660    17.581700     289.0000     308.1500     305.6100
         661    17.594000     307.0000     308.3600     305.6900
         662    17.606200     312.0000     308.6200     305.7700
         663    17.618500     337.0000     308.9400     305.8400
         664    17.630700     334.0000     309.3400     305.9200
         665    17.643000     272.0000     309.8500     306.0000
         666    17.655200     297.0000     310.5000     306.0800
         667    17.667500     309.0000     311.3500     306.1600
         668    17.679700     283.0000     312.3400     306.2400
         669    17.692000     295.0000     313.7500     306.3200
         670    17.704200     340.0000     315.6000     306.4000
         671    17.716500     349.0000     317.9700     306.4900
         672    17.728700     359.0000     320.8300     306.5700
         673    17.741000     358.0000     323.8900     306.6500
         674    17.753200     316.0000     326.7500     306.7300
         675    17.765500     347.0000     329.3000     306.8200
         676    17.777700     335.0000     331.3600     306.9000
         677    17.790000     293.0000     332.2200     306.9900
         678    17.802200     311.0000     331.1100     307.0700
         679    17.814500     331.0000     328.4200     307.1600
         680    17.826700     334.0000     325.4400     307.2500
         681    17.839000     354.0000     322.6100     307.3300
         682    17.851300     311.0000     319.7000     307.4200
         683    17.863500     308.0000     316.9300     307.5100
         684    17.875800     322.0000     314.7400     307.6000
         685    17.888000     299.0000     313.2300     307.6900
         686    17.900300     304.0000     312.2200     307.7800
         687    17.912500     340.0000     311.5500     307.8700
         688    17.924800     322.0000     311.1000     307.9600
         689    17.937000     362.0000     310.7900     308.0500
         690    17.949300     306.0000     310.5800     308.1400
         691    17.961500     317.0000     310.4300     308.2300
         692    17.973800     329.0000     310.3400     308.3200
         693    17.986000     330.0000     310.2800     308.4100
         694    17.998300     324.0000     310.2500     308.5100
         695    18.010500     306.0000     310.2500     308.6000
         696    18.022800     284.0000     310.2600     308.6900
         697    18.035000     328.0000     310.2900     308.7900
         698    18.047300     311.0000     310.3300     308.8800
         699    18.059500     307.0000     310.3900     308.9800
         700    18.071800     326.0000     310.4500     309.0800
         701    18.084000     298.0000     310.5200     309.1700
         702    18.096300     317.0000     310.6000     309.2700
         703    18.108500     330.0000     310.6900     309.3700
         704    18.120800     309.0000     310.7900     309.4600
         705    18.133000     311.0000     310.9000     309.5600
         706    18.145300     312.0000     311.0200     309.6600
         707    18.157500     319.0000     311.1600     309.7600
         708    18.169800     299.0000     311.3000     309.8600
         709    18.182000     330.0000     311.4700     309.9600
         710    18.194300     330.0000     311.6600     310.0600
         711    18.206500     344.0000     311.8900     310.1600
         712    18.218800     312.0000     312.1500     310.2600
         713    18.231000     313.0000     312.4700     310.3600
         714    18.243300     337.0000     312.8800     310.4700
         715    18.255500     313.0000     313.3800     310.5700
         716    18.267800     306.0000     314.0400     310.6700
         717    18.280000     348.0000     314.7800     310.7800
         718    18.292300     313.0000     315.9000     310.8800
         719    18.304500     329.0000     317.3900     310.9800
         720    18.316800     343.0000     319.3700     311.0900
         721    18.329000     315.0000     321.8600     311.1900
         722    18.341300     334.0000     324.6200     311.3000
         723    18.353500     306.0000     327.2600     311.4000
         724    18.365800     306.0000     329.6500     311.5100
         725    18.378000     314.0000     331.7800     311.6200
         726    18.390300     308.0000     332.9800     311.7300
         727    18.402500     331.0000     332.2500     311.8300
         728    18.414800     321.0000     329.8000     311.9400
         729    18.427000     315.0000     327.1300     312.0500
         730    18.439300     306.0000     324.8000     312.1600
         731    18.451500     307.0000     322.4100     312.2700
         732    18.463800     294.0000     319.9500     312.3800
         733    18.476000     303.0000     317.9600     312.4900
         734    18.488300     359.0000     316.6500     312.6000
         735    18.500600     329.0000     315.8500     312.7100
         736    18.512800     299.0000     315.3700     312.8200
         737    18.525100     327.0000     315.0700     312.9300
         738    18.537300     304.0000     314.8900     313.0400
         739    18.549600     332.0000     314.7900     313.1600
         740    18.561800     302.0000     314.7400     313.2700
         741    18.574100     329.0000     314.7300     313.3800
         742    18.586300     316.0000     314.7400     313.4900
         743    18.598600     319.0000     314.7700     313.6100
         744    18.610800     325.0000     314.8200     313.7200
         745    18.623100     319.0000     314.8800     313.8400
         746    18.635300     320.0000     314.9500     313.9500
         747    18.647600     323.0000     315.0300     314.0700
         748    18.659800     339.0000     315.1200     314.1800
         749    18.672100     331.0000     315.2200     314.3000
         750    18.684300     304.0000     315.3200     314.4200
         751    18.696600     311.0000     315.4300     314.5300
         752    18.708800     302.0000     315.5400     314.6500
         753    18.721100     335.0000     315.6600     314.7700
         754    18.733300     359.0000     315.8000     314.8800
         755    18.745600     335.0000     315.9400     315.0000
         756    18.757800     302.0000     316.1000     315.1200
         757    18.770100     288.0000     316.2800     315.2400
         758    18.782300     312.0000     316.4800     315.3600
         759    18.794600     304.0000     316.7200     315.4800
         760    18.806800     347.0000     317.0000     315.6000
         761    18.819100     342.0000     317.3100     315.7200
         762    18.831300     290.0000     317.6600     315.8400
         763    18.843600     331.0000     318.0000     315.9600
         764    18.855800     336.0000     318.3100     316.0800
         765    18.868100     286.0000     318.6000     316.2000
         766    18.880300     320.0000     318.8200     316.3200
         767    18.892600     332.0000     318.9000     316.4500
         768    18.904800     288.0000     318.8500     316.5700
         769    18.917100     342.0000     318.7400     316.6900
         770    18.929300     323.0000     318.6400     316.8100
         771    18.941600     296.0000     318.5400     316.9400
         772    18.953800     331.0000     318.4400     317.0600
         773    18.966100     307.0000     318.3600     317.1900
         774    18.978300     337.0000     318.3300     317.3100
         775    18.990600     318.0000     318.3600     317.4300
         776    19.002800     331.0000     318.4100     317.5600
         777    19.015100     314.0000     318.4800     317.6800
         778    19.027300     291.0000     318.5700     317.8100
         779    19.039600     334.0000     318.6700     317.9400
         780    19.051800     313.0000     318.7800     318.0600
         781    19.064100     339.0000     318.8900     318.1900
         782    19.076300     331.0000     319.0000     318.3100
         783    19.088600     310.0000     319.1200     318.4400
         784    19.100800     345.0000     319.2400     318.5700
         785    19.113100     316.0000     319.3600     318.7000
         786    19.125300     308.0000     319.4900     318.8200
         787    19.137600     308.0000     319.6100     318.9500
         788    19.149900     314.0000     319.7400     319.0800
         789    19.162100     321.0000     319.8700     319.2100
         790    19.174400     351.0000     320.0000     319.3400
         791    19.186600     307.0000     320.1300     319.4700
         792    19.198900     320.0000     320.2600     319.5900
         793    19.211100     307.0000     320.3900     319.7200
         794    19.223400     333.0000     320.5200     319.8500
         795    19.235600     329.0000     320.6600     319.9800
         796    19.247900     345.0000     320.7900     320.1100
         797    19.260100     319.0000     320.9200     320.2400
         798    19.272400     300.0000     321.0600     320.3800
         799    19.284600     336.0000     321.2000     320.5100
         800    19.296900     365.0000     321.3400     320.6400
         801    19.309100     303.0000     321.4700     320.7700
         802    19.321400     314.0000     321.6100     320.9000
         803    19.333600     325.0000     321.7500     321.0300
         804    19.345900     335.0000     321.9000     321.1600
         805    19.358100     321.0000     322.0400     321.3000
         806    19.370400     306.0000     322.1800     321.4300
         807    19.382600     310.0000     322.3300     321.5600
         808    19.394900     321.0000     322.4700     321.6900
         809    19.407100     317.0000     322.6200     321.8300
         810    19.419400     321.0000     322.7700     321.9600
         811    19.431600     320.0000     322.9200     322.0900
         812    19.443900     323.0000     323.0700     322.2300
         813    19.456100     326.0000     323.2200     322.3600
         814    19.468400     327.0000     323.3800     322.5000
         815    19.480600     310.0000     323.5400     322.6300
         816    19.492900     310.0000     323.7000     322.7600
         817    19.505100     331.0000     323.8600     322.9000
         818    19.517400     315.0000     324.0300     323.0300
         819    19.529600     329.0000     324.2000     323.1700
         820    19.541900     314.0000     324.3700     323.3000
         821    19.554100     308.0000     324.5500     323.4400
         822    19.566400     326.0000     324.7400     323.5800
         823    19.578600     302.0000     324.9400     323.7100
         824    19.590900     306.0000     325.1500     323.8500
         825    19.603100     328.0000     325.3700     323.9800
         826    19.615400     313.0000     325.6100     324.1200
         827    19.627600     333.0000     325.8700     324.2600
         828    19.639900     363.0000     326.1600     324.3900
         829    19.652100     329.0000     326.4900     324.5300
         830    19.664400     314.0000     326.8800     324.6700
         831    19.676600     300.0000     327.3300     324.8000
         832    19.688900     320.0000     327.8900     324.9400
         833    19.701100     328.0000     328.5900     325.0800
         834    19.713400     340.0000     329.4700     325.2200
         835    19.725600     297.0000     330.5600     325.3500
         836    19.737900     344.0000     331.8500     325.4900
         837    19.750100     357.0000     333.2500     325.6300
         838    19.762400     340.0000     334.5900     325.7700
         839    19.774700     350.0000     335.8400     325.9000
         840    19.786900     300.0000     336.9100     326.0400
         841    19.799200     372.0000     337.5000     326.1800
         842    19.811400     343.0000     337.2800     326.3200
         843    19.823700     334.0000     336.4300     326.4600
         844    19.835900     363.0000     335.5100     326.6000
         845    19.848200     350.0000     334.7100     326.7400
         846    19.860400     341.0000     333.8800     326.8700
         847    19.872700     310.0000     333.0000     327.0100
         848    19.884900     364.0000     332.2900     327.1500
         849    19.897200     362.0000     331.8700     327.2900
         850    19.909400     365.0000     331.7100     327.4300
         851    19.921700     332.0000     331.7500     327.5700
         852    19.933900     343.0000     331.9500     327.7100
         853    19.946200     332.0000     332.2700     327.8500
         854    19.958400     321.0000     332.7200     327.9900
         855    19.970700     369.0000     333.3000     328.1300
         856    19.982900     337.0000     334.0600     328.2700
         857    19.995200     335.0000     335.0100     328.4100
         858    20.007400     332.0000     336.2400     328.5500
         859    20.019700     327.0000     337.8300     328.6900
         860    20.031900     320.0000     339.9300     328.8300
         861    20.044200     381.0000     342.7500     328.9700
         862    20.056400     380.0000     346.5900     329.1100
         863    20.068700     332.0000     351.8500     329.2500
         864    20.080900     349.0000     358.9600     329.3900
         865    20.093200     385.0000     368.1900     329.5300
         866    20.105400     391.0000     379.0300     329.6700
         867    20.117700     430.0000     390.1800     329.8100
         868    20.129900     436.0000     400.9400     329.9500
         869    20.142200     455.0000     411.3700     330.0900
         870    20.154400     444.0000     419.6600     330.2300
         871    20.166700     481.0000     421.7300     330.3700
         872    20.178900     409.0000     416.3600     330.5100
         873    20.191200     421.0000     408.4400     330.6600
         874    20.203400     424.0000     401.7700     330.8000
         875    20.215700     450.0000     394.7200     330.9400
         876    20.227900     409.0000     385.4000     331.0800
         877    20.240200     393.0000     374.1400     331.2200
         878    20.252400     374.0000     364.7300     331.3600
         879    20.264700     342.0000     357.9800     331.5000
         880    20.276900     350.0000     352.8500     331.6400
         881    20.289200     331.0000     348.5200     331.7800
         882    20.301400     340.0000     345.0000     331.9200
         883    20.313700     349.0000     342.4200     332.0600
         884    20.325900     340.0000     340.6300     332.2100
         885    20.338200     322.0000     339.3800     332.3500
         886    20.350400     339.0000     338.5100     332.4900
         887    20.362700     384.0000     337.8900     332.6300
         888    20.374900     327.0000     337.4500     332.7700
         889    20.387200     345.0000     337.1300     332.9100
         890    20.399400     330.0000     336.9000     333.0500
         891    20.411700     324.0000     336.7400     333.1900
         892    20.424000     333.0000     336.6400     333.3300
         893    20.436200     335.0000     336.5900     333.4700
         894    20.448500     367.0000     336.5700     333.6100
         895    20.460700     318.0000     336.5800     333.7600
         896    20.473000     326.0000     336.6200     333.9000
         897    20.485200     317.0000     336.6800     334.0400
         898    20.497500     343.0000     336.7600     334.1800
         899    20.509700     325.0000     336.8600     334.3200
         900    20.522000     317.0000     336.9800     334.4600
         901    20.534200     346.0000     337.1100     334.6000
         902    20.546500     336.0000     337.2700     334.7400
         903    20.558700     343.0000     337.4400     334.8800
         904    20.571000     321.0000     337.6400     335.0200
         905    20.583200     353.0000     337.8600     335.1600
         906    20.595500     369.0000     338.1100     335.3000
         907    20.607700     316.0000     338.3900     335.4400
         908    20.620000     303.0000     338.7200     335.5800
         909    20.632200     364.0000     339.1100     335.7200
         910    20.644500     339.0000     339.5700     335.8600
         911    20.656700     329.0000     340.1200     336.0000
         912    20.669000     355.0000     340.8000     336.1400
         913    20.681200     320.0000     341.6500     336.2800
         914    20.693500     337.0000     342.7400     336.4200
         915    20.705700     363.0000     344.1400     336.5600
         916    20.718000     348.0000     345.9800     336.7000
         917    20.730200     370.0000     348.4000     336.8400
         918    20.742500     321.0000     351.5000     336.9800
         919    20.754700     337.0000     355.2400     337.1200
         920    20.767000     319.0000     359.2400     337.2600
         921    20.779200     345.0000     363.0700     337.4000
         922    20.791500     364.0000     366.5700     337.5400
         923    20.803700     384.0000     369.4500     337.6700
         924    20.816000     388.0000     370.6500     337.8100
         925    20.828200     368.0000     369.2000     337.9500
         926    20.840500     340.0000     365.8800     338.0900
         927    20.852700     352.0000     362.4900     338.2300
         928    20.865000     392.0000     359.5200     338.3700
         929    20.877200     371.0000     356.3600     338.5100
         930    20.889500     336.0000     352.9000     338.6400
         931    20.901700     333.0000     349.7900     338.7800
         932    20.914000     328.0000     347.6000     338.9200
         933    20.926200     343.0000     346.0400     339.0600
         934    20.938500     352.0000     345.0300     339.2000
         935    20.950700     315.0000     344.3700     339.3300
         936    20.963000     357.0000     343.9400     339.4700
         937    20.975200     324.0000     343.6700     339.6100
         938    20.987500     332.0000     343.5000     339.7400
         939    20.999700     371.0000     343.4200     339.8800
         940    21.012000     368.0000     343.3900     340.0200
         941    21.024200     339.0000     343.4100     340.1600
         942    21.036500     337.0000     343.4700     340.2900
         943    21.048700     345.0000     343.5500     340.4300
         944    21.061000     309.0000     343.6700     340.5600
         945    21.073300     356.0000     343.8100     340.7000
         946    21.085500     356.0000     343.9700     340.8400
         947    21.097800     342.0000     344.1500     340.9700
         948    21.110000     323.0000     344.3600     341.1100
         949    21.122300     329.0000     344.5900     341.2400
         950    21.134500     344.0000     344.8400     341.3800
         951    21.146800     342.0000     345.1200     341.5100
         952    21.159000     351.0000     345.4500     341.6500
         953    21.171300     347.0000     345.8100     341.7800
         954    21.183500     363.0000     346.2000     341.9200
         955    21.195800     358.0000     346.6600     342.0500
         956    21.208000     354.0000     347.2000     342.1900
         957    21.220300     338.0000     347.8300     342.3200
         958    21.232500     338.0000     348.5300     342.4500
         959    21.244800     389.0000     349.3800     342.5900
         960    21.257000     365.0000     350.4700     342.7200
         961    21.269300     327.0000     351.8500     342.8500
         962    21.281500     341.0000     353.5900     342.9900
         963    21.293800     377.0000     355.8700     343.1200
         964    21.306000     374.0000     358.9700     343.2500
         965    21.318300     333.0000     363.2000     343.3800
         966    21.330500     328.0000     368.9600     343.5200
         967    21.342800     371.0000     376.6000     343.6500
         968    21.355000     389.0000     385.9300     343.7800
         969    21.367300     428.0000     395.8100     343.9100
         970    21.379500     348.0000     405.1900     344.0400
         971    21.391800     370.0000     414.0600     344.1700
         972    21.404000     377.0000     421.3700     344.3000
         973    21.416300     386.0000     423.5600     344.4300
         974    21.428500     390.0000     418.1200     344.5600
         975    21.440800     408.0000     408.7800     344.6900
         976    21.453000     423.0000     400.7900     344.8200
         977    21.465300     410.0000     394.3300     344.9500
         978    21.477500     351.0000     386.9800     345.0800
         979    21.489800     368.0000     378.4900     345.2100
         980    21.502000     378.0000     371.1500     345.3400
         981    21.514300     354.0000     366.2100     345.4700
         982    21.526500     359.0000     363.3000     345.6000
         983    21.538800     356.0000     361.7600     345.7300
         984    21.551000     372.0000     361.1200     345.8500
         985    21.563300     351.0000     361.1200     345.9800
         986    21.575500     359.0000     361.6500     346.1100
         987    21.587800     362.0000     362.6700     346.2400
         988    21.600000     357.0000     364.2100     346.3600
         989    21.612300     354.0000     366.3300     346.4900
         990    21.624500     375.0000     369.1700     346.6200
         991    21.636800     366.0000     372.5700     346.7400
         992    21.649000     370.0000     377.4500     346.8700
         993    21.661300     333.0000     383.9700     346.9900
         994    21.673500     387.0000     392.8100     347.1200
         995    21.685800     437.0000     404.9600     347.2400
         996    21.698100     427.0000     421.8600     347.3700
         997    21.710300     441.0000     445.3800     347.4900
         998    21.722600     479.0000     477.2900     347.6200
         999    21.734800     545.0000     517.3400     347.7400
        1000    21.747100     526.0000     561.2400     347.8700
        1001    21.759300     617.0000     603.9500     347.9900
        1002    21.771600     667.0000     644.4800     348.1100
        1003    21.783800     630.0000     679.0300     348.2300
        1004    21.796100     690.0000     692.9900     348.3600
        1005    21.808300     684.0000     672.9400     348.4800
        1006    21.820600     604.0000     630.8100     348.6000
        1007    21.832800     616.0000     591.4500     348.7200
        1008    21.845100     526.0000     560.3600     348.8400
        1009    21.857300     532.0000     527.2300     348.9600
        1010    21.869600     472.0000     487.5000     349.0900
        1011    21.881800     436.0000     449.8400     349.2100
        1012    21.894100     440.0000     422.1000     349.3300
        1013    21.906300     388.0000     404.2100     349.4500
        1014    21.918600     378.0000     393.1200     349.5600
        1015    21.930800     397.0000     386.4000     349.6800
        1016    21.943100     398.0000     382.5800     349.8000
        1017    21.955300     382.0000     380.8500     349.9200
        1018    21.967600     374.0000     380.5800     350.0400
        1019    21.979800     390.0000     381.1500     350.1600
        1020    21.992100     403.0000     382.1100     350.2700
        1021    22.004300     348.0000     383.2200     350.3900
        1022    22.016600     402.0000     383.9800     350.5100
        1023    22.028800     386.0000     383.4400     350.6200
        1024    22.041100     399.0000     381.1600     350.7400
        1025    22.053300     368.0000     378.1500     350.8600
        1026    22.065600     374.0000     375.5800     350.9700
        1027    22.077800     352.0000     373.5000     351.0900
        1028    22.090100     365.0000     371.3800     351.2000
        1029    22.102300     357.0000     369.2700     351.3200
        1030    22.114600     357.0000     367.7800     351.4300
        1031    22.126800     381.0000     367.2500     351.5400
        1032    22.139100     357.0000     367.5200     351.6600
        1033    22.151300     357.0000     368.1800     351.7700
        1034    22.163600     390.0000     369.0300     351.8800
        1035    22.175800     348.0000     369.9100     351.9900
        1036    22.188100     364.0000     370.3500     352.1100
        1037    22.200300     339.0000     369.6600     352.2200
        1038    22.212600     353.0000     367.9400     352.3300
        1039    22.224800     342.0000     366.1400     352.4400
        1040    22.237100     353.0000     364.7500     352.5500
        1041    22.249300     360.0000     363.4700     352.6600
        1042    22.261600     319.0000     361.9400     352.7700
        1043    22.273800     396.0000     360.3300     352.8800
        1044    22.286100     343.0000     359.0400     352.9900
        1045    22.298300     353.0000     358.1600     353.1000
        1046    22.310600     345.0000     357.5900     353.2000
        1047    22.322800     391.0000     357.2100     353.3100
        1048    22.335100     342.0000     356.9600     353.4200
        1049    22.347400     358.0000     356.7900     353.5300
        1050    22.359600     312.0000     356.6700     353.6300
        1051    22.371900     338.0000     356.6000     353.7400
        1052    22.384100     347.0000     356.5500     353.8500
        1053    22.396400     377.0000     356.5200     353.9500
        1054    22.408600     371.0000     356.5000     354.0600
        1055    22.420900     356.0000     356.5000     354.1600
        1056    22.433100     340.0000     356.5100     354.2700
        1057    22.445400     345.0000     356.5300     354.3700
        1058    22.457600     369.0000     356.5600     354.4700
        1059    22.469900     338.0000     356.6000     354.5800
        1060    22.482100     358.0000     356.6400     354.6800
        1061    22.494400     363.0000     356.6800     354.7800
        1062    22.506600     321.0000     356.7300     354.8800
        1063    22.518900     360.0000     356.7900     354.9800
        1064    22.531100     349.0000     356.8500     355.0900
        1065    22.543400     335.0000     356.9300     355.1900
        1066    22.555600     383.0000     357.0200     355.2900
        1067    22.567900     309.0000     357.1500     355.3900
        1068    22.580100     371.0000     357.3200     355.4900
        1069    22.592400     334.0000     357.4100     355.5800
        1070    22.604600     332.0000     357.5300     355.6800
        1071    22.616900     318.0000     357.7200     355.7800
        1072    22.629100     321.0000     357.9700     355.8800
        1073    22.641400     370.0000     357.8900     355.9800
        1074    22.653600     357.0000     357.6900     356.0700
        1075    22.665900     373.0000     357.7500     356.1700
        1076    22.678100     357.0000     357.8700     356.2700
        1077    22.690400     369.0000     357.9800     356.3600
        1078    22.702600     343.0000     357.8900     356.4600
        1079    22.714900     381.0000     357.8800     356.5500
        1080    22.727100     358.0000     357.9400     356.6500
        1081    22.739400     371.0000     358.0100     356.7400
        1082    22.751600     326.0000     358.0900     356.8300
        1083    22.763900     362.0000     358.1600     356.9300
        1084    22.776100     353.0000     358.2400     357.0200
        1085    22.788400     358.0000     358.3200     357.1100
        1086    22.800600     345.0000     358.4000     357.2000
        1087    22.812900     361.0000     358.4700     357.2900
        1088    22.825100     396.0000     358.5500     357.3800
        1089    22.837400     392.0000     358.6300     357.4700
        1090    22.849600     379.0000     358.7100     357.5600
        1091    22.861900     374.0000     358.7900     357.6500
        1092    22.874100     361.0000     358.8700     357.7400
        1093    22.886400     368.0000     358.9500     357.8300
        1094    22.898600     388.0000     359.0300     357.9200
        1095    22.910900     332.0000     359.1100     358.0100
        1096    22.923100     334.0000     359.1900     358.0900
        1097    22.935400     367.0000     359.2700     358.1800
        1098    22.947600     362.0000     359.3500     358.2700
        1099    22.959900     374.0000     359.4300     358.3500
        1100    22.972100     362.0000     359.5100     358.4400
        1101    22.984400     389.0000     359.5900     358.5200
        1102    22.996700     392.0000     359.6700     358.6100
        1103    23.008900     379.0000     359.7400     358.6900
        1104    23.021200     363.0000     359.8200     358.7700
        1105    23.033400     328.0000     359.9000     358.8600
        1106    23.045700     377.0000     359.9800     358.9400
        1107    23.057900     316.0000     360.0600     359.0200
        1108    23.070200     362.0000     360.1400     359.1000
        1109    23.082400     349.0000     360.2100     359.1800
        1110    23.094700     364.0000     360.2900     359.2600
        1111    23.106900     358.0000     360.3700     359.3400
        1112    23.119200     369.0000     360.4500     359.4200
        1113    23.131400     376.0000     360.5200     359.5000
        1114    23.143700     381.0000     360.6000     359.5800
        1115    23.155900     368.0000     360.6800     359.6600
        1116    23.168200     366.0000     360.7600     359.7400
        1117    23.180400     356.0000     360.8300     359.8200
        1118    23.192700     353.0000     360.9100     359.8900
        1119    23.204900     326.0000     360.9800     359.9700
        1120    23.217200     370.0000     361.0600     360.0400
        1121    23.229400     358.0000     361.1300     360.1200
        1122    23.241700     345.0000     361.2100     360.1900
        1123    23.253900     377.0000     361.2800     360.2700
        1124    23.266200     329.0000     361.3600     360.3400
        1125    23.278400     357.0000     361.4300     360.4200
        1126    23.290700     341.0000     361.5100     360.4900
        1127    23.302900     349.0000     361.5800     360.5600
        1128    23.315200     366.0000     361.6500     360.6300
        1129    23.327400     358.0000     361.7200     360.7000
        1130    23.339700     343.0000     361.8000     360.7700
        1131    23.351900     373.0000     361.8700     360.8400
        1132    23.364200     362.0000     361.9400     360.9100
        1133    23.376400     346.0000     362.0100     360.9800
        1134    23.388700     376.0000     362.0900     361.0500
        1135    23.400900     340.0000     362.1600     361.1200
        1136    23.413200     339.0000     362.2300     361.1900
        1137    23.425400     379.0000     362.3000     361.2600
        1138    23.437700     380.0000     362.3700     361.3200
        1139    23.449900     348.0000     362.4400     361.3900
        1140    23.462200     344.0000     362.5100     361.4500
        1141    23.474400     373.0000     362.5800     361.5200
        1142    23.486700     341.0000     362.6500     361.5800
        1143    23.498900     388.0000     362.7200     361.6500
        1144    23.511200     348.0000     362.7900     361.7100
        1145    23.523400     354.0000     362.8600     361.7800
        1146    23.535700     332.0000     362.9200     361.8400
        1147    23.547900     337.0000     362.9900     361.9000
        1148    23.560200     369.0000     363.0600     361.9600
        1149    23.572400     380.0000     363.1300     362.0200
        1150    23.584700     362.0000     363.2000     362.0800
        1151    23.596900     350.0000     363.2700     362.1400
        1152    23.609200     368.0000     363.3400     362.2000
        1153    23.621400     369.0000     363.4000     362.2600
        1154    23.633700     384.0000     363.4700     362.3200
        1155    23.646000     362.0000     363.5400     362.3800
        1156    23.658200     349.0000     363.6100     362.4400
        1157    23.670500     392.0000     363.6800     362.4900
        1158    23.682700     349.0000     363.7500     362.5500
        1159    23.695000     359.0000     363.8200     362.6000
        1160    23.707200     357.0000     363.8900     362.6600
        1161    23.719500     379.0000     363.9600     362.7100
        1162    23.731700     334.0000     364.0400     362.7700
        1163    23.744000     361.0000     364.1100     362.8200
        1164    23.756200     340.0000     364.1800     362.8800
        1165    23.768500     345.0000     364.2600     362.9300
        1166    23.780700     378.0000     364.3400     362.9800
        1167    23.793000     337.0000     364.4200     363.0300
        1168    23.805200     380.0000     364.5100     363.0800
        1169    23.817500     382.0000     364.6000     363.1300
        1170    23.829700     331.0000     364.7000     363.1800
        1171    23.842000     371.0000     364.8000     363.2300
        1172    23.854200     399.0000     364.9100     363.2800
        1173    23.866500     332.0000     365.0400     363.3300
        1174    23.878700     364.0000     365.1800     363.3800
        1175    23.891000     399.0000     365.3400     363.4300
        1176    23.903200     358.0000     365.5200     363.4700
        1177    23.915500     342.0000     365.7200     363.5200
        1178    23.927700     366.0000     365.9800     363.5600
        1179    23.940000     375.0000     366.2900     363.6100
        1180    23.952200     361.0000     366.6900     363.6500
        1181    23.964500     349.0000     367.2100     363.7000
        1182    23.976700     364.0000     367.8900     363.7400
        1183    23.989000     376.0000     368.8000     363.7800
        1184    24.001200     411.0000     369.9600     363.8300
        1185    24.013500     351.0000     371.3400     363.8700
        1186    24.025700     394.0000     372.7800     363.9100
        1187    24.038000     393.0000     374.1900     363.9500
        1188    24.050200     372.0000     375.4900     363.9900
        1189    24.062500     395.0000     376.4100     364.0300
        1190    24.074700     394.0000     376.5200     364.0700
        1191    24.087000     382.0000     375.6900     364.1100
        1192    24.099200     388.0000     374.5000     364.1500
        1193    24.111500     359.0000     373.5100     364.1800
        1194    24.123700     356.0000     372.7100     364.2200
        1195    24.136000     385.0000     371.7900     364.2600
        1196    24.148200     346.0000     370.6200     364.2900
        1197    24.160500     367.0000     369.4500     364.3300
        1198    24.172700     361.0000     368.5300     364.3600
        1199    24.185000     360.0000     367.8900     364.4000
        1200    24.197200     354.0000     367.4700     364.4300
        1201    24.209500     357.0000     367.1900     364.4600
        1202    24.221700     355.0000     366.9900     364.5000
        1203    24.234000     385.0000     366.8600     364.5300
        1204    24.246200     370.0000     366.7700     364.5600
        1205    24.258500     371.0000     366.7100     364.5900
        1206    24.270700     322.0000     366.6700     364.6200
        1207    24.283000     351.0000     366.6500     364.6500
        1208    24.295300     383.0000     366.6400     364.6800
        1209    24.307500     374.0000     366.6300     364.7100
        1210    24.319800     347.0000     366.6400     364.7400
        1211    24.332000     386.0000     366.6500     364.7600
        1212    24.344300     352.0000     366.6600     364.7900
        1213    24.356500     373.0000     366.6800     364.8200
        1214    24.368800     392.0000     366.7000     364.8400
        1215    24.381000     399.0000     366.7300     364.8700
        1216    24.393300     343.0000     366.7500     364.8900
        1217    24.405500     390.0000     366.7800     364.9200
        1218    24.417800     360.0000     366.8100     364.9400
        1219    24.430000     379.0000     366.8400     364.9600
        1220    24.442300     362.0000     366.8700     364.9800
        1221    24.454500     383.0000     366.9000     365.0100
        1222    24.466800     361.0000     366.9400     365.0300
        1223    24.479000     377.0000     366.9700     365.0500
        1224    24.491300     375.0000     367.0100     365.0700
        1225    24.503500     388.0000     367.0400     365.0900
        1226    24.515800     369.0000     367.0800     365.1100
        1227    24.528000     383.0000     367.1200     365.1300
        1228    24.540300     377.0000     367.1500     365.1400
        1229    24.552500     343.0000     367.1900     365.1600
        1230    24.564800     356.0000     367.2300     365.1800
        1231    24.577000     375.0000     367.2700     365.1900
        1232    24.589300     352.0000     367.3100     365.2100
        1233    24.601500     394.0000     367.3500     365.2200
        1234    24.613800     360.0000     367.3900     365.2400
        1235    24.626000     375.0000     367.4300     365.2500
        1236    24.638300     367.0000     367.4700     365.2700
        1237    24.650500     376.0000     367.5100     365.2800
        1238    24.662800     355.0000     367.5500     365.2900
        1239    24.675000     373.0000     367.6000     365.3000
        1240    24.687300     356.0000     367.6400     365.3100
        1241    24.699500     372.0000     367.6800     365.3200
        1242    24.711800     363.0000     367.7300     365.3300
        1243    24.724000     367.0000     367.7700     365.3400
        1244    24.736300     353.0000     367.8200     365.3500
        1245    24.748500     387.0000     367.8700     365.3600
        1246    24.760800     348.0000     367.9100     365.3700
        1247    24.773000     370.0000     367.9600     365.3700
        1248    24.785300     357.0000     368.0100     365.3800
        1249    24.797500     403.0000     368.0600     365.3900
        1250    24.809800     366.0000     368.1100     365.3900
        1251    24.822000     356.0000     368.1700     365.4000
        1252    24.834300     341.0000     368.2200     365.4000
        1253    24.846500     385.0000     368.2800     365.4000
        1254    24.858800     372.0000     368.3300     365.4100
        1255    24.871000     357.0000     368.3900     365.4100
        1256    24.883300     354.0000     368.4500     365.4100
        1257    24.895500     380.0000     368.5200     365.4100
        1258    24.907800     363.0000     368.5900     365.4100
        1259    24.920100     372.0000     368.6600     365.4100
        1260    24.932300     333.0000     368.7300     365.4100
        1261    24.944600     377.0000     368.8200     365.4100
        1262    24.956800     390.0000     368.9300     365.4100
        1263    24.969100     359.0000     369.1000     365.4100
        1264    24.981300     373.0000     369.2900     365.4100
        1265    24.993600     382.0000     369.4000     365.4000
        1266    25.005800     383.0000     369.5700     365.4000
        1267    25.018100     381.0000     369.8300     365.4000
        1268    25.030300     345.0000     370.1000     365.3900
        1269    25.042600     343.0000     369.8900     365.3900
        1270    25.054800     379.0000     369.7600     365.3800
        1271    25.067100     373.0000     369.8500     365.3700
        1272    25.079300     353.0000     370.0100     365.3700
        1273    25.091600     399.0000     370.2000     365.3600
        1274    25.103800     382.0000     370.1800     365.3500
        1275    25.116100     380.0000     370.1400     365.3400
        1276    25.128300     408.0000     370.2400     365.3300
        1277    25.140600     397.0000     370.3700     365.3200
        1278    25.152800     402.0000     370.5200     365.3100
        1279    25.165100     343.0000     370.6700     365.3000
        1280    25.177300     366.0000     370.8400     365.2900
        1281    25.189600     379.0000     371.0100     365.2700
        1282    25.201800     400.0000     371.2000     365.2600
        1283    25.214100     378.0000     371.4100     365.2500
        1284    25.226300     394.0000     371.6300     365.2300
        1285    25.238600     355.0000     371.8600     365.2200
        1286    25.250800     377.0000     372.1200     365.2000
        1287    25.263100     353.0000     372.4000     365.1900
        1288    25.275300     410.0000     372.7000     365.1700
        1289    25.287600     401.0000     373.0300     365.1500
        1290    25.299800     393.0000     373.3900     365.1400
        1291    25.312100     372.0000     373.7900     365.1200
        1292    25.324300     376.0000     374.2300     365.1000
        1293    25.336600     399.0000     374.7200     365.0800
        1294    25.348800     390.0000     375.2600     365.0600
        1295    25.361100     372.0000     375.8800     365.0400
        1296    25.373300     360.0000     376.5800     365.0200
        1297    25.385600     388.0000     377.3800     365.0000
        1298    25.397800     386.0000     378.3100     364.9800
        1299    25.410100     376.0000     379.3800     364.9500
        1300    25.422300     385.0000     380.6400     364.9300
        1301    25.434600     381.0000     382.1300     364.9100
        1302    25.446800     445.0000     383.9100     364.8800
        1303    25.459100     396.0000     386.0600     364.8600
        1304    25.471300     403.0000     388.7100     364.8300
        1305    25.483600     404.0000     392.0500     364.8100
        1306    25.495800     380.0000     396.3700     364.7800
        1307    25.508100     397.0000     402.0300     364.7500
        1308    25.520300     394.0000     409.4800     364.7200
        1309    25.532600     439.0000     419.0200     364.7000
        1310    25.544800     410.0000     430.3900     364.6700
        1311    25.557100     462.0000     442.0100     364.6400
        1312    25.569400     479.0000     454.6100     364.6100
        1313    25.581600     491.0000     466.9100     364.5800
        1314    25.593900     459.0000     477.0400     364.5500
        1315    25.606100     467.0000     481.8300     364.5200
        1316    25.618400     459.0000     480.8200     364.4800
        1317    25.630600     459.0000     478.6100     364.4500
        1318    25.642900     467.0000     479.7400     364.4200
        1319    25.655100     505.0000     484.8700     364.3800
        1320    25.667400     522.0000     492.5500     364.3500
        1321    25.679600     488.0000     502.5500     364.3100
        1322    25.691900     523.0000     518.3400     364.2800
        1323    25.704100     505.0000     545.5200     364.2400
        1324    25.716400     580.0000     589.1800     364.2000
        1325    25.728600     682.0000     652.7400     364.1700
        1326    25.740900     719.0000     734.5800     364.1300
        1327    25.753100     806.0000     825.5300     364.0900
        1328    25.765400     959.0000     917.1400     364.0500
        1329    25.777600     986.0000    1005.3700     364.0100
        1330    25.789900    1083.0000    1073.4200     363.9700
        1331    25.802100     984.0000    1085.8400     363.9300
        1332    25.814400     984.0000    1027.5800     363.8900
        1333    25.826600     933.0000     939.9800     363.8500
        1334    25.838900     838.0000     871.4800     363.8100
        1335    25.851100     817.0000     827.4000     363.7600
        1336    25.863400     831.0000     782.7000     363.7200
        1337    25.875600     698.0000     715.0300     363.6800
        1338    25.887900     610.0000     632.2900     363.6300
        1339    25.900100     582.0000     559.7700     363.5900
        1340    25.912400     501.0000     508.3600     363.5400
        1341    25.924600     482.0000     474.5600     363.5000
        1342    25.936900     472.0000     452.3000     363.4500
        1343    25.949100     454.0000     437.2200     363.4000
        1344    25.961400     447.0000     426.7400     363.3500
        1345    25.973600     422.0000     419.3200     363.3000
        1346    25.985900     438.0000     414.0900     363.2600
        1347    25.998100     384.0000     410.5700     363.2100
        1348    26.010400     446.0000     408.5000     363.1600
        1349    26.022600     421.0000     407.8100     363.1100
        1350    26.034900     404.0000     408.4700     363.0500
        1351    26.047100     401.0000     410.3600     363.0000
        1352    26.059400     393.0000     413.0800     362.9500
        1353    26.071600     418.0000     416.2100     362.9000
        1354    26.083900     372.0000     419.5000     362.8400
        1355    26.096100     387.0000     422.3000     362.7900
        1356    26.108400     408.0000     423.3200     362.7400
        1357    26.120600     390.0000     421.8500     362.6800
        1358    26.132900     407.0000     419.1900     362.6300
        1359    26.145100     417.0000     417.3000     362.5700
        1360    26.157400     450.0000     416.7600     362.5100
        1361    26.169600     437.0000     416.8000     362.4600
        1362    26.181900     429.0000     416.5700     362.4000
        1363    26.194200     410.0000     416.1900     362.3400
        1364    26.206400     442.0000     416.6900     362.2800
        1365    26.218700     412.0000     418.8200     362.2200
        1366    26.230900     446.0000     422.7700     362.1600
        1367    26.243200     401.0000     428.5700     362.1000
        1368    26.255400     412.0000     436.3500     362.0400
        1369    26.267700     444.0000     446.4900     361.9800
        1370    26.279900     436.0000     459.6700     361.9200
        1371    26.292200     443.0000     477.0000     361.8600
        1372    26.304400     465.0000     500.2300     361.7900
        1373    26.316700     496.0000     531.8700     361.7300
        1374    26.328900     581.0000     575.1300     361.6600
        1375    26.341200     596.0000     633.0000     361.6000
        1376    26.353400     684.0000     705.7800     361.5300
        1377    26.365700     782.0000     788.8600     361.4700
        1378    26.377900     859.0000     876.2100     361.4000
        1379    26.390200     971.0000     961.9600     361.3400
        1380    26.402400    1051.0000    1033.5800     361.2700
        1381    26.414700    1065.0000    1069.8500     361.2000
        1382    26.426900    1038.0000    1059.8000     361.1300
        1383    26.439200    1040.0000    1013.7200     361.0600
        1384    26.451400     980.0000     959.1500     360.9900
        1385    26.463700     879.0000     914.9800     360.9200
        1386    26.475900     870.0000     879.3500     360.8500
        1387    26.488200     859.0000     840.1000     360.7800
        1388    26.500400     747.0000     794.8100     360.7100
        1389    26.512700     749.0000     753.9100     360.6400
        1390    26.524900     709.0000     729.5400     360.5700
        1391    26.537200     726.0000     729.7500     360.4900
        1392    26.549400     724.0000     753.7800     360.4200
        1393    26.561700     793.0000     793.3000     360.3500
        1394    26.573900     816.0000     837.7500     360.2700
        1395    26.586200     863.0000     881.9100     360.2000
        1396    26.598400     934.0000     920.2300     360.1200
        1397    26.610700     958.0000     936.7600     360.0400
        1398    26.622900     915.0000     917.2100     359.9700
        1399    26.635200     797.0000     874.2600     359.8900
        1400    26.647400     812.0000     836.5200     359.8100
        1401    26.659700     805.0000     815.9000     359.7300
        1402    26.671900     858.0000     803.3900     359.6600
        1403    26.684200     797.0000     783.2200     359.5800
        1404    26.696400     739.0000     749.2500     359.5000
        1405    26.708700     717.0000     707.6400     359.4200
        1406    26.720900     677.0000     662.9000     359.3300
        1407    26.733200     660.0000     617.5200     359.2500
        1408    26.745400     603.0000     578.4600     359.1700
        1409    26.757700     561.0000     549.9700     359.0900
        1410    26.769900     548.0000     529.2500     359.0100
        1411    26.782200     496.0000     509.9800     358.9200
        1412    26.794400     520.0000     487.8100     358.8400
        1413    26.806700     466.0000     464.5100     358.7500
        1414    26.818900     458.0000     444.5100     358.6700
        1415    26.831200     426.0000     429.5000     358.5800
        1416    26.843500     384.0000     418.6900     358.5000
        1417    26.855700     414.0000     410.8800     358.4100
        1418    26.868000     414.0000     405.1300     358.3300
        1419    26.880200     437.0000     400.8700     358.2400
        1420    26.892500     405.0000     397.7200     358.1500
        1421    26.904700     359.0000     395.4900     358.0600
        1422    26.917000     415.0000     394.0900     357.9700
        1423    26.929200     402.0000     393.5300     357.8800
        1424    26.941500     422.0000     393.9100     357.7900
        1425    26.953700     427.0000     395.4100     357.7000
        1426    26.966000     411.0000     398.1400     357.6100
        1427    26.978200     451.0000     401.9700     357.5200
        1428    26.990500     432.0000     406.3900     357.4300
        1429    27.002700     418.0000     410.9200     357.3400
        1430    27.015000     421.0000     415.1400     357.2400
        1431    27.027200     434.0000     417.9900     357.1500
        1432    27.039500     417.0000     417.6900     357.0600
        1433    27.051700     415.0000     413.7900     356.9600
        1434    27.064000     437.0000     408.5500     356.8700
        1435    27.076200     407.0000     404.2900     356.7700
        1436    27.088500     389.0000     401.2900     356.6800
        1437    27.100700     408.0000     398.4000     356.5800
        1438    27.113000     403.0000     394.4000     356.4800
        1439    27.125200     409.0000     389.4200     356.3900
        1440    27.137500     396.0000     384.7500     356.2900
        1441    27.149700     394.0000     381.1600     356.1900
        1442    27.162000     408.0000     378.6500     356.0900
        1443    27.174200     385.0000     376.9200     355.9900
        1444    27.186500     371.0000     375.7300     355.8900
        1445    27.198700     400.0000     374.9200     355.7900
        1446    27.211000     367.0000     374.4000     355.6900
        1447    27.223200     442.0000     374.1000     355.5900
        1448    27.235500     371.0000     373.9800     355.4900
        1449    27.247700     408.0000     374.0400     355.3900
        1450    27.260000     370.0000     374.2700     355.2900
        1451    27.272200     405.0000     374.6800     355.1800
        1452    27.284500     360.0000     375.3000     355.0800
        1453    27.296700     394.0000     376.1900     354.9800
        1454    27.309000     376.0000     377.3100     354.8700
        1455    27.321200     450.0000     379.0200     354.7700
        1456    27.333500     379.0000     381.4200     354.6600
        1457    27.345700     385.0000     384.6900     354.5600
        1458    27.358000     398.0000     388.8900     354.4500
        1459    27.370200     435.0000     393.7500     354.3400
        1460    27.382500     376.0000     398.9100     354.2400
        1461    27.394700     377.0000     404.1000     354.1300
        1462    27.407000     409.0000     408.7100     354.0200
        1463    27.419200     403.0000     411.3000     353.9100
        1464    27.431500     412.0000     411.0100     353.8000
        1465    27.443700     415.0000     409.2400     353.6900
        1466    27.456000     425.0000     408.3100     353.5800
        1467    27.468200     410.0000     409.0800     353.4700
        1468    27.480500     402.0000     410.9200     353.3600
        1469    27.492800     419.0000     412.7500     353.2500
        1470    27.505000     414.0000     414.3400     353.1400
        1471    27.517300     413.0000     416.7600     353.0300
        1472    27.529500     420.0000     421.2200     352.9200
        1473    27.541800     432.0000     428.2600     352.8000
        1474    27.554000     418.0000     438.0800     352.6900
        1475    27.566300     422.0000     451.0400     352.5800
        1476    27.578500     471.0000     467.9100     352.4600
        1477    27.590800     488.0000     490.1200     352.3500
        1478    27.603000     490.0000     520.1500     352.2300
        1479    27.615300     545.0000     561.9700     352.1200
        1480    27.627500     611.0000     621.5200     352.0000
        1481    27.639800     658.0000     706.3900     351.8800
        1482    27.652000     826.0000     822.9200     351.7700
        1483    27.664300     951.0000     969.6300     351.6500
        1484    27.676500    1135.0000    1133.8600     351.5300
        1485    27.688800    1412.0000    1301.6900     351.4100
        1486    27.701000    1464.0000    1460.2900     351.2900
        1487    27.713300    1701.0000    1575.9200     351.1700
        1488    27.725500    1706.0000    1592.9400     351.0600
        1489    27.737800    1499.0000    1495.2400     350.9400
        1490    27.750000    1368.0000    1349.7500     350.8100
        1491    27.762300    1193.0000    1233.3200     350.6900
        1492    27.774500    1147.0000    1161.5400     350.5700
        1493    27.786800    1093.0000    1100.2200     350.4500
        1494    27.799000     968.0000    1006.3900     350.3300
        1495    27.811300     909.0000     873.2700     350.2100
        1496    27.823500     703.0000     736.7700     350.0800
        1497    27.835800     650.0000     629.0500     349.9600
        1498    27.848000     503.0000     554.7500     349.8400
        1499    27.860300     495.0000     505.3000     349.7100
        1500    27.872500     477.0000     471.8400     349.5900
        1501    27.884800     493.0000     448.4200     349.4600
        1502    27.897000     437.0000     431.4400     349.3400
        1503    27.909300     423.0000     418.7000     349.2100
        1504    27.921500     405.0000     408.8900     349.0800
        1505    27.933800     390.0000     401.1500     348.9600
        1506    27.946000     409.0000     394.9100     348.8300
        1507    27.958300     414.0000     389.8000     348.7000
        1508    27.970500     421.0000     385.5500     348.5800
        1509    27.982800     399.0000     381.9800     348.4500
        1510    27.995000     351.0000     378.9400     348.3200
        1511    28.007300     396.0000     376.3200     348.1900
        1512    28.019500     369.0000     374.0600     348.0600
        1513    28.031800     386.0000     372.0900     347.9300
        1514    28.044000     373.0000     370.3500     347.8000
        1515    28.056300     364.0000     368.8200     347.6700
        1516    28.068500     368.0000     367.4600     347.5400
        1517    28.080800     366.0000     366.2600     347.4100
        1518    28.093000     346.0000     365.2000     347.2700
        1519    28.105300     344.0000     364.3000     347.1400
        1520    28.117500     363.0000     363.5900     347.0100
        1521    28.129800     368.0000     363.0800     346.8800
        1522    28.142100     333.0000     362.4800     346.7400
        1523    28.154300     394.0000     362.0300     346.6100
        1524    28.166600     340.0000     361.8400     346.4700
        1525    28.178800     370.0000     361.8000     346.3400
        1526    28.191100     351.0000     360.8500     346.2000
        1527    28.203300     376.0000     359.7800     346.0700
        1528    28.215600     376.0000     359.3400     345.9300
        1529    28.227800     363.0000     359.1300     345.8000
        1530    28.240100     384.0000     359.1000     345.6600
        1531    28.252300     350.0000     359.1200     345.5200
        1532    28.264600     364.0000     358.6500     345.3800
        1533    28.276800     380.0000     358.3000     345.2500
        1534    28.289100     396.0000     358.3300     345.1100
        1535    28.301300     347.0000     358.5400     344.9700
        1536    28.313600     380.0000     358.9000     344.8300
        1537    28.325800     376.0000     359.4500     344.6900
        1538    28.338100     360.0000     360.2100     344.5500
        1539    28.350300     381.0000     361.2000     344.4100
        1540    28.362600     384.0000     362.4300     344.2700
        1541    28.374800     408.0000     363.9200     344.1300
        1542    28.387100     361.0000     365.7100     343.9900
        1543    28.399300     368.0000     367.8100     343.8500
        1544    28.411600     400.0000     370.2900     343.7100
        1545    28.423800     368.0000     373.4600     343.5600
        1546    28.436100     433.0000     377.9000     343.4200
        1547    28.448300     412.0000     384.3000     343.2800
        1548    28.460600     403.0000     393.3500     343.1400
        1549    28.472800     414.0000     405.5500     342.9900
        1550    28.485100     427.0000     420.6000     342.8500
        1551    28.497300     457.0000     437.2200     342.7000
        1552    28.509600     463.0000     454.1000     342.5600
        1553    28.521800     497.0000     469.9100     342.4100
        1554    28.534100     496.0000     481.0700     342.2700
        1555    28.546300     498.0000     482.1200     342.1200
        1556    28.558600     494.0000     472.3700     341.9800
        1557    28.570800     463.0000     459.3300     341.8300
        1558    28.583100     487.0000     450.1500     341.6800
        1559    28.595300     440.0000     445.8200     341.5400
        1560    28.607600     442.0000     443.0400     341.3900
        1561    28.619800     422.0000     437.5000     341.2400
        1562    28.632100     422.0000     427.9600     341.0900
        1563    28.644300     416.0000     417.3100     340.9400
        1564    28.656600     370.0000     408.2000     340.7900
        1565    28.668800     423.0000     400.7900     340.6400
        1566    28.681100     370.0000     394.1900     340.5000
        1567    28.693300     377.0000     387.8400     340.3500
        1568    28.705600     347.0000     382.3000     340.2000
        1569    28.717800     345.0000     378.1800     340.0400
        1570    28.730100     353.0000     375.1900     339.8900
        1571    28.742300     403.0000     372.6900     339.7400
        1572    28.754600     390.0000     370.3300     339.5900
        1573    28.766800     416.0000     368.1100     339.4400
        1574    28.779100     386.0000     366.5600     339.2900
        1575    28.791400     362.0000     366.0600     339.1300
        1576    28.803600     346.0000     366.4500     338.9800
        1577    28.815900     360.0000     367.3300     338.8300
        1578    28.828100     398.0000     368.1600     338.6700
        1579    28.840400     393.0000     368.0300     338.5200
        1580    28.852600     373.0000     366.3200     338.3700
        1581    28.864900     378.0000     363.6100     338.2100
        1582    28.877100     393.0000     361.1300     338.0600
        1583    28.889400     372.0000     359.4000     337.9000
        1584    28.901600     365.0000     358.1400     337.7500
        1585    28.913900     350.0000     356.7100     337.5900
        1586    28.926100     372.0000     354.6600     337.4300
        1587    28.938400     371.0000     352.2200     337.2800
        1588    28.950600     366.0000     350.0000     337.1200
        1589    28.962900     363.0000     348.2800     336.9600
        1590    28.975100     345.0000     347.0200     336.8100
        1591    28.987400     352.0000     346.0800     336.6500
        1592    28.999600     385.0000     345.3700     336.4900
        1593    29.011900     344.0000     344.8000     336.3300
        1594    29.024100     321.0000     344.3400     336.1700
        1595    29.036400     382.0000     343.9500     336.0100
        1596    29.048600     314.0000     343.6200     335.8600
        1597    29.060900     332.0000     343.3400     335.7000
        1598    29.073100     342.0000     343.1000     335.5400
        1599    29.085400     361.0000     342.8900     335.3800
        1600    29.097600     352.0000     342.7100     335.2200
        1601    29.109900     372.0000     342.5600     335.0600
        1602    29.122100     331.0000     342.4300     334.8900
        1603    29.134400     366.0000     342.3300     334.7300
        1604    29.146600     314.0000     342.2400     334.5700
        1605    29.158900     375.0000     342.1900     334.4100
        1606    29.171100     351.0000     342.1500     334.2500
        1607    29.183400     346.0000     342.1500     334.0800
        1608    29.195600     344.0000     342.1700     333.9200
        1609    29.207900     356.0000     342.2300     333.7600
        1610    29.220100     302.0000     342.3400     333.6000
        1611    29.232400     320.0000     342.4800     333.4300
        1612    29.244600     323.0000     342.6900     333.2700
        1613    29.256900     314.0000     342.9700     333.1000
        1614    29.269100     336.0000     343.3300     332.9400
        1615    29.281400     370.0000     343.7900     332.7800
        1616    29.293600     367.0000     344.3600     332.6100
        1617    29.305900     386.0000     345.0600     332.4500
        1618    29.318100     353.0000     345.9000     332.2800
        1619    29.330400     345.0000     346.8900     332.1100
        1620    29.342600     363.0000     348.0400     331.9500
        1621    29.354900     384.0000     349.3800     331.7800
        1622    29.367100     361.0000     350.9700     331.6200
        1623    29.379400     365.0000     352.9700     331.4500
        1624    29.391600     359.0000     355.5100     331.2800
        1625    29.403900     325.0000     358.7500     331.1100
        1626    29.416200     327.0000     362.9800     330.9500
        1627    29.428400     395.0000     368.7000     330.7800
        1628    29.440700     366.0000     376.7600     330.6100
        1629    29.452900     373.0000     388.4100     330.4400
        1630    29.465200     435.0000     405.1300     330.2700
        1631    29.477400     419.0000     427.9400     330.1000
        1632    29.489700     429.0000     456.3500     329.9400
        1633    29.501900     471.0000     488.0400     329.7700
        1634    29.514200     484.0000     520.4300     329.6000
        1635    29.526400     582.0000     549.9500     329.4300
        1636    29.538700     552.0000     568.5700     329.2600
        1637    29.550900     584.0000     566.5600     329.0900
        1638    29.563200     517.0000     544.8400     328.9200
        1639    29.575400     499.0000     517.9300     328.7400
        1640    29.587700     475.0000     498.3000     328.5700
        1641    29.599900     471.0000     487.3100     328.4000
        1642    29.612200     438.0000     478.5600     328.2300
        1643    29.624400     468.0000     463.9600     328.0600
        1644    29.636700     470.0000     440.9300     327.8900
        1645    29.648900     404.0000     415.2000     327.7100
        1646    29.661200     399.0000     393.6100     327.5400
        1647    29.673400     332.0000     378.2400     327.3700
        1648    29.685700     368.0000     367.9500     327.2000
        1649    29.697900     337.0000     361.1000     327.0200
        1650    29.710200     339.0000     356.4400     326.8500
        1651    29.722400     343.0000     353.2000     326.6800
        1652    29.734700     376.0000     350.9200     326.5000
        1653    29.746900     366.0000     349.3200     326.3300
        1654    29.759200     327.0000     348.2300     326.1500
        1655    29.771400     349.0000     347.5300     325.9800
        1656    29.783700     374.0000     347.1900     325.8000
        1657    29.795900     355.0000     347.1700     325.6300
        1658    29.808200     303.0000     347.5200     325.4500
        1659    29.820400     352.0000     348.2600     325.2800
        1660    29.832700     345.0000     349.4800     325.1000
        1661    29.844900     338.0000     351.2200     324.9300
        1662    29.857200     328.0000     353.4200     324.7500
        1663    29.869400     331.0000     355.9500     324.5700
        1664    29.881700     359.0000     358.6300     324.4000
        1665    29.893900     397.0000     361.2300     324.2200
        1666    29.906200     375.0000     363.2500     324.0400
        1667    29.918400     381.0000     364.2600     323.8700
        1668    29.930700     351.0000     364.4300     323.6900
        1669    29.942900     382.0000     364.5900     323.5100
        1670    29.955200     410.0000     365.4600     323.3300
        1671    29.967400     396.0000     367.2200     323.1500
        1672    29.979700     345.0000     369.6000     322.9800
        1673    29.991900     404.0000     372.2800     322.8000
        1674    30.004200     404.0000     375.2700     322.6200
        1675    30.016400     374.0000     379.0000     322.4400
        1676    30.028700     383.0000     384.0500     322.2600
        1677    30.041000     421.0000     390.8600     322.0800
        1678    30.053200     379.0000     399.8300     321.9000
        1679    30.065500     404.0000     411.6200     321.7200
        1680    30.077700     448.0000     427.2900     321.5400
        1681    30.090000     435.0000     448.6700     321.3600
        1682    30.102200     437.0000     478.3500     321.1800
        1683    30.114500     510.0000     519.5200     321.0000
        1684    30.126700     598.0000     574.8000     320.8200
        1685    30.139000     616.0000     643.9000     320.6400
        1686    30.151200     694.0000     718.9200     320.4600
        1687    30.163500     779.0000     801.9500     320.2800
        1688    30.175700     955.0000     880.2600     320.1000
        1689    30.188000     917.0000     937.4900     319.9200
        1690    30.200200     983.0000     951.6900     319.7400
        1691    30.212500     911.0000     916.7200     319.5500
        1692    30.224700     868.0000     855.9000     319.3700
        1693    30.237000     784.0000     801.5300     319.1900
        1694    30.249200     771.0000     767.1700     319.0100
        1695    30.261500     749.0000     744.7000     318.8300
        1696    30.273700     681.0000     716.4600     318.6400
        1697    30.286000     672.0000     670.4200     318.4600
        1698    30.298200     614.0000     611.2700     318.2800
        1699    30.310500     540.0000     554.7800     318.0900
        1700    30.322700     511.0000     512.4400     317.9100
        1701    30.335000     437.0000     486.3600     317.7300
        1702    30.347200     488.0000     474.3800     317.5400
        1703    30.359500     489.0000     474.2900     317.3600
        1704    30.371700     509.0000     484.2000     317.1800
        1705    30.384000     476.0000     501.4000     316.9900
        1706    30.396200     533.0000     522.6000     316.8100
        1707    30.408500     533.0000     544.9300     316.6200
        1708    30.420700     574.0000     563.6700     316.4400
        1709    30.433000     567.0000     569.8700     316.2500
        1710    30.445200     566.0000     556.9100     316.0700
        1711    30.457500     498.0000     531.8000     315.8800
        1712    30.469700     521.0000     508.7400     315.7000
        1713    30.482000     476.0000     494.1100     315.5100
        1714    30.494200     514.0000     485.7300     315.3300
        1715    30.506500     458.0000     477.2200     315.1400
        1716    30.518700     453.0000     462.2000     314.9600
        1717    30.531000     482.0000     440.4100     314.7700
        1718    30.543200     417.0000     418.2200     314.5800
        1719    30.555500     400.0000     400.8400     314.4000
        1720    30.567700     343.0000     389.1200     314.2100
        1721    30.580000     389.0000     381.9100     314.0200
        1722    30.592200     371.0000     377.9900     313.8400
        1723    30.604500     391.0000     376.3000     313.6500
        1724    30.616700     420.0000     376.0600     313.4600
        1725    30.629000     375.0000     376.7000     313.2800
        1726    30.641200     403.0000     377.5200     313.0900
        1727    30.653500     374.0000     377.5300     312.9000
        1728    30.665700     371.0000     376.2900     312.7200
        1729    30.678000     393.0000     374.7100     312.5300
        1730    30.690300     384.0000     373.9900     312.3400
        1731    30.702500     385.0000     374.5200     312.1500
        1732    30.714800     430.0000     376.0300     311.9600
        1733    30.727000     386.0000     377.9700     311.7800
        1734    30.739300     396.0000     379.8900     311.5900
        1735    30.751500     371.0000     382.0300     311.4000
        1736    30.763800     411.0000     385.1600     311.2100
        1737    30.776000     384.0000     389.8600     311.0200
        1738    30.788300     403.0000     396.3800     310.8300
        1739    30.800500     419.0000     404.8900     310.6500
        1740    30.812800     410.0000     415.6100     310.4600
        1741    30.825000     415.0000     428.8300     310.2700
        1742    30.837300     446.0000     444.9400     310.0800
        1743    30.849500     504.0000     464.5500     309.8900
        1744    30.861800     518.0000     488.5900     309.7000
        1745    30.874000     559.0000     518.6900     309.5100
        1746    30.886300     584.0000     557.7000     309.3200
        1747    30.898500     609.0000     610.5200     309.1300
        1748    30.910800     671.0000     685.1000     308.9400
        1749    30.923000     788.0000     792.8600     308.7500
        1750    30.935300     958.0000     947.2200     308.5600
        1751    30.947500    1107.0000    1157.4700     308.3700
        1752    30.959800    1361.0000    1417.9300     308.1800
        1753    30.972000    1672.0000    1707.2400     307.9900
        1754    30.984300    2015.0000    2002.2100     307.8000
        1755    30.996500    2286.0000    2267.0300     307.6100
        1756    31.008800    2476.0000    2419.8900     307.4200
        1757    31.021000    2365.0000    2370.9500     307.2300
        1758    31.033300    2306.0000    2148.2500     307.0400
        1759    31.045500    1892.0000    1901.3000     306.8500
        1760    31.057800    1735.0000    1737.1100     306.6600
        1761    31.070000    1623.0000    1658.7800     306.4700
        1762    31.082300    1556.0000    1608.3600     306.2800
        1763    31.094500    1461.0000    1508.6600     306.0800
        1764    31.106800    1268.0000    1321.3700     305.8900
        1765    31.119000    1093.0000    1090.3400     305.7000
        1766    31.131300     902.0000     886.7800     305.5100
        1767    31.143500     737.0000     739.8500     305.3200
        1768    31.155800     572.0000     641.5200     305.1300
        1769    31.168000     566.0000     571.8400     304.9400
        1770    31.180300     509.0000     525.3200     304.7400
        1771    31.192500     461.0000     495.2400     304.5500
        1772    31.204800     419.0000     468.9400     304.3600
        1773    31.217000     452.0000     437.3000     304.1700
        1774    31.229300     445.0000     418.2600     303.9800
        1775    31.241500     379.0000     404.2800     303.7800
        1776    31.253800     359.0000     393.3600     303.5900
        1777    31.266000     390.0000     385.6700     303.4000
        1778    31.278300     376.0000     379.6600     303.2100
        1779    31.290500     386.0000     368.8500     303.0200
        1780    31.302800     335.0000     358.8000     302.8200
        1781    31.315000     350.0000     353.0800     302.6300
        1782    31.327300     347.0000     348.9300     302.4400
        1783    31.339600     329.0000     345.6700     302.2500
        1784    31.351800     339.0000     343.1100     302.0500
        1785    31.364100     328.0000     341.1100     301.8600
        1786    31.376300     368.0000     339.5300     301.6700
        1787    31.388600     341.0000     338.2300     301.4800
        1788    31.400800     352.0000     337.0600     301.2800
        1789    31.413100     310.0000     335.6900     301.0900
        1790    31.425300     325.0000     333.8100     300.9000
        1791    31.437600     325.0000     331.5100     300.7000
        1792    31.449800     321.0000     329.2700     300.5100
        1793    31.462100     325.0000     327.4100     300.3200
        1794    31.474300     341.0000     325.9200     300.1200
        1795    31.486600     341.0000     324.6100     299.9300
        1796    31.498800     327.0000     323.2200     299.7400
        1797    31.511100     356.0000     321.6100     299.5400
        1798    31.523300     309.0000     319.9000     299.3500
        1799    31.535600     348.0000     318.3300     299.1600
        1800    31.547800     313.0000     316.9900     298.9600
        1801    31.560100     299.0000     315.8600     298.7700
        1802    31.572300     318.0000     314.8800     298.5800
        1803    31.584600     310.0000     314.0200     298.3800
        1804    31.596800     306.0000     313.2500     298.1900
        1805    31.609100     355.0000     312.5400     298.0000
        1806    31.621300     311.0000     311.8900     297.8000
        1807    31.633600     348.0000     311.2900     297.6100
        1808    31.645800     299.0000     310.7300     297.4200
        1809    31.658100     332.0000     310.2000     297.2200
        1810    31.670300     304.0000     309.7000     297.0300
        1811    31.682600     336.0000     309.2300     296.8300
        1812    31.694800     321.0000     308.7900     296.6400
        1813    31.707100     312.0000     308.3700     296.4500
        1814    31.719300     301.0000     307.9800     296.2500
        1815    31.731600     299.0000     307.6000     296.0600
        1816    31.743800     328.0000     307.2500     295.8700
        1817    31.756100     326.0000     306.9200     295.6700
        1818    31.768300     322.0000     306.6000     295.4800
        1819    31.780600     320.0000     306.3100     295.2800
        1820    31.792800     313.0000     306.0300     295.0900
        1821    31.805100     316.0000     305.7700     294.9000
        1822    31.817300     300.0000     305.5300     294.7000
        1823    31.829600     268.0000     305.3200     294.5100
        1824    31.841800     304.0000     305.1200     294.3100
        1825    31.854100     297.0000     304.9400     294.1200
        1826    31.866300     340.0000     304.7800     293.9300
        1827    31.878600     298.0000     304.6400     293.7300
        1828    31.890800     338.0000     304.5300     293.5400
        1829    31.903100     338.0000     304.4300     293.3400
        1830    31.915300     307.0000     304.3500     293.1500
        1831    31.927600     311.0000     304.3000     292.9600
        1832    31.939800     307.0000     304.3100     292.7600
        1833    31.952100     284.0000     304.4600     292.5700
        1834    31.964400     318.0000     304.9000     292.3700
        1835    31.976600     308.0000     306.0100     292.1800
        1836    31.988900     298.0000     308.3000     291.9800
        1837    32.001100     283.0000     309.9500     291.7900
        1838    32.013400     346.0000     311.7400     291.6000
        1839    32.025600     312.0000     315.2000     291.4000
        1840    32.037900     316.0000     320.0300     291.2100
        1841    32.050100     339.0000     318.1300     291.0100
        1842    32.062400     306.0000     310.2400     290.8200
        1843    32.074600     314.0000     309.2500     290.6300
        1844    32.086900     295.0000     309.8300     290.4300
        1845    32.099100     327.0000     311.2500     290.2400
        1846    32.111400     307.0000     313.7400     290.0400
        1847    32.123600     334.0000     316.2700     289.8500
        1848    32.135900     316.0000     314.2400     289.6600
        1849    32.148100     297.0000     311.9900     289.4600
        1850    32.160400     326.0000     312.6100     289.2700
        1851    32.172600     311.0000     314.1700     289.0700
        1852    32.184900     325.0000     316.1000     288.8800
        1853    32.197100     329.0000     318.6500     288.6900
        1854    32.209400     330.0000     321.7100     288.4900
        1855    32.221600     352.0000     325.3900     288.3000
        1856    32.233900     329.0000     329.8000     288.1100
        1857    32.246100     349.0000     335.1700     287.9100
        1858    32.258400     329.0000     341.9000     287.7200
        1859    32.270600     366.0000     350.7200     287.5200
        1860    32.282900     341.0000     362.8600     287.3300
        1861    32.295100     393.0000     380.3900     287.1400
        1862    32.307400     408.0000     405.9300     286.9400
        1863    32.319600     437.0000     440.1700     286.7500
        1864    32.331900     514.0000     485.8000     286.5600
        1865    32.344100     550.0000     542.8200     286.3600
        1866    32.356400     580.0000     607.2100     286.1700
        1867    32.368600     715.0000     665.3300     285.9700
        1868    32.380900     759.0000     713.4600     285.7800
        1869    32.393100     742.0000     742.7000     285.5900
        1870    32.405400     735.0000     736.9800     285.3900
        1871    32.417600     803.0000     709.6200     285.2000
        1872    32.429900     664.0000     685.2500     285.0100
        1873    32.442100     639.0000     671.2000     284.8100
        1874    32.454400     646.0000     657.6700     284.6200
        1875    32.466600     646.0000     643.5100     284.4300
        1876    32.478900     604.0000     625.7200     284.2400
        1877    32.491100     626.0000     601.0200     284.0400
        1878    32.503400     588.0000     576.7100     283.8500
        1879    32.515600     552.0000     561.3600     283.6600
        1880    32.527900     579.0000     554.9100     283.4600
        1881    32.540100     576.0000     552.7900     283.2700
        1882    32.552400     571.0000     550.7300     283.0800
        1883    32.564600     559.0000     542.0900     282.8800
        1884    32.576900     494.0000     520.7600     282.6900
        1885    32.589100     487.0000     491.5600     282.5000
        1886    32.601400     490.0000     466.3900     282.3100
        1887    32.613600     481.0000     450.8500     282.1100
        1888    32.625900     436.0000     443.2900     281.9200
        1889    32.638200     419.0000     438.7600     281.7300
        1890    32.650400     380.0000     431.0700     281.5400
        1891    32.662700     414.0000     416.7800     281.3400
        1892    32.674900     384.0000     399.1700     281.1500
        1893    32.687200     406.0000     384.4000     280.9600
        1894    32.699400     364.0000     375.5000     280.7700
        1895    32.711700     364.0000     372.7300     280.5800
        1896    32.723900     369.0000     375.9200     280.3800
        1897    32.736200     414.0000     385.4200     280.1900
        1898    32.748400     424.0000     401.9200     280.0000
        1899    32.760700     458.0000     425.6100     279.8100
        1900    32.772900     466.0000     455.0600     279.6200
        1901    32.785200     489.0000     487.6700     279.4200
        1902    32.797400     474.0000     520.6100     279.2300
        1903    32.809700     528.0000     548.0800     279.0400
        1904    32.821900     526.0000     559.7700     278.8500
        1905    32.834200     517.0000     550.2000     278.6600
        1906    32.846400     573.0000     530.4700     278.4700
        1907    32.858700     517.0000     517.5100     278.2800
        1908    32.870900     484.0000     517.4800     278.0800
        1909    32.883200     469.0000     526.9000     277.8900
        1910    32.895400     516.0000     537.6100     277.7000
        1911    32.907700     581.0000     538.6800     277.5100
        1912    32.919900     500.0000     522.1900     277.3200
        1913    32.932200     487.0000     491.1500     277.1300
        1914    32.944400     473.0000     456.2000     276.9400
        1915    32.956700     404.0000     426.4700     276.7500
        1916    32.968900     378.0000     405.6700     276.5600
        1917    32.981200     354.0000     392.4900     276.3700
        1918    32.993400     401.0000     383.0700     276.1800
        1919    33.005700     349.0000     373.2100     275.9900
        1920    33.017900     357.0000     360.6100     275.8000
        1921    33.030200     343.0000     346.0900     275.6100
        1922    33.042400     325.0000     332.2600     275.4200
        1923    33.054700     310.0000     321.0600     275.2300
        1924    33.066900     326.0000     312.7800     275.0400
        1925    33.079200     302.0000     306.8000     274.8500
        1926    33.091400     331.0000     302.4000     274.6600
        1927    33.103700     326.0000     299.0900     274.4700
        1928    33.115900     307.0000     296.5200     274.2800
        1929    33.128200     309.0000     294.4700     274.0900
        1930    33.140400     284.0000     292.8000     273.9000
        1931    33.152700     303.0000     291.4300     273.7100
        1932    33.164900     291.0000     290.2900     273.5200
        1933    33.177200     286.0000     289.3300     273.3300
        1934    33.189400     326.0000     288.5100     273.1400
        1935    33.201700     304.0000     287.8000     272.9600
        1936    33.213900     255.0000     287.2000     272.7700
        1937    33.226200     298.0000     286.7100     272.5800
        1938    33.238400     275.0000     286.3500     272.3900
        1939    33.250700     278.0000     286.1000     272.2000
        1940    33.262900     307.0000     285.9700     272.0100
        1941    33.275200     262.0000     285.9600     271.8300
        1942    33.287500     283.0000     286.0700     271.6400
        1943    33.299700     308.0000     286.3100     271.4500
        1944    33.312000     275.0000     286.7200     271.2600
        1945    33.324200     279.0000     287.3100     271.0700
        1946    33.336500     291.0000     288.1400     270.8900
        1947    33.348700     270.0000     289.3100     270.7000
        1948    33.361000     305.0000     290.9800     270.5100
        1949    33.373200     298.0000     293.4400     270.3200
        1950    33.385500     299.0000     297.1400     270.1400
        1951    33.397700     325.0000     302.6800     269.9500
        1952    33.410000     307.0000     310.7300     269.7600
        1953    33.422200     347.0000     321.5900     269.5800
        1954    33.434500     360.0000     334.8500     269.3900
        1955    33.446700     363.0000     349.4900     269.2000
        1956    33.459000     398.0000     364.1200     269.0200
        1957    33.471200     366.0000     375.7400     268.8300
        1958    33.483500     375.0000     379.2000     268.6400
        1959    33.495700     382.0000     371.7400     268.4600
        1960    33.508000     387.0000     358.2700     268.2700
        1961    33.520200     318.0000     346.7300     268.0900
        1962    33.532500     353.0000     340.4300     267.9000
        1963    33.544700     319.0000     338.3100     267.7200
        1964    33.557000     336.0000     337.3500     267.5300
        1965    33.569200     353.0000     333.7700     267.3500
        1966    33.581500     334.0000     325.4100     267.1600
        1967    33.593700     324.0000     314.0800     266.9700
        1968    33.606000     294.0000     303.5000     266.7900
        1969    33.618200     284.0000     295.5400     266.6100
        1970    33.630500     286.0000     290.0700     266.4200
        1971    33.642700     237.0000     286.3600     266.2400
        1972    33.655000     274.0000     283.7900     266.0500
        1973    33.667200     277.0000     281.9600     265.8700
        1974    33.679500     286.0000     280.6200     265.6800
        1975    33.691700     272.0000     279.6100     265.5000
        1976    33.704000     281.0000     278.8500     265.3200
        1977    33.716200     272.0000     278.2700     265.1300
        1978    33.728500     277.0000     277.8400     264.9500
        1979    33.740700     282.0000     277.5100     264.7700
        1980    33.753000     298.0000     277.2900     264.5800
        1981    33.765200     276.0000     277.1500     264.4000
        1982    33.777500     268.0000     277.0900     264.2200
        1983    33.789700     287.0000     277.1100     264.0300
        1984    33.802000     274.0000     277.1900     263.8500
        1985    33.814200     266.0000     277.3500     263.6700
        1986    33.826500     272.0000     277.5800     263.4900
        1987    33.838700     259.0000     277.8900     263.3000
        1988    33.851000     281.0000     278.2900     263.1200
        1989    33.863200     265.0000     278.7800     262.9400
        1990    33.875500     312.0000     279.3800     262.7600
        1991    33.887700     289.0000     280.0900     262.5800
        1992    33.900000     278.0000     280.9500     262.3900
        1993    33.912300     237.0000     281.9700     262.2100
        1994    33.924500     285.0000     283.1800     262.0300
        1995    33.936800     269.0000     284.6300     261.8500
        1996    33.949000     321.0000     286.3500     261.6700
        1997    33.961300     286.0000     288.4100     261.4900
        1998    33.973500     300.0000     290.8800     261.3100
        1999    33.985800     293.0000     293.8700     261.1300
        2000    33.998000     288.0000     297.5000     260.9500
        2001    34.010300     303.0000     301.8900     260.7700
        2002    34.022500     334.0000     307.2100     260.5900
        2003    34.034800     343.0000     313.6200     260.4100
        2004    34.047000     308.0000     321.2500     260.2300
        2005    34.059300     323.0000     330.2700     260.0500
        2006    34.071500     321.0000     340.9000     259.8700
        2007    34.083800     358.0000     353.2500     259.6900
        2008    34.096000     366.0000     368.0700     259.5100
        2009    34.108300     405.0000     387.0300     259.3300
        2010    34.120500     443.0000     412.9900     259.1500
        2011    34.132800     443.0000     450.0100     258.9700
        2012    34.145000     516.0000     506.5400     258.8000
        2013    34.157300     620.0000     596.3500     258.6200
        2014    34.169500     743.0000     731.2800     258.4400
        2015    34.181800     970.0000     915.8700     258.2600
        2016    34.194000    1117.0000    1139.4200     258.0800
        2017    34.206300    1375.0000    1385.3700     257.9100
        2018    34.218500    1564.0000    1632.1500     257.7300
        2019    34.230800    1724.0000    1814.3000     257.5500
        2020    34.243000    1733.0000    1821.5600     257.3800
        2021    34.255300    1539.0000    1625.9900     257.2000
        2022    34.267500    1502.0000    1368.8900     257.0200
        2023    34.279800    1200.0000    1195.2200     256.8500
        2024    34.292000    1075.0000    1130.6800     256.6700
        2025    34.304300    1089.0000    1137.5600     256.4900
        2026    34.316500    1096.0000    1157.0500     256.3200
        2027    34.328800    1068.0000    1116.0000     256.1400
        2028    34.341000     937.0000     975.9800     255.9700
        2029    34.353300     787.0000     790.5800     255.7900
        2030    34.365500     639.0000     622.8400     255.6200
        2031    34.377800     507.0000     507.8600     255.4400
        2032    34.390000     464.0000     435.4500     255.2600
        2033    34.402300     419.0000     389.7300     255.0900
        2034    34.414500     348.0000     359.7600     254.9200
        2035    34.426800     338.0000     339.2100     254.7400
        2036    34.439000     311.0000     324.4900     254.5700
        2037    34.451300     306.0000     313.5500     254.3900
        2038    34.463500     313.0000     305.1500     254.2200
        2039    34.475800     312.0000     298.5100     254.0500
        2040    34.488000     304.0000     293.1400     253.8700
        2041    34.500300     292.0000     288.7200     253.7000
        2042    34.512500     285.0000     285.0600     253.5300
        2043    34.524800     320.0000     281.9900     253.3500
        2044    34.537000     303.0000     279.3800     253.1800
        2045    34.549300     277.0000     277.1300     253.0100
        2046    34.561600     295.0000     275.1700     252.8400
        2047    34.573800     266.0000     273.4400     252.6600
        2048    34.586100     276.0000     271.9100     252.4900
        2049    34.598300     303.0000     270.5700     252.3200
        2050    34.610600     266.0000     269.3900     252.1500
        2051    34.622800     270.0000     268.3500     251.9800
        2052    34.635100     292.0000     267.4400     251.8000
        2053    34.647300     292.0000     266.6400     251.6300
        2054    34.659600     268.0000     265.9500     251.4600
        2055    34.671800     232.0000     265.3800     251.2900
        2056    34.684100     282.0000     264.9300     251.1200
        2057    34.696300     256.0000     264.6500     250.9500
        2058    34.708600     284.0000     264.5600     250.7800
        2059    34.720800     278.0000     264.6500     250.6100
        2060    34.733100     267.0000     265.0300     250.4400
        2061    34.745300     284.0000     265.7900     250.2700
        2062    34.757600     250.0000     266.7900     250.1000
        2063    34.769800     286.0000     267.4500     249.9300
        2064    34.782100     264.0000     268.2000     249.7700
        2065    34.794300     308.0000     269.0500     249.6000
        2066    34.806600     307.0000     269.3800     249.4300
        2067    34.818800     275.0000     268.9100     249.2600
        2068    34.831100     252.0000     268.0400     249.0900
        2069    34.843300     272.0000     267.4100     248.9200
        2070    34.855600     296.0000     267.1400     248.7600
        2071    34.867800     273.0000     267.2400     248.5900
        2072    34.880100     273.0000     267.8100     248.4200
        2073    34.892300     305.0000     268.5600     248.2500
        2074    34.904600     306.0000     269.3400     248.0900
        2075    34.916800     274.0000     270.3700     247.9200
        2076    34.929100     268.0000     272.2300     247.7500
        2077    34.941300     300.0000     275.4800     247.5900
        2078    34.953600     307.0000     280.5000     247.4200
        2079    34.965800     283.0000     287.5500     247.2600
        2080    34.978100     306.0000     296.7000     247.0900
        2081    34.990300     290.0000     307.5700     246.9200
        2082    35.002600     289.0000     318.8300     246.7600
        2083    35.014800     301.0000     328.6800     246.5900
        2084    35.027100     312.0000     335.8700     246.4300
        2085    35.039300     323.0000     339.2300     246.2700
        2086    35.051600     348.0000     336.7400     246.1000
        2087    35.063800     307.0000     328.3700     245.9400
        2088    35.076100     320.0000     318.5000     245.7700
        2089    35.088300     321.0000     311.3100     245.6100
        2090    35.100600     287.0000     307.2500     245.4500
        2091    35.112800     285.0000     304.7600     245.2800
        2092    35.125100     281.0000     302.1800     245.1200
        2093    35.137300     323.0000     297.8500     244.9600
        2094    35.149600     281.0000     290.7000     244.7900
        2095    35.161800     273.0000     281.9300     244.6300
        2096    35.174100     297.0000     273.9400     244.4700
        2097    35.186300     284.0000     267.9500     244.3100
        2098    35.198600     278.0000     263.8600     244.1400
        2099    35.210900     287.0000     261.1100     243.9800
        2100    35.223100     231.0000     259.2600     243.8200
        2101    35.235400     251.0000     258.0100     243.6600
        2102    35.247600     277.0000     257.2000     243.5000
        2103    35.259900     281.0000     256.7100     243.3400
        2104    35.272100     273.0000     256.4800     243.1800
        2105    35.284400     249.0000     256.4900     243.0200
        2106    35.296600     243.0000     256.7100     242.8600
        2107    35.308900     288.0000     257.1500     242.7000
        2108    35.321100     295.0000     257.8200     242.5400
        2109    35.333400     262.0000     258.7500     242.3800
        2110    35.345600     277.0000     259.9800     242.2200
        2111    35.357900     286.0000     261.5700     242.0600
        2112    35.370100     255.0000     263.6600     241.9000
        2113    35.382400     267.0000     266.4300     241.7400
        2114    35.394600     283.0000     270.1400     241.5900
        2115    35.406900     280.0000     275.1400     241.4300
        2116    35.419100     302.0000     281.8100     241.2700
        2117    35.431400     303.0000     290.5600     241.1100
        2118    35.443600     294.0000     302.0100     240.9500
        2119    35.455900     328.0000     316.7100     240.8000
        2120    35.468100     356.0000     334.4500     240.6400
        2121    35.480400     329.0000     353.2000     240.4800
        2122    35.492600     398.0000     374.3300     240.3300
        2123    35.504900     375.0000     396.6200     240.1700
        2124    35.517100     410.0000     417.1200     240.0100
        2125    35.529400     417.0000     428.3800     239.8600
        2126    35.541600     421.0000     423.0600     239.7000
        2127    35.553900     421.0000     403.4400     239.5500
        2128    35.566100     447.0000     380.9200     239.3900
        2129    35.578400     398.0000     364.4900     239.2400
        2130    35.590600     359.0000     356.0700     239.0800
        2131    35.602900     365.0000     353.2900     238.9300
        2132    35.615100     328.0000     351.2900     238.7700
        2133    35.627400     354.0000     344.4000     238.6200
        2134    35.639600     343.0000     330.1700     238.4700
        2135    35.651900     269.0000     312.0700     238.3100
        2136    35.664100     288.0000     295.6400     238.1600
        2137    35.676400     279.0000     283.5700     238.0100
        2138    35.688600     280.0000     275.7500     237.8500
        2139    35.700900     282.0000     271.1700     237.7000
        2140    35.713100     224.0000     268.8500     237.5500
        2141    35.725400     264.0000     268.0600     237.4000
        2142    35.737600     253.0000     268.1900     237.2400
        2143    35.749900     235.0000     268.6400     237.0900
        2144    35.762100     268.0000     268.6300     236.9400
        2145    35.774400     251.0000     267.6700     236.7900
        2146    35.786600     261.0000     266.0600     236.6400
        2147    35.798900     258.0000     264.7600     236.4900
        2148    35.811100     279.0000     264.4600     236.3400
        2149    35.823400     269.0000     265.3000     236.1900
        2150    35.835700     282.0000     267.1300     236.0400
        2151    35.847900     276.0000     269.6700     235.8900
        2152    35.860200     254.0000     272.5800     235.7400
        2153    35.872400     258.0000     275.8100     235.5900
        2154    35.884700     285.0000     279.8300     235.4400
        2155    35.896900     278.0000     285.1600     235.2900
        2156    35.909200     299.0000     291.9600     235.1400
        2157    35.921400     281.0000     300.3300     234.9900
        2158    35.933700     288.0000     310.9200     234.8500
        2159    35.945900     324.0000     324.2400     234.7000
        2160    35.958200     357.0000     339.7700     234.5500
        2161    35.970400     328.0000     355.6200     234.4000
        2162    35.982700     331.0000     367.5000     234.2600
        2163    35.994900     338.0000     369.3900     234.1100
        2164    36.007200     336.0000     359.6500     233.9600
        2165    36.019400     363.0000     344.8800     233.8200
        2166    36.031700     332.0000     332.9300     233.6700
        2167    36.043900     333.0000     326.8400     233.5200
        2168    36.056200     321.0000     325.7800     233.3800
        2169    36.068400     303.0000     327.0400     233.2300
        2170    36.080700     316.0000     326.6500     233.0900
        2171    36.092900     293.0000     320.8100     232.9400
        2172    36.105200     296.0000     309.1200     232.8000
        2173    36.117400     283.0000     295.0000     232.6500
        2174    36.129700     294.0000     282.3000     232.5100
        2175    36.141900     279.0000     272.7700     232.3700
        2176    36.154200     273.0000     266.3000     232.2200
        2177    36.166400     221.0000     262.0300     232.0800
        2178    36.178700     252.0000     259.0700     231.9400
        2179    36.190900     249.0000     256.4900     231.7900
        2180    36.203200     253.0000     253.6400     231.6500
        2181    36.215400     267.0000     250.5200     231.5100
        2182    36.227700     233.0000     247.6500     231.3700
        2183    36.239900     238.0000     245.3900     231.2200
        2184    36.252200     265.0000     243.7700     231.0800
        2185    36.264400     251.0000     242.7000     230.9400
        2186    36.276700     261.0000     242.1000     230.8000
        2187    36.288900     220.0000     241.8900     230.6600
        2188    36.301200     268.0000     242.0000     230.5200
        2189    36.313400     207.0000     242.3200     230.3800
        2190    36.325700     259.0000     242.7200     230.2400
        2191    36.337900     231.0000     242.9800     230.1000
        2192    36.350200     226.0000     242.7400     229.9600
        2193    36.362400     237.0000     241.8000     229.8200
        2194    36.374700     233.0000     240.4900     229.6800
        2195    36.386900     207.0000     239.3500     229.5400
        2196    36.399200     183.0000     238.5800     229.4000
        2197    36.411400     241.0000     238.1300     229.2600
        2198    36.423700     246.0000     237.8500     229.1200
        2199    36.435900     224.0000     237.5400     228.9900
        2200    36.448200     231.0000     236.9700     228.8500
        2201    36.460400     248.0000     236.1000     228.7100
        2202    36.472700     245.0000     235.1300     228.5700
        2203    36.485000     227.0000     234.2800     228.4400
        2204    36.497200     230.0000     233.6100     228.3000
        2205    36.509500     219.0000     233.0900     228.1600
        2206    36.521700     211.0000     232.6800     228.0300
        2207    36.534000     224.0000     232.3600     227.8900
        2208    36.546200     219.0000     232.0900     227.7600
        2209    36.558500     225.0000     231.8700     227.6200
        2210    36.570700     225.0000     231.7000     227.4900
        2211    36.583000     214.0000     231.5700     227.3500
        2212    36.595200     232.0000     231.5100     227.2200
        2213    36.607500     205.0000     231.5100     227.0800
        2214    36.619700     228.0000     231.6100     226.9500
        2215    36.632000     251.0000     231.8300     226.8100
        2216    36.644200     222.0000     232.1600     226.6800
        2217    36.656500     217.0000     232.6200     226.5500
        2218    36.668700     232.0000     233.1400     226.4100
        2219    36.681000     232.0000     233.6600     226.2800
        2220    36.693200     237.0000     234.0000     226.1500
        2221    36.705500     240.0000     233.9400     226.0200
        2222    36.717700     236.0000     233.4000     225.8800
        2223    36.730000     227.0000     232.6700     225.7500
        2224    36.742200     210.0000     232.0900     225.6200
        2225    36.754500     249.0000     231.7500     225.4900
        2226    36.766700     237.0000     231.6100     225.3600
        2227    36.779000     264.0000     231.5800     225.2300
        2228    36.791200     217.0000     231.4900     225.1000
        2229    36.803500     223.0000     231.2300     224.9700
        2230    36.815700     206.0000     230.7800     224.8400
        2231    36.828000     243.0000     230.2900     224.7100
        2232    36.840200     218.0000     229.9000     224.5800
        2233    36.852500     228.0000     229.6600     224.4500
        2234    36.864700     228.0000     229.5400     224.3200
        2235    36.877000     233.0000     229.5500     224.1900
        2236    36.889200     222.0000     229.6900     224.0600
        2237    36.901500     225.0000     230.0000     223.9300
        2238    36.913700     218.0000     230.5000     223.8100
        2239    36.926000     218.0000     231.2600     223.6800
        2240    36.938200     246.0000     232.3000     223.5500
        2241    36.950500     229.0000     233.5800     223.4200
        2242    36.962700     213.0000     235.0300     223.3000
        2243    36.975000     261.0000     236.4800     223.1700
        2244    36.987200     205.0000     237.6400     223.0400
        2245    36.999500     241.0000     238.1200     222.9200
        2246    37.011700     244.0000     237.8400     222.7900
        2247    37.024000     226.0000     237.2500     222.6700
        2248    37.036200     225.0000     236.9400     222.5400
        2249    37.048500     247.0000     237.1800     222.4100
        2250    37.060700     256.0000     237.9300     222.2900
        2251    37.073000     241.0000     239.0300     222.1700
        2252    37.085200     234.0000     240.2700     222.0400
        2253    37.097500     228.0000     241.5000     221.9200
        2254    37.109700     230.0000     242.8400     221.7900
        2255    37.122000     244.0000     244.7700     221.6700
        2256    37.134300     236.0000     247.9600     221.5500
        2257    37.146500     249.0000     253.1400     221.4200
        2258    37.158800     272.0000     261.0800     221.3000
        2259    37.171000     258.0000     272.4300     221.1800
        2260    37.183300     256.0000     287.7700     221.0600
        2261    37.195500     290.0000     306.7800     220.9300
        2262    37.207800     325.0000     328.1600     220.8100
        2263    37.220000     354.0000     349.4100     220.6900
        2264    37.232300     380.0000     365.7200     220.5700
        2265    37.244500     357.0000     370.7500     220.4500
        2266    37.256800     371.0000     362.0200     220.3300
        2267    37.269000     327.0000     345.1000     220.2100
        2268    37.281300     319.0000     328.9200     220.0900
        2269    37.293500     295.0000     318.4800     219.9700
        2270    37.305800     346.0000     313.9300     219.8500
        2271    37.318000     308.0000     312.9900     219.7300
        2272    37.330300     322.0000     311.9200     219.6100
        2273    37.342500     282.0000     306.6100     219.4900
        2274    37.354800     288.0000     295.4800     219.3700
        2275    37.367000     284.0000     281.0000     219.2500
        2276    37.379300     248.0000     267.0000     219.1400
        2277    37.391500     254.0000     255.5900     219.0200
        2278    37.403800     226.0000     247.0100     218.9000
        2279    37.416000     236.0000     240.7700     218.7800
        2280    37.428300     229.0000     236.3000     218.6700
        2281    37.440500     234.0000     233.0700     218.5500
        2282    37.452800     234.0000     230.6800     218.4300
        2283    37.465000     235.0000     228.8700     218.3200
        2284    37.477300     217.0000     227.4600     218.2000
        2285    37.489500     223.0000     226.3400     218.0900
        2286    37.501800     232.0000     225.4300     217.9700
        2287    37.514000     195.0000     224.6800     217.8500
        2288    37.526300     216.0000     224.0500     217.7400
        2289    37.538500     215.0000     223.5200     217.6300
        2290    37.550800     214.0000     223.0800     217.5100
        2291    37.563000     221.0000     222.7000     217.4000
        2292    37.575300     221.0000     222.3900     217.2800
        2293    37.587500     211.0000     222.1500     217.1700
        2294    37.599800     218.0000     221.9900     217.0600
        2295    37.612000     230.0000     221.9300     216.9400
        2296    37.624300     203.0000     222.0000     216.8300
        2297    37.636500     211.0000     222.2500     216.7200
        2298    37.648800     208.0000     222.7200     216.6100
        2299    37.661000     205.0000     223.4200     216.4900
        2300    37.673300     214.0000     224.3400     216.3800
        2301    37.685500     238.0000     225.3700     216.2700
        2302    37.697800     201.0000     226.3500     216.1600
        2303    37.710000     215.0000     226.9800     216.0500
        2304    37.722300     226.0000     226.8900     215.9400
        2305    37.734500     241.0000     226.0100     215.8300
        2306    37.746800     228.0000     224.7600     215.7200
        2307    37.759100     245.0000     223.6600     215.6100
        2308    37.771300     219.0000     222.9800     215.5000
        2309    37.783600     225.0000     222.6800     215.3900
        2310    37.795800     209.0000     222.5700     215.2800
        2311    37.808100     215.0000     222.4100     215.1700
        2312    37.820300     237.0000     221.9700     215.0600
        2313    37.832600     243.0000     221.2100     214.9500
        2314    37.844800     209.0000     220.2200     214.8500
        2315    37.857100     220.0000     219.2900     214.7400
        2316    37.869300     218.0000     218.5400     214.6300
        2317    37.881600     224.0000     217.9700     214.5200
        2318    37.893800     231.0000     217.5500     214.4200
        2319    37.906100     248.0000     217.2200     214.3100
        2320    37.918300     221.0000     216.9500     214.2000
        2321    37.930600     200.0000     216.7300     214.1000
        2322    37.942800     211.0000     216.5500     213.9900
        2323    37.955100     238.0000     216.3800     213.8800
        2324    37.967300     219.0000     216.2400     213.7800
        2325    37.979600     203.0000     216.1100     213.6700
        2326    37.991800     202.0000     215.9900     213.5700
        2327    38.004100     214.0000     215.8900     213.4600
        2328    38.016300     226.0000     215.8000     213.3600
        2329    38.028600     196.0000     215.7200     213.2600
        2330    38.040800     220.0000     215.6600     213.1500
        2331    38.053100     219.0000     215.6100     213.0500
        2332    38.065300     210.0000     215.5700     212.9500
        2333    38.077600     230.0000     215.5600     212.8400
        2334    38.089800     223.0000     215.5600     212.7400
        2335    38.102100     234.0000     215.5800     212.6400
        2336    38.114300     216.0000     215.6200     212.5300
        2337    38.126600     240.0000     215.6900     212.4300
        2338    38.138800     213.0000     215.8100     212.3300
        2339    38.151100     227.0000     215.9900     212.2300
        2340    38.163300     228.0000     216.2800     212.1300
        2341    38.175600     239.0000     216.7000     212.0300
        2342    38.187800     231.0000     217.3400     211.9300
        2343    38.200100     202.0000     218.2700     211.8300
        2344    38.212300     225.0000     219.5600     211.7300
        2345    38.224600     198.0000     221.2300     211.6300
        2346    38.236800     206.0000     223.2300     211.5300
        2347    38.249100     200.0000     225.3900     211.4300
        2348    38.261300     203.0000     227.3600     211.3300
        2349    38.273600     252.0000     228.6000     211.2300
        2350    38.285800     238.0000     228.6900     211.1300
        2351    38.298100     224.0000     227.5800     211.0300
        2352    38.310300     216.0000     225.7100     210.9300
        2353    38.322600     175.0000     223.9300     210.8400
        2354    38.334800     235.0000     222.8000     210.7400
        2355    38.347100     216.0000     222.3200     210.6400
        2356    38.359300     208.0000     222.1800     210.5400
        2357    38.371600     223.0000     221.9700     210.4500
        2358    38.383800     219.0000     221.3600     210.3500
        2359    38.396100     222.0000     220.2100     210.2500
        2360    38.408400     215.0000     218.6600     210.1600
        2361    38.420600     195.0000     217.0800     210.0600
        2362    38.432900     211.0000     215.7600     209.9700
        2363    38.445100     190.0000     214.7700     209.8700
        2364    38.457400     185.0000     214.0400     209.7800
        2365    38.469600     197.0000     213.5000     209.6800
        2366    38.481900     205.0000     213.0900     209.5900
        2367    38.494100     192.0000     212.7600     209.4900
        2368    38.506400     216.0000     212.5000     209.4000
        2369    38.518600     195.0000     212.2900     209.3100
        2370    38.530900     231.0000     212.1000     209.2100
        2371    38.543100     189.0000     211.9500     209.1200
        2372    38.555400     208.0000     211.8100     209.0300
        2373    38.567600     217.0000     211.6900     208.9300
        2374    38.579900     199.0000     211.5800     208.8400
        2375    38.592100     202.0000     211.4900     208.7500
        2376    38.604400     216.0000     211.4000     208.6600
        2377    38.616600     216.0000     211.3300     208.5700
        2378    38.628900     223.0000     211.2800     208.4700
        2379    38.641100     202.0000     211.2500     208.3800
        2380    38.653400     191.0000     211.2700     208.2900
        2381    38.665600     177.0000     211.3900     208.2000
        2382    38.677900     217.0000     211.7400     208.1100
        2383    38.690100     199.0000     212.1800     208.0200
        2384    38.702400     221.0000     212.6000     207.9300
        2385    38.714600     208.0000     213.4100     207.8400
        2386    38.726900     223.0000     214.6700     207.7500
        2387    38.739100     201.0000     214.8400     207.6600
        2388    38.751400     229.0000     212.7100     207.5700
        2389    38.763600     199.0000     211.9300     207.4900
        2390    38.775900     209.0000     211.9500     207.4000
        2391    38.788100     203.0000     212.2600     207.3100
        2392    38.800400     180.0000     212.6300     207.2200
        2393    38.812600     214.0000     213.2000     207.1300
        2394    38.824900     216.0000     214.0400     207.0500
        2395    38.837100     194.0000     214.6000     206.9600
        2396    38.849400     190.0000     214.0500     206.8700
        2397    38.861600     207.0000     213.8700     206.7900
        2398    38.873900     199.0000     214.2400     206.7000
        2399    38.886100     209.0000     214.8800     206.6100
        2400    38.898400     205.0000     215.7600     206.5300
        2401    38.910600     217.0000     216.9700     206.4400
        2402    38.922900     213.0000     218.6800     206.3600
        2403    38.935100     211.0000     221.1100     206.2700
        2404    38.947400     239.0000     224.6000     206.1900
        2405    38.959600     198.0000     229.3900     206.1000
        2406    38.971900     231.0000     235.6000     206.0200
        2407    38.984100     221.0000     243.2000     205.9300
        2408    38.996400     283.0000     251.6700     205.8500
        2409    39.008600     285.0000     259.4000     205.7700
        2410    39.020900     224.0000     264.0700     205.6800
        2411    39.033100     254.0000     264.3600     205.6000
        2412    39.045400     277.0000     259.4600     205.5200
        2413    39.057700     229.0000     252.6200     205.4400
        2414    39.069900     242.0000     247.4100     205.3500
        2415    39.082200     274.0000     245.4700     205.2700
        2416    39.094400     254.0000     246.4700     205.1900
        2417    39.106700     228.0000     249.1500     205.1100
        2418    39.118900     243.0000     251.6900     205.0300
        2419    39.131200     247.0000     252.7600     204.9500
        2420    39.143400     298.0000     250.9800     204.8700
        2421    39.155700     234.0000     246.4200     204.7800
        2422    39.167900     266.0000     240.3500     204.7000
        2423    39.180200     229.0000     234.2300     204.6200
        2424    39.192400     236.0000     229.2900     204.5400
        2425    39.204700     213.0000     226.0600     204.4600
        2426    39.216900     221.0000     224.3900     204.3900
        2427    39.229200     208.0000     223.8800     204.3100
        2428    39.241400     221.0000     224.0800     204.2300
        2429    39.253700     218.0000     224.4500     204.1500
        2430    39.265900     212.0000     224.4700     204.0700
        2431    39.278200     229.0000     224.0400     203.9900
        2432    39.290400     214.0000     223.4500     203.9200
        2433    39.302700     229.0000     222.8200     203.8400
        2434    39.314900     217.0000     221.8800     203.7600
        2435    39.327200     225.0000     220.5500     203.6800
        2436    39.339400     214.0000     219.2800     203.6100
        2437    39.351700     212.0000     218.5500     203.5300
        2438    39.363900     206.0000     218.4600     203.4500
        2439    39.376200     210.0000     218.8000     203.3800
        2440    39.388400     241.0000     219.1900     203.3000
        2441    39.400700     222.0000     219.1700     203.2300
        2442    39.412900     178.0000     218.4700     203.1500
        2443    39.425200     210.0000     217.2600     203.0700
        2444    39.437400     196.0000     215.9900     203.0000
        2445    39.449700     238.0000     215.0400     202.9300
        2446    39.461900     195.0000     214.5200     202.8500
        2447    39.474200     194.0000     214.3800     202.7800
        2448    39.486400     203.0000     214.4700     202.7000
        2449    39.498700     223.0000     214.6500     202.6300
        2450    39.510900     229.0000     214.8600     202.5600
        2451    39.523200     235.0000     215.2200     202.4800
        2452    39.535400     216.0000     215.9000     202.4100
        2453    39.547700     207.0000     216.9500     202.3400
        2454    39.559900     203.0000     218.2900     202.2600
        2455    39.572200     228.0000     219.6600     202.1900
        2456    39.584400     207.0000     220.7000     202.1200
        2457    39.596700     216.0000     221.1300     202.0500
        2458    39.608900     186.0000     220.9600     201.9800
        2459    39.621200     218.0000     220.6600     201.9100
        2460    39.633400     199.0000     220.7400     201.8300
        2461    39.645700     239.0000     221.3900     201.7600
        2462    39.657900     229.0000     222.5900     201.6900
        2463    39.670200     211.0000     224.1700     201.6200
        2464    39.682400     249.0000     225.9200     201.5500
        2465    39.694700     228.0000     227.7000     201.4800
        2466    39.707000     217.0000     229.5200     201.4100
        2467    39.719200     224.0000     231.7200     201.3400
        2468    39.731500     215.0000     234.9000     201.2700
        2469    39.743700     234.0000     239.7200     201.2000
        2470    39.756000     263.0000     247.0000     201.1400
        2471    39.768200     249.0000     257.7900     201.0700
        2472    39.780500     275.0000     273.4100     201.0000
        2473    39.792700     297.0000     295.0200     200.9300
        2474    39.805000     323.0000     322.7200     200.8600
        2475    39.817200     340.0000     355.2400     200.8000
        2476    39.829500     407.0000     389.6700     200.7300
        2477    39.841700     435.0000     419.4500     200.6600
        2478    39.854000     429.0000     433.1200     200.5900
        2479    39.866200     445.0000     422.2400     200.5300
        2480    39.878500     381.0000     393.9500     200.4600
        2481    39.890700     381.0000     365.9000     200.4000
        2482    39.903000     357.0000     349.5000     200.3300
        2483    39.915200     361.0000     346.0200     200.2600
        2484    39.927500     369.0000     351.9900     200.2000
        2485    39.939700     368.0000     362.3600     200.1300
        2486    39.952000     365.0000     370.3000     200.0700
        2487    39.964200     374.0000     368.8900     200.0000
        2488    39.976500     349.0000     357.5900     199.9400
        2489    39.988700     364.0000     344.3400     199.8700
        2490    40.001000     366.0000     337.4600     199.8100
        2491    40.013200     349.0000     339.3600     199.7500
        2492    40.025500     359.0000     347.9400     199.6800
        2493    40.037700     399.0000     358.9600     199.6200
        2494    40.050000     413.0000     366.2200     199.5600
        2495    40.062200     389.0000     363.0300     199.4900
        2496    40.074500     365.0000     348.2500     199.4300
        2497    40.086700     318.0000     329.2400     199.3700
        2498    40.099000     337.0000     314.4200     199.3100
        2499    40.111200     325.0000     307.1900     199.2400
        2500    40.123500     348.0000     306.9300     199.1800
        2501    40.135700     302.0000     311.2200     199.1200
        2502    40.148000     334.0000     316.7600     199.0600
        2503    40.160200     318.0000     319.4500     199.0000
        2504    40.172500     303.0000     315.9000     198.9400
        2505    40.184700     295.0000     305.9200     198.8800
        2506    40.197000     296.0000     292.8300     198.8100
        2507    40.209200     276.0000     281.1800     198.7500
        2508    40.221500     295.0000     274.2100     198.6900
        2509    40.233700     291.0000     272.7700     198.6300
        2510    40.246000     283.0000     276.0400     198.5800
        2511    40.258200     273.0000     282.5400     198.5200
        2512    40.270500     288.0000     290.3500     198.4600
        2513    40.282700     265.0000     296.3100     198.4000
        2514    40.295000     304.0000     296.1900     198.3400
        2515    40.307200     304.0000     288.2700     198.2800
        2516    40.319500     295.0000     276.5900     198.2200
        2517    40.331700     257.0000     266.1300     198.1600
        2518    40.344000     271.0000     259.7700     198.1100
        2519    40.356300     244.0000     257.0200     198.0500
        2520    40.368500     262.0000     256.2600     197.9900
        2521    40.380800     237.0000     255.8100     197.9300
        2522    40.393000     254.0000     254.1200     197.8800
        2523    40.405300     272.0000     249.9000     197.8200
        2524    40.417500     262.0000     243.2600     197.7600
        2525    40.429800     259.0000     236.1100     197.7100
        2526    40.442000     232.0000     230.1600     197.6500
        2527    40.454300     222.0000     225.8100     197.5900
        2528    40.466500     224.0000     222.6300     197.5400
        2529    40.478800     194.0000     220.0400     197.4800
        2530    40.491000     230.0000     217.7400     197.4300
        2531    40.503300     227.0000     215.8000     197.3700
        2532    40.515500     206.0000     214.3200     197.3200
        2533    40.527800     215.0000     213.2700     197.2600
        2534    40.540000     210.0000     212.5900     197.2100
        2535    40.552300     229.0000     212.1900     197.1500
        2536    40.564500     208.0000     212.0300     197.1000
        2537    40.576800     200.0000     212.0900     197.0500
        2538    40.589000     210.0000     212.3500     196.9900
        2539    40.601300     234.0000     212.8500     196.9400
        2540    40.613500     194.0000     213.6400     196.8900
        2541    40.625800     188.0000     214.8000     196.8300
        2542    40.638000     226.0000     216.4800     196.7800
        2543    40.650300     206.0000     218.8300     196.7300
        2544    40.662500     223.0000     222.0500     196.6800
        2545    40.674800     245.0000     226.2800     196.6200
        2546    40.687000     217.0000     231.5900     196.5700
        2547    40.699300     212.0000     237.8800     196.5200
        2548    40.711500     242.0000     244.6700     196.4700
        2549    40.723800     241.0000     251.0300     196.4200
        2550    40.736000     237.0000     256.1300     196.3700
        2551    40.748300     272.0000     259.8000     196.3100
        2552    40.760500     257.0000     261.8100     196.2600
        2553    40.772800     257.0000     261.5400     196.2100
        2554    40.785000     255.0000     259.5500     196.1600
        2555    40.797300     253.0000     258.1100     196.1100
        2556    40.809500     251.0000     259.1200     196.0600
        2557    40.821800     277.0000     263.0600     196.0100
        2558    40.834000     274.0000     269.8200     195.9600
        2559    40.846300     290.0000     279.6100     195.9100
        2560    40.858500     285.0000     293.2800     195.8600
        2561    40.870800     329.0000     311.6500     195.8200
        2562    40.883000     323.0000     335.1400     195.7700
        2563    40.895300     365.0000     363.9000     195.7200
        2564    40.907500     407.0000     396.9300     195.6700
        2565    40.919800     445.0000     430.0700     195.6200
        2566    40.932000     440.0000     454.9600     195.5700
        2567    40.944300     490.0000     462.7800     195.5300
        2568    40.956500     531.0000     452.1900     195.4800
        2569    40.968800     472.0000     431.1900     195.4300
        2570    40.981000     422.0000     410.1100     195.3800
        2571    40.993300     422.0000     396.2700     195.3400
        2572    41.005600     395.0000     392.4700     195.2900
        2573    41.017800     423.0000     395.8000     195.2400
        2574    41.030100     410.0000     399.0600     195.2000
        2575    41.042300     390.0000     395.1800     195.1500
        2576    41.054600     382.0000     381.4400     195.1100
        2577    41.066800     397.0000     359.6700     195.0600
        2578    41.079100     369.0000     333.8700     195.0100
        2579    41.091300     309.0000     310.2800     194.9700
        2580    41.103600     314.0000     291.6800     194.9200
        2581    41.115800     291.0000     278.4100     194.8800
        2582    41.128100     304.0000     268.9000     194.8300
        2583    41.140300     285.0000     260.9800     194.7900
        2584    41.152600     240.0000     253.7400     194.7400
        2585    41.164800     264.0000     247.6800     194.7000
        2586    41.177100     254.0000     242.9500     194.6600
        2587    41.189300     213.0000     239.3700     194.6100
        2588    41.201600     282.0000     237.0700     194.5700
        2589    41.213800     233.0000     234.9300     194.5200
        2590    41.226100     231.0000     231.7800     194.4800
        2591    41.238300     253.0000     227.6100     194.4400
        2592    41.250600     237.0000     223.5600     194.4000
        2593    41.262800     219.0000     220.5500     194.3500
        2594    41.275100     233.0000     218.7400     194.3100
        2595    41.287300     210.0000     217.9000     194.2700
        2596    41.299600     212.0000     217.6700     194.2300
        2597    41.311800     250.0000     217.6400     194.1800
        2598    41.324100     232.0000     217.2400     194.1400
        2599    41.336300     239.0000     216.1000     194.1000
        2600    41.348600     224.0000     214.4200     194.0600
        2601    41.360800     204.0000     212.7900     194.0200
        2602    41.373100     205.0000     211.6100     193.9800
        2603    41.385300     240.0000     210.9400     193.9300
        2604    41.397600     228.0000     210.7100     193.8900
        2605    41.409800     206.0000     210.8200     193.8500
        2606    41.422100     214.0000     211.2100     193.8100
        2607    41.434300     202.0000     211.8400     193.7700
        2608    41.446600     238.0000     212.7100     193.7300
        2609    41.458800     215.0000     213.8500     193.6900
        2610    41.471100     212.0000     215.3500     193.6500
        2611    41.483300     200.0000     217.3800     193.6100
        2612    41.495600     210.0000     220.2000     193.5700
        2613    41.507800     229.0000     224.1900     193.5400
        2614    41.520100     227.0000     229.9100     193.5000
        2615    41.532300     231.0000     238.1800     193.4600
        2616    41.544600     251.0000     249.9900     193.4200
        2617    41.556800     289.0000     266.3300     193.3800
        2618    41.569100     295.0000     287.6100     193.3400
        2619    41.581300     317.0000     313.1200     193.3000
        2620    41.593600     355.0000     340.7500     193.2700
        2621    41.605800     357.0000     365.9200     193.2300
        2622    41.618100     402.0000     381.3600     193.1900
        2623    41.630400     402.0000     378.4400     193.1500
        2624    41.642600     323.0000     358.6800     193.1200
        2625    41.654900     321.0000     333.3200     193.0800
        2626    41.667100     289.0000     313.4600     193.0400
        2627    41.679400     298.0000     303.4100     193.0000
        2628    41.691600     354.0000     302.2700     192.9700
        2629    41.703900     303.0000     307.0600     192.9300
        2630    41.716100     306.0000     313.6500     192.9000
        2631    41.728400     296.0000     316.9800     192.8600
        2632    41.740600     293.0000     313.3200     192.8200
        2633    41.752900     297.0000     303.7800     192.7900
        2634    41.765100     301.0000     293.6000     192.7500
        2635    41.777400     289.0000     287.1800     192.7200
        2636    41.789600     288.0000     285.4700     192.6800
        2637    41.801900     308.0000     286.3000     192.6500
        2638    41.814100     279.0000     285.5500     192.6100
        2639    41.826400     304.0000     279.8000     192.5800
        2640    41.838600     288.0000     269.9200     192.5400
        2641    41.850900     259.0000     259.6600     192.5100
        2642    41.863100     240.0000     251.4800     192.4700
        2643    41.875400     286.0000     246.1300     192.4400
        2644    41.887600     258.0000     243.5800     192.4100
        2645    41.899900     253.0000     243.1800     192.3700
        2646    41.912100     265.0000     243.5000     192.3400
        2647    41.924400     252.0000     242.5500     192.3000
        2648    41.936600     223.0000     238.8900     192.2700
        2649    41.948900     273.0000     233.0500     192.2400
        2650    41.961100     241.0000     226.8100     192.2100
        2651    41.973400     217.0000     221.3400     192.1700
        2652    41.985600     222.0000     216.8200     192.1400
        2653    41.997900     202.0000     212.8300     192.1100
        2654    42.010100     233.0000     209.9000     192.0700
        2655    42.022400     182.0000     207.9500     192.0400
        2656    42.034600     213.0000     206.6400     192.0100
        2657    42.046900     213.0000     205.7800     191.9800
        2658    42.059100     205.0000     205.2800     191.9500
        2659    42.071400     237.0000     205.1300     191.9100
        2660    42.083600     208.0000     205.3600     191.8800
        2661    42.095900     228.0000     205.9200     191.8500
        2662    42.108100     226.0000     206.7400     191.8200
        2663    42.120400     195.0000     208.2500     191.7900
        2664    42.132600     202.0000     210.7300     191.7600
        2665    42.144900     222.0000     214.2800     191.7300
        2666    42.157100     226.0000     218.9000     191.7000
        2667    42.169400     215.0000     224.3400     191.6700
        2668    42.181600     240.0000     230.0400     191.6400
        2669    42.193900     248.0000     234.6900     191.6100
        2670    42.206100     245.0000     236.2300     191.5800
        2671    42.218400     249.0000     233.3800     191.5500
        2672    42.230600     243.0000     227.7400     191.5200
        2673    42.242900     253.0000     222.3300     191.4900
        2674    42.255100     252.0000     218.8200     191.4600
        2675    42.267400     235.0000     217.3700     191.4300
        2676    42.279700     223.0000     217.4700     191.4000
        2677    42.291900     229.0000     218.4200     191.3700
        2678    42.304200     210.0000     219.2700     191.3400
        2679    42.316400     236.0000     218.8300     191.3100
        2680    42.328700     234.0000     216.3600     191.2900
        2681    42.340900     200.0000     212.5100     191.2600
        2682    42.353200     226.0000     208.6300     191.2300
        2683    42.365400     240.0000     205.5300     191.2000
        2684    42.377700     199.0000     203.2800     191.1700
        2685    42.389900     184.0000     201.7200     191.1500
        2686    42.402200     172.0000     200.6200     191.1200
        2687    42.414400     228.0000     199.8500     191.0900
        2688    42.426700     240.0000     199.3000     191.0600
        2689    42.438900     209.0000     198.9100     191.0400
        2690    42.451200     198.0000     198.6300     191.0100
        2691    42.463400     214.0000     198.4500     190.9800
        2692    42.475700     196.0000     198.3800     190.9500
        2693    42.487900     196.0000     198.3800     190.9300
        2694    42.500200     190.0000     198.4700     190.9000
        2695    42.512400     198.0000     198.6200     190.8800
        2696    42.524700     192.0000     198.8400     190.8500
        2697    42.536900     220.0000     199.1300     190.8200
        2698    42.549200     217.0000     199.5000     190.8000
        2699    42.561400     215.0000     199.9900     190.7700
        2700    42.573700     206.0000     200.6200     190.7400
        2701    42.585900     210.0000     201.4700     190.7200
        2702    42.598200     214.0000     202.6400     190.6900
        2703    42.610400     200.0000     204.2500     190.6700
        2704    42.622700     209.0000     206.5000     190.6400
        2705    42.634900     221.0000     209.6400     190.6200
        2706    42.647200     242.0000     213.9700     190.5900
        2707    42.659400     222.0000     219.6600     190.5700
        2708    42.671700     233.0000     226.6300     190.5400
        2709    42.683900     244.0000     234.4700     190.5200
        2710    42.696200     263.0000     242.1500     190.4900
        2711    42.708400     278.0000     247.6200     190.4700
        2712    42.720700     251.0000     248.4400     190.4500
        2713    42.732900     233.0000     244.2700     190.4200
        2714    42.745200     230.0000     237.7900     190.4000
        2715    42.757400     236.0000     232.2200     190.3700
        2716    42.769700     237.0000     229.2100     190.3500
        2717    42.781900     261.0000     228.8600     190.3300
        2718    42.794200     231.0000     230.5600     190.3000
        2719    42.806400     244.0000     233.3200     190.2800
        2720    42.818700     265.0000     235.7700     190.2600
        2721    42.830900     224.0000     236.4500     190.2300
        2722    42.843200     221.0000     235.0800     190.2100
        2723    42.855400     264.0000     233.0500     190.1900
        2724    42.867700     236.0000     232.0700     190.1700
        2725    42.879900     273.0000     232.8900     190.1400
        2726    42.892200     232.0000     235.0900     190.1200
        2727    42.904400     221.0000     237.8000     190.1000
        2728    42.916700     252.0000     240.1900     190.0800
        2729    42.929000     241.0000     241.3300     190.0500
        2730    42.941200     210.0000     240.3900     190.0300
        2731    42.953500     246.0000     237.5000     190.0100
        2732    42.965700     228.0000     234.2300     189.9900
        2733    42.978000     224.0000     231.5400     189.9700
        2734    42.990200     231.0000     229.2300     189.9400
        2735    43.002500     233.0000     227.1100     189.9200
        2736    43.014700     242.0000     225.4100     189.9000
        2737    43.027000     246.0000     224.1700     189.8800
        2738    43.039200     223.0000     223.0200     189.8600
        2739    43.051500     186.0000     221.3300     189.8400
        2740    43.063700     231.0000     218.9700     189.8200
        2741    43.076000     239.0000     216.4000     189.8000
        2742    43.088200     204.0000     214.0200     189.7800
        2743    43.100500     238.0000     211.8000     189.7600
        2744    43.112700     214.0000     209.7200     189.7300
        2745    43.125000     199.0000     208.0200     189.7100
        2746    43.137200     218.0000     206.9200     189.6900
        2747    43.149500     210.0000     206.5200     189.6700
        2748    43.161700     202.0000     206.7900     189.6500
        2749    43.174000     240.0000     207.5700     189.6300
        2750    43.186200     212.0000     208.9900     189.6100
        2751    43.198500     247.0000     211.4300     189.5900
        2752    43.210700     225.0000     215.0400     189.5700
        2753    43.223000     212.0000     219.9700     189.5600
        2754    43.235200     234.0000     226.1700     189.5400
        2755    43.247500     269.0000     233.4000     189.5200
        2756    43.259700     229.0000     240.8900     189.5000
        2757    43.272000     257.0000     247.0900     189.4800
        2758    43.284200     261.0000     250.4700     189.4600
        2759    43.296500     253.0000     251.4100     189.4400
        2760    43.308700     243.0000     252.0300     189.4200
        2761    43.321000     268.0000     253.6900     189.4000
        2762    43.333200     277.0000     255.7500     189.3800
        2763    43.345500     241.0000     256.3600     189.3700
        2764    43.357700     244.0000     254.5100     189.3500
        2765    43.370000     244.0000     251.0600     189.3300
        2766    43.382200     258.0000     247.4100     189.3100
        2767    43.394500     258.0000     244.0300     189.2900
        2768    43.406700     242.0000     240.9800     189.2700
        2769    43.419000     244.0000     238.7900     189.2600
        2770    43.431200     235.0000     237.9200     189.2400
        2771    43.443500     256.0000     238.1600     189.2200
        2772    43.455700     281.0000     238.7400     189.2000
        2773    43.468000     248.0000     239.1900     189.1900
        2774    43.480200     246.0000     240.0900     189.1700
        2775    43.492500     234.0000     242.7200     189.1500
        2776    43.504700     266.0000     248.2100     189.1300
        2777    43.517000     257.0000     256.9800     189.1200
        2778    43.529200     258.0000     268.6600     189.1000
        2779    43.541500     284.0000     282.2900     189.0800
        2780    43.553800     298.0000     296.6700     189.0700
        2781    43.566000     297.0000     310.0500     189.0500
        2782    43.578300     333.0000     319.0000     189.0300
        2783    43.590500     299.0000     319.1100     189.0200
        2784    43.602800     309.0000     309.5000     189.0000
        2785    43.615000     309.0000     295.4500     188.9800
        2786    43.627300     284.0000     283.9800     188.9700
        2787    43.639500     266.0000     278.6800     188.9500
        2788    43.651800     247.0000     279.5300     188.9300
        2789    43.664000     304.0000     285.0300     188.9200
        2790    43.676300     299.0000     293.5800     188.9000
        2791    43.688500     290.0000     303.2800     188.8900
        2792    43.700800     311.0000     311.6000     188.8700
        2793    43.713000     326.0000     316.2700     188.8500
        2794    43.725300     331.0000     316.5000     188.8400
        2795    43.737500     305.0000     312.1500     188.8200
        2796    43.749800     289.0000     302.9100     188.8100
        2797    43.762000     278.0000     289.5500     188.7900
        2798    43.774300     275.0000     274.7500     188.7800
        2799    43.786500     253.0000     261.7800     188.7600
        2800    43.798800     232.0000     252.7000     188.7500
        2801    43.811000     266.0000     247.8800     188.7300
        2802    43.823300     254.0000     246.4700     188.7200
        2803    43.835500     234.0000     246.8900     188.7000
        2804    43.847800     247.0000     247.0300     188.6900
        2805    43.860000     252.0000     244.9300     188.6700
        2806    43.872300     268.0000     239.8200     188.6600
        2807    43.884500     242.0000     232.5400     188.6400
        2808    43.896800     234.0000     224.8000     188.6300
        2809    43.909000     244.0000     218.0000     188.6100
        2810    43.921300     225.0000     212.7200     188.6000
        2811    43.933500     230.0000     208.8500     188.5800
        2812    43.945800     216.0000     206.0900     188.5700
        2813    43.958000     229.0000     204.1100     188.5600
        2814    43.970300     222.0000     202.6800     188.5400
        2815    43.982500     227.0000     201.6400     188.5300
        2816    43.994800     206.0000     200.8900     188.5100
        2817    44.007000     199.0000     200.3700     188.5000
        2818    44.019300     206.0000     200.0300     188.4900
        2819    44.031500     205.0000     199.8400     188.4700
        2820    44.043800     209.0000     199.7900     188.4600
        2821    44.056000     218.0000     199.8800     188.4400
        2822    44.068300     205.0000     200.1200     188.4300
        2823    44.080500     210.0000     200.5100     188.4200
        2824    44.092800     203.0000     201.0700     188.4000
        2825    44.105000     202.0000     201.7800     188.3900
        2826    44.117300     197.0000     202.6300     188.3800
        2827    44.129500     224.0000     203.5600     188.3600
        2828    44.141800     215.0000     204.4900     188.3500
        2829    44.154000     211.0000     205.3300     188.3400
        2830    44.166300     220.0000     206.1400     188.3200
        2831    44.178600     203.0000     207.0500     188.3100
        2832    44.190800     206.0000     208.2000     188.3000
        2833    44.203100     213.0000     209.6200     188.2900
        2834    44.215300     231.0000     211.3700     188.2700
        2835    44.227600     214.0000     213.5400     188.2600
        2836    44.239800     210.0000     216.2900     188.2500
        2837    44.252100     231.0000     219.8400     188.2300
        2838    44.264300     226.0000     224.5500     188.2200
        2839    44.276600     217.0000     231.0000     188.2100
        2840    44.288800     239.0000     240.0600     188.2000
        2841    44.301100     297.0000     252.2000     188.1800
        2842    44.313300     303.0000     270.0500     188.1700
        2843    44.325600     313.0000     294.3500     188.1600
        2844    44.337800     344.0000     325.5500     188.1500
        2845    44.350100     403.0000     362.5000     188.1400
        2846    44.362300     407.0000     401.3200     188.1200
        2847    44.374600     452.0000     433.9900     188.1100
        2848    44.386800     466.0000     449.2400     188.1000
        2849    44.399100     455.0000     439.8000     188.0900
        2850    44.411300     414.0000     410.7400     188.0700
        2851    44.423600     381.0000     376.1400     188.0600
        2852    44.435800     370.0000     349.1500     188.0500
        2853    44.448100     365.0000     335.2600     188.0400
        2854    44.460300     328.0000     333.5600     188.0300
        2855    44.472600     334.0000     340.7200     188.0200
        2856    44.484800     393.0000     352.0800     188.0000
        2857    44.497100     402.0000     361.6300     187.9900
        2858    44.509300     389.0000     363.7600     187.9800
        2859    44.521600     351.0000     357.1100     187.9700
        2860    44.533800     328.0000     345.9000     187.9600
        2861    44.546100     312.0000     335.7600     187.9500
        2862    44.558300     319.0000     328.9400     187.9400
        2863    44.570600     302.0000     322.5500     187.9200
        2864    44.582800     286.0000     312.6400     187.9100
        2865    44.595100     268.0000     298.6800     187.9000
        2866    44.607300     329.0000     283.3700     187.8900
        2867    44.619600     248.0000     269.9700     187.8800
        2868    44.631800     244.0000     260.5100     187.8700
        2869    44.644100     281.0000     255.3200     187.8600
        2870    44.656300     249.0000     253.5600     187.8500
        2871    44.668600     259.0000     253.8400     187.8400
        2872    44.680800     227.0000     254.2900     187.8200
        2873    44.693100     273.0000     252.7700     187.8100
        2874    44.705300     249.0000     248.2100     187.8000
        2875    44.717600     240.0000     241.3900     187.7900
        2876    44.729800     237.0000     234.0700     187.7800
        2877    44.742100     258.0000     227.7600     187.7700
        2878    44.754300     225.0000     223.2100     187.7600
        2879    44.766600     199.0000     220.4300     187.7500
        2880    44.778800     238.0000     218.9900     187.7400
        2881    44.791100     219.0000     218.3600     187.7300
        2882    44.803300     188.0000     217.8200     187.7200
        2883    44.815600     223.0000     216.5900     187.7100
        2884    44.827800     196.0000     214.3400     187.7000
        2885    44.840100     213.0000     211.5300     187.6900
        2886    44.852400     212.0000     208.9800     187.6800
        2887    44.864600     186.0000     207.1800     187.6700
        2888    44.876900     247.0000     206.2200     187.6600
        2889    44.889100     210.0000     205.9700     187.6500
        2890    44.901400     198.0000     206.1900     187.6400
        2891    44.913600     186.0000     206.6000     187.6200
        2892    44.925900     226.0000     206.8300     187.6100
        2893    44.938100     204.0000     206.5700     187.6000
        2894    44.950400     230.0000     205.8300     187.5900
        2895    44.962600     193.0000     204.9600     187.5800
        2896    44.974900     211.0000     204.3200     187.5700
        2897    44.987100     238.0000     204.1100     187.5600
        2898    44.999400     195.0000     204.3600     187.5500
        2899    45.011600     189.0000     205.0300     187.5400
        2900    45.023900     241.0000     206.0900     187.5300
        2901    45.036100     208.0000     207.5000     187.5200
        2902    45.048400     217.0000     209.2000     187.5100
        2903    45.060600     220.0000     211.1000     187.5000
        2904    45.072900     213.0000     213.0200     187.4900
        2905    45.085100     235.0000     214.8600     187.4900
        2906    45.097400     206.0000     216.9200     187.4800
        2907    45.109600     229.0000     219.9300     187.4700
        2908    45.121900     225.0000     224.7300     187.4600
        2909    45.134100     214.0000     232.1000     187.4500
        2910    45.146400     247.0000     242.9100     187.4400
        2911    45.158600     276.0000     258.0300     187.4300
        2912    45.170900     256.0000     278.0300     187.4200
        2913    45.183100     290.0000     302.4900     187.4100
        2914    45.195400     339.0000     329.4400     187.4000
        2915    45.207600     317.0000     354.5800     187.3900
        2916    45.219900     395.0000     371.0500     187.3800
        2917    45.232100     354.0000     371.8500     187.3700
        2918    45.244400     335.0000     355.9200     187.3600
        2919    45.256600     331.0000     331.0300     187.3500
        2920    45.268900     324.0000     307.7100     187.3400
        2921    45.281100     310.0000     292.2000     187.3300
        2922    45.293400     264.0000     285.6100     187.3200
        2923    45.305600     267.0000     286.2700     187.3100
        2924    45.317900     269.0000     291.2000     187.3000
        2925    45.330100     266.0000     296.7200     187.2900
        2926    45.342400     304.0000     298.4100     187.2800
        2927    45.354600     283.0000     292.8000     187.2700
        2928    45.366900     256.0000     280.1700     187.2600
        2929    45.379100     280.0000     264.6300     187.2600
        2930    45.391400     248.0000     250.7100     187.2500
        2931    45.403600     264.0000     240.6800     187.2400
        2932    45.415900     256.0000     234.9000     187.2300
        2933    45.428100     233.0000     232.8600     187.2200
        2934    45.440400     238.0000     233.9200     187.2100
        2935    45.452600     247.0000     237.4000     187.2000
        2936    45.464900     264.0000     242.3900     187.1900
        2937    45.477100     242.0000     247.3200     187.1800
        2938    45.489400     252.0000     249.8200     187.1700
        2939    45.501700     233.0000     247.7100     187.1600
        2940    45.513900     252.0000     241.2900     187.1500
        2941    45.526200     248.0000     233.5500     187.1400
        2942    45.538400     234.0000     227.3300     187.1300
        2943    45.550700     248.0000     223.6900     187.1300
        2944    45.562900     212.0000     222.4600     187.1200
        2945    45.575200     245.0000     223.0800     187.1100
        2946    45.587400     252.0000     224.7900     187.1000
        2947    45.599700     208.0000     226.6100     187.0900
        2948    45.611900     227.0000     227.3000     187.0800
        2949    45.624200     250.0000     226.0200     187.0700
        2950    45.636400     226.0000     223.3100     187.0600
        2951    45.648700     223.0000     220.7900     187.0500
        2952    45.660900     204.0000     219.8500     187.0400
        2953    45.673200     206.0000     220.9900     187.0300
        2954    45.685400     235.0000     224.0800     187.0200
        2955    45.697700     235.0000     228.5500     187.0200
        2956    45.709900     245.0000     233.7200     187.0100
        2957    45.722200     220.0000     237.6500     187.0000
        2958    45.734400     233.0000     238.0500     186.9900
        2959    45.746700     246.0000     234.2700     186.9800
        2960    45.758900     252.0000     228.5600     186.9700
        2961    45.771200     259.0000     223.6800     186.9600
        2962    45.783400     223.0000     220.7300     186.9500
        2963    45.795700     209.0000     219.5300     186.9400
        2964    45.807900     185.0000     219.8400     186.9300
        2965    45.820200     212.0000     220.9000     186.9200
        2966    45.832400     211.0000     221.8100     186.9100
        2967    45.844700     226.0000     221.6600     186.9000
        2968    45.856900     225.0000     219.6800     186.9000
        2969    45.869200     206.0000     215.9700     186.8900
        2970    45.881400     245.0000     211.7200     186.8800
        2971    45.893700     196.0000     208.0800     186.8700
        2972    45.905900     237.0000     205.3600     186.8600
        2973    45.918200     185.0000     203.4200     186.8500
        2974    45.930400     221.0000     202.0600     186.8400
        2975    45.942700     214.0000     201.0000     186.8300
        2976    45.954900     207.0000     200.0100     186.8200
        2977    45.967200     185.0000     199.0400     186.8100
        2978    45.979400     232.0000     198.1200     186.8000
        2979    45.991700     219.0000     197.2300     186.7900
        2980    46.003900     204.0000     196.3600     186.7800
        2981    46.016200     207.0000     195.6100     186.7800
        2982    46.028400     195.0000     195.0400     186.7700
        2983    46.040700     174.0000     194.6700     186.7600
        2984    46.052900     182.0000     194.4600     186.7500
        2985    46.065200     190.0000     194.4000     186.7400
        2986    46.077400     201.0000     194.4700     186.7300
        2987    46.089700     220.0000     194.7100     186.7200
        2988    46.101900     195.0000     195.2600     186.7100
        2989    46.114200     211.0000     196.1600     186.7000
        2990    46.126500     178.0000     197.1500     186.6900
        2991    46.138700     195.0000     198.9400     186.6800
        2992    46.151000     214.0000     201.9100     186.6700
        2993    46.163200     213.0000     203.3300     186.6600
        2994    46.175500     181.0000     199.0800     186.6500
        2995    46.187700     192.0000     196.8400     186.6400
        2996    46.200000     190.0000     196.6500     186.6300
        2997    46.212200     205.0000     197.3900     186.6200
        2998    46.224500     195.0000     198.7700     186.6100
        2999    46.236700     197.0000     200.7000     186.6100
        3000    46.249000     203.0000     202.9900     186.6000
        3001    46.261200     222.0000     205.6700     186.5900
        3002    46.273500     226.0000     208.3700     186.5800
        3003    46.285700     216.0000     209.2000     186.5700
        3004    46.298000     210.0000     207.0100     186.5600
        3005    46.310200     216.0000     205.3400     186.5500
        3006    46.322500     207.0000     204.9100     186.5400
        3007    46.334700     208.0000     205.2200     186.5300
        3008    46.347000     209.0000     205.9300     186.5200
        3009    46.359200     200.0000     206.6800     186.5100
        3010    46.371500     214.0000     207.4000     186.5000
        3011    46.383700     225.0000     208.2000     186.4900
        3012    46.396000     228.0000     209.0800     186.4800
        3013    46.408200     209.0000     209.7300     186.4700
        3014    46.420500     210.0000     209.8700     186.4600
        3015    46.432700     203.0000     209.4200     186.4500
        3016    46.445000     233.0000     208.5000     186.4400
        3017    46.457200     203.0000     207.4500     186.4300
        3018    46.469500     196.0000     206.5800     186.4200
        3019    46.481700     223.0000     205.9700     186.4100
        3020    46.494000     208.0000     205.6600     186.4000
        3021    46.506200     199.0000     205.7300     186.3900
        3022    46.518500     217.0000     206.2000     186.3800
        3023    46.530700     199.0000     207.0000     186.3700
        3024    46.543000     207.0000     207.9200     186.3600
        3025    46.555200     206.0000     208.8100     186.3500
        3026    46.567500     199.0000     209.6200     186.3400
        3027    46.579700     227.0000     210.4900     186.3300
        3028    46.592000     214.0000     211.6000     186.3200
        3029    46.604200     195.0000     213.0600     186.3100
        3030    46.616500     211.0000     214.8600     186.3000
        3031    46.628700     192.0000     216.9900     186.2900
        3032    46.641000     216.0000     219.4500     186.2800
        3033    46.653200     234.0000     222.2600     186.2700
        3034    46.665500     218.0000     225.5800     186.2600
        3035    46.677700     216.0000     229.6200     186.2400
        3036    46.690000     242.0000     234.7500     186.2300
        3037    46.702200     237.0000     241.5000     186.2200
        3038    46.714500     264.0000     250.6100     186.2100
        3039    46.726700     278.0000     263.1400     186.2000
        3040    46.739000     280.0000     280.6200     186.1900
        3041    46.751300     301.0000     305.2100     186.1800
        3042    46.763500     351.0000     339.6300     186.1700
        3043    46.775800     410.0000     386.6900     186.1600
        3044    46.788000     483.0000     448.0400     186.1500
        3045    46.800300     541.0000     522.3300     186.1400
        3046    46.812500     592.0000     603.0700     186.1300
        3047    46.824800     714.0000     675.8600     186.1200
        3048    46.837000     728.0000     718.3400     186.1000
        3049    46.849300     746.0000     711.4900     186.0900
        3050    46.861500     649.0000     658.1600     186.0800
        3051    46.873800     618.0000     584.4800     186.0700
        3052    46.886000     504.0000     519.0300     186.0600
        3053    46.898300     462.0000     476.6200     186.0500
        3054    46.910500     458.0000     459.0400     186.0400
        3055    46.922800     422.0000     461.4000     186.0300
        3056    46.935000     498.0000     476.0700     186.0200
        3057    46.947300     486.0000     493.2200     186.0000
        3058    46.959500     535.0000     500.5200     185.9900
        3059    46.971800     495.0000     487.1600     185.9800
        3060    46.984000     467.0000     451.9800     185.9700
        3061    46.996300     366.0000     405.3200     185.9600
        3062    47.008500     356.0000     360.2900     185.9500
        3063    47.020800     325.0000     324.2700     185.9400
        3064    47.033000     292.0000     298.3700     185.9200
        3065    47.045300     254.0000     280.4800     185.9100
        3066    47.057500     253.0000     267.8800     185.9000
        3067    47.069800     238.0000     258.1200     185.8900
        3068    47.082000     247.0000     249.4000     185.8800
        3069    47.094300     228.0000     241.0200     185.8700
        3070    47.106500     212.0000     233.4100     185.8500
        3071    47.118800     220.0000     227.2600     185.8400
        3072    47.131000     229.0000     222.8600     185.8300
        3073    47.143300     218.0000     219.9000     185.8200
        3074    47.155500     212.0000     218.1600     185.8100
        3075    47.167800     221.0000     217.3200     185.7900
        3076    47.180000     200.0000     217.0000     185.7800
        3077    47.192300     230.0000     216.7100     185.7700
        3078    47.204500     206.0000     215.9800     185.7600
        3079    47.216800     226.0000     214.6400     185.7400
        3080    47.229000     201.0000     213.0300     185.7300
        3081    47.241300     214.0000     211.7300     185.7200
        3082    47.253500     205.0000     211.0100     185.7100
        3083    47.265800     205.0000     210.2400     185.7000
        3084    47.278000     216.0000     209.4600     185.6800
        3085    47.290300     234.0000     209.4900     185.6700
        3086    47.302500     209.0000     210.1500     185.6600
        3087    47.314800     177.0000     211.4300     185.6400
        3088    47.327000     235.0000     213.4200     185.6300
        3089    47.339300     226.0000     216.3600     185.6200
        3090    47.351500     234.0000     220.5800     185.6100
        3091    47.363800     200.0000     226.6200     185.5900
        3092    47.376000     242.0000     235.1700     185.5800
        3093    47.388300     250.0000     246.7700     185.5700
        3094    47.400600     282.0000     261.8800     185.5500
        3095    47.412800     274.0000     280.7000     185.5400
        3096    47.425100     283.0000     301.9100     185.5300
        3097    47.437300     324.0000     321.7700     185.5200
        3098    47.449600     331.0000     333.3500     185.5000
        3099    47.461800     337.0000     330.0900     185.4900
        3100    47.474100     306.0000     313.6300     185.4800
        3101    47.486300     270.0000     293.2000     185.4600
        3102    47.498600     285.0000     275.7000     185.4500
        3103    47.510800     242.0000     264.9000     185.4300
        3104    47.523100     270.0000     261.0700     185.4200
        3105    47.535300     235.0000     262.5900     185.4100
        3106    47.547600     279.0000     267.6800     185.3900
        3107    47.559800     263.0000     274.0100     185.3800
        3108    47.572100     274.0000     278.0800     185.3700
        3109    47.584300     292.0000     276.1300     185.3500
        3110    47.596600     279.0000     267.4800     185.3400
        3111    47.608800     272.0000     255.5800     185.3200
        3112    47.621100     250.0000     244.1600     185.3100
        3113    47.633300     218.0000     235.2000     185.3000
        3114    47.645600     235.0000     229.2200     185.2800
        3115    47.657800     218.0000     225.6200     185.2700
        3116    47.670100     216.0000     223.8500     185.2500
        3117    47.682300     221.0000     223.6400     185.2400
        3118    47.694600     209.0000     224.9500     185.2300
        3119    47.706800     227.0000     227.9400     185.2100
        3120    47.719100     231.0000     232.9800     185.2000
        3121    47.731300     246.0000     240.7000     185.1800
        3122    47.743600     239.0000     251.9800     185.1700
        3123    47.755800     265.0000     267.9200     185.1500
        3124    47.768100     300.0000     289.5100     185.1400
        3125    47.780300     326.0000     316.9200     185.1200
        3126    47.792600     331.0000     348.6100     185.1100
        3127    47.804800     391.0000     380.2700     185.0900
        3128    47.817100     385.0000     404.1100     185.0800
        3129    47.829300     441.0000     411.0300     185.0600
        3130    47.841600     424.0000     397.4300     185.0500
        3131    47.853800     389.0000     369.7900     185.0300
        3132    47.866100     344.0000     339.9100     185.0200
        3133    47.878300     311.0000     316.6900     185.0000
        3134    47.890600     304.0000     303.4200     184.9900
        3135    47.902800     266.0000     299.6800     184.9700
        3136    47.915100     269.0000     303.3100     184.9600
        3137    47.927300     276.0000     311.0700     184.9400
        3138    47.939600     319.0000     318.5000     184.9200
        3139    47.951800     328.0000     320.4300     184.9100
        3140    47.964100     306.0000     313.3600     184.8900
        3141    47.976300     320.0000     298.2400     184.8800
        3142    47.988600     256.0000     279.8400     184.8600
        3143    48.000800     227.0000     262.8800     184.8500
        3144    48.013100     258.0000     249.6300     184.8300
        3145    48.025400     243.0000     240.1900     184.8100
        3146    48.037600     218.0000     233.7900     184.8000
        3147    48.049900     227.0000     229.6000     184.7800
        3148    48.062100     210.0000     227.1600     184.7600
        3149    48.074400     208.0000     226.3300     184.7500
        3150    48.086600     218.0000     227.2000     184.7300
        3151    48.098900     213.0000     230.0400     184.7100
        3152    48.111100     231.0000     235.2700     184.7000
        3153    48.123400     220.0000     243.5500     184.6800
        3154    48.135600     256.0000     255.8300     184.6700
        3155    48.147900     264.0000     273.0700     184.6500
        3156    48.160100     298.0000     295.8800     184.6300
        3157    48.172400     270.0000     323.8500     184.6100
        3158    48.184600     375.0000     354.6700     184.6000
        3159    48.196900     379.0000     383.1800     184.5800
        3160    48.209100     385.0000     401.2400     184.5600
        3161    48.221400     428.0000     401.4800     184.5500
        3162    48.233600     387.0000     383.7000     184.5300
        3163    48.245900     379.0000     356.5000     184.5100
        3164    48.258100     344.0000     330.6800     184.4900
        3165    48.270400     327.0000     312.8000     184.4800
        3166    48.282600     302.0000     304.3500     184.4600
        3167    48.294900     282.0000     303.7100     184.4400
        3168    48.307100     333.0000     307.9400     184.4200
        3169    48.319400     292.0000     313.7400     184.4100
        3170    48.331600     335.0000     317.4100     184.3900
        3171    48.343900     299.0000     314.9600     184.3700
        3172    48.356100     309.0000     304.2800     184.3500
        3173    48.368400     272.0000     287.3100     184.3300
        3174    48.380600     269.0000     268.7200     184.3200
        3175    48.392900     279.0000     252.3700     184.3000
        3176    48.405100     222.0000     239.7400     184.2800
        3177    48.417400     209.0000     230.4400     184.2600
        3178    48.429600     223.0000     223.3900     184.2400
        3179    48.441900     219.0000     217.6800     184.2200
        3180    48.454100     192.0000     212.9100     184.2100
        3181    48.466400     205.0000     209.0600     184.1900
        3182    48.478600     208.0000     206.0900     184.1700
        3183    48.490900     191.0000     203.8700     184.1500
        3184    48.503100     190.0000     202.2500     184.1300
        3185    48.515400     199.0000     201.1000     184.1100
        3186    48.527600     196.0000     200.3600     184.0900
        3187    48.539900     194.0000     199.9900     184.0700
        3188    48.552100     191.0000     200.0000     184.0500
        3189    48.564400     189.0000     200.4400     184.0400
        3190    48.576600     203.0000     201.4000     184.0200
        3191    48.588900     204.0000     203.0600     184.0000
        3192    48.601100     177.0000     205.4800     183.9800
        3193    48.613400     219.0000     209.1100     183.9600
        3194    48.625600     202.0000     213.9300     183.9400
        3195    48.637900     197.0000     219.7400     183.9200
        3196    48.650100     230.0000     225.8500     183.9000
        3197    48.662400     212.0000     230.6500     183.8800
        3198    48.674700     223.0000     231.8100     183.8600
        3199    48.686900     233.0000     228.3200     183.8400
        3200    48.699100     215.0000     222.0300     183.8200
        3201    48.711400     215.0000     215.9000     183.8000
        3202    48.723700     232.0000     211.5000     183.7800
        3203    48.735900     212.0000     209.1100     183.7600
        3204    48.748200     214.0000     208.4800     183.7400
        3205    48.760400     213.0000     209.2100     183.7200
        3206    48.772700     223.0000     210.8200     183.7000
        3207    48.784900     207.0000     212.5800     183.6800
        3208    48.797200     208.0000     213.3800     183.6600
        3209    48.809400     203.0000     212.2100     183.6300
        3210    48.821700     205.0000     209.1200     183.6100
        3211    48.833900     181.0000     205.3100     183.5900
        3212    48.846200     197.0000     201.9100     183.5700
        3213    48.858400     190.0000     199.3600     183.5500
        3214    48.870700     180.0000     197.6000     183.5300
        3215    48.882900     208.0000     196.4500     183.5100
        3216    48.895200     223.0000     195.7500     183.4900
        3217    48.907400     197.0000     195.3500     183.4700
        3218    48.919700     205.0000     195.1400     183.4400
        3219    48.931900     213.0000     195.0000     183.4200
        3220    48.944200     185.0000     194.8700     183.4000
        3221    48.956400     206.0000     194.8000     183.3800
        3222    48.968700     180.0000     194.8400     183.3600
        3223    48.980900     205.0000     195.0400     183.3400
        3224    48.993200     173.0000     195.3900     183.3100
        3225    49.005400     155.0000     195.8800     183.2900
        3226    49.017700     191.0000     196.4800     183.2700
        3227    49.029900     174.0000     197.1800     183.2500
        3228    49.042200     188.0000     197.9700     183.2300
        3229    49.054400     186.0000     198.8300     183.2000
        3230    49.066700     197.0000     199.7800     183.1800
        3231    49.078900     200.0000     200.8900     183.1600
        3232    49.091200     195.0000     202.3000     183.1400
        3233    49.103400     207.0000     204.1500     183.1100
        3234    49.115700     196.0000     206.6600     183.0900
        3235    49.127900     224.0000     210.0600     183.0700
        3236    49.140200     225.0000     214.7100     183.0400
        3237    49.152400     224.0000     221.1200     183.0200
        3238    49.164700     233.0000     229.9700     183.0000
        3239    49.176900     237.0000     242.1100     182.9700
        3240    49.189200     246.0000     258.3300     182.9500
        3241    49.201400     279.0000     278.9100     182.9300
        3242    49.213700     319.0000     302.9400     182.9100
        3243    49.225900     350.0000     327.5500     182.8800
        3244    49.238200     332.0000     347.7200     182.8600
        3245    49.250400     339.0000     356.1100     182.8300
        3246    49.262700     381.0000     346.8600     182.8100
        3247    49.274900     313.0000     322.4400     182.7900
        3248    49.287200     326.0000     296.9300     182.7600
        3249    49.299400     262.0000     278.0700     182.7400
        3250    49.311700     264.0000     267.3300     182.7200
        3251    49.324000     265.0000     263.8000     182.6900
        3252    49.336200     265.0000     265.8900     182.6700
        3253    49.348500     269.0000     271.6400     182.6400
        3254    49.360700     270.0000     278.4400     182.6200
        3255    49.373000     264.0000     282.8600     182.5900
        3256    49.385200     290.0000     281.0100     182.5700
        3257    49.397500     266.0000     270.7400     182.5400
        3258    49.409700     242.0000     255.0200     182.5200
        3259    49.422000     232.0000     239.8200     182.4900
        3260    49.434200     224.0000     227.7200     182.4700
        3261    49.446500     200.0000     218.8500     182.4400
        3262    49.458700     209.0000     212.4900     182.4200
        3263    49.471000     203.0000     207.9400     182.3900
        3264    49.483200     180.0000     204.6600     182.3700
        3265    49.495500     231.0000     202.2600     182.3400
        3266    49.507700     155.0000     200.5200     182.3200
        3267    49.520000     205.0000     199.2600     182.2900
        3268    49.532200     214.0000     198.3700     182.2700
        3269    49.544500     196.0000     197.7600     182.2400
        3270    49.556700     201.0000     197.4000     182.2200
        3271    49.569000     192.0000     197.3100     182.1900
        3272    49.581200     205.0000     197.5300     182.1600
        3273    49.593500     217.0000     198.1100     182.1400
        3274    49.605700     189.0000     199.1400     182.1100
        3275    49.618000     197.0000     200.6700     182.0900
        3276    49.630200     194.0000     202.7100     182.0600
        3277    49.642500     224.0000     205.2300     182.0300
        3278    49.654700     202.0000     207.9900     182.0100
        3279    49.667000     194.0000     210.2400     181.9800
        3280    49.679200     202.0000     211.8700     181.9500
        3281    49.691500     216.0000     213.7500     181.9300
        3282    49.703700     224.0000     215.8400     181.9000
        3283    49.716000     199.0000     215.0000     181.8700
        3284    49.728200     202.0000     215.9600     181.8500
        3285    49.740500     230.0000     220.7300     181.8200
        3286    49.752700     232.0000     228.3100     181.7900
        3287    49.765000     219.0000     237.9200     181.7700
        3288    49.777200     259.0000     248.4200     181.7400
        3289    49.789500     272.0000     258.0300     181.7100
        3290    49.801700     245.0000     264.3300     181.6800
        3291    49.814000     266.0000     265.3500     181.6600
        3292    49.826200     259.0000     260.8900     181.6300
        3293    49.838500     237.0000     252.1600     181.6000
        3294    49.850700     245.0000     239.7600     181.5700
        3295    49.863000     226.0000     229.6100     181.5500
        3296    49.875200     225.0000     224.6600     181.5200
        3297    49.887500     235.0000     223.4400     181.4900
        3298    49.899700     216.0000     224.6500     181.4600
        3299    49.912000     215.0000     227.1200     181.4300
        3300    49.924200     232.0000     229.6300     181.4100
        3301    49.936500     231.0000     230.9300     181.3800
        3302    49.948700     223.0000     229.9900     181.3500
        3303    49.961000     209.0000     226.6700     181.3200
        3304    49.973300     230.0000     221.7500     181.2900
        3305    49.985500     211.0000     216.0900     181.2600
        3306    49.997800     199.0000     211.5800     181.2400
        3307    50.010000     197.0000     209.1400     181.2100
        3308    50.022300     196.0000     208.4900     181.1800
        3309    50.034500     206.0000     209.4200     181.1500
        3310    50.046800     200.0000     212.0000     181.1200
        3311    50.059000     211.0000     216.5200     181.0900
        3312    50.071300     220.0000     223.4600     181.0600
        3313    50.083500     229.0000     233.3800     181.0300
        3314    50.095800     217.0000     246.1900     181.0000
        3315    50.108000     273.0000     262.6200     180.9700
        3316    50.120300     260.0000     280.9100     180.9400
        3317    50.132500     302.0000     297.8800     180.9100
        3318    50.144800     309.0000     308.5700     180.8900
        3319    50.157000     307.0000     308.4900     180.8600
        3320    50.169300     286.0000     297.4500     180.8300
        3321    50.181500     274.0000     280.4400     180.8000
        3322    50.193800     220.0000     263.7900     180.7700
        3323    50.206000     201.0000     251.4500     180.7400
        3324    50.218300     218.0000     244.5800     180.7100
        3325    50.230500     238.0000     242.8000     180.6800
        3326    50.242800     212.0000     245.0300     180.6400
        3327    50.255000     225.0000     249.7000     180.6100
        3328    50.267300     238.0000     254.5600     180.5800
        3329    50.279500     261.0000     256.7900     180.5500
        3330    50.291800     225.0000     254.1200     180.5200
        3331    50.304000     263.0000     246.4800     180.4900
        3332    50.316300     235.0000     236.1300     180.4600
        3333    50.328500     243.0000     225.8600     180.4300
        3334    50.340800     211.0000     217.3800     180.4000
        3335    50.353000     191.0000     211.0800     180.3700
        3336    50.365300     191.0000     206.7100     180.3400
        3337    50.377500     201.0000     203.8600     180.3100
        3338    50.389800     175.0000     202.2000     180.2700
        3339    50.402000     219.0000     201.5300     180.2400
        3340    50.414300     184.0000     201.7900     180.2100
        3341    50.426500     195.0000     203.0000     180.1800
        3342    50.438800     206.0000     205.3000     180.1500
        3343    50.451000     223.0000     208.8300     180.1200
        3344    50.463300     187.0000     213.6900     180.0900
        3345    50.475500     222.0000     219.7400     180.0500
        3346    50.487800     251.0000     226.3800     180.0200
        3347    50.500000     261.0000     232.4100     179.9900
        3348    50.512300     228.0000     236.1400     179.9600
        3349    50.524500     244.0000     236.3400     179.9300
        3350    50.536800     252.0000     233.3000     179.8900
        3351    50.549000     238.0000     228.7500     179.8600
        3352    50.561300     215.0000     224.7000     179.8300
        3353    50.573500     214.0000     222.5600     179.8000
        3354    50.585800     218.0000     223.1000     179.7600
        3355    50.598000     253.0000     226.5900     179.7300
        3356    50.610300     234.0000     232.8800     179.7000
        3357    50.622600     222.0000     241.3200     179.6700
        3358    50.634800     267.0000     250.4700     179.6300
        3359    50.647100     261.0000     257.7600     179.6000
        3360    50.659300     246.0000     259.8500     179.5700
        3361    50.671600     261.0000     254.8600     179.5300
        3362    50.683800     257.0000     244.7900     179.5000
        3363    50.696100     231.0000     233.9000     179.4700
        3364    50.708300     245.0000     225.1300     179.4300
        3365    50.720600     198.0000     219.3900     179.4000
        3366    50.732800     217.0000     216.5300     179.3700
        3367    50.745100     215.0000     216.0800     179.3300
        3368    50.757300     213.0000     217.4900     179.3000
        3369    50.769600     213.0000     219.9900     179.2700
        3370    50.781800     238.0000     222.5400     179.2300
        3371    50.794100     216.0000     223.8600     179.2000
        3372    50.806300     233.0000     223.2800     179.1600
        3373    50.818600     222.0000     221.5500     179.1300
        3374    50.830800     232.0000     220.3300     179.1000
        3375    50.843100     214.0000     220.7000     179.0600
        3376    50.855300     255.0000     222.6200     179.0300
        3377    50.867600     241.0000     224.9400     178.9900
        3378    50.879800     236.0000     225.7400     178.9600
        3379    50.892100     218.0000     223.4500     178.9200
        3380    50.904300     231.0000     218.5400     178.8900
        3381    50.916600     234.0000     213.0500     178.8600
        3382    50.928800     252.0000     208.5800     178.8200
        3383    50.941100     196.0000     205.7000     178.7900
        3384    50.953300     222.0000     204.4000     178.7500
        3385    50.965600     211.0000     204.4700     178.7200
        3386    50.977800     229.0000     205.6500     178.6800
        3387    50.990100     225.0000     207.5700     178.6500
        3388    51.002300     214.0000     209.6200     178.6100
        3389    51.014600     210.0000     210.8600     178.5800
        3390    51.026800     233.0000     210.5600     178.5400
        3391    51.039100     201.0000     208.8900     178.5100
        3392    51.051300     230.0000     206.8400     178.4700
        3393    51.063600     234.0000     205.2700     178.4300
        3394    51.075800     191.0000     204.4000     178.4000
        3395    51.088100     202.0000     204.0900     178.3600
        3396    51.100300     224.0000     204.1700     178.3300
        3397    51.112600     193.0000     204.6800     178.2900
        3398    51.124800     239.0000     205.8300     178.2600
        3399    51.137100     206.0000     207.9400     178.2200
        3400    51.149300     201.0000     211.3500     178.1800
        3401    51.161600     225.0000     216.4900     178.1500
        3402    51.173800     242.0000     223.9600     178.1100
        3403    51.186100     255.0000     234.5600     178.0800
        3404    51.198300     246.0000     249.1100     178.0400
        3405    51.210600     273.0000     268.1600     178.0000
        3406    51.222800     291.0000     291.4100     177.9700
        3407    51.235100     345.0000     316.9300     177.9300
        3408    51.247300     377.0000     340.3700     177.8900
        3409    51.259600     327.0000     355.3200     177.8600
        3410    51.271900     363.0000     356.2600     177.8200
        3411    51.284100     401.0000     342.9400     177.7800
        3412    51.296400     347.0000     321.1800     177.7500
        3413    51.308600     311.0000     298.7500     177.7100
        3414    51.320900     294.0000     280.1800     177.6700
        3415    51.333100     261.0000     268.1900     177.6400
        3416    51.345400     249.0000     263.7700     177.6000
        3417    51.357600     288.0000     265.4700     177.5600
        3418    51.369900     278.0000     271.3100     177.5300
        3419    51.382100     290.0000     278.5100     177.4900
        3420    51.394400     275.0000     283.5000     177.4500
        3421    51.406600     287.0000     283.0800     177.4100
        3422    51.418900     269.0000     276.2400     177.3800
        3423    51.431100     271.0000     265.0000     177.3400
        3424    51.443400     276.0000     252.7300     177.3000
        3425    51.455600     251.0000     241.6700     177.2600
        3426    51.467900     250.0000     232.6600     177.2300
        3427    51.480100     204.0000     225.7600     177.1900
        3428    51.492400     235.0000     219.9900     177.1500
        3429    51.504600     218.0000     214.4400     177.1100
        3430    51.516900     209.0000     209.0000     177.0700
        3431    51.529100     185.0000     204.1800     177.0400
        3432    51.541400     207.0000     200.4500     177.0000
        3433    51.553600     205.0000     197.8700     176.9600
        3434    51.565900     208.0000     196.2800     176.9200
        3435    51.578100     203.0000     195.4500     176.8800
        3436    51.590400     206.0000     195.1400     176.8500
        3437    51.602600     181.0000     195.0700     176.8100
        3438    51.614900     178.0000     194.9300     176.7700
        3439    51.627100     175.0000     194.4500     176.7300
        3440    51.639400     206.0000     193.3800     176.6900
        3441    51.651600     200.0000     191.7900     176.6500
        3442    51.663900     185.0000     190.0300     176.6200
        3443    51.676100     191.0000     188.4500     176.5800
        3444    51.688400     194.0000     187.1900     176.5400
        3445    51.700600     192.0000     186.2500     176.5000
        3446    51.712900     224.0000     185.5600     176.4600
        3447    51.725100     190.0000     185.0600     176.4200
        3448    51.737400     195.0000     184.6900     176.3800
        3449    51.749600     170.0000     184.4200     176.3400
        3450    51.761900     183.0000     184.2400     176.3000
        3451    51.774100     171.0000     184.1300     176.2600
        3452    51.786400     196.0000     184.0700     176.2300
        3453    51.798600     175.0000     184.0700     176.1900
        3454    51.810900     196.0000     184.1400     176.1500
        3455    51.823100     190.0000     184.2600     176.1100
        3456    51.835400     183.0000     184.4700     176.0700
        3457    51.847600     175.0000     184.7700     176.0300
        3458    51.859900     204.0000     185.2200     175.9900
        3459    51.872100     173.0000     185.8500     175.9500
        3460    51.884400     194.0000     186.7200     175.9100
        3461    51.896700     171.0000     187.8800     175.8700
        3462    51.908900     164.0000     189.3300     175.8300
        3463    51.921200     189.0000     191.0100     175.7900
        3464    51.933400     197.0000     192.7500     175.7500
        3465    51.945700     182.0000     194.3300     175.7100
        3466    51.957900     213.0000     195.7900     175.6700
        3467    51.970200     182.0000     197.6300     175.6300
        3468    51.982400     194.0000     200.4100     175.5900
        3469    51.994700     193.0000     204.3600     175.5500
        3470    52.006900     200.0000     209.2300     175.5100
        3471    52.019200     205.0000     214.1100     175.4700
        3472    52.031400     209.0000     217.2600     175.4300
        3473    52.043700     223.0000     216.9800     175.3900
        3474    52.055900     208.0000     213.4000     175.3500
        3475    52.068200     191.0000     208.5400     175.3100
        3476    52.080400     173.0000     204.2100     175.2700
        3477    52.092700     188.0000     201.0100     175.2300
        3478    52.104900     213.0000     198.9900     175.1900
        3479    52.117200     192.0000     198.1000     175.1500
        3480    52.129400     180.0000     198.2500     175.1100
        3481    52.141700     178.0000     199.2800     175.0700
        3482    52.153900     174.0000     200.7500     175.0300
        3483    52.166200     199.0000     201.8800     174.9900
        3484    52.178400     180.0000     201.7700     174.9500
        3485    52.190700     185.0000     200.0300     174.9000
        3486    52.202900     161.0000     197.1500     174.8600
        3487    52.215200     180.0000     194.1400     174.8200
        3488    52.227400     208.0000     191.8300     174.7800
        3489    52.239700     191.0000     190.2600     174.7400
        3490    52.251900     190.0000     189.3000     174.7000
        3491    52.264200     192.0000     188.8400     174.6600
        3492    52.276400     184.0000     188.8500     174.6200
        3493    52.288700     191.0000     189.3700     174.5800
        3494    52.300900     178.0000     190.5200     174.5400
        3495    52.313200     224.0000     192.4100     174.4900
        3496    52.325400     208.0000     195.1800     174.4500
        3497    52.337700     232.0000     198.7700     174.4100
        3498    52.349900     252.0000     202.8400     174.3700
        3499    52.362200     235.0000     206.7000     174.3300
        3500    52.374400     245.0000     209.1200     174.2900
        3501    52.386700     217.0000     208.9100     174.2500
        3502    52.398900     224.0000     206.1800     174.2100
        3503    52.411200     230.0000     202.3500     174.1600
        3504    52.423400     203.0000     198.9400     174.1200
        3505    52.435700     230.0000     196.7100     174.0800
        3506    52.447900     189.0000     195.7900     174.0400
        3507    52.460200     229.0000     196.0500     174.0000
        3508    52.472400     188.0000     197.3400     173.9600
        3509    52.484700     218.0000     199.4300     173.9200
        3510    52.496900     198.0000     202.0000     173.8700
        3511    52.509200     203.0000     204.5300     173.8300
        3512    52.521400     202.0000     206.4200     173.7900
        3513    52.533700     198.0000     207.4100     173.7500
        3514    52.546000     211.0000     207.9300     173.7100
        3515    52.558200     216.0000     208.6900     173.6600
        3516    52.570500     191.0000     210.1800     173.6200
        3517    52.582700     198.0000     212.4900     173.5800
        3518    52.595000     210.0000     215.1300     173.5400
        3519    52.607200     204.0000     217.0300     173.5000
        3520    52.619500     230.0000     217.1200     173.4600
        3521    52.631700     216.0000     215.5300     173.4100
        3522    52.644000     205.0000     213.5600     173.3700
        3523    52.656200     194.0000     212.3700     173.3300
        3524    52.668500     235.0000     212.3800     173.2900
        3525    52.680700     222.0000     213.5500     173.2500
        3526    52.693000     217.0000     215.7100     173.2000
        3527    52.705200     229.0000     218.6600     173.1600
        3528    52.717500     215.0000     222.2300     173.1200
        3529    52.729700     207.0000     226.1900     173.0800
        3530    52.742000     224.0000     230.1400     173.0300
        3531    52.754200     228.0000     233.5400     172.9900
        3532    52.766500     233.0000     236.1500     172.9500
        3533    52.778700     203.0000     238.4200     172.9100
        3534    52.791000     260.0000     241.1800     172.8700
        3535    52.803200     265.0000     245.1100     172.8200
        3536    52.815500     249.0000     250.7100     172.7800
        3537    52.827700     258.0000     258.4500     172.7400
        3538    52.840000     256.0000     268.9900     172.7000
        3539    52.852200     294.0000     283.2800     172.6500
        3540    52.864500     299.0000     302.7000     172.6100
        3541    52.876700     376.0000     329.2800     172.5700
        3542    52.889000     420.0000     365.8000     172.5300
        3543    52.901200     433.0000     415.9300     172.4900
        3544    52.913500     487.0000     483.9800     172.4400
        3545    52.925700     598.0000     573.5800     172.4000
        3546    52.938000     697.0000     685.4300     172.3600
        3547    52.950200     891.0000     813.9900     172.3200
        3548    52.962500     898.0000     944.5000     172.2700
        3549    52.974700    1036.0000    1049.2100     172.2300
        3550    52.987000    1182.0000    1092.3700     172.1900
        3551    52.999200    1086.0000    1054.7800     172.1500
        3552    53.011500    1050.0000     954.9700     172.1000
        3553    53.023700     882.0000     834.5200     172.0600
        3554    53.036000     707.0000     728.1600     172.0200
        3555    53.048200     632.0000     653.0800     171.9800
        3556    53.060500     637.0000     614.0500     171.9300
        3557    53.072700     620.0000     609.0400     171.8900
        3558    53.085000     618.0000     631.7000     171.8500
        3559    53.097200     671.0000     671.8700     171.8100
        3560    53.109500     718.0000     714.3600     171.7600
        3561    53.121700     736.0000     738.5100     171.7200
        3562    53.134000     726.0000     725.5700     171.6800
        3563    53.146200     643.0000     672.7500     171.6400
        3564    53.158500     597.0000     595.8400     171.5900
        3565    53.170700     552.0000     515.5000     171.5500
        3566    53.183000     438.0000     445.1600     171.5100
        3567    53.195200     400.0000     390.0300     171.4700
        3568    53.207500     364.0000     348.7900     171.4200
        3569    53.219800     324.0000     319.6800     171.3800
        3570    53.232000     302.0000     299.6500     171.3400
        3571    53.244300     280.0000     285.7900     171.3000
        3572    53.256500     284.0000     275.3200     171.2500
        3573    53.268800     236.0000     265.8300     171.2100
        3574    53.281000     223.0000     256.1900     171.1700
        3575    53.293300     252.0000     246.9000     171.1300
        3576    53.305500     241.0000     238.9600     171.0800
        3577    53.317800     254.0000     232.8500     171.0400
        3578    53.330000     234.0000     228.4100     171.0000
        3579    53.342300     196.0000     225.1900     170.9600
        3580    53.354500     242.0000     222.7300     170.9100
        3581    53.366800     229.0000     220.7900     170.8700
        3582    53.379000     216.0000     219.5900     170.8300
        3583    53.391300     198.0000     219.5600     170.7900
        3584    53.403500     200.0000     221.0800     170.7400
        3585    53.415800     221.0000     224.5700     170.7000
        3586    53.428000     219.0000     230.5700     170.6600
        3587    53.440300     216.0000     239.8000     170.6200
        3588    53.452500     263.0000     253.0600     170.5700
        3589    53.464800     304.0000     270.8700     170.5300
        3590    53.477000     307.0000     292.8600     170.4900
        3591    53.489300     273.0000     316.9300     170.4500
        3592    53.501500     322.0000     338.3800     170.4000
        3593    53.513800     311.0000     350.3500     170.3600
        3594    53.526000     300.0000     347.3300     170.3200
        3595    53.538300     344.0000     330.1300     170.2800
        3596    53.550500     320.0000     306.0600     170.2400
        3597    53.562800     285.0000     283.3000     170.1900
        3598    53.575000     269.0000     266.5300     170.1500
        3599    53.587300     269.0000     256.9500     170.1100
        3600    53.599500     236.0000     254.1200     170.0700
        3601    53.611800     262.0000     257.0300     170.0300
        3602    53.624000     260.0000     264.3300     169.9800
        3603    53.636300     268.0000     273.8800     169.9400
        3604    53.648500     271.0000     282.3300     169.9000
        3605    53.660800     292.0000     285.5000     169.8600
        3606    53.673000     295.0000     280.4400     169.8100
        3607    53.685300     265.0000     267.8900     169.7700
        3608    53.697500     268.0000     251.9000     169.7300
        3609    53.709800     240.0000     236.5900     169.6900
        3610    53.722000     194.0000     224.0200     169.6500
        3611    53.734300     237.0000     214.5500     169.6100
        3612    53.746500     229.0000     207.7700     169.5600
        3613    53.758800     213.0000     203.1200     169.5200
        3614    53.771000     182.0000     200.0900     169.4800
        3615    53.783300     187.0000     198.1800     169.4400
        3616    53.795500     180.0000     196.9500     169.4000
        3617    53.807800     195.0000     195.9000     169.3500
        3618    53.820000     182.0000     194.6200     169.3100
        3619    53.832300     206.0000     193.0000     169.2700
        3620    53.844600     192.0000     191.2600     169.2300
        3621    53.856800     185.0000     189.6300     169.1900
        3622    53.869100     194.0000     188.2300     169.1500
        3623    53.881300     171.0000     187.1100     169.1100
        3624    53.893600     212.0000     186.2700     169.0600
        3625    53.905800     191.0000     185.7000     169.0200
        3626    53.918100     192.0000     185.3700     168.9800
        3627    53.930300     186.0000     185.2300     168.9400
        3628    53.942600     196.0000     185.2500     168.9000
        3629    53.954800     210.0000     185.3900     168.8600
        3630    53.967100     198.0000     185.6500     168.8200
        3631    53.979300     178.0000     186.0000     168.7800
        3632    53.991600     176.0000     186.4700     168.7300
        3633    54.003800     198.0000     187.0600     168.6900
        3634    54.016100     172.0000     187.8000     168.6500
        3635    54.028300     185.0000     188.7600     168.6100
        3636    54.040600     204.0000     189.9900     168.5700
        3637    54.052800     190.0000     191.6000     168.5300
        3638    54.065100     203.0000     193.7200     168.4900
        3639    54.077300     203.0000     196.5400     168.4500
        3640    54.089600     217.0000     200.3300     168.4100
        3641    54.101800     215.0000     205.4600     168.3700
        3642    54.114100     203.0000     212.4600     168.3300
        3643    54.126300     212.0000     221.9800     168.2900
        3644    54.138600     220.0000     234.7300     168.2500
        3645    54.150800     257.0000     251.2400     168.2100
        3646    54.163100     276.0000     271.4000     168.1700
        3647    54.175300     281.0000     293.8400     168.1200
        3648    54.187600     278.0000     315.3800     168.0800
        3649    54.199800     318.0000     331.2800     168.0400
        3650    54.212100     344.0000     337.5300     168.0000
        3651    54.224300     352.0000     334.0400     167.9600
        3652    54.236600     302.0000     325.0100     167.9200
        3653    54.248800     299.0000     315.1800     167.8800
        3654    54.261100     292.0000     306.3500     167.8400
        3655    54.273300     300.0000     298.0100     167.8000
        3656    54.285600     282.0000     290.8900     167.7700
        3657    54.297800     332.0000     287.6000     167.7300
        3658    54.310100     300.0000     289.8900     167.6900
        3659    54.322300     267.0000     297.1800     167.6500
        3660    54.334600     313.0000     307.0200     167.6100
        3661    54.346800     310.0000     316.0800     167.5700
        3662    54.359100     305.0000     321.5200     167.5300
        3663    54.371300     319.0000     321.3900     167.4900
        3664    54.383600     329.0000     314.0500     167.4500
        3665    54.395800     317.0000     301.8100     167.4100
        3666    54.408100     293.0000     288.4700     167.3700
        3667    54.420300     273.0000     275.4000     167.3300
        3668    54.432600     302.0000     264.2700     167.2900
        3669    54.444800     269.0000     256.8400     167.2500
        3670    54.457100     232.0000     253.8800     167.2200
        3671    54.469400     248.0000     254.7800     167.1800
        3672    54.481600     259.0000     257.6100     167.1400
        3673    54.493900     247.0000     259.5000     167.1000
        3674    54.506100     258.0000     258.0400     167.0600
        3675    54.518400     279.0000     252.8400     167.0200
        3676    54.530600     227.0000     244.9100     166.9900
        3677    54.542900     256.0000     236.2800     166.9500
        3678    54.555100     230.0000     228.8400     166.9100
        3679    54.567400     237.0000     223.4000     166.8700
        3680    54.579600     222.0000     220.4200     166.8300
        3681    54.591900     245.0000     220.1700     166.8000
        3682    54.604100     241.0000     222.7000     166.7600
        3683    54.616400     264.0000     227.7500     166.7200
        3684    54.628600     229.0000     234.6000     166.6800
        3685    54.640900     218.0000     241.8500     166.6400
        3686    54.653100     256.0000     247.7500     166.6100
        3687    54.665400     264.0000     251.1500     166.5700
        3688    54.677600     220.0000     251.7500     166.5300
        3689    54.689900     251.0000     249.1400     166.5000
        3690    54.702100     263.0000     242.6400     166.4600
        3691    54.714400     234.0000     233.2000     166.4200
        3692    54.726600     230.0000     223.5500     166.3800
        3693    54.738900     201.0000     215.9000     166.3500
        3694    54.751100     201.0000     210.9600     166.3100
        3695    54.763400     232.0000     208.6000     166.2700
        3696    54.775600     199.0000     208.4100     166.2400
        3697    54.787900     222.0000     209.9000     166.2000
        3698    54.800100     223.0000     212.4200     166.1700
        3699    54.812400     230.0000     215.3200     166.1300
        3700    54.824600     215.0000     217.8200     166.0900
        3701    54.836900     206.0000     219.3300     166.0600
        3702    54.849100     206.0000     219.5300     166.0200
        3703    54.861400     206.0000     219.0300     165.9900
        3704    54.873600     237.0000     219.3400     165.9500
        3705    54.885900     207.0000     221.6800     165.9100
        3706    54.898100     246.0000     226.3100     165.8800
        3707    54.910400     223.0000     232.4600     165.8400
        3708    54.922600     234.0000     238.7400     165.8100
        3709    54.934900     242.0000     243.6300     165.7700
        3710    54.947100     248.0000     245.9700     165.7400
        3711    54.959400     239.0000     246.1300     165.7000
        3712    54.971600     272.0000     245.4000     165.6700
        3713    54.983900     233.0000     242.9000     165.6300
        3714    54.996100     222.0000     237.4600     165.6000
        3715    55.008400     216.0000     229.8300     165.5700
        3716    55.020600     204.0000     222.4800     165.5300
        3717    55.032900     229.0000     217.3600     165.5000
        3718    55.045100     215.0000     214.9600     165.4600
        3719    55.057400     224.0000     214.7300     165.4300
        3720    55.069600     204.0000     215.7100     165.4000
        3721    55.081900     199.0000     216.9100     165.3600
        3722    55.094100     212.0000     217.5800     165.3300
        3723    55.106400     213.0000     217.7100     165.2900
        3724    55.118700     232.0000     217.8300     165.2600
        3725    55.130900     223.0000     217.7600     165.2300
        3726    55.143200     211.0000     216.9300     165.2000
        3727    55.155400     223.0000     215.3500     165.1600
        3728    55.167700     223.0000     213.5200     165.1300
        3729    55.179900     184.0000     211.3800     165.1000
        3730    55.192200     189.0000     208.0500     165.0600
        3731    55.204400     196.0000     203.1500     165.0300
        3732    55.216700     175.0000     197.6100     165.0000
        3733    55.228900     196.0000     192.6800     164.9700
        3734    55.241200     201.0000     188.9900     164.9400
        3735    55.253400     175.0000     186.5400     164.9000
        3736    55.265700     215.0000     185.1700     164.8700
        3737    55.277900     183.0000     184.7200     164.8400
        3738    55.290200     199.0000     185.0400     164.8100
        3739    55.302400     171.0000     185.9700     164.7800
        3740    55.314700     167.0000     187.2300     164.7500
        3741    55.326900     178.0000     188.3400     164.7200
        3742    55.339200     191.0000     188.6600     164.6800
        3743    55.351400     187.0000     187.8900     164.6500
        3744    55.363700     187.0000     186.3600     164.6200
        3745    55.375900     209.0000     184.7700     164.5900
        3746    55.388200     190.0000     183.6500     164.5600
        3747    55.400400     171.0000     183.2500     164.5300
        3748    55.412700     212.0000     183.6600     164.5000
        3749    55.424900     195.0000     184.9600     164.4700
        3750    55.437200     190.0000     187.2500     164.4400
        3751    55.449400     200.0000     190.7300     164.4100
        3752    55.461700     211.0000     195.5100     164.3800
        3753    55.473900     199.0000     201.5500     164.3500
        3754    55.486200     187.0000     208.4100     164.3300
        3755    55.498400     207.0000     214.9900     164.3000
        3756    55.510700     230.0000     219.3900     164.2700
        3757    55.522900     217.0000     219.6900     164.2400
        3758    55.535200     227.0000     216.0500     164.2100
        3759    55.547400     208.0000     210.8800     164.1800
        3760    55.559700     200.0000     206.6000     164.1500
        3761    55.571900     213.0000     204.1900     164.1300
        3762    55.584200     225.0000     203.7600     164.1000
        3763    55.596400     201.0000     204.4600     164.0700
        3764    55.608700     225.0000     205.2300     164.0400
        3765    55.620900     206.0000     205.6700     164.0200
        3766    55.633200     184.0000     206.2500     163.9900
        3767    55.645400     215.0000     207.3300     163.9600
        3768    55.657700     230.0000     208.4400     163.9400
        3769    55.669900     189.0000     208.4800     163.9100
        3770    55.682200     218.0000     206.7200     163.8800
        3771    55.694400     220.0000     203.4500     163.8600
        3772    55.706700     219.0000     199.6100     163.8300
        3773    55.718900     200.0000     196.1400     163.8000
        3774    55.731200     188.0000     193.6100     163.7800
        3775    55.743400     181.0000     191.9100     163.7500
        3776    55.755700     185.0000     190.5200     163.7300
        3777    55.768000     194.0000     189.0800     163.7000
        3778    55.780200     182.0000     187.6700     163.6800
        3779    55.792500     200.0000     186.6300     163.6500
        3780    55.804700     178.0000     186.2200     163.6300
        3781    55.817000     203.0000     186.4700     163.6000
        3782    55.829200     176.0000     187.2600     163.5800
        3783    55.841500     198.0000     188.3900     163.5600
        3784    55.853700     186.0000     189.7700     163.5300
        3785    55.866000     182.0000     191.5000     163.5100
        3786    55.878200     201.0000     193.9000     163.4900
        3787    55.890500     213.0000     197.3000     163.4600
        3788    55.902700     205.0000     201.9600     163.4400
        3789    55.915000     206.0000     207.9300     163.4200
        3790    55.927200     216.0000     214.8900     163.3900
        3791    55.939500     246.0000     222.5700     163.3700
        3792    55.951700     230.0000     231.2700     163.3500
        3793    55.964000     231.0000     241.6500     163.3300
        3794    55.976200     259.0000     253.4900     163.3000
        3795    55.988500     260.0000     265.0400     163.2800
        3796    56.000700     288.0000     273.6400     163.2600
        3797    56.013000     288.0000     277.5200     163.2400
        3798    56.025200     274.0000     277.1000     163.2200
        3799    56.037500     261.0000     274.2300     163.2000
        3800    56.049700     242.0000     270.0000     163.1800
        3801    56.062000     261.0000     264.1600     163.1600
        3802    56.074200     287.0000     256.7900     163.1400
        3803    56.086500     256.0000     249.4200     163.1200
        3804    56.098700     240.0000     243.7500     163.1000
        3805    56.111000     214.0000     240.6000     163.0800
        3806    56.123200     259.0000     239.6600     163.0600
        3807    56.135500     228.0000     239.7100     163.0400
        3808    56.147700     215.0000     239.3500     163.0200
        3809    56.160000     218.0000     237.6200     163.0000
        3810    56.172200     247.0000     234.3600     162.9800
        3811    56.184500     232.0000     230.1000     162.9600
        3812    56.196700     242.0000     225.3800     162.9500
        3813    56.209000     237.0000     220.2000     162.9300
        3814    56.221200     210.0000     214.4200     162.9100
        3815    56.233500     232.0000     208.4700     162.8900
        3816    56.245700     165.0000     203.2300     162.8800
        3817    56.258000     180.0000     199.2500     162.8600
        3818    56.270200     217.0000     196.6000     162.8400
        3819    56.282500     217.0000     195.0300     162.8200
        3820    56.294700     200.0000     194.2800     162.8100
        3821    56.307000     217.0000     194.1400     162.7900
        3822    56.319200     220.0000     194.2700     162.7800
        3823    56.331500     218.0000     194.0900     162.7600
        3824    56.343700     201.0000     193.0500     162.7500
        3825    56.356000     206.0000     191.0300     162.7300
        3826    56.368200     197.0000     188.5000     162.7200
        3827    56.380500     192.0000     186.1100     162.7000
        3828    56.392800     189.0000     184.3700     162.6900
        3829    56.405000     201.0000     183.5400     162.6700
        3830    56.417300     174.0000     183.6900     162.6600
        3831    56.429500     207.0000     184.8200     162.6500
        3832    56.441800     197.0000     187.1100     162.6300
        3833    56.454000     221.0000     190.6300     162.6200
        3834    56.466300     207.0000     195.4300     162.6100
        3835    56.478500     202.0000     201.4600     162.5900
        3836    56.490800     224.0000     208.4500     162.5800
        3837    56.503000     193.0000     215.8200     162.5700
        3838    56.515300     225.0000     222.4500     162.5600
        3839    56.527500     269.0000     226.7100     162.5500
        3840    56.539800     242.0000     226.8500     162.5300
        3841    56.552000     252.0000     222.2800     162.5200
        3842    56.564300     225.0000     214.6100     162.5100
        3843    56.576500     220.0000     206.5900     162.5000
        3844    56.588800     188.0000     200.0400     162.4900
        3845    56.601000     189.0000     195.7200     162.4800
        3846    56.613300     214.0000     193.6600     162.4700
        3847    56.625500     158.0000     193.5500     162.4600
        3848    56.637800     193.0000     194.9100     162.4500
        3849    56.650000     194.0000     197.1500     162.4400
        3850    56.662300     214.0000     199.5500     162.4300
        3851    56.674500     214.0000     201.3000     162.4300
        3852    56.686800     220.0000     201.5500     162.4200
        3853    56.699000     217.0000     199.6700     162.4100
        3854    56.711300     216.0000     195.8400     162.4000
        3855    56.723500     180.0000     191.1500     162.3900
        3856    56.735800     192.0000     186.7200     162.3900
        3857    56.748000     171.0000     183.1700     162.3800
        3858    56.760300     178.0000     180.6600     162.3700
        3859    56.772500     168.0000     179.0800     162.3700
        3860    56.784800     177.0000     178.2000     162.3600
        3861    56.797000     178.0000     177.8000     162.3600
        3862    56.809300     180.0000     177.6900     162.3500
        3863    56.821500     187.0000     177.8200     162.3500
        3864    56.833800     178.0000     178.2100     162.3400
        3865    56.846000     194.0000     178.8100     162.3400
        3866    56.858300     168.0000     179.4300     162.3300
        3867    56.870500     189.0000     179.6600     162.3300
        3868    56.882800     194.0000     179.1700     162.3200
        3869    56.895000     169.0000     178.1500     162.3200
        3870    56.907300     179.0000     177.1100     162.3200
        3871    56.919500     171.0000     176.4000     162.3100
        3872    56.931800     177.0000     176.2400     162.3100
        3873    56.944000     174.0000     176.4900     162.3100
        3874    56.956300     159.0000     176.3300     162.3100
        3875    56.968500     209.0000     176.1100     162.3100
        3876    56.980800     196.0000     176.6300     162.3000
        3877    56.993000     186.0000     177.7200     162.3000
        3878    57.005300     186.0000     179.2400     162.3000
        3879    57.017500     166.0000     181.0600     162.3000
        3880    57.029800     193.0000     183.0400     162.3000
        3881    57.042100     216.0000     185.1600     162.3000
        3882    57.054300     194.0000     187.4900     162.3000
        3883    57.066600     193.0000     189.9500     162.3000
        3884    57.078800     187.0000     191.9500     162.3100
        3885    57.091100     213.0000     193.0100     162.3100
        3886    57.103300     185.0000     193.3400     162.3100
        3887    57.115600     166.0000     193.5500     162.3100
        3888    57.127800     194.0000     194.8800     162.3100
        3889    57.140100     196.0000     198.0600     162.3200
        3890    57.152300     213.0000     203.2200     162.3200
        3891    57.164600     204.0000     210.2400     162.3200
        3892    57.176800     227.0000     218.5700     162.3300
        3893    57.189100     214.0000     227.1300     162.3300
        3894    57.201300     198.0000     234.4100     162.3300
        3895    57.213600     211.0000     239.1200     162.3400
        3896    57.225800     235.0000     240.8200     162.3400
        3897    57.238100     234.0000     239.8200     162.3500
        3898    57.250300     220.0000     237.1600     162.3600
        3899    57.262600     238.0000     234.7000     162.3600
        3900    57.274800     236.0000     234.4100     162.3700
        3901    57.287100     245.0000     237.2300     162.3700
        3902    57.299300     235.0000     243.6300     162.3800
        3903    57.311600     226.0000     252.1700     162.3900
        3904    57.323800     269.0000     260.4800     162.4000
        3905    57.336100     251.0000     266.9700     162.4100
        3906    57.348300     251.0000     271.3400     162.4100
        3907    57.360600     253.0000     273.0700     162.4200
        3908    57.372800     268.0000     270.8200     162.4300
        3909    57.385100     257.0000     263.8800     162.4400
        3910    57.397300     251.0000     253.3300     162.4500
        3911    57.409600     222.0000     241.5800     162.4600
        3912    57.421800     248.0000     231.1000     162.4700
        3913    57.434100     227.0000     223.3500     162.4800
        3914    57.446300     181.0000     218.6600     162.4900
        3915    57.458600     229.0000     216.6800     162.5100
        3916    57.470800     222.0000     216.2400     162.5200
        3917    57.483100     214.0000     216.0100     162.5300
        3918    57.495300     218.0000     215.3300     162.5400
        3919    57.507600     251.0000     214.1200     162.5600
        3920    57.519800     223.0000     212.2000     162.5700
        3921    57.532100     203.0000     209.1100     162.5800
        3922    57.544300     231.0000     204.6500     162.6000
        3923    57.556600     195.0000     199.2900     162.6100
        3924    57.568800     191.0000     193.9200     162.6300
        3925    57.581100     203.0000     189.2700     162.6400
        3926    57.593300     181.0000     185.6800     162.6600
        3927    57.605600     180.0000     183.1700     162.6700
        3928    57.617800     181.0000     181.5700     162.6900
        3929    57.630100     180.0000     180.6000     162.7100
        3930    57.642300     188.0000     179.9100     162.7200
        3931    57.654600     218.0000     179.2000     162.7400
        3932    57.666800     180.0000     178.4300     162.7600
        3933    57.679100     186.0000     177.8400     162.7800
        3934    57.691400     178.0000     177.7000     162.8000
        3935    57.703600     184.0000     178.1900     162.8200
        3936    57.715900     167.0000     179.3800     162.8300
        3937    57.728100     206.0000     181.2200     162.8500
        3938    57.740400     164.0000     183.4700     162.8700
        3939    57.752600     190.0000     185.5400     162.9000
        3940    57.764900     188.0000     186.5400     162.9200
        3941    57.777100     185.0000     185.8900     162.9400
        3942    57.789400     201.0000     183.9400     162.9600
        3943    57.801600     209.0000     181.6200     162.9800
        3944    57.813900     191.0000     179.5700     163.0000
        3945    57.826100     183.0000     178.0700     163.0300
        3946    57.838400     186.0000     177.2100     163.0500
        3947    57.850600     175.0000     177.0500     163.0800
        3948    57.862900     199.0000     177.5400     163.1000
        3949    57.875100     181.0000     178.6200     163.1200
        3950    57.887400     190.0000     180.1800     163.1500
        3951    57.899600     182.0000     182.0200     163.1800
        3952    57.911900     178.0000     183.8100     163.2000
        3953    57.924100     155.0000     185.0900     163.2300
        3954    57.936400     202.0000     185.4200     163.2500
        3955    57.948600     164.0000     184.6500     163.2800
        3956    57.960900     186.0000     182.9400     163.3100
        3957    57.973100     179.0000     180.6900     163.3400
        3958    57.985400     178.0000     178.4400     163.3600
        3959    57.997600     164.0000     176.6400     163.3900
        3960    58.009900     173.0000     175.4400     163.4200
        3961    58.022100     186.0000     174.8600     163.4500
        3962    58.034400     174.0000     174.8100     163.4800
        3963    58.046600     163.0000     175.2300     163.5100
        3964    58.058900     158.0000     176.0700     163.5400
        3965    58.071100     188.0000     177.2400     163.5800
        3966    58.083400     182.0000     178.6400     163.6100
        3967    58.095600     181.0000     180.0200     163.6400
        3968    58.107900     145.0000     181.1600     163.6700
        3969    58.120100     173.0000     181.8500     163.7100
        3970    58.132400     177.0000     181.9100     163.7400
        3971    58.144600     208.0000     181.1100     163.7700
        3972    58.156900     180.0000     179.4800     163.8100
        3973    58.169100     177.0000     177.4700     163.8400
        3974    58.181400     178.0000     175.6700     163.8800
        3975    58.193600     176.0000     174.4100     163.9100
        3976    58.205900     180.0000     173.8000     163.9500
        3977    58.218100     191.0000     173.5500     163.9900
        3978    58.230400     169.0000     173.0800     164.0200
        3979    58.242600     179.0000     172.8400     164.0600
        3980    58.254900     195.0000     172.9500     164.1000
        3981    58.267100     168.0000     173.2200     164.1400
        3982    58.279400     178.0000     173.5500     164.1800
        3983    58.291600     163.0000     173.7700     164.2200
        3984    58.303900     161.0000     173.6900     164.2600
        3985    58.316200     174.0000     173.2300     164.3000
        3986    58.328400     171.0000     172.5300     164.3400
        3987    58.340700     157.0000     171.8500     164.3800
        3988    58.352900     202.0000     171.3700     164.4200
        3989    58.365200     172.0000     171.1400     164.4600
        3990    58.377400     167.0000     171.0400     164.5100
        3991    58.389700     164.0000     170.8700     164.5500
        3992    58.401900     191.0000     170.8100     164.5900
        3993    58.414200     178.0000     170.9600     164.6400
        3994    58.426400     194.0000     171.3200     164.6800
        3995    58.438700     170.0000     171.8600     164.7300
        3996    58.450900     176.0000     172.6100     164.7700
        3997    58.463200     166.0000     173.6000     164.8200
        3998    58.475400     159.0000     174.7900     164.8700
        3999    58.487700     155.0000     176.0600     164.9100
        4000    58.499900     175.0000     177.1300     164.9600
        4001    58.512200     174.0000     177.6300     165.0100
        4002    58.524400     179.0000     177.4000     165.0600
        4003    58.536700     171.0000     176.7300     165.1100
        4004    58.548900     166.0000     176.0800     165.1600
        4005    58.561200     178.0000     175.7400     165.2100
        4006    58.573400     180.0000     175.8000     165.2600
        4007    58.585700     183.0000     176.2700     165.3100
        4008    58.597900     176.0000     177.1400     165.3600
        4009    58.610200     182.0000     178.4800     165.4100
        4010    58.622400     194.0000     180.3900     165.4600
        4011    58.634700     185.0000     183.0100     165.5200
        4012    58.646900     193.0000     186.5100     165.5700
        4013    58.659200     210.0000     190.9500     165.6300
        4014    58.671400     217.0000     196.2500     165.6800
        4015    58.683700     199.0000     202.0800     165.7400
        4016    58.695900     190.0000     207.6300     165.7900
        4017    58.708200     224.0000     211.2700     165.8500
        4018    58.720400     201.0000     211.1500     165.9000
        4019    58.732700     212.0000     207.1200     165.9600
        4020    58.744900     186.0000     201.1800     166.0200
        4021    58.757200     202.0000     195.5600     166.0800
        4022    58.769400     204.0000     191.3400     166.1400
        4023    58.781700     207.0000     188.6900     166.2000
        4024    58.793900     177.0000     187.4800     166.2500
        4025    58.806200     210.0000     187.5500     166.3100
        4026    58.818400     228.0000     188.8400     166.3800
        4027    58.830700     190.0000     191.1900     166.4400
        4028    58.842900     216.0000     193.9600     166.5000
        4029    58.855200     191.0000     196.7400     166.5600
        4030    58.867400     190.0000     198.9400     166.6200
        4031    58.879700     196.0000     199.4100     166.6900
        4032    58.891900     222.0000     197.9100     166.7500
        4033    58.904200     191.0000     195.4000     166.8200
        4034    58.916400     203.0000     193.1500     166.8800
        4035    58.928700     201.0000     191.9400     166.9500
        4036    58.940900     198.0000     192.0500     167.0200
        4037    58.953200     201.0000     193.4700     167.0800
        4038    58.965500     216.0000     196.0900     167.1500
        4039    58.977700     212.0000     199.5800     167.2200
        4040    58.990000     200.0000     203.2400     167.2900
        4041    59.002200     191.0000     205.9500     167.3600
        4042    59.014500     193.0000     206.9000     167.4200
        4043    59.026700     187.0000     205.9300     167.5000
        4044    59.039000     217.0000     203.4000     167.5700
        4045    59.051200     206.0000     200.2200     167.6400
        4046    59.063500     182.0000     197.4700     167.7100
        4047    59.075700     191.0000     195.7400     167.7800
        4048    59.088000     190.0000     195.2100     167.8600
        4049    59.100200     189.0000     195.8600     167.9300
        4050    59.112500     201.0000     197.6600     168.0000
        4051    59.124700     177.0000     200.6100     168.0800
        4052    59.137000     204.0000     204.7000     168.1500
        4053    59.149200     208.0000     209.8300     168.2300
        4054    59.161500     197.0000     215.9000     168.3100
        4055    59.173700     213.0000     222.9400     168.3800
        4056    59.186000     245.0000     231.3500     168.4600
        4057    59.198200     222.0000     241.8600     168.5400
        4058    59.210500     252.0000     255.2800     168.6200
        4059    59.222700     301.0000     271.9400     168.7000
        4060    59.235000     302.0000     290.7600     168.7800
        4061    59.247200     334.0000     308.7500     168.8600
        4062    59.259500     352.0000     321.4400     168.9400
        4063    59.271700     372.0000     324.9500     169.0200
        4064    59.284000     346.0000     318.7700     169.1000
        4065    59.296200     304.0000     306.3700     169.1900
        4066    59.308500     320.0000     292.6000     169.2700
        4067    59.320700     295.0000     280.8800     169.3600
        4068    59.333000     258.0000     272.4800     169.4400
        4069    59.345200     265.0000     267.8500     169.5300
        4070    59.357500     270.0000     267.7300     169.6100
        4071    59.369700     273.0000     273.0800     169.7000
        4072    59.382000     302.0000     284.3800     169.7900
        4073    59.394200     311.0000     301.1400     169.8700
        4074    59.406500     344.0000     321.4600     169.9600
        4075    59.418700     353.0000     341.7900     170.0500
        4076    59.431000     356.0000     357.6800     170.1400
        4077    59.443200     359.0000     365.0800     170.2300
        4078    59.455500     348.0000     361.6200     170.3200
        4079    59.467700     352.0000     347.5600     170.4200
        4080    59.480000     345.0000     326.3200     170.5100
        4081    59.492200     347.0000     302.9700     170.6000
        4082    59.504500     281.0000     281.7900     170.6900
        4083    59.516700     264.0000     265.2100     170.7900
        4084    59.529000     241.0000     254.0500     170.8800
        4085    59.541200     209.0000     248.1500     170.9800
        4086    59.553500     259.0000     246.7800     171.0700
        4087    59.565700     250.0000     248.8100     171.1700
        4088    59.578000     257.0000     252.7900     171.2700
        4089    59.590200     259.0000     257.2000     171.3700
        4090    59.602500     223.0000     260.5700     171.4700
        4091    59.614800     253.0000     261.3400     171.5600
        4092    59.627000     250.0000     258.1900     171.6600
        4093    59.639300     253.0000     251.0200     171.7700
        4094    59.651500     235.0000     241.2700     171.8700
        4095    59.663800     228.0000     231.1500     171.9700
        4096    59.676000     231.0000     222.3500     172.0700
        4097    59.688300     200.0000     215.6200     172.1700
        4098    59.700500     233.0000     210.9600     172.2800
        4099    59.712800     179.0000     208.0100     172.3800
        4100    59.725000     185.0000     206.2800     172.4900
        4101    59.737300     185.0000     205.1600     172.5900
        4102    59.749500     156.0000     204.0900     172.7000
        4103    59.761800     198.0000     202.7400     172.8100
        4104    59.774000     161.0000     201.1000     172.9200
        4105    59.786300     197.0000     199.4000     173.0300
        4106    59.798500     217.0000     197.8800     173.1400
        4107    59.810800     202.0000     196.6600     173.2400
        4108    59.823000     189.0000     195.8600     173.3600
        4109    59.835300     202.0000     195.6300     173.4700
        4110    59.847500     186.0000     196.1400     173.5800
        4111    59.859800     215.0000     197.5100     173.6900
        4112    59.872000     199.0000     199.7900     173.8100
        4113    59.884300     197.0000     202.9600     173.9200
        4114    59.896500     203.0000     206.8300     174.0300
        4115    59.908800     206.0000     211.1400     174.1500
        4116    59.921000     186.0000     215.5300     174.2700
        4117    59.933300     205.0000     219.6000     174.3800
        4118    59.945500     247.0000     222.8600     174.5000
        4119    59.957800     224.0000     224.3900     174.6200
        4120    59.970000     226.0000     222.8900     174.7400
        4121    59.982300     229.0000     218.1500     174.8600
        4122    59.994500     203.0000     211.8600     174.9800

# The following lines are used to test the character set of files sent by
# network email or other means. They are not part of the CIF data set.
# abcdefghijklmnopqrstuvwxyzABCDEFGHIJKLMNOPQRSTUVWXYZ0123456789
# !@#$%^&*()_+{}:"~<>?|\-=[];'`,./ 
