# Supplementary material for: Hydrogen-substituted β-tricalcium phosphate synthesized in organic media
Source: Acta Crystallogr B Struct Sci Cryst Eng Mater. 2016 Dec 1;72(Pt 6):875–84. doi: 10.1107/S2052520616015675 (PMC5134762; doi:10.1107/S2052520616015675)
Supplement: Supplementary file 24 [file b-72-00875-150508-01-betaTCPsup24.rtv]

###############################################################################
# Rietveld refinement results for sample 150508-01
# Created with Profex 3.10.0
# Export date: Juli 27, 2016 - 16:29
###############################################################################

data_150508-01
_pd_block_id 150508-01

loop_
    _pd_proc_point_id
    _pd_proc_2theta_corrected
    _pd_proc_intensity_total
    _pd_calc_intensity_total
    _pd_proc_intensity_bkg_calc
           1     9.508400     220.0000     237.5400     237.3500
           2     9.520600     234.0000     237.6300     237.4400
           3     9.532900     253.0000     237.7200     237.5200
           4     9.545100     250.0000     237.7900     237.5900
           5     9.557400     235.0000     237.8600     237.6600
           6     9.569600     221.0000     237.9100     237.7100
           7     9.581900     240.0000     237.9600     237.7500
           8     9.594100     265.0000     237.9900     237.7900
           9     9.606400     257.0000     238.0200     237.8100
          10     9.618600     244.0000     238.0400     237.8300
          11     9.630900     246.0000     238.0500     237.8300
          12     9.643100     245.0000     238.0600     237.8300
          13     9.655400     242.0000     238.0500     237.8300
          14     9.667600     235.0000     238.0400     237.8100
          15     9.679900     240.0000     238.0300     237.7900
          16     9.692100     236.0000     238.0000     237.7600
          17     9.704400     238.0000     237.9700     237.7300
          18     9.716600     255.0000     237.9300     237.6800
          19     9.728900     211.0000     237.8900     237.6400
          20     9.741100     208.0000     237.8400     237.5800
          21     9.753400     254.0000     237.7800     237.5200
          22     9.765600     253.0000     237.7200     237.4600
          23     9.777900     239.0000     237.6600     237.3800
          24     9.790100     249.0000     237.5900     237.3100
          25     9.802400     241.0000     237.5100     237.2300
          26     9.814600     237.0000     237.4300     237.1400
          27     9.826900     217.0000     237.3500     237.0500
          28     9.839100     229.0000     237.2600     236.9500
          29     9.851400     245.0000     237.1600     236.8500
          30     9.863600     227.0000     237.0600     236.7500
          31     9.875900     212.0000     236.9600     236.6400
          32     9.888100     246.0000     236.8600     236.5300
          33     9.900400     256.0000     236.7500     236.4100
          34     9.912600     223.0000     236.6400     236.2900
          35     9.924900     244.0000     236.5200     236.1700
          36     9.937100     221.0000     236.4100     236.0400
          37     9.949400     248.0000     236.2900     235.9100
          38     9.961600     244.0000     236.1600     235.7800
          39     9.973900     244.0000     236.0400     235.6500
          40     9.986100     214.0000     235.9100     235.5100
          41     9.998400     268.0000     235.7800     235.3700
          42    10.010600     249.0000     235.6500     235.2300
          43    10.022900     223.0000     235.5200     235.0800
          44    10.035100     229.0000     235.3800     234.9300
          45    10.047400     237.0000     235.2500     234.7800
          46    10.059600     236.0000     235.1100     234.6300
          47    10.071900     256.0000     234.9700     234.4800
          48    10.084100     220.0000     234.8300     234.3200
          49    10.096400     230.0000     234.6900     234.1700
          50    10.108600     217.0000     234.5500     234.0100
          51    10.120900     201.0000     234.4000     233.8500
          52    10.133100     247.0000     234.2600     233.6900
          53    10.145400     235.0000     234.1200     233.5300
          54    10.157700     235.0000     233.9700     233.3600
          55    10.169900     231.0000     233.8300     233.2000
          56    10.182200     232.0000     233.6900     233.0300
          57    10.194400     234.0000     233.5400     232.8600
          58    10.206700     246.0000     233.4000     232.7000
          59    10.218900     216.0000     233.2600     232.5300
          60    10.231200     226.0000     233.1200     232.3600
          61    10.243400     250.0000     232.9800     232.1900
          62    10.255700     226.0000     232.8400     232.0200
          63    10.267900     241.0000     232.7000     231.8500
          64    10.280200     243.0000     232.5700     231.6800
          65    10.292400     250.0000     232.4400     231.5100
          66    10.304700     237.0000     232.3100     231.3400
          67    10.316900     235.0000     232.1900     231.1600
          68    10.329200     235.0000     232.0600     230.9900
          69    10.341400     223.0000     231.9500     230.8200
          70    10.353700     226.0000     231.8300     230.6500
          71    10.365900     235.0000     231.7200     230.4800
          72    10.378200     222.0000     231.6200     230.3000
          73    10.390400     217.0000     231.5300     230.1300
          74    10.402700     243.0000     231.4400     229.9600
          75    10.414900     249.0000     231.3600     229.7900
          76    10.427200     228.0000     231.2900     229.6200
          77    10.439400     217.0000     231.2400     229.4500
          78    10.451700     237.0000     231.1900     229.2800
          79    10.463900     247.0000     231.1600     229.1100
          80    10.476200     196.0000     231.1600     228.9400
          81    10.488400     244.0000     231.1700     228.7700
          82    10.500700     247.0000     231.2100     228.6000
          83    10.512900     248.0000     231.2800     228.4300
          84    10.525200     231.0000     231.4000     228.2700
          85    10.537400     247.0000     231.5600     228.1000
          86    10.549700     235.0000     231.7700     227.9300
          87    10.561900     236.0000     232.0700     227.7700
          88    10.574200     219.0000     232.4500     227.6000
          89    10.586400     247.0000     232.9600     227.4400
          90    10.598700     235.0000     233.6300     227.2800
          91    10.610900     232.0000     234.5100     227.1200
          92    10.623200     227.0000     235.2800     226.9500
          93    10.635400     238.0000     236.7400     226.7900
          94    10.647700     250.0000     238.7200     226.6300
          95    10.659900     230.0000     241.0300     226.4800
          96    10.672200     217.0000     243.9900     226.3200
          97    10.684400     231.0000     247.8700     226.1600
          98    10.696700     264.0000     252.8500     226.0100
          99    10.708900     264.0000     259.1200     225.8500
         100    10.721200     300.0000     266.7800     225.7000
         101    10.733400     284.0000     277.1700     225.5500
         102    10.745700     318.0000     290.8000     225.3900
         103    10.757900     306.0000     309.0300     225.2400
         104    10.770200     371.0000     333.1800     225.0900
         105    10.782400     347.0000     365.0200     224.9500
         106    10.794700     402.0000     406.1400     224.8000
         107    10.807000     461.0000     454.1600     224.6500
         108    10.819200     493.0000     497.9300     224.5100
         109    10.831500     511.0000     528.4700     224.3600
         110    10.843700     561.0000     547.8900     224.2200
         111    10.856000     584.0000     553.8100     224.0800
         112    10.868200     547.0000     536.8200     223.9400
         113    10.880500     500.0000     489.6500     223.8000
         114    10.892700     419.0000     427.1000     223.6600
         115    10.905000     371.0000     367.1800     223.5300
         116    10.917200     280.0000     316.9000     223.3900
         117    10.929500     277.0000     282.9200     223.2600
         118    10.941700     267.0000     263.1600     223.1200
         119    10.954000     269.0000     251.6500     222.9900
         120    10.966200     239.0000     244.5000     222.8600
         121    10.978500     223.0000     239.7400     222.7300
         122    10.990700     239.0000     236.4200     222.6000
         123    11.003000     245.0000     233.9200     222.4800
         124    11.015200     209.0000     232.0100     222.3500
         125    11.027500     227.0000     230.5000     222.2300
         126    11.039700     223.0000     229.2800     222.1000
         127    11.052000     206.0000     228.2700     221.9800
         128    11.064200     229.0000     227.4200     221.8600
         129    11.076500     214.0000     226.7000     221.7400
         130    11.088700     212.0000     226.0800     221.6200
         131    11.101000     241.0000     225.5300     221.5100
         132    11.113200     227.0000     225.0500     221.3900
         133    11.125500     222.0000     224.6100     221.2800
         134    11.137700     231.0000     224.2200     221.1600
         135    11.150000     230.0000     223.8700     221.0500
         136    11.162200     205.0000     223.5400     220.9400
         137    11.174500     226.0000     223.2500     220.8300
         138    11.186700     233.0000     222.9700     220.7200
         139    11.199000     216.0000     222.7100     220.6100
         140    11.211200     232.0000     222.4700     220.5100
         141    11.223500     224.0000     222.2500     220.4000
         142    11.235700     241.0000     222.0300     220.3000
         143    11.248000     219.0000     221.8300     220.2000
         144    11.260200     200.0000     221.6400     220.0900
         145    11.272500     222.0000     221.4600     219.9900
         146    11.284700     223.0000     221.2800     219.9000
         147    11.297000     243.0000     221.1100     219.8000
         148    11.309200     209.0000     220.9500     219.7000
         149    11.321500     202.0000     220.8000     219.6100
         150    11.333700     229.0000     220.6500     219.5100
         151    11.346000     224.0000     220.5100     219.4200
         152    11.358200     241.0000     220.3700     219.3300
         153    11.370500     217.0000     220.2400     219.2300
         154    11.382700     200.0000     220.1100     219.1400
         155    11.395000     226.0000     219.9900     219.0600
         156    11.407200     221.0000     219.8600     218.9700
         157    11.419500     227.0000     219.7400     218.8800
         158    11.431800     236.0000     219.6300     218.8000
         159    11.444000     225.0000     219.5200     218.7100
         160    11.456300     216.0000     219.4100     218.6300
         161    11.468500     207.0000     219.3000     218.5500
         162    11.480800     224.0000     219.2000     218.4600
         163    11.493000     225.0000     219.0900     218.3800
         164    11.505300     191.0000     218.9900     218.3000
         165    11.517500     197.0000     218.8900     218.2300
         166    11.529800     225.0000     218.8000     218.1500
         167    11.542000     213.0000     218.7000     218.0700
         168    11.554300     214.0000     218.6100     218.0000
         169    11.566500     232.0000     218.5200     217.9200
         170    11.578800     202.0000     218.4300     217.8500
         171    11.591000     237.0000     218.3400     217.7800
         172    11.603300     236.0000     218.2600     217.7100
         173    11.615500     217.0000     218.1700     217.6400
         174    11.627800     219.0000     218.0900     217.5700
         175    11.640000     206.0000     218.0100     217.5000
         176    11.652300     210.0000     217.9300     217.4300
         177    11.664500     200.0000     217.8600     217.3600
         178    11.676800     186.0000     217.7800     217.3000
         179    11.689000     210.0000     217.7000     217.2300
         180    11.701300     225.0000     217.6300     217.1700
         181    11.713500     234.0000     217.5600     217.1100
         182    11.725800     210.0000     217.4900     217.0400
         183    11.738000     209.0000     217.4200     216.9800
         184    11.750300     224.0000     217.3500     216.9200
         185    11.762500     221.0000     217.2800     216.8600
         186    11.774800     246.0000     217.2200     216.8000
         187    11.787000     200.0000     217.1500     216.7400
         188    11.799300     232.0000     217.0900     216.6900
         189    11.811500     209.0000     217.0300     216.6300
         190    11.823800     217.0000     216.9700     216.5700
         191    11.836000     244.0000     216.9100     216.5200
         192    11.848300     235.0000     216.8500     216.4600
         193    11.860500     229.0000     216.7900     216.4100
         194    11.872800     247.0000     216.7300     216.3600
         195    11.885000     251.0000     216.6700     216.3000
         196    11.897300     231.0000     216.6200     216.2500
         197    11.909500     199.0000     216.5600     216.2000
         198    11.921800     215.0000     216.5100     216.1500
         199    11.934000     216.0000     216.4600     216.1000
         200    11.946300     228.0000     216.4000     216.0500
         201    11.958500     236.0000     216.3500     216.0000
         202    11.970800     241.0000     216.3000     215.9600
         203    11.983000     203.0000     216.2500     215.9100
         204    11.995300     208.0000     216.2100     215.8600
         205    12.007500     222.0000     216.1600     215.8200
         206    12.019800     201.0000     216.1100     215.7700
         207    12.032000     208.0000     216.0600     215.7300
         208    12.044300     229.0000     216.0200     215.6800
         209    12.056500     218.0000     215.9700     215.6400
         210    12.068800     213.0000     215.9300     215.6000
         211    12.081100     218.0000     215.8800     215.5500
         212    12.093300     229.0000     215.8400     215.5100
         213    12.105600     227.0000     215.8000     215.4700
         214    12.117800     211.0000     215.7600     215.4300
         215    12.130100     214.0000     215.7200     215.3900
         216    12.142300     234.0000     215.6800     215.3500
         217    12.154600     218.0000     215.6400     215.3100
         218    12.166800     232.0000     215.6000     215.2700
         219    12.179100     215.0000     215.5600     215.2300
         220    12.191300     216.0000     215.5200     215.2000
         221    12.203600     215.0000     215.4900     215.1600
         222    12.215800     199.0000     215.4500     215.1200
         223    12.228100     221.0000     215.4100     215.0900
         224    12.240300     205.0000     215.3800     215.0500
         225    12.252600     202.0000     215.3400     215.0100
         226    12.264800     216.0000     215.3100     214.9800
         227    12.277100     225.0000     215.2800     214.9400
         228    12.289300     226.0000     215.2400     214.9100
         229    12.301600     212.0000     215.2100     214.8800
         230    12.313800     202.0000     215.1800     214.8400
         231    12.326100     227.0000     215.1500     214.8100
         232    12.338300     225.0000     215.1200     214.7800
         233    12.350600     205.0000     215.0800     214.7400
         234    12.362800     191.0000     215.0600     214.7100
         235    12.375100     200.0000     215.0300     214.6800
         236    12.387300     206.0000     215.0000     214.6500
         237    12.399600     213.0000     214.9700     214.6200
         238    12.411800     209.0000     214.9400     214.5800
         239    12.424100     249.0000     214.9100     214.5500
         240    12.436300     250.0000     214.8900     214.5200
         241    12.448600     231.0000     214.8600     214.4900
         242    12.460800     214.0000     214.8400     214.4600
         243    12.473100     219.0000     214.8100     214.4300
         244    12.485300     226.0000     214.7900     214.4000
         245    12.497600     257.0000     214.7600     214.3700
         246    12.509800     198.0000     214.7400     214.3500
         247    12.522100     213.0000     214.7200     214.3200
         248    12.534300     229.0000     214.6900     214.2900
         249    12.546600     217.0000     214.6700     214.2600
         250    12.558800     207.0000     214.6500     214.2300
         251    12.571100     234.0000     214.6300     214.2000
         252    12.583300     234.0000     214.6100     214.1800
         253    12.595600     224.0000     214.5900     214.1500
         254    12.607800     234.0000     214.5700     214.1200
         255    12.620100     208.0000     214.5500     214.1000
         256    12.632300     214.0000     214.5400     214.0700
         257    12.644600     208.0000     214.5200     214.0400
         258    12.656800     192.0000     214.5100     214.0200
         259    12.669100     205.0000     214.4900     213.9900
         260    12.681300     235.0000     214.4800     213.9600
         261    12.693600     222.0000     214.4700     213.9400
         262    12.705900     204.0000     214.4600     213.9100
         263    12.718100     191.0000     214.4500     213.8900
         264    12.730400     212.0000     214.4400     213.8600
         265    12.742600     215.0000     214.4400     213.8300
         266    12.754900     215.0000     214.4300     213.8100
         267    12.767100     218.0000     214.4300     213.7800
         268    12.779400     224.0000     214.4300     213.7600
         269    12.791600     209.0000     214.4300     213.7300
         270    12.803900     208.0000     214.4400     213.7100
         271    12.816100     191.0000     214.4500     213.6800
         272    12.828400     203.0000     214.4700     213.6600
         273    12.840600     184.0000     214.4900     213.6300
         274    12.852900     228.0000     214.5100     213.6100
         275    12.865100     214.0000     214.5500     213.5800
         276    12.877400     217.0000     214.5900     213.5600
         277    12.889600     219.0000     214.6500     213.5400
         278    12.901900     216.0000     214.7300     213.5100
         279    12.914100     206.0000     214.8200     213.4900
         280    12.926400     187.0000     214.9500     213.4600
         281    12.938600     200.0000     215.1100     213.4400
         282    12.950900     217.0000     215.3200     213.4100
         283    12.963100     211.0000     215.6000     213.3900
         284    12.975400     211.0000     215.9600     213.3600
         285    12.987600     233.0000     216.4300     213.3400
         286    12.999900     237.0000     217.0400     213.3200
         287    13.012100     209.0000     217.8300     213.2900
         288    13.024400     231.0000     218.7400     213.2700
         289    13.036600     241.0000     220.0400     213.2400
         290    13.048900     234.0000     221.6800     213.2200
         291    13.061100     219.0000     223.6700     213.1900
         292    13.073400     233.0000     225.8600     213.1700
         293    13.085600     265.0000     227.8300     213.1500
         294    13.097900     252.0000     229.3900     213.1200
         295    13.110100     245.0000     230.5000     213.1000
         296    13.122400     230.0000     230.8900     213.0700
         297    13.134600     263.0000     230.0700     213.0500
         298    13.146900     238.0000     228.0200     213.0200
         299    13.159100     245.0000     225.4900     213.0000
         300    13.171400     242.0000     223.0100     212.9800
         301    13.183600     237.0000     220.7300     212.9500
         302    13.195900     211.0000     218.9400     212.9300
         303    13.208100     223.0000     217.7500     212.9000
         304    13.220400     206.0000     217.0000     212.8800
         305    13.232600     229.0000     216.5300     212.8500
         306    13.244900     208.0000     216.2400     212.8300
         307    13.257100     194.0000     216.0600     212.8000
         308    13.269400     205.0000     215.9700     212.7800
         309    13.281600     222.0000     215.9500     212.7500
         310    13.293900     226.0000     215.9900     212.7300
         311    13.306100     229.0000     216.0800     212.7000
         312    13.318400     224.0000     216.2300     212.6800
         313    13.330600     209.0000     216.4400     212.6500
         314    13.342900     207.0000     216.7100     212.6300
         315    13.355100     219.0000     217.0600     212.6000
         316    13.367400     230.0000     217.5100     212.5800
         317    13.379700     199.0000     218.0700     212.5500
         318    13.391900     181.0000     218.7800     212.5200
         319    13.404200     219.0000     219.6900     212.5000
         320    13.416400     235.0000     220.8800     212.4700
         321    13.428700     217.0000     222.4300     212.4500
         322    13.440900     228.0000     224.5000     212.4200
         323    13.453200     244.0000     227.2900     212.3900
         324    13.465400     212.0000     231.0700     212.3700
         325    13.477700     236.0000     235.3200     212.3400
         326    13.489900     242.0000     241.9300     212.3200
         327    13.502200     256.0000     250.8300     212.2900
         328    13.514400     245.0000     262.8100     212.2600
         329    13.526700     273.0000     278.9100     212.2400
         330    13.538900     308.0000     300.5100     212.2100
         331    13.551200     343.0000     329.1400     212.1800
         332    13.563400     355.0000     364.6300     212.1600
         333    13.575700     396.0000     401.4000     212.1300
         334    13.587900     421.0000     431.9400     212.1000
         335    13.600200     424.0000     456.4300     212.0700
         336    13.612400     474.0000     474.4600     212.0500
         337    13.624700     481.0000     475.9500     212.0200
         338    13.636900     423.0000     451.2000     211.9900
         339    13.649200     394.0000     407.9300     211.9600
         340    13.661400     346.0000     363.9900     211.9400
         341    13.673700     338.0000     322.9000     211.9100
         342    13.685900     288.0000     286.4700     211.8800
         343    13.698200     286.0000     260.6800     211.8500
         344    13.710400     249.0000     245.0800     211.8200
         345    13.722700     212.0000     235.7800     211.7900
         346    13.734900     229.0000     229.9500     211.7700
         347    13.747200     212.0000     226.0700     211.7400
         348    13.759400     220.0000     223.3500     211.7100
         349    13.771700     219.0000     221.3500     211.6800
         350    13.783900     219.0000     219.8400     211.6500
         351    13.796200     246.0000     218.6600     211.6200
         352    13.808400     238.0000     217.7100     211.5900
         353    13.820700     223.0000     216.9500     211.5600
         354    13.832900     203.0000     216.3100     211.5300
         355    13.845200     239.0000     215.7800     211.5000
         356    13.857400     216.0000     215.3300     211.4700
         357    13.869700     211.0000     214.9400     211.4400
         358    13.881900     192.0000     214.6000     211.4100
         359    13.894200     175.0000     214.3000     211.3800
         360    13.906400     216.0000     214.0400     211.3500
         361    13.918700     212.0000     213.8100     211.3200
         362    13.930900     229.0000     213.6000     211.2900
         363    13.943200     206.0000     213.4200     211.2600
         364    13.955400     217.0000     213.2500     211.2300
         365    13.967700     243.0000     213.1000     211.2000
         366    13.979900     223.0000     212.9600     211.1700
         367    13.992200     217.0000     212.8300     211.1400
         368    14.004500     248.0000     212.7100     211.1100
         369    14.016700     226.0000     212.6000     211.0700
         370    14.029000     210.0000     212.5100     211.0400
         371    14.041200     228.0000     212.4200     211.0100
         372    14.053500     200.0000     212.3400     210.9800
         373    14.065700     229.0000     212.2800     210.9500
         374    14.078000     212.0000     212.2300     210.9200
         375    14.090200     205.0000     212.1900     210.8800
         376    14.102500     207.0000     212.1800     210.8500
         377    14.114700     201.0000     212.1900     210.8200
         378    14.127000     217.0000     212.2300     210.7900
         379    14.139200     184.0000     212.3200     210.7600
         380    14.151500     212.0000     212.4600     210.7200
         381    14.163700     202.0000     212.6700     210.6900
         382    14.176000     208.0000     212.9500     210.6600
         383    14.188200     195.0000     213.2600     210.6200
         384    14.200500     204.0000     213.5200     210.5900
         385    14.212700     233.0000     213.7300     210.5600
         386    14.225000     209.0000     213.8800     210.5200
         387    14.237200     200.0000     213.8900     210.4900
         388    14.249500     212.0000     213.6500     210.4600
         389    14.261700     215.0000     213.2000     210.4200
         390    14.274000     208.0000     212.7100     210.3900
         391    14.286200     192.0000     212.2500     210.3600
         392    14.298500     185.0000     211.8200     210.3200
         393    14.310700     224.0000     211.4700     210.2900
         394    14.323000     227.0000     211.2300     210.2600
         395    14.335200     204.0000     211.0700     210.2200
         396    14.347500     173.0000     210.9500     210.1900
         397    14.359700     201.0000     210.8500     210.1500
         398    14.372000     212.0000     210.7700     210.1200
         399    14.384200     189.0000     210.7000     210.0800
         400    14.396500     199.0000     210.6400     210.0500
         401    14.408700     203.0000     210.5800     210.0100
         402    14.421000     228.0000     210.5300     209.9800
         403    14.433200     214.0000     210.4700     209.9400
         404    14.445500     229.0000     210.4200     209.9100
         405    14.457700     238.0000     210.3700     209.8800
         406    14.470000     203.0000     210.3200     209.8400
         407    14.482200     223.0000     210.2800     209.8000
         408    14.494500     227.0000     210.2300     209.7700
         409    14.506700     224.0000     210.1900     209.7300
         410    14.519000     223.0000     210.1400     209.7000
         411    14.531200     225.0000     210.1000     209.6600
         412    14.543500     188.0000     210.0500     209.6300
         413    14.555700     195.0000     210.0100     209.5900
         414    14.568000     207.0000     209.9700     209.5600
         415    14.580200     229.0000     209.9200     209.5200
         416    14.592500     228.0000     209.8800     209.4900
         417    14.604700     200.0000     209.8400     209.4500
         418    14.617000     212.0000     209.8000     209.4100
         419    14.629200     203.0000     209.7600     209.3800
         420    14.641500     222.0000     209.7200     209.3400
         421    14.653800     200.0000     209.6700     209.3100
         422    14.666000     232.0000     209.6300     209.2700
         423    14.678300     198.0000     209.5900     209.2300
         424    14.690500     231.0000     209.5500     209.2000
         425    14.702800     235.0000     209.5100     209.1600
         426    14.715000     224.0000     209.4700     209.1200
         427    14.727300     204.0000     209.4300     209.0900
         428    14.739500     187.0000     209.3900     209.0500
         429    14.751800     238.0000     209.3500     209.0100
         430    14.764000     188.0000     209.3100     208.9800
         431    14.776300     216.0000     209.2700     208.9400
         432    14.788500     185.0000     209.2300     208.9000
         433    14.800800     179.0000     209.2000     208.8700
         434    14.813000     215.0000     209.1600     208.8300
         435    14.825300     219.0000     209.1200     208.7900
         436    14.837500     197.0000     209.0800     208.7600
         437    14.849800     178.0000     209.0400     208.7200
         438    14.862000     200.0000     209.0000     208.6800
         439    14.874300     232.0000     208.9600     208.6500
         440    14.886500     213.0000     208.9200     208.6100
         441    14.898800     194.0000     208.8900     208.5700
         442    14.911000     197.0000     208.8500     208.5400
         443    14.923300     237.0000     208.8100     208.5000
         444    14.935500     200.0000     208.7700     208.4600
         445    14.947800     212.0000     208.7300     208.4300
         446    14.960000     200.0000     208.6900     208.3900
         447    14.972300     233.0000     208.6600     208.3500
         448    14.984500     236.0000     208.6200     208.3200
         449    14.996800     204.0000     208.5800     208.2800
         450    15.009000     203.0000     208.5400     208.2400
         451    15.021300     200.0000     208.5100     208.2000
         452    15.033500     213.0000     208.4700     208.1700
         453    15.045800     207.0000     208.4300     208.1300
         454    15.058000     205.0000     208.3900     208.0900
         455    15.070300     216.0000     208.3600     208.0600
         456    15.082500     199.0000     208.3200     208.0200
         457    15.094800     232.0000     208.2800     207.9800
         458    15.107000     218.0000     208.2400     207.9500
         459    15.119300     198.0000     208.2100     207.9100
         460    15.131500     220.0000     208.1700     207.8700
         461    15.143800     215.0000     208.1300     207.8300
         462    15.156000     222.0000     208.1000     207.8000
         463    15.168300     219.0000     208.0600     207.7600
         464    15.180500     197.0000     208.0200     207.7200
         465    15.192800     227.0000     207.9900     207.6900
         466    15.205000     200.0000     207.9500     207.6500
         467    15.217300     179.0000     207.9200     207.6100
         468    15.229500     192.0000     207.8800     207.5800
         469    15.241800     218.0000     207.8400     207.5400
         470    15.254000     223.0000     207.8100     207.5000
         471    15.266300     197.0000     207.7700     207.4700
         472    15.278600     202.0000     207.7400     207.4300
         473    15.290800     234.0000     207.7000     207.3900
         474    15.303100     209.0000     207.6700     207.3600
         475    15.315300     221.0000     207.6300     207.3200
         476    15.327600     208.0000     207.5900     207.2800
         477    15.339800     232.0000     207.5600     207.2500
         478    15.352100     208.0000     207.5200     207.2100
         479    15.364300     206.0000     207.4900     207.1700
         480    15.376600     201.0000     207.4600     207.1400
         481    15.388800     212.0000     207.4200     207.1000
         482    15.401100     225.0000     207.3900     207.0700
         483    15.413300     190.0000     207.3500     207.0300
         484    15.425600     199.0000     207.3200     206.9900
         485    15.437800     218.0000     207.2800     206.9600
         486    15.450100     224.0000     207.2500     206.9200
         487    15.462300     185.0000     207.2200     206.8900
         488    15.474600     211.0000     207.1800     206.8500
         489    15.486800     209.0000     207.1500     206.8100
         490    15.499100     199.0000     207.1200     206.7800
         491    15.511300     194.0000     207.0900     206.7400
         492    15.523600     198.0000     207.0500     206.7100
         493    15.535800     210.0000     207.0200     206.6700
         494    15.548100     211.0000     206.9900     206.6400
         495    15.560300     207.0000     206.9600     206.6000
         496    15.572600     206.0000     206.9200     206.5700
         497    15.584800     194.0000     206.8900     206.5300
         498    15.597100     204.0000     206.8600     206.5000
         499    15.609300     236.0000     206.8300     206.4600
         500    15.621600     198.0000     206.8000     206.4300
         501    15.633800     185.0000     206.7700     206.3900
         502    15.646100     213.0000     206.7400     206.3600
         503    15.658300     216.0000     206.7100     206.3200
         504    15.670600     208.0000     206.6800     206.2900
         505    15.682800     198.0000     206.6500     206.2500
         506    15.695100     194.0000     206.6200     206.2200
         507    15.707300     232.0000     206.5900     206.1800
         508    15.719600     205.0000     206.5600     206.1500
         509    15.731800     217.0000     206.5300     206.1200
         510    15.744100     220.0000     206.5000     206.0800
         511    15.756300     206.0000     206.4800     206.0500
         512    15.768600     202.0000     206.4500     206.0100
         513    15.780800     189.0000     206.4200     205.9800
         514    15.793100     192.0000     206.4000     205.9500
         515    15.805300     199.0000     206.3700     205.9100
         516    15.817600     189.0000     206.3400     205.8800
         517    15.829800     212.0000     206.3200     205.8500
         518    15.842100     218.0000     206.2900     205.8100
         519    15.854300     218.0000     206.2700     205.7800
         520    15.866600     221.0000     206.2500     205.7500
         521    15.878800     194.0000     206.2200     205.7200
         522    15.891100     190.0000     206.2000     205.6800
         523    15.903300     210.0000     206.1800     205.6500
         524    15.915600     226.0000     206.1600     205.6200
         525    15.927900     228.0000     206.1400     205.5900
         526    15.940100     206.0000     206.1200     205.5500
         527    15.952400     215.0000     206.1000     205.5200
         528    15.964600     178.0000     206.0800     205.4900
         529    15.976900     187.0000     206.0700     205.4600
         530    15.989100     200.0000     206.0500     205.4300
         531    16.001400     197.0000     206.0400     205.4000
         532    16.013600     196.0000     206.0300     205.3600
         533    16.025900     201.0000     206.0200     205.3300
         534    16.038100     196.0000     206.0100     205.3000
         535    16.050400     219.0000     206.0100     205.2700
         536    16.062600     192.0000     206.0100     205.2400
         537    16.074900     188.0000     206.0100     205.2100
         538    16.087100     206.0000     206.0300     205.1800
         539    16.099400     237.0000     206.0500     205.1500
         540    16.111600     214.0000     206.0800     205.1200
         541    16.123900     211.0000     206.1400     205.0900
         542    16.136100     217.0000     206.2100     205.0600
         543    16.148400     194.0000     206.3100     205.0300
         544    16.160600     190.0000     206.4400     205.0000
         545    16.172900     204.0000     206.6300     204.9700
         546    16.185100     209.0000     206.8600     204.9400
         547    16.197400     212.0000     207.1400     204.9100
         548    16.209600     222.0000     207.4200     204.8800
         549    16.221900     189.0000     207.6600     204.8500
         550    16.234100     245.0000     207.8700     204.8300
         551    16.246400     217.0000     208.0200     204.8000
         552    16.258600     208.0000     208.0200     204.7700
         553    16.270900     179.0000     207.8100     204.7400
         554    16.283100     211.0000     207.5100     204.7100
         555    16.295400     209.0000     207.2200     204.6900
         556    16.307600     180.0000     206.9400     204.6600
         557    16.319900     204.0000     206.6600     204.6300
         558    16.332100     218.0000     206.4500     204.6000
         559    16.344400     231.0000     206.3100     204.5800
         560    16.356600     206.0000     206.2200     204.5500
         561    16.368900     187.0000     206.1800     204.5200
         562    16.381100     182.0000     206.1600     204.5000
         563    16.393400     170.0000     206.1600     204.4700
         564    16.405600     196.0000     206.1700     204.4400
         565    16.417900     217.0000     206.2000     204.4200
         566    16.430100     201.0000     206.2400     204.3900
         567    16.442400     189.0000     206.2800     204.3700
         568    16.454600     232.0000     206.3400     204.3400
         569    16.466900     201.0000     206.4100     204.3200
         570    16.479100     193.0000     206.4800     204.2900
         571    16.491400     217.0000     206.5700     204.2700
         572    16.503600     200.0000     206.6700     204.2400
         573    16.515900     182.0000     206.7700     204.2200
         574    16.528100     188.0000     206.8900     204.1900
         575    16.540400     214.0000     207.0400     204.1700
         576    16.552600     204.0000     207.2000     204.1400
         577    16.564900     184.0000     207.3800     204.1200
         578    16.577200     222.0000     207.5900     204.1000
         579    16.589400     195.0000     207.8300     204.0700
         580    16.601700     221.0000     208.1100     204.0500
         581    16.613900     215.0000     208.4200     204.0300
         582    16.626200     222.0000     208.7900     204.0000
         583    16.638400     217.0000     209.2100     203.9800
         584    16.650700     193.0000     209.7000     203.9600
         585    16.662900     217.0000     210.2800     203.9400
         586    16.675200     236.0000     210.9800     203.9200
         587    16.687400     211.0000     211.8100     203.8900
         588    16.699700     208.0000     212.8300     203.8700
         589    16.711900     206.0000     214.0900     203.8500
         590    16.724200     244.0000     215.6800     203.8300
         591    16.736400     181.0000     217.7100     203.8100
         592    16.748700     212.0000     220.3700     203.7900
         593    16.760900     223.0000     223.9200     203.7700
         594    16.773200     226.0000     228.7600     203.7500
         595    16.785400     252.0000     235.5200     203.7300
         596    16.797700     248.0000     245.1200     203.7100
         597    16.809900     242.0000     258.8000     203.6900
         598    16.822200     294.0000     278.1400     203.6700
         599    16.834400     317.0000     305.3200     203.6500
         600    16.846700     400.0000     344.2800     203.6300
         601    16.858900     429.0000     401.7000     203.6100
         602    16.871200     513.0000     486.4000     203.5900
         603    16.883400     589.0000     600.8600     203.5700
         604    16.895700     699.0000     716.6400     203.5500
         605    16.907900     816.0000     804.1100     203.5400
         606    16.920200     956.0000     893.5800     203.5200
         607    16.932400    1015.0000     991.8900     203.5000
         608    16.944700    1024.0000    1021.6600     203.4800
         609    16.956900     942.0000     908.0500     203.4700
         610    16.969200     775.0000     744.6200     203.4500
         611    16.981400     649.0000     640.9500     203.4300
         612    16.993700     557.0000     547.4300     203.4200
         613    17.005900     467.0000     426.6800     203.4000
         614    17.018200     343.0000     331.8900     203.3800
         615    17.030400     286.0000     281.5000     203.3700
         616    17.042700     259.0000     255.8900     203.3500
         617    17.054900     277.0000     241.5300     203.3400
         618    17.067200     228.0000     232.6400     203.3200
         619    17.079400     250.0000     226.6700     203.3100
         620    17.091700     223.0000     222.5800     203.2900
         621    17.103900     260.0000     219.4200     203.2800
         622    17.116200     217.0000     217.0100     203.2600
         623    17.128400     216.0000     215.1200     203.2500
         624    17.140700     218.0000     213.6000     203.2400
         625    17.152900     233.0000     212.3700     203.2200
         626    17.165200     218.0000     211.3400     203.2100
         627    17.177400     219.0000     210.4900     203.1900
         628    17.189700     210.0000     209.7600     203.1800
         629    17.201900     203.0000     209.1400     203.1700
         630    17.214200     201.0000     208.6000     203.1600
         631    17.226500     214.0000     208.1300     203.1400
         632    17.238700     221.0000     207.7200     203.1300
         633    17.251000     210.0000     207.3600     203.1200
         634    17.263200     224.0000     207.0400     203.1100
         635    17.275500     183.0000     206.7600     203.1000
         636    17.287700     216.0000     206.5000     203.0900
         637    17.300000     193.0000     206.2700     203.0700
         638    17.312200     191.0000     206.0600     203.0600
         639    17.324500     219.0000     205.8800     203.0500
         640    17.336700     192.0000     205.7100     203.0400
         641    17.349000     206.0000     205.5500     203.0300
         642    17.361200     217.0000     205.4100     203.0200
         643    17.373500     208.0000     205.2800     203.0100
         644    17.385700     233.0000     205.1600     203.0000
         645    17.398000     209.0000     205.0500     203.0000
         646    17.410200     212.0000     204.9500     202.9900
         647    17.422500     202.0000     204.8600     202.9800
         648    17.434700     206.0000     204.7700     202.9700
         649    17.447000     188.0000     204.6900     202.9600
         650    17.459200     209.0000     204.6200     202.9500
         651    17.471500     214.0000     204.5500     202.9500
         652    17.483700     202.0000     204.4900     202.9400
         653    17.496000     217.0000     204.4400     202.9300
         654    17.508200     191.0000     204.3800     202.9200
         655    17.520500     194.0000     204.3400     202.9200
         656    17.532700     198.0000     204.3000     202.9100
         657    17.545000     205.0000     204.2600     202.9000
         658    17.557200     212.0000     204.2300     202.9000
         659    17.569500     202.0000     204.2000     202.8900
         660    17.581700     212.0000     204.1800     202.8900
         661    17.594000     256.0000     204.1600     202.8800
         662    17.606200     192.0000     204.1600     202.8700
         663    17.618500     192.0000     204.1600     202.8700
         664    17.630700     183.0000     204.1800     202.8600
         665    17.643000     218.0000     204.2200     202.8600
         666    17.655200     196.0000     204.2900     202.8600
         667    17.667500     206.0000     204.3900     202.8500
         668    17.679700     203.0000     204.5200     202.8500
         669    17.692000     231.0000     204.7200     202.8400
         670    17.704200     187.0000     204.9900     202.8400
         671    17.716500     185.0000     205.3600     202.8400
         672    17.728700     201.0000     205.7900     202.8300
         673    17.741000     202.0000     206.2200     202.8300
         674    17.753200     217.0000     206.6100     202.8300
         675    17.765500     188.0000     206.9500     202.8300
         676    17.777700     222.0000     207.1900     202.8200
         677    17.790000     226.0000     207.1700     202.8200
         678    17.802200     216.0000     206.8200     202.8200
         679    17.814500     197.0000     206.3200     202.8200
         680    17.826700     215.0000     205.8500     202.8200
         681    17.839000     218.0000     205.4000     202.8200
         682    17.851300     213.0000     204.9300     202.8200
         683    17.863500     197.0000     204.5200     202.8200
         684    17.875800     226.0000     204.2200     202.8200
         685    17.888000     200.0000     204.0200     202.8200
         686    17.900300     188.0000     203.8900     202.8200
         687    17.912500     220.0000     203.7900     202.8200
         688    17.924800     237.0000     203.7200     202.8200
         689    17.937000     214.0000     203.6700     202.8200
         690    17.949300     211.0000     203.6300     202.8200
         691    17.961500     207.0000     203.6000     202.8200
         692    17.973800     225.0000     203.5800     202.8200
         693    17.986000     220.0000     203.5600     202.8200
         694    17.998300     193.0000     203.5400     202.8200
         695    18.010500     227.0000     203.5300     202.8300
         696    18.022800     210.0000     203.5200     202.8300
         697    18.035000     233.0000     203.5200     202.8300
         698    18.047300     215.0000     203.5200     202.8300
         699    18.059500     201.0000     203.5200     202.8400
         700    18.071800     188.0000     203.5200     202.8400
         701    18.084000     195.0000     203.5300     202.8400
         702    18.096300     210.0000     203.5400     202.8500
         703    18.108500     215.0000     203.5500     202.8500
         704    18.120800     210.0000     203.5700     202.8600
         705    18.133000     225.0000     203.5900     202.8600
         706    18.145300     186.0000     203.6200     202.8600
         707    18.157500     223.0000     203.6600     202.8700
         708    18.169800     206.0000     203.7100     202.8700
         709    18.182000     204.0000     203.7700     202.8800
         710    18.194300     209.0000     203.8500     202.8800
         711    18.206500     218.0000     203.9500     202.8900
         712    18.218800     193.0000     204.0800     202.9000
         713    18.231000     186.0000     204.2700     202.9000
         714    18.243300     212.0000     204.5100     202.9100
         715    18.255500     213.0000     204.8600     202.9100
         716    18.267800     201.0000     205.3300     202.9200
         717    18.280000     209.0000     205.8900     202.9300
         718    18.292300     204.0000     206.8100     202.9400
         719    18.304500     232.0000     208.1000     202.9400
         720    18.316800     207.0000     209.8800     202.9500
         721    18.329000     195.0000     212.1200     202.9600
         722    18.341300     206.0000     214.4400     202.9700
         723    18.353500     222.0000     216.5300     202.9700
         724    18.365800     225.0000     218.5200     202.9800
         725    18.378000     220.0000     220.2600     202.9900
         726    18.390300     209.0000     220.6900     203.0000
         727    18.402500     192.0000     219.0300     203.0100
         728    18.414800     200.0000     216.3500     203.0200
         729    18.427000     202.0000     214.1000     203.0300
         730    18.439300     191.0000     212.1200     203.0400
         731    18.451500     212.0000     209.8900     203.0500
         732    18.463800     202.0000     207.7700     203.0600
         733    18.476000     212.0000     206.2900     203.0700
         734    18.488300     214.0000     205.4100     203.0800
         735    18.500600     225.0000     204.8800     203.0900
         736    18.512800     202.0000     204.5600     203.1000
         737    18.525100     195.0000     204.3400     203.1100
         738    18.537300     198.0000     204.1900     203.1200
         739    18.549600     203.0000     204.0900     203.1300
         740    18.561800     210.0000     204.0200     203.1400
         741    18.574100     201.0000     203.9500     203.1500
         742    18.586300     210.0000     203.9000     203.1700
         743    18.598600     195.0000     203.8600     203.1800
         744    18.610800     171.0000     203.8400     203.1900
         745    18.623100     198.0000     203.8200     203.2000
         746    18.635300     199.0000     203.8000     203.2100
         747    18.647600     202.0000     203.7900     203.2300
         748    18.659800     191.0000     203.7900     203.2400
         749    18.672100     245.0000     203.7900     203.2500
         750    18.684300     182.0000     203.7900     203.2700
         751    18.696600     209.0000     203.7900     203.2800
         752    18.708800     227.0000     203.8000     203.2900
         753    18.721100     227.0000     203.8100     203.3100
         754    18.733300     215.0000     203.8300     203.3200
         755    18.745600     194.0000     203.8500     203.3400
         756    18.757800     197.0000     203.8800     203.3500
         757    18.770100     230.0000     203.9200     203.3700
         758    18.782300     183.0000     203.9600     203.3800
         759    18.794600     233.0000     204.0200     203.4000
         760    18.806800     207.0000     204.1000     203.4100
         761    18.819100     173.0000     204.1900     203.4300
         762    18.831300     223.0000     204.2800     203.4400
         763    18.843600     198.0000     204.3700     203.4600
         764    18.855800     193.0000     204.4600     203.4700
         765    18.868100     225.0000     204.5300     203.4900
         766    18.880300     198.0000     204.5600     203.5100
         767    18.892600     199.0000     204.5300     203.5200
         768    18.904800     238.0000     204.4700     203.5400
         769    18.917100     195.0000     204.4000     203.5600
         770    18.929300     230.0000     204.3400     203.5700
         771    18.941600     230.0000     204.2700     203.5900
         772    18.953800     163.0000     204.2100     203.6100
         773    18.966100     179.0000     204.1600     203.6200
         774    18.978300     207.0000     204.1400     203.6400
         775    18.990600     201.0000     204.1200     203.6600
         776    19.002800     188.0000     204.1200     203.6800
         777    19.015100     194.0000     204.1300     203.7000
         778    19.027300     192.0000     204.1300     203.7100
         779    19.039600     190.0000     204.1400     203.7300
         780    19.051800     197.0000     204.1600     203.7500
         781    19.064100     221.0000     204.1700     203.7700
         782    19.076300     199.0000     204.1900     203.7900
         783    19.088600     207.0000     204.2000     203.8100
         784    19.100800     184.0000     204.2200     203.8300
         785    19.113100     223.0000     204.2400     203.8500
         786    19.125300     200.0000     204.2600     203.8600
         787    19.137600     210.0000     204.2800     203.8800
         788    19.149900     184.0000     204.3000     203.9000
         789    19.162100     201.0000     204.3200     203.9200
         790    19.174400     216.0000     204.3400     203.9400
         791    19.186600     206.0000     204.3600     203.9600
         792    19.198900     195.0000     204.3800     203.9800
         793    19.211100     201.0000     204.4000     204.0000
         794    19.223400     184.0000     204.4300     204.0300
         795    19.235600     197.0000     204.4500     204.0500
         796    19.247900     228.0000     204.4700     204.0700
         797    19.260100     199.0000     204.5000     204.0900
         798    19.272400     216.0000     204.5200     204.1100
         799    19.284600     183.0000     204.5500     204.1300
         800    19.296900     207.0000     204.5700     204.1500
         801    19.309100     217.0000     204.6000     204.1700
         802    19.321400     219.0000     204.6200     204.2000
         803    19.333600     212.0000     204.6500     204.2200
         804    19.345900     206.0000     204.6800     204.2400
         805    19.358100     221.0000     204.7000     204.2600
         806    19.370400     205.0000     204.7300     204.2800
         807    19.382600     208.0000     204.7600     204.3100
         808    19.394900     241.0000     204.7900     204.3300
         809    19.407100     197.0000     204.8200     204.3500
         810    19.419400     212.0000     204.8500     204.3700
         811    19.431600     173.0000     204.8800     204.4000
         812    19.443900     202.0000     204.9100     204.4200
         813    19.456100     198.0000     204.9400     204.4400
         814    19.468400     224.0000     204.9800     204.4700
         815    19.480600     207.0000     205.0100     204.4900
         816    19.492900     210.0000     205.0500     204.5100
         817    19.505100     207.0000     205.0800     204.5400
         818    19.517400     215.0000     205.1200     204.5600
         819    19.529600     181.0000     205.1600     204.5900
         820    19.541900     202.0000     205.2000     204.6100
         821    19.554100     217.0000     205.2400     204.6300
         822    19.566400     216.0000     205.2900     204.6600
         823    19.578600     194.0000     205.3400     204.6800
         824    19.590900     215.0000     205.3900     204.7100
         825    19.603100     193.0000     205.4500     204.7300
         826    19.615400     228.0000     205.5100     204.7600
         827    19.627600     224.0000     205.5800     204.7800
         828    19.639900     212.0000     205.6600     204.8100
         829    19.652100     233.0000     205.7600     204.8300
         830    19.664400     194.0000     205.8700     204.8600
         831    19.676600     203.0000     206.0200     204.8800
         832    19.688900     200.0000     206.1900     204.9100
         833    19.701100     197.0000     206.4200     204.9300
         834    19.713400     211.0000     206.7100     204.9600
         835    19.725600     173.0000     207.0600     204.9800
         836    19.737900     199.0000     207.4700     205.0100
         837    19.750100     214.0000     207.8700     205.0300
         838    19.762400     190.0000     208.2400     205.0600
         839    19.774700     193.0000     208.5900     205.0900
         840    19.786900     219.0000     208.8400     205.1100
         841    19.799200     230.0000     208.8700     205.1400
         842    19.811400     201.0000     208.6600     205.1600
         843    19.823700     207.0000     208.4000     205.1900
         844    19.835900     216.0000     208.1900     205.2200
         845    19.848200     217.0000     208.0100     205.2400
         846    19.860400     214.0000     207.7900     205.2700
         847    19.872700     193.0000     207.6200     205.3000
         848    19.884900     205.0000     207.5400     205.3200
         849    19.897200     207.0000     207.5600     205.3500
         850    19.909400     206.0000     207.6600     205.3800
         851    19.921700     217.0000     207.8200     205.4100
         852    19.933900     214.0000     208.0600     205.4300
         853    19.946200     223.0000     208.3600     205.4600
         854    19.958400     239.0000     208.7600     205.4900
         855    19.970700     219.0000     209.2700     205.5100
         856    19.982900     245.0000     209.9400     205.5400
         857    19.995200     220.0000     210.8200     205.5700
         858    20.007400     199.0000     211.9900     205.6000
         859    20.019700     224.0000     213.5700     205.6200
         860    20.031900     230.0000     215.7700     205.6500
         861    20.044200     215.0000     218.8800     205.6800
         862    20.056400     231.0000     223.3400     205.7100
         863    20.068700     215.0000     229.7400     205.7400
         864    20.080900     242.0000     238.7000     205.7600
         865    20.093200     268.0000     250.3300     205.7900
         866    20.105400     268.0000     263.1800     205.8200
         867    20.117700     286.0000     275.2500     205.8500
         868    20.129900     298.0000     286.7900     205.8800
         869    20.142200     339.0000     297.7100     205.9000
         870    20.154400     315.0000     303.3600     205.9300
         871    20.166700     318.0000     297.8200     205.9600
         872    20.178900     319.0000     284.4500     205.9900
         873    20.191200     289.0000     272.5600     206.0200
         874    20.203400     229.0000     263.6500     206.0500
         875    20.215700     271.0000     253.4200     206.0800
         876    20.227900     251.0000     241.4200     206.1000
         877    20.240200     219.0000     230.5000     206.1300
         878    20.252400     220.0000     223.2700     206.1600
         879    20.264700     213.0000     218.8100     206.1900
         880    20.276900     212.0000     215.8400     206.2200
         881    20.289200     202.0000     213.7200     206.2500
         882    20.301400     212.0000     212.2200     206.2800
         883    20.313700     218.0000     211.1800     206.3100
         884    20.325900     216.0000     210.4300     206.3300
         885    20.338200     224.0000     209.8900     206.3600
         886    20.350400     201.0000     209.4800     206.3900
         887    20.362700     207.0000     209.1700     206.4200
         888    20.374900     218.0000     208.9300     206.4500
         889    20.387200     211.0000     208.7400     206.4800
         890    20.399400     199.0000     208.5900     206.5100
         891    20.411700     233.0000     208.4700     206.5400
         892    20.424000     213.0000     208.3700     206.5700
         893    20.436200     208.0000     208.3000     206.6000
         894    20.448500     203.0000     208.2400     206.6300
         895    20.460700     223.0000     208.1900     206.6600
         896    20.473000     207.0000     208.1600     206.6900
         897    20.485200     221.0000     208.1400     206.7200
         898    20.497500     230.0000     208.1300     206.7400
         899    20.509700     190.0000     208.1200     206.7700
         900    20.522000     196.0000     208.1300     206.8000
         901    20.534200     208.0000     208.1400     206.8300
         902    20.546500     228.0000     208.1500     206.8600
         903    20.558700     193.0000     208.1800     206.8900
         904    20.571000     212.0000     208.2100     206.9200
         905    20.583200     200.0000     208.2500     206.9500
         906    20.595500     209.0000     208.3000     206.9800
         907    20.607700     218.0000     208.3600     207.0100
         908    20.620000     210.0000     208.4400     207.0400
         909    20.632200     206.0000     208.5300     207.0700
         910    20.644500     195.0000     208.6500     207.1000
         911    20.656700     205.0000     208.7900     207.1300
         912    20.669000     209.0000     208.9700     207.1600
         913    20.681200     199.0000     209.2100     207.1900
         914    20.693500     235.0000     209.5100     207.2200
         915    20.705700     207.0000     209.9200     207.2500
         916    20.718000     226.0000     210.4700     207.2800
         917    20.730200     219.0000     211.1900     207.3100
         918    20.742500     220.0000     212.1100     207.3400
         919    20.754700     226.0000     213.1300     207.3700
         920    20.767000     216.0000     214.1400     207.4000
         921    20.779200     216.0000     215.0700     207.4300
         922    20.791500     239.0000     215.9200     207.4600
         923    20.803700     219.0000     216.4400     207.4900
         924    20.816000     219.0000     216.2700     207.5100
         925    20.828200     205.0000     215.4500     207.5400
         926    20.840500     213.0000     214.5100     207.5700
         927    20.852700     205.0000     213.7600     207.6000
         928    20.865000     258.0000     213.0100     207.6300
         929    20.877200     225.0000     212.1300     207.6600
         930    20.889500     230.0000     211.2800     207.6900
         931    20.901700     247.0000     210.6500     207.7200
         932    20.914000     223.0000     210.2600     207.7500
         933    20.926200     245.0000     210.0000     207.7800
         934    20.938500     208.0000     209.8500     207.8100
         935    20.950700     229.0000     209.7500     207.8400
         936    20.963000     215.0000     209.7000     207.8700
         937    20.975200     231.0000     209.6900     207.9000
         938    20.987500     208.0000     209.6900     207.9300
         939    20.999700     222.0000     209.7100     207.9600
         940    21.012000     179.0000     209.7500     207.9900
         941    21.024200     196.0000     209.8000     208.0200
         942    21.036500     195.0000     209.8600     208.0500
         943    21.048700     203.0000     209.9300     208.0800
         944    21.061000     205.0000     210.0100     208.1000
         945    21.073300     209.0000     210.1000     208.1300
         946    21.085500     207.0000     210.2000     208.1600
         947    21.097800     230.0000     210.3200     208.1900
         948    21.110000     232.0000     210.4500     208.2200
         949    21.122300     189.0000     210.5900     208.2500
         950    21.134500     224.0000     210.7600     208.2800
         951    21.146800     215.0000     210.9500     208.3100
         952    21.159000     225.0000     211.1600     208.3400
         953    21.171300     230.0000     211.4100     208.3700
         954    21.183500     199.0000     211.7100     208.4000
         955    21.195800     229.0000     212.0600     208.4200
         956    21.208000     216.0000     212.4900     208.4500
         957    21.220300     221.0000     213.0200     208.4800
         958    21.232500     214.0000     213.6800     208.5100
         959    21.244800     205.0000     214.5200     208.5400
         960    21.257000     215.0000     215.6100     208.5700
         961    21.269300     209.0000     217.0300     208.6000
         962    21.281500     209.0000     218.9600     208.6300
         963    21.293800     221.0000     221.6300     208.6500
         964    21.306000     199.0000     225.4000     208.6800
         965    21.318300     225.0000     230.7300     208.7100
         966    21.330500     237.0000     238.1300     208.7400
         967    21.342800     222.0000     247.7300     208.7700
         968    21.355000     246.0000     258.6000     208.8000
         969    21.367300     266.0000     269.2600     208.8200
         970    21.379500     267.0000     279.4100     208.8500
         971    21.391800     282.0000     288.7400     208.8800
         972    21.404000     278.0000     293.9800     208.9100
         973    21.416300     264.0000     290.6900     208.9400
         974    21.428500     260.0000     280.4100     208.9600
         975    21.440800     272.0000     270.1100     208.9900
         976    21.453000     251.0000     262.4700     209.0200
         977    21.465300     258.0000     254.8400     209.0500
         978    21.477500     233.0000     245.4100     209.0700
         979    21.489800     230.0000     236.2200     209.1000
         980    21.502000     212.0000     229.5800     209.1300
         981    21.514300     201.0000     225.5900     209.1600
         982    21.526500     234.0000     223.3800     209.1800
         983    21.538800     214.0000     222.3000     209.2100
         984    21.551000     228.0000     221.9700     209.2400
         985    21.563300     197.0000     222.1900     209.2600
         986    21.575500     242.0000     222.8800     209.2900
         987    21.587800     210.0000     224.0500     209.3200
         988    21.600000     246.0000     225.7600     209.3500
         989    21.612300     251.0000     228.1300     209.3700
         990    21.624500     230.0000     231.3400     209.4000
         991    21.636800     211.0000     235.2100     209.4300
         992    21.649000     237.0000     240.9600     209.4500
         993    21.661300     237.0000     248.8800     209.4800
         994    21.673500     278.0000     260.0200     209.5000
         995    21.685800     263.0000     275.9800     209.5300
         996    21.698100     292.0000     299.1200     209.5600
         997    21.710300     308.0000     332.4500     209.5800
         998    21.722600     399.0000     378.0600     209.6100
         999    21.734800     393.0000     432.8900     209.6300
        1000    21.747100     517.0000     488.4400     209.6600
        1001    21.759300     524.0000     541.5300     209.6900
        1002    21.771600     578.0000     593.4100     209.7100
        1003    21.783800     616.0000     631.0400     209.7400
        1004    21.796100     656.0000     625.9800     209.7600
        1005    21.808300     553.0000     573.9900     209.7900
        1006    21.820600     498.0000     514.2100     209.8100
        1007    21.832800     486.0000     472.3900     209.8400
        1008    21.845100     409.0000     436.6500     209.8600
        1009    21.857300     394.0000     389.5400     209.8900
        1010    21.869600     312.0000     336.6600     209.9100
        1011    21.881800     266.0000     294.8300     209.9400
        1012    21.894100     260.0000     268.2500     209.9600
        1013    21.906300     273.0000     252.3400     209.9900
        1014    21.918600     252.0000     242.6300     210.0100
        1015    21.930800     253.0000     236.4900     210.0400
        1016    21.943100     256.0000     232.5600     210.0600
        1017    21.955300     231.0000     230.0700     210.0800
        1018    21.967600     211.0000     228.5600     210.1100
        1019    21.979800     235.0000     227.6300     210.1300
        1020    21.992100     220.0000     227.0700     210.1600
        1021    22.004300     236.0000     226.7600     210.1800
        1022    22.016600     236.0000     226.4400     210.2000
        1023    22.028800     246.0000     225.7200     210.2300
        1024    22.041100     194.0000     224.5400     210.2500
        1025    22.053300     224.0000     223.4100     210.2700
        1026    22.065600     202.0000     222.6900     210.3000
        1027    22.077800     226.0000     222.2900     210.3200
        1028    22.090100     238.0000     222.0900     210.3400
        1029    22.102300     201.0000     222.2900     210.3600
        1030    22.114600     232.0000     223.2000     210.3900
        1031    22.126800     195.0000     224.8200     210.4100
        1032    22.139100     212.0000     226.7500     210.4300
        1033    22.151300     224.0000     228.7100     210.4500
        1034    22.163600     208.0000     230.6800     210.4800
        1035    22.175800     237.0000     232.2800     210.5000
        1036    22.188100     235.0000     232.3800     210.5200
        1037    22.200300     229.0000     230.3700     210.5400
        1038    22.212600     224.0000     227.5400     210.5600
        1039    22.224800     237.0000     225.3600     210.5900
        1040    22.237100     229.0000     223.6900     210.6100
        1041    22.249300     232.0000     221.7100     210.6300
        1042    22.261600     187.0000     219.3000     210.6500
        1043    22.273800     192.0000     217.1500     210.6700
        1044    22.286100     243.0000     215.6700     210.6900
        1045    22.298300     196.0000     214.7300     210.7100
        1046    22.310600     223.0000     214.1300     210.7300
        1047    22.322800     202.0000     213.7300     210.7500
        1048    22.335100     226.0000     213.4400     210.7700
        1049    22.347400     215.0000     213.2300     210.7900
        1050    22.359600     238.0000     213.0700     210.8100
        1051    22.371900     207.0000     212.9500     210.8300
        1052    22.384100     228.0000     212.8400     210.8500
        1053    22.396400     241.0000     212.7500     210.8700
        1054    22.408600     221.0000     212.6700     210.8900
        1055    22.420900     237.0000     212.6100     210.9100
        1056    22.433100     213.0000     212.5600     210.9300
        1057    22.445400     212.0000     212.5100     210.9500
        1058    22.457600     210.0000     212.4700     210.9700
        1059    22.469900     208.0000     212.4300     210.9900
        1060    22.482100     191.0000     212.4000     211.0100
        1061    22.494400     227.0000     212.3700     211.0200
        1062    22.506600     214.0000     212.3500     211.0400
        1063    22.518900     210.0000     212.3300     211.0600
        1064    22.531100     201.0000     212.3100     211.0800
        1065    22.543400     204.0000     212.2900     211.1000
        1066    22.555600     203.0000     212.2800     211.1100
        1067    22.567900     226.0000     212.2700     211.1300
        1068    22.580100     221.0000     212.2600     211.1500
        1069    22.592400     200.0000     212.2500     211.1700
        1070    22.604600     195.0000     212.2500     211.1800
        1071    22.616900     199.0000     212.2500     211.2000
        1072    22.629100     215.0000     212.2500     211.2200
        1073    22.641400     213.0000     212.2600     211.2300
        1074    22.653600     228.0000     212.2800     211.2500
        1075    22.665900     210.0000     212.3100     211.2700
        1076    22.678100     217.0000     212.3800     211.2800
        1077    22.690400     191.0000     212.4900     211.3000
        1078    22.702600     246.0000     212.5800     211.3100
        1079    22.714900     235.0000     212.6300     211.3300
        1080    22.727100     221.0000     212.7400     211.3500
        1081    22.739400     238.0000     212.9100     211.3600
        1082    22.751600     199.0000     212.9400     211.3800
        1083    22.763900     200.0000     212.6500     211.3900
        1084    22.776100     225.0000     212.5200     211.4100
        1085    22.788400     243.0000     212.5300     211.4200
        1086    22.800600     202.0000     212.5700     211.4400
        1087    22.812900     191.0000     212.4900     211.4500
        1088    22.825100     219.0000     212.3400     211.4600
        1089    22.837400     215.0000     212.2900     211.4800
        1090    22.849600     220.0000     212.2700     211.4900
        1091    22.861900     219.0000     212.2700     211.5100
        1092    22.874100     228.0000     212.2700     211.5200
        1093    22.886400     231.0000     212.2700     211.5300
        1094    22.898600     221.0000     212.2800     211.5500
        1095    22.910900     214.0000     212.2800     211.5600
        1096    22.923100     232.0000     212.2900     211.5700
        1097    22.935400     213.0000     212.2900     211.5800
        1098    22.947600     249.0000     212.3000     211.6000
        1099    22.959900     205.0000     212.3100     211.6100
        1100    22.972100     204.0000     212.3100     211.6200
        1101    22.984400     215.0000     212.3200     211.6300
        1102    22.996700     187.0000     212.3300     211.6500
        1103    23.008900     212.0000     212.3300     211.6600
        1104    23.021200     207.0000     212.3400     211.6700
        1105    23.033400     204.0000     212.3500     211.6800
        1106    23.045700     218.0000     212.3500     211.6900
        1107    23.057900     194.0000     212.3600     211.7000
        1108    23.070200     206.0000     212.3700     211.7100
        1109    23.082400     220.0000     212.3700     211.7200
        1110    23.094700     194.0000     212.3800     211.7300
        1111    23.106900     210.0000     212.3900     211.7400
        1112    23.119200     218.0000     212.4000     211.7500
        1113    23.131400     203.0000     212.4000     211.7600
        1114    23.143700     224.0000     212.4100     211.7700
        1115    23.155900     219.0000     212.4200     211.7800
        1116    23.168200     206.0000     212.4200     211.7900
        1117    23.180400     206.0000     212.4300     211.8000
        1118    23.192700     220.0000     212.4400     211.8100
        1119    23.204900     195.0000     212.4400     211.8200
        1120    23.217200     233.0000     212.4500     211.8300
        1121    23.229400     216.0000     212.4600     211.8400
        1122    23.241700     218.0000     212.4600     211.8400
        1123    23.253900     219.0000     212.4700     211.8500
        1124    23.266200     200.0000     212.4800     211.8600
        1125    23.278400     194.0000     212.4800     211.8700
        1126    23.290700     229.0000     212.4900     211.8700
        1127    23.302900     214.0000     212.5000     211.8800
        1128    23.315200     203.0000     212.5000     211.8900
        1129    23.327400     239.0000     212.5100     211.9000
        1130    23.339700     207.0000     212.5200     211.9000
        1131    23.351900     202.0000     212.5200     211.9100
        1132    23.364200     191.0000     212.5300     211.9100
        1133    23.376400     213.0000     212.5400     211.9200
        1134    23.388700     204.0000     212.5400     211.9300
        1135    23.400900     210.0000     212.5500     211.9300
        1136    23.413200     231.0000     212.5500     211.9400
        1137    23.425400     225.0000     212.5600     211.9400
        1138    23.437700     212.0000     212.5700     211.9500
        1139    23.449900     219.0000     212.5700     211.9500
        1140    23.462200     192.0000     212.5800     211.9600
        1141    23.474400     223.0000     212.5800     211.9600
        1142    23.486700     198.0000     212.5900     211.9700
        1143    23.498900     219.0000     212.5900     211.9700
        1144    23.511200     218.0000     212.6000     211.9700
        1145    23.523400     223.0000     212.6000     211.9800
        1146    23.535700     208.0000     212.6100     211.9800
        1147    23.547900     230.0000     212.6100     211.9800
        1148    23.560200     236.0000     212.6200     211.9900
        1149    23.572400     207.0000     212.6200     211.9900
        1150    23.584700     221.0000     212.6300     211.9900
        1151    23.596900     208.0000     212.6300     212.0000
        1152    23.609200     199.0000     212.6400     212.0000
        1153    23.621400     221.0000     212.6400     212.0000
        1154    23.633700     208.0000     212.6500     212.0000
        1155    23.646000     230.0000     212.6500     212.0000
        1156    23.658200     219.0000     212.6600     212.0000
        1157    23.670500     209.0000     212.6600     212.0100
        1158    23.682700     209.0000     212.6700     212.0100
        1159    23.695000     205.0000     212.6700     212.0100
        1160    23.707200     223.0000     212.6800     212.0100
        1161    23.719500     200.0000     212.6800     212.0100
        1162    23.731700     193.0000     212.6900     212.0100
        1163    23.744000     196.0000     212.6900     212.0100
        1164    23.756200     219.0000     212.7000     212.0100
        1165    23.768500     191.0000     212.7000     212.0100
        1166    23.780700     202.0000     212.7100     212.0100
        1167    23.793000     227.0000     212.7200     212.0100
        1168    23.805200     193.0000     212.7300     212.0100
        1169    23.817500     206.0000     212.7300     212.0000
        1170    23.829700     201.0000     212.7400     212.0000
        1171    23.842000     213.0000     212.7500     212.0000
        1172    23.854200     216.0000     212.7700     212.0000
        1173    23.866500     200.0000     212.7800     212.0000
        1174    23.878700     195.0000     212.8000     211.9900
        1175    23.891000     220.0000     212.8200     211.9900
        1176    23.903200     197.0000     212.8500     211.9900
        1177    23.915500     220.0000     212.8800     211.9900
        1178    23.927700     188.0000     212.9300     211.9800
        1179    23.940000     214.0000     212.9800     211.9800
        1180    23.952200     196.0000     213.0600     211.9800
        1181    23.964500     199.0000     213.1600     211.9700
        1182    23.976700     207.0000     213.3000     211.9700
        1183    23.989000     231.0000     213.4900     211.9600
        1184    24.001200     214.0000     213.7400     211.9600
        1185    24.013500     226.0000     214.0300     211.9600
        1186    24.025700     208.0000     214.3200     211.9500
        1187    24.038000     218.0000     214.6000     211.9500
        1188    24.050200     212.0000     214.8500     211.9400
        1189    24.062500     236.0000     215.0000     211.9300
        1190    24.074700     214.0000     214.9300     211.9300
        1191    24.087000     194.0000     214.6800     211.9200
        1192    24.099200     217.0000     214.4200     211.9200
        1193    24.111500     207.0000     214.2300     211.9100
        1194    24.123700     216.0000     214.0600     211.9000
        1195    24.136000     229.0000     213.8400     211.9000
        1196    24.148200     219.0000     213.5700     211.8900
        1197    24.160500     208.0000     213.3300     211.8800
        1198    24.172700     220.0000     213.1600     211.8700
        1199    24.185000     182.0000     213.0400     211.8700
        1200    24.197200     225.0000     212.9600     211.8600
        1201    24.209500     226.0000     212.9000     211.8500
        1202    24.221700     223.0000     212.8600     211.8400
        1203    24.234000     215.0000     212.8300     211.8300
        1204    24.246200     219.0000     212.8000     211.8200
        1205    24.258500     215.0000     212.7800     211.8200
        1206    24.270700     196.0000     212.7700     211.8100
        1207    24.283000     232.0000     212.7600     211.8000
        1208    24.295300     210.0000     212.7500     211.7900
        1209    24.307500     211.0000     212.7400     211.7800
        1210    24.319800     208.0000     212.7300     211.7700
        1211    24.332000     228.0000     212.7200     211.7600
        1212    24.344300     242.0000     212.7200     211.7500
        1213    24.356500     207.0000     212.7100     211.7300
        1214    24.368800     207.0000     212.7100     211.7200
        1215    24.381000     201.0000     212.7000     211.7100
        1216    24.393300     216.0000     212.7000     211.7000
        1217    24.405500     210.0000     212.6900     211.6900
        1218    24.417800     205.0000     212.6900     211.6800
        1219    24.430000     212.0000     212.6900     211.6600
        1220    24.442300     206.0000     212.6800     211.6500
        1221    24.454500     218.0000     212.6800     211.6400
        1222    24.466800     226.0000     212.6800     211.6300
        1223    24.479000     233.0000     212.6800     211.6100
        1224    24.491300     205.0000     212.6800     211.6000
        1225    24.503500     222.0000     212.6800     211.5900
        1226    24.515800     226.0000     212.6700     211.5700
        1227    24.528000     206.0000     212.6700     211.5600
        1228    24.540300     213.0000     212.6700     211.5400
        1229    24.552500     230.0000     212.6700     211.5300
        1230    24.564800     216.0000     212.6700     211.5200
        1231    24.577000     229.0000     212.6700     211.5000
        1232    24.589300     212.0000     212.6700     211.4800
        1233    24.601500     191.0000     212.6700     211.4700
        1234    24.613800     232.0000     212.6700     211.4500
        1235    24.626000     186.0000     212.6800     211.4400
        1236    24.638300     198.0000     212.6800     211.4200
        1237    24.650500     218.0000     212.6800     211.4100
        1238    24.662800     216.0000     212.6800     211.3900
        1239    24.675000     220.0000     212.6800     211.3700
        1240    24.687300     231.0000     212.6900     211.3600
        1241    24.699500     217.0000     212.6900     211.3400
        1242    24.711800     224.0000     212.7000     211.3200
        1243    24.724000     219.0000     212.7000     211.3000
        1244    24.736300     185.0000     212.7000     211.2900
        1245    24.748500     234.0000     212.7100     211.2700
        1246    24.760800     206.0000     212.7200     211.2500
        1247    24.773000     220.0000     212.7200     211.2300
        1248    24.785300     217.0000     212.7300     211.2100
        1249    24.797500     195.0000     212.7400     211.1900
        1250    24.809800     201.0000     212.7500     211.1700
        1251    24.822000     184.0000     212.7600     211.1500
        1252    24.834300     199.0000     212.7700     211.1300
        1253    24.846500     196.0000     212.7800     211.1100
        1254    24.858800     199.0000     212.7900     211.0900
        1255    24.871000     183.0000     212.8100     211.0700
        1256    24.883300     216.0000     212.8200     211.0500
        1257    24.895500     203.0000     212.8400     211.0300
        1258    24.907800     201.0000     212.8600     211.0100
        1259    24.920100     224.0000     212.8800     210.9900
        1260    24.932300     206.0000     212.9000     210.9700
        1261    24.944600     194.0000     212.9200     210.9500
        1262    24.956800     208.0000     212.9400     210.9200
        1263    24.969100     236.0000     212.9700     210.9000
        1264    24.981300     219.0000     213.0000     210.8800
        1265    24.993600     212.0000     213.0300     210.8600
        1266    25.005800     203.0000     213.0600     210.8300
        1267    25.018100     198.0000     213.1000     210.8100
        1268    25.030300     221.0000     213.1400     210.7900
        1269    25.042600     191.0000     213.1800     210.7600
        1270    25.054800     202.0000     213.2300     210.7400
        1271    25.067100     199.0000     213.2800     210.7100
        1272    25.079300     189.0000     213.3400     210.6900
        1273    25.091600     221.0000     213.4100     210.6700
        1274    25.103800     214.0000     213.5000     210.6400
        1275    25.116100     214.0000     213.6400     210.6200
        1276    25.128300     207.0000     213.8300     210.5900
        1277    25.140600     204.0000     214.0000     210.5600
        1278    25.152800     249.0000     214.1500     210.5400
        1279    25.165100     210.0000     214.3700     210.5100
        1280    25.177300     223.0000     214.6500     210.4900
        1281    25.189600     215.0000     214.7800     210.4600
        1282    25.201800     200.0000     214.5600     210.4300
        1283    25.214100     218.0000     214.4800     210.4100
        1284    25.226300     192.0000     214.5900     210.3800
        1285    25.238600     218.0000     214.7800     210.3500
        1286    25.250800     192.0000     214.9300     210.3200
        1287    25.263100     182.0000     214.9200     210.3000
        1288    25.275300     222.0000     214.9400     210.2700
        1289    25.287600     221.0000     215.0800     210.2400
        1290    25.299800     194.0000     215.2700     210.2100
        1291    25.312100     207.0000     215.4900     210.1800
        1292    25.324300     211.0000     215.7300     210.1500
        1293    25.336600     214.0000     216.0100     210.1300
        1294    25.348800     197.0000     216.3200     210.1000
        1295    25.361100     205.0000     216.6600     210.0700
        1296    25.373300     243.0000     217.0600     210.0400
        1297    25.385600     234.0000     217.5100     210.0100
        1298    25.397800     222.0000     218.0200     209.9800
        1299    25.410100     223.0000     218.6100     209.9500
        1300    25.422300     234.0000     219.3000     209.9100
        1301    25.434600     191.0000     220.1100     209.8800
        1302    25.446800     227.0000     221.0600     209.8500
        1303    25.459100     221.0000     222.2000     209.8200
        1304    25.471300     242.0000     223.6100     209.7900
        1305    25.483600     225.0000     225.3800     209.7600
        1306    25.495800     219.0000     227.6400     209.7200
        1307    25.508100     232.0000     230.5700     209.6900
        1308    25.520300     251.0000     234.3200     209.6600
        1309    25.532600     256.0000     238.8300     209.6300
        1310    25.544800     287.0000     243.8200     209.5900
        1311    25.557100     260.0000     248.8300     209.5600
        1312    25.569400     269.0000     254.4000     209.5300
        1313    25.581600     259.0000     259.7100     209.4900
        1314    25.593900     248.0000     263.6500     209.4600
        1315    25.606100     256.0000     266.0600     209.4200
        1316    25.618400     272.0000     268.8500     209.3900
        1317    25.630600     282.0000     273.9300     209.3600
        1318    25.642900     269.0000     281.7800     209.3200
        1319    25.655100     310.0000     292.3400     209.2900
        1320    25.667400     297.0000     306.4100     209.2500
        1321    25.679600     309.0000     326.8000     209.2100
        1322    25.691900     352.0000     358.0000     209.1800
        1323    25.704100     421.0000     405.2300     209.1400
        1324    25.716400     495.0000     473.4100     209.1100
        1325    25.728600     528.0000     563.0100     209.0700
        1326    25.740900     631.0000     665.6400     209.0300
        1327    25.753100     764.0000     770.8600     209.0000
        1328    25.765400     830.0000     874.2600     208.9600
        1329    25.777600     916.0000     961.2100     208.9200
        1330    25.789900     975.0000     992.9400     208.8800
        1331    25.802100     952.0000     941.2700     208.8500
        1332    25.814400     830.0000     841.4900     208.8100
        1333    25.826600     775.0000     756.0800     208.7700
        1334    25.838900     707.0000     703.4400     208.7300
        1335    25.851100     631.0000     658.5000     208.6900
        1336    25.863400     582.0000     590.3000     208.6500
        1337    25.875600     492.0000     499.1800     208.6100
        1338    25.887900     391.0000     413.6600     208.5700
        1339    25.900100     333.0000     351.8600     208.5300
        1340    25.912400     320.0000     312.1100     208.4900
        1341    25.924600     302.0000     286.9900     208.4500
        1342    25.936900     257.0000     270.6800     208.4100
        1343    25.949100     259.0000     259.7200     208.3700
        1344    25.961400     301.0000     252.1700     208.3300
        1345    25.973600     280.0000     246.9400     208.2900
        1346    25.985900     262.0000     243.4600     208.2500
        1347    25.998100     270.0000     241.4800     208.2100
        1348    26.010400     236.0000     241.0000     208.1700
        1349    26.022600     250.0000     242.1600     208.1300
        1350    26.034900     250.0000     245.0200     208.0800
        1351    26.047100     257.0000     249.1700     208.0400
        1352    26.059400     265.0000     253.8500     208.0000
        1353    26.071600     252.0000     258.7700     207.9600
        1354    26.083900     243.0000     263.5300     207.9100
        1355    26.096100     244.0000     266.1600     207.8700
        1356    26.108400     241.0000     264.0900     207.8300
        1357    26.120600     230.0000     258.1700     207.7800
        1358    26.132900     262.0000     252.5400     207.7400
        1359    26.145100     225.0000     249.3600     207.6900
        1360    26.157400     228.0000     247.6100     207.6500
        1361    26.169600     255.0000     245.1100     207.6100
        1362    26.181900     275.0000     241.0700     207.5600
        1363    26.194200     262.0000     237.1600     207.5200
        1364    26.206400     251.0000     234.9100     207.4700
        1365    26.218700     246.0000     234.0800     207.4200
        1366    26.230900     253.0000     234.7400     207.3800
        1367    26.243200     248.0000     236.8600     207.3300
        1368    26.255400     237.0000     239.7600     207.2900
        1369    26.267700     241.0000     241.6000     207.2400
        1370    26.279900     234.0000     244.0900     207.1900
        1371    26.292200     258.0000     249.4700     207.1500
        1372    26.304400     260.0000     257.8100     207.1000
        1373    26.316700     253.0000     269.6700     207.0500
        1374    26.328900     258.0000     285.2700     207.0100
        1375    26.341200     313.0000     304.9800     206.9600
        1376    26.353400     339.0000     330.3100     206.9100
        1377    26.365700     368.0000     361.1900     206.8600
        1378    26.377900     378.0000     395.1500     206.8100
        1379    26.390200     437.0000     426.3600     206.7700
        1380    26.402400     426.0000     449.7500     206.7200
        1381    26.414700     484.0000     464.3400     206.6700
        1382    26.426900     483.0000     469.3500     206.6200
        1383    26.439200     434.0000     456.8000     206.5700
        1384    26.451400     380.0000     431.0600     206.5200
        1385    26.463700     381.0000     406.2800     206.4700
        1386    26.475900     392.0000     389.1100     206.4200
        1387    26.488200     349.0000     377.3500     206.3700
        1388    26.500400     350.0000     365.1900     206.3200
        1389    26.512700     344.0000     350.0900     206.2700
        1390    26.524900     342.0000     338.6300     206.2200
        1391    26.537200     333.0000     338.0200     206.1700
        1392    26.549400     366.0000     348.3600     206.1200
        1393    26.561700     353.0000     365.1300     206.0600
        1394    26.573900     410.0000     384.5000     206.0100
        1395    26.586200     395.0000     405.0800     205.9600
        1396    26.598400     421.0000     422.8900     205.9100
        1397    26.610700     419.0000     428.5700     205.8600
        1398    26.622900     406.0000     416.6500     205.8000
        1399    26.635200     385.0000     397.0100     205.7500
        1400    26.647400     400.0000     383.4000     205.7000
        1401    26.659700     429.0000     378.2400     205.6500
        1402    26.671900     429.0000     375.0200     205.5900
        1403    26.684200     376.0000     366.3800     205.5400
        1404    26.696400     389.0000     351.2500     205.4800
        1405    26.708700     369.0000     333.5800     205.4300
        1406    26.720900     358.0000     314.9800     205.3800
        1407    26.733200     328.0000     296.9900     205.3200
        1408    26.745400     275.0000     282.8300     205.2700
        1409    26.757700     277.0000     273.2900     205.2100
        1410    26.769900     274.0000     266.3300     205.1600
        1411    26.782200     255.0000     259.0700     205.1000
        1412    26.794400     276.0000     250.2600     205.0500
        1413    26.806700     245.0000     241.4500     204.9900
        1414    26.818900     224.0000     234.4400     204.9400
        1415    26.831200     223.0000     229.4200     204.8800
        1416    26.843500     241.0000     225.8900     204.8200
        1417    26.855700     236.0000     223.3500     204.7700
        1418    26.868000     243.0000     221.4800     204.7100
        1419    26.880200     259.0000     220.0800     204.6500
        1420    26.892500     200.0000     219.0300     204.6000
        1421    26.904700     226.0000     218.2800     204.5400
        1422    26.917000     230.0000     217.7800     204.4800
        1423    26.929200     216.0000     217.5400     204.4200
        1424    26.941500     225.0000     217.6000     204.3700
        1425    26.953700     212.0000     218.0000     204.3100
        1426    26.966000     209.0000     218.7800     204.2500
        1427    26.978200     232.0000     219.8600     204.1900
        1428    26.990500     212.0000     221.0600     204.1300
        1429    27.002700     212.0000     222.2900     204.0700
        1430    27.015000     241.0000     223.4400     204.0200
        1431    27.027200     239.0000     224.0800     203.9600
        1432    27.039500     233.0000     223.6700     203.9000
        1433    27.051700     233.0000     222.3100     203.8400
        1434    27.064000     220.0000     220.8700     203.7800
        1435    27.076200     235.0000     219.8900     203.7200
        1436    27.088500     208.0000     219.2600     203.6600
        1437    27.100700     217.0000     218.5400     203.6000
        1438    27.113000     223.0000     217.4200     203.5400
        1439    27.125200     238.0000     216.1100     203.4800
        1440    27.137500     222.0000     215.0200     203.4100
        1441    27.149700     201.0000     214.3000     203.3500
        1442    27.162000     232.0000     213.8800     203.2900
        1443    27.174200     228.0000     213.6800     203.2300
        1444    27.186500     234.0000     213.6400     203.1700
        1445    27.198700     211.0000     213.7300     203.1100
        1446    27.211000     214.0000     213.9200     203.0400
        1447    27.223200     213.0000     214.2300     202.9800
        1448    27.235500     225.0000     214.6500     202.9200
        1449    27.247700     207.0000     215.2000     202.8600
        1450    27.260000     198.0000     215.9000     202.7900
        1451    27.272200     232.0000     216.7800     202.7300
        1452    27.284500     214.0000     217.9300     202.6700
        1453    27.296700     210.0000     219.4700     202.6000
        1454    27.309000     253.0000     221.4100     202.5400
        1455    27.321200     228.0000     224.3400     202.4800
        1456    27.333500     230.0000     228.4800     202.4100
        1457    27.345700     238.0000     234.0200     202.3500
        1458    27.358000     236.0000     240.7000     202.2800
        1459    27.370200     243.0000     247.8900     202.2200
        1460    27.382500     268.0000     255.2700     202.1600
        1461    27.394700     258.0000     262.2000     202.0900
        1462    27.407000     231.0000     266.5900     202.0300
        1463    27.419200     233.0000     266.1900     201.9600
        1464    27.431500     233.0000     262.2100     201.8900
        1465    27.443700     255.0000     258.6900     201.8300
        1466    27.456000     253.0000     257.8200     201.7600
        1467    27.468200     257.0000     258.8800     201.7000
        1468    27.480500     250.0000     259.9100     201.6300
        1469    27.492800     259.0000     259.7500     201.5600
        1470    27.505000     252.0000     259.6100     201.5000
        1471    27.517300     256.0000     261.6000     201.4300
        1472    27.529500     236.0000     266.6200     201.3600
        1473    27.541800     296.0000     274.7500     201.3000
        1474    27.554000     282.0000     286.0400     201.2300
        1475    27.566300     320.0000     301.0100     201.1600
        1476    27.578500     309.0000     320.8700     201.1000
        1477    27.590800     316.0000     347.9600     201.0300
        1478    27.603000     399.0000     386.3900     200.9600
        1479    27.615300     412.0000     443.0300     200.8900
        1480    27.627500     550.0000     528.0100     200.8200
        1481    27.639800     608.0000     652.9900     200.7500
        1482    27.652000     828.0000     822.7000     200.6900
        1483    27.664300     995.0000    1023.9500     200.6200
        1484    27.676500    1246.0000    1235.6200     200.5500
        1485    27.688800    1508.0000    1448.5400     200.4800
        1486    27.701000    1710.0000    1635.4600     200.4100
        1487    27.713300    1738.0000    1714.5800     200.3400
        1488    27.725500    1649.0000    1616.3000     200.2700
        1489    27.737800    1437.0000    1408.7900     200.2000
        1490    27.750000    1237.0000    1232.1700     200.1300
        1491    27.762300    1162.0000    1138.5300     200.0600
        1492    27.774500    1069.0000    1086.6400     199.9900
        1493    27.786800     988.0000    1001.4200     199.9200
        1494    27.799000     829.0000     844.8400     199.8500
        1495    27.811300     646.0000     661.4700     199.7800
        1496    27.823500     488.0000     513.6100     199.7100
        1497    27.835800     405.0000     416.1800     199.6300
        1498    27.848000     342.0000     355.6000     199.5600
        1499    27.860300     325.0000     317.2200     199.4900
        1500    27.872500     271.0000     291.8000     199.4200
        1501    27.884800     284.0000     274.1300     199.3500
        1502    27.897000     261.0000     261.3400     199.2800
        1503    27.909300     267.0000     251.7300     199.2000
        1504    27.921500     223.0000     244.3200     199.1300
        1505    27.933800     214.0000     238.4400     199.0600
        1506    27.946000     241.0000     233.7000     198.9900
        1507    27.958300     240.0000     229.8100     198.9100
        1508    27.970500     208.0000     226.5600     198.8400
        1509    27.982800     212.0000     223.8200     198.7700
        1510    27.995000     239.0000     221.4800     198.6900
        1511    28.007300     216.0000     219.4600     198.6200
        1512    28.019500     233.0000     217.7100     198.5500
        1513    28.031800     254.0000     216.1700     198.4700
        1514    28.044000     249.0000     214.8200     198.4000
        1515    28.056300     215.0000     213.6200     198.3200
        1516    28.068500     228.0000     212.5500     198.2500
        1517    28.080800     226.0000     211.5900     198.1800
        1518    28.093000     221.0000     210.7200     198.1000
        1519    28.105300     216.0000     209.9400     198.0300
        1520    28.117500     213.0000     209.2300     197.9500
        1521    28.129800     188.0000     208.5800     197.8800
        1522    28.142100     222.0000     207.9900     197.8000
        1523    28.154300     213.0000     207.4500     197.7300
        1524    28.166600     200.0000     206.9500     197.6500
        1525    28.178800     232.0000     206.4900     197.5700
        1526    28.191100     219.0000     206.0800     197.5000
        1527    28.203300     204.0000     205.6900     197.4200
        1528    28.215600     221.0000     205.3400     197.3500
        1529    28.227800     192.0000     205.0300     197.2700
        1530    28.240100     221.0000     204.7400     197.1900
        1531    28.252300     189.0000     204.4700     197.1200
        1532    28.264600     215.0000     204.2400     197.0400
        1533    28.276800     220.0000     204.0400     196.9600
        1534    28.289100     210.0000     203.8700     196.8900
        1535    28.301300     209.0000     203.7300     196.8100
        1536    28.313600     229.0000     203.6400     196.7300
        1537    28.325800     219.0000     203.6000     196.6500
        1538    28.338100     198.0000     203.6100     196.5800
        1539    28.350300     207.0000     203.6700     196.5000
        1540    28.362600     205.0000     203.7900     196.4200
        1541    28.374800     209.0000     203.9700     196.3400
        1542    28.387100     191.0000     204.2100     196.2700
        1543    28.399300     200.0000     204.5600     196.1900
        1544    28.411600     201.0000     205.0700     196.1100
        1545    28.423800     207.0000     205.8600     196.0300
        1546    28.436100     198.0000     207.1100     195.9500
        1547    28.448300     214.0000     208.9500     195.8700
        1548    28.460600     222.0000     211.2900     195.7900
        1549    28.472800     223.0000     214.2300     195.7100
        1550    28.485100     229.0000     217.6000     195.6300
        1551    28.497300     209.0000     220.9100     195.5500
        1552    28.509600     242.0000     223.2200     195.4800
        1553    28.521800     219.0000     224.6300     195.4000
        1554    28.534100     260.0000     224.7000     195.3200
        1555    28.546300     241.0000     223.4700     195.2400
        1556    28.558600     235.0000     222.6500     195.1600
        1557    28.570800     231.0000     223.3300     195.0800
        1558    28.583100     248.0000     225.1900     194.9900
        1559    28.595300     205.0000     227.8800     194.9100
        1560    28.607600     245.0000     230.7200     194.8300
        1561    28.619800     255.0000     233.2800     194.7500
        1562    28.632100     226.0000     235.5800     194.6700
        1563    28.644300     229.0000     236.8700     194.5900
        1564    28.656600     249.0000     236.1700     194.5100
        1565    28.668800     207.0000     233.4800     194.4300
        1566    28.681100     209.0000     229.6100     194.3500
        1567    28.693300     209.0000     225.8100     194.2600
        1568    28.705600     224.0000     222.9400     194.1800
        1569    28.717800     208.0000     220.6200     194.1000
        1570    28.730100     200.0000     217.9800     194.0200
        1571    28.742300     218.0000     214.7500     193.9400
        1572    28.754600     225.0000     211.2100     193.8500
        1573    28.766800     234.0000     207.9700     193.7700
        1574    28.779100     192.0000     205.6000     193.6900
        1575    28.791400     226.0000     204.1200     193.6100
        1576    28.803600     225.0000     203.3000     193.5200
        1577    28.815900     214.0000     202.8600     193.4400
        1578    28.828100     220.0000     202.5400     193.3600
        1579    28.840400     190.0000     202.0600     193.2800
        1580    28.852600     196.0000     201.3300     193.1900
        1581    28.864900     197.0000     200.5600     193.1100
        1582    28.877100     195.0000     199.9700     193.0300
        1583    28.889400     227.0000     199.5600     192.9400
        1584    28.901600     183.0000     199.2300     192.8600
        1585    28.913900     196.0000     198.8100     192.7700
        1586    28.926100     209.0000     198.2700     192.6900
        1587    28.938400     180.0000     197.7000     192.6100
        1588    28.950600     164.0000     197.2400     192.5200
        1589    28.962900     209.0000     196.8900     192.4400
        1590    28.975100     208.0000     196.6300     192.3500
        1591    28.987400     206.0000     196.4200     192.2700
        1592    28.999600     203.0000     196.2500     192.1800
        1593    29.011900     213.0000     196.1200     192.1000
        1594    29.024100     184.0000     196.0000     192.0100
        1595    29.036400     187.0000     195.9000     191.9300
        1596    29.048600     184.0000     195.8200     191.8400
        1597    29.060900     185.0000     195.7400     191.7600
        1598    29.073100     207.0000     195.6900     191.6700
        1599    29.085400     197.0000     195.6400     191.5900
        1600    29.097600     223.0000     195.6000     191.5000
        1601    29.109900     208.0000     195.5800     191.4200
        1602    29.122100     225.0000     195.5700     191.3300
        1603    29.134400     174.0000     195.5700     191.2500
        1604    29.146600     202.0000     195.5800     191.1600
        1605    29.158900     197.0000     195.6100     191.0700
        1606    29.171100     198.0000     195.6500     190.9900
        1607    29.183400     189.0000     195.7200     190.9000
        1608    29.195600     191.0000     195.8100     190.8100
        1609    29.207900     185.0000     195.9200     190.7300
        1610    29.220100     205.0000     196.0700     190.6400
        1611    29.232400     183.0000     196.2500     190.5500
        1612    29.244600     197.0000     196.4800     190.4700
        1613    29.256900     202.0000     196.7700     190.3800
        1614    29.269100     198.0000     197.1300     190.2900
        1615    29.281400     220.0000     197.5700     190.2100
        1616    29.293600     201.0000     198.1200     190.1200
        1617    29.305900     214.0000     198.7800     190.0300
        1618    29.318100     201.0000     199.5900     189.9400
        1619    29.330400     198.0000     200.5800     189.8600
        1620    29.342600     221.0000     201.7600     189.7700
        1621    29.354900     208.0000     203.2000     189.6800
        1622    29.367100     220.0000     204.9600     189.5900
        1623    29.379400     193.0000     207.1500     189.5100
        1624    29.391600     213.0000     209.9100     189.4200
        1625    29.403900     191.0000     213.4700     189.3300
        1626    29.416200     197.0000     218.3100     189.2400
        1627    29.428400     207.0000     225.2500     189.1500
        1628    29.440700     222.0000     235.6900     189.0600
        1629    29.452900     247.0000     251.6200     188.9800
        1630    29.465200     263.0000     275.0400     188.8900
        1631    29.477400     299.0000     306.4600     188.8000
        1632    29.489700     322.0000     343.3600     188.7100
        1633    29.501900     400.0000     382.4700     188.6200
        1634    29.514200     416.0000     421.5900     188.5300
        1635    29.526400     435.0000     452.8500     188.4400
        1636    29.538700     441.0000     459.7900     188.3500
        1637    29.550900     403.0000     434.7400     188.2600
        1638    29.563200     374.0000     396.2600     188.1800
        1639    29.575400     347.0000     367.7700     188.0900
        1640    29.587700     345.0000     354.7500     188.0000
        1641    29.599900     332.0000     349.2900     187.9100
        1642    29.612200     316.0000     338.3000     187.8200
        1643    29.624400     334.0000     313.4400     187.7300
        1644    29.636700     302.0000     280.8300     187.6400
        1645    29.648900     238.0000     252.5800     187.5500
        1646    29.661200     239.0000     233.2600     187.4600
        1647    29.673400     213.0000     221.1500     187.3700
        1648    29.685700     203.0000     213.5300     187.2800
        1649    29.697900     220.0000     208.5500     187.1900
        1650    29.710200     204.0000     205.1600     187.1000
        1651    29.722400     204.0000     202.7600     187.0100
        1652    29.734700     230.0000     201.0100     186.9200
        1653    29.746900     184.0000     199.7000     186.8300
        1654    29.759200     182.0000     198.7300     186.7300
        1655    29.771400     190.0000     198.0100     186.6400
        1656    29.783700     190.0000     197.4900     186.5500
        1657    29.795900     194.0000     197.1500     186.4600
        1658    29.808200     203.0000     197.0000     186.3700
        1659    29.820400     185.0000     197.0500     186.2800
        1660    29.832700     197.0000     197.3100     186.1900
        1661    29.844900     180.0000     197.7700     186.1000
        1662    29.857200     210.0000     198.4000     186.0100
        1663    29.869400     210.0000     199.1500     185.9200
        1664    29.881700     216.0000     199.9400     185.8200
        1665    29.893900     188.0000     200.6000     185.7300
        1666    29.906200     196.0000     200.9600     185.6400
        1667    29.918400     215.0000     200.9700     185.5500
        1668    29.930700     191.0000     200.8100     185.4600
        1669    29.942900     192.0000     200.6800     185.3700
        1670    29.955200     184.0000     200.7800     185.2700
        1671    29.967400     205.0000     201.1500     185.1800
        1672    29.979700     202.0000     201.6500     185.0900
        1673    29.991900     220.0000     202.2200     185.0000
        1674    30.004200     200.0000     202.9100     184.9100
        1675    30.016400     184.0000     203.8500     184.8100
        1676    30.028700     216.0000     205.2000     184.7200
        1677    30.041000     235.0000     207.1300     184.6300
        1678    30.053200     196.0000     209.7500     184.5400
        1679    30.065500     224.0000     213.3100     184.4400
        1680    30.077700     223.0000     218.2000     184.3500
        1681    30.090000     244.0000     225.0600     184.2600
        1682    30.102200     237.0000     234.7700     184.1700
        1683    30.114500     237.0000     248.2400     184.0700
        1684    30.126700     257.0000     265.8800     183.9800
        1685    30.139000     319.0000     287.0300     183.8900
        1686    30.151200     297.0000     309.6300     183.8000
        1687    30.163500     328.0000     333.9500     183.7000
        1688    30.175700     363.0000     354.6800     183.6100
        1689    30.188000     375.0000     365.7500     183.5200
        1690    30.200200     371.0000     363.8700     183.4200
        1691    30.212500     347.0000     351.7300     183.3300
        1692    30.224700     324.0000     335.1700     183.2400
        1693    30.237000     300.0000     321.1100     183.1400
        1694    30.249200     322.0000     312.0100     183.0500
        1695    30.261500     337.0000     304.3200     182.9600
        1696    30.273700     263.0000     293.6600     182.8600
        1697    30.286000     247.0000     279.0800     182.7700
        1698    30.298200     273.0000     262.4800     182.6800
        1699    30.310500     251.0000     247.2600     182.5800
        1700    30.322700     246.0000     236.2000     182.4900
        1701    30.335000     227.0000     229.7300     182.4000
        1702    30.347200     237.0000     227.1500     182.3000
        1703    30.359500     212.0000     227.7400     182.2100
        1704    30.371700     235.0000     230.7300     182.1100
        1705    30.384000     244.0000     235.1500     182.0200
        1706    30.396200     269.0000     240.2800     181.9300
        1707    30.408500     277.0000     245.2800     181.8300
        1708    30.420700     276.0000     248.1500     181.7400
        1709    30.433000     270.0000     246.3600     181.6400
        1710    30.445200     240.0000     240.4700     181.5500
        1711    30.457500     230.0000     234.3600     181.4600
        1712    30.469700     237.0000     230.5000     181.3600
        1713    30.482000     210.0000     228.7200     181.2700
        1714    30.494200     226.0000     227.5400     181.1700
        1715    30.506500     236.0000     225.0800     181.0800
        1716    30.518700     200.0000     220.5500     180.9800
        1717    30.531000     231.0000     215.4000     180.8900
        1718    30.543200     220.0000     211.3300     180.8000
        1719    30.555500     213.0000     208.8000     180.7000
        1720    30.567700     216.0000     207.5400     180.6100
        1721    30.580000     227.0000     207.2400     180.5100
        1722    30.592200     239.0000     207.6700     180.4200
        1723    30.604500     200.0000     208.6400     180.3200
        1724    30.616700     186.0000     209.9700     180.2300
        1725    30.629000     220.0000     211.5500     180.1300
        1726    30.641200     207.0000     213.1800     180.0400
        1727    30.653500     214.0000     214.4800     179.9400
        1728    30.665700     228.0000     215.3100     179.8500
        1729    30.678000     221.0000     216.1000     179.7500
        1730    30.690300     224.0000     217.4300     179.6600
        1731    30.702500     230.0000     219.4600     179.5600
        1732    30.714800     215.0000     222.1300     179.4700
        1733    30.727000     202.0000     225.2600     179.3700
        1734    30.739300     198.0000     228.7500     179.2800
        1735    30.751500     243.0000     232.8000     179.1800
        1736    30.763800     237.0000     237.8800     179.0900
        1737    30.776000     225.0000     244.3900     178.9900
        1738    30.788300     227.0000     252.5900     178.9000
        1739    30.800500     251.0000     262.7300     178.8000
        1740    30.812800     275.0000     275.1400     178.7100
        1741    30.825000     280.0000     290.1600     178.6100
        1742    30.837300     289.0000     308.3300     178.5200
        1743    30.849500     347.0000     330.4900     178.4200
        1744    30.861800     308.0000     358.1600     178.3300
        1745    30.874000     377.0000     394.1500     178.2300
        1746    30.886300     441.0000     443.5700     178.1400
        1747    30.898500     504.0000     515.1800     178.0400
        1748    30.910800     615.0000     622.3100     177.9400
        1749    30.923000     771.0000     781.6800     177.8500
        1750    30.935300     982.0000    1007.1900     177.7500
        1751    30.947500    1313.0000    1296.4500     177.6600
        1752    30.959800    1636.0000    1625.7700     177.5600
        1753    30.972000    1959.0000    1969.3900     177.4700
        1754    30.984300    2367.0000    2292.1800     177.3700
        1755    30.996500    2562.0000    2501.4000     177.2800
        1756    31.008800    2408.0000    2473.4300     177.1800
        1757    31.021000    2222.0000    2214.4300     177.0800
        1758    31.033300    1919.0000    1905.6200     176.9900
        1759    31.045500    1671.0000    1699.0100     176.8900
        1760    31.057800    1598.0000    1609.8800     176.8000
        1761    31.070000    1515.0000    1569.9400     176.7000
        1762    31.082300    1404.0000    1479.8900     176.6100
        1763    31.094500    1230.0000    1278.4300     176.5100
        1764    31.106800    1034.0000    1009.2500     176.4100
        1765    31.119000     810.0000     765.5100     176.3200
        1766    31.131300     587.0000     590.3700     176.2200
        1767    31.143500     437.0000     475.7300     176.1300
        1768    31.155800     362.0000     402.8100     176.0300
        1769    31.168000     355.0000     352.7200     175.9400
        1770    31.180300     297.0000     318.1600     175.8400
        1771    31.192500     279.0000     293.4100     175.7400
        1772    31.204800     261.0000     275.0100     175.6500
        1773    31.217000     243.0000     260.7700     175.5500
        1774    31.229300     263.0000     249.3300     175.4600
        1775    31.241500     241.0000     240.0000     175.3600
        1776    31.253800     201.0000     232.3900     175.2600
        1777    31.266000     244.0000     226.1600     175.1700
        1778    31.278300     228.0000     221.0100     175.0700
        1779    31.290500     227.0000     216.7000     174.9800
        1780    31.302800     206.0000     213.0600     174.8800
        1781    31.315000     216.0000     209.9900     174.7900
        1782    31.327300     223.0000     207.3900     174.6900
        1783    31.339600     216.0000     205.2300     174.5900
        1784    31.351800     234.0000     203.5500     174.5000
        1785    31.364100     205.0000     202.4500     174.4000
        1786    31.376300     194.0000     202.1800     174.3100
        1787    31.388600     209.0000     203.2600     174.2100
        1788    31.400800     217.0000     205.3100     174.1100
        1789    31.413100     206.0000     206.7000     174.0200
        1790    31.425300     195.0000     208.8700     173.9200
        1791    31.437600     211.0000     212.9300     173.8300
        1792    31.449800     216.0000     215.5100     173.7300
        1793    31.462100     179.0000     207.9500     173.6300
        1794    31.474300     200.0000     199.2300     173.5400
        1795    31.486600     200.0000     196.3700     173.4400
        1796    31.498800     191.0000     195.7200     173.3500
        1797    31.511100     199.0000     196.4500     173.2500
        1798    31.523300     196.0000     197.8700     173.1500
        1799    31.535600     222.0000     196.5200     173.0600
        1800    31.547800     195.0000     190.7500     172.9600
        1801    31.560100     205.0000     186.7100     172.8700
        1802    31.572300     192.0000     184.9500     172.7700
        1803    31.584600     193.0000     183.9700     172.6700
        1804    31.596800     189.0000     183.2700     172.5800
        1805    31.609100     169.0000     182.7100     172.4800
        1806    31.621300     205.0000     182.2200     172.3900
        1807    31.633600     161.0000     181.7900     172.2900
        1808    31.645800     204.0000     181.3900     172.1900
        1809    31.658100     195.0000     181.0300     172.1000
        1810    31.670300     188.0000     180.7000     172.0000
        1811    31.682600     164.0000     180.3800     171.9100
        1812    31.694800     190.0000     180.0900     171.8100
        1813    31.707100     183.0000     179.8200     171.7100
        1814    31.719300     189.0000     179.5600     171.6200
        1815    31.731600     160.0000     179.3300     171.5200
        1816    31.743800     188.0000     179.1000     171.4300
        1817    31.756100     172.0000     178.8900     171.3300
        1818    31.768300     182.0000     178.6900     171.2400
        1819    31.780600     190.0000     178.5000     171.1400
        1820    31.792800     196.0000     178.3300     171.0400
        1821    31.805100     190.0000     178.1700     170.9500
        1822    31.817300     180.0000     178.0200     170.8500
        1823    31.829600     184.0000     177.8800     170.7600
        1824    31.841800     199.0000     177.7400     170.6600
        1825    31.854100     173.0000     177.6200     170.5700
        1826    31.866300     185.0000     177.5100     170.4700
        1827    31.878600     184.0000     177.4200     170.3700
        1828    31.890800     210.0000     177.3400     170.2800
        1829    31.903100     166.0000     177.2700     170.1800
        1830    31.915300     170.0000     177.2200     170.0900
        1831    31.927600     179.0000     177.1800     169.9900
        1832    31.939800     205.0000     177.1700     169.9000
        1833    31.952100     177.0000     177.1700     169.8000
        1834    31.964400     185.0000     177.1900     169.7100
        1835    31.976600     182.0000     177.2300     169.6100
        1836    31.988900     163.0000     177.3000     169.5100
        1837    32.001100     174.0000     177.3900     169.4200
        1838    32.013400     173.0000     177.5200     169.3200
        1839    32.025600     186.0000     177.6800     169.2300
        1840    32.037900     180.0000     177.8800     169.1300
        1841    32.050100     198.0000     178.1400     169.0400
        1842    32.062400     191.0000     178.4400     168.9400
        1843    32.074600     180.0000     178.8200     168.8500
        1844    32.086900     177.0000     179.2700     168.7500
        1845    32.099100     181.0000     179.8200     168.6600
        1846    32.111400     178.0000     180.4900     168.5600
        1847    32.123600     163.0000     181.3000     168.4700
        1848    32.135900     185.0000     182.3000     168.3700
        1849    32.148100     206.0000     183.5000     168.2800
        1850    32.160400     185.0000     184.9700     168.1800
        1851    32.172600     209.0000     186.7600     168.0900
        1852    32.184900     192.0000     188.7700     167.9900
        1853    32.197100     199.0000     191.3100     167.9000
        1854    32.209400     192.0000     194.3500     167.8000
        1855    32.221600     203.0000     198.0000     167.7100
        1856    32.233900     229.0000     202.5000     167.6100
        1857    32.246100     229.0000     208.3100     167.5200
        1858    32.258400     214.0000     216.2900     167.4200
        1859    32.270600     252.0000     227.9800     167.3300
        1860    32.282900     246.0000     244.8200     167.2300
        1861    32.295100     251.0000     268.7800     167.1400
        1862    32.307400     257.0000     304.4400     167.0400
        1863    32.319600     368.0000     354.5800     166.9500
        1864    32.331900     438.0000     414.7500     166.8500
        1865    32.344100     509.0000     475.6700     166.7600
        1866    32.356400     509.0000     541.2800     166.6600
        1867    32.368600     645.0000     603.3800     166.5700
        1868    32.380900     644.0000     637.5700     166.4700
        1869    32.393100     634.0000     623.8300     166.3800
        1870    32.405400     593.0000     572.9800     166.2900
        1871    32.417600     524.0000     514.3000     166.1900
        1872    32.429900     446.0000     474.4400     166.1000
        1873    32.442100     494.0000     460.0900     166.0000
        1874    32.454400     474.0000     456.3800     165.9100
        1875    32.466600     439.0000     444.4000     165.8100
        1876    32.478900     402.0000     412.8300     165.7200
        1877    32.491100     361.0000     368.1900     165.6300
        1878    32.503400     320.0000     325.5600     165.5300
        1879    32.515600     329.0000     296.4000     165.4400
        1880    32.527900     273.0000     280.1000     165.3400
        1881    32.540100     281.0000     271.5300     165.2500
        1882    32.552400     269.0000     265.4300     165.1600
        1883    32.564600     228.0000     256.8000     165.0600
        1884    32.576900     225.0000     244.9900     164.9700
        1885    32.589100     251.0000     234.0500     164.8700
        1886    32.601400     247.0000     226.8300     164.7800
        1887    32.613600     215.0000     223.0500     164.6900
        1888    32.625900     195.0000     221.1300     164.5900
        1889    32.638200     220.0000     218.8400     164.5000
        1890    32.650400     201.0000     214.2800     164.4100
        1891    32.662700     206.0000     207.9000     164.3100
        1892    32.674900     184.0000     202.0300     164.2200
        1893    32.687200     193.0000     198.1400     164.1300
        1894    32.699400     187.0000     196.3600     164.0300
        1895    32.711700     220.0000     196.5100     163.9400
        1896    32.723900     208.0000     198.6200     163.8500
        1897    32.736200     177.0000     202.8600     163.7500
        1898    32.748400     203.0000     209.3500     163.6600
        1899    32.760700     189.0000     217.7600     163.5700
        1900    32.772900     224.0000     227.3700     163.4700
        1901    32.785200     225.0000     237.5500     163.3800
        1902    32.797400     238.0000     247.0300     163.2900
        1903    32.809700     247.0000     252.8300     163.1900
        1904    32.821900     251.0000     252.8300     163.1000
        1905    32.834200     261.0000     250.5000     163.0100
        1906    32.846400     252.0000     252.2600     162.9200
        1907    32.858700     234.0000     260.6900     162.8200
        1908    32.870900     268.0000     274.3700     162.7300
        1909    32.883200     267.0000     290.1700     162.6400
        1910    32.895400     289.0000     303.9900     162.5500
        1911    32.907700     300.0000     310.3400     162.4500
        1912    32.919900     286.0000     304.3200     162.3600
        1913    32.932200     297.0000     286.6300     162.2700
        1914    32.944400     258.0000     265.6900     162.1800
        1915    32.956700     248.0000     250.2000     162.0800
        1916    32.968900     229.0000     242.2500     161.9900
        1917    32.981200     230.0000     239.3200     161.9000
        1918    32.993400     228.0000     237.0300     161.8100
        1919    33.005700     217.0000     230.7900     161.7200
        1920    33.017900     243.0000     219.1900     161.6200
        1921    33.030200     198.0000     205.6800     161.5300
        1922    33.042400     186.0000     194.3400     161.4400
        1923    33.054700     152.0000     186.3900     161.3500
        1924    33.066900     197.0000     181.1500     161.2600
        1925    33.079200     189.0000     177.6600     161.1700
        1926    33.091400     214.0000     175.2600     161.0700
        1927    33.103700     171.0000     173.5300     160.9800
        1928    33.115900     180.0000     172.2500     160.8900
        1929    33.128200     172.0000     171.2700     160.8000
        1930    33.140400     179.0000     170.5100     160.7100
        1931    33.152700     177.0000     169.9200     160.6200
        1932    33.164900     174.0000     169.4500     160.5300
        1933    33.177200     200.0000     169.0800     160.4400
        1934    33.189400     163.0000     168.8000     160.3400
        1935    33.201700     178.0000     168.6000     160.2500
        1936    33.213900     177.0000     168.4700     160.1600
        1937    33.226200     155.0000     168.4300     160.0700
        1938    33.238400     176.0000     168.4700     159.9800
        1939    33.250700     177.0000     168.5900     159.8900
        1940    33.262900     198.0000     168.8200     159.8000
        1941    33.275200     146.0000     169.1500     159.7100
        1942    33.287500     164.0000     169.5900     159.6200
        1943    33.299700     160.0000     170.1700     159.5300
        1944    33.312000     152.0000     170.9000     159.4400
        1945    33.324200     160.0000     171.8400     159.3500
        1946    33.336500     172.0000     173.0700     159.2600
        1947    33.348700     177.0000     174.7800     159.1700
        1948    33.361000     164.0000     177.2800     159.0800
        1949    33.373200     194.0000     181.0600     158.9900
        1950    33.385500     206.0000     186.8200     158.9000
        1951    33.397700     197.0000     195.3000     158.8100
        1952    33.410000     217.0000     206.9500     158.7200
        1953    33.422200     247.0000     221.3700     158.6300
        1954    33.434500     234.0000     237.4700     158.5400
        1955    33.446700     270.0000     253.8100     158.4500
        1956    33.459000     264.0000     267.0900     158.3600
        1957    33.471200     277.0000     271.4600     158.2700
        1958    33.483500     247.0000     263.5200     158.1800
        1959    33.495700     279.0000     248.5400     158.0900
        1960    33.508000     243.0000     235.5900     158.0000
        1961    33.520200     237.0000     228.7600     157.9100
        1962    33.532500     241.0000     226.9000     157.8200
        1963    33.544700     230.0000     226.5900     157.7400
        1964    33.557000     225.0000     223.4600     157.6500
        1965    33.569200     193.0000     214.8900     157.5600
        1966    33.581500     221.0000     202.7900     157.4700
        1967    33.593700     198.0000     191.3900     157.3800
        1968    33.606000     202.0000     182.9400     157.2900
        1969    33.618200     176.0000     177.3200     157.2000
        1970    33.630500     180.0000     173.6600     157.1100
        1971    33.642700     182.0000     171.2500     157.0300
        1972    33.655000     177.0000     169.6100     156.9400
        1973    33.667200     175.0000     168.4700     156.8500
        1974    33.679500     157.0000     167.6600     156.7600
        1975    33.691700     171.0000     167.0800     156.6700
        1976    33.704000     158.0000     166.6600     156.5900
        1977    33.716200     180.0000     166.3800     156.5000
        1978    33.728500     204.0000     166.2000     156.4100
        1979    33.740700     167.0000     166.1000     156.3200
        1980    33.753000     173.0000     166.0700     156.2400
        1981    33.765200     164.0000     166.1100     156.1500
        1982    33.777500     168.0000     166.2200     156.0600
        1983    33.789700     144.0000     166.3800     155.9700
        1984    33.802000     173.0000     166.6000     155.8900
        1985    33.814200     169.0000     166.8900     155.8000
        1986    33.826500     145.0000     167.2500     155.7100
        1987    33.838700     165.0000     167.6800     155.6200
        1988    33.851000     178.0000     168.1800     155.5400
        1989    33.863200     156.0000     168.7800     155.4500
        1990    33.875500     139.0000     169.4900     155.3600
        1991    33.887700     167.0000     170.3100     155.2800
        1992    33.900000     175.0000     171.2800     155.1900
        1993    33.912300     166.0000     172.4200     155.1100
        1994    33.924500     148.0000     173.7600     155.0200
        1995    33.936800     182.0000     175.3500     154.9300
        1996    33.949000     182.0000     177.2500     154.8500
        1997    33.961300     198.0000     179.5300     154.7600
        1998    33.973500     193.0000     182.2800     154.6700
        1999    33.985800     173.0000     185.6400     154.5900
        2000    33.998000     203.0000     189.7300     154.5000
        2001    34.010300     164.0000     194.7000     154.4200
        2002    34.022500     204.0000     200.6900     154.3300
        2003    34.034800     198.0000     207.8100     154.2500
        2004    34.047000     207.0000     216.1400     154.1600
        2005    34.059300     192.0000     225.7600     154.0700
        2006    34.071500     178.0000     236.8700     153.9900
        2007    34.083800     221.0000     249.9500     153.9000
        2008    34.096000     243.0000     266.0500     153.8200
        2009    34.108300     255.0000     287.8900     153.7300
        2010    34.120500     307.0000     320.8600     153.6500
        2011    34.132800     406.0000     373.8200     153.5600
        2012    34.145000     494.0000     460.0400     153.4800
        2013    34.157300     580.0000     598.2800     153.3900
        2014    34.169500     812.0000     802.8600     153.3100
        2015    34.181800    1039.0000    1063.7100     153.2300
        2016    34.194000    1326.0000    1358.7800     153.1400
        2017    34.206300    1638.0000    1677.6000     153.0600
        2018    34.218500    1919.0000    1962.2900     152.9700
        2019    34.230800    2035.0000    2046.9500     152.8900
        2020    34.243000    1759.0000    1814.2400     152.8100
        2021    34.255300    1502.0000    1441.6500     152.7200
        2022    34.267500    1226.0000    1183.6200     152.6400
        2023    34.279800    1102.0000    1092.7600     152.5500
        2024    34.292000    1087.0000    1114.1200     152.4700
        2025    34.304300    1074.0000    1175.7400     152.3900
        2026    34.316500    1062.0000    1175.6500     152.3000
        2027    34.328800     981.0000    1027.5100     152.2200
        2028    34.341000     773.0000     779.5000     152.1400
        2029    34.353300     616.0000     562.4500     152.0500
        2030    34.365500     408.0000     416.5900     151.9700
        2031    34.377800     344.0000     331.2700     151.8900
        2032    34.390000     305.0000     280.9000     151.8000
        2033    34.402300     236.0000     249.5600     151.7200
        2034    34.414500     196.0000     228.8900     151.6400
        2035    34.426800     217.0000     214.5200     151.5600
        2036    34.439000     201.0000     204.0800     151.4700
        2037    34.451300     230.0000     196.2200     151.3900
        2038    34.463500     170.0000     190.1100     151.3100
        2039    34.475800     200.0000     185.2500     151.2300
        2040    34.488000     220.0000     181.3100     151.1500
        2041    34.500300     210.0000     178.0600     151.0600
        2042    34.512500     176.0000     175.3600     150.9800
        2043    34.524800     182.0000     173.0700     150.9000
        2044    34.537000     168.0000     171.1200     150.8200
        2045    34.549300     187.0000     169.4300     150.7400
        2046    34.561600     158.0000     167.9500     150.6600
        2047    34.573800     163.0000     166.6700     150.5700
        2048    34.586100     166.0000     165.5400     150.4900
        2049    34.598300     163.0000     164.5400     150.4100
        2050    34.610600     170.0000     163.6600     150.3300
        2051    34.622800     173.0000     162.8800     150.2500
        2052    34.635100     152.0000     162.2000     150.1700
        2053    34.647300     175.0000     161.5900     150.0900
        2054    34.659600     156.0000     161.0500     150.0100
        2055    34.671800     159.0000     160.5900     149.9300
        2056    34.684100     172.0000     160.1900     149.8500
        2057    34.696300     153.0000     159.8700     149.7700
        2058    34.708600     165.0000     159.6300     149.6900
        2059    34.720800     171.0000     159.4900     149.6100
        2060    34.733100     176.0000     159.4600     149.5300
        2061    34.745300     161.0000     159.5500     149.4500
        2062    34.757600     158.0000     159.7500     149.3700
        2063    34.769800     184.0000     160.0400     149.2900
        2064    34.782100     171.0000     160.4000     149.2100
        2065    34.794300     171.0000     160.7400     149.1300
        2066    34.806600     170.0000     160.9500     149.0500
        2067    34.818800     169.0000     160.9700     148.9700
        2068    34.831100     184.0000     161.0000     148.8900
        2069    34.843300     183.0000     161.2300     148.8100
        2070    34.855600     180.0000     161.7400     148.7300
        2071    34.867800     181.0000     162.5300     148.6600
        2072    34.880100     200.0000     163.6200     148.5800
        2073    34.892300     186.0000     165.0900     148.5000
        2074    34.904600     158.0000     167.1300     148.4200
        2075    34.916800     193.0000     170.2000     148.3400
        2076    34.929100     209.0000     174.9500     148.2600
        2077    34.941300     177.0000     181.9700     148.1900
        2078    34.953600     188.0000     191.6200     148.1100
        2079    34.965800     205.0000     204.0100     148.0300
        2080    34.978100     208.0000     218.7200     147.9500
        2081    34.990300     213.0000     233.9800     147.8700
        2082    35.002600     235.0000     246.6700     147.8000
        2083    35.014800     213.0000     254.2600     147.7200
        2084    35.027100     242.0000     255.9400     147.6400
        2085    35.039300     256.0000     251.1700     147.5600
        2086    35.051600     255.0000     240.9600     147.4900
        2087    35.063800     243.0000     229.9500     147.4100
        2088    35.076100     203.0000     222.1700     147.3300
        2089    35.088300     217.0000     217.9900     147.2600
        2090    35.100600     212.0000     215.0500     147.1800
        2091    35.112800     213.0000     211.1600     147.1000
        2092    35.125100     228.0000     205.0100     147.0300
        2093    35.137300     199.0000     196.0500     146.9500
        2094    35.149600     213.0000     185.6900     146.8800
        2095    35.161800     180.0000     176.3300     146.8000
        2096    35.174100     182.0000     169.3100     146.7200
        2097    35.186300     172.0000     164.6300     146.6500
        2098    35.198600     192.0000     161.5800     146.5700
        2099    35.210900     173.0000     159.5800     146.5000
        2100    35.223100     170.0000     158.2600     146.4200
        2101    35.235400     174.0000     157.3900     146.3500
        2102    35.247600     185.0000     156.8600     146.2700
        2103    35.259900     176.0000     156.5800     146.1900
        2104    35.272100     157.0000     156.5200     146.1200
        2105    35.284400     158.0000     156.6500     146.0400
        2106    35.296600     161.0000     156.9800     145.9700
        2107    35.308900     167.0000     157.5000     145.9000
        2108    35.321100     161.0000     158.2300     145.8200
        2109    35.333400     174.0000     159.1800     145.7500
        2110    35.345600     188.0000     160.3800     145.6700
        2111    35.357900     160.0000     161.8800     145.6000
        2112    35.370100     164.0000     163.8000     145.5200
        2113    35.382400     183.0000     166.3200     145.4500
        2114    35.394600     160.0000     169.7300     145.3800
        2115    35.406900     176.0000     174.4900     145.3000
        2116    35.419100     197.0000     181.2600     145.2300
        2117    35.431400     214.0000     191.0600     145.1500
        2118    35.443600     205.0000     205.1200     145.0800
        2119    35.455900     223.0000     224.2800     145.0100
        2120    35.468100     275.0000     248.2800     144.9300
        2121    35.480400     287.0000     274.7300     144.8600
        2122    35.492600     301.0000     304.9700     144.7900
        2123    35.504900     379.0000     333.4400     144.7200
        2124    35.517100     366.0000     350.3100     144.6400
        2125    35.529400     358.0000     344.8800     144.5700
        2126    35.541600     356.0000     319.3900     144.5000
        2127    35.553900     304.0000     290.2700     144.4300
        2128    35.566100     284.0000     270.7500     144.3500
        2129    35.578400     300.0000     263.0400     144.2800
        2130    35.590600     256.0000     263.1400     144.2100
        2131    35.602900     281.0000     264.4200     144.1400
        2132    35.615100     260.0000     259.0200     144.0700
        2133    35.627400     245.0000     243.0300     143.9900
        2134    35.639600     229.0000     221.0300     143.9200
        2135    35.651900     196.0000     200.9300     143.8500
        2136    35.664100     181.0000     186.5900     143.7800
        2137    35.676400     181.0000     177.8100     143.7100
        2138    35.688600     173.0000     173.1500     143.6400
        2139    35.700900     159.0000     171.3700     143.5700
        2140    35.713100     170.0000     171.4800     143.5000
        2141    35.725400     170.0000     172.7600     143.4300
        2142    35.737600     181.0000     174.4100     143.3600
        2143    35.749900     154.0000     175.1300     143.2900
        2144    35.762100     155.0000     173.5800     143.2200
        2145    35.774400     166.0000     169.9700     143.1400
        2146    35.786600     160.0000     166.2300     143.0700
        2147    35.798900     167.0000     163.8900     143.0100
        2148    35.811100     153.0000     163.1200     142.9400
        2149    35.823400     156.0000     163.4500     142.8700
        2150    35.835700     168.0000     164.1500     142.8000
        2151    35.847900     164.0000     164.3400     142.7300
        2152    35.860200     155.0000     163.4900     142.6600
        2153    35.872400     166.0000     162.1100     142.5900
        2154    35.884700     181.0000     161.0600     142.5200
        2155    35.896900     167.0000     160.6400     142.4500
        2156    35.909200     166.0000     160.7100     142.3800
        2157    35.921400     170.0000     161.4300     142.3100
        2158    35.933700     165.0000     163.0900     142.2400
        2159    35.945900     173.0000     165.6800     142.1800
        2160    35.958200     187.0000     168.8300     142.1100
        2161    35.970400     173.0000     171.7100     142.0400
        2162    35.982700     168.0000     173.0100     141.9700
        2163    35.994900     154.0000     171.9300     141.9000
        2164    36.007200     168.0000     169.1400     141.8400
        2165    36.019400     176.0000     165.9800     141.7700
        2166    36.031700     162.0000     163.5400     141.7000
        2167    36.043900     187.0000     162.3300     141.6300
        2168    36.056200     182.0000     162.0800     141.5700
        2169    36.068400     171.0000     162.0100     141.5000
        2170    36.080700     162.0000     161.1700     141.4300
        2171    36.092900     172.0000     159.1500     141.3600
        2172    36.105200     169.0000     156.3200     141.3000
        2173    36.117400     166.0000     153.4400     141.2300
        2174    36.129700     159.0000     151.0700     141.1600
        2175    36.141900     159.0000     149.3900     141.1000
        2176    36.154200     140.0000     148.2800     141.0300
        2177    36.166400     170.0000     147.5300     140.9700
        2178    36.178700     152.0000     146.9000     140.9000
        2179    36.190900     144.0000     146.2600     140.8300
        2180    36.203200     128.0000     145.5900     140.7700
        2181    36.215400     149.0000     145.0100     140.7000
        2182    36.227700     121.0000     144.5700     140.6400
        2183    36.239900     125.0000     144.2700     140.5700
        2184    36.252200     164.0000     144.0800     140.5100
        2185    36.264400     147.0000     144.0000     140.4400
        2186    36.276700     167.0000     144.0000     140.3800
        2187    36.288900     141.0000     144.0700     140.3100
        2188    36.301200     153.0000     144.1700     140.2500
        2189    36.313400     132.0000     144.2600     140.1800
        2190    36.325700     140.0000     144.2400     140.1200
        2191    36.337900     139.0000     144.0300     140.0500
        2192    36.350200     141.0000     143.6600     139.9900
        2193    36.362400     139.0000     143.3000     139.9200
        2194    36.374700     144.0000     143.0500     139.8600
        2195    36.386900     154.0000     142.8900     139.8000
        2196    36.399200     123.0000     142.8000     139.7300
        2197    36.411400     115.0000     142.7200     139.6700
        2198    36.423700     136.0000     142.5900     139.6000
        2199    36.435900     119.0000     142.3600     139.5400
        2200    36.448200     150.0000     142.0800     139.4800
        2201    36.460400     143.0000     141.8200     139.4100
        2202    36.472700     140.0000     141.6100     139.3500
        2203    36.485000     133.0000     141.4500     139.2900
        2204    36.497200     134.0000     141.3200     139.2300
        2205    36.509500     128.0000     141.2100     139.1600
        2206    36.521700     143.0000     141.1200     139.1000
        2207    36.534000     154.0000     141.0400     139.0400
        2208    36.546200     173.0000     140.9800     138.9800
        2209    36.558500     144.0000     140.9200     138.9100
        2210    36.570700     151.0000     140.8800     138.8500
        2211    36.583000     153.0000     140.8500     138.7900
        2212    36.595200     144.0000     140.8400     138.7300
        2213    36.607500     127.0000     140.8600     138.6700
        2214    36.619700     143.0000     140.9100     138.6100
        2215    36.632000     125.0000     141.0100     138.5400
        2216    36.644200     148.0000     141.1400     138.4800
        2217    36.656500     143.0000     141.3100     138.4200
        2218    36.668700     148.0000     141.4900     138.3600
        2219    36.681000     149.0000     141.6500     138.3000
        2220    36.693200     138.0000     141.7000     138.2400
        2221    36.705500     136.0000     141.5900     138.1800
        2222    36.717700     128.0000     141.3700     138.1200
        2223    36.730000     147.0000     141.1800     138.0600
        2224    36.742200     133.0000     141.0800     138.0000
        2225    36.754500     141.0000     141.0700     137.9400
        2226    36.766700     142.0000     141.1100     137.8800
        2227    36.779000     146.0000     141.1700     137.8200
        2228    36.791200     125.0000     141.1800     137.7600
        2229    36.803500     115.0000     141.1300     137.7000
        2230    36.815700     146.0000     141.0600     137.6400
        2231    36.828000     147.0000     141.0300     137.5800
        2232    36.840200     125.0000     141.0600     137.5200
        2233    36.852500     146.0000     141.1700     137.4600
        2234    36.864700     135.0000     141.3700     137.4000
        2235    36.877000     119.0000     141.6800     137.3400
        2236    36.889200     128.0000     142.1700     137.2900
        2237    36.901500     135.0000     142.9200     137.2300
        2238    36.913700     142.0000     144.0200     137.1700
        2239    36.926000     149.0000     145.5500     137.1100
        2240    36.938200     138.0000     147.4900     137.0500
        2241    36.950500     115.0000     149.7300     136.9900
        2242    36.962700     153.0000     152.0900     136.9400
        2243    36.975000     160.0000     154.1100     136.8800
        2244    36.987200     158.0000     155.0000     136.8200
        2245    36.999500     143.0000     154.3400     136.7600
        2246    37.011700     146.0000     152.8800     136.7100
        2247    37.024000     128.0000     151.8200     136.6500
        2248    37.036200     158.0000     151.7200     136.5900
        2249    37.048500     131.0000     152.4800     136.5400
        2250    37.060700     142.0000     153.7800     136.4800
        2251    37.073000     143.0000     155.2000     136.4200
        2252    37.085200     126.0000     156.3300     136.3700
        2253    37.097500     158.0000     157.1300     136.3100
        2254    37.109700     152.0000     158.2900     136.2500
        2255    37.122000     144.0000     160.8200     136.2000
        2256    37.134300     157.0000     165.6400     136.1400
        2257    37.146500     144.0000     173.7800     136.0800
        2258    37.158800     189.0000     186.4100     136.0300
        2259    37.171000     212.0000     204.3900     135.9700
        2260    37.183300     242.0000     227.5200     135.9200
        2261    37.195500     284.0000     254.4800     135.8600
        2262    37.207800     312.0000     282.7000     135.8100
        2263    37.220000     321.0000     306.2000     135.7500
        2264    37.232300     312.0000     314.8900     135.7000
        2265    37.244500     310.0000     302.6700     135.6400
        2266    37.256800     264.0000     277.2000     135.5900
        2267    37.269000     231.0000     253.2900     135.5300
        2268    37.281300     237.0000     239.2200     135.4800
        2269    37.293500     237.0000     234.9900     135.4200
        2270    37.305800     218.0000     236.8500     135.3700
        2271    37.318000     243.0000     239.1600     135.3200
        2272    37.330300     224.0000     235.3100     135.2600
        2273    37.342500     216.0000     222.0200     135.2100
        2274    37.354800     209.0000     203.0100     135.1500
        2275    37.367000     164.0000     184.7700     135.1000
        2276    37.379300     166.0000     170.8000     135.0500
        2277    37.391500     156.0000     161.1600     134.9900
        2278    37.403800     168.0000     154.7100     134.9400
        2279    37.416000     145.0000     150.3700     134.8900
        2280    37.428300     150.0000     147.3800     134.8300
        2281    37.440500     126.0000     145.2600     134.7800
        2282    37.452800     165.0000     143.7000     134.7300
        2283    37.465000     126.0000     142.5300     134.6800
        2284    37.477300     145.0000     141.6300     134.6200
        2285    37.489500     136.0000     140.9400     134.5700
        2286    37.501800     156.0000     140.4000     134.5200
        2287    37.514000     137.0000     139.9800     134.4700
        2288    37.526300     146.0000     139.6600     134.4200
        2289    37.538500     140.0000     139.4400     134.3600
        2290    37.550800     143.0000     139.2800     134.3100
        2291    37.563000     145.0000     139.2100     134.2600
        2292    37.575300     126.0000     139.2500     134.2100
        2293    37.587500     150.0000     139.3800     134.1600
        2294    37.599800     163.0000     139.6200     134.1100
        2295    37.612000     134.0000     140.1500     134.0600
        2296    37.624300     128.0000     141.1400     134.0000
        2297    37.636500     149.0000     142.7400     133.9500
        2298    37.648800     151.0000     145.0400     133.9000
        2299    37.661000     142.0000     148.0000     133.8500
        2300    37.673300     160.0000     151.4100     133.8000
        2301    37.685500     144.0000     154.8900     133.7500
        2302    37.697800     139.0000     157.5700     133.7000
        2303    37.710000     170.0000     158.1300     133.6500
        2304    37.722300     134.0000     155.9300     133.6000
        2305    37.734500     177.0000     152.2600     133.5500
        2306    37.746800     148.0000     149.1300     133.5000
        2307    37.759100     152.0000     147.4500     133.4500
        2308    37.771300     151.0000     147.0600     133.4000
        2309    37.783600     188.0000     147.4000     133.3500
        2310    37.795800     153.0000     147.7100     133.3100
        2311    37.808100     141.0000     147.1500     133.2600
        2312    37.820300     163.0000     145.3100     133.2100
        2313    37.832600     142.0000     142.8100     133.1600
        2314    37.844800     135.0000     140.3800     133.1100
        2315    37.857100     138.0000     138.5600     133.0600
        2316    37.869300     123.0000     137.3200     133.0100
        2317    37.881600     132.0000     136.4900     132.9700
        2318    37.893800     129.0000     135.9100     132.9200
        2319    37.906100     146.0000     135.5000     132.8700
        2320    37.918300     122.0000     135.1900     132.8200
        2321    37.930600     145.0000     134.9400     132.7700
        2322    37.942800     149.0000     134.7500     132.7300
        2323    37.955100     131.0000     134.5800     132.6800
        2324    37.967300     132.0000     134.4400     132.6300
        2325    37.979600     135.0000     134.3200     132.5900
        2326    37.991800     151.0000     134.2100     132.5400
        2327    38.004100     128.0000     134.1200     132.4900
        2328    38.016300     134.0000     134.0400     132.4400
        2329    38.028600     154.0000     133.9600     132.4000
        2330    38.040800     141.0000     133.9000     132.3500
        2331    38.053100     146.0000     133.8400     132.3000
        2332    38.065300     149.0000     133.7900     132.2600
        2333    38.077600     124.0000     133.7500     132.2100
        2334    38.089800     122.0000     133.7100     132.1700
        2335    38.102100     134.0000     133.6900     132.1200
        2336    38.114300     124.0000     133.6700     132.0700
        2337    38.126600     137.0000     133.6700     132.0300
        2338    38.138800     132.0000     133.6800     131.9800
        2339    38.151100     137.0000     133.7200     131.9400
        2340    38.163300     138.0000     133.8100     131.8900
        2341    38.175600     142.0000     133.9400     131.8500
        2342    38.187800     130.0000     134.1600     131.8000
        2343    38.200100     142.0000     134.4800     131.7600
        2344    38.212300     146.0000     134.9000     131.7100
        2345    38.224600     131.0000     135.4300     131.6700
        2346    38.236800     146.0000     136.0500     131.6200
        2347    38.249100     126.0000     136.6500     131.5800
        2348    38.261300     138.0000     137.0700     131.5400
        2349    38.273600     113.0000     137.2500     131.4900
        2350    38.285800     126.0000     137.2400     131.4500
        2351    38.298100     142.0000     137.0300     131.4000
        2352    38.310300     134.0000     136.5500     131.3600
        2353    38.322600     136.0000     136.0100     131.3200
        2354    38.334800     154.0000     135.6100     131.2700
        2355    38.347100     137.0000     135.4000     131.2300
        2356    38.359300     133.0000     135.2500     131.1900
        2357    38.371600     115.0000     135.0700     131.1400
        2358    38.383800     122.0000     134.8300     131.1000
        2359    38.396100     115.0000     134.5200     131.0600
        2360    38.408400     130.0000     134.0800     131.0100
        2361    38.420600     132.0000     133.5800     130.9700
        2362    38.432900     112.0000     133.1500     130.9300
        2363    38.445100     130.0000     132.8100     130.8900
        2364    38.457400     122.0000     132.5700     130.8400
        2365    38.469600     135.0000     132.3900     130.8000
        2366    38.481900     127.0000     132.2500     130.7600
        2367    38.494100     140.0000     132.1300     130.7200
        2368    38.506400     112.0000     132.0400     130.6800
        2369    38.518600     137.0000     131.9600     130.6300
        2370    38.530900     116.0000     131.8800     130.5900
        2371    38.543100     126.0000     131.8200     130.5500
        2372    38.555400     161.0000     131.7700     130.5100
        2373    38.567600     131.0000     131.7100     130.4700
        2374    38.579900     116.0000     131.6700     130.4300
        2375    38.592100     127.0000     131.6200     130.3900
        2376    38.604400     129.0000     131.5800     130.3500
        2377    38.616600     154.0000     131.5500     130.3100
        2378    38.628900     126.0000     131.5100     130.2700
        2379    38.641100     117.0000     131.4800     130.2300
        2380    38.653400     129.0000     131.4500     130.1900
        2381    38.665600     122.0000     131.4300     130.1400
        2382    38.677900     130.0000     131.4000     130.1000
        2383    38.690100     140.0000     131.3900     130.0600
        2384    38.702400     136.0000     131.3700     130.0300
        2385    38.714600     132.0000     131.3600     129.9900
        2386    38.726900     125.0000     131.3600     129.9500
        2387    38.739100     129.0000     131.3600     129.9100
        2388    38.751400     126.0000     131.3600     129.8700
        2389    38.763600     113.0000     131.3700     129.8300
        2390    38.775900     121.0000     131.3900     129.7900
        2391    38.788100     137.0000     131.4200     129.7500
        2392    38.800400     128.0000     131.4600     129.7100
        2393    38.812600     129.0000     131.5100     129.6700
        2394    38.824900     142.0000     131.5700     129.6300
        2395    38.837100     121.0000     131.6500     129.6000
        2396    38.849400     127.0000     131.7400     129.5600
        2397    38.861600     129.0000     131.8600     129.5200
        2398    38.873900     120.0000     132.0100     129.4800
        2399    38.886100     139.0000     132.2300     129.4400
        2400    38.898400     126.0000     132.5300     129.4000
        2401    38.910600     120.0000     132.9500     129.3700
        2402    38.922900     158.0000     133.5500     129.3300
        2403    38.935100     124.0000     134.3900     129.2900
        2404    38.947400     157.0000     135.5000     129.2500
        2405    38.959600     150.0000     136.8600     129.2200
        2406    38.971900     139.0000     138.3900     129.1800
        2407    38.984100     122.0000     139.9400     129.1400
        2408    38.996400     140.0000     141.1600     129.1100
        2409    39.008600     147.0000     141.4900     129.0700
        2410    39.020900     147.0000     140.7500     129.0300
        2411    39.033100     134.0000     139.6800     129.0000
        2412    39.045400     153.0000     139.1700     128.9600
        2413    39.057700     150.0000     139.5000     128.9200
        2414    39.069900     129.0000     140.7900     128.8900
        2415    39.082200     136.0000     142.8500     128.8500
        2416    39.094400     124.0000     145.5500     128.8100
        2417    39.106700     170.0000     148.4900     128.7800
        2418    39.118900     146.0000     150.8000     128.7400
        2419    39.131200     153.0000     151.7400     128.7100
        2420    39.143400     125.0000     151.6100     128.6700
        2421    39.155700     142.0000     150.4900     128.6400
        2422    39.167900     124.0000     148.8600     128.6000
        2423    39.180200     151.0000     146.9700     128.5700
        2424    39.192400     120.0000     144.2200     128.5300
        2425    39.204700     151.0000     142.3700     128.5000
        2426    39.216900     148.0000     142.1300     128.4600
        2427    39.229200     144.0000     142.3700     128.4300
        2428    39.241400     111.0000     142.5000     128.3900
        2429    39.253700     126.0000     142.2700     128.3600
        2430    39.265900     152.0000     141.6800     128.3200
        2431    39.278200     148.0000     140.9000     128.2900
        2432    39.290400     137.0000     139.6100     128.2600
        2433    39.302700     139.0000     138.0900     128.2200
        2434    39.314900     124.0000     136.9200     128.1900
        2435    39.327200     123.0000     135.9600     128.1500
        2436    39.339400     129.0000     135.2400     128.1200
        2437    39.351700     137.0000     134.8900     128.0900
        2438    39.363900     134.0000     134.8600     128.0500
        2439    39.376200     121.0000     135.0600     128.0200
        2440    39.388400     119.0000     135.3200     127.9900
        2441    39.400700     116.0000     135.4300     127.9500
        2442    39.412900     119.0000     135.2600     127.9200
        2443    39.425200     144.0000     134.8500     127.8900
        2444    39.437400     139.0000     134.4600     127.8500
        2445    39.449700     128.0000     134.2600     127.8200
        2446    39.461900     138.0000     134.3200     127.7900
        2447    39.474200     143.0000     134.6200     127.7600
        2448    39.486400     115.0000     135.1800     127.7200
        2449    39.498700     149.0000     136.0000     127.6900
        2450    39.510900     159.0000     137.1200     127.6600
        2451    39.523200     130.0000     138.6400     127.6300
        2452    39.535400     154.0000     140.5700     127.6000
        2453    39.547700     137.0000     142.8500     127.5700
        2454    39.559900     137.0000     145.2100     127.5300
        2455    39.572200     137.0000     147.0200     127.5000
        2456    39.584400     130.0000     147.5400     127.4700
        2457    39.596700     123.0000     146.6600     127.4400
        2458    39.608900     161.0000     145.3100     127.4100
        2459    39.621200     131.0000     144.5400     127.3800
        2460    39.633400     138.0000     144.7400     127.3500
        2461    39.645700     137.0000     145.7900     127.3200
        2462    39.657900     150.0000     147.4000     127.2800
        2463    39.670200     130.0000     149.2200     127.2500
        2464    39.682400     143.0000     150.8400     127.2200
        2465    39.694700     143.0000     152.1200     127.1900
        2466    39.707000     140.0000     153.5200     127.1600
        2467    39.719200     128.0000     155.9600     127.1300
        2468    39.731500     160.0000     160.3400     127.1000
        2469    39.743700     144.0000     167.5900     127.0700
        2470    39.756000     153.0000     178.9000     127.0400
        2471    39.768200     207.0000     195.6100     127.0100
        2472    39.780500     217.0000     218.8100     126.9800
        2473    39.792700     249.0000     248.4100     126.9500
        2474    39.805000     272.0000     282.7600     126.9200
        2475    39.817200     320.0000     318.0700     126.8900
        2476    39.829500     325.0000     346.3000     126.8700
        2477    39.841700     333.0000     355.4500     126.8400
        2478    39.854000     344.0000     339.2800     126.8100
        2479    39.866200     320.0000     307.2600     126.7800
        2480    39.878500     344.0000     276.8600     126.7500
        2481    39.890700     281.0000     258.5600     126.7200
        2482    39.903000     232.0000     253.1300     126.6900
        2483    39.915200     273.0000     256.6800     126.6600
        2484    39.927500     260.0000     263.5000     126.6400
        2485    39.939700     260.0000     266.3200     126.6100
        2486    39.952000     270.0000     259.0100     126.5800
        2487    39.964200     259.0000     241.9900     126.5500
        2488    39.976500     224.0000     222.3900     126.5200
        2489    39.988700     201.0000     206.9200     126.5000
        2490    40.001000     192.0000     197.6800     126.4700
        2491    40.013200     200.0000     193.2400     126.4400
        2492    40.025500     196.0000     190.5000     126.4100
        2493    40.037700     194.0000     186.3800     126.3800
        2494    40.050000     194.0000     180.1400     126.3600
        2495    40.062200     168.0000     173.4600     126.3300
        2496    40.074500     173.0000     167.9500     126.3000
        2497    40.086700     165.0000     164.2400     126.2800
        2498    40.099000     165.0000     162.5300     126.2500
        2499    40.111200     163.0000     162.5900     126.2200
        2500    40.123500     155.0000     163.5200     126.2000
        2501    40.135700     154.0000     163.9600     126.1700
        2502    40.148000     175.0000     162.9400     126.1400
        2503    40.160200     176.0000     160.4800     126.1200
        2504    40.172500     164.0000     156.9900     126.0900
        2505    40.184700     161.0000     153.0800     126.0600
        2506    40.197000     162.0000     149.7900     126.0400
        2507    40.209200     164.0000     147.9600     126.0100
        2508    40.221500     143.0000     147.7600     125.9900
        2509    40.233700     137.0000     148.9300     125.9600
        2510    40.246000     175.0000     151.0300     125.9300
        2511    40.258200     143.0000     153.5200     125.9100
        2512    40.270500     166.0000     155.4700     125.8800
        2513    40.282700     183.0000     155.5400     125.8600
        2514    40.295000     147.0000     153.1400     125.8300
        2515    40.307200     161.0000     149.4900     125.8100
        2516    40.319500     163.0000     146.4500     125.7800
        2517    40.331700     134.0000     144.7400     125.7600
        2518    40.344000     137.0000     144.2600     125.7300
        2519    40.356300     139.0000     144.4800     125.7100
        2520    40.368500     156.0000     144.7600     125.6800
        2521    40.380800     157.0000     144.4600     125.6600
        2522    40.393000     152.0000     143.1600     125.6300
        2523    40.405300     159.0000     141.0000     125.6100
        2524    40.417500     130.0000     138.7000     125.5800
        2525    40.429800     115.0000     136.8800     125.5600
        2526    40.442000     159.0000     135.6700     125.5400
        2527    40.454300     133.0000     134.8900     125.5100
        2528    40.466500     153.0000     134.3300     125.4900
        2529    40.478800     140.0000     133.7900     125.4600
        2530    40.491000     133.0000     133.2400     125.4400
        2531    40.503300     146.0000     132.7800     125.4200
        2532    40.515500     130.0000     132.4800     125.3900
        2533    40.527800     131.0000     132.3300     125.3700
        2534    40.540000     138.0000     132.3100     125.3500
        2535    40.552300     129.0000     132.3900     125.3200
        2536    40.564500     127.0000     132.5800     125.3000
        2537    40.576800     127.0000     132.8800     125.2800
        2538    40.589000     129.0000     133.3300     125.2500
        2539    40.601300     130.0000     133.9800     125.2300
        2540    40.613500     131.0000     134.9300     125.2100
        2541    40.625800     141.0000     136.2900     125.1900
        2542    40.638000     150.0000     138.2400     125.1600
        2543    40.650300     141.0000     140.9300     125.1400
        2544    40.662500     144.0000     144.4500     125.1200
        2545    40.674800     153.0000     148.7300     125.1000
        2546    40.687000     140.0000     153.5100     125.0700
        2547    40.699300     151.0000     158.0900     125.0500
        2548    40.711500     132.0000     161.2000     125.0300
        2549    40.723800     156.0000     161.8500     125.0100
        2550    40.736000     153.0000     160.6100     124.9900
        2551    40.748300     146.0000     159.1300     124.9600
        2552    40.760500     142.0000     158.4300     124.9400
        2553    40.772800     148.0000     158.7500     124.9200
        2554    40.785000     153.0000     160.3200     124.9000
        2555    40.797300     132.0000     163.3800     124.8800
        2556    40.809500     156.0000     167.8500     124.8600
        2557    40.821800     168.0000     173.6600     124.8400
        2558    40.834000     191.0000     181.4800     124.8100
        2559    40.846300     176.0000     193.2200     124.7900
        2560    40.858500     202.0000     211.2900     124.7700
        2561    40.870800     280.0000     237.2500     124.7500
        2562    40.883000     281.0000     270.9600     124.7300
        2563    40.895300     335.0000     310.5100     124.7100
        2564    40.907500     344.0000     350.7100     124.6900
        2565    40.919800     373.0000     380.1900     124.6700
        2566    40.932000     398.0000     384.2000     124.6500
        2567    40.944300     406.0000     359.0100     124.6300
        2568    40.956500     304.0000     319.9300     124.6100
        2569    40.968800     311.0000     286.6800     124.5900
        2570    40.981000     285.0000     268.6300     124.5700
        2571    40.993300     263.0000     265.3300     124.5500
        2572    41.005600     259.0000     272.0000     124.5300
        2573    41.017800     292.0000     281.5400     124.5100
        2574    41.030100     261.0000     284.6500     124.4900
        2575    41.042300     307.0000     273.7700     124.4700
        2576    41.054600     229.0000     249.7900     124.4500
        2577    41.066800     214.0000     221.5400     124.4300
        2578    41.079100     195.0000     197.1900     124.4100
        2579    41.091300     184.0000     179.6000     124.3900
        2580    41.103600     158.0000     168.0000     124.3700
        2581    41.115800     149.0000     160.5300     124.3500
        2582    41.128100     149.0000     155.4400     124.3300
        2583    41.140300     166.0000     151.5100     124.3100
        2584    41.152600     153.0000     148.3000     124.3000
        2585    41.164800     159.0000     145.8900     124.2800
        2586    41.177100     144.0000     144.3000     124.2600
        2587    41.189300     154.0000     143.3600     124.2400
        2588    41.201600     134.0000     142.6800     124.2200
        2589    41.213800     154.0000     141.6900     124.2000
        2590    41.226100     150.0000     140.1200     124.1800
        2591    41.238300     133.0000     138.3500     124.1700
        2592    41.250600     145.0000     136.9400     124.1500
        2593    41.262800     130.0000     136.0600     124.1300
        2594    41.275100     153.0000     135.6600     124.1100
        2595    41.287300     113.0000     135.6000     124.0900
        2596    41.299600     146.0000     135.7300     124.0800
        2597    41.311800     151.0000     135.8500     124.0600
        2598    41.324100     122.0000     135.7100     124.0400
        2599    41.336300     106.0000     135.2900     124.0200
        2600    41.348600     131.0000     134.7900     124.0100
        2601    41.360800     141.0000     134.4900     123.9900
        2602    41.373100     131.0000     134.5000     123.9700
        2603    41.385300     128.0000     134.8000     123.9500
        2604    41.397600     139.0000     135.3800     123.9400
        2605    41.409800     143.0000     136.2100     123.9200
        2606    41.422100     116.0000     137.2300     123.9000
        2607    41.434300     134.0000     138.5100     123.8800
        2608    41.446600     133.0000     140.1100     123.8700
        2609    41.458800     152.0000     141.7400     123.8500
        2610    41.471100     147.0000     142.9900     123.8300
        2611    41.483300     151.0000     144.8100     123.8200
        2612    41.495600     140.0000     148.1900     123.8000
        2613    41.507800     178.0000     153.6100     123.7800
        2614    41.520100     156.0000     161.8300     123.7700
        2615    41.532300     173.0000     173.9900     123.7500
        2616    41.544600     191.0000     191.3300     123.7300
        2617    41.556800     222.0000     214.4400     123.7200
        2618    41.569100     243.0000     242.4500     123.7000
        2619    41.581300     269.0000     272.9200     123.6900
        2620    41.593600     297.0000     301.0400     123.6700
        2621    41.605800     337.0000     317.3600     123.6500
        2622    41.618100     320.0000     313.4400     123.6400
        2623    41.630400     267.0000     288.7300     123.6200
        2624    41.642600     251.0000     258.1600     123.6100
        2625    41.654900     259.0000     234.9700     123.5900
        2626    41.667100     212.0000     223.6200     123.5800
        2627    41.679400     234.0000     222.5200     123.5600
        2628    41.691600     236.0000     227.8600     123.5400
        2629    41.703900     214.0000     234.6300     123.5300
        2630    41.716100     228.0000     236.4600     123.5100
        2631    41.728400     215.0000     228.4400     123.5000
        2632    41.740600     194.0000     211.7900     123.4800
        2633    41.752900     192.0000     193.0400     123.4700
        2634    41.765100     175.0000     177.7500     123.4500
        2635    41.777400     165.0000     167.4800     123.4400
        2636    41.789600     165.0000     161.3300     123.4200
        2637    41.801900     162.0000     157.5600     123.4100
        2638    41.814100     143.0000     154.3700     123.3900
        2639    41.826400     182.0000     150.7000     123.3800
        2640    41.838600     145.0000     146.9300     123.3600
        2641    41.850900     150.0000     143.7800     123.3500
        2642    41.863100     160.0000     141.4300     123.3400
        2643    41.875400     158.0000     139.8100     123.3200
        2644    41.887600     144.0000     138.8700     123.3100
        2645    41.899900     171.0000     138.4600     123.2900
        2646    41.912100     152.0000     138.1700     123.2800
        2647    41.924400     143.0000     137.5100     123.2600
        2648    41.936600     134.0000     136.2200     123.2500
        2649    41.948900     159.0000     134.6400     123.2400
        2650    41.961100     159.0000     133.1400     123.2200
        2651    41.973400     135.0000     131.8500     123.2100
        2652    41.985600     128.0000     130.7800     123.1900
        2653    41.997900     123.0000     129.9400     123.1800
        2654    42.010100     121.0000     129.3200     123.1700
        2655    42.022400     133.0000     128.8800     123.1500
        2656    42.034600     131.0000     128.5700     123.1400
        2657    42.046900     132.0000     128.3600     123.1300
        2658    42.059100     129.0000     128.2500     123.1100
        2659    42.071400     127.0000     128.2300     123.1000
        2660    42.083600     136.0000     128.3300     123.0900
        2661    42.095900     128.0000     128.5900     123.0700
        2662    42.108100     155.0000     129.0500     123.0600
        2663    42.120400     127.0000     129.7700     123.0500
        2664    42.132600     124.0000     130.8600     123.0300
        2665    42.144900     140.0000     132.4300     123.0200
        2666    42.157100     153.0000     134.3000     123.0100
        2667    42.169400     124.0000     136.1700     123.0000
        2668    42.181600     139.0000     138.2300     122.9800
        2669    42.193900     137.0000     140.2400     122.9700
        2670    42.206100     162.0000     141.2300     122.9600
        2671    42.218400     129.0000     140.3700     122.9500
        2672    42.230600     148.0000     138.0600     122.9300
        2673    42.242900     129.0000     135.7400     122.9200
        2674    42.255100     136.0000     134.2500     122.9100
        2675    42.267400     124.0000     133.6100     122.9000
        2676    42.279700     136.0000     133.4900     122.8800
        2677    42.291900     145.0000     133.7600     122.8700
        2678    42.304200     138.0000     134.1700     122.8600
        2679    42.316400     150.0000     134.1700     122.8500
        2680    42.328700     156.0000     133.3200     122.8300
        2681    42.340900     117.0000     131.7700     122.8200
        2682    42.353200     134.0000     130.1500     122.8100
        2683    42.365400     150.0000     128.8600     122.8000
        2684    42.377700     153.0000     127.9500     122.7900
        2685    42.389900     124.0000     127.3200     122.7800
        2686    42.402200     128.0000     126.9000     122.7600
        2687    42.414400     130.0000     126.6000     122.7500
        2688    42.426700     120.0000     126.3900     122.7400
        2689    42.438900     116.0000     126.2500     122.7300
        2690    42.451200     136.0000     126.1600     122.7200
        2691    42.463400     125.0000     126.1100     122.7100
        2692    42.475700     114.0000     126.1000     122.7000
        2693    42.487900     124.0000     126.1200     122.6800
        2694    42.500200     129.0000     126.1700     122.6700
        2695    42.512400     149.0000     126.2500     122.6600
        2696    42.524700     131.0000     126.3500     122.6500
        2697    42.536900     123.0000     126.4800     122.6400
        2698    42.549200     117.0000     126.6500     122.6300
        2699    42.561400     112.0000     126.8700     122.6200
        2700    42.573700     147.0000     127.1500     122.6100
        2701    42.585900     116.0000     127.5400     122.6000
        2702    42.598200     134.0000     128.0800     122.5800
        2703    42.610400     111.0000     128.8400     122.5700
        2704    42.622700     136.0000     129.9000     122.5600
        2705    42.634900     132.0000     131.4100     122.5500
        2706    42.647200     138.0000     133.4500     122.5400
        2707    42.659400     145.0000     136.0600     122.5300
        2708    42.671700     121.0000     139.1600     122.5200
        2709    42.683900     123.0000     142.5000     122.5100
        2710    42.696200     154.0000     145.3800     122.5000
        2711    42.708400     137.0000     146.7000     122.4900
        2712    42.720700     140.0000     145.8500     122.4800
        2713    42.732900     168.0000     143.6300     122.4700
        2714    42.745200     132.0000     141.3100     122.4600
        2715    42.757400     121.0000     139.6900     122.4500
        2716    42.769700     143.0000     139.1500     122.4400
        2717    42.781900     138.0000     139.6400     122.4300
        2718    42.794200     135.0000     140.9200     122.4200
        2719    42.806400     128.0000     142.5300     122.4100
        2720    42.818700     149.0000     143.8700     122.4000
        2721    42.830900     137.0000     144.6400     122.3900
        2722    42.843200     160.0000     145.3500     122.3800
        2723    42.855400     162.0000     146.8100     122.3700
        2724    42.867700     149.0000     149.4300     122.3600
        2725    42.879900     145.0000     153.1300     122.3500
        2726    42.892200     142.0000     157.4700     122.3400
        2727    42.904400     156.0000     161.4400     122.3300
        2728    42.916700     139.0000     163.2800     122.3200
        2729    42.929000     153.0000     161.5900     122.3100
        2730    42.941200     155.0000     157.1900     122.3000
        2731    42.953500     147.0000     152.1600     122.2900
        2732    42.965700     154.0000     148.5200     122.2800
        2733    42.978000     120.0000     146.5900     122.2700
        2734    42.990200     154.0000     145.9700     122.2700
        2735    43.002500     138.0000     146.2600     122.2600
        2736    43.014700     152.0000     146.9200     122.2500
        2737    43.027000     170.0000     147.0100     122.2400
        2738    43.039200     133.0000     145.6500     122.2300
        2739    43.051500     135.0000     142.8500     122.2200
        2740    43.063700     137.0000     139.6000     122.2100
        2741    43.076000     142.0000     136.7700     122.2000
        2742    43.088200     143.0000     134.6400     122.1900
        2743    43.100500     127.0000     133.0800     122.1800
        2744    43.112700     142.0000     131.9900     122.1700
        2745    43.125000     140.0000     131.3000     122.1700
        2746    43.137200     149.0000     130.9600     122.1600
        2747    43.149500     141.0000     130.9200     122.1500
        2748    43.161700     152.0000     131.1400     122.1400
        2749    43.174000     111.0000     131.6300     122.1300
        2750    43.186200     136.0000     132.4700     122.1200
        2751    43.198500     130.0000     133.7400     122.1100
        2752    43.210700     133.0000     135.5700     122.1100
        2753    43.223000     113.0000     138.0500     122.1000
        2754    43.235200     148.0000     141.2900     122.0900
        2755    43.247500     169.0000     145.3100     122.0800
        2756    43.259700     155.0000     149.9300     122.0700
        2757    43.272000     169.0000     154.7900     122.0600
        2758    43.284200     170.0000     159.8600     122.0600
        2759    43.296500     176.0000     165.4900     122.0500
        2760    43.308700     184.0000     171.4400     122.0400
        2761    43.321000     194.0000     176.2100     122.0300
        2762    43.333200     178.0000     177.4400     122.0200
        2763    43.345500     213.0000     174.1400     122.0100
        2764    43.357700     196.0000     168.3000     122.0100
        2765    43.370000     160.0000     162.9900     122.0000
        2766    43.382200     187.0000     159.7500     121.9900
        2767    43.394500     198.0000     158.6400     121.9800
        2768    43.406700     174.0000     159.3600     121.9700
        2769    43.419000     160.0000     161.4700     121.9700
        2770    43.431200     189.0000     164.2100     121.9600
        2771    43.443500     204.0000     166.5300     121.9500
        2772    43.455700     196.0000     167.9400     121.9400
        2773    43.468000     208.0000     169.4000     121.9400
        2774    43.480200     167.0000     172.9000     121.9300
        2775    43.492500     179.0000     180.0500     121.9200
        2776    43.504700     196.0000     191.4100     121.9100
        2777    43.517000     235.0000     206.3400     121.9100
        2778    43.529200     245.0000     223.0800     121.9000
        2779    43.541500     228.0000     239.4400     121.8900
        2780    43.553800     244.0000     253.0400     121.8800
        2781    43.566000     265.0000     260.0400     121.8800
        2782    43.578300     248.0000     256.4800     121.8700
        2783    43.590500     242.0000     243.1000     121.8600
        2784    43.602800     252.0000     226.4900     121.8500
        2785    43.615000     209.0000     213.7400     121.8500
        2786    43.627300     235.0000     207.9600     121.8400
        2787    43.639500     199.0000     208.6900     121.8300
        2788    43.651800     243.0000     214.0700     121.8200
        2789    43.664000     211.0000     222.2000     121.8200
        2790    43.676300     212.0000     231.0000     121.8100
        2791    43.688500     213.0000     238.0500     121.8000
        2792    43.700800     250.0000     242.0500     121.7900
        2793    43.713000     252.0000     243.4600     121.7900
        2794    43.725300     246.0000     242.4500     121.7800
        2795    43.737500     258.0000     236.8800     121.7700
        2796    43.749800     229.0000     224.5100     121.7700
        2797    43.762000     190.0000     207.3200     121.7600
        2798    43.774300     183.0000     190.8700     121.7500
        2799    43.786500     189.0000     179.2700     121.7500
        2800    43.798800     179.0000     173.3300     121.7400
        2801    43.811000     181.0000     172.0300     121.7300
        2802    43.823300     182.0000     173.6600     121.7200
        2803    43.835500     170.0000     176.0100     121.7200
        2804    43.847800     184.0000     176.5400     121.7100
        2805    43.860000     184.0000     173.1700     121.7000
        2806    43.872300     182.0000     165.8400     121.7000
        2807    43.884500     165.0000     156.9000     121.6900
        2808    43.896800     141.0000     148.8800     121.6800
        2809    43.909000     155.0000     142.8700     121.6800
        2810    43.921300     139.0000     138.7100     121.6700
        2811    43.933500     160.0000     135.9100     121.6600
        2812    43.945800     142.0000     134.0100     121.6600
        2813    43.958000     137.0000     132.7000     121.6500
        2814    43.970300     141.0000     131.7800     121.6400
        2815    43.982500     142.0000     131.1500     121.6400
        2816    43.994800     151.0000     130.7200     121.6300
        2817    44.007000     144.0000     130.4400     121.6200
        2818    44.019300     145.0000     130.3000     121.6200
        2819    44.031500     139.0000     130.2700     121.6100
        2820    44.043800     137.0000     130.3500     121.6100
        2821    44.056000     127.0000     130.5400     121.6000
        2822    44.068300     127.0000     130.8400     121.5900
        2823    44.080500     141.0000     131.2500     121.5900
        2824    44.092800     132.0000     131.7900     121.5800
        2825    44.105000     138.0000     132.4600     121.5700
        2826    44.117300     128.0000     133.2500     121.5700
        2827    44.129500     135.0000     134.1200     121.5600
        2828    44.141800     136.0000     135.0600     121.5500
        2829    44.154000     148.0000     136.0500     121.5500
        2830    44.166300     131.0000     137.1500     121.5400
        2831    44.178600     151.0000     138.4100     121.5400
        2832    44.190800     152.0000     139.8700     121.5300
        2833    44.203100     155.0000     141.6000     121.5200
        2834    44.215300     151.0000     143.6900     121.5200
        2835    44.227600     137.0000     146.3700     121.5100
        2836    44.239800     153.0000     149.9500     121.5000
        2837    44.252100     163.0000     154.5900     121.5000
        2838    44.264300     163.0000     160.6200     121.4900
        2839    44.276600     182.0000     169.5400     121.4900
        2840    44.288800     211.0000     183.1700     121.4800
        2841    44.301100     214.0000     202.1800     121.4700
        2842    44.313300     249.0000     230.5700     121.4700
        2843    44.325600     301.0000     268.6300     121.4600
        2844    44.337800     321.0000     315.5800     121.4600
        2845    44.350100     371.0000     367.2900     121.4500
        2846    44.362300     412.0000     413.4200     121.4400
        2847    44.374600     481.0000     436.5300     121.4400
        2848    44.386800     464.0000     422.9600     121.4300
        2849    44.399100     417.0000     379.4200     121.4300
        2850    44.411300     337.0000     329.2300     121.4200
        2851    44.423600     320.0000     291.6500     121.4100
        2852    44.435800     265.0000     272.9200     121.4100
        2853    44.448100     256.0000     271.0100     121.4000
        2854    44.460300     288.0000     281.0900     121.4000
        2855    44.472600     310.0000     296.8200     121.3900
        2856    44.484800     319.0000     309.5500     121.3800
        2857    44.497100     311.0000     309.9800     121.3800
        2858    44.509300     281.0000     295.1100     121.3700
        2859    44.521600     268.0000     272.0800     121.3700
        2860    44.533800     237.0000     251.1200     121.3600
        2861    44.546100     230.0000     236.8500     121.3600
        2862    44.558300     221.0000     227.8100     121.3500
        2863    44.570600     213.0000     220.2000     121.3400
        2864    44.582800     180.0000     210.6400     121.3400
        2865    44.595100     213.0000     198.2000     121.3300
        2866    44.607300     182.0000     185.3300     121.3300
        2867    44.619600     192.0000     175.2200     121.3200
        2868    44.631800     185.0000     169.1500     121.3100
        2869    44.644100     179.0000     166.7200     121.3100
        2870    44.656300     178.0000     166.7200     121.3000
        2871    44.668600     173.0000     167.7500     121.3000
        2872    44.680800     162.0000     168.3500     121.2900
        2873    44.693100     163.0000     167.2900     121.2900
        2874    44.705300     158.0000     163.9900     121.2800
        2875    44.717600     151.0000     159.1900     121.2700
        2876    44.729800     166.0000     154.7500     121.2700
        2877    44.742100     166.0000     152.1100     121.2600
        2878    44.754300     163.0000     151.6100     121.2600
        2879    44.766600     158.0000     152.8400     121.2500
        2880    44.778800     176.0000     154.9300     121.2500
        2881    44.791100     154.0000     156.5700     121.2400
        2882    44.803300     150.0000     156.1800     121.2400
        2883    44.815600     146.0000     153.1600     121.2300
        2884    44.827800     172.0000     148.6400     121.2200
        2885    44.840100     134.0000     144.4600     121.2200
        2886    44.852400     127.0000     141.6900     121.2100
        2887    44.864600     129.0000     140.4800     121.2100
        2888    44.876900     155.0000     140.5300     121.2000
        2889    44.889100     135.0000     141.4000     121.2000
        2890    44.901400     145.0000     142.5200     121.1900
        2891    44.913600     159.0000     143.1200     121.1800
        2892    44.925900     122.0000     142.5500     121.1800
        2893    44.938100     145.0000     140.8300     121.1700
        2894    44.950400     138.0000     138.6700     121.1700
        2895    44.962600     160.0000     136.8500     121.1600
        2896    44.974900     145.0000     135.6800     121.1600
        2897    44.987100     141.0000     135.1300     121.1500
        2898    44.999400     147.0000     135.0700     121.1500
        2899    45.011600     165.0000     135.3600     121.1400
        2900    45.023900     149.0000     135.9300     121.1300
        2901    45.036100     134.0000     136.7600     121.1300
        2902    45.048400     127.0000     137.8700     121.1200
        2903    45.060600     129.0000     139.3300     121.1200
        2904    45.072900     135.0000     141.2300     121.1100
        2905    45.085100     134.0000     143.7700     121.1100
        2906    45.097400     153.0000     147.3400     121.1000
        2907    45.109600     183.0000     152.6300     121.0900
        2908    45.121900     188.0000     160.5800     121.0900
        2909    45.134100     170.0000     172.3500     121.0800
        2910    45.146400     190.0000     189.2400     121.0800
        2911    45.158600     204.0000     212.1700     121.0700
        2912    45.170900     248.0000     240.9700     121.0700
        2913    45.183100     282.0000     273.5300     121.0600
        2914    45.195400     293.0000     304.5300     121.0600
        2915    45.207600     301.0000     324.6900     121.0500
        2916    45.219900     298.0000     324.4900     121.0400
        2917    45.232100     328.0000     302.8900     121.0400
        2918    45.244400     246.0000     270.8700     121.0300
        2919    45.256600     235.0000     242.2400     121.0300
        2920    45.268900     211.0000     224.2900     121.0200
        2921    45.281100     191.0000     217.6900     121.0200
        2922    45.293400     225.0000     219.9800     121.0100
        2923    45.305600     226.0000     227.4900     121.0000
        2924    45.317900     219.0000     235.4300     121.0000
        2925    45.330100     228.0000     237.9600     120.9900
        2926    45.342400     229.0000     230.6500     120.9900
        2927    45.354600     230.0000     214.2300     120.9800
        2928    45.366900     206.0000     194.3800     120.9800
        2929    45.379100     152.0000     176.7500     120.9700
        2930    45.391400     170.0000     163.7400     120.9700
        2931    45.403600     157.0000     155.1400     120.9600
        2932    45.415900     165.0000     149.9300     120.9500
        2933    45.428100     145.0000     147.1300     120.9500
        2934    45.440400     152.0000     145.9400     120.9400
        2935    45.452600     158.0000     145.6400     120.9400
        2936    45.464900     143.0000     145.4400     120.9300
        2937    45.477100     154.0000     144.4600     120.9300
        2938    45.489400     132.0000     142.2500     120.9200
        2939    45.501700     138.0000     139.4000     120.9100
        2940    45.513900     142.0000     136.8900     120.9100
        2941    45.526200     142.0000     135.1900     120.9000
        2942    45.538400     147.0000     134.3100     120.9000
        2943    45.550700     120.0000     134.0800     120.8900
        2944    45.562900     153.0000     134.2800     120.8800
        2945    45.575200     121.0000     134.6700     120.8800
        2946    45.587400     150.0000     134.9200     120.8700
        2947    45.599700     152.0000     134.6800     120.8700
        2948    45.611900     147.0000     133.9000     120.8600
        2949    45.624200     124.0000     132.9700     120.8600
        2950    45.636400     133.0000     132.4000     120.8500
        2951    45.648700     138.0000     132.4100     120.8400
        2952    45.660900     149.0000     132.9400     120.8400
        2953    45.673200     136.0000     134.0300     120.8300
        2954    45.685400     146.0000     135.7300     120.8300
        2955    45.697700     154.0000     137.8400     120.8200
        2956    45.709900     148.0000     139.9800     120.8100
        2957    45.722200     142.0000     141.2400     120.8100
        2958    45.734400     116.0000     140.9400     120.8000
        2959    45.746700     143.0000     139.5800     120.8000
        2960    45.758900     142.0000     138.4000     120.7900
        2961    45.771200     142.0000     138.0500     120.7800
        2962    45.783400     131.0000     138.4500     120.7800
        2963    45.795700     151.0000     139.2700     120.7700
        2964    45.807900     119.0000     139.9200     120.7700
        2965    45.820200     122.0000     139.8700     120.7600
        2966    45.832400     118.0000     139.0300     120.7500
        2967    45.844700     134.0000     137.5900     120.7500
        2968    45.856900     148.0000     135.7300     120.7400
        2969    45.869200     140.0000     133.8300     120.7400
        2970    45.881400     126.0000     132.3700     120.7300
        2971    45.893700     139.0000     131.4900     120.7200
        2972    45.905900     130.0000     131.0500     120.7200
        2973    45.918200     118.0000     130.8000     120.7100
        2974    45.930400     148.0000     130.4000     120.7100
        2975    45.942700     136.0000     129.6600     120.7000
        2976    45.954900     130.0000     128.6900     120.6900
        2977    45.967200     142.0000     127.7400     120.6900
        2978    45.979400     135.0000     126.9600     120.6800
        2979    45.991700     124.0000     126.3400     120.6700
        2980    46.003900     137.0000     125.8500     120.6700
        2981    46.016200     134.0000     125.4700     120.6600
        2982    46.028400     137.0000     125.2100     120.6600
        2983    46.040700     120.0000     125.0400     120.6500
        2984    46.052900     146.0000     124.9500     120.6400
        2985    46.065200     144.0000     124.9100     120.6400
        2986    46.077400     148.0000     124.9200     120.6300
        2987    46.089700     139.0000     124.9400     120.6200
        2988    46.101900     142.0000     124.9700     120.6200
        2989    46.114200     123.0000     124.9900     120.6100
        2990    46.126500     149.0000     125.0000     120.6000
        2991    46.138700     132.0000     125.0300     120.6000
        2992    46.151000     129.0000     125.1100     120.5900
        2993    46.163200     130.0000     125.2300     120.5900
        2994    46.175500     128.0000     125.4200     120.5800
        2995    46.187700     148.0000     125.6700     120.5700
        2996    46.200000     128.0000     126.0000     120.5700
        2997    46.212200     134.0000     126.4200     120.5600
        2998    46.224500     115.0000     126.9200     120.5500
        2999    46.236700     148.0000     127.4700     120.5500
        3000    46.249000     116.0000     128.0000     120.5400
        3001    46.261200     136.0000     128.3700     120.5300
        3002    46.273500     126.0000     128.5100     120.5300
        3003    46.285700     132.0000     128.5300     120.5200
        3004    46.298000     120.0000     128.6400     120.5100
        3005    46.310200     138.0000     128.9900     120.5100
        3006    46.322500     154.0000     129.6500     120.5000
        3007    46.334700     139.0000     130.7100     120.4900
        3008    46.347000     146.0000     132.3200     120.4800
        3009    46.359200     130.0000     134.6800     120.4800
        3010    46.371500     158.0000     137.7500     120.4700
        3011    46.383700     119.0000     141.6200     120.4600
        3012    46.396000     154.0000     146.1200     120.4600
        3013    46.408200     136.0000     149.1900     120.4500
        3014    46.420500     145.0000     147.3000     120.4400
        3015    46.432700     150.0000     142.7800     120.4400
        3016    46.445000     120.0000     139.3300     120.4300
        3017    46.457200     126.0000     137.3300     120.4200
        3018    46.469500     119.0000     136.6000     120.4200
        3019    46.481700     160.0000     136.9600     120.4100
        3020    46.494000     142.0000     138.2200     120.4000
        3021    46.506200     158.0000     140.2700     120.3900
        3022    46.518500     163.0000     142.9100     120.3900
        3023    46.530700     130.0000     145.0500     120.3800
        3024    46.543000     151.0000     145.1400     120.3700
        3025    46.555200     165.0000     144.0800     120.3700
        3026    46.567500     151.0000     143.5700     120.3600
        3027    46.579700     153.0000     143.8800     120.3500
        3028    46.592000     146.0000     144.8700     120.3400
        3029    46.604200     150.0000     146.3700     120.3400
        3030    46.616500     167.0000     148.2700     120.3300
        3031    46.628700     160.0000     150.4700     120.3200
        3032    46.641000     156.0000     152.9700     120.3100
        3033    46.653200     153.0000     155.8800     120.3100
        3034    46.665500     170.0000     159.4400     120.3000
        3035    46.677700     167.0000     164.0400     120.2900
        3036    46.690000     177.0000     170.2500     120.2800
        3037    46.702200     187.0000     178.8900     120.2800
        3038    46.714500     169.0000     191.1700     120.2700
        3039    46.726700     228.0000     208.9100     120.2600
        3040    46.739000     234.0000     234.8200     120.2500
        3041    46.751300     282.0000     272.5800     120.2500
        3042    46.763500     327.0000     326.3600     120.2400
        3043    46.775800     422.0000     399.1500     120.2300
        3044    46.788000     472.0000     490.5300     120.2200
        3045    46.800300     571.0000     593.6600     120.2200
        3046    46.812500     662.0000     690.6100     120.2100
        3047    46.824800     795.0000     749.6800     120.2000
        3048    46.837000     750.0000     740.4400     120.1900
        3049    46.849300     642.0000     664.8100     120.1800
        3050    46.861500     592.0000     561.8800     120.1800
        3051    46.873800     483.0000     473.3000     120.1700
        3052    46.886000     423.0000     418.4200     120.1600
        3053    46.898300     413.0000     397.9900     120.1500
        3054    46.910500     386.0000     405.0500     120.1400
        3055    46.922800     470.0000     429.9100     120.1400
        3056    46.935000     462.0000     459.6400     120.1300
        3057    46.947300     470.0000     476.6300     120.1200
        3058    46.959500     479.0000     464.2000     120.1100
        3059    46.971800     415.0000     419.9600     120.1000
        3060    46.984000     323.0000     359.6500     120.0900
        3061    46.996300     306.0000     302.7200     120.0900
        3062    47.008500     256.0000     259.1600     120.0800
        3063    47.020800     226.0000     229.4800     120.0700
        3064    47.033000     202.0000     210.2700     120.0600
        3065    47.045300     187.0000     197.5700     120.0500
        3066    47.057500     184.0000     187.9900     120.0400
        3067    47.069800     174.0000     179.2100     120.0400
        3068    47.082000     193.0000     170.5800     120.0300
        3069    47.094300     174.0000     162.7700     120.0200
        3070    47.106500     169.0000     156.5500     120.0100
        3071    47.118800     140.0000     152.1700     120.0000
        3072    47.131000     148.0000     149.4500     119.9900
        3073    47.143300     192.0000     147.9800     119.9800
        3074    47.155500     165.0000     147.3800     119.9800
        3075    47.167800     138.0000     147.1300     119.9700
        3076    47.180000     139.0000     146.5900     119.9600
        3077    47.192300     159.0000     145.2500     119.9500
        3078    47.204500     135.0000     143.0600     119.9400
        3079    47.216800     140.0000     140.5300     119.9300
        3080    47.229000     105.0000     138.2400     119.9200
        3081    47.241300     155.0000     136.4400     119.9100
        3082    47.253500     122.0000     135.1600     119.9100
        3083    47.265800     130.0000     134.3100     119.9000
        3084    47.278000     121.0000     133.7800     119.8900
        3085    47.290300     127.0000     133.5300     119.8800
        3086    47.302500     144.0000     133.5600     119.8700
        3087    47.314800     125.0000     133.8600     119.8600
        3088    47.327000     127.0000     134.5100     119.8500
        3089    47.339300     128.0000     135.6000     119.8400
        3090    47.351500     162.0000     137.2900     119.8300
        3091    47.363800     138.0000     139.8100     119.8200
        3092    47.376000     136.0000     143.4900     119.8100
        3093    47.388300     144.0000     148.5900     119.8000
        3094    47.400600     153.0000     155.1600     119.8000
        3095    47.412800     166.0000     162.8900     119.7900
        3096    47.425100     140.0000     170.7300     119.7800
        3097    47.437300     154.0000     176.2200     119.7700
        3098    47.449600     176.0000     176.2200     119.7600
        3099    47.461800     163.0000     170.3300     119.7500
        3100    47.474100     150.0000     162.2300     119.7400
        3101    47.486300     140.0000     155.5600     119.7300
        3102    47.498600     150.0000     151.6100     119.7200
        3103    47.510800     170.0000     150.2500     119.7100
        3104    47.523100     122.0000     150.9700     119.7000
        3105    47.535300     141.0000     153.2000     119.6900
        3106    47.547600     139.0000     156.2000     119.6800
        3107    47.559800     128.0000     158.7500     119.6700
        3108    47.572100     171.0000     159.2100     119.6600
        3109    47.584300     164.0000     156.8600     119.6500
        3110    47.596600     134.0000     152.9100     119.6400
        3111    47.608800     124.0000     149.1800     119.6300
        3112    47.621100     123.0000     146.5600     119.6200
        3113    47.633300     149.0000     145.1000     119.6100
        3114    47.645600     143.0000     144.6400     119.6000
        3115    47.657800     149.0000     145.0700     119.5900
        3116    47.670100     161.0000     146.4300     119.5800
        3117    47.682300     154.0000     148.8900     119.5700
        3118    47.694600     171.0000     152.8200     119.5600
        3119    47.706800     175.0000     158.8200     119.5500
        3120    47.719100     176.0000     167.7600     119.5400
        3121    47.731300     173.0000     180.9600     119.5300
        3122    47.743600     202.0000     200.1700     119.5200
        3123    47.755800     231.0000     226.9400     119.5100
        3124    47.768100     276.0000     261.4500     119.5000
        3125    47.780300     316.0000     302.5600     119.4900
        3126    47.792600     346.0000     346.1800     119.4800
        3127    47.804800     396.0000     381.6000     119.4600
        3128    47.817100     409.0000     393.7100     119.4500
        3129    47.829300     434.0000     374.5700     119.4400
        3130    47.841600     374.0000     334.0500     119.4300
        3131    47.853800     312.0000     291.3300     119.4200
        3132    47.866100     248.0000     259.6800     119.4100
        3133    47.878300     230.0000     242.9100     119.4000
        3134    47.890600     214.0000     239.4300     119.3900
        3135    47.902800     240.0000     245.9400     119.3800
        3136    47.915100     224.0000     258.6200     119.3700
        3137    47.927300     282.0000     271.7600     119.3600
        3138    47.939600     249.0000     277.4600     119.3500
        3139    47.951800     274.0000     269.4800     119.3300
        3140    47.964100     238.0000     249.0200     119.3200
        3141    47.976300     217.0000     223.8800     119.3100
        3142    47.988600     198.0000     201.5000     119.3000
        3143    48.000800     188.0000     184.8400     119.2900
        3144    48.013100     156.0000     173.5300     119.2800
        3145    48.025400     166.0000     166.0700     119.2700
        3146    48.037600     140.0000     161.1400     119.2500
        3147    48.049900     158.0000     158.0500     119.2400
        3148    48.062100     157.0000     156.6500     119.2300
        3149    48.074400     142.0000     157.0700     119.2200
        3150    48.086600     161.0000     159.5800     119.2100
        3151    48.098900     173.0000     164.6900     119.2000
        3152    48.111100     183.0000     173.2500     119.1900
        3153    48.123400     177.0000     186.5200     119.1700
        3154    48.135600     179.0000     206.0600     119.1600
        3155    48.147900     267.0000     233.1900     119.1500
        3156    48.160100     277.0000     268.0800     119.1400
        3157    48.172400     336.0000     308.6700     119.1300
        3158    48.184600     345.0000     348.7900     119.1100
        3159    48.196900     379.0000     376.5900     119.1000
        3160    48.209100     381.0000     378.7500     119.0900
        3161    48.221400     366.0000     352.6200     119.0800
        3162    48.233600     324.0000     311.5000     119.0700
        3163    48.245900     301.0000     272.9100     119.0500
        3164    48.258100     258.0000     246.6500     119.0400
        3165    48.270400     217.0000     234.3700     119.0300
        3166    48.282600     227.0000     233.8600     119.0200
        3167    48.294900     239.0000     241.6400     119.0100
        3168    48.307100     241.0000     253.5400     118.9900
        3169    48.319400     281.0000     263.8500     118.9800
        3170    48.331600     276.0000     265.4500     118.9700
        3171    48.343900     260.0000     253.8000     118.9600
        3172    48.356100     236.0000     231.5800     118.9400
        3173    48.368400     229.0000     206.5300     118.9300
        3174    48.380600     171.0000     184.9700     118.9200
        3175    48.392900     178.0000     168.9300     118.9100
        3176    48.405100     155.0000     157.7200     118.8900
        3177    48.417400     160.0000     149.8700     118.8800
        3178    48.429600     146.0000     144.1400     118.8700
        3179    48.441900     137.0000     139.8000     118.8500
        3180    48.454100     135.0000     136.5000     118.8400
        3181    48.466400     125.0000     134.0000     118.8300
        3182    48.478600     137.0000     132.1000     118.8200
        3183    48.490900     131.0000     130.6300     118.8000
        3184    48.503100     134.0000     129.4900     118.7900
        3185    48.515400     138.0000     128.6000     118.7800
        3186    48.527600     126.0000     127.9100     118.7600
        3187    48.539900     140.0000     127.4000     118.7500
        3188    48.552100     134.0000     127.0600     118.7400
        3189    48.564400     141.0000     126.8900     118.7200
        3190    48.576600     135.0000     126.9300     118.7100
        3191    48.588900     126.0000     127.2000     118.7000
        3192    48.601100     133.0000     127.7100     118.6800
        3193    48.613400     119.0000     128.5000     118.6700
        3194    48.625600     107.0000     129.4800     118.6600
        3195    48.637900     120.0000     130.4300     118.6400
        3196    48.650100     124.0000     130.8900     118.6300
        3197    48.662400     144.0000     130.4300     118.6200
        3198    48.674700     150.0000     129.1700     118.6000
        3199    48.686900     120.0000     127.7300     118.5900
        3200    48.699100     114.0000     126.5900     118.5700
        3201    48.711400     130.0000     125.8800     118.5600
        3202    48.723700     111.0000     125.5500     118.5500
        3203    48.735900     130.0000     125.5200     118.5300
        3204    48.748200     139.0000     125.7200     118.5200
        3205    48.760400     116.0000     126.0300     118.5000
        3206    48.772700     121.0000     126.2700     118.4900
        3207    48.784900     135.0000     126.1900     118.4800
        3208    48.797200     120.0000     125.6700     118.4600
        3209    48.809400     137.0000     124.8900     118.4500
        3210    48.821700     109.0000     124.1300     118.4300
        3211    48.833900     115.0000     123.5400     118.4200
        3212    48.846200     133.0000     123.1300     118.4100
        3213    48.858400     120.0000     122.8600     118.3900
        3214    48.870700     120.0000     122.6900     118.3800
        3215    48.882900     105.0000     122.5800     118.3600
        3216    48.895200     124.0000     122.5100     118.3500
        3217    48.907400     141.0000     122.4400     118.3300
        3218    48.919700     109.0000     122.3800     118.3200
        3219    48.931900     127.0000     122.3300     118.3000
        3220    48.944200     114.0000     122.3200     118.2900
        3221    48.956400     106.0000     122.3400     118.2700
        3222    48.968700     127.0000     122.4000     118.2600
        3223    48.980900     135.0000     122.5000     118.2400
        3224    48.993200     109.0000     122.6200     118.2300
        3225    49.005400     111.0000     122.7700     118.2100
        3226    49.017700     129.0000     122.9400     118.2000
        3227    49.029900     136.0000     123.1300     118.1800
        3228    49.042200     118.0000     123.3200     118.1700
        3229    49.054400     134.0000     123.5200     118.1500
        3230    49.066700     120.0000     123.7700     118.1400
        3231    49.078900     118.0000     124.0700     118.1200
        3232    49.091200     120.0000     124.4700     118.1100
        3233    49.103400     121.0000     125.0000     118.0900
        3234    49.115700     110.0000     125.7100     118.0800
        3235    49.127900     129.0000     126.6800     118.0600
        3236    49.140200     126.0000     128.0300     118.0500
        3237    49.152400     127.0000     129.9000     118.0300
        3238    49.164700     129.0000     132.4700     118.0200
        3239    49.176900     117.0000     135.9500     118.0000
        3240    49.189200     138.0000     140.5200     117.9900
        3241    49.201400     132.0000     146.2300     117.9700
        3242    49.213700     159.0000     152.7600     117.9500
        3243    49.225900     143.0000     159.4700     117.9400
        3244    49.238200     163.0000     165.4200     117.9200
        3245    49.250400     180.0000     169.1500     117.9100
        3246    49.262700     151.0000     168.8400     117.8900
        3247    49.274900     168.0000     163.9000     117.8700
        3248    49.287200     154.0000     156.5200     117.8600
        3249    49.299400     133.0000     149.9100     117.8400
        3250    49.311700     155.0000     145.6300     117.8300
        3251    49.324000     128.0000     143.7300     117.8100
        3252    49.336200     142.0000     143.7000     117.7900
        3253    49.348500     155.0000     144.8600     117.7800
        3254    49.360700     123.0000     146.5400     117.7600
        3255    49.373000     125.0000     147.9700     117.7500
        3256    49.385200     138.0000     148.2300     117.7300
        3257    49.397500     134.0000     146.4400     117.7100
        3258    49.409700     144.0000     142.6500     117.7000
        3259    49.422000     139.0000     138.0800     117.6800
        3260    49.434200     128.0000     134.0300     117.6600
        3261    49.446500     139.0000     130.9900     117.6500
        3262    49.458700     140.0000     128.8600     117.6300
        3263    49.471000     112.0000     127.4000     117.6100
        3264    49.483200     117.0000     126.4100     117.6000
        3265    49.495500     131.0000     125.7400     117.5800
        3266    49.507700     116.0000     125.3200     117.5600
        3267    49.520000     121.0000     125.0700     117.5500
        3268    49.532200     110.0000     124.9500     117.5300
        3269    49.544500     118.0000     124.9500     117.5100
        3270    49.556700     142.0000     125.0500     117.4900
        3271    49.569000     120.0000     125.2900     117.4800
        3272    49.581200     125.0000     125.7000     117.4600
        3273    49.593500     103.0000     126.3500     117.4400
        3274    49.605700     122.0000     127.3600     117.4300
        3275    49.618000     115.0000     128.8700     117.4100
        3276    49.630200     120.0000     130.8800     117.3900
        3277    49.642500     119.0000     133.4400     117.3700
        3278    49.654700     131.0000     136.5200     117.3600
        3279    49.667000     147.0000     139.0600     117.3400
        3280    49.679200     121.0000     139.0700     117.3200
        3281    49.691500     141.0000     138.2600     117.3000
        3282    49.703700     135.0000     139.7200     117.2900
        3283    49.716000     149.0000     143.8700     117.2700
        3284    49.728200     161.0000     150.5900     117.2500
        3285    49.740500     155.0000     159.7000     117.2300
        3286    49.752700     184.0000     170.7700     117.2200
        3287    49.765000     215.0000     182.3700     117.2000
        3288    49.777200     194.0000     191.4100     117.1800
        3289    49.789500     192.0000     194.6900     117.1600
        3290    49.801700     216.0000     191.7700     117.1400
        3291    49.814000     185.0000     183.2700     117.1300
        3292    49.826200     209.0000     172.3700     117.1100
        3293    49.838500     168.0000     162.9900     117.0900
        3294    49.850700     130.0000     156.9800     117.0700
        3295    49.863000     149.0000     154.5000     117.0500
        3296    49.875200     148.0000     154.9900     117.0400
        3297    49.887500     171.0000     157.5700     117.0200
        3298    49.899700     173.0000     160.9100     117.0000
        3299    49.912000     162.0000     163.1400     116.9800
        3300    49.924200     143.0000     162.8500     116.9600
        3301    49.936500     142.0000     160.1000     116.9400
        3302    49.948700     161.0000     155.5200     116.9300
        3303    49.961000     147.0000     150.2300     116.9100
        3304    49.973300     135.0000     145.5300     116.8900
        3305    49.985500     122.0000     142.1800     116.8700
        3306    49.997800     147.0000     140.4100     116.8500
        3307    50.010000     146.0000     140.1600     116.8300
        3308    50.022300     123.0000     141.4500     116.8100
        3309    50.034500     134.0000     144.4500     116.8000
        3310    50.046800     136.0000     149.6200     116.7800
        3311    50.059000     137.0000     157.7000     116.7600
        3312    50.071300     153.0000     169.5800     116.7400
        3313    50.083500     208.0000     186.0400     116.7200
        3314    50.095800     184.0000     206.5300     116.7000
        3315    50.108000     270.0000     231.0700     116.6800
        3316    50.120300     274.0000     254.9800     116.6600
        3317    50.132500     264.0000     271.0000     116.6400
        3318    50.144800     284.0000     271.6000     116.6200
        3319    50.157000     250.0000     255.8200     116.6100
        3320    50.169300     230.0000     231.4000     116.5900
        3321    50.181500     196.0000     208.1400     116.5700
        3322    50.193800     193.0000     191.5700     116.5500
        3323    50.206000     191.0000     182.8900     116.5300
        3324    50.218300     163.0000     181.2300     116.5100
        3325    50.230500     223.0000     185.1000     116.4900
        3326    50.242800     165.0000     192.5100     116.4700
        3327    50.255000     185.0000     200.5200     116.4500
        3328    50.267300     179.0000     205.0000     116.4300
        3329    50.279500     183.0000     202.3200     116.4100
        3330    50.291800     168.0000     192.1300     116.3900
        3331    50.304000     160.0000     178.0200     116.3700
        3332    50.316300     157.0000     164.3200     116.3500
        3333    50.328500     137.0000     153.4200     116.3300
        3334    50.340800     128.0000     145.6500     116.3100
        3335    50.353000     134.0000     140.4500     116.2900
        3336    50.365300     105.0000     137.2000     116.2700
        3337    50.377500     146.0000     135.4700     116.2500
        3338    50.389800     141.0000     135.0000     116.2300
        3339    50.402000     152.0000     135.7300     116.2100
        3340    50.414300     137.0000     137.8300     116.1900
        3341    50.426500     134.0000     141.2600     116.1700
        3342    50.438800     148.0000     145.1900     116.1500
        3343    50.451000     155.0000     149.7000     116.1300
        3344    50.463300     134.0000     156.3000     116.1100
        3345    50.475500     175.0000     164.7700     116.0900
        3346    50.487800     164.0000     173.2700     116.0700
        3347    50.500000     199.0000     178.8500     116.0500
        3348    50.512300     189.0000     178.8600     116.0300
        3349    50.524500     155.0000     173.2300     116.0100
        3350    50.536800     164.0000     164.9000     115.9900
        3351    50.549000     139.0000     157.2800     115.9700
        3352    50.561300     147.0000     152.1500     115.9500
        3353    50.573500     162.0000     149.5800     115.9300
        3354    50.585800     147.0000     149.3900     115.9100
        3355    50.598000     158.0000     151.7500     115.8900
        3356    50.610300     132.0000     156.0700     115.8600
        3357    50.622600     163.0000     160.8600     115.8400
        3358    50.634800     165.0000     163.8700     115.8200
        3359    50.647100     167.0000     162.8900     115.8000
        3360    50.659300     161.0000     157.6800     115.7800
        3361    50.671600     156.0000     150.3600     115.7600
        3362    50.683800     135.0000     143.3800     115.7400
        3363    50.696100     150.0000     137.9300     115.7200
        3364    50.708300     138.0000     134.2100     115.7000
        3365    50.720600     133.0000     131.9500     115.6800
        3366    50.732800     123.0000     130.8300     115.6500
        3367    50.745100     130.0000     130.5200     115.6300
        3368    50.757300     122.0000     130.6800     115.6100
        3369    50.769600     146.0000     130.8600     115.5900
        3370    50.781800     153.0000     130.6100     115.5700
        3371    50.794100     135.0000     129.8600     115.5500
        3372    50.806300     128.0000     129.0600     115.5300
        3373    50.818600     150.0000     128.6800     115.5100
        3374    50.830800     150.0000     128.8600     115.4800
        3375    50.843100     128.0000     129.4700     115.4600
        3376    50.855300     126.0000     130.1400     115.4400
        3377    50.867600     163.0000     130.2800     115.4200
        3378    50.879800     124.0000     129.5500     115.4000
        3379    50.892100     119.0000     128.2600     115.3800
        3380    50.904300     145.0000     126.9900     115.3500
        3381    50.916600     154.0000     126.0800     115.3300
        3382    50.928800     141.0000     125.6200     115.3100
        3383    50.941100     112.0000     125.6000     115.2900
        3384    50.953300     135.0000     125.9600     115.2700
        3385    50.965600     153.0000     126.6700     115.2500
        3386    50.977800     124.0000     127.6200     115.2200
        3387    50.990100     128.0000     128.6600     115.2000
        3388    51.002300     129.0000     129.5500     115.1800
        3389    51.014600     137.0000     130.1100     115.1600
        3390    51.026800     135.0000     130.4900     115.1400
        3391    51.039100     153.0000     130.9700     115.1100
        3392    51.051300     154.0000     131.7100     115.0900
        3393    51.063600     131.0000     132.6200     115.0700
        3394    51.075800     141.0000     133.4600     115.0500
        3395    51.088100     144.0000     134.0800     115.0200
        3396    51.100300     163.0000     134.5700     115.0000
        3397    51.112600     157.0000     135.3700     114.9800
        3398    51.124800     142.0000     136.9500     114.9600
        3399    51.137100     160.0000     139.7400     114.9400
        3400    51.149300     138.0000     144.2100     114.9100
        3401    51.161600     160.0000     150.9900     114.8900
        3402    51.173800     192.0000     161.0000     114.8700
        3403    51.186100     184.0000     175.4000     114.8500
        3404    51.198300     210.0000     195.2900     114.8200
        3405    51.210600     213.0000     221.0800     114.8000
        3406    51.222800     290.0000     251.6200     114.7800
        3407    51.235100     315.0000     282.9200     114.7600
        3408    51.247300     340.0000     307.0200     114.7300
        3409    51.259600     324.0000     314.0800     114.7100
        3410    51.271900     316.0000     299.6600     114.6900
        3411    51.284100     286.0000     270.4200     114.6600
        3412    51.296400     253.0000     238.8600     114.6400
        3413    51.308600     219.0000     214.0300     114.6200
        3414    51.320900     175.0000     199.0000     114.6000
        3415    51.333100     217.0000     193.3100     114.5700
        3416    51.345400     215.0000     195.4200     114.5500
        3417    51.357600     186.0000     203.3100     114.5300
        3418    51.369900     192.0000     214.1500     114.5000
        3419    51.382100     227.0000     223.6500     114.4800
        3420    51.394400     215.0000     226.6500     114.4600
        3421    51.406600     218.0000     220.0200     114.4400
        3422    51.418900     213.0000     205.5600     114.4100
        3423    51.431100     194.0000     188.5600     114.3900
        3424    51.443400     153.0000     173.4500     114.3700
        3425    51.455600     145.0000     161.6900     114.3400
        3426    51.467900     135.0000     152.6700     114.3200
        3427    51.480100     136.0000     145.4300     114.3000
        3428    51.492400     121.0000     139.5100     114.2700
        3429    51.504600     143.0000     134.8800     114.2500
        3430    51.516900     136.0000     131.4800     114.2300
        3431    51.529100     117.0000     129.1300     114.2000
        3432    51.541400     115.0000     127.6200     114.1800
        3433    51.553600     130.0000     126.7300     114.1600
        3434    51.565900     137.0000     126.3000     114.1300
        3435    51.578100     127.0000     126.1400     114.1100
        3436    51.590400     115.0000     126.0200     114.0900
        3437    51.602600     128.0000     125.7200     114.0600
        3438    51.614900     130.0000     125.1400     114.0400
        3439    51.627100     117.0000     124.4100     114.0100
        3440    51.639400     118.0000     123.7900     113.9900
        3441    51.651600     115.0000     123.2000     113.9700
        3442    51.663900     138.0000     122.1000     113.9400
        3443    51.676100     131.0000     120.7600     113.9200
        3444    51.688400     124.0000     119.8300     113.9000
        3445    51.700600     141.0000     119.2700     113.8700
        3446    51.712900      90.0000     118.9100     113.8500
        3447    51.725100     126.0000     118.6900     113.8300
        3448    51.737400     132.0000     118.5700     113.8000
        3449    51.749600     109.0000     118.5400     113.7800
        3450    51.761900     127.0000     118.6000     113.7500
        3451    51.774100     113.0000     118.7600     113.7300
        3452    51.786400     116.0000     118.9300     113.7100
        3453    51.798600     129.0000     118.8600     113.6800
        3454    51.810900     148.0000     118.5200     113.6600
        3455    51.823100     115.0000     118.2400     113.6300
        3456    51.835400     110.0000     118.1300     113.6100
        3457    51.847600     121.0000     118.1400     113.5900
        3458    51.859900     108.0000     118.2600     113.5600
        3459    51.872100     124.0000     118.4600     113.5400
        3460    51.884400     100.0000     118.7600     113.5100
        3461    51.896700     123.0000     119.1500     113.4900
        3462    51.908900     119.0000     119.6100     113.4700
        3463    51.921200     139.0000     120.0700     113.4400
        3464    51.933400     130.0000     120.4400     113.4200
        3465    51.945700     110.0000     120.7300     113.3900
        3466    51.957900     108.0000     121.1400     113.3700
        3467    51.970200     130.0000     121.8500     113.3400
        3468    51.982400     117.0000     122.9700     113.3200
        3469    51.994700     125.0000     124.4600     113.3000
        3470    52.006900     129.0000     126.1400     113.2700
        3471    52.019200     112.0000     127.5400     113.2500
        3472    52.031400     116.0000     127.9700     113.2200
        3473    52.043700     139.0000     127.1300     113.2000
        3474    52.055900     141.0000     125.5800     113.1700
        3475    52.068200     117.0000     124.0400     113.1500
        3476    52.080400     124.0000     122.8800     113.1200
        3477    52.092700     119.0000     122.1500     113.1000
        3478    52.104900     122.0000     121.8300     113.0800
        3479    52.117200     135.0000     121.8900     113.0500
        3480    52.129400     101.0000     122.2400     113.0300
        3481    52.141700     105.0000     122.8000     113.0000
        3482    52.153900     136.0000     123.3600     112.9800
        3483    52.166200     124.0000     123.6300     112.9500
        3484    52.178400     140.0000     123.3500     112.9300
        3485    52.190700     106.0000     122.6400     112.9000
        3486    52.202900     134.0000     121.8800     112.8800
        3487    52.215200     115.0000     121.3000     112.8500
        3488    52.227400     111.0000     120.8800     112.8300
        3489    52.239700     129.0000     120.6300     112.8100
        3490    52.251900     144.0000     120.6800     112.7800
        3491    52.264200     117.0000     121.0400     112.7600
        3492    52.276400     126.0000     121.7700     112.7300
        3493    52.288700     130.0000     123.0000     112.7100
        3494    52.300900     131.0000     124.9200     112.6800
        3495    52.313200     127.0000     127.7500     112.6600
        3496    52.325400     145.0000     131.5800     112.6300
        3497    52.337700     137.0000     136.2900     112.6100
        3498    52.349900     147.0000     141.1700     112.5800
        3499    52.362200     144.0000     144.6300     112.5600
        3500    52.374400     168.0000     144.8200     112.5300
        3501    52.386700     151.0000     141.5300     112.5100
        3502    52.398900     144.0000     136.6300     112.4800
        3503    52.411200     152.0000     132.2700     112.4600
        3504    52.423400     137.0000     129.4000     112.4300
        3505    52.435700     154.0000     128.0600     112.4100
        3506    52.447900     125.0000     128.0100     112.3800
        3507    52.460200     118.0000     129.0400     112.3600
        3508    52.472400     138.0000     130.9100     112.3300
        3509    52.484700     140.0000     133.3200     112.3100
        3510    52.496900     140.0000     135.6300     112.2800
        3511    52.509200     134.0000     136.9500     112.2600
        3512    52.521400     133.0000     136.7100     112.2400
        3513    52.533700     155.0000     135.2700     112.2100
        3514    52.546000     131.0000     133.6100     112.1900
        3515    52.558200     126.0000     132.4600     112.1600
        3516    52.570500     128.0000     131.9200     112.1400
        3517    52.582700     116.0000     131.6700     112.1100
        3518    52.595000     122.0000     131.4700     112.0900
        3519    52.607200     138.0000     131.3800     112.0600
        3520    52.619500     157.0000     131.6000     112.0400
        3521    52.631700     126.0000     132.2500     112.0100
        3522    52.644000     123.0000     133.3200     111.9900
        3523    52.656200     143.0000     134.7700     111.9600
        3524    52.668500     137.0000     136.5600     111.9400
        3525    52.680700     125.0000     138.6400     111.9100
        3526    52.693000     113.0000     140.9400     111.8900
        3527    52.705200     148.0000     143.4200     111.8600
        3528    52.717500     134.0000     145.9600     111.8400
        3529    52.729700     157.0000     148.4500     111.8100
        3530    52.742000     133.0000     150.9000     111.7900
        3531    52.754200     173.0000     153.4600     111.7600
        3532    52.766500     163.0000     156.3400     111.7400
        3533    52.778700     134.0000     159.7800     111.7100
        3534    52.791000     149.0000     164.0500     111.6900
        3535    52.803200     182.0000     169.5300     111.6600
        3536    52.815500     181.0000     176.7400     111.6400
        3537    52.827700     178.0000     186.4000     111.6100
        3538    52.840000     200.0000     199.5500     111.5900
        3539    52.852200     238.0000     217.7000     111.5600
        3540    52.864500     249.0000     242.9900     111.5400
        3541    52.876700     293.0000     278.4600     111.5100
        3542    52.889000     386.0000     328.0900     111.4800
        3543    52.901200     414.0000     396.3000     111.4600
        3544    52.913500     543.0000     486.5800     111.4300
        3545    52.925700     638.0000     598.7800     111.4100
        3546    52.938000     722.0000     725.8400     111.3800
        3547    52.950200     868.0000     848.6900     111.3600
        3548    52.962500     955.0000     934.7700     111.3300
        3549    52.974700     967.0000     950.5800     111.3100
        3550    52.987000     931.0000     889.0200     111.2800
        3551    52.999200     900.0000     779.7700     111.2600
        3552    53.011500     684.0000     664.8100     111.2300
        3553    53.023700     562.0000     571.5300     111.2100
        3554    53.036000     550.0000     509.7800     111.1800
        3555    53.048200     455.0000     480.3500     111.1600
        3556    53.060500     449.0000     480.4500     111.1300
        3557    53.072700     488.0000     504.4600     111.1100
        3558    53.085000     565.0000     542.6200     111.0800
        3559    53.097200     580.0000     579.5500     111.0600
        3560    53.109500     590.0000     595.7600     111.0300
        3561    53.121700     585.0000     576.6400     111.0100
        3562    53.134000     537.0000     523.4500     110.9800
        3563    53.146200     491.0000     452.5800     110.9600
        3564    53.158500     396.0000     382.3700     110.9300
        3565    53.170700     326.0000     322.8200     110.9100
        3566    53.183000     253.0000     276.1900     110.8900
        3567    53.195200     220.0000     241.4700     110.8600
        3568    53.207500     213.0000     215.9000     110.8400
        3569    53.219800     183.0000     197.6700     110.8100
        3570    53.232000     178.0000     184.8000     110.7900
        3571    53.244300     146.0000     175.7000     110.7600
        3572    53.256500     153.0000     169.0600     110.7400
        3573    53.268800     129.0000     163.7500     110.7100
        3574    53.281000     142.0000     159.0000     110.6900
        3575    53.293300     155.0000     154.6600     110.6600
        3576    53.305500     108.0000     150.9800     110.6400
        3577    53.317800     152.0000     148.1900     110.6100
        3578    53.330000     148.0000     146.2500     110.5900
        3579    53.342300     131.0000     145.0100     110.5600
        3580    53.354500     160.0000     144.4100     110.5400
        3581    53.366800     143.0000     144.5400     110.5100
        3582    53.379000     146.0000     145.6900     110.4900
        3583    53.391300     129.0000     148.2100     110.4600
        3584    53.403500     139.0000     152.5800     110.4400
        3585    53.415800     157.0000     159.4400     110.4100
        3586    53.428000     190.0000     169.6300     110.3900
        3587    53.440300     181.0000     184.0300     110.3600
        3588    53.452500     220.0000     203.1600     110.3400
        3589    53.464800     220.0000     226.5100     110.3200
        3590    53.477000     232.0000     251.6300     110.2900
        3591    53.489300     288.0000     273.3100     110.2700
        3592    53.501500     254.0000     284.2300     110.2400
        3593    53.513800     250.0000     279.1700     110.2200
        3594    53.526000     291.0000     259.9200     110.1900
        3595    53.538300     226.0000     234.6200     110.1700
        3596    53.550500     243.0000     211.5500     110.1400
        3597    53.562800     216.0000     195.0600     110.1200
        3598    53.575000     191.0000     186.0900     110.0900
        3599    53.587300     181.0000     183.9900     110.0700
        3600    53.599500     190.0000     187.6200     110.0500
        3601    53.611800     171.0000     195.4200     110.0200
        3602    53.624000     187.0000     205.0300     110.0000
        3603    53.636300     179.0000     212.9100     109.9700
        3604    53.648500     180.0000     214.9700     109.9500
        3605    53.660800     195.0000     208.8600     109.9200
        3606    53.673000     201.0000     195.9900     109.9000
        3607    53.685300     170.0000     180.4900     109.8800
        3608    53.697500     180.0000     166.0500     109.8500
        3609    53.709800     148.0000     154.3500     109.8300
        3610    53.722000     141.0000     145.5900     109.8000
        3611    53.734300     147.0000     139.3400     109.7800
        3612    53.746500     126.0000     135.0400     109.7500
        3613    53.758800     135.0000     132.1900     109.7300
        3614    53.771000     117.0000     130.3300     109.7100
        3615    53.783300     132.0000     129.0800     109.6800
        3616    53.795500     116.0000     128.0800     109.6600
        3617    53.807800     144.0000     127.0800     109.6300
        3618    53.820000     145.0000     126.0000     109.6100
        3619    53.832300     122.0000     124.9100     109.5900
        3620    53.844600     116.0000     123.8800     109.5600
        3621    53.856800     117.0000     122.9600     109.5400
        3622    53.869100     123.0000     122.1900     109.5200
        3623    53.881300     131.0000     121.6300     109.4900
        3624    53.893600     117.0000     121.2700     109.4700
        3625    53.905800     115.0000     121.1300     109.4400
        3626    53.918100     127.0000     121.2000     109.4200
        3627    53.930300     131.0000     121.4900     109.4000
        3628    53.942600     129.0000     122.0300     109.3700
        3629    53.954800     128.0000     122.8300     109.3500
        3630    53.967100     131.0000     123.9700     109.3300
        3631    53.979300     136.0000     125.2600     109.3000
        3632    53.991600     113.0000     125.7800     109.2800
        3633    54.003800     120.0000     125.1700     109.2600
        3634    54.016100     143.0000     124.7700     109.2300
        3635    54.028300     120.0000     125.1000     109.2100
        3636    54.040600     122.0000     126.0900     109.1900
        3637    54.052800     131.0000     127.7000     109.1600
        3638    54.065100     136.0000     130.0400     109.1400
        3639    54.077300     141.0000     133.3900     109.1200
        3640    54.089600     148.0000     138.1500     109.0900
        3641    54.101800     126.0000     144.9200     109.0700
        3642    54.114100     175.0000     154.5400     109.0500
        3643    54.126300     161.0000     167.8500     109.0200
        3644    54.138600     174.0000     185.3600     109.0000
        3645    54.150800     199.0000     207.2800     108.9800
        3646    54.163100     223.0000     232.8800     108.9500
        3647    54.175300     235.0000     258.4300     108.9300
        3648    54.187600     271.0000     276.8500     108.9100
        3649    54.199800     298.0000     280.7900     108.8900
        3650    54.212100     261.0000     268.7000     108.8600
        3651    54.224300     243.0000     246.9300     108.8400
        3652    54.236600     232.0000     224.2400     108.8200
        3653    54.248800     228.0000     206.0200     108.7900
        3654    54.261100     173.0000     194.2500     108.7700
        3655    54.273300     169.0000     189.5200     108.7500
        3656    54.285600     184.0000     191.8200     108.7300
        3657    54.297800     216.0000     200.5500     108.7000
        3658    54.310100     210.0000     214.4100     108.6800
        3659    54.322300     231.0000     230.8800     108.6600
        3660    54.334600     280.0000     245.8300     108.6400
        3661    54.346800     306.0000     254.4400     108.6200
        3662    54.359100     243.0000     253.5800     108.5900
        3663    54.371300     249.0000     243.1600     108.5700
        3664    54.383600     235.0000     225.9000     108.5500
        3665    54.395800     211.0000     206.0200     108.5300
        3666    54.408100     201.0000     187.7000     108.5000
        3667    54.420300     186.0000     173.5600     108.4800
        3668    54.432600     135.0000     164.3900     108.4600
        3669    54.444800     164.0000     159.7800     108.4400
        3670    54.457100     156.0000     158.8200     108.4200
        3671    54.469400     166.0000     160.3200     108.4000
        3672    54.481600     152.0000     162.6700     108.3700
        3673    54.493900     166.0000     164.2700     108.3500
        3674    54.506100     181.0000     164.1800     108.3300
        3675    54.518400     146.0000     161.9700     108.3100
        3676    54.530600     144.0000     157.5600     108.2900
        3677    54.542900     135.0000     151.7500     108.2700
        3678    54.555100     125.0000     145.8600     108.2400
        3679    54.567400     146.0000     141.0000     108.2200
        3680    54.579600     140.0000     137.7300     108.2000
        3681    54.591900     145.0000     136.1600     108.1800
        3682    54.604100     125.0000     136.0800     108.1600
        3683    54.616400     141.0000     137.0300     108.1400
        3684    54.628600     141.0000     138.3000     108.1200
        3685    54.640900     149.0000     139.3100     108.1000
        3686    54.653100     148.0000     139.9900     108.0800
        3687    54.665400     126.0000     140.4100     108.0500
        3688    54.677600     144.0000     139.9800     108.0300
        3689    54.689900     138.0000     137.9200     108.0100
        3690    54.702100     109.0000     134.5300     107.9900
        3691    54.714400     123.0000     130.9900     107.9700
        3692    54.726600     126.0000     128.2200     107.9500
        3693    54.738900     134.0000     126.4600     107.9300
        3694    54.751100     140.0000     125.6600     107.9100
        3695    54.763400     125.0000     125.6700     107.8900
        3696    54.775600     122.0000     126.3300     107.8700
        3697    54.787900     133.0000     127.5000     107.8500
        3698    54.800100     146.0000     129.1000     107.8300
        3699    54.812400     109.0000     131.1200     107.8100
        3700    54.824600     134.0000     133.3100     107.7900
        3701    54.836900     139.0000     135.5800     107.7700
        3702    54.849100     146.0000     138.4100     107.7500
        3703    54.861400     148.0000     142.6900     107.7300
        3704    54.873600     141.0000     149.0700     107.7100
        3705    54.885900     163.0000     157.3700     107.6900
        3706    54.898100     182.0000     166.4000     107.6700
        3707    54.910400     165.0000     173.8400     107.6500
        3708    54.922600     171.0000     177.0400     107.6300
        3709    54.934900     160.0000     174.9400     107.6100
        3710    54.947100     192.0000     169.1500     107.5900
        3711    54.959400     169.0000     162.5300     107.5700
        3712    54.971600     153.0000     156.8200     107.5600
        3713    54.983900     154.0000     152.1000     107.5400
        3714    54.996100     147.0000     147.9600     107.5200
        3715    55.008400     137.0000     144.7900     107.5000
        3716    55.020600     134.0000     143.3900     107.4800
        3717    55.032900     151.0000     143.9600     107.4600
        3718    55.045100     126.0000     145.8600     107.4400
        3719    55.057400     151.0000     147.8000     107.4200
        3720    55.069600     136.0000     148.3000     107.4100
        3721    55.081900     147.0000     146.6000     107.3900
        3722    55.094100     134.0000     143.1600     107.3700
        3723    55.106400     126.0000     139.1900     107.3500
        3724    55.118700     153.0000     135.5800     107.3300
        3725    55.130900     135.0000     132.4400     107.3100
        3726    55.143200     121.0000     129.5200     107.3000
        3727    55.155400     141.0000     126.7500     107.2800
        3728    55.167700     114.0000     124.2600     107.2600
        3729    55.179900     126.0000     122.0500     107.2400
        3730    55.192200     113.0000     120.0300     107.2200
        3731    55.204400     129.0000     118.1900     107.2100
        3732    55.216700     133.0000     116.6000     107.1900
        3733    55.228900     127.0000     115.3800     107.1700
        3734    55.241200     117.0000     114.5500     107.1500
        3735    55.253400     122.0000     114.0100     107.1400
        3736    55.265700      99.0000     113.7100     107.1200
        3737    55.277900     124.0000     113.6000     107.1000
        3738    55.290200     123.0000     113.6800     107.0900
        3739    55.302400     140.0000     113.9100     107.0700
        3740    55.314700     136.0000     114.2200     107.0500
        3741    55.326900     124.0000     114.5300     107.0400
        3742    55.339200     120.0000     114.7500     107.0200
        3743    55.351400     100.0000     114.6200     107.0000
        3744    55.363700     119.0000     114.0700     106.9900
        3745    55.375900      91.0000     113.5400     106.9700
        3746    55.388200     117.0000     113.3100     106.9500
        3747    55.400400     105.0000     113.3600     106.9400
        3748    55.412700     102.0000     113.6900     106.9200
        3749    55.424900     124.0000     114.3200     106.9100
        3750    55.437200     120.0000     115.3000     106.8900
        3751    55.449400     120.0000     116.6700     106.8700
        3752    55.461700     128.0000     118.3600     106.8600
        3753    55.473900     128.0000     120.2600     106.8400
        3754    55.486200     116.0000     122.0200     106.8300
        3755    55.498400     116.0000     123.0400     106.8100
        3756    55.510700     122.0000     122.8200     106.8000
        3757    55.522900     117.0000     121.6600     106.7800
        3758    55.535200     121.0000     120.3300     106.7700
        3759    55.547400     112.0000     119.4100     106.7500
        3760    55.559700     100.0000     119.0700     106.7400
        3761    55.571900     122.0000     119.1900     106.7200
        3762    55.584200     137.0000     119.4400     106.7100
        3763    55.596400     128.0000     119.4900     106.6900
        3764    55.608700     114.0000     119.3900     106.6800
        3765    55.620900     117.0000     119.4000     106.6600
        3766    55.633200     137.0000     119.6000     106.6500
        3767    55.645400     118.0000     119.8500     106.6300
        3768    55.657700     105.0000     119.8900     106.6200
        3769    55.669900     122.0000     119.6200     106.6100
        3770    55.682200     127.0000     119.1700     106.5900
        3771    55.694400     112.0000     118.6500     106.5800
        3772    55.706700     117.0000     118.1600     106.5700
        3773    55.718900     123.0000     117.7600     106.5500
        3774    55.731200     126.0000     117.4600     106.5400
        3775    55.743400     122.0000     117.1300     106.5200
        3776    55.755700     126.0000     116.7500     106.5100
        3777    55.768000     128.0000     116.4100     106.5000
        3778    55.780200     120.0000     116.2500     106.4900
        3779    55.792500     132.0000     116.3300     106.4700
        3780    55.804700     109.0000     116.6700     106.4600
        3781    55.817000     104.0000     117.2700     106.4500
        3782    55.829200     117.0000     118.1300     106.4300
        3783    55.841500     108.0000     119.2400     106.4200
        3784    55.853700     122.0000     120.6500     106.4100
        3785    55.866000     142.0000     122.5100     106.4000
        3786    55.878200     127.0000     125.0800     106.3900
        3787    55.890500     119.0000     128.7000     106.3700
        3788    55.902700     125.0000     133.8000     106.3600
        3789    55.915000     149.0000     140.8800     106.3500
        3790    55.927200     167.0000     150.3400     106.3400
        3791    55.939500     148.0000     162.3900     106.3300
        3792    55.951700     171.0000     176.8500     106.3200
        3793    55.964000     202.0000     192.5300     106.3100
        3794    55.976200     171.0000     206.5200     106.2900
        3795    55.988500     213.0000     214.6700     106.2800
        3796    56.000700     237.0000     214.1300     106.2700
        3797    56.013000     189.0000     205.7500     106.2600
        3798    56.025200     192.0000     193.1500     106.2500
        3799    56.037500     202.0000     179.9500     106.2400
        3800    56.049700     179.0000     168.6400     106.2300
        3801    56.062000     150.0000     160.7800     106.2200
        3802    56.074200     155.0000     156.8000     106.2100
        3803    56.086500     163.0000     156.2700     106.2000
        3804    56.098700     166.0000     158.3900     106.1900
        3805    56.111000     161.0000     162.2900     106.1800
        3806    56.123200     152.0000     166.6600     106.1700
        3807    56.135500     171.0000     169.5800     106.1600
        3808    56.147700     153.0000     169.1900     106.1500
        3809    56.160000     170.0000     164.9800     106.1400
        3810    56.172200     165.0000     158.0700     106.1300
        3811    56.184500     153.0000     150.2000     106.1300
        3812    56.196700     146.0000     142.7300     106.1200
        3813    56.209000     146.0000     136.5200     106.1100
        3814    56.221200     123.0000     131.9400     106.1000
        3815    56.233500     119.0000     128.9200     106.0900
        3816    56.245700     129.0000     127.2100     106.0800
        3817    56.258000     132.0000     126.6100     106.0800
        3818    56.270200     127.0000     127.0600     106.0700
        3819    56.282500     124.0000     128.5000     106.0600
        3820    56.294700     112.0000     130.6900     106.0500
        3821    56.307000     133.0000     133.0400     106.0400
        3822    56.319200     144.0000     134.6400     106.0400
        3823    56.331500     134.0000     134.5800     106.0300
        3824    56.343700     135.0000     132.7000     106.0200
        3825    56.356000     132.0000     129.7500     106.0200
        3826    56.368200     136.0000     126.8600     106.0100
        3827    56.380500     129.0000     124.7800     106.0000
        3828    56.392800     139.0000     123.8500     106.0000
        3829    56.405000     141.0000     124.1300     105.9900
        3830    56.417300     133.0000     125.6800     105.9800
        3831    56.429500     131.0000     128.4900     105.9800
        3832    56.441800     147.0000     132.9000     105.9700
        3833    56.454000     133.0000     138.9400     105.9700
        3834    56.466300     172.0000     146.5200     105.9600
        3835    56.478500     167.0000     155.2200     105.9500
        3836    56.490800     186.0000     164.2400     105.9500
        3837    56.503000     160.0000     172.2100     105.9400
        3838    56.515300     180.0000     177.0700     105.9400
        3839    56.527500     184.0000     176.7000     105.9300
        3840    56.539800     188.0000     170.6400     105.9300
        3841    56.552000     162.0000     160.9600     105.9200
        3842    56.564300     149.0000     150.8200     105.9200
        3843    56.576500     147.0000     142.5000     105.9200
        3844    56.588800     152.0000     136.8800     105.9100
        3845    56.601000     147.0000     133.9600     105.9100
        3846    56.613300     131.0000     133.4400     105.9000
        3847    56.625500     133.0000     134.9000     105.9000
        3848    56.637800     138.0000     137.7900     105.9000
        3849    56.650000     133.0000     141.3000     105.8900
        3850    56.662300     146.0000     144.2400     105.8900
        3851    56.674500     151.0000     145.2200     105.8900
        3852    56.686800     159.0000     143.3500     105.8900
        3853    56.699000     129.0000     138.9400     105.8800
        3854    56.711300     135.0000     133.3300     105.8800
        3855    56.723500     139.0000     127.9200     105.8800
        3856    56.735800     125.0000     123.4900     105.8800
        3857    56.748000     115.0000     120.2000     105.8700
        3858    56.760300     123.0000     117.9200     105.8700
        3859    56.772500     111.0000     116.4000     105.8700
        3860    56.784800     116.0000     115.4000     105.8700
        3861    56.797000     111.0000     114.7500     105.8700
        3862    56.809300     108.0000     114.3100     105.8700
        3863    56.821500     117.0000     114.0100     105.8700
        3864    56.833800     121.0000     113.8200     105.8600
        3865    56.846000     111.0000     113.7200     105.8600
        3866    56.858300     122.0000     113.6400     105.8600
        3867    56.870500     114.0000     113.4700     105.8600
        3868    56.882800     128.0000     113.1500     105.8600
        3869    56.895000     128.0000     112.7700     105.8600
        3870    56.907300     114.0000     112.4600     105.8600
        3871    56.919500     119.0000     112.2600     105.8600
        3872    56.931800     138.0000     112.1700     105.8600
        3873    56.944000     107.0000     112.1800     105.8700
        3874    56.956300     110.0000     112.3000     105.8700
        3875    56.968500     132.0000     112.5400     105.8700
        3876    56.980800     107.0000     112.9100     105.8700
        3877    56.993000     119.0000     113.4300     105.8700
        3878    57.005300     114.0000     114.1000     105.8700
        3879    57.017500     130.0000     114.9100     105.8700
        3880    57.029800     137.0000     115.8400     105.8800
        3881    57.042100     107.0000     116.8800     105.8800
        3882    57.054300     115.0000     118.0500     105.8800
        3883    57.066600     109.0000     119.2500     105.8800
        3884    57.078800     112.0000     120.2400     105.8900
        3885    57.091100     138.0000     121.1600     105.8900
        3886    57.103300     130.0000     122.8400     105.8900
        3887    57.115600     112.0000     125.8100     105.9000
        3888    57.127800     128.0000     130.3400     105.9000
        3889    57.140100     145.0000     136.6700     105.9000
        3890    57.152300     148.0000     144.7900     105.9100
        3891    57.164600     156.0000     154.1600     105.9100
        3892    57.176800     137.0000     163.2000     105.9200
        3893    57.189100     162.0000     169.5400     105.9200
        3894    57.201300     168.0000     171.1500     105.9200
        3895    57.213600     153.0000     167.8000     105.9300
        3896    57.225800     159.0000     161.4800     105.9300
        3897    57.238100     172.0000     154.8600     105.9400
        3898    57.250300     164.0000     150.1200     105.9400
        3899    57.262600     162.0000     148.5100     105.9500
        3900    57.274800     155.0000     150.2700     105.9600
        3901    57.287100     157.0000     155.1000     105.9600
        3902    57.299300     142.0000     162.5300     105.9700
        3903    57.311600     168.0000     172.3100     105.9800
        3904    57.323800     182.0000     184.1400     105.9800
        3905    57.336100     198.0000     196.5000     105.9900
        3906    57.348300     216.0000     206.0700     106.0000
        3907    57.360600     220.0000     208.8200     106.0000
        3908    57.372800     215.0000     202.7700     106.0100
        3909    57.385100     196.0000     189.8700     106.0200
        3910    57.397300     155.0000     174.6900     106.0300
        3911    57.409600     152.0000     161.1900     106.0300
        3912    57.421800     141.0000     151.2400     106.0400
        3913    57.434100     132.0000     144.9400     106.0500
        3914    57.446300     142.0000     141.6300     106.0600
        3915    57.458600     137.0000     140.5600     106.0700
        3916    57.470800     153.0000     141.2600     106.0800
        3917    57.483100     174.0000     143.3700     106.0900
        3918    57.495300     141.0000     146.1800     106.1000
        3919    57.507600     149.0000     148.3400     106.1100
        3920    57.519800     181.0000     148.2600     106.1200
        3921    57.532100     154.0000     145.1600     106.1300
        3922    57.544300     157.0000     139.7000     106.1400
        3923    57.556600     152.0000     133.4800     106.1500
        3924    57.568800     153.0000     127.8500     106.1600
        3925    57.581100     131.0000     123.4300     106.1700
        3926    57.593300     128.0000     120.2300     106.1800
        3927    57.605600     110.0000     118.0300     106.1900
        3928    57.617800     120.0000     116.6000     106.2000
        3929    57.630100     120.0000     115.6900     106.2200
        3930    57.642300     105.0000     115.1000     106.2300
        3931    57.654600     111.0000     114.6500     106.2400
        3932    57.666800     101.0000     114.2700     106.2500
        3933    57.679100     103.0000     114.0200     106.2700
        3934    57.691400     102.0000     114.0100     106.2800
        3935    57.703600     135.0000     114.2800     106.2900
        3936    57.715900     103.0000     114.6800     106.3100
        3937    57.728100     126.0000     114.7800     106.3200
        3938    57.740400     106.0000     114.4000     106.3300
        3939    57.752600     128.0000     113.8100     106.3500
        3940    57.764900     138.0000     113.2500     106.3600
        3941    57.777100     116.0000     112.7700     106.3800
        3942    57.789400     120.0000     112.4300     106.3900
        3943    57.801600     101.0000     112.3100     106.4100
        3944    57.813900     128.0000     112.3700     106.4200
        3945    57.826100     122.0000     112.6100     106.4400
        3946    57.838400      99.0000     113.0800     106.4500
        3947    57.850600     105.0000     113.8400     106.4700
        3948    57.862900     123.0000     114.9300     106.4900
        3949    57.875100      99.0000     116.2600     106.5000
        3950    57.887400     118.0000     117.6200     106.5200
        3951    57.899600     115.0000     118.9100     106.5400
        3952    57.911900     104.0000     120.1000     106.5500
        3953    57.924100     129.0000     120.9600     106.5700
        3954    57.936400     116.0000     121.0900     106.5900
        3955    57.948600      98.0000     120.2700     106.6100
        3956    57.960900     139.0000     118.7200     106.6300
        3957    57.973100     129.0000     116.9400     106.6400
        3958    57.985400     114.0000     115.3800     106.6600
        3959    57.997600     125.0000     114.2600     106.6800
        3960    58.009900     107.0000     113.6200     106.7000
        3961    58.022100     121.0000     113.4100     106.7200
        3962    58.034400     106.0000     113.5700     106.7400
        3963    58.046600     112.0000     114.0000     106.7600
        3964    58.058900     127.0000     114.6100     106.7800
        3965    58.071100     120.0000     115.2500     106.8000
        3966    58.083400      91.0000     115.7500     106.8200
        3967    58.095600     112.0000     115.9300     106.8400
        3968    58.107900     114.0000     115.6900     106.8600
        3969    58.120100      96.0000     115.1300     106.8900
        3970    58.132400     106.0000     114.4200     106.9100
        3971    58.144600     110.0000     113.6200     106.9300
        3972    58.156900     101.0000     112.7800     106.9500
        3973    58.169100     108.0000     111.9700     106.9700
        3974    58.181400     109.0000     111.2800     107.0000
        3975    58.193600     121.0000     110.7900     107.0200
        3976    58.205900     108.0000     110.4500     107.0400
        3977    58.218100     109.0000     110.2400     107.0700
        3978    58.230400     125.0000     110.1100     107.0900
        3979    58.242600     116.0000     110.0200     107.1100
        3980    58.254900     121.0000     109.9900     107.1400
        3981    58.267100     112.0000     110.0100     107.1600
        3982    58.279400      94.0000     110.0800     107.1900
        3983    58.291600     100.0000     110.1500     107.2100
        3984    58.303900     123.0000     110.1700     107.2400
        3985    58.316200     111.0000     110.1000     107.2700
        3986    58.328400     111.0000     109.9600     107.2900
        3987    58.340700     120.0000     109.8200     107.3200
        3988    58.352900      99.0000     109.7100     107.3400
        3989    58.365200     121.0000     109.6600     107.3700
        3990    58.377400     100.0000     109.6400     107.4000
        3991    58.389700     115.0000     109.6700     107.4300
        3992    58.401900     113.0000     109.7300     107.4500
        3993    58.414200     128.0000     109.8400     107.4800
        3994    58.426400     119.0000     109.9900     107.5100
        3995    58.438700     128.0000     110.2000     107.5400
        3996    58.450900     125.0000     110.4700     107.5700
        3997    58.463200     110.0000     110.8100     107.5900
        3998    58.475400      96.0000     111.1900     107.6200
        3999    58.487700     118.0000     111.5400     107.6500
        4000    58.499900     109.0000     111.7200     107.6800
        4001    58.512200     122.0000     111.6600     107.7100
        4002    58.524400     104.0000     111.4600     107.7400
        4003    58.536700     114.0000     111.2400     107.7700
        4004    58.548900     121.0000     111.1100     107.8100
        4005    58.561200     129.0000     111.0900     107.8400
        4006    58.573400     106.0000     111.1800     107.8700
        4007    58.585700     107.0000     111.3700     107.9000
        4008    58.597900     111.0000     111.6700     107.9300
        4009    58.610200     127.0000     112.0900     107.9700
        4010    58.622400     114.0000     112.6700     108.0000
        4011    58.634700     109.0000     113.4300     108.0300
        4012    58.646900      97.0000     114.3400     108.0600
        4013    58.659200     134.0000     115.3300     108.1000
        4014    58.671400     127.0000     116.2300     108.1300
        4015    58.683700     124.0000     116.7900     108.1700
        4016    58.695900     127.0000     116.7500     108.2000
        4017    58.708200     126.0000     116.1100     108.2400
        4018    58.720400     104.0000     115.2500     108.2700
        4019    58.732700     104.0000     114.4900     108.3100
        4020    58.744900     116.0000     113.9800     108.3400
        4021    58.757200     138.0000     113.7100     108.3800
        4022    58.769400     124.0000     113.6500     108.4100
        4023    58.781700     127.0000     113.7800     108.4500
        4024    58.793900     126.0000     114.1000     108.4900
        4025    58.806200     114.0000     114.6000     108.5200
        4026    58.818400     131.0000     115.2500     108.5600
        4027    58.830700     106.0000     116.0000     108.6000
        4028    58.842900     131.0000     116.6900     108.6400
        4029    58.855200     120.0000     117.1100     108.6800
        4030    58.867400     127.0000     117.2000     108.7100
        4031    58.879700     117.0000     117.1100     108.7500
        4032    58.891900      97.0000     117.1000     108.7900
        4033    58.904200     142.0000     117.3400     108.8300
        4034    58.916400     116.0000     117.9100     108.8700
        4035    58.928700     106.0000     118.7000     108.9100
        4036    58.940900     115.0000     119.4700     108.9500
        4037    58.953200     106.0000     120.3300     108.9900
        4038    58.965500     123.0000     121.5000     109.0400
        4039    58.977700     126.0000     122.8600     109.0800
        4040    58.990000     138.0000     124.0400     109.1200
        4041    59.002200     120.0000     124.6400     109.1600
        4042    59.014500     107.0000     124.5700     109.2000
        4043    59.026700     111.0000     124.1800     109.2500
        4044    59.039000     122.0000     123.8800     109.2900
        4045    59.051200     120.0000     123.9000     109.3300
        4046    59.063500     130.0000     124.3500     109.3800
        4047    59.075700     127.0000     125.2700     109.4200
        4048    59.088000     122.0000     126.6300     109.4700
        4049    59.100200     121.0000     128.4300     109.5100
        4050    59.112500     143.0000     130.7700     109.5500
        4051    59.124700     138.0000     133.9400     109.6000
        4052    59.137000     144.0000     138.2000     109.6500
        4053    59.149200     143.0000     143.7700     109.6900
        4054    59.161500     148.0000     151.0800     109.7400
        4055    59.173700     155.0000     160.8500     109.7900
        4056    59.186000     194.0000     174.1900     109.8300
        4057    59.198200     180.0000     192.2600     109.8800
        4058    59.210500     208.0000     215.5300     109.9300
        4059    59.222700     240.0000     242.9000     109.9800
        4060    59.235000     285.0000     270.6300     110.0200
        4061    59.247200     321.0000     292.0200     110.0700
        4062    59.259500     311.0000     299.9500     110.1200
        4063    59.271700     329.0000     291.9600     110.1700
        4064    59.284000     285.0000     272.7800     110.2200
        4065    59.296200     271.0000     250.5200     110.2700
        4066    59.308500     255.0000     231.1200     110.3200
        4067    59.320700     197.0000     216.9600     110.3700
        4068    59.333000     191.0000     208.5800     110.4200
        4069    59.345200     215.0000     206.4400     110.4800
        4070    59.357500     193.0000     211.1900     110.5300
        4071    59.369700     215.0000     223.3500     110.5800
        4072    59.382000     236.0000     242.7000     110.6300
        4073    59.394200     260.0000     267.5800     110.6900
        4074    59.406500     273.0000     294.1300     110.7400
        4075    59.418700     338.0000     316.4600     110.7900
        4076    59.431000     332.0000     328.2900     110.8500
        4077    59.443200     329.0000     325.4600     110.9000
        4078    59.455500     344.0000     308.0700     110.9600
        4079    59.467700     291.0000     280.9200     111.0100
        4080    59.480000     238.0000     251.0900     111.0700
        4081    59.492200     214.0000     224.2400     111.1200
        4082    59.504500     212.0000     203.0400     111.1800
        4083    59.516700     173.0000     188.1700     111.2300
        4084    59.529000     172.0000     179.4100     111.2900
        4085    59.541200     197.0000     176.0200     111.3500
        4086    59.553500     168.0000     177.1400     111.4100
        4087    59.565700     160.0000     181.8100     111.4600
        4088    59.578000     183.0000     188.6800     111.5200
        4089    59.590200     204.0000     195.6400     111.5800
        4090    59.602500     196.0000     199.8100     111.6400
        4091    59.614800     204.0000     198.6400     111.7000
        4092    59.627000     191.0000     191.5400     111.7600
        4093    59.639300     176.0000     180.4100     111.8200
        4094    59.651500     160.0000     168.1800     111.8800
        4095    59.663800     160.0000     157.1400     111.9400
        4096    59.676000     133.0000     148.3000     112.0000
        4097    59.688300     123.0000     141.7900     112.0600
        4098    59.700500     139.0000     137.2800     112.1300
        4099    59.712800     111.0000     134.2600     112.1900
        4100    59.725000     120.0000     132.2900     112.2500
        4101    59.737300     121.0000     131.0300     112.3100
        4102    59.749500     131.0000     130.2300     112.3800
        4103    59.761800     135.0000     129.6600     112.4400
        4104    59.774000     127.0000     129.1000     112.5100
        4105    59.786300     108.0000     128.3900     112.5700
        4106    59.798500     134.0000     127.4400     112.6400
        4107    59.810800     121.0000     126.2900     112.7000
        4108    59.823000     124.0000     125.1600     112.7700
        4109    59.835300     128.0000     124.2600     112.8300
        4110    59.847500     127.0000     123.7100     112.9000
        4111    59.859800     122.0000     123.5400     112.9700
        4112    59.872000     124.0000     123.7300     113.0300
        4113    59.884300     116.0000     124.3000     113.1000
        4114    59.896500     140.0000     125.2600     113.1700
        4115    59.908800     155.0000     126.6300     113.2400
        4116    59.921000     109.0000     128.3000     113.3100
        4117    59.933300     127.0000     130.0500     113.3800
        4118    59.945500     121.0000     131.5600     113.4500
        4119    59.957800     124.0000     132.3300     113.5200
        4120    59.970000     147.0000     131.7500     113.5900
        4121    59.982300     131.0000     129.8100     113.6600
        4122    59.994500     126.0000     127.3300     113.7300

# The following lines are used to test the character set of files sent by
# network email or other means. They are not part of the CIF data set.
# abcdefghijklmnopqrstuvwxyzABCDEFGHIJKLMNOPQRSTUVWXYZ0123456789
# !@#$%^&*()_+{}:"~<>?|\-=[];'`,./ 
