# Supplementary material for: Hydrogen-substituted β-tricalcium phosphate synthesized in organic media
Source: Acta Crystallogr B Struct Sci Cryst Eng Mater. 2016 Dec 1;72(Pt 6):875–84. doi: 10.1107/S2052520616015675 (PMC5134762; doi:10.1107/S2052520616015675)
Supplement: Supplementary file 25 [file b-72-00875-150511-02-betaTCPsup25.rtv]

###############################################################################
# Rietveld refinement results for sample 150511-02
# Created with Profex 3.10.0
# Export date: Juli 27, 2016 - 16:29
###############################################################################

data_150511-02
_pd_block_id 150511-02

loop_
    _pd_proc_point_id
    _pd_proc_2theta_corrected
    _pd_proc_intensity_total
    _pd_calc_intensity_total
    _pd_proc_intensity_bkg_calc
           1     9.508400     324.0000     336.0500     335.6800
           2     9.520600     361.0000     336.3100     335.9300
           3     9.532900     360.0000     336.5400     336.1600
           4     9.545100     331.0000     336.7600     336.3700
           5     9.557400     374.0000     336.9600     336.5700
           6     9.569600     314.0000     337.1500     336.7500
           7     9.581900     355.0000     337.3200     336.9100
           8     9.594100     326.0000     337.4800     337.0600
           9     9.606400     368.0000     337.6200     337.2000
          10     9.618600     341.0000     337.7400     337.3100
          11     9.630900     351.0000     337.8500     337.4200
          12     9.643100     326.0000     337.9500     337.5100
          13     9.655400     332.0000     338.0300     337.5900
          14     9.667600     357.0000     338.1100     337.6500
          15     9.679900     333.0000     338.1700     337.7100
          16     9.692100     351.0000     338.2100     337.7400
          17     9.704400     319.0000     338.2500     337.7700
          18     9.716600     298.0000     338.2700     337.7900
          19     9.728900     346.0000     338.2900     337.7900
          20     9.741100     346.0000     338.2900     337.7800
          21     9.753400     364.0000     338.2800     337.7700
          22     9.765600     308.0000     338.2600     337.7400
          23     9.777900     330.0000     338.2300     337.7000
          24     9.790100     342.0000     338.1900     337.6500
          25     9.802400     297.0000     338.1400     337.5900
          26     9.814600     336.0000     338.0900     337.5200
          27     9.826900     343.0000     338.0200     337.4500
          28     9.839100     318.0000     337.9500     337.3600
          29     9.851400     343.0000     337.8600     337.2700
          30     9.863600     318.0000     337.7700     337.1700
          31     9.875900     353.0000     337.6700     337.0600
          32     9.888100     335.0000     337.5700     336.9400
          33     9.900400     288.0000     337.4600     336.8100
          34     9.912600     362.0000     337.3400     336.6800
          35     9.924900     339.0000     337.2100     336.5400
          36     9.937100     311.0000     337.0800     336.3900
          37     9.949400     334.0000     336.9400     336.2400
          38     9.961600     344.0000     336.8000     336.0800
          39     9.973900     345.0000     336.6500     335.9100
          40     9.986100     342.0000     336.4900     335.7400
          41     9.998400     333.0000     336.3300     335.5600
          42    10.010600     341.0000     336.1700     335.3700
          43    10.022900     367.0000     336.0000     335.1800
          44    10.035100     334.0000     335.8200     334.9900
          45    10.047400     333.0000     335.6400     334.7900
          46    10.059600     330.0000     335.4600     334.5800
          47    10.071900     349.0000     335.2800     334.3700
          48    10.084100     343.0000     335.0900     334.1600
          49    10.096400     351.0000     334.8900     333.9400
          50    10.108600     360.0000     334.7000     333.7200
          51    10.120900     356.0000     334.5000     333.4900
          52    10.133100     317.0000     334.3000     333.2600
          53    10.145400     334.0000     334.1000     333.0300
          54    10.157700     318.0000     333.8900     332.7900
          55    10.169900     333.0000     333.6900     332.5500
          56    10.182200     297.0000     333.4800     332.3000
          57    10.194400     320.0000     333.2700     332.0500
          58    10.206700     355.0000     333.0600     331.8000
          59    10.218900     350.0000     332.8500     331.5500
          60    10.231200     334.0000     332.6400     331.2900
          61    10.243400     299.0000     332.4300     331.0300
          62    10.255700     327.0000     332.2200     330.7700
          63    10.267900     343.0000     332.0000     330.5100
          64    10.280200     347.0000     331.8000     330.2400
          65    10.292400     335.0000     331.5900     329.9700
          66    10.304700     341.0000     331.3900     329.7000
          67    10.316900     334.0000     331.1800     329.4300
          68    10.329200     368.0000     330.9900     329.1500
          69    10.341400     326.0000     330.7900     328.8700
          70    10.353700     338.0000     330.6000     328.6000
          71    10.365900     319.0000     330.4200     328.3200
          72    10.378200     343.0000     330.2400     328.0400
          73    10.390400     338.0000     330.0700     327.7500
          74    10.402700     317.0000     329.9000     327.4700
          75    10.414900     309.0000     329.7500     327.1800
          76    10.427200     307.0000     329.6100     326.9000
          77    10.439400     311.0000     329.4700     326.6100
          78    10.451700     330.0000     329.3600     326.3200
          79    10.463900     308.0000     329.2600     326.0300
          80    10.476200     355.0000     329.1700     325.7400
          81    10.488400     317.0000     329.1100     325.4500
          82    10.500700     346.0000     329.0700     325.1600
          83    10.512900     312.0000     329.0700     324.8700
          84    10.525200     316.0000     329.0900     324.5800
          85    10.537400     343.0000     329.1600     324.2900
          86    10.549700     359.0000     329.2700     323.9900
          87    10.561900     319.0000     329.4400     323.7000
          88    10.574200     359.0000     329.6800     323.4100
          89    10.586400     373.0000     329.9900     323.1200
          90    10.598700     335.0000     330.4100     322.8200
          91    10.610900     309.0000     330.9400     322.5300
          92    10.623200     327.0000     331.4200     322.2400
          93    10.635400     338.0000     332.2400     321.9400
          94    10.647700     321.0000     333.2700     321.6500
          95    10.659900     358.0000     334.5700     321.3600
          96    10.672200     349.0000     336.1900     321.0600
          97    10.684400     369.0000     338.2000     320.7700
          98    10.696700     320.0000     340.6500     320.4800
          99    10.708900     332.0000     343.6000     320.1900
         100    10.721200     350.0000     347.1800     319.8900
         101    10.733400     337.0000     351.5200     319.6000
         102    10.745700     327.0000     356.7500     319.3100
         103    10.757900     377.0000     363.0300     319.0200
         104    10.770200     372.0000     370.6100     318.7300
         105    10.782400     404.0000     379.7500     318.4400
         106    10.794700     395.0000     390.6300     318.1600
         107    10.807000     445.0000     403.2900     317.8700
         108    10.819200     433.0000     417.5200     317.5800
         109    10.831500     438.0000     432.6700     317.2900
         110    10.843700     457.0000     447.6300     317.0100
         111    10.856000     467.0000     460.8800     316.7200
         112    10.868200     502.0000     470.8300     316.4400
         113    10.880500     484.0000     476.0800     316.1600
         114    10.892700     491.0000     475.6200     315.8700
         115    10.905000     488.0000     469.0100     315.5900
         116    10.917200     464.0000     456.6800     315.3100
         117    10.929500     466.0000     440.1000     315.0300
         118    10.941700     428.0000     421.4500     314.7600
         119    10.954000     420.0000     402.9000     314.4800
         120    10.966200     400.0000     386.1000     314.2000
         121    10.978500     362.0000     371.9000     313.9300
         122    10.990700     330.0000     360.8600     313.6500
         123    11.003000     343.0000     351.7600     313.3800
         124    11.015200     326.0000     344.6600     313.1100
         125    11.027500     350.0000     339.1200     312.8400
         126    11.039700     325.0000     334.7300     312.5700
         127    11.052000     317.0000     331.2200     312.3000
         128    11.064200     326.0000     328.3700     312.0300
         129    11.076500     330.0000     326.0100     311.7600
         130    11.088700     331.0000     324.0300     311.5000
         131    11.101000     319.0000     322.3500     311.2300
         132    11.113200     349.0000     320.9000     310.9700
         133    11.125500     320.0000     319.6300     310.7100
         134    11.137700     318.0000     318.5200     310.4500
         135    11.150000     300.0000     317.5300     310.1900
         136    11.162200     312.0000     316.6300     309.9300
         137    11.174500     304.0000     315.8200     309.6700
         138    11.186700     360.0000     315.0800     309.4200
         139    11.199000     309.0000     314.4000     309.1600
         140    11.211200     313.0000     313.7700     308.9100
         141    11.223500     317.0000     313.1800     308.6600
         142    11.235700     299.0000     312.6300     308.4100
         143    11.248000     298.0000     312.1100     308.1600
         144    11.260200     314.0000     311.6200     307.9100
         145    11.272500     331.0000     311.1600     307.6600
         146    11.284700     310.0000     310.7100     307.4200
         147    11.297000     295.0000     310.2900     307.1800
         148    11.309200     311.0000     309.8800     306.9300
         149    11.321500     295.0000     309.4800     306.6900
         150    11.333700     298.0000     309.1000     306.4500
         151    11.346000     315.0000     308.7400     306.2100
         152    11.358200     311.0000     308.3800     305.9700
         153    11.370500     299.0000     308.0500     305.7400
         154    11.382700     328.0000     307.7100     305.5000
         155    11.395000     303.0000     307.3900     305.2700
         156    11.407200     305.0000     307.0700     305.0400
         157    11.419500     307.0000     306.7600     304.8100
         158    11.431800     282.0000     306.4500     304.5800
         159    11.444000     333.0000     306.1500     304.3500
         160    11.456300     304.0000     305.8600     304.1200
         161    11.468500     341.0000     305.5700     303.9000
         162    11.480800     314.0000     305.2900     303.6700
         163    11.493000     311.0000     305.0200     303.4500
         164    11.505300     325.0000     304.7400     303.2300
         165    11.517500     296.0000     304.4800     303.0100
         166    11.529800     297.0000     304.2100     302.7900
         167    11.542000     286.0000     303.9500     302.5700
         168    11.554300     314.0000     303.7000     302.3500
         169    11.566500     276.0000     303.4400     302.1400
         170    11.578800     303.0000     303.1900     301.9200
         171    11.591000     264.0000     302.9500     301.7100
         172    11.603300     275.0000     302.7000     301.5000
         173    11.615500     297.0000     302.4600     301.2900
         174    11.627800     313.0000     302.2200     301.0800
         175    11.640000     303.0000     301.9900     300.8700
         176    11.652300     299.0000     301.7600     300.6600
         177    11.664500     292.0000     301.5300     300.4600
         178    11.676800     317.0000     301.3000     300.2600
         179    11.689000     299.0000     301.0800     300.0500
         180    11.701300     289.0000     300.8500     299.8500
         181    11.713500     357.0000     300.6300     299.6500
         182    11.725800     296.0000     300.4200     299.4500
         183    11.738000     332.0000     300.2000     299.2500
         184    11.750300     308.0000     299.9900     299.0600
         185    11.762500     309.0000     299.7800     298.8600
         186    11.774800     306.0000     299.5700     298.6700
         187    11.787000     310.0000     299.3600     298.4700
         188    11.799300     279.0000     299.1500     298.2800
         189    11.811500     320.0000     298.9500     298.0900
         190    11.823800     282.0000     298.7500     297.9000
         191    11.836000     307.0000     298.5500     297.7100
         192    11.848300     283.0000     298.3500     297.5300
         193    11.860500     316.0000     298.1500     297.3400
         194    11.872800     278.0000     297.9500     297.1500
         195    11.885000     304.0000     297.7600     296.9700
         196    11.897300     273.0000     297.5700     296.7900
         197    11.909500     319.0000     297.3800     296.6000
         198    11.921800     313.0000     297.1900     296.4200
         199    11.934000     289.0000     297.0000     296.2400
         200    11.946300     267.0000     296.8200     296.0700
         201    11.958500     290.0000     296.6300     295.8900
         202    11.970800     297.0000     296.4500     295.7100
         203    11.983000     276.0000     296.2700     295.5400
         204    11.995300     322.0000     296.0900     295.3600
         205    12.007500     277.0000     295.9100     295.1900
         206    12.019800     308.0000     295.7300     295.0200
         207    12.032000     299.0000     295.5600     294.8500
         208    12.044300     288.0000     295.3800     294.6800
         209    12.056500     273.0000     295.2100     294.5100
         210    12.068800     283.0000     295.0400     294.3400
         211    12.081100     297.0000     294.8700     294.1700
         212    12.093300     260.0000     294.7000     294.0000
         213    12.105600     303.0000     294.5300     293.8400
         214    12.117800     298.0000     294.3600     293.6700
         215    12.130100     319.0000     294.2000     293.5100
         216    12.142300     286.0000     294.0300     293.3500
         217    12.154600     292.0000     293.8700     293.1900
         218    12.166800     314.0000     293.7100     293.0300
         219    12.179100     314.0000     293.5500     292.8700
         220    12.191300     302.0000     293.3900     292.7100
         221    12.203600     282.0000     293.2300     292.5500
         222    12.215800     291.0000     293.0700     292.3900
         223    12.228100     286.0000     292.9200     292.2400
         224    12.240300     291.0000     292.7600     292.0800
         225    12.252600     297.0000     292.6100     291.9300
         226    12.264800     305.0000     292.4600     291.7800
         227    12.277100     269.0000     292.3000     291.6200
         228    12.289300     299.0000     292.1500     291.4700
         229    12.301600     308.0000     292.0000     291.3200
         230    12.313800     269.0000     291.8600     291.1700
         231    12.326100     271.0000     291.7100     291.0200
         232    12.338300     315.0000     291.5600     290.8700
         233    12.350600     332.0000     291.4200     290.7300
         234    12.362800     328.0000     291.2700     290.5800
         235    12.375100     277.0000     291.1300     290.4300
         236    12.387300     301.0000     290.9900     290.2900
         237    12.399600     251.0000     290.8500     290.1400
         238    12.411800     263.0000     290.7100     290.0000
         239    12.424100     294.0000     290.5700     289.8600
         240    12.436300     261.0000     290.4300     289.7100
         241    12.448600     278.0000     290.3000     289.5700
         242    12.460800     285.0000     290.1600     289.4300
         243    12.473100     311.0000     290.0300     289.2900
         244    12.485300     271.0000     289.9000     289.1500
         245    12.497600     278.0000     289.7600     289.0100
         246    12.509800     312.0000     289.6300     288.8800
         247    12.522100     289.0000     289.5000     288.7400
         248    12.534300     288.0000     289.3700     288.6000
         249    12.546600     268.0000     289.2500     288.4700
         250    12.558800     284.0000     289.1200     288.3300
         251    12.571100     285.0000     288.9900     288.2000
         252    12.583300     290.0000     288.8700     288.0600
         253    12.595600     268.0000     288.7500     287.9300
         254    12.607800     286.0000     288.6200     287.8000
         255    12.620100     285.0000     288.5000     287.6700
         256    12.632300     303.0000     288.3800     287.5400
         257    12.644600     315.0000     288.2600     287.4100
         258    12.656800     316.0000     288.1500     287.2800
         259    12.669100     273.0000     288.0300     287.1500
         260    12.681300     268.0000     287.9200     287.0200
         261    12.693600     284.0000     287.8000     286.8900
         262    12.705900     287.0000     287.6900     286.7600
         263    12.718100     317.0000     287.5800     286.6400
         264    12.730400     281.0000     287.4700     286.5100
         265    12.742600     288.0000     287.3600     286.3800
         266    12.754900     290.0000     287.2500     286.2600
         267    12.767100     314.0000     287.1500     286.1300
         268    12.779400     293.0000     287.0500     286.0100
         269    12.791600     312.0000     286.9400     285.8900
         270    12.803900     286.0000     286.8400     285.7600
         271    12.816100     280.0000     286.7400     285.6400
         272    12.828400     314.0000     286.6500     285.5200
         273    12.840600     282.0000     286.5500     285.4000
         274    12.852900     278.0000     286.4600     285.2800
         275    12.865100     296.0000     286.3700     285.1600
         276    12.877400     277.0000     286.2900     285.0400
         277    12.889600     270.0000     286.2100     284.9200
         278    12.901900     313.0000     286.1400     284.8000
         279    12.914100     294.0000     286.0700     284.6800
         280    12.926400     295.0000     286.0200     284.5600
         281    12.938600     292.0000     285.9900     284.4500
         282    12.950900     287.0000     285.9900     284.3300
         283    12.963100     296.0000     286.0100     284.2100
         284    12.975400     282.0000     286.0800     284.1000
         285    12.987600     304.0000     286.2100     283.9800
         286    12.999900     301.0000     286.4100     283.8700
         287    13.012100     291.0000     286.7900     283.7500
         288    13.024400     288.0000     287.5500     283.6400
         289    13.036600     290.0000     288.4000     283.5300
         290    13.048900     304.0000     288.2500     283.4100
         291    13.061100     319.0000     288.7800     283.3000
         292    13.073400     318.0000     289.3100     283.1900
         293    13.085600     280.0000     289.6800     283.0800
         294    13.097900     309.0000     288.0900     282.9600
         295    13.110100     286.0000     286.8900     282.8500
         296    13.122400     302.0000     286.8100     282.7400
         297    13.134600     314.0000     285.5800     282.6300
         298    13.146900     298.0000     285.1900     282.5200
         299    13.159100     233.0000     285.1500     282.4100
         300    13.171400     285.0000     285.1500     282.3000
         301    13.183600     277.0000     285.1700     282.2000
         302    13.195900     317.0000     285.2100     282.0900
         303    13.208100     264.0000     285.2600     281.9800
         304    13.220400     272.0000     285.3300     281.8700
         305    13.232600     307.0000     285.4200     281.7600
         306    13.244900     278.0000     285.5400     281.6600
         307    13.257100     283.0000     285.6700     281.5500
         308    13.269400     290.0000     285.8300     281.4500
         309    13.281600     272.0000     286.0300     281.3400
         310    13.293900     292.0000     286.2600     281.2300
         311    13.306100     295.0000     286.5300     281.1300
         312    13.318400     306.0000     286.8400     281.0200
         313    13.330600     283.0000     287.2100     280.9200
         314    13.342900     272.0000     287.6500     280.8200
         315    13.355100     317.0000     288.1700     280.7100
         316    13.367400     267.0000     288.7700     280.6100
         317    13.379700     299.0000     289.4900     280.5100
         318    13.391900     310.0000     290.3500     280.4000
         319    13.404200     318.0000     291.3600     280.3000
         320    13.416400     314.0000     292.5900     280.2000
         321    13.428700     304.0000     294.0600     280.1000
         322    13.440900     276.0000     295.8400     280.0000
         323    13.453200     290.0000     298.0100     279.9000
         324    13.465400     302.0000     300.6400     279.8000
         325    13.477700     300.0000     303.4400     279.7000
         326    13.489900     294.0000     307.3100     279.6000
         327    13.502200     301.0000     312.0300     279.5000
         328    13.514400     303.0000     317.8000     279.4000
         329    13.526700     288.0000     324.7900     279.3000
         330    13.538900     337.0000     333.1700     279.2000
         331    13.551200     318.0000     343.0700     279.1000
         332    13.563400     372.0000     354.5300     279.0000
         333    13.575700     359.0000     367.3900     278.9000
         334    13.587900     354.0000     381.1800     278.8100
         335    13.600200     378.0000     395.1000     278.7100
         336    13.612400     388.0000     408.0300     278.6100
         337    13.624700     371.0000     418.7000     278.5200
         338    13.636900     377.0000     425.8700     278.4200
         339    13.649200     384.0000     428.4500     278.3200
         340    13.661400     421.0000     425.8200     278.2300
         341    13.673700     404.0000     418.0400     278.1300
         342    13.685900     392.0000     406.0000     278.0400
         343    13.698200     375.0000     391.2000     277.9400
         344    13.710400     393.0000     375.3200     277.8500
         345    13.722700     377.0000     359.8200     277.7500
         346    13.734900     354.0000     345.7600     277.6600
         347    13.747200     358.0000     333.6900     277.5600
         348    13.759400     341.0000     323.7300     277.4700
         349    13.771700     302.0000     315.7100     277.3800
         350    13.783900     301.0000     309.3200     277.2800
         351    13.796200     317.0000     304.2400     277.1900
         352    13.808400     327.0000     300.1700     277.1000
         353    13.820700     296.0000     296.8900     277.0100
         354    13.832900     250.0000     294.2100     276.9100
         355    13.845200     288.0000     292.0100     276.8200
         356    13.857400     287.0000     290.1800     276.7300
         357    13.869700     296.0000     288.6300     276.6400
         358    13.881900     279.0000     287.3100     276.5500
         359    13.894200     274.0000     286.1900     276.4600
         360    13.906400     288.0000     285.2100     276.3700
         361    13.918700     279.0000     284.3500     276.2800
         362    13.930900     262.0000     283.6000     276.1900
         363    13.943200     296.0000     282.9600     276.1000
         364    13.955400     276.0000     282.3700     276.0100
         365    13.967700     273.0000     281.8300     275.9200
         366    13.979900     285.0000     281.3600     275.8300
         367    13.992200     291.0000     280.9200     275.7400
         368    14.004500     275.0000     280.5300     275.6500
         369    14.016700     303.0000     280.1800     275.5600
         370    14.029000     304.0000     279.8600     275.4700
         371    14.041200     270.0000     279.5700     275.3900
         372    14.053500     281.0000     279.3100     275.3000
         373    14.065700     288.0000     279.0800     275.2100
         374    14.078000     300.0000     278.8700     275.1200
         375    14.090200     314.0000     278.7000     275.0400
         376    14.102500     260.0000     278.5500     274.9500
         377    14.114700     249.0000     278.4300     274.8600
         378    14.127000     273.0000     278.3400     274.7800
         379    14.139200     262.0000     278.2800     274.6900
         380    14.151500     295.0000     278.2600     274.6100
         381    14.163700     264.0000     278.2600     274.5200
         382    14.176000     291.0000     278.3000     274.4400
         383    14.188200     283.0000     278.3500     274.3500
         384    14.200500     263.0000     278.4100     274.2700
         385    14.212700     279.0000     278.4500     274.1800
         386    14.225000     284.0000     278.4700     274.1000
         387    14.237200     293.0000     278.4400     274.0100
         388    14.249500     277.0000     278.3500     273.9300
         389    14.261700     280.0000     278.1800     273.8500
         390    14.274000     281.0000     277.9400     273.7600
         391    14.286200     294.0000     277.6400     273.6800
         392    14.298500     272.0000     277.2900     273.6000
         393    14.310700     310.0000     276.9200     273.5200
         394    14.323000     247.0000     276.5400     273.4300
         395    14.335200     286.0000     276.1800     273.3500
         396    14.347500     275.0000     275.8500     273.2700
         397    14.359700     302.0000     275.5500     273.1900
         398    14.372000     284.0000     275.2800     273.1100
         399    14.384200     247.0000     275.0400     273.0300
         400    14.396500     290.0000     274.8200     272.9500
         401    14.408700     316.0000     274.6200     272.8700
         402    14.421000     285.0000     274.4500     272.7800
         403    14.433200     279.0000     274.2900     272.7000
         404    14.445500     284.0000     274.1300     272.6300
         405    14.457700     268.0000     273.9900     272.5500
         406    14.470000     277.0000     273.8500     272.4700
         407    14.482200     275.0000     273.7200     272.3900
         408    14.494500     265.0000     273.6000     272.3100
         409    14.506700     272.0000     273.4800     272.2300
         410    14.519000     289.0000     273.3600     272.1500
         411    14.531200     276.0000     273.2500     272.0700
         412    14.543500     269.0000     273.1400     272.0000
         413    14.555700     283.0000     273.0400     271.9200
         414    14.568000     265.0000     272.9300     271.8400
         415    14.580200     248.0000     272.8300     271.7700
         416    14.592500     252.0000     272.7300     271.6900
         417    14.604700     249.0000     272.6300     271.6100
         418    14.617000     258.0000     272.5400     271.5400
         419    14.629200     282.0000     272.4400     271.4600
         420    14.641500     283.0000     272.3500     271.3800
         421    14.653800     279.0000     272.2600     271.3100
         422    14.666000     285.0000     272.1700     271.2300
         423    14.678300     285.0000     272.0800     271.1600
         424    14.690500     269.0000     271.9900     271.0800
         425    14.702800     294.0000     271.9000     271.0100
         426    14.715000     279.0000     271.8100     270.9400
         427    14.727300     268.0000     271.7300     270.8600
         428    14.739500     276.0000     271.6400     270.7900
         429    14.751800     288.0000     271.5600     270.7200
         430    14.764000     261.0000     271.4700     270.6400
         431    14.776300     298.0000     271.3900     270.5700
         432    14.788500     267.0000     271.3100     270.5000
         433    14.800800     255.0000     271.2300     270.4200
         434    14.813000     257.0000     271.1500     270.3500
         435    14.825300     243.0000     271.0700     270.2800
         436    14.837500     250.0000     270.9900     270.2100
         437    14.849800     272.0000     270.9100     270.1400
         438    14.862000     246.0000     270.8400     270.0700
         439    14.874300     273.0000     270.7600     270.0000
         440    14.886500     302.0000     270.6800     269.9300
         441    14.898800     305.0000     270.6100     269.8600
         442    14.911000     269.0000     270.5300     269.7900
         443    14.923300     274.0000     270.4600     269.7200
         444    14.935500     269.0000     270.3800     269.6500
         445    14.947800     280.0000     270.3100     269.5800
         446    14.960000     252.0000     270.2400     269.5100
         447    14.972300     277.0000     270.1700     269.4400
         448    14.984500     252.0000     270.0900     269.3800
         449    14.996800     266.0000     270.0200     269.3100
         450    15.009000     298.0000     269.9500     269.2400
         451    15.021300     280.0000     269.8800     269.1700
         452    15.033500     286.0000     269.8100     269.1100
         453    15.045800     272.0000     269.7400     269.0400
         454    15.058000     226.0000     269.6700     268.9700
         455    15.070300     273.0000     269.6100     268.9100
         456    15.082500     289.0000     269.5400     268.8400
         457    15.094800     248.0000     269.4700     268.7800
         458    15.107000     276.0000     269.4000     268.7100
         459    15.119300     272.0000     269.3400     268.6500
         460    15.131500     263.0000     269.2700     268.5800
         461    15.143800     282.0000     269.2100     268.5200
         462    15.156000     269.0000     269.1400     268.4500
         463    15.168300     286.0000     269.0800     268.3900
         464    15.180500     269.0000     269.0200     268.3300
         465    15.192800     270.0000     268.9500     268.2600
         466    15.205000     267.0000     268.8900     268.2000
         467    15.217300     265.0000     268.8300     268.1400
         468    15.229500     309.0000     268.7700     268.0800
         469    15.241800     257.0000     268.7000     268.0200
         470    15.254000     277.0000     268.6400     267.9500
         471    15.266300     288.0000     268.5800     267.8900
         472    15.278600     283.0000     268.5200     267.8300
         473    15.290800     265.0000     268.4600     267.7700
         474    15.303100     273.0000     268.4100     267.7100
         475    15.315300     281.0000     268.3500     267.6500
         476    15.327600     258.0000     268.2900     267.5900
         477    15.339800     261.0000     268.2300     267.5300
         478    15.352100     295.0000     268.1800     267.4700
         479    15.364300     242.0000     268.1200     267.4100
         480    15.376600     275.0000     268.0600     267.3600
         481    15.388800     250.0000     268.0100     267.3000
         482    15.401100     263.0000     267.9500     267.2400
         483    15.413300     255.0000     267.9000     267.1800
         484    15.425600     275.0000     267.8500     267.1300
         485    15.437800     279.0000     267.7900     267.0700
         486    15.450100     300.0000     267.7400     267.0100
         487    15.462300     254.0000     267.6900     266.9600
         488    15.474600     227.0000     267.6400     266.9000
         489    15.486800     263.0000     267.5800     266.8500
         490    15.499100     275.0000     267.5300     266.7900
         491    15.511300     266.0000     267.4800     266.7400
         492    15.523600     266.0000     267.4300     266.6800
         493    15.535800     274.0000     267.3900     266.6300
         494    15.548100     248.0000     267.3400     266.5700
         495    15.560300     267.0000     267.2900     266.5200
         496    15.572600     271.0000     267.2400     266.4700
         497    15.584800     277.0000     267.2000     266.4200
         498    15.597100     272.0000     267.1500     266.3600
         499    15.609300     252.0000     267.1000     266.3100
         500    15.621600     272.0000     267.0600     266.2600
         501    15.633800     275.0000     267.0200     266.2100
         502    15.646100     264.0000     266.9700     266.1600
         503    15.658300     301.0000     266.9300     266.1100
         504    15.670600     259.0000     266.8900     266.0600
         505    15.682800     245.0000     266.8500     266.0100
         506    15.695100     289.0000     266.8000     265.9600
         507    15.707300     264.0000     266.7600     265.9100
         508    15.719600     266.0000     266.7200     265.8600
         509    15.731800     274.0000     266.6900     265.8100
         510    15.744100     263.0000     266.6500     265.7600
         511    15.756300     321.0000     266.6100     265.7100
         512    15.768600     257.0000     266.5700     265.6700
         513    15.780800     280.0000     266.5400     265.6200
         514    15.793100     261.0000     266.5000     265.5700
         515    15.805300     280.0000     266.4700     265.5300
         516    15.817600     282.0000     266.4300     265.4800
         517    15.829800     267.0000     266.4000     265.4300
         518    15.842100     289.0000     266.3700     265.3900
         519    15.854300     266.0000     266.3400     265.3400
         520    15.866600     263.0000     266.3100     265.3000
         521    15.878800     275.0000     266.2800     265.2500
         522    15.891100     237.0000     266.2500     265.2100
         523    15.903300     263.0000     266.2200     265.1700
         524    15.915600     278.0000     266.2000     265.1200
         525    15.927900     279.0000     266.1700     265.0800
         526    15.940100     272.0000     266.1500     265.0400
         527    15.952400     266.0000     266.1300     265.0000
         528    15.964600     273.0000     266.1000     264.9500
         529    15.976900     266.0000     266.0800     264.9100
         530    15.989100     289.0000     266.0600     264.8700
         531    16.001400     242.0000     266.0500     264.8300
         532    16.013600     273.0000     266.0300     264.7900
         533    16.025900     285.0000     266.0200     264.7500
         534    16.038100     270.0000     266.0100     264.7100
         535    16.050400     265.0000     266.0100     264.6700
         536    16.062600     269.0000     266.0100     264.6300
         537    16.074900     270.0000     266.0200     264.5900
         538    16.087100     274.0000     266.0500     264.5600
         539    16.099400     264.0000     266.1200     264.5200
         540    16.111600     259.0000     266.1900     264.4800
         541    16.123900     272.0000     266.1800     264.4400
         542    16.136100     274.0000     266.2300     264.4100
         543    16.148400     257.0000     266.3300     264.3700
         544    16.160600     278.0000     266.3800     264.3400
         545    16.172900     266.0000     266.2000     264.3000
         546    16.185100     277.0000     266.1100     264.2700
         547    16.197400     256.0000     266.1300     264.2300
         548    16.209600     263.0000     266.0900     264.2000
         549    16.221900     256.0000     266.0100     264.1600
         550    16.234100     277.0000     266.0100     264.1300
         551    16.246400     271.0000     266.0200     264.1000
         552    16.258600     256.0000     266.0500     264.0600
         553    16.270900     292.0000     266.0700     264.0300
         554    16.283100     288.0000     266.1000     264.0000
         555    16.295400     281.0000     266.1400     263.9700
         556    16.307600     258.0000     266.1800     263.9400
         557    16.319900     265.0000     266.2200     263.9100
         558    16.332100     286.0000     266.2700     263.8700
         559    16.344400     251.0000     266.3200     263.8400
         560    16.356600     246.0000     266.3800     263.8100
         561    16.368900     257.0000     266.4400     263.7900
         562    16.381100     290.0000     266.5100     263.7600
         563    16.393400     278.0000     266.5900     263.7300
         564    16.405600     240.0000     266.6700     263.7000
         565    16.417900     270.0000     266.7600     263.6700
         566    16.430100     264.0000     266.8600     263.6400
         567    16.442400     261.0000     266.9700     263.6200
         568    16.454600     242.0000     267.0900     263.5900
         569    16.466900     286.0000     267.2200     263.5700
         570    16.479100     287.0000     267.3700     263.5400
         571    16.491400     315.0000     267.5200     263.5100
         572    16.503600     282.0000     267.7000     263.4900
         573    16.515900     269.0000     267.8600     263.4600
         574    16.528100     266.0000     268.0700     263.4400
         575    16.540400     269.0000     268.3000     263.4200
         576    16.552600     233.0000     268.5500     263.3900
         577    16.564900     261.0000     268.8200     263.3700
         578    16.577200     262.0000     269.1300     263.3500
         579    16.589400     264.0000     269.4600     263.3200
         580    16.601700     279.0000     269.8400     263.3000
         581    16.613900     253.0000     270.2600     263.2800
         582    16.626200     257.0000     270.7300     263.2600
         583    16.638400     283.0000     271.2600     263.2400
         584    16.650700     293.0000     271.8500     263.2200
         585    16.662900     300.0000     272.5300     263.2000
         586    16.675200     292.0000     273.3000     263.1800
         587    16.687400     303.0000     274.1800     263.1600
         588    16.699700     275.0000     275.2000     263.1400
         589    16.711900     255.0000     276.3800     263.1200
         590    16.724200     275.0000     277.7600     263.1000
         591    16.736400     273.0000     279.4000     263.0900
         592    16.748700     280.0000     281.3600     263.0700
         593    16.760900     250.0000     283.7100     263.0500
         594    16.773200     276.0000     286.5700     263.0400
         595    16.785400     302.0000     290.0800     263.0200
         596    16.797700     304.0000     294.4200     263.0100
         597    16.809900     321.0000     299.8400     262.9900
         598    16.822200     298.0000     306.7300     262.9800
         599    16.834400     329.0000     315.5600     262.9600
         600    16.846700     326.0000     327.0200     262.9500
         601    16.858900     353.0000     341.9800     262.9300
         602    16.871200     361.0000     361.6400     262.9200
         603    16.883400     395.0000     387.5000     262.9100
         604    16.895700     422.0000     421.4900     262.8900
         605    16.907900     431.0000     465.7600     262.8800
         606    16.920200     516.0000     521.7500     262.8700
         607    16.932400     551.0000     588.2200     262.8600
         608    16.944700     615.0000     659.2900     262.8500
         609    16.956900     728.0000     726.8400     262.8400
         610    16.969200     724.0000     785.4400     262.8300
         611    16.981400     823.0000     829.3800     262.8200
         612    16.993700     798.0000     845.8800     262.8100
         613    17.005900     769.0000     822.3400     262.8000
         614    17.018200     727.0000     763.6900     262.7900
         615    17.030400     654.0000     690.1900     262.7800
         616    17.042700     563.0000     615.2600     262.7800
         617    17.054900     553.0000     541.4800     262.7700
         618    17.067200     478.0000     473.5600     262.7600
         619    17.079400     442.0000     418.5900     262.7500
         620    17.091700     429.0000     379.8900     262.7500
         621    17.103900     353.0000     351.8700     262.7400
         622    17.116200     315.0000     332.4600     262.7400
         623    17.128400     336.0000     318.7200     262.7300
         624    17.140700     306.0000     308.7100     262.7300
         625    17.152900     271.0000     301.2100     262.7200
         626    17.165200     294.0000     295.4400     262.7200
         627    17.177400     280.0000     290.9200     262.7200
         628    17.189700     285.0000     287.2900     262.7100
         629    17.201900     281.0000     284.3400     262.7100
         630    17.214200     268.0000     281.9100     262.7100
         631    17.226500     297.0000     279.8800     262.7100
         632    17.238700     264.0000     278.1600     262.7000
         633    17.251000     277.0000     276.7000     262.7000
         634    17.263200     292.0000     275.4400     262.7000
         635    17.275500     292.0000     274.3500     262.7000
         636    17.287700     274.0000     273.4000     262.7000
         637    17.300000     258.0000     272.5700     262.7000
         638    17.312200     263.0000     271.8400     262.7000
         639    17.324500     280.0000     271.1800     262.7000
         640    17.336700     274.0000     270.6000     262.7100
         641    17.349000     283.0000     270.0900     262.7100
         642    17.361200     294.0000     269.6200     262.7100
         643    17.373500     273.0000     269.2000     262.7100
         644    17.385700     292.0000     268.8200     262.7200
         645    17.398000     272.0000     268.4800     262.7200
         646    17.410200     278.0000     268.1600     262.7200
         647    17.422500     261.0000     267.8800     262.7300
         648    17.434700     245.0000     267.6200     262.7300
         649    17.447000     263.0000     267.3800     262.7400
         650    17.459200     252.0000     267.1700     262.7400
         651    17.471500     271.0000     266.9700     262.7500
         652    17.483700     286.0000     266.7800     262.7500
         653    17.496000     250.0000     266.6100     262.7600
         654    17.508200     262.0000     266.4600     262.7700
         655    17.520500     267.0000     266.3100     262.7800
         656    17.532700     292.0000     266.1800     262.7800
         657    17.545000     250.0000     266.0600     262.7900
         658    17.557200     256.0000     265.9500     262.8000
         659    17.569500     267.0000     265.8400     262.8100
         660    17.581700     242.0000     265.7400     262.8200
         661    17.594000     255.0000     265.6500     262.8300
         662    17.606200     284.0000     265.5700     262.8400
         663    17.618500     255.0000     265.4900     262.8500
         664    17.630700     279.0000     265.4200     262.8600
         665    17.643000     256.0000     265.3500     262.8700
         666    17.655200     269.0000     265.2900     262.8800
         667    17.667500     278.0000     265.2300     262.8900
         668    17.679700     231.0000     265.1800     262.9000
         669    17.692000     287.0000     265.1400     262.9200
         670    17.704200     269.0000     265.1100     262.9300
         671    17.716500     305.0000     265.0900     262.9400
         672    17.728700     254.0000     265.0900     262.9500
         673    17.741000     272.0000     265.1100     262.9700
         674    17.753200     265.0000     265.1900     262.9800
         675    17.765500     263.0000     265.3800     263.0000
         676    17.777700     297.0000     265.5800     263.0100
         677    17.790000     267.0000     265.5600     263.0300
         678    17.802200     276.0000     265.6800     263.0400
         679    17.814500     268.0000     265.9900     263.0600
         680    17.826700     269.0000     266.2000     263.0800
         681    17.839000     276.0000     265.6000     263.0900
         682    17.851300     280.0000     265.2300     263.1100
         683    17.863500     280.0000     265.2700     263.1300
         684    17.875800     283.0000     265.2500     263.1400
         685    17.888000     283.0000     264.8600     263.1600
         686    17.900300     267.0000     264.7400     263.1800
         687    17.912500     277.0000     264.7200     263.2000
         688    17.924800     245.0000     264.7100     263.2200
         689    17.937000     268.0000     264.7000     263.2400
         690    17.949300     256.0000     264.7000     263.2600
         691    17.961500     271.0000     264.7000     263.2800
         692    17.973800     283.0000     264.7100     263.3000
         693    17.986000     269.0000     264.7200     263.3200
         694    17.998300     266.0000     264.7300     263.3400
         695    18.010500     291.0000     264.7400     263.3600
         696    18.022800     234.0000     264.7500     263.3800
         697    18.035000     268.0000     264.7700     263.4100
         698    18.047300     247.0000     264.7900     263.4300
         699    18.059500     277.0000     264.8100     263.4500
         700    18.071800     274.0000     264.8300     263.4700
         701    18.084000     268.0000     264.8600     263.5000
         702    18.096300     256.0000     264.8900     263.5200
         703    18.108500     287.0000     264.9200     263.5500
         704    18.120800     299.0000     264.9600     263.5700
         705    18.133000     241.0000     265.0000     263.6000
         706    18.145300     294.0000     265.0500     263.6200
         707    18.157500     284.0000     265.1000     263.6500
         708    18.169800     306.0000     265.1600     263.6700
         709    18.182000     285.0000     265.2300     263.7000
         710    18.194300     249.0000     265.3100     263.7200
         711    18.206500     256.0000     265.4000     263.7500
         712    18.218800     257.0000     265.5100     263.7800
         713    18.231000     246.0000     265.6400     263.8100
         714    18.243300     265.0000     265.7900     263.8300
         715    18.255500     268.0000     265.9700     263.8600
         716    18.267800     261.0000     266.1900     263.8900
         717    18.280000     261.0000     266.4300     263.9200
         718    18.292300     266.0000     266.7500     263.9500
         719    18.304500     261.0000     267.1500     263.9800
         720    18.316800     277.0000     267.6400     264.0100
         721    18.329000     255.0000     268.2400     264.0400
         722    18.341300     291.0000     268.9700     264.0700
         723    18.353500     286.0000     269.8300     264.1000
         724    18.365800     253.0000     270.8200     264.1300
         725    18.378000     262.0000     271.8900     264.1600
         726    18.390300     262.0000     272.9700     264.1900
         727    18.402500     278.0000     273.9700     264.2200
         728    18.414800     264.0000     274.7900     264.2500
         729    18.427000     280.0000     275.3200     264.2900
         730    18.439300     266.0000     275.4700     264.3200
         731    18.451500     283.0000     275.2000     264.3500
         732    18.463800     249.0000     274.5600     264.3900
         733    18.476000     259.0000     273.6700     264.4200
         734    18.488300     270.0000     272.6400     264.4500
         735    18.500600     267.0000     271.5700     264.4900
         736    18.512800     265.0000     270.5400     264.5200
         737    18.525100     248.0000     269.6200     264.5600
         738    18.537300     266.0000     268.8400     264.5900
         739    18.549600     276.0000     268.2200     264.6300
         740    18.561800     281.0000     267.7400     264.6600
         741    18.574100     257.0000     267.3700     264.7000
         742    18.586300     244.0000     267.0900     264.7300
         743    18.598600     293.0000     266.8800     264.7700
         744    18.610800     246.0000     266.7200     264.8100
         745    18.623100     271.0000     266.6000     264.8400
         746    18.635300     253.0000     266.5100     264.8800
         747    18.647600     259.0000     266.4300     264.9200
         748    18.659800     267.0000     266.3800     264.9600
         749    18.672100     285.0000     266.3400     264.9900
         750    18.684300     239.0000     266.3100     265.0300
         751    18.696600     298.0000     266.3000     265.0700
         752    18.708800     262.0000     266.2900     265.1100
         753    18.721100     256.0000     266.2800     265.1500
         754    18.733300     256.0000     266.2900     265.1900
         755    18.745600     249.0000     266.2900     265.2300
         756    18.757800     272.0000     266.3100     265.2700
         757    18.770100     268.0000     266.3200     265.3100
         758    18.782300     273.0000     266.3400     265.3500
         759    18.794600     288.0000     266.3600     265.3900
         760    18.806800     282.0000     266.3900     265.4300
         761    18.819100     250.0000     266.4200     265.4700
         762    18.831300     272.0000     266.4500     265.5100
         763    18.843600     272.0000     266.4900     265.5500
         764    18.855800     254.0000     266.5300     265.5900
         765    18.868100     240.0000     266.5700     265.6400
         766    18.880300     266.0000     266.6100     265.6800
         767    18.892600     268.0000     266.6600     265.7200
         768    18.904800     228.0000     266.7100     265.7600
         769    18.917100     253.0000     266.7400     265.8100
         770    18.929300     262.0000     266.7300     265.8500
         771    18.941600     276.0000     266.7700     265.8900
         772    18.953800     248.0000     266.8100     265.9400
         773    18.966100     290.0000     266.8400     265.9800
         774    18.978300     239.0000     266.8600     266.0300
         775    18.990600     269.0000     266.9000     266.0700
         776    19.002800     281.0000     266.9400     266.1200
         777    19.015100     240.0000     266.9800     266.1600
         778    19.027300     270.0000     267.0300     266.2100
         779    19.039600     244.0000     267.0700     266.2500
         780    19.051800     248.0000     267.1200     266.3000
         781    19.064100     288.0000     267.1600     266.3400
         782    19.076300     253.0000     267.2000     266.3900
         783    19.088600     269.0000     267.2500     266.4300
         784    19.100800     277.0000     267.3000     266.4800
         785    19.113100     298.0000     267.3400     266.5300
         786    19.125300     277.0000     267.3900     266.5700
         787    19.137600     232.0000     267.4400     266.6200
         788    19.149900     292.0000     267.4900     266.6700
         789    19.162100     271.0000     267.5400     266.7200
         790    19.174400     263.0000     267.5900     266.7600
         791    19.186600     258.0000     267.6400     266.8100
         792    19.198900     276.0000     267.6900     266.8600
         793    19.211100     257.0000     267.7400     266.9100
         794    19.223400     279.0000     267.7900     266.9600
         795    19.235600     250.0000     267.8400     267.0100
         796    19.247900     288.0000     267.8900     267.0500
         797    19.260100     278.0000     267.9500     267.1000
         798    19.272400     288.0000     268.0000     267.1500
         799    19.284600     269.0000     268.0600     267.2000
         800    19.296900     270.0000     268.1100     267.2500
         801    19.309100     257.0000     268.1700     267.3000
         802    19.321400     247.0000     268.2200     267.3500
         803    19.333600     270.0000     268.2800     267.4000
         804    19.345900     284.0000     268.3400     267.4500
         805    19.358100     276.0000     268.3900     267.5000
         806    19.370400     275.0000     268.4500     267.5500
         807    19.382600     282.0000     268.5100     267.6100
         808    19.394900     266.0000     268.5700     267.6600
         809    19.407100     263.0000     268.6300     267.7100
         810    19.419400     270.0000     268.6900     267.7600
         811    19.431600     257.0000     268.7500     267.8100
         812    19.443900     254.0000     268.8200     267.8600
         813    19.456100     270.0000     268.8800     267.9100
         814    19.468400     272.0000     268.9500     267.9700
         815    19.480600     271.0000     269.0100     268.0200
         816    19.492900     270.0000     269.0800     268.0700
         817    19.505100     251.0000     269.1400     268.1200
         818    19.517400     280.0000     269.2100     268.1800
         819    19.529600     237.0000     269.2800     268.2300
         820    19.541900     275.0000     269.3600     268.2800
         821    19.554100     259.0000     269.4300     268.3400
         822    19.566400     241.0000     269.5100     268.3900
         823    19.578600     277.0000     269.5900     268.4400
         824    19.590900     306.0000     269.6800     268.5000
         825    19.603100     278.0000     269.7700     268.5500
         826    19.615400     310.0000     269.8900     268.6000
         827    19.627600     272.0000     270.0600     268.6600
         828    19.639900     263.0000     270.2000     268.7100
         829    19.652100     255.0000     270.3000     268.7700
         830    19.664400     285.0000     270.4500     268.8200
         831    19.676600     261.0000     270.6600     268.8800
         832    19.688900     274.0000     270.8300     268.9300
         833    19.701100     286.0000     270.6500     268.9900
         834    19.713400     258.0000     270.6600     269.0400
         835    19.725600     271.0000     270.7900     269.1000
         836    19.737900     277.0000     270.9100     269.1500
         837    19.750100     265.0000     270.8800     269.2100
         838    19.762400     290.0000     270.9300     269.2600
         839    19.774700     298.0000     271.0400     269.3200
         840    19.786900     269.0000     271.1500     269.3700
         841    19.799200     265.0000     271.2800     269.4300
         842    19.811400     287.0000     271.4200     269.4900
         843    19.823700     276.0000     271.5600     269.5400
         844    19.835900     275.0000     271.7100     269.6000
         845    19.848200     286.0000     271.8700     269.6600
         846    19.860400     282.0000     272.0500     269.7100
         847    19.872700     248.0000     272.2400     269.7700
         848    19.884900     270.0000     272.4400     269.8200
         849    19.897200     268.0000     272.6700     269.8800
         850    19.909400     250.0000     272.9100     269.9400
         851    19.921700     312.0000     273.1900     270.0000
         852    19.933900     270.0000     273.4900     270.0500
         853    19.946200     293.0000     273.8400     270.1100
         854    19.958400     314.0000     274.2300     270.1700
         855    19.970700     269.0000     274.6800     270.2200
         856    19.982900     259.0000     275.2000     270.2800
         857    19.995200     292.0000     275.8100     270.3400
         858    20.007400     261.0000     276.5300     270.4000
         859    20.019700     289.0000     277.4000     270.4500
         860    20.031900     286.0000     278.4500     270.5100
         861    20.044200     269.0000     279.7400     270.5700
         862    20.056400     297.0000     281.3500     270.6300
         863    20.068700     282.0000     283.3700     270.6900
         864    20.080900     266.0000     285.9900     270.7400
         865    20.093200     291.0000     289.0600     270.8000
         866    20.105400     316.0000     292.8200     270.8600
         867    20.117700     298.0000     297.5400     270.9200
         868    20.129900     312.0000     303.2700     270.9800
         869    20.142200     313.0000     309.5200     271.0400
         870    20.154400     345.0000     315.6200     271.1000
         871    20.166700     322.0000     322.2900     271.1500
         872    20.178900     331.0000     328.5900     271.2100
         873    20.191200     363.0000     333.6100     271.2700
         874    20.203400     342.0000     336.3800     271.3300
         875    20.215700     343.0000     336.8100     271.3900
         876    20.227900     385.0000     334.9600     271.4500
         877    20.240200     328.0000     330.6300     271.5100
         878    20.252400     306.0000     324.9000     271.5700
         879    20.264700     297.0000     318.4600     271.6200
         880    20.276900     313.0000     311.7800     271.6800
         881    20.289200     312.0000     305.2600     271.7400
         882    20.301400     286.0000     299.3100     271.8000
         883    20.313700     284.0000     294.2600     271.8600
         884    20.325900     251.0000     290.1900     271.9200
         885    20.338200     272.0000     287.0200     271.9800
         886    20.350400     291.0000     284.5800     272.0400
         887    20.362700     257.0000     282.7100     272.1000
         888    20.374900     268.0000     281.2700     272.1600
         889    20.387200     277.0000     280.1500     272.2200
         890    20.399400     293.0000     279.2600     272.2800
         891    20.411700     302.0000     278.5600     272.3400
         892    20.424000     275.0000     278.0000     272.4000
         893    20.436200     258.0000     277.5500     272.4600
         894    20.448500     279.0000     277.1800     272.5200
         895    20.460700     260.0000     276.8800     272.5800
         896    20.473000     264.0000     276.6300     272.6400
         897    20.485200     265.0000     276.4300     272.6900
         898    20.497500     256.0000     276.2700     272.7500
         899    20.509700     276.0000     276.1400     272.8100
         900    20.522000     257.0000     276.0300     272.8700
         901    20.534200     267.0000     275.9400     272.9300
         902    20.546500     268.0000     275.8800     272.9900
         903    20.558700     286.0000     275.8300     273.0500
         904    20.571000     284.0000     275.7900     273.1100
         905    20.583200     301.0000     275.7600     273.1700
         906    20.595500     294.0000     275.7500     273.2300
         907    20.607700     290.0000     275.7500     273.2900
         908    20.620000     251.0000     275.7500     273.3500
         909    20.632200     254.0000     275.7600     273.4100
         910    20.644500     293.0000     275.7800     273.4700
         911    20.656700     283.0000     275.8000     273.5300
         912    20.669000     308.0000     275.8300     273.5900
         913    20.681200     276.0000     275.8600     273.6500
         914    20.693500     265.0000     275.9000     273.7100
         915    20.705700     281.0000     275.9500     273.7700
         916    20.718000     290.0000     275.9900     273.8300
         917    20.730200     279.0000     276.0400     273.8900
         918    20.742500     307.0000     276.1000     273.9500
         919    20.754700     267.0000     276.1600     274.0100
         920    20.767000     285.0000     276.2200     274.0700
         921    20.779200     233.0000     276.2900     274.1300
         922    20.791500     281.0000     276.3600     274.1900
         923    20.803700     265.0000     276.4300     274.2500
         924    20.816000     294.0000     276.5100     274.3100
         925    20.828200     322.0000     276.5900     274.3700
         926    20.840500     257.0000     276.6700     274.4300
         927    20.852700     289.0000     276.7600     274.4900
         928    20.865000     269.0000     276.8600     274.5500
         929    20.877200     287.0000     276.9700     274.6000
         930    20.889500     289.0000     277.0900     274.6600
         931    20.901700     271.0000     277.2400     274.7200
         932    20.914000     280.0000     277.4100     274.7800
         933    20.926200     286.0000     277.7000     274.8400
         934    20.938500     283.0000     278.0600     274.9000
         935    20.950700     272.0000     278.2000     274.9600
         936    20.963000     291.0000     278.4500     275.0200
         937    20.975200     259.0000     278.8700     275.0800
         938    20.987500     280.0000     279.3800     275.1400
         939    20.999700     305.0000     279.0200     275.2000
         940    21.012000     278.0000     278.6500     275.2600
         941    21.024200     276.0000     278.8100     275.3100
         942    21.036500     284.0000     279.0800     275.3700
         943    21.048700     294.0000     279.1400     275.4300
         944    21.061000     270.0000     278.9400     275.4900
         945    21.073300     262.0000     279.0400     275.5500
         946    21.085500     285.0000     279.2100     275.6100
         947    21.097800     283.0000     279.4200     275.6700
         948    21.110000     274.0000     279.6400     275.7200
         949    21.122300     272.0000     279.8800     275.7800
         950    21.134500     278.0000     280.1500     275.8400
         951    21.146800     299.0000     280.4400     275.9000
         952    21.159000     280.0000     280.7600     275.9600
         953    21.171300     267.0000     281.1100     276.0200
         954    21.183500     286.0000     281.5100     276.0700
         955    21.195800     275.0000     281.9500     276.1300
         956    21.208000     291.0000     282.4500     276.1900
         957    21.220300     283.0000     283.0300     276.2500
         958    21.232500     282.0000     283.6800     276.3100
         959    21.244800     300.0000     284.4400     276.3600
         960    21.257000     273.0000     285.3300     276.4200
         961    21.269300     308.0000     286.3700     276.4800
         962    21.281500     296.0000     287.6100     276.5300
         963    21.293800     305.0000     289.0700     276.5900
         964    21.306000     275.0000     290.8100     276.6500
         965    21.318300     279.0000     292.8700     276.7100
         966    21.330500     273.0000     295.2900     276.7600
         967    21.342800     303.0000     298.0900     276.8200
         968    21.355000     312.0000     301.2500     276.8800
         969    21.367300     292.0000     304.6900     276.9300
         970    21.379500     318.0000     308.2800     276.9900
         971    21.391800     291.0000     311.7900     277.0500
         972    21.404000     295.0000     314.9600     277.1000
         973    21.416300     314.0000     317.5300     277.1600
         974    21.428500     313.0000     319.2100     277.2200
         975    21.440800     275.0000     319.8500     277.2700
         976    21.453000     317.0000     319.4100     277.3300
         977    21.465300     318.0000     318.0500     277.3800
         978    21.477500     329.0000     316.0000     277.4400
         979    21.489800     334.0000     313.5400     277.4900
         980    21.502000     284.0000     310.8800     277.5500
         981    21.514300     312.0000     308.2600     277.6100
         982    21.526500     272.0000     305.8400     277.6600
         983    21.538800     276.0000     303.8100     277.7200
         984    21.551000     304.0000     302.2400     277.7700
         985    21.563300     315.0000     301.1900     277.8300
         986    21.575500     290.0000     300.6600     277.8800
         987    21.587800     295.0000     300.6300     277.9400
         988    21.600000     303.0000     301.1000     277.9900
         989    21.612300     311.0000     302.0500     278.0400
         990    21.624500     314.0000     303.5300     278.1000
         991    21.636800     310.0000     305.3600     278.1500
         992    21.649000     327.0000     307.9900     278.2100
         993    21.661300     308.0000     311.3700     278.2600
         994    21.673500     322.0000     315.6600     278.3100
         995    21.685800     319.0000     321.0600     278.3700
         996    21.698100     324.0000     327.8600     278.4200
         997    21.710300     326.0000     336.3800     278.4700
         998    21.722600     356.0000     347.0700     278.5300
         999    21.734800     378.0000     360.3600     278.5800
        1000    21.747100     315.0000     376.6900     278.6300
        1001    21.759300     381.0000     396.2800     278.6900
        1002    21.771600     446.0000     418.9300     278.7400
        1003    21.783800     447.0000     443.8400     278.7900
        1004    21.796100     472.0000     469.4500     278.8400
        1005    21.808300     517.0000     493.6800     278.9000
        1006    21.820600     505.0000     514.0700     278.9500
        1007    21.832800     568.0000     527.9400     279.0000
        1008    21.845100     503.0000     532.9500     279.0500
        1009    21.857300     493.0000     528.2000     279.1000
        1010    21.869600     508.0000     514.9800     279.1500
        1011    21.881800     463.0000     496.0200     279.2100
        1012    21.894100     468.0000     473.5300     279.2600
        1013    21.906300     419.0000     449.4300     279.3100
        1014    21.918600     341.0000     425.0700     279.3600
        1015    21.930800     422.0000     401.8700     279.4100
        1016    21.943100     366.0000     380.4500     279.4600
        1017    21.955300     333.0000     361.8600     279.5100
        1018    21.967600     356.0000     347.3100     279.5600
        1019    21.979800     331.0000     335.9600     279.6100
        1020    21.992100     340.0000     327.0600     279.6600
        1021    22.004300     296.0000     319.7000     279.7100
        1022    22.016600     297.0000     314.0300     279.7600
        1023    22.028800     320.0000     309.6700     279.8100
        1024    22.041100     302.0000     306.2000     279.8600
        1025    22.053300     328.0000     303.4400     279.9000
        1026    22.065600     306.0000     301.2300     279.9500
        1027    22.077800     296.0000     299.4700     280.0000
        1028    22.090100     267.0000     298.0900     280.0500
        1029    22.102300     302.0000     297.0400     280.1000
        1030    22.114600     275.0000     296.2900     280.1500
        1031    22.126800     296.0000     295.8100     280.1900
        1032    22.139100     282.0000     295.5800     280.2400
        1033    22.151300     276.0000     295.5800     280.2900
        1034    22.163600     308.0000     295.7700     280.3400
        1035    22.175800     276.0000     296.0800     280.3800
        1036    22.188100     293.0000     296.4500     280.4300
        1037    22.200300     290.0000     296.7900     280.4800
        1038    22.212600     297.0000     296.9900     280.5200
        1039    22.224800     270.0000     296.9600     280.5700
        1040    22.237100     300.0000     296.6500     280.6200
        1041    22.249300     289.0000     296.0500     280.6600
        1042    22.261600     278.0000     295.2100     280.7100
        1043    22.273800     289.0000     294.2300     280.7500
        1044    22.286100     281.0000     293.1600     280.8000
        1045    22.298300     306.0000     292.0700     280.8400
        1046    22.310600     318.0000     290.9900     280.8900
        1047    22.322800     301.0000     289.9900     280.9300
        1048    22.335100     276.0000     289.0800     280.9800
        1049    22.347400     316.0000     288.3100     281.0200
        1050    22.359600     289.0000     287.6600     281.0600
        1051    22.371900     276.0000     287.1600     281.1100
        1052    22.384100     283.0000     286.7200     281.1500
        1053    22.396400     253.0000     286.3600     281.1900
        1054    22.408600     285.0000     286.0600     281.2400
        1055    22.420900     305.0000     285.8100     281.2800
        1056    22.433100     306.0000     285.6000     281.3200
        1057    22.445400     295.0000     285.4200     281.3700
        1058    22.457600     276.0000     285.2700     281.4100
        1059    22.469900     325.0000     285.1400     281.4500
        1060    22.482100     289.0000     285.0200     281.4900
        1061    22.494400     312.0000     284.9300     281.5300
        1062    22.506600     274.0000     284.8400     281.5800
        1063    22.518900     295.0000     284.7700     281.6200
        1064    22.531100     280.0000     284.7000     281.6600
        1065    22.543400     289.0000     284.6500     281.7000
        1066    22.555600     313.0000     284.6000     281.7400
        1067    22.567900     271.0000     284.5600     281.7800
        1068    22.580100     284.0000     284.5200     281.8200
        1069    22.592400     300.0000     284.5000     281.8600
        1070    22.604600     311.0000     284.4800     281.9000
        1071    22.616900     266.0000     284.4700     281.9400
        1072    22.629100     298.0000     284.4700     281.9800
        1073    22.641400     300.0000     284.4800     282.0200
        1074    22.653600     312.0000     284.4900     282.0500
        1075    22.665900     282.0000     284.5200     282.0900
        1076    22.678100     298.0000     284.5500     282.1300
        1077    22.690400     299.0000     284.5800     282.1700
        1078    22.702600     306.0000     284.6100     282.2100
        1079    22.714900     300.0000     284.6400     282.2400
        1080    22.727100     325.0000     284.6500     282.2800
        1081    22.739400     291.0000     284.6500     282.3200
        1082    22.751600     252.0000     284.6300     282.3500
        1083    22.763900     294.0000     284.6000     282.3900
        1084    22.776100     268.0000     284.5700     282.4300
        1085    22.788400     290.0000     284.5400     282.4600
        1086    22.800600     324.0000     284.5100     282.5000
        1087    22.812900     323.0000     284.4800     282.5300
        1088    22.825100     299.0000     284.4600     282.5700
        1089    22.837400     263.0000     284.4500     282.6100
        1090    22.849600     317.0000     284.4400     282.6400
        1091    22.861900     281.0000     284.4300     282.6700
        1092    22.874100     325.0000     284.4400     282.7100
        1093    22.886400     258.0000     284.4400     282.7400
        1094    22.898600     285.0000     284.4500     282.7800
        1095    22.910900     270.0000     284.4600     282.8100
        1096    22.923100     281.0000     284.4800     282.8400
        1097    22.935400     263.0000     284.4900     282.8800
        1098    22.947600     314.0000     284.5100     282.9100
        1099    22.959900     286.0000     284.5200     282.9400
        1100    22.972100     303.0000     284.5400     282.9700
        1101    22.984400     288.0000     284.5600     283.0100
        1102    22.996700     242.0000     284.5700     283.0400
        1103    23.008900     273.0000     284.5900     283.0700
        1104    23.021200     303.0000     284.6100     283.1000
        1105    23.033400     324.0000     284.6300     283.1300
        1106    23.045700     308.0000     284.6500     283.1600
        1107    23.057900     270.0000     284.6700     283.1900
        1108    23.070200     282.0000     284.6900     283.2200
        1109    23.082400     297.0000     284.7100     283.2500
        1110    23.094700     255.0000     284.7300     283.2800
        1111    23.106900     292.0000     284.7500     283.3100
        1112    23.119200     297.0000     284.7700     283.3400
        1113    23.131400     267.0000     284.7900     283.3700
        1114    23.143700     304.0000     284.8100     283.4000
        1115    23.155900     321.0000     284.8400     283.4200
        1116    23.168200     303.0000     284.8600     283.4500
        1117    23.180400     303.0000     284.8800     283.4800
        1118    23.192700     317.0000     284.9000     283.5100
        1119    23.204900     266.0000     284.9200     283.5300
        1120    23.217200     325.0000     284.9400     283.5600
        1121    23.229400     304.0000     284.9700     283.5900
        1122    23.241700     290.0000     284.9900     283.6100
        1123    23.253900     300.0000     285.0100     283.6400
        1124    23.266200     275.0000     285.0300     283.6700
        1125    23.278400     275.0000     285.0500     283.6900
        1126    23.290700     288.0000     285.0800     283.7200
        1127    23.302900     304.0000     285.1000     283.7400
        1128    23.315200     269.0000     285.1200     283.7600
        1129    23.327400     302.0000     285.1400     283.7900
        1130    23.339700     286.0000     285.1600     283.8100
        1131    23.351900     310.0000     285.1900     283.8400
        1132    23.364200     301.0000     285.2100     283.8600
        1133    23.376400     273.0000     285.2300     283.8800
        1134    23.388700     308.0000     285.2500     283.9100
        1135    23.400900     284.0000     285.2700     283.9300
        1136    23.413200     296.0000     285.2900     283.9500
        1137    23.425400     287.0000     285.3200     283.9700
        1138    23.437700     287.0000     285.3400     283.9900
        1139    23.449900     268.0000     285.3600     284.0200
        1140    23.462200     295.0000     285.3800     284.0400
        1141    23.474400     304.0000     285.4000     284.0600
        1142    23.486700     281.0000     285.4200     284.0800
        1143    23.498900     285.0000     285.4400     284.1000
        1144    23.511200     270.0000     285.4700     284.1200
        1145    23.523400     321.0000     285.4900     284.1400
        1146    23.535700     309.0000     285.5100     284.1600
        1147    23.547900     265.0000     285.5300     284.1800
        1148    23.560200     279.0000     285.5500     284.2000
        1149    23.572400     294.0000     285.5700     284.2100
        1150    23.584700     315.0000     285.5900     284.2300
        1151    23.596900     281.0000     285.6100     284.2500
        1152    23.609200     276.0000     285.6300     284.2700
        1153    23.621400     312.0000     285.6500     284.2800
        1154    23.633700     305.0000     285.6700     284.3000
        1155    23.646000     265.0000     285.6900     284.3200
        1156    23.658200     292.0000     285.7100     284.3300
        1157    23.670500     252.0000     285.7300     284.3500
        1158    23.682700     309.0000     285.7500     284.3700
        1159    23.695000     306.0000     285.7700     284.3800
        1160    23.707200     291.0000     285.7900     284.4000
        1161    23.719500     308.0000     285.8100     284.4100
        1162    23.731700     293.0000     285.8300     284.4300
        1163    23.744000     326.0000     285.8500     284.4400
        1164    23.756200     305.0000     285.8700     284.4500
        1165    23.768500     281.0000     285.8900     284.4700
        1166    23.780700     272.0000     285.9100     284.4800
        1167    23.793000     298.0000     285.9300     284.4900
        1168    23.805200     289.0000     285.9500     284.5100
        1169    23.817500     290.0000     285.9700     284.5200
        1170    23.829700     265.0000     285.9900     284.5300
        1171    23.842000     289.0000     286.0100     284.5400
        1172    23.854200     284.0000     286.0200     284.5500
        1173    23.866500     270.0000     286.0400     284.5600
        1174    23.878700     284.0000     286.0600     284.5800
        1175    23.891000     285.0000     286.0800     284.5900
        1176    23.903200     290.0000     286.1000     284.6000
        1177    23.915500     303.0000     286.1200     284.6100
        1178    23.927700     323.0000     286.1300     284.6200
        1179    23.940000     288.0000     286.1500     284.6200
        1180    23.952200     271.0000     286.1700     284.6300
        1181    23.964500     295.0000     286.1900     284.6400
        1182    23.976700     296.0000     286.2100     284.6500
        1183    23.989000     295.0000     286.2300     284.6600
        1184    24.001200     293.0000     286.2400     284.6700
        1185    24.013500     272.0000     286.2600     284.6700
        1186    24.025700     305.0000     286.2800     284.6800
        1187    24.038000     269.0000     286.3000     284.6900
        1188    24.050200     284.0000     286.3100     284.6900
        1189    24.062500     261.0000     286.3300     284.7000
        1190    24.074700     297.0000     286.3500     284.7000
        1191    24.087000     304.0000     286.3700     284.7100
        1192    24.099200     318.0000     286.3900     284.7100
        1193    24.111500     282.0000     286.4000     284.7200
        1194    24.123700     312.0000     286.4200     284.7200
        1195    24.136000     281.0000     286.4400     284.7300
        1196    24.148200     300.0000     286.4600     284.7300
        1197    24.160500     321.0000     286.4800     284.7400
        1198    24.172700     284.0000     286.5000     284.7400
        1199    24.185000     276.0000     286.5200     284.7400
        1200    24.197200     297.0000     286.5400     284.7400
        1201    24.209500     297.0000     286.5600     284.7500
        1202    24.221700     287.0000     286.5900     284.7500
        1203    24.234000     305.0000     286.6200     284.7500
        1204    24.246200     277.0000     286.6600     284.7500
        1205    24.258500     312.0000     286.7400     284.7500
        1206    24.270700     303.0000     286.8600     284.7500
        1207    24.283000     254.0000     286.9200     284.7500
        1208    24.295300     315.0000     286.9900     284.7500
        1209    24.307500     285.0000     287.1100     284.7500
        1210    24.319800     287.0000     287.3000     284.7500
        1211    24.332000     281.0000     287.2900     284.7500
        1212    24.344300     291.0000     286.9900     284.7500
        1213    24.356500     261.0000     286.9500     284.7500
        1214    24.368800     315.0000     287.0100     284.7400
        1215    24.381000     294.0000     287.0900     284.7400
        1216    24.393300     252.0000     287.0700     284.7400
        1217    24.405500     280.0000     286.9200     284.7400
        1218    24.417800     263.0000     286.8900     284.7300
        1219    24.430000     261.0000     286.9000     284.7300
        1220    24.442300     316.0000     286.9200     284.7200
        1221    24.454500     302.0000     286.9400     284.7200
        1222    24.466800     307.0000     286.9600     284.7100
        1223    24.479000     289.0000     286.9800     284.7100
        1224    24.491300     301.0000     287.0100     284.7000
        1225    24.503500     289.0000     287.0300     284.7000
        1226    24.515800     302.0000     287.0500     284.6900
        1227    24.528000     300.0000     287.0800     284.6900
        1228    24.540300     279.0000     287.1000     284.6800
        1229    24.552500     297.0000     287.1300     284.6700
        1230    24.564800     304.0000     287.1500     284.6600
        1231    24.577000     265.0000     287.1800     284.6600
        1232    24.589300     296.0000     287.2100     284.6500
        1233    24.601500     305.0000     287.2400     284.6400
        1234    24.613800     286.0000     287.2700     284.6300
        1235    24.626000     284.0000     287.3000     284.6200
        1236    24.638300     341.0000     287.3300     284.6100
        1237    24.650500     283.0000     287.3600     284.6000
        1238    24.662800     278.0000     287.3900     284.5900
        1239    24.675000     285.0000     287.4200     284.5800
        1240    24.687300     274.0000     287.4600     284.5700
        1241    24.699500     282.0000     287.4900     284.5600
        1242    24.711800     305.0000     287.5300     284.5500
        1243    24.724000     283.0000     287.5700     284.5400
        1244    24.736300     298.0000     287.6100     284.5300
        1245    24.748500     289.0000     287.6500     284.5100
        1246    24.760800     252.0000     287.6900     284.5000
        1247    24.773000     301.0000     287.7300     284.4900
        1248    24.785300     280.0000     287.7800     284.4700
        1249    24.797500     300.0000     287.8300     284.4600
        1250    24.809800     288.0000     287.8700     284.4500
        1251    24.822000     300.0000     287.9300     284.4300
        1252    24.834300     283.0000     287.9800     284.4200
        1253    24.846500     285.0000     288.0300     284.4000
        1254    24.858800     305.0000     288.0900     284.3900
        1255    24.871000     266.0000     288.1500     284.3700
        1256    24.883300     319.0000     288.2100     284.3500
        1257    24.895500     322.0000     288.2800     284.3400
        1258    24.907800     285.0000     288.3500     284.3200
        1259    24.920100     260.0000     288.4200     284.3000
        1260    24.932300     266.0000     288.4900     284.2900
        1261    24.944600     290.0000     288.5700     284.2700
        1262    24.956800     305.0000     288.6500     284.2500
        1263    24.969100     276.0000     288.7400     284.2300
        1264    24.981300     274.0000     288.8300     284.2100
        1265    24.993600     299.0000     288.9300     284.1900
        1266    25.005800     312.0000     289.0300     284.1700
        1267    25.018100     288.0000     289.1400     284.1500
        1268    25.030300     277.0000     289.2500     284.1300
        1269    25.042600     280.0000     289.3800     284.1100
        1270    25.054800     287.0000     289.5100     284.0900
        1271    25.067100     315.0000     289.6500     284.0700
        1272    25.079300     280.0000     289.8000     284.0500
        1273    25.091600     312.0000     289.9700     284.0300
        1274    25.103800     287.0000     290.1500     284.0000
        1275    25.116100     288.0000     290.3500     283.9800
        1276    25.128300     295.0000     290.5600     283.9600
        1277    25.140600     299.0000     290.7800     283.9400
        1278    25.152800     271.0000     291.0000     283.9100
        1279    25.165100     278.0000     291.2300     283.8900
        1280    25.177300     299.0000     291.4500     283.8600
        1281    25.189600     312.0000     291.6700     283.8400
        1282    25.201800     281.0000     291.8900     283.8100
        1283    25.214100     248.0000     292.1100     283.7900
        1284    25.226300     306.0000     292.3500     283.7600
        1285    25.238600     249.0000     292.6000     283.7400
        1286    25.250800     303.0000     292.8700     283.7100
        1287    25.263100     315.0000     293.1600     283.6800
        1288    25.275300     308.0000     293.4700     283.6600
        1289    25.287600     256.0000     293.8200     283.6300
        1290    25.299800     290.0000     294.1900     283.6000
        1291    25.312100     300.0000     294.6100     283.5700
        1292    25.324300     315.0000     295.0700     283.5500
        1293    25.336600     290.0000     295.5600     283.5200
        1294    25.348800     308.0000     296.1100     283.4900
        1295    25.361100     298.0000     296.7000     283.4600
        1296    25.373300     275.0000     297.3500     283.4300
        1297    25.385600     314.0000     298.0600     283.4000
        1298    25.397800     299.0000     298.8400     283.3700
        1299    25.410100     288.0000     299.6900     283.3400
        1300    25.422300     273.0000     300.6300     283.3100
        1301    25.434600     306.0000     301.6700     283.2700
        1302    25.446800     292.0000     302.8200     283.2400
        1303    25.459100     315.0000     304.0900     283.2100
        1304    25.471300     302.0000     305.5100     283.1800
        1305    25.483600     314.0000     307.1000     283.1500
        1306    25.495800     293.0000     308.8800     283.1100
        1307    25.508100     284.0000     310.8900     283.0800
        1308    25.520300     330.0000     313.1700     283.0400
        1309    25.532600     321.0000     315.7900     283.0100
        1310    25.544800     296.0000     318.8300     282.9800
        1311    25.557100     316.0000     322.1600     282.9400
        1312    25.569400     306.0000     326.5500     282.9100
        1313    25.581600     337.0000     331.4500     282.8700
        1314    25.593900     357.0000     336.8300     282.8300
        1315    25.606100     331.0000     343.4400     282.8000
        1316    25.618400     332.0000     351.5500     282.7600
        1317    25.630600     366.0000     360.6000     282.7300
        1318    25.642900     364.0000     368.7300     282.6900
        1319    25.655100     364.0000     379.9300     282.6500
        1320    25.667400     411.0000     394.3600     282.6100
        1321    25.679600     408.0000     412.0100     282.5700
        1322    25.691900     469.0000     433.1600     282.5400
        1323    25.704100     432.0000     457.2900     282.5000
        1324    25.716400     471.0000     486.1000     282.4600
        1325    25.728600     562.0000     520.4100     282.4200
        1326    25.740900     536.0000     559.4500     282.3800
        1327    25.753100     562.0000     602.0900     282.3400
        1328    25.765400     639.0000     646.3100     282.3000
        1329    25.777600     643.0000     689.2000     282.2600
        1330    25.789900     712.0000     727.1600     282.2200
        1331    25.802100     652.0000     756.3700     282.1700
        1332    25.814400     772.0000     773.5700     282.1300
        1333    25.826600     703.0000     776.9900     282.0900
        1334    25.838900     722.0000     767.0100     282.0500
        1335    25.851100     666.0000     745.9000     282.0000
        1336    25.863400     649.0000     716.6600     281.9600
        1337    25.875600     650.0000     681.9300     281.9200
        1338    25.887900     582.0000     643.6200     281.8700
        1339    25.900100     598.0000     603.3700     281.8300
        1340    25.912400     578.0000     563.0100     281.7800
        1341    25.924600     505.0000     524.5100     281.7400
        1342    25.936900     488.0000     489.5200     281.6900
        1343    25.949100     451.0000     459.0400     281.6500
        1344    25.961400     420.0000     433.3100     281.6000
        1345    25.973600     420.0000     412.0700     281.5600
        1346    25.985900     405.0000     394.7700     281.5100
        1347    25.998100     400.0000     380.7700     281.4600
        1348    26.010400     385.0000     369.4800     281.4200
        1349    26.022600     354.0000     360.3800     281.3700
        1350    26.034900     352.0000     353.0500     281.3200
        1351    26.047100     368.0000     347.1800     281.2700
        1352    26.059400     331.0000     342.5700     281.2200
        1353    26.071600     339.0000     339.1000     281.1800
        1354    26.083900     349.0000     336.6800     281.1300
        1355    26.096100     355.0000     335.2200     281.0800
        1356    26.108400     320.0000     334.5800     281.0300
        1357    26.120600     318.0000     334.5500     280.9800
        1358    26.132900     302.0000     334.8600     280.9300
        1359    26.145100     350.0000     335.2200     280.8800
        1360    26.157400     385.0000     335.2700     280.8200
        1361    26.169600     328.0000     334.7500     280.7700
        1362    26.181900     312.0000     333.5700     280.7200
        1363    26.194200     332.0000     332.0700     280.6700
        1364    26.206400     323.0000     331.0500     280.6200
        1365    26.218700     293.0000     332.2000     280.5600
        1366    26.230900     337.0000     333.7800     280.5100
        1367    26.243200     353.0000     332.9900     280.4600
        1368    26.255400     338.0000     334.1100     280.4000
        1369    26.267700     309.0000     338.7400     280.3500
        1370    26.279900     327.0000     343.0400     280.2900
        1371    26.292200     335.0000     330.0400     280.2400
        1372    26.304400     326.0000     321.0400     280.1800
        1373    26.316700     335.0000     319.5800     280.1300
        1374    26.328900     302.0000     321.9700     280.0700
        1375    26.341200     347.0000     326.2700     280.0200
        1376    26.353400     313.0000     325.4600     279.9600
        1377    26.365700     296.0000     320.9500     279.9000
        1378    26.377900     329.0000     322.2300     279.8500
        1379    26.390200     347.0000     326.6200     279.7900
        1380    26.402400     309.0000     332.9800     279.7300
        1381    26.414700     319.0000     341.2000     279.6700
        1382    26.426900     325.0000     350.5800     279.6200
        1383    26.439200     329.0000     362.1100     279.5600
        1384    26.451400     358.0000     374.5200     279.5000
        1385    26.463700     393.0000     386.7900     279.4400
        1386    26.475900     333.0000     397.5900     279.3800
        1387    26.488200     358.0000     405.3700     279.3200
        1388    26.500400     364.0000     408.7100     279.2600
        1389    26.512700     396.0000     407.1000     279.2000
        1390    26.524900     338.0000     401.3600     279.1400
        1391    26.537200     343.0000     393.2300     279.0800
        1392    26.549400     316.0000     384.1000     279.0200
        1393    26.561700     337.0000     374.4100     278.9500
        1394    26.573900     327.0000     364.0300     278.8900
        1395    26.586200     300.0000     353.0500     278.8300
        1396    26.598400     342.0000     342.1000     278.7700
        1397    26.610700     305.0000     332.0500     278.7000
        1398    26.622900     335.0000     323.5000     278.6400
        1399    26.635200     324.0000     316.6300     278.5800
        1400    26.647400     273.0000     311.3200     278.5100
        1401    26.659700     323.0000     307.4200     278.4500
        1402    26.671900     318.0000     305.0100     278.3800
        1403    26.684200     299.0000     303.8700     278.3200
        1404    26.696400     297.0000     302.3200     278.2500
        1405    26.708700     314.0000     301.5800     278.1900
        1406    26.720900     286.0000     302.1800     278.1200
        1407    26.733200     319.0000     303.5700     278.0600
        1408    26.745400     289.0000     300.2500     277.9900
        1409    26.757700     304.0000     295.8900     277.9200
        1410    26.769900     311.0000     294.8900     277.8600
        1411    26.782200     301.0000     295.2800     277.7900
        1412    26.794400     313.0000     296.9200     277.7200
        1413    26.806700     288.0000     299.5500     277.6500
        1414    26.818900     274.0000     299.9300     277.5900
        1415    26.831200     276.0000     299.6300     277.5200
        1416    26.843500     287.0000     301.9700     277.4500
        1417    26.855700     303.0000     307.1800     277.3800
        1418    26.868000     306.0000     312.0000     277.3100
        1419    26.880200     288.0000     301.8800     277.2400
        1420    26.892500     304.0000     295.0500     277.1700
        1421    26.904700     270.0000     294.3000     277.1000
        1422    26.917000     309.0000     295.6700     277.0300
        1423    26.929200     310.0000     298.2100     276.9600
        1424    26.941500     293.0000     297.2500     276.8900
        1425    26.953700     289.0000     290.8500     276.8100
        1426    26.966000     297.0000     289.1800     276.7400
        1427    26.978200     323.0000     288.8300     276.6700
        1428    26.990500     321.0000     288.9000     276.6000
        1429    27.002700     287.0000     289.3800     276.5200
        1430    27.015000     302.0000     290.0900     276.4500
        1431    27.027200     325.0000     289.4200     276.3800
        1432    27.039500     303.0000     288.3400     276.3000
        1433    27.051700     325.0000     288.2200     276.2300
        1434    27.064000     307.0000     288.4300     276.1600
        1435    27.076200     259.0000     288.8400     276.0800
        1436    27.088500     294.0000     289.1000     276.0100
        1437    27.100700     304.0000     288.5200     275.9300
        1438    27.113000     307.0000     288.3200     275.8600
        1439    27.125200     314.0000     288.4600     275.7800
        1440    27.137500     309.0000     288.6900     275.7000
        1441    27.149700     336.0000     288.9600     275.6300
        1442    27.162000     297.0000     289.2700     275.5500
        1443    27.174200     293.0000     289.6300     275.4700
        1444    27.186500     300.0000     290.0400     275.4000
        1445    27.198700     283.0000     290.5000     275.3200
        1446    27.211000     316.0000     291.0200     275.2400
        1447    27.223200     367.0000     291.6000     275.1600
        1448    27.235500     329.0000     292.2600     275.0800
        1449    27.247700     272.0000     293.0000     275.0100
        1450    27.260000     303.0000     293.8500     274.9300
        1451    27.272200     302.0000     294.8100     274.8500
        1452    27.284500     297.0000     295.9200     274.7700
        1453    27.296700     268.0000     297.1900     274.6900
        1454    27.309000     290.0000     298.5500     274.6100
        1455    27.321200     299.0000     300.2500     274.5300
        1456    27.333500     304.0000     302.2300     274.4500
        1457    27.345700     318.0000     304.5500     274.3700
        1458    27.358000     317.0000     307.2700     274.2800
        1459    27.370200     331.0000     310.4400     274.2000
        1460    27.382500     348.0000     314.0500     274.1200
        1461    27.394700     333.0000     318.0800     274.0400
        1462    27.407000     308.0000     322.4000     273.9600
        1463    27.419200     337.0000     326.8400     273.8700
        1464    27.431500     336.0000     331.1600     273.7900
        1465    27.443700     340.0000     335.1100     273.7100
        1466    27.456000     353.0000     338.4800     273.6200
        1467    27.468200     342.0000     341.2000     273.5400
        1468    27.480500     335.0000     343.4000     273.4600
        1469    27.492800     330.0000     345.3800     273.3700
        1470    27.505000     315.0000     347.4500     273.2900
        1471    27.517300     369.0000     349.8800     273.2000
        1472    27.529500     340.0000     352.8500     273.1200
        1473    27.541800     325.0000     356.5500     273.0300
        1474    27.554000     343.0000     361.2600     272.9500
        1475    27.566300     358.0000     367.3500     272.8600
        1476    27.578500     364.0000     375.2400     272.7700
        1477    27.590800     416.0000     385.3700     272.6900
        1478    27.603000     391.0000     398.2200     272.6000
        1479    27.615300     392.0000     414.3800     272.5100
        1480    27.627500     409.0000     434.6000     272.4300
        1481    27.639800     472.0000     459.9200     272.3400
        1482    27.652000     471.0000     491.7200     272.2500
        1483    27.664300     519.0000     531.7600     272.1600
        1484    27.676500     550.0000     582.1300     272.0800
        1485    27.688800     620.0000     644.9300     271.9900
        1486    27.701000     743.0000     721.5700     271.9000
        1487    27.713300     779.0000     811.7000     271.8100
        1488    27.725500     971.0000     912.2400     271.7200
        1489    27.737800    1045.0000    1016.9400     271.6300
        1490    27.750000    1105.0000    1116.6200     271.5400
        1491    27.762300    1179.0000    1199.9000     271.4500
        1492    27.774500    1207.0000    1254.5800     271.3600
        1493    27.786800    1323.0000    1271.7200     271.2700
        1494    27.799000    1319.0000    1250.9600     271.1800
        1495    27.811300    1250.0000    1201.8300     271.0900
        1496    27.823500    1181.0000    1137.6400     270.9900
        1497    27.835800    1045.0000    1067.2300     270.9000
        1498    27.848000    1033.0000     992.3100     270.8100
        1499    27.860300     937.0000     911.3000     270.7200
        1500    27.872500     809.0000     824.8900     270.6300
        1501    27.884800     697.0000     738.1000     270.5300
        1502    27.897000     634.0000     657.6200     270.4400
        1503    27.909300     528.0000     588.2000     270.3500
        1504    27.921500     486.0000     531.3100     270.2500
        1505    27.933800     457.0000     486.0300     270.1600
        1506    27.946000     434.0000     450.4200     270.0600
        1507    27.958300     373.0000     422.4100     269.9700
        1508    27.970500     362.0000     400.2300     269.8800
        1509    27.982800     345.0000     382.4900     269.7800
        1510    27.995000     372.0000     368.1300     269.6900
        1511    28.007300     337.0000     356.3600     269.5900
        1512    28.019500     351.0000     346.6200     269.4900
        1513    28.031800     329.0000     338.4600     269.4000
        1514    28.044000     337.0000     331.5500     269.3000
        1515    28.056300     328.0000     325.6600     269.2100
        1516    28.068500     315.0000     320.5900     269.1100
        1517    28.080800     292.0000     316.1900     269.0100
        1518    28.093000     308.0000     312.3500     268.9200
        1519    28.105300     312.0000     308.9800     268.8200
        1520    28.117500     304.0000     306.0000     268.7200
        1521    28.129800     292.0000     303.3500     268.6200
        1522    28.142100     322.0000     301.0000     268.5200
        1523    28.154300     293.0000     298.8800     268.4300
        1524    28.166600     309.0000     296.9900     268.3300
        1525    28.178800     304.0000     295.2700     268.2300
        1526    28.191100     289.0000     293.7200     268.1300
        1527    28.203300     284.0000     292.3200     268.0300
        1528    28.215600     266.0000     291.0400     267.9300
        1529    28.227800     289.0000     289.9200     267.8300
        1530    28.240100     314.0000     288.8900     267.7300
        1531    28.252300     303.0000     288.0400     267.6300
        1532    28.264600     286.0000     287.4600     267.5300
        1533    28.276800     270.0000     287.4800     267.4300
        1534    28.289100     297.0000     287.8400     267.3300
        1535    28.301300     299.0000     287.6000     267.2300
        1536    28.313600     299.0000     287.9500     267.1300
        1537    28.325800     245.0000     289.2600     267.0300
        1538    28.338100     293.0000     290.4800     266.9200
        1539    28.350300     270.0000     286.5700     266.8200
        1540    28.362600     288.0000     283.8200     266.7200
        1541    28.374800     333.0000     283.1400     266.6200
        1542    28.387100     308.0000     283.0700     266.5100
        1543    28.399300     287.0000     283.5500     266.4100
        1544    28.411600     291.0000     283.7200     266.3100
        1545    28.423800     283.0000     281.4000     266.2000
        1546    28.436100     294.0000     279.9400     266.1000
        1547    28.448300     274.0000     279.5300     266.0000
        1548    28.460600     263.0000     279.3200     265.8900
        1549    28.472800     289.0000     279.2300     265.7900
        1550    28.485100     284.0000     279.2600     265.6800
        1551    28.497300     258.0000     279.3900     265.5800
        1552    28.509600     286.0000     279.6300     265.4700
        1553    28.521800     277.0000     279.9800     265.3700
        1554    28.534100     271.0000     280.4500     265.2600
        1555    28.546300     287.0000     281.0700     265.1600
        1556    28.558600     287.0000     281.8500     265.0500
        1557    28.570800     283.0000     282.8300     264.9500
        1558    28.583100     281.0000     284.0500     264.8400
        1559    28.595300     280.0000     285.5600     264.7300
        1560    28.607600     286.0000     287.4100     264.6300
        1561    28.619800     311.0000     289.6500     264.5200
        1562    28.632100     282.0000     292.2500     264.4100
        1563    28.644300     297.0000     295.1200     264.3100
        1564    28.656600     297.0000     298.1000     264.2000
        1565    28.668800     275.0000     300.9300     264.0900
        1566    28.681100     298.0000     303.3100     263.9800
        1567    28.693300     284.0000     304.9400     263.8700
        1568    28.705600     289.0000     305.5600     263.7700
        1569    28.717800     327.0000     305.0900     263.6600
        1570    28.730100     291.0000     303.6500     263.5500
        1571    28.742300     314.0000     301.5700     263.4400
        1572    28.754600     241.0000     299.1600     263.3300
        1573    28.766800     284.0000     296.5700     263.2200
        1574    28.779100     297.0000     293.8300     263.1100
        1575    28.791400     290.0000     290.9600     263.0000
        1576    28.803600     302.0000     288.0100     262.8900
        1577    28.815900     280.0000     285.1600     262.7800
        1578    28.828100     289.0000     282.6100     262.6700
        1579    28.840400     295.0000     280.5100     262.5600
        1580    28.852600     291.0000     278.6700     262.4500
        1581    28.864900     284.0000     277.2100     262.3400
        1582    28.877100     289.0000     276.1800     262.2300
        1583    28.889400     267.0000     275.4700     262.1200
        1584    28.901600     276.0000     274.3200     262.0000
        1585    28.913900     308.0000     273.0300     261.8900
        1586    28.926100     272.0000     272.3200     261.7800
        1587    28.938400     280.0000     271.8300     261.6700
        1588    28.950600     258.0000     271.4900     261.5600
        1589    28.962900     275.0000     271.2400     261.4400
        1590    28.975100     287.0000     270.7400     261.3300
        1591    28.987400     287.0000     270.1100     261.2200
        1592    28.999600     281.0000     269.7600     261.1100
        1593    29.011900     283.0000     269.5100     260.9900
        1594    29.024100     286.0000     269.2900     260.8800
        1595    29.036400     281.0000     269.1000     260.7600
        1596    29.048600     241.0000     268.9400     260.6500
        1597    29.060900     271.0000     268.8000     260.5400
        1598    29.073100     258.0000     268.6700     260.4200
        1599    29.085400     292.0000     268.5700     260.3100
        1600    29.097600     269.0000     268.4800     260.1900
        1601    29.109900     285.0000     268.4100     260.0800
        1602    29.122100     273.0000     268.3600     259.9600
        1603    29.134400     293.0000     268.3200     259.8500
        1604    29.146600     269.0000     268.3100     259.7300
        1605    29.158900     284.0000     268.3100     259.6200
        1606    29.171100     304.0000     268.3200     259.5000
        1607    29.183400     264.0000     268.3600     259.3900
        1608    29.195600     251.0000     268.4300     259.2700
        1609    29.207900     269.0000     268.5200     259.1500
        1610    29.220100     310.0000     268.6400     259.0400
        1611    29.232400     297.0000     268.7900     258.9200
        1612    29.244600     269.0000     268.9700     258.8000
        1613    29.256900     274.0000     269.2000     258.6900
        1614    29.269100     268.0000     269.4700     258.5700
        1615    29.281400     238.0000     269.7900     258.4500
        1616    29.293600     281.0000     270.1800     258.3400
        1617    29.305900     276.0000     270.6300     258.2200
        1618    29.318100     242.0000     271.1600     258.1000
        1619    29.330400     290.0000     271.7500     257.9800
        1620    29.342600     282.0000     272.4600     257.8600
        1621    29.354900     273.0000     273.3100     257.7500
        1622    29.367100     300.0000     274.3300     257.6300
        1623    29.379400     285.0000     275.5400     257.5100
        1624    29.391600     280.0000     276.9700     257.3900
        1625    29.403900     275.0000     278.6700     257.2700
        1626    29.416200     284.0000     280.7000     257.1500
        1627    29.428400     274.0000     283.1600     257.0300
        1628    29.440700     281.0000     286.1200     256.9100
        1629    29.452900     274.0000     289.7200     256.7900
        1630    29.465200     288.0000     294.1400     256.6700
        1631    29.477400     305.0000     299.6300     256.5500
        1632    29.489700     288.0000     306.5200     256.4300
        1633    29.501900     277.0000     315.2700     256.3100
        1634    29.514200     315.0000     326.3800     256.1900
        1635    29.526400     300.0000     340.3800     256.0700
        1636    29.538700     331.0000     357.5700     255.9500
        1637    29.550900     330.0000     377.8000     255.8300
        1638    29.563200     370.0000     400.2100     255.7100
        1639    29.575400     385.0000     423.1800     255.5900
        1640    29.587700     466.0000     444.4000     255.4700
        1641    29.599900     472.0000     461.0000     255.3500
        1642    29.612200     452.0000     470.1200     255.2300
        1643    29.624400     458.0000     470.2500     255.1000
        1644    29.636700     461.0000     462.5000     254.9800
        1645    29.648900     438.0000     450.1200     254.8600
        1646    29.661200     416.0000     436.3300     254.7400
        1647    29.673400     426.0000     422.4900     254.6200
        1648    29.685700     379.0000     408.0400     254.4900
        1649    29.697900     395.0000     391.9600     254.3700
        1650    29.710200     359.0000     374.1500     254.2500
        1651    29.722400     380.0000     355.8300     254.1200
        1652    29.734700     315.0000     338.7300     254.0000
        1653    29.746900     342.0000     324.0400     253.8800
        1654    29.759200     324.0000     312.1000     253.7600
        1655    29.771400     302.0000     302.7000     253.6300
        1656    29.783700     291.0000     295.3700     253.5100
        1657    29.795900     260.0000     289.6400     253.3800
        1658    29.808200     286.0000     285.1400     253.2600
        1659    29.820400     288.0000     281.5500     253.1400
        1660    29.832700     275.0000     278.6500     253.0100
        1661    29.844900     291.0000     276.2900     252.8900
        1662    29.857200     284.0000     274.3300     252.7600
        1663    29.869400     291.0000     272.7000     252.6400
        1664    29.881700     302.0000     271.3300     252.5100
        1665    29.893900     287.0000     270.1700     252.3900
        1666    29.906200     235.0000     269.1700     252.2600
        1667    29.918400     288.0000     268.3200     252.1400
        1668    29.930700     269.0000     267.5800     252.0100
        1669    29.942900     263.0000     266.9500     251.8900
        1670    29.955200     297.0000     266.4100     251.7600
        1671    29.967400     272.0000     265.9600     251.6400
        1672    29.979700     270.0000     265.6000     251.5100
        1673    29.991900     284.0000     265.3200     251.3900
        1674    30.004200     274.0000     265.0500     251.2600
        1675    30.016400     269.0000     264.8500     251.1300
        1676    30.028700     278.0000     264.7600     251.0100
        1677    30.041000     306.0000     264.7300     250.8800
        1678    30.053200     272.0000     264.6300     250.7600
        1679    30.065500     271.0000     264.9600     250.6300
        1680    30.077700     282.0000     266.2700     250.5000
        1681    30.090000     299.0000     268.8400     250.3800
        1682    30.102200     270.0000     270.2000     250.2500
        1683    30.114500     289.0000     272.0300     250.1200
        1684    30.126700     275.0000     275.6600     249.9900
        1685    30.139000     293.0000     280.4300     249.8700
        1686    30.151200     274.0000     276.6100     249.7400
        1687    30.163500     270.0000     268.7900     249.6100
        1688    30.175700     267.0000     267.7500     249.4900
        1689    30.188000     287.0000     268.1700     249.3600
        1690    30.200200     299.0000     269.7400     249.2300
        1691    30.212500     282.0000     272.2200     249.1000
        1692    30.224700     288.0000     272.1100     248.9700
        1693    30.237000     277.0000     267.3400     248.8500
        1694    30.249200     281.0000     265.9400     248.7200
        1695    30.261500     261.0000     266.8800     248.5900
        1696    30.273700     268.0000     269.8700     248.4600
        1697    30.286000     257.0000     272.9100     248.3300
        1698    30.298200     291.0000     275.9300     248.2000
        1699    30.310500     268.0000     281.7900     248.0700
        1700    30.322700     290.0000     289.0100     247.9500
        1701    30.335000     306.0000     291.7300     247.8200
        1702    30.347200     263.0000     283.1300     247.6900
        1703    30.359500     307.0000     284.0100     247.5600
        1704    30.371700     258.0000     281.2800     247.4300
        1705    30.384000     275.0000     276.9000     247.3000
        1706    30.396200     295.0000     278.8800     247.1700
        1707    30.408500     295.0000     281.2600     247.0400
        1708    30.420700     275.0000     277.6600     246.9100
        1709    30.433000     268.0000     275.8600     246.7800
        1710    30.445200     282.0000     275.4600     246.6500
        1711    30.457500     275.0000     272.0800     246.5200
        1712    30.469700     276.0000     271.1300     246.3900
        1713    30.482000     256.0000     271.4600     246.2600
        1714    30.494200     230.0000     272.1000     246.1300
        1715    30.506500     296.0000     272.9000     246.0000
        1716    30.518700     276.0000     273.8200     245.8700
        1717    30.531000     270.0000     274.8400     245.7400
        1718    30.543200     314.0000     275.9600     245.6100
        1719    30.555500     279.0000     277.2000     245.4800
        1720    30.567700     261.0000     278.5500     245.3500
        1721    30.580000     298.0000     280.0300     245.2200
        1722    30.592200     275.0000     281.6500     245.0900
        1723    30.604500     290.0000     283.4300     244.9600
        1724    30.616700     296.0000     285.4000     244.8200
        1725    30.629000     307.0000     287.6000     244.6900
        1726    30.641200     275.0000     290.0900     244.5600
        1727    30.653500     317.0000     292.8600     244.4300
        1728    30.665700     311.0000     295.8200     244.3000
        1729    30.678000     313.0000     299.1900     244.1700
        1730    30.690300     283.0000     303.0700     244.0400
        1731    30.702500     338.0000     307.2800     243.9000
        1732    30.714800     312.0000     311.1600     243.7700
        1733    30.727000     330.0000     316.0000     243.6400
        1734    30.739300     314.0000     321.9400     243.5100
        1735    30.751500     338.0000     328.5800     243.3800
        1736    30.763800     327.0000     336.1700     243.2500
        1737    30.776000     351.0000     345.1000     243.1100
        1738    30.788300     325.0000     355.2000     242.9800
        1739    30.800500     367.0000     365.6800     242.8500
        1740    30.812800     356.0000     376.9900     242.7200
        1741    30.825000     373.0000     391.4800     242.5800
        1742    30.837300     385.0000     408.7800     242.4500
        1743    30.849500     411.0000     429.2000     242.3200
        1744    30.861800     435.0000     452.7100     242.1900
        1745    30.874000     451.0000     480.2200     242.0500
        1746    30.886300     491.0000     512.6400     241.9200
        1747    30.898500     579.0000     552.0000     241.7900
        1748    30.910800     571.0000     600.0300     241.6600
        1749    30.923000     640.0000     658.5100     241.5200
        1750    30.935300     714.0000     729.5900     241.3900
        1751    30.947500     805.0000     815.5100     241.2600
        1752    30.959800     955.0000     918.4900     241.1200
        1753    30.972000    1091.0000    1038.8300     240.9900
        1754    30.984300    1190.0000    1174.1600     240.8600
        1755    30.996500    1306.0000    1318.6700     240.7200
        1756    31.008800    1428.0000    1462.7400     240.5900
        1757    31.021000    1544.0000    1593.5100     240.4600
        1758    31.033300    1633.0000    1696.6600     240.3200
        1759    31.045500    1688.0000    1759.6200     240.1900
        1760    31.057800    1747.0000    1776.1300     240.0600
        1761    31.070000    1606.0000    1749.2900     239.9200
        1762    31.082300    1637.0000    1690.1200     239.7900
        1763    31.094500    1649.0000    1611.5900     239.6600
        1764    31.106800    1478.0000    1522.5700     239.5200
        1765    31.119000    1469.0000    1425.7800     239.3900
        1766    31.131300    1259.0000    1320.3800     239.2500
        1767    31.143500    1162.0000    1206.3500     239.1200
        1768    31.155800    1109.0000    1092.1400     238.9900
        1769    31.168000     971.0000     974.0300     238.8500
        1770    31.180300     842.0000     864.1500     238.7200
        1771    31.192500     792.0000     767.1300     238.5800
        1772    31.204800     685.0000     684.7700     238.4500
        1773    31.217000     579.0000     616.5500     238.3200
        1774    31.229300     543.0000     560.7600     238.1800
        1775    31.241500     515.0000     515.3100     238.0500
        1776    31.253800     482.0000     478.2800     237.9100
        1777    31.266000     418.0000     447.9700     237.7800
        1778    31.278300     408.0000     422.9300     237.6400
        1779    31.290500     376.0000     401.8000     237.5100
        1780    31.302800     387.0000     384.2100     237.3700
        1781    31.315000     327.0000     369.4300     237.2400
        1782    31.327300     333.0000     356.9100     237.1100
        1783    31.339600     335.0000     346.2500     236.9700
        1784    31.351800     335.0000     337.1500     236.8400
        1785    31.364100     318.0000     329.2400     236.7000
        1786    31.376300     307.0000     322.3900     236.5700
        1787    31.388600     312.0000     316.6000     236.4300
        1788    31.400800     319.0000     311.6600     236.3000
        1789    31.413100     317.0000     307.4400     236.1600
        1790    31.425300     259.0000     303.7800     236.0300
        1791    31.437600     311.0000     300.5400     235.8900
        1792    31.449800     296.0000     297.5800     235.7600
        1793    31.462100     270.0000     294.7600     235.6200
        1794    31.474300     284.0000     291.9700     235.4900
        1795    31.486600     287.0000     289.1700     235.3500
        1796    31.498800     274.0000     286.3600     235.2200
        1797    31.511100     267.0000     283.6000     235.0800
        1798    31.523300     252.0000     280.9200     234.9500
        1799    31.535600     287.0000     278.3600     234.8100
        1800    31.547800     292.0000     275.9000     234.6800
        1801    31.560100     253.0000     273.5300     234.5400
        1802    31.572300     257.0000     271.2400     234.4100
        1803    31.584600     298.0000     269.0500     234.2700
        1804    31.596800     276.0000     266.9900     234.1400
        1805    31.609100     278.0000     265.0800     234.0000
        1806    31.621300     298.0000     263.3400     233.8700
        1807    31.633600     255.0000     261.7700     233.7300
        1808    31.645800     273.0000     260.3500     233.6000
        1809    31.658100     290.0000     259.0800     233.4600
        1810    31.670300     275.0000     257.9300     233.3300
        1811    31.682600     278.0000     256.8800     233.1900
        1812    31.694800     302.0000     255.9300     233.0500
        1813    31.707100     271.0000     255.0500     232.9200
        1814    31.719300     258.0000     254.2400     232.7800
        1815    31.731600     257.0000     253.4800     232.6500
        1816    31.743800     241.0000     252.7800     232.5100
        1817    31.756100     275.0000     252.1300     232.3800
        1818    31.768300     263.0000     251.5200     232.2400
        1819    31.780600     238.0000     250.9500     232.1100
        1820    31.792800     272.0000     250.4200     231.9700
        1821    31.805100     277.0000     249.9300     231.8400
        1822    31.817300     290.0000     249.4600     231.7000
        1823    31.829600     260.0000     249.0300     231.5600
        1824    31.841800     252.0000     248.6300     231.4300
        1825    31.854100     228.0000     248.2600     231.2900
        1826    31.866300     267.0000     247.9100     231.1600
        1827    31.878600     234.0000     247.6000     231.0200
        1828    31.890800     255.0000     247.3100     230.8900
        1829    31.903100     244.0000     247.0500     230.7500
        1830    31.915300     256.0000     246.8200     230.6200
        1831    31.927600     273.0000     246.6200     230.4800
        1832    31.939800     262.0000     246.4500     230.3500
        1833    31.952100     254.0000     246.3300     230.2100
        1834    31.964400     240.0000     246.2400     230.0700
        1835    31.976600     244.0000     246.1900     229.9400
        1836    31.988900     257.0000     246.1900     229.8000
        1837    32.001100     215.0000     246.2400     229.6700
        1838    32.013400     237.0000     246.3600     229.5300
        1839    32.025600     254.0000     246.5400     229.4000
        1840    32.037900     249.0000     246.8000     229.2600
        1841    32.050100     277.0000     247.1600     229.1300
        1842    32.062400     279.0000     247.6400     228.9900
        1843    32.074600     253.0000     248.2400     228.8500
        1844    32.086900     268.0000     248.9800     228.7200
        1845    32.099100     273.0000     249.8900     228.5800
        1846    32.111400     258.0000     250.9500     228.4500
        1847    32.123600     276.0000     252.1500     228.3100
        1848    32.135900     280.0000     253.4600     228.1800
        1849    32.148100     274.0000     254.8500     228.0400
        1850    32.160400     288.0000     256.2800     227.9100
        1851    32.172600     259.0000     257.7100     227.7700
        1852    32.184900     258.0000     259.0700     227.6400
        1853    32.197100     250.0000     260.5400     227.5000
        1854    32.209400     270.0000     262.1400     227.3700
        1855    32.221600     248.0000     263.9700     227.2300
        1856    32.233900     252.0000     266.1500     227.0900
        1857    32.246100     263.0000     268.7700     226.9600
        1858    32.258400     264.0000     271.9300     226.8200
        1859    32.270600     285.0000     275.7600     226.6900
        1860    32.282900     273.0000     280.4300     226.5500
        1861    32.295100     291.0000     286.1900     226.4200
        1862    32.307400     272.0000     293.3800     226.2800
        1863    32.319600     296.0000     302.4200     226.1500
        1864    32.331900     347.0000     313.8100     226.0100
        1865    32.344100     330.0000     328.1000     225.8800
        1866    32.356400     334.0000     345.7800     225.7400
        1867    32.368600     390.0000     367.0900     225.6100
        1868    32.380900     375.0000     391.8000     225.4700
        1869    32.393100     493.0000     418.9600     225.3400
        1870    32.405400     490.0000     446.7700     225.2000
        1871    32.417600     480.0000     472.6400     225.0700
        1872    32.429900     527.0000     493.4300     224.9300
        1873    32.442100     495.0000     506.2800     224.8000
        1874    32.454400     553.0000     509.6400     224.6600
        1875    32.466600     536.0000     504.3000     224.5300
        1876    32.478900     521.0000     493.0800     224.3900
        1877    32.491100     469.0000     479.4000     224.2600
        1878    32.503400     489.0000     464.9900     224.1200
        1879    32.515600     470.0000     450.2300     223.9900
        1880    32.527900     447.0000     435.5300     223.8500
        1881    32.540100     458.0000     419.0800     223.7200
        1882    32.552400     396.0000     399.4200     223.5800
        1883    32.564600     423.0000     377.4000     223.4500
        1884    32.576900     406.0000     360.0400     223.3200
        1885    32.589100     332.0000     341.4500     223.1800
        1886    32.601400     322.0000     317.4700     223.0500
        1887    32.613600     294.0000     302.8500     222.9100
        1888    32.625900     342.0000     293.0400     222.7800
        1889    32.638200     278.0000     284.8400     222.6400
        1890    32.650400     272.0000     278.0200     222.5100
        1891    32.662700     232.0000     273.9300     222.3700
        1892    32.674900     265.0000     268.0400     222.2400
        1893    32.687200     237.0000     260.3400     222.1100
        1894    32.699400     276.0000     256.0600     221.9700
        1895    32.711700     234.0000     253.3100     221.8400
        1896    32.723900     236.0000     251.2400     221.7000
        1897    32.736200     262.0000     249.6500     221.5700
        1898    32.748400     239.0000     248.5000     221.4400
        1899    32.760700     234.0000     247.8300     221.3000
        1900    32.772900     260.0000     247.6300     221.1700
        1901    32.785200     230.0000     247.5300     221.0300
        1902    32.797400     269.0000     247.8500     220.9000
        1903    32.809700     248.0000     248.8300     220.7700
        1904    32.821900     252.0000     250.2500     220.6300
        1905    32.834200     263.0000     250.2100     220.5000
        1906    32.846400     268.0000     250.7500     220.3700
        1907    32.858700     230.0000     253.6000     220.2300
        1908    32.870900     250.0000     257.0500     220.1000
        1909    32.883200     233.0000     261.4200     219.9600
        1910    32.895400     231.0000     267.8500     219.8300
        1911    32.907700     255.0000     276.1900     219.7000
        1912    32.919900     249.0000     281.3400     219.5600
        1913    32.932200     283.0000     283.4600     219.4300
        1914    32.944400     280.0000     290.5600     219.3000
        1915    32.956700     264.0000     298.8000     219.1600
        1916    32.968900     276.0000     306.3500     219.0300
        1917    32.981200     294.0000     312.3400     218.9000
        1918    32.993400     291.0000     315.6500     218.7700
        1919    33.005700     304.0000     313.8100     218.6300
        1920    33.017900     308.0000     308.0200     218.5000
        1921    33.030200     294.0000     302.6100     218.3700
        1922    33.042400     263.0000     297.5200     218.2300
        1923    33.054700     265.0000     292.6900     218.1000
        1924    33.066900     272.0000     287.8100     217.9700
        1925    33.079200     277.0000     282.4100     217.8400
        1926    33.091400     268.0000     276.2800     217.7000
        1927    33.103700     265.0000     269.6100     217.5700
        1928    33.115900     262.0000     262.9600     217.4400
        1929    33.128200     253.0000     256.8600     217.3100
        1930    33.140400     230.0000     251.6300     217.1700
        1931    33.152700     256.0000     247.3400     217.0400
        1932    33.164900     242.0000     243.9200     216.9100
        1933    33.177200     230.0000     241.2200     216.7800
        1934    33.189400     237.0000     239.1100     216.6500
        1935    33.201700     235.0000     237.4700     216.5100
        1936    33.213900     266.0000     236.2000     216.3800
        1937    33.226200     220.0000     235.2300     216.2500
        1938    33.238400     230.0000     234.5100     216.1200
        1939    33.250700     237.0000     234.0100     215.9900
        1940    33.262900     223.0000     233.6900     215.8600
        1941    33.275200     241.0000     233.5500     215.7200
        1942    33.287500     239.0000     233.5800     215.5900
        1943    33.299700     246.0000     233.7900     215.4600
        1944    33.312000     238.0000     234.1800     215.3300
        1945    33.324200     248.0000     234.7700     215.2000
        1946    33.336500     269.0000     235.5800     215.0700
        1947    33.348700     226.0000     236.6400     214.9400
        1948    33.361000     237.0000     238.0200     214.8100
        1949    33.373200     234.0000     239.7700     214.6800
        1950    33.385500     241.0000     241.9700     214.5400
        1951    33.397700     259.0000     244.7100     214.4100
        1952    33.410000     229.0000     248.0800     214.2800
        1953    33.422200     241.0000     252.1500     214.1500
        1954    33.434500     264.0000     256.9300     214.0200
        1955    33.446700     291.0000     262.3000     213.8900
        1956    33.459000     271.0000     268.0300     213.7600
        1957    33.471200     298.0000     273.7300     213.6300
        1958    33.483500     262.0000     278.8800     213.5000
        1959    33.495700     311.0000     282.9000     213.3700
        1960    33.508000     309.0000     285.3100     213.2400
        1961    33.520200     307.0000     285.9000     213.1100
        1962    33.532500     303.0000     284.8200     212.9800
        1963    33.544700     326.0000     282.5300     212.8500
        1964    33.557000     296.0000     279.5300     212.7200
        1965    33.569200     289.0000     276.2100     212.5900
        1966    33.581500     295.0000     272.6600     212.4600
        1967    33.593700     295.0000     268.8200     212.3300
        1968    33.606000     306.0000     264.6100     212.2000
        1969    33.618200     299.0000     260.0600     212.0700
        1970    33.630500     241.0000     255.3900     211.9400
        1971    33.642700     253.0000     250.8500     211.8200
        1972    33.655000     242.0000     246.7000     211.6900
        1973    33.667200     254.0000     243.0700     211.5600
        1974    33.679500     225.0000     240.0100     211.4300
        1975    33.691700     275.0000     237.5000     211.3000
        1976    33.704000     228.0000     235.4600     211.1700
        1977    33.716200     234.0000     233.8300     211.0400
        1978    33.728500     207.0000     232.5300     210.9100
        1979    33.740700     232.0000     231.5200     210.7900
        1980    33.753000     234.0000     230.7300     210.6600
        1981    33.765200     242.0000     230.1300     210.5300
        1982    33.777500     234.0000     229.7000     210.4000
        1983    33.789700     229.0000     229.4100     210.2700
        1984    33.802000     235.0000     229.2400     210.1500
        1985    33.814200     222.0000     229.1900     210.0200
        1986    33.826500     238.0000     229.2400     209.8900
        1987    33.838700     206.0000     229.4000     209.7600
        1988    33.851000     218.0000     229.6500     209.6400
        1989    33.863200     242.0000     230.0000     209.5100
        1990    33.875500     248.0000     230.4600     209.3800
        1991    33.887700     254.0000     231.0300     209.2500
        1992    33.900000     241.0000     231.7100     209.1300
        1993    33.912300     216.0000     232.5200     209.0000
        1994    33.924500     224.0000     233.4700     208.8700
        1995    33.936800     230.0000     234.5500     208.7500
        1996    33.949000     228.0000     235.8000     208.6200
        1997    33.961300     241.0000     237.2200     208.4900
        1998    33.973500     276.0000     238.8200     208.3700
        1999    33.985800     253.0000     240.6400     208.2400
        2000    33.998000     235.0000     242.6900     208.1100
        2001    34.010300     281.0000     245.0300     207.9900
        2002    34.022500     252.0000     247.7100     207.8600
        2003    34.034800     246.0000     250.8100     207.7300
        2004    34.047000     263.0000     254.4200     207.6100
        2005    34.059300     245.0000     258.6500     207.4800
        2006    34.071500     256.0000     263.6200     207.3600
        2007    34.083800     273.0000     269.5000     207.2300
        2008    34.096000     253.0000     276.4300     207.1100
        2009    34.108300     312.0000     284.6100     206.9800
        2010    34.120500     330.0000     294.2500     206.8600
        2011    34.132800     303.0000     305.6000     206.7300
        2012    34.145000     324.0000     318.9700     206.6100
        2013    34.157300     351.0000     334.8600     206.4800
        2014    34.169500     334.0000     354.0800     206.3600
        2015    34.181800     406.0000     378.0200     206.2300
        2016    34.194000     413.0000     408.9900     206.1100
        2017    34.206300     464.0000     450.6400     205.9800
        2018    34.218500     544.0000     508.3200     205.8600
        2019    34.230800     626.0000     589.0500     205.7300
        2020    34.243000     688.0000     700.2400     205.6100
        2021    34.255300     846.0000     846.4300     205.4900
        2022    34.267500     973.0000    1024.7700     205.3600
        2023    34.279800    1223.0000    1223.2600     205.2400
        2024    34.292000    1376.0000    1422.5900     205.1100
        2025    34.304300    1519.0000    1590.0400     204.9900
        2026    34.316500    1593.0000    1675.1800     204.8700
        2027    34.328800    1475.0000    1638.9600     204.7400
        2028    34.341000    1525.0000    1504.9600     204.6200
        2029    34.353300    1401.0000    1353.4100     204.5000
        2030    34.365500    1268.0000    1239.3800     204.3700
        2031    34.377800    1196.0000    1179.8300     204.2500
        2032    34.390000    1098.0000    1151.3700     204.1300
        2033    34.402300    1100.0000    1114.5000     204.0100
        2034    34.414500    1015.0000    1033.6400     203.8800
        2035    34.426800     916.0000     904.1700     203.7600
        2036    34.439000     719.0000     756.5900     203.6400
        2037    34.451300     675.0000     625.3800     203.5200
        2038    34.463500     523.0000     524.5900     203.4000
        2039    34.475800     425.0000     452.0700     203.2700
        2040    34.488000     427.0000     400.5300     203.1500
        2041    34.500300     365.0000     363.4300     203.0300
        2042    34.512500     319.0000     336.1100     202.9100
        2043    34.524800     314.0000     315.4700     202.7900
        2044    34.537000     299.0000     299.5200     202.6700
        2045    34.549300     269.0000     286.9200     202.5400
        2046    34.561600     260.0000     276.8000     202.4200
        2047    34.573800     285.0000     268.5200     202.3000
        2048    34.586100     301.0000     261.6700     202.1800
        2049    34.598300     290.0000     255.9200     202.0600
        2050    34.610600     241.0000     251.0600     201.9400
        2051    34.622800     265.0000     246.9000     201.8200
        2052    34.635100     241.0000     243.3200     201.7000
        2053    34.647300     246.0000     240.2200     201.5800
        2054    34.659600     244.0000     237.5200     201.4600
        2055    34.671800     243.0000     235.1700     201.3400
        2056    34.684100     262.0000     233.1000     201.2200
        2057    34.696300     242.0000     231.2800     201.1000
        2058    34.708600     262.0000     229.6900     200.9800
        2059    34.720800     246.0000     228.2900     200.8600
        2060    34.733100     232.0000     227.0700     200.7400
        2061    34.745300     228.0000     226.0100     200.6200
        2062    34.757600     208.0000     225.1100     200.5000
        2063    34.769800     248.0000     224.3400     200.3900
        2064    34.782100     242.0000     223.7100     200.2700
        2065    34.794300     250.0000     223.2200     200.1500
        2066    34.806600     219.0000     222.8600     200.0300
        2067    34.818800     226.0000     222.6400     199.9100
        2068    34.831100     194.0000     222.5700     199.7900
        2069    34.843300     242.0000     222.6600     199.6800
        2070    34.855600     256.0000     222.9100     199.5600
        2071    34.867800     210.0000     223.3500     199.4400
        2072    34.880100     260.0000     224.0100     199.3200
        2073    34.892300     210.0000     224.9100     199.2000
        2074    34.904600     231.0000     226.1000     199.0900
        2075    34.916800     245.0000     227.6500     198.9700
        2076    34.929100     240.0000     229.6100     198.8500
        2077    34.941300     232.0000     232.0900     198.7400
        2078    34.953600     251.0000     235.1900     198.6200
        2079    34.965800     255.0000     239.0300     198.5000
        2080    34.978100     227.0000     243.7100     198.3900
        2081    34.990300     254.0000     249.2800     198.2700
        2082    35.002600     246.0000     255.7000     198.1500
        2083    35.014800     265.0000     262.7900     198.0400
        2084    35.027100     247.0000     270.1800     197.9200
        2085    35.039300     302.0000     277.3300     197.8100
        2086    35.051600     291.0000     283.5500     197.6900
        2087    35.063800     290.0000     288.1400     197.5700
        2088    35.076100     295.0000     290.5500     197.4600
        2089    35.088300     327.0000     290.5400     197.3400
        2090    35.100600     332.0000     288.3200     197.2300
        2091    35.112800     305.0000     284.5500     197.1100
        2092    35.125100     311.0000     280.0500     197.0000
        2093    35.137300     303.0000     275.4000     196.8800
        2094    35.149600     265.0000     270.7800     196.7700
        2095    35.161800     267.0000     266.0400     196.6600
        2096    35.174100     305.0000     260.9300     196.5400
        2097    35.186300     255.0000     255.3700     196.4300
        2098    35.198600     229.0000     249.5200     196.3100
        2099    35.210900     262.0000     243.7100     196.2000
        2100    35.223100     272.0000     238.3900     196.0900
        2101    35.235400     236.0000     233.8700     195.9700
        2102    35.247600     237.0000     230.1300     195.8600
        2103    35.259900     259.0000     226.8400     195.7500
        2104    35.272100     244.0000     224.3100     195.6300
        2105    35.284400     224.0000     222.5300     195.5200
        2106    35.296600     236.0000     221.2800     195.4100
        2107    35.308900     225.0000     220.4700     195.2900
        2108    35.321100     208.0000     220.1000     195.1800
        2109    35.333400     225.0000     220.1500     195.0700
        2110    35.345600     216.0000     220.4600     194.9600
        2111    35.357900     229.0000     220.9500     194.8400
        2112    35.370100     206.0000     221.9600     194.7300
        2113    35.382400     216.0000     223.5000     194.6200
        2114    35.394600     217.0000     225.2800     194.5100
        2115    35.406900     257.0000     226.6200     194.4000
        2116    35.419100     223.0000     228.8200     194.2900
        2117    35.431400     234.0000     232.0100     194.1800
        2118    35.443600     235.0000     236.0600     194.0600
        2119    35.455900     251.0000     241.1800     193.9500
        2120    35.468100     229.0000     247.6600     193.8400
        2121    35.480400     250.0000     255.2800     193.7300
        2122    35.492600     294.0000     264.7500     193.6200
        2123    35.504900     264.0000     276.0000     193.5100
        2124    35.517100     320.0000     289.2800     193.4000
        2125    35.529400     288.0000     303.9700     193.2900
        2126    35.541600     295.0000     319.0300     193.1800
        2127    35.553900     307.0000     333.0300     193.0700
        2128    35.566100     327.0000     344.2500     192.9600
        2129    35.578400     353.0000     351.1200     192.8500
        2130    35.590600     357.0000     352.8200     192.7500
        2131    35.602900     368.0000     349.7800     192.6400
        2132    35.615100     335.0000     343.5300     192.5300
        2133    35.627400     357.0000     335.8900     192.4200
        2134    35.639600     320.0000     328.1500     192.3100
        2135    35.651900     341.0000     320.6200     192.2000
        2136    35.664100     313.0000     312.8500     192.0900
        2137    35.676400     296.0000     304.1500     191.9900
        2138    35.688600     299.0000     294.1900     191.8800
        2139    35.700900     300.0000     283.2500     191.7700
        2140    35.713100     278.0000     272.1200     191.6600
        2141    35.725400     240.0000     261.6800     191.5600
        2142    35.737600     301.0000     252.5800     191.4500
        2143    35.749900     234.0000     245.1100     191.3400
        2144    35.762100     269.0000     239.3300     191.2300
        2145    35.774400     240.0000     235.0800     191.1300
        2146    35.786600     255.0000     232.1600     191.0200
        2147    35.798900     217.0000     230.2800     190.9100
        2148    35.811100     219.0000     229.1200     190.8100
        2149    35.823400     246.0000     228.3100     190.7000
        2150    35.835700     231.0000     227.4400     190.6000
        2151    35.847900     251.0000     226.1800     190.4900
        2152    35.860200     232.0000     224.4000     190.3800
        2153    35.872400     255.0000     222.2600     190.2800
        2154    35.884700     213.0000     220.0700     190.1700
        2155    35.896900     238.0000     218.1600     190.0700
        2156    35.909200     221.0000     216.6300     189.9600
        2157    35.921400     209.0000     215.3400     189.8600
        2158    35.933700     199.0000     214.1200     189.7500
        2159    35.945900     213.0000     212.9600     189.6500
        2160    35.958200     216.0000     211.8900     189.5500
        2161    35.970400     211.0000     210.6700     189.4400
        2162    35.982700     186.0000     209.4300     189.3400
        2163    35.994900     192.0000     208.7400     189.2300
        2164    36.007200     207.0000     208.9200     189.1300
        2165    36.019400     200.0000     210.3700     189.0300
        2166    36.031700     207.0000     212.5000     188.9200
        2167    36.043900     176.0000     210.5100     188.8200
        2168    36.056200     183.0000     207.7600     188.7200
        2169    36.068400     213.0000     207.4200     188.6100
        2170    36.080700     189.0000     207.7100     188.5100
        2171    36.092900     191.0000     208.0500     188.4100
        2172    36.105200     204.0000     208.4000     188.3100
        2173    36.117400     216.0000     208.3800     188.2000
        2174    36.129700     193.0000     207.3800     188.1000
        2175    36.141900     207.0000     204.4400     188.0000
        2176    36.154200     209.0000     202.4600     187.9000
        2177    36.166400     197.0000     201.4500     187.8000
        2178    36.178700     190.0000     200.6900     187.7000
        2179    36.190900     201.0000     199.9500     187.5900
        2180    36.203200     212.0000     199.0400     187.4900
        2181    36.215400     180.0000     197.8200     187.3900
        2182    36.227700     180.0000     196.6600     187.2900
        2183    36.239900     179.0000     195.6600     187.1900
        2184    36.252200     201.0000     194.8200     187.0900
        2185    36.264400     177.0000     194.1400     186.9900
        2186    36.276700     183.0000     193.5700     186.8900
        2187    36.288900     197.0000     193.1000     186.7900
        2188    36.301200     172.0000     192.7400     186.6900
        2189    36.313400     191.0000     192.4700     186.5900
        2190    36.325700     192.0000     192.1100     186.4900
        2191    36.337900     181.0000     191.6100     186.3900
        2192    36.350200     181.0000     191.2800     186.3000
        2193    36.362400     202.0000     191.0400     186.2000
        2194    36.374700     176.0000     190.8300     186.1000
        2195    36.386900     180.0000     190.6400     186.0000
        2196    36.399200     174.0000     190.5000     185.9000
        2197    36.411400     186.0000     190.3800     185.8000
        2198    36.423700     207.0000     190.1800     185.7100
        2199    36.435900     178.0000     189.9600     185.6100
        2200    36.448200     151.0000     189.8200     185.5100
        2201    36.460400     212.0000     189.7500     185.4100
        2202    36.472700     176.0000     189.6600     185.3200
        2203    36.485000     205.0000     189.3600     185.2200
        2204    36.497200     186.0000     189.1200     185.1200
        2205    36.509500     191.0000     188.9800     185.0200
        2206    36.521700     209.0000     188.8600     184.9300
        2207    36.534000     159.0000     188.7500     184.8300
        2208    36.546200     181.0000     188.6600     184.7400
        2209    36.558500     179.0000     188.5900     184.6400
        2210    36.570700     196.0000     188.4800     184.5400
        2211    36.583000     174.0000     188.2900     184.4500
        2212    36.595200     178.0000     188.1500     184.3500
        2213    36.607500     158.0000     188.0400     184.2600
        2214    36.619700     193.0000     187.9500     184.1600
        2215    36.632000     180.0000     187.8600     184.0700
        2216    36.644200     205.0000     187.7700     183.9700
        2217    36.656500     184.0000     187.6900     183.8800
        2218    36.668700     189.0000     187.6200     183.7800
        2219    36.681000     160.0000     187.5500     183.6900
        2220    36.693200     165.0000     187.4900     183.5900
        2221    36.705500     180.0000     187.4300     183.5000
        2222    36.717700     163.0000     187.3800     183.4100
        2223    36.730000     178.0000     187.3300     183.3100
        2224    36.742200     169.0000     187.2900     183.2200
        2225    36.754500     203.0000     187.2600     183.1300
        2226    36.766700     158.0000     187.2400     183.0300
        2227    36.779000     192.0000     187.2300     182.9400
        2228    36.791200     156.0000     187.2300     182.8500
        2229    36.803500     174.0000     187.2300     182.7600
        2230    36.815700     169.0000     187.2600     182.6600
        2231    36.828000     180.0000     187.2900     182.5700
        2232    36.840200     197.0000     187.3400     182.4800
        2233    36.852500     188.0000     187.4100     182.3900
        2234    36.864700     174.0000     187.5000     182.3000
        2235    36.877000     185.0000     187.6100     182.2100
        2236    36.889200     187.0000     187.7500     182.1100
        2237    36.901500     193.0000     187.9200     182.0200
        2238    36.913700     214.0000     188.1300     181.9300
        2239    36.926000     196.0000     188.3800     181.8400
        2240    36.938200     169.0000     188.6900     181.7500
        2241    36.950500     186.0000     189.0700     181.6600
        2242    36.962700     176.0000     189.5500     181.5700
        2243    36.975000     169.0000     190.1300     181.4800
        2244    36.987200     198.0000     190.8600     181.3900
        2245    36.999500     169.0000     191.7400     181.3000
        2246    37.011700     188.0000     192.7900     181.2100
        2247    37.024000     180.0000     194.0000     181.1200
        2248    37.036200     190.0000     195.3100     181.0300
        2249    37.048500     206.0000     196.6600     180.9400
        2250    37.060700     188.0000     197.9400     180.8600
        2251    37.073000     185.0000     199.0400     180.7700
        2252    37.085200     180.0000     199.9300     180.6800
        2253    37.097500     190.0000     200.6500     180.5900
        2254    37.109700     193.0000     201.3800     180.5000
        2255    37.122000     214.0000     202.2800     180.4100
        2256    37.134300     175.0000     203.5100     180.3300
        2257    37.146500     169.0000     205.1200     180.2400
        2258    37.158800     204.0000     207.1600     180.1500
        2259    37.171000     201.0000     209.6600     180.0700
        2260    37.183300     212.0000     212.7200     179.9800
        2261    37.195500     204.0000     216.6100     179.8900
        2262    37.207800     208.0000     221.6300     179.8100
        2263    37.220000     225.0000     228.0400     179.7200
        2264    37.232300     216.0000     235.9100     179.6300
        2265    37.244500     257.0000     245.7200     179.5500
        2266    37.256800     236.0000     257.2700     179.4600
        2267    37.269000     277.0000     269.8800     179.3800
        2268    37.281300     296.0000     282.4500     179.2900
        2269    37.293500     300.0000     293.4500     179.2000
        2270    37.305800     308.0000     301.1500     179.1200
        2271    37.318000     310.0000     304.1300     179.0300
        2272    37.330300     294.0000     302.1400     178.9500
        2273    37.342500     291.0000     296.5900     178.8700
        2274    37.354800     304.0000     289.5300     178.7800
        2275    37.367000     260.0000     282.7200     178.7000
        2276    37.379300     305.0000     276.9300     178.6100
        2277    37.391500     306.0000     271.8200     178.5300
        2278    37.403800     256.0000     266.4900     178.4500
        2279    37.416000     235.0000     260.0000     178.3600
        2280    37.428300     252.0000     251.9900     178.2800
        2281    37.440500     246.0000     242.8700     178.2000
        2282    37.452800     257.0000     233.5400     178.1100
        2283    37.465000     207.0000     224.8500     178.0300
        2284    37.477300     208.0000     217.3100     177.9500
        2285    37.489500     208.0000     211.0800     177.8700
        2286    37.501800     192.0000     206.0500     177.7800
        2287    37.514000     194.0000     202.0400     177.7000
        2288    37.526300     193.0000     198.8500     177.6200
        2289    37.538500     190.0000     196.3000     177.5400
        2290    37.550800     197.0000     194.2500     177.4600
        2291    37.563000     194.0000     192.6000     177.3800
        2292    37.575300     164.0000     191.2600     177.2900
        2293    37.587500     185.0000     190.1800     177.2100
        2294    37.599800     194.0000     189.3200     177.1300
        2295    37.612000     212.0000     188.6400     177.0500
        2296    37.624300     204.0000     188.1200     176.9700
        2297    37.636500     210.0000     187.7600     176.8900
        2298    37.648800     182.0000     187.5500     176.8100
        2299    37.661000     197.0000     187.4900     176.7300
        2300    37.673300     195.0000     187.6300     176.6500
        2301    37.685500     196.0000     187.9700     176.5700
        2302    37.697800     210.0000     188.5800     176.4900
        2303    37.710000     220.0000     189.4700     176.4200
        2304    37.722300     206.0000     190.6900     176.3400
        2305    37.734500     208.0000     192.2300     176.2600
        2306    37.746800     219.0000     194.0100     176.1800
        2307    37.759100     212.0000     195.8800     176.1000
        2308    37.771300     170.0000     197.6200     176.0200
        2309    37.783600     188.0000     198.9300     175.9500
        2310    37.795800     213.0000     199.5200     175.8700
        2311    37.808100     206.0000     199.2800     175.7900
        2312    37.820300     253.0000     198.3200     175.7100
        2313    37.832600     233.0000     197.0200     175.6400
        2314    37.844800     199.0000     195.6700     175.5600
        2315    37.857100     216.0000     194.5000     175.4800
        2316    37.869300     204.0000     193.5500     175.4000
        2317    37.881600     220.0000     192.6500     175.3300
        2318    37.893800     204.0000     191.6300     175.2500
        2319    37.906100     233.0000     190.3400     175.1800
        2320    37.918300     189.0000     188.8100     175.1000
        2321    37.930600     196.0000     187.1500     175.0200
        2322    37.942800     205.0000     185.5300     174.9500
        2323    37.955100     206.0000     184.0800     174.8700
        2324    37.967300     187.0000     182.8500     174.8000
        2325    37.979600     218.0000     181.8300     174.7200
        2326    37.991800     199.0000     181.0000     174.6500
        2327    38.004100     194.0000     180.3100     174.5700
        2328    38.016300     184.0000     179.7500     174.5000
        2329    38.028600     185.0000     179.2700     174.4300
        2330    38.040800     199.0000     178.8700     174.3500
        2331    38.053100     168.0000     178.5200     174.2800
        2332    38.065300     188.0000     178.2100     174.2000
        2333    38.077600     165.0000     177.9400     174.1300
        2334    38.089800     198.0000     177.6900     174.0600
        2335    38.102100     183.0000     177.4700     173.9800
        2336    38.114300     179.0000     177.2700     173.9100
        2337    38.126600     152.0000     177.0800     173.8400
        2338    38.138800     169.0000     176.9100     173.7700
        2339    38.151100     159.0000     176.7500     173.6900
        2340    38.163300     162.0000     176.5900     173.6200
        2341    38.175600     169.0000     176.4500     173.5500
        2342    38.187800     176.0000     176.3100     173.4800
        2343    38.200100     153.0000     176.1900     173.4100
        2344    38.212300     166.0000     176.0700     173.3400
        2345    38.224600     191.0000     175.9700     173.2600
        2346    38.236800     152.0000     175.8900     173.1900
        2347    38.249100     193.0000     175.8100     173.1200
        2348    38.261300     173.0000     175.7500     173.0500
        2349    38.273600     159.0000     175.7300     172.9800
        2350    38.285800     171.0000     175.7300     172.9100
        2351    38.298100     165.0000     175.5500     172.8400
        2352    38.310300     204.0000     175.2900     172.7700
        2353    38.322600     149.0000     175.1500     172.7000
        2354    38.334800     191.0000     175.0600     172.6300
        2355    38.347100     188.0000     174.9900     172.5600
        2356    38.359300     171.0000     174.9200     172.4900
        2357    38.371600     167.0000     174.8700     172.4200
        2358    38.383800     177.0000     174.8400     172.3500
        2359    38.396100     167.0000     174.7400     172.2900
        2360    38.408400     161.0000     174.5800     172.2200
        2361    38.420600     182.0000     174.4700     172.1500
        2362    38.432900     190.0000     174.3900     172.0800
        2363    38.445100     164.0000     174.3200     172.0100
        2364    38.457400     184.0000     174.2500     171.9500
        2365    38.469600     171.0000     174.1800     171.8800
        2366    38.481900     159.0000     174.1100     171.8100
        2367    38.494100     160.0000     174.0400     171.7400
        2368    38.506400     172.0000     173.9900     171.6800
        2369    38.518600     178.0000     173.9400     171.6100
        2370    38.530900     171.0000     173.9300     171.5400
        2371    38.543100     166.0000     173.9800     171.4800
        2372    38.555400     170.0000     174.0600     171.4100
        2373    38.567600     169.0000     174.2600     171.3400
        2374    38.579900     168.0000     174.7400     171.2800
        2375    38.592100     160.0000     175.2600     171.2100
        2376    38.604400     156.0000     175.3700     171.1500
        2377    38.616600     184.0000     175.7400     171.0800
        2378    38.628900     160.0000     176.6900     171.0200
        2379    38.641100     178.0000     176.3900     170.9500
        2380    38.653400     179.0000     174.4800     170.8900
        2381    38.665600     154.0000     173.8500     170.8200
        2382    38.677900     160.0000     173.8500     170.7600
        2383    38.690100     158.0000     174.0400     170.6900
        2384    38.702400     190.0000     174.0900     170.6300
        2385    38.714600     159.0000     174.1900     170.5700
        2386    38.726900     142.0000     174.5700     170.5000
        2387    38.739100     199.0000     174.5600     170.4400
        2388    38.751400     144.0000     173.6300     170.3800
        2389    38.763600     185.0000     173.1200     170.3100
        2390    38.775900     175.0000     172.9600     170.2500
        2391    38.788100     167.0000     172.8900     170.1900
        2392    38.800400     164.0000     172.8500     170.1200
        2393    38.812600     156.0000     172.8200     170.0600
        2394    38.824900     175.0000     172.8100     170.0000
        2395    38.837100     173.0000     172.8000     169.9400
        2396    38.849400     177.0000     172.8000     169.8800
        2397    38.861600     144.0000     172.8200     169.8100
        2398    38.873900     169.0000     172.8400     169.7500
        2399    38.886100     173.0000     172.8800     169.6900
        2400    38.898400     176.0000     172.9300     169.6300
        2401    38.910600     165.0000     173.0000     169.5700
        2402    38.922900     147.0000     173.0800     169.5100
        2403    38.935100     178.0000     173.1800     169.4500
        2404    38.947400     183.0000     173.3000     169.3900
        2405    38.959600     161.0000     173.4300     169.3300
        2406    38.971900     185.0000     173.5900     169.2700
        2407    38.984100     186.0000     173.7700     169.2100
        2408    38.996400     165.0000     173.9600     169.1500
        2409    39.008600     171.0000     174.1800     169.0900
        2410    39.020900     193.0000     174.4200     169.0300
        2411    39.033100     181.0000     174.7000     168.9700
        2412    39.045400     180.0000     175.0300     168.9100
        2413    39.057700     175.0000     175.4000     168.8500
        2414    39.069900     161.0000     175.8800     168.7900
        2415    39.082200     169.0000     176.4700     168.7400
        2416    39.094400     175.0000     177.1900     168.6800
        2417    39.106700     185.0000     178.0400     168.6200
        2418    39.118900     171.0000     179.0300     168.5600
        2419    39.131200     183.0000     180.1100     168.5000
        2420    39.143400     181.0000     181.2500     168.4500
        2421    39.155700     172.0000     182.3300     168.3900
        2422    39.167900     189.0000     183.2700     168.3300
        2423    39.180200     143.0000     183.9500     168.2700
        2424    39.192400     162.0000     184.3000     168.2200
        2425    39.204700     185.0000     184.3200     168.1600
        2426    39.216900     183.0000     184.0900     168.1000
        2427    39.229200     170.0000     183.7300     168.0500
        2428    39.241400     201.0000     183.3300     167.9900
        2429    39.253700     160.0000     182.9400     167.9400
        2430    39.265900     171.0000     182.5600     167.8800
        2431    39.278200     201.0000     182.1400     167.8300
        2432    39.290400     188.0000     181.6400     167.7700
        2433    39.302700     164.0000     181.0200     167.7200
        2434    39.314900     183.0000     180.3100     167.6600
        2435    39.327200     197.0000     179.5500     167.6100
        2436    39.339400     183.0000     178.8100     167.5500
        2437    39.351700     164.0000     178.1400     167.5000
        2438    39.363900     175.0000     177.5700     167.4400
        2439    39.376200     171.0000     177.1100     167.3900
        2440    39.388400     190.0000     176.7800     167.3300
        2441    39.400700     138.0000     176.5600     167.2800
        2442    39.412900     179.0000     176.4600     167.2300
        2443    39.425200     176.0000     176.4800     167.1700
        2444    39.437400     149.0000     176.6100     167.1200
        2445    39.449700     175.0000     176.8300     167.0700
        2446    39.461900     171.0000     176.9500     167.0100
        2447    39.474200     166.0000     177.0900     166.9600
        2448    39.486400     165.0000     177.0800     166.9100
        2449    39.498700     171.0000     177.3400     166.8600
        2450    39.510900     160.0000     177.8100     166.8000
        2451    39.523200     175.0000     178.4300     166.7500
        2452    39.535400     157.0000     179.2100     166.7000
        2453    39.547700     152.0000     180.1600     166.6500
        2454    39.559900     172.0000     181.2300     166.6000
        2455    39.572200     170.0000     182.4900     166.5500
        2456    39.584400     161.0000     183.9300     166.5000
        2457    39.596700     175.0000     185.7000     166.4400
        2458    39.608900     185.0000     187.8000     166.3900
        2459    39.621200     163.0000     190.2100     166.3400
        2460    39.633400     187.0000     192.9000     166.2900
        2461    39.645700     179.0000     195.6400     166.2400
        2462    39.657900     182.0000     197.7100     166.1900
        2463    39.670200     181.0000     199.5200     166.1400
        2464    39.682400     180.0000     201.5100     166.0900
        2465    39.694700     158.0000     203.6800     166.0400
        2466    39.707000     179.0000     206.2200     165.9900
        2467    39.719200     231.0000     209.4000     165.9500
        2468    39.731500     202.0000     213.4900     165.9000
        2469    39.743700     196.0000     218.6500     165.8500
        2470    39.756000     207.0000     224.8000     165.8000
        2471    39.768200     231.0000     232.0500     165.7500
        2472    39.780500     239.0000     241.0000     165.7000
        2473    39.792700     225.0000     251.5200     165.6500
        2474    39.805000     207.0000     263.1700     165.6100
        2475    39.817200     257.0000     276.2000     165.5600
        2476    39.829500     287.0000     290.1200     165.5100
        2477    39.841700     288.0000     301.6300     165.4600
        2478    39.854000     287.0000     306.9400     165.4200
        2479    39.866200     308.0000     311.0900     165.3700
        2480    39.878500     283.0000     312.8800     165.3200
        2481    39.890700     290.0000     311.7700     165.2800
        2482    39.903000     321.0000     308.3800     165.2300
        2483    39.915200     308.0000     303.7200     165.1800
        2484    39.927500     314.0000     297.8200     165.1400
        2485    39.939700     292.0000     292.3200     165.0900
        2486    39.952000     305.0000     285.8400     165.0400
        2487    39.964200     307.0000     278.8000     165.0000
        2488    39.976500     311.0000     272.3800     164.9500
        2489    39.988700     290.0000     265.9300     164.9100
        2490    40.001000     280.0000     258.3200     164.8600
        2491    40.013200     259.0000     247.5500     164.8200
        2492    40.025500     273.0000     237.6000     164.7700
        2493    40.037700     239.0000     229.0700     164.7300
        2494    40.050000     249.0000     222.2700     164.6800
        2495    40.062200     200.0000     216.8700     164.6400
        2496    40.074500     207.0000     212.6900     164.6000
        2497    40.086700     244.0000     209.6400     164.5500
        2498    40.099000     218.0000     207.3400     164.5100
        2499    40.111200     220.0000     204.4100     164.4600
        2500    40.123500     206.0000     200.9600     164.4200
        2501    40.135700     197.0000     198.1300     164.3800
        2502    40.148000     181.0000     195.5200     164.3300
        2503    40.160200     165.0000     193.0600     164.2900
        2504    40.172500     185.0000     190.8300     164.2500
        2505    40.184700     188.0000     188.9100     164.2000
        2506    40.197000     185.0000     187.3000     164.1600
        2507    40.209200     202.0000     185.8900     164.1200
        2508    40.221500     188.0000     184.5700     164.0800
        2509    40.233700     211.0000     183.2400     164.0400
        2510    40.246000     171.0000     181.8300     163.9900
        2511    40.258200     162.0000     180.3800     163.9500
        2512    40.270500     181.0000     178.9600     163.9100
        2513    40.282700     172.0000     177.6500     163.8700
        2514    40.295000     189.0000     176.4900     163.8300
        2515    40.307200     176.0000     175.5100     163.7900
        2516    40.319500     168.0000     174.7000     163.7500
        2517    40.331700     178.0000     174.0100     163.7100
        2518    40.344000     199.0000     173.4200     163.6700
        2519    40.356300     177.0000     172.9200     163.6300
        2520    40.368500     184.0000     172.5000     163.5900
        2521    40.380800     179.0000     172.1500     163.5400
        2522    40.393000     158.0000     171.8400     163.5100
        2523    40.405300     166.0000     171.5800     163.4700
        2524    40.417500     160.0000     171.3600     163.4300
        2525    40.429800     193.0000     171.1700     163.3900
        2526    40.442000     189.0000     171.0200     163.3500
        2527    40.454300     159.0000     170.9000     163.3100
        2528    40.466500     209.0000     170.8000     163.2700
        2529    40.478800     189.0000     170.7300     163.2300
        2530    40.491000     171.0000     170.6800     163.1900
        2531    40.503300     162.0000     170.6600     163.1500
        2532    40.515500     179.0000     170.6700     163.1200
        2533    40.527800     173.0000     170.7000     163.0800
        2534    40.540000     189.0000     170.7600     163.0400
        2535    40.552300     167.0000     170.8500     163.0000
        2536    40.564500     172.0000     170.9700     162.9600
        2537    40.576800     191.0000     171.1300     162.9300
        2538    40.589000     174.0000     171.3200     162.8900
        2539    40.601300     202.0000     171.5500     162.8500
        2540    40.613500     181.0000     171.8200     162.8200
        2541    40.625800     176.0000     172.1500     162.7800
        2542    40.638000     191.0000     172.5400     162.7400
        2543    40.650300     183.0000     173.0100     162.7100
        2544    40.662500     183.0000     173.5700     162.6700
        2545    40.674800     149.0000     174.2500     162.6300
        2546    40.687000     185.0000     175.0800     162.6000
        2547    40.699300     170.0000     176.1000     162.5600
        2548    40.711500     172.0000     177.3200     162.5300
        2549    40.723800     182.0000     178.7800     162.4900
        2550    40.736000     181.0000     180.5000     162.4600
        2551    40.748300     167.0000     182.4700     162.4200
        2552    40.760500     181.0000     184.3900     162.3800
        2553    40.772800     185.0000     186.1600     162.3500
        2554    40.785000     185.0000     188.0000     162.3200
        2555    40.797300     180.0000     189.7800     162.2800
        2556    40.809500     206.0000     191.4900     162.2500
        2557    40.821800     198.0000     193.0600     162.2100
        2558    40.834000     205.0000     194.8000     162.1800
        2559    40.846300     177.0000     197.1900     162.1400
        2560    40.858500     206.0000     200.2200     162.1100
        2561    40.870800     208.0000     202.1700     162.0800
        2562    40.883000     196.0000     204.2200     162.0400
        2563    40.895300     221.0000     208.2000     162.0100
        2564    40.907500     210.0000     213.7300     161.9800
        2565    40.919800     213.0000     220.9300     161.9400
        2566    40.932000     234.0000     230.1800     161.9100
        2567    40.944300     262.0000     241.9200     161.8800
        2568    40.956500     236.0000     256.4300     161.8500
        2569    40.968800     288.0000     273.5600     161.8100
        2570    40.981000     292.0000     291.8900     161.7800
        2571    40.993300     353.0000     309.3800     161.7500
        2572    41.005600     348.0000     323.5000     161.7200
        2573    41.017800     363.0000     333.8700     161.6900
        2574    41.030100     379.0000     337.9100     161.6500
        2575    41.042300     368.0000     334.9300     161.6200
        2576    41.054600     394.0000     325.8000     161.5900
        2577    41.066800     341.0000     313.6600     161.5600
        2578    41.079100     336.0000     303.4500     161.5300
        2579    41.091300     339.0000     296.1300     161.5000
        2580    41.103600     295.0000     290.4500     161.4700
        2581    41.115800     314.0000     285.3900     161.4400
        2582    41.128100     314.0000     279.9200     161.4100
        2583    41.140300     278.0000     272.4200     161.3800
        2584    41.152600     301.0000     262.3100     161.3500
        2585    41.164800     225.0000     249.8700     161.3200
        2586    41.177100     242.0000     236.8400     161.2900
        2587    41.189300     225.0000     225.0800     161.2600
        2588    41.201600     227.0000     215.1000     161.2300
        2589    41.213800     226.0000     206.9700     161.2000
        2590    41.226100     188.0000     200.5000     161.1700
        2591    41.238300     193.0000     195.4300     161.1400
        2592    41.250600     197.0000     191.5100     161.1100
        2593    41.262800     182.0000     188.4500     161.0800
        2594    41.275100     180.0000     186.0700     161.0500
        2595    41.287300     177.0000     184.3300     161.0200
        2596    41.299600     180.0000     183.0900     161.0000
        2597    41.311800     192.0000     181.7500     160.9700
        2598    41.324100     193.0000     180.2500     160.9400
        2599    41.336300     157.0000     179.3500     160.9100
        2600    41.348600     209.0000     178.8200     160.8800
        2601    41.360800     195.0000     178.5400     160.8600
        2602    41.373100     200.0000     178.4500     160.8300
        2603    41.385300     162.0000     178.5600     160.8000
        2604    41.397600     161.0000     178.8900     160.7700
        2605    41.409800     202.0000     179.3900     160.7500
        2606    41.422100     190.0000     179.8000     160.7200
        2607    41.434300     176.0000     180.2800     160.6900
        2608    41.446600     174.0000     181.1000     160.6700
        2609    41.458800     200.0000     182.1900     160.6400
        2610    41.471100     171.0000     183.5300     160.6100
        2611    41.483300     191.0000     185.1400     160.5900
        2612    41.495600     173.0000     187.0700     160.5600
        2613    41.507800     184.0000     189.3800     160.5400
        2614    41.520100     199.0000     192.1800     160.5100
        2615    41.532300     225.0000     195.6100     160.4800
        2616    41.544600     226.0000     199.8400     160.4600
        2617    41.556800     206.0000     205.0900     160.4300
        2618    41.569100     206.0000     211.6100     160.4100
        2619    41.581300     252.0000     219.6400     160.3800
        2620    41.593600     255.0000     229.3800     160.3600
        2621    41.605800     251.0000     240.8400     160.3300
        2622    41.618100     253.0000     253.3400     160.3100
        2623    41.630400     269.0000     267.2200     160.2800
        2624    41.642600     291.0000     280.9000     160.2600
        2625    41.654900     299.0000     292.8700     160.2400
        2626    41.667100     323.0000     301.4500     160.2100
        2627    41.679400     308.0000     305.3700     160.1900
        2628    41.691600     286.0000     304.3700     160.1600
        2629    41.703900     298.0000     299.4200     160.1400
        2630    41.716100     286.0000     292.3600     160.1200
        2631    41.728400     295.0000     285.0300     160.0900
        2632    41.740600     270.0000     278.6000     160.0700
        2633    41.752900     293.0000     273.3000     160.0500
        2634    41.765100     243.0000     268.5900     160.0200
        2635    41.777400     274.0000     263.5400     160.0000
        2636    41.789600     242.0000     257.3300     159.9800
        2637    41.801900     260.0000     249.6800     159.9600
        2638    41.814100     254.0000     240.9600     159.9300
        2639    41.826400     227.0000     231.6400     159.9100
        2640    41.838600     197.0000     222.8100     159.8900
        2641    41.850900     221.0000     215.3700     159.8700
        2642    41.863100     196.0000     209.0500     159.8400
        2643    41.875400     201.0000     201.0000     159.8200
        2644    41.887600     175.0000     193.8900     159.8000
        2645    41.899900     199.0000     189.0500     159.7800
        2646    41.912100     195.0000     185.4600     159.7600
        2647    41.924400     196.0000     182.7200     159.7400
        2648    41.936600     157.0000     180.5200     159.7200
        2649    41.948900     187.0000     178.8600     159.6900
        2650    41.961100     158.0000     177.7900     159.6700
        2651    41.973400     205.0000     176.8000     159.6500
        2652    41.985600     178.0000     174.7200     159.6300
        2653    41.997900     162.0000     172.7800     159.6100
        2654    42.010100     164.0000     171.5800     159.5900
        2655    42.022400     170.0000     170.6800     159.5700
        2656    42.034600     176.0000     169.9400     159.5500
        2657    42.046900     175.0000     169.3000     159.5300
        2658    42.059100     200.0000     168.7400     159.5100
        2659    42.071400     157.0000     168.2300     159.4900
        2660    42.083600     170.0000     167.7800     159.4700
        2661    42.095900     184.0000     167.3600     159.4500
        2662    42.108100     192.0000     166.9900     159.4300
        2663    42.120400     178.0000     166.6400     159.4100
        2664    42.132600     183.0000     166.3200     159.3900
        2665    42.144900     175.0000     166.0300     159.3800
        2666    42.157100     174.0000     165.7600     159.3600
        2667    42.169400     138.0000     165.5200     159.3400
        2668    42.181600     161.0000     165.2900     159.3200
        2669    42.193900     170.0000     165.0800     159.3000
        2670    42.206100     165.0000     164.8800     159.2800
        2671    42.218400     167.0000     164.7000     159.2600
        2672    42.230600     150.0000     164.5400     159.2500
        2673    42.242900     173.0000     164.4000     159.2300
        2674    42.255100     162.0000     164.2900     159.2100
        2675    42.267400     169.0000     164.2300     159.1900
        2676    42.279700     164.0000     164.1800     159.1800
        2677    42.291900     168.0000     164.1900     159.1600
        2678    42.304200     138.0000     164.3100     159.1400
        2679    42.316400     183.0000     164.3400     159.1200
        2680    42.328700     176.0000     163.9100     159.1100
        2681    42.340900     169.0000     163.6800     159.0900
        2682    42.353200     144.0000     163.7200     159.0700
        2683    42.365400     171.0000     163.9400     159.0600
        2684    42.377700     180.0000     164.2000     159.0400
        2685    42.389900     185.0000     164.7000     159.0200
        2686    42.402200     181.0000     165.5800     159.0100
        2687    42.414400     156.0000     166.1200     158.9900
        2688    42.426700     150.0000     164.9100     158.9700
        2689    42.438900     162.0000     164.0800     158.9600
        2690    42.451200     187.0000     163.7300     158.9400
        2691    42.463400     172.0000     163.3500     158.9300
        2692    42.475700     160.0000     163.2800     158.9100
        2693    42.487900     172.0000     163.3500     158.9000
        2694    42.500200     163.0000     163.5600     158.8800
        2695    42.512400     169.0000     163.9400     158.8600
        2696    42.524700     178.0000     164.1500     158.8500
        2697    42.536900     193.0000     163.6400     158.8300
        2698    42.549200     166.0000     163.2600     158.8200
        2699    42.561400     192.0000     163.1300     158.8000
        2700    42.573700     168.0000     162.9600     158.7900
        2701    42.585900     182.0000     162.8700     158.7800
        2702    42.598200     147.0000     162.8600     158.7600
        2703    42.610400     189.0000     162.8800     158.7500
        2704    42.622700     143.0000     162.9200     158.7300
        2705    42.634900     145.0000     162.9800     158.7200
        2706    42.647200     174.0000     163.0700     158.7000
        2707    42.659400     168.0000     163.1700     158.6900
        2708    42.671700     173.0000     163.2800     158.6800
        2709    42.683900     164.0000     163.4300     158.6600
        2710    42.696200     187.0000     163.6300     158.6500
        2711    42.708400     143.0000     163.7500     158.6400
        2712    42.720700     152.0000     163.7700     158.6200
        2713    42.732900     177.0000     163.8900     158.6100
        2714    42.745200     168.0000     164.0800     158.6000
        2715    42.757400     161.0000     164.3200     158.5800
        2716    42.769700     182.0000     164.5900     158.5700
        2717    42.781900     178.0000     164.9000     158.5600
        2718    42.794200     159.0000     165.2800     158.5400
        2719    42.806400     163.0000     165.7300     158.5300
        2720    42.818700     163.0000     166.2200     158.5200
        2721    42.830900     178.0000     166.7600     158.5100
        2722    42.843200     170.0000     167.4700     158.4900
        2723    42.855400     157.0000     168.4000     158.4800
        2724    42.867700     195.0000     169.5300     158.4700
        2725    42.879900     164.0000     170.9200     158.4600
        2726    42.892200     189.0000     172.6700     158.4500
        2727    42.904400     204.0000     174.6900     158.4400
        2728    42.916700     167.0000     176.4700     158.4200
        2729    42.929000     194.0000     178.3500     158.4100
        2730    42.941200     181.0000     180.4100     158.4000
        2731    42.953500     168.0000     182.4800     158.3900
        2732    42.965700     188.0000     184.3700     158.3800
        2733    42.978000     197.0000     185.8000     158.3700
        2734    42.990200     177.0000     185.4100     158.3600
        2735    43.002500     168.0000     183.8600     158.3500
        2736    43.014700     176.0000     182.7500     158.3300
        2737    43.027000     197.0000     181.6800     158.3200
        2738    43.039200     199.0000     180.7200     158.3100
        2739    43.051500     172.0000     180.1100     158.3000
        2740    43.063700     179.0000     179.7000     158.2900
        2741    43.076000     207.0000     179.4200     158.2800
        2742    43.088200     221.0000     179.1200     158.2700
        2743    43.100500     174.0000     178.2500     158.2600
        2744    43.112700     175.0000     176.7700     158.2500
        2745    43.125000     161.0000     175.5600     158.2400
        2746    43.137200     156.0000     174.6300     158.2300
        2747    43.149500     190.0000     173.9000     158.2200
        2748    43.161700     186.0000     173.6100     158.2100
        2749    43.174000     161.0000     173.8300     158.2000
        2750    43.186200     202.0000     173.6500     158.1900
        2751    43.198500     158.0000     172.1200     158.1900
        2752    43.210700     174.0000     171.1900     158.1800
        2753    43.223000     184.0000     171.0300     158.1700
        2754    43.235200     185.0000     171.2600     158.1600
        2755    43.247500     200.0000     171.7400     158.1500
        2756    43.259700     173.0000     172.4400     158.1400
        2757    43.272000     192.0000     173.4300     158.1300
        2758    43.284200     161.0000     174.7900     158.1200
        2759    43.296500     178.0000     176.2800     158.1100
        2760    43.308700     186.0000     177.3700     158.1100
        2761    43.321000     191.0000     178.8000     158.1000
        2762    43.333200     191.0000     180.9900     158.0900
        2763    43.345500     188.0000     183.7700     158.0800
        2764    43.357700     175.0000     187.0000     158.0700
        2765    43.370000     200.0000     190.5800     158.0700
        2766    43.382200     211.0000     194.2900     158.0600
        2767    43.394500     208.0000     197.5100     158.0500
        2768    43.406700     206.0000     199.8700     158.0400
        2769    43.419000     218.0000     201.6100     158.0400
        2770    43.431200     222.0000     202.6600     158.0300
        2771    43.443500     207.0000     203.2800     158.0200
        2772    43.455700     226.0000     203.9500     158.0100
        2773    43.468000     211.0000     205.1300     158.0100
        2774    43.480200     222.0000     207.1700     158.0000
        2775    43.492500     225.0000     210.2000     157.9900
        2776    43.504700     242.0000     214.0800     157.9800
        2777    43.517000     224.0000     218.5900     157.9800
        2778    43.529200     248.0000     223.7300     157.9700
        2779    43.541500     234.0000     229.3300     157.9600
        2780    43.553800     259.0000     235.1600     157.9600
        2781    43.566000     253.0000     240.9300     157.9500
        2782    43.578300     248.0000     246.2500     157.9500
        2783    43.590500     230.0000     250.5700     157.9400
        2784    43.602800     261.0000     253.3500     157.9300
        2785    43.615000     259.0000     254.2200     157.9300
        2786    43.627300     272.0000     253.1900     157.9200
        2787    43.639500     264.0000     250.6500     157.9100
        2788    43.651800     257.0000     247.2300     157.9100
        2789    43.664000     256.0000     243.6400     157.9000
        2790    43.676300     229.0000     240.4000     157.9000
        2791    43.688500     234.0000     237.7400     157.8900
        2792    43.700800     250.0000     235.5600     157.8900
        2793    43.713000     230.0000     233.6300     157.8800
        2794    43.725300     244.0000     231.7100     157.8800
        2795    43.737500     231.0000     229.7300     157.8700
        2796    43.749800     232.0000     227.7700     157.8700
        2797    43.762000     236.0000     226.2600     157.8600
        2798    43.774300     223.0000     225.6900     157.8600
        2799    43.786500     245.0000     226.0900     157.8500
        2800    43.798800     251.0000     226.7500     157.8500
        2801    43.811000     249.0000     228.4900     157.8400
        2802    43.823300     253.0000     230.8600     157.8400
        2803    43.835500     256.0000     232.6500     157.8300
        2804    43.847800     253.0000     232.7600     157.8300
        2805    43.860000     247.0000     230.6200     157.8200
        2806    43.872300     248.0000     226.5300     157.8200
        2807    43.884500     206.0000     221.5700     157.8100
        2808    43.896800     203.0000     216.8700     157.8100
        2809    43.909000     201.0000     212.8600     157.8100
        2810    43.921300     221.0000     209.9200     157.8000
        2811    43.933500     206.0000     208.1500     157.8000
        2812    43.945800     175.0000     206.8800     157.7900
        2813    43.958000     201.0000     205.3500     157.7900
        2814    43.970300     225.0000     203.0300     157.7900
        2815    43.982500     200.0000     199.7600     157.7800
        2816    43.994800     193.0000     195.8200     157.7800
        2817    44.007000     185.0000     191.6600     157.7800
        2818    44.019300     178.0000     187.7600     157.7700
        2819    44.031500     190.0000     184.4700     157.7700
        2820    44.043800     167.0000     181.8200     157.7700
        2821    44.056000     181.0000     179.7600     157.7600
        2822    44.068300     175.0000     178.2100     157.7600
        2823    44.080500     181.0000     177.0600     157.7600
        2824    44.092800     178.0000     176.2500     157.7500
        2825    44.105000     166.0000     175.7300     157.7500
        2826    44.117300     184.0000     175.4500     157.7500
        2827    44.129500     163.0000     175.2300     157.7500
        2828    44.141800     191.0000     175.0700     157.7400
        2829    44.154000     163.0000     175.1600     157.7400
        2830    44.166300     188.0000     175.4500     157.7400
        2831    44.178600     187.0000     175.9100     157.7400
        2832    44.190800     177.0000     176.5400     157.7300
        2833    44.203100     188.0000     177.3300     157.7300
        2834    44.215300     186.0000     178.3000     157.7300
        2835    44.227600     176.0000     179.4700     157.7300
        2836    44.239800     186.0000     180.8200     157.7200
        2837    44.252100     201.0000     182.3100     157.7200
        2838    44.264300     190.0000     184.0500     157.7200
        2839    44.276600     196.0000     186.1100     157.7200
        2840    44.288800     190.0000     188.5400     157.7200
        2841    44.301100     197.0000     191.3000     157.7100
        2842    44.313300     210.0000     194.7500     157.7100
        2843    44.325600     196.0000     198.9700     157.7100
        2844    44.337800     201.0000     204.2100     157.7100
        2845    44.350100     226.0000     210.8000     157.7100
        2846    44.362300     217.0000     219.1400     157.7100
        2847    44.374600     262.0000     229.7400     157.7100
        2848    44.386800     282.0000     242.9500     157.7000
        2849    44.399100     273.0000     259.0900     157.7000
        2850    44.411300     289.0000     278.3500     157.7000
        2851    44.423600     340.0000     300.0000     157.7000
        2852    44.435800     354.0000     320.9800     157.7000
        2853    44.448100     380.0000     339.4600     157.7000
        2854    44.460300     409.0000     354.2200     157.7000
        2855    44.472600     413.0000     361.9800     157.7000
        2856    44.484800     443.0000     361.2900     157.7000
        2857    44.497100     411.0000     353.3300     157.7000
        2858    44.509300     406.0000     341.5400     157.7000
        2859    44.521600     383.0000     329.7200     157.6900
        2860    44.533800     364.0000     320.5200     157.6900
        2861    44.546100     359.0000     314.5200     157.6900
        2862    44.558300     345.0000     310.5700     157.6900
        2863    44.570600     322.0000     307.9900     157.6900
        2864    44.582800     302.0000     305.0900     157.6900
        2865    44.595100     306.0000     300.1100     157.6900
        2866    44.607300     342.0000     292.5000     157.6900
        2867    44.619600     323.0000     283.0400     157.6900
        2868    44.631800     262.0000     273.2300     157.6900
        2869    44.644100     303.0000     264.3400     157.6900
        2870    44.656300     265.0000     256.9100     157.6900
        2871    44.668600     268.0000     250.6800     157.6900
        2872    44.680800     251.0000     244.9500     157.6900
        2873    44.693100     241.0000     239.0100     157.6900
        2874    44.705300     216.0000     232.5900     157.6900
        2875    44.717600     195.0000     226.0300     157.6900
        2876    44.729800     210.0000     219.9900     157.6900
        2877    44.742100     201.0000     215.0300     157.6900
        2878    44.754300     207.0000     211.3900     157.7000
        2879    44.766600     228.0000     208.9600     157.7000
        2880    44.778800     206.0000     207.3900     157.7000
        2881    44.791100     196.0000     206.1900     157.7000
        2882    44.803300     188.0000     204.9100     157.7000
        2883    44.815600     197.0000     203.2400     157.7000
        2884    44.827800     199.0000     201.1700     157.7000
        2885    44.840100     186.0000     198.9200     157.7000
        2886    44.852400     191.0000     196.7200     157.7000
        2887    44.864600     174.0000     194.7100     157.7000
        2888    44.876900     192.0000     192.8400     157.7000
        2889    44.889100     191.0000     191.0300     157.7000
        2890    44.901400     179.0000     189.2400     157.7100
        2891    44.913600     175.0000     187.5200     157.7100
        2892    44.925900     162.0000     185.9700     157.7100
        2893    44.938100     170.0000     184.7100     157.7100
        2894    44.950400     166.0000     183.7900     157.7100
        2895    44.962600     210.0000     183.1900     157.7100
        2896    44.974900     161.0000     182.8400     157.7100
        2897    44.987100     169.0000     182.6500     157.7200
        2898    44.999400     181.0000     182.5200     157.7200
        2899    45.011600     186.0000     182.3800     157.7200
        2900    45.023900     152.0000     182.2400     157.7200
        2901    45.036100     184.0000     182.1500     157.7200
        2902    45.048400     200.0000     182.2000     157.7200
        2903    45.060600     179.0000     182.4600     157.7300
        2904    45.072900     177.0000     182.9800     157.7300
        2905    45.085100     235.0000     183.8000     157.7300
        2906    45.097400     202.0000     184.9500     157.7300
        2907    45.109600     184.0000     186.4800     157.7300
        2908    45.121900     186.0000     188.4400     157.7400
        2909    45.134100     170.0000     190.9300     157.7400
        2910    45.146400     200.0000     194.0600     157.7400
        2911    45.158600     212.0000     198.0200     157.7400
        2912    45.170900     219.0000     203.0100     157.7400
        2913    45.183100     240.0000     209.2900     157.7500
        2914    45.195400     224.0000     217.1300     157.7500
        2915    45.207600     270.0000     226.7800     157.7500
        2916    45.219900     244.0000     238.4100     157.7500
        2917    45.232100     259.0000     251.9200     157.7600
        2918    45.244400     273.0000     266.8600     157.7600
        2919    45.256600     280.0000     282.2500     157.7600
        2920    45.268900     303.0000     296.5400     157.7600
        2921    45.281100     297.0000     307.7600     157.7700
        2922    45.293400     311.0000     314.1700     157.7700
        2923    45.305600     310.0000     314.8700     157.7700
        2924    45.317900     295.0000     310.2800     157.7700
        2925    45.330100     287.0000     302.0200     157.7800
        2926    45.342400     289.0000     292.8400     157.7800
        2927    45.354600     276.0000     284.6800     157.7800
        2928    45.366900     273.0000     278.4700     157.7900
        2929    45.379100     283.0000     274.1200     157.7900
        2930    45.391400     254.0000     270.7600     157.7900
        2931    45.403600     257.0000     267.1500     157.8000
        2932    45.415900     227.0000     262.1600     157.8000
        2933    45.428100     269.0000     255.1700     157.8000
        2934    45.440400     241.0000     246.2300     157.8000
        2935    45.452600     250.0000     236.1000     157.8100
        2936    45.464900     228.0000     225.9100     157.8100
        2937    45.477100     202.0000     216.4700     157.8100
        2938    45.489400     220.0000     208.2500     157.8200
        2939    45.501700     193.0000     201.4000     157.8200
        2940    45.513900     183.0000     195.6400     157.8200
        2941    45.526200     200.0000     190.6000     157.8300
        2942    45.538400     202.0000     186.5700     157.8300
        2943    45.550700     189.0000     183.3500     157.8300
        2944    45.562900     192.0000     180.7400     157.8400
        2945    45.575200     184.0000     178.6100     157.8400
        2946    45.587400     186.0000     176.8500     157.8500
        2947    45.599700     163.0000     175.4000     157.8500
        2948    45.611900     183.0000     174.2500     157.8500
        2949    45.624200     174.0000     173.4000     157.8600
        2950    45.636400     168.0000     172.6900     157.8600
        2951    45.648700     168.0000     172.0300     157.8600
        2952    45.660900     165.0000     171.7700     157.8700
        2953    45.673200     171.0000     171.8700     157.8700
        2954    45.685400     139.0000     171.3900     157.8700
        2955    45.697700     161.0000     169.8100     157.8800
        2956    45.709900     172.0000     168.9000     157.8800
        2957    45.722200     167.0000     168.4300     157.8900
        2958    45.734400     160.0000     168.1500     157.8900
        2959    45.746700     195.0000     168.0200     157.8900
        2960    45.758900     158.0000     168.0200     157.9000
        2961    45.771200     163.0000     168.1400     157.9000
        2962    45.783400     187.0000     168.4500     157.9100
        2963    45.795700     186.0000     168.9500     157.9100
        2964    45.807900     161.0000     169.1500     157.9100
        2965    45.820200     158.0000     168.8500     157.9200
        2966    45.832400     168.0000     168.6200     157.9200
        2967    45.844700     169.0000     168.8800     157.9300
        2968    45.856900     166.0000     169.4500     157.9300
        2969    45.869200     148.0000     170.2300     157.9400
        2970    45.881400     158.0000     171.1600     157.9400
        2971    45.893700     176.0000     172.0800     157.9400
        2972    45.905900     158.0000     172.8200     157.9500
        2973    45.918200     173.0000     173.3300     157.9500
        2974    45.930400     152.0000     173.4700     157.9600
        2975    45.942700     150.0000     173.0900     157.9600
        2976    45.954900     154.0000     172.3300     157.9700
        2977    45.967200     166.0000     171.5800     157.9700
        2978    45.979400     141.0000     170.9800     157.9700
        2979    45.991700     175.0000     170.6000     157.9800
        2980    46.003900     179.0000     170.4200     157.9800
        2981    46.016200     177.0000     170.3500     157.9900
        2982    46.028400     174.0000     170.2900     157.9900
        2983    46.040700     189.0000     170.1600     158.0000
        2984    46.052900     164.0000     169.9000     158.0000
        2985    46.065200     157.0000     169.4800     158.0100
        2986    46.077400     177.0000     168.9600     158.0100
        2987    46.089700     148.0000     168.4200     158.0200
        2988    46.101900     165.0000     167.9300     158.0200
        2989    46.114200     178.0000     167.5300     158.0200
        2990    46.126500     156.0000     167.2400     158.0300
        2991    46.138700     172.0000     167.0500     158.0300
        2992    46.151000     178.0000     166.9400     158.0400
        2993    46.163200     168.0000     166.9200     158.0400
        2994    46.175500     180.0000     167.0000     158.0500
        2995    46.187700     161.0000     167.2100     158.0500
        2996    46.200000     171.0000     167.5600     158.0600
        2997    46.212200     164.0000     168.0000     158.0600
        2998    46.224500     155.0000     168.7100     158.0700
        2999    46.236700     162.0000     169.6900     158.0700
        3000    46.249000     168.0000     169.9500     158.0800
        3001    46.261200     176.0000     169.1000     158.0800
        3002    46.273500     173.0000     168.9400     158.0900
        3003    46.285700     180.0000     169.1900     158.0900
        3004    46.298000     158.0000     169.6200     158.1000
        3005    46.310200     193.0000     170.1400     158.1000
        3006    46.322500     177.0000     170.7500     158.1100
        3007    46.334700     159.0000     171.4400     158.1100
        3008    46.347000     173.0000     172.1500     158.1200
        3009    46.359200     166.0000     172.7100     158.1200
        3010    46.371500     189.0000     172.9500     158.1300
        3011    46.383700     183.0000     172.8000     158.1300
        3012    46.396000     179.0000     172.9400     158.1400
        3013    46.408200     192.0000     173.3300     158.1400
        3014    46.420500     155.0000     173.8400     158.1500
        3015    46.432700     183.0000     174.4600     158.1500
        3016    46.445000     174.0000     175.2000     158.1600
        3017    46.457200     187.0000     176.0800     158.1600
        3018    46.469500     173.0000     177.0100     158.1700
        3019    46.481700     172.0000     177.9100     158.1700
        3020    46.494000     181.0000     178.9400     158.1800
        3021    46.506200     166.0000     180.0500     158.1800
        3022    46.518500     183.0000     181.1400     158.1900
        3023    46.530700     160.0000     182.1300     158.1900
        3024    46.543000     168.0000     183.0000     158.2000
        3025    46.555200     189.0000     183.8100     158.2000
        3026    46.567500     188.0000     184.6600     158.2100
        3027    46.579700     158.0000     185.6600     158.2100
        3028    46.592000     166.0000     186.9100     158.2200
        3029    46.604200     166.0000     188.4200     158.2200
        3030    46.616500     190.0000     190.2600     158.2300
        3031    46.628700     200.0000     192.3900     158.2300
        3032    46.641000     193.0000     194.7800     158.2400
        3033    46.653200     175.0000     197.4200     158.2500
        3034    46.665500     192.0000     200.3000     158.2500
        3035    46.677700     197.0000     203.4700     158.2600
        3036    46.690000     190.0000     207.0000     158.2600
        3037    46.702200     195.0000     210.9900     158.2700
        3038    46.714500     213.0000     215.5600     158.2700
        3039    46.726700     209.0000     220.8600     158.2800
        3040    46.739000     219.0000     227.0700     158.2800
        3041    46.751300     219.0000     234.4400     158.2900
        3042    46.763500     244.0000     243.3300     158.2900
        3043    46.775800     273.0000     254.2000     158.3000
        3044    46.788000     272.0000     267.6200     158.3000
        3045    46.800300     264.0000     284.3600     158.3100
        3046    46.812500     296.0000     305.3200     158.3100
        3047    46.824800     350.0000     331.3800     158.3200
        3048    46.837000     370.0000     363.1100     158.3200
        3049    46.849300     418.0000     401.5800     158.3300
        3050    46.861500     472.0000     446.7500     158.3300
        3051    46.873800     498.0000     497.0300     158.3400
        3052    46.886000     551.0000     548.9300     158.3500
        3053    46.898300     606.0000     596.9000     158.3500
        3054    46.910500     626.0000     633.9200     158.3600
        3055    46.922800     648.0000     653.4900     158.3600
        3056    46.935000     667.0000     652.6700     158.3700
        3057    46.947300     669.0000     633.9700     158.3700
        3058    46.959500     626.0000     604.4500     158.3800
        3059    46.971800     665.0000     572.9200     158.3800
        3060    46.984000     564.0000     546.2300     158.3900
        3061    46.996300     554.0000     527.5500     158.3900
        3062    47.008500     526.0000     516.5300     158.4000
        3063    47.020800     506.0000     510.1900     158.4000
        3064    47.033000     520.0000     504.0700     158.4100
        3065    47.045300     497.0000     493.6400     158.4100
        3066    47.057500     467.0000     475.9400     158.4200
        3067    47.069800     475.0000     450.7000     158.4200
        3068    47.082000     475.0000     420.1800     158.4300
        3069    47.094300     395.0000     387.8300     158.4400
        3070    47.106500     359.0000     356.7200     158.4400
        3071    47.118800     329.0000     328.7700     158.4500
        3072    47.131000     308.0000     305.2300     158.4500
        3073    47.143300     296.0000     285.0300     158.4600
        3074    47.155500     272.0000     268.4000     158.4600
        3075    47.167800     228.0000     254.8300     158.4700
        3076    47.180000     229.0000     243.7900     158.4700
        3077    47.192300     221.0000     234.7700     158.4800
        3078    47.204500     216.0000     227.3000     158.4800
        3079    47.216800     206.0000     220.9800     158.4900
        3080    47.229000     200.0000     215.4900     158.4900
        3081    47.241300     196.0000     210.6200     158.5000
        3082    47.253500     196.0000     206.2300     158.5000
        3083    47.265800     202.0000     202.2500     158.5100
        3084    47.278000     186.0000     198.6800     158.5100
        3085    47.290300     200.0000     195.4900     158.5200
        3086    47.302500     180.0000     192.6900     158.5200
        3087    47.314800     208.0000     190.2400     158.5300
        3088    47.327000     177.0000     188.1100     158.5300
        3089    47.339300     163.0000     186.2700     158.5400
        3090    47.351500     175.0000     184.6800     158.5400
        3091    47.363800     175.0000     183.3200     158.5500
        3092    47.376000     175.0000     182.1800     158.5600
        3093    47.388300     185.0000     181.2800     158.5600
        3094    47.400600     173.0000     180.7100     158.5700
        3095    47.412800     195.0000     180.6400     158.5700
        3096    47.425100     176.0000     180.8500     158.5800
        3097    47.437300     166.0000     181.6800     158.5800
        3098    47.449600     166.0000     183.6200     158.5900
        3099    47.461800     221.0000     185.4100     158.5900
        3100    47.474100     162.0000     182.0100     158.6000
        3101    47.486300     184.0000     178.4800     158.6000
        3102    47.498600     157.0000     177.1600     158.6100
        3103    47.510800     174.0000     176.7000     158.6100
        3104    47.523100     202.0000     176.6400     158.6200
        3105    47.535300     172.0000     176.9000     158.6200
        3106    47.547600     176.0000     177.4000     158.6300
        3107    47.559800     183.0000     178.1800     158.6300
        3108    47.572100     179.0000     179.4800     158.6400
        3109    47.584300     162.0000     180.9700     158.6400
        3110    47.596600     196.0000     180.6700     158.6500
        3111    47.608800     172.0000     179.3400     158.6500
        3112    47.621100     157.0000     179.1000     158.6600
        3113    47.633300     182.0000     179.5400     158.6600
        3114    47.645600     170.0000     180.2900     158.6600
        3115    47.657800     190.0000     181.2200     158.6700
        3116    47.670100     177.0000     182.3200     158.6700
        3117    47.682300     193.0000     183.5800     158.6800
        3118    47.694600     198.0000     185.0200     158.6800
        3119    47.706800     173.0000     186.6500     158.6900
        3120    47.719100     174.0000     188.5200     158.6900
        3121    47.731300     187.0000     190.6600     158.7000
        3122    47.743600     174.0000     193.1800     158.7000
        3123    47.755800     185.0000     196.2000     158.7100
        3124    47.768100     171.0000     199.8900     158.7100
        3125    47.780300     196.0000     204.4400     158.7200
        3126    47.792600     220.0000     210.1300     158.7200
        3127    47.804800     193.0000     217.2800     158.7300
        3128    47.817100     238.0000     226.2800     158.7300
        3129    47.829300     200.0000     237.5400     158.7400
        3130    47.841600     256.0000     251.4500     158.7400
        3131    47.853800     283.0000     268.1700     158.7400
        3132    47.866100     293.0000     287.4600     158.7500
        3133    47.878300     309.0000     308.3700     158.7500
        3134    47.890600     330.0000     329.0300     158.7600
        3135    47.902800     390.0000     346.6900     158.7600
        3136    47.915100     392.0000     358.2900     158.7700
        3137    47.927300     412.0000     361.6500     158.7700
        3138    47.939600     370.0000     356.6800     158.7800
        3139    47.951800     381.0000     345.7500     158.7800
        3140    47.964100     354.0000     332.5600     158.7800
        3141    47.976300     366.0000     320.5400     158.7900
        3142    47.988600     344.0000     311.7800     158.7900
        3143    48.000800     284.0000     306.8300     158.8000
        3144    48.013100     305.0000     304.9700     158.8000
        3145    48.025400     317.0000     304.6000     158.8100
        3146    48.037600     308.0000     303.7500     158.8100
        3147    48.049900     304.0000     300.6200     158.8100
        3148    48.062100     298.0000     294.2300     158.8200
        3149    48.074400     310.0000     284.8100     158.8200
        3150    48.086600     268.0000     273.7900     158.8300
        3151    48.098900     273.0000     262.6400     158.8300
        3152    48.111100     235.0000     252.5000     158.8400
        3153    48.123400     246.0000     244.0000     158.8400
        3154    48.135600     229.0000     237.3900     158.8400
        3155    48.147900     230.0000     232.7000     158.8500
        3156    48.160100     218.0000     229.9200     158.8500
        3157    48.172400     226.0000     229.0600     158.8600
        3158    48.184600     201.0000     230.1500     158.8600
        3159    48.196900     230.0000     233.2600     158.8600
        3160    48.209100     223.0000     238.6200     158.8700
        3161    48.221400     226.0000     246.4900     158.8700
        3162    48.233600     259.0000     257.2000     158.8700
        3163    48.245900     264.0000     270.9600     158.8800
        3164    48.258100     260.0000     287.7000     158.8800
        3165    48.270400     327.0000     306.7900     158.8900
        3166    48.282600     334.0000     326.7300     158.8900
        3167    48.294900     384.0000     344.9400     158.8900
        3168    48.307100     417.0000     358.1900     158.9000
        3169    48.319400     424.0000     363.8300     158.9000
        3170    48.331600     381.0000     360.7500     158.9000
        3171    48.343900     413.0000     349.1300     158.9100
        3172    48.356100     367.0000     332.8400     158.9100
        3173    48.368400     335.0000     317.7000     158.9200
        3174    48.380600     342.0000     305.9700     158.9200
        3175    48.392900     300.0000     298.4400     158.9200
        3176    48.405100     310.0000     294.6300     158.9300
        3177    48.417400     291.0000     293.1400     158.9300
        3178    48.429600     295.0000     291.8900     158.9300
        3179    48.441900     271.0000     288.8600     158.9400
        3180    48.454100     316.0000     282.6300     158.9400
        3181    48.466400     297.0000     272.6600     158.9400
        3182    48.478600     280.0000     259.4700     158.9500
        3183    48.490900     250.0000     245.5300     158.9500
        3184    48.503100     233.0000     232.6000     158.9500
        3185    48.515400     217.0000     221.3400     158.9600
        3186    48.527600     229.0000     211.9300     158.9600
        3187    48.539900     196.0000     204.2600     158.9600
        3188    48.552100     223.0000     198.0800     158.9600
        3189    48.564400     162.0000     193.0900     158.9700
        3190    48.576600     164.0000     189.0500     158.9700
        3191    48.588900     203.0000     185.7600     158.9700
        3192    48.601100     170.0000     183.0900     158.9800
        3193    48.613400     177.0000     180.8600     158.9800
        3194    48.625600     193.0000     179.0000     158.9800
        3195    48.637900     170.0000     177.4700     158.9900
        3196    48.650100     169.0000     176.2300     158.9900
        3197    48.662400     175.0000     175.2400     158.9900
        3198    48.674700     183.0000     174.1000     158.9900
        3199    48.686900     165.0000     172.8700     159.0000
        3200    48.699100     176.0000     171.9300     159.0000
        3201    48.711400     173.0000     171.1700     159.0000
        3202    48.723700     161.0000     170.5200     159.0000
        3203    48.735900     157.0000     169.9500     159.0100
        3204    48.748200     171.0000     169.4600     159.0100
        3205    48.760400     155.0000     169.0300     159.0100
        3206    48.772700     171.0000     168.6800     159.0100
        3207    48.784900     170.0000     168.3900     159.0200
        3208    48.797200     181.0000     168.1100     159.0200
        3209    48.809400     164.0000     167.6900     159.0200
        3210    48.821700     196.0000     167.3000     159.0200
        3211    48.833900     183.0000     166.9700     159.0300
        3212    48.846200     176.0000     166.6800     159.0300
        3213    48.858400     157.0000     166.4300     159.0300
        3214    48.870700     181.0000     166.2200     159.0300
        3215    48.882900     173.0000     166.0200     159.0400
        3216    48.895200     178.0000     165.8500     159.0400
        3217    48.907400     135.0000     165.6800     159.0400
        3218    48.919700     180.0000     165.5400     159.0400
        3219    48.931900     166.0000     165.4100     159.0400
        3220    48.944200     163.0000     165.2900     159.0500
        3221    48.956400     167.0000     165.1700     159.0500
        3222    48.968700     160.0000     165.0500     159.0500
        3223    48.980900     179.0000     164.9500     159.0500
        3224    48.993200     179.0000     164.8500     159.0500
        3225    49.005400     142.0000     164.7700     159.0600
        3226    49.017700     165.0000     164.7000     159.0600
        3227    49.029900     146.0000     164.6400     159.0600
        3228    49.042200     166.0000     164.5800     159.0600
        3229    49.054400     162.0000     164.5400     159.0600
        3230    49.066700     140.0000     164.5000     159.0600
        3231    49.078900     154.0000     164.4700     159.0700
        3232    49.091200     166.0000     164.4500     159.0700
        3233    49.103400     176.0000     164.4400     159.0700
        3234    49.115700     149.0000     164.4400     159.0700
        3235    49.127900     145.0000     164.4600     159.0700
        3236    49.140200     162.0000     164.4900     159.0700
        3237    49.152400     193.0000     164.5300     159.0700
        3238    49.164700     167.0000     164.6000     159.0800
        3239    49.176900     163.0000     164.6800     159.0800
        3240    49.189200     160.0000     164.7900     159.0800
        3241    49.201400     137.0000     164.9100     159.0800
        3242    49.213700     157.0000     165.0500     159.0800
        3243    49.225900     170.0000     165.2100     159.0800
        3244    49.238200     166.0000     165.3600     159.0800
        3245    49.250400     136.0000     165.5100     159.0800
        3246    49.262700     144.0000     165.6300     159.0900
        3247    49.274900     146.0000     165.7300     159.0900
        3248    49.287200     162.0000     165.8100     159.0900
        3249    49.299400     141.0000     165.8900     159.0900
        3250    49.311700     149.0000     165.9900     159.0900
        3251    49.324000     173.0000     166.1300     159.0900
        3252    49.336200     165.0000     166.3100     159.0900
        3253    49.348500     141.0000     166.5700     159.0900
        3254    49.360700     149.0000     166.8800     159.0900
        3255    49.373000     167.0000     167.0400     159.0900
        3256    49.385200     145.0000     167.0400     159.0900
        3257    49.397500     157.0000     167.1500     159.0900
        3258    49.409700     148.0000     167.3200     159.0900
        3259    49.422000     172.0000     167.5200     159.0900
        3260    49.434200     141.0000     167.7400     159.0900
        3261    49.446500     158.0000     167.8000     159.1000
        3262    49.458700     166.0000     167.8400     159.1000
        3263    49.471000     163.0000     168.0200     159.1000
        3264    49.483200     157.0000     168.3400     159.1000
        3265    49.495500     165.0000     168.7700     159.1000
        3266    49.507700     163.0000     168.8400     159.1000
        3267    49.520000     173.0000     168.5200     159.1000
        3268    49.532200     156.0000     168.5100     159.1000
        3269    49.544500     157.0000     168.6900     159.1000
        3270    49.556700     158.0000     168.9700     159.1000
        3271    49.569000     204.0000     169.3000     159.1000
        3272    49.581200     173.0000     169.6000     159.1000
        3273    49.593500     169.0000     169.9700     159.1000
        3274    49.605700     181.0000     170.4600     159.1000
        3275    49.618000     185.0000     171.0800     159.1000
        3276    49.630200     161.0000     171.8100     159.1000
        3277    49.642500     172.0000     172.4700     159.1000
        3278    49.654700     171.0000     173.2100     159.1000
        3279    49.667000     183.0000     174.2900     159.0900
        3280    49.679200     169.0000     175.8500     159.0900
        3281    49.691500     189.0000     178.0500     159.0900
        3282    49.703700     183.0000     180.7900     159.0900
        3283    49.716000     178.0000     184.6200     159.0900
        3284    49.728200     201.0000     189.9800     159.0900
        3285    49.740500     188.0000     195.0000     159.0900
        3286    49.752700     192.0000     195.7400     159.0900
        3287    49.765000     206.0000     198.0800     159.0900
        3288    49.777200     223.0000     201.3400     159.0900
        3289    49.789500     204.0000     204.1400     159.0900
        3290    49.801700     227.0000     207.9500     159.0900
        3291    49.814000     199.0000     211.8800     159.0900
        3292    49.826200     211.0000     215.2300     159.0900
        3293    49.838500     238.0000     217.5300     159.0800
        3294    49.850700     219.0000     218.8200     159.0800
        3295    49.863000     217.0000     219.2700     159.0800
        3296    49.875200     208.0000     217.9700     159.0800
        3297    49.887500     240.0000     214.5400     159.0800
        3298    49.899700     219.0000     211.7000     159.0800
        3299    49.912000     229.0000     209.3400     159.0800
        3300    49.924200     195.0000     207.3800     159.0800
        3301    49.936500     195.0000     206.2500     159.0700
        3302    49.948700     190.0000     205.5600     159.0700
        3303    49.961000     164.0000     204.8600     159.0700
        3304    49.973300     206.0000     203.9000     159.0700
        3305    49.985500     208.0000     202.5400     159.0700
        3306    49.997800     218.0000     200.7900     159.0700
        3307    50.010000     189.0000     198.8200     159.0700
        3308    50.022300     191.0000     196.8400     159.0600
        3309    50.034500     198.0000     195.0800     159.0600
        3310    50.046800     188.0000     193.7300     159.0600
        3311    50.059000     191.0000     192.9000     159.0600
        3312    50.071300     205.0000     192.6900     159.0600
        3313    50.083500     173.0000     193.1500     159.0500
        3314    50.095800     175.0000     194.3200     159.0500
        3315    50.108000     178.0000     196.4000     159.0500
        3316    50.120300     215.0000     199.5200     159.0500
        3317    50.132500     209.0000     203.9200     159.0500
        3318    50.144800     216.0000     209.8200     159.0400
        3319    50.157000     226.0000     217.4300     159.0400
        3320    50.169300     256.0000     227.1300     159.0400
        3321    50.181500     254.0000     238.8000     159.0400
        3322    50.193800     247.0000     250.3200     159.0300
        3323    50.206000     275.0000     260.9100     159.0300
        3324    50.218300     264.0000     271.4700     159.0300
        3325    50.230500     284.0000     279.7400     159.0300
        3326    50.242800     276.0000     283.8300     159.0200
        3327    50.255000     261.0000     282.9300     159.0200
        3328    50.267300     276.0000     277.7100     159.0200
        3329    50.279500     255.0000     269.9500     159.0200
        3330    50.291800     214.0000     261.8100     159.0100
        3331    50.304000     247.0000     255.0600     159.0100
        3332    50.316300     259.0000     250.4800     159.0100
        3333    50.328500     244.0000     247.3900     159.0000
        3334    50.340800     224.0000     245.4900     159.0000
        3335    50.353000     228.0000     244.6700     159.0000
        3336    50.365300     228.0000     243.6800     159.0000
        3337    50.377500     228.0000     241.3400     158.9900
        3338    50.389800     218.0000     237.0500     158.9900
        3339    50.402000     182.0000     230.9700     158.9900
        3340    50.414300     213.0000     223.8000     158.9800
        3341    50.426500     232.0000     216.4500     158.9800
        3342    50.438800     197.0000     209.6800     158.9800
        3343    50.451000     189.0000     203.9500     158.9700
        3344    50.463300     172.0000     199.4200     158.9700
        3345    50.475500     178.0000     196.0700     158.9700
        3346    50.487800     183.0000     193.9600     158.9600
        3347    50.500000     177.0000     192.9900     158.9600
        3348    50.512300     169.0000     192.1100     158.9500
        3349    50.524500     194.0000     191.0300     158.9500
        3350    50.536800     180.0000     191.3800     158.9500
        3351    50.549000     200.0000     192.9300     158.9400
        3352    50.561300     184.0000     195.5100     158.9400
        3353    50.573500     192.0000     199.0000     158.9400
        3354    50.585800     190.0000     203.2000     158.9300
        3355    50.598000     205.0000     207.6800     158.9300
        3356    50.610300     210.0000     211.7700     158.9200
        3357    50.622600     223.0000     214.6800     158.9200
        3358    50.634800     226.0000     215.6700     158.9200
        3359    50.647100     220.0000     214.0800     158.9100
        3360    50.659300     238.0000     210.3200     158.9100
        3361    50.671600     236.0000     205.9500     158.9000
        3362    50.683800     210.0000     201.9400     158.9000
        3363    50.696100     211.0000     198.8200     158.8900
        3364    50.708300     179.0000     196.8000     158.8900
        3365    50.720600     192.0000     195.7900     158.8800
        3366    50.732800     227.0000     195.5000     158.8800
        3367    50.745100     199.0000     195.4600     158.8800
        3368    50.757300     180.0000     195.1400     158.8700
        3369    50.769600     222.0000     194.0900     158.8700
        3370    50.781800     198.0000     192.1100     158.8600
        3371    50.794100     204.0000     189.3400     158.8600
        3372    50.806300     168.0000     186.1700     158.8500
        3373    50.818600     169.0000     183.0300     158.8500
        3374    50.830800     170.0000     180.2100     158.8400
        3375    50.843100     212.0000     177.7800     158.8400
        3376    50.855300     179.0000     175.7900     158.8300
        3377    50.867600     162.0000     174.2200     158.8300
        3378    50.879800     178.0000     172.9900     158.8200
        3379    50.892100     148.0000     172.0400     158.8200
        3380    50.904300     157.0000     171.3100     158.8100
        3381    50.916600     158.0000     170.7500     158.8100
        3382    50.928800     185.0000     170.3500     158.8000
        3383    50.941100     164.0000     170.0300     158.7900
        3384    50.953300     165.0000     169.7700     158.7900
        3385    50.965600     165.0000     169.6200     158.7800
        3386    50.977800     183.0000     169.5400     158.7800
        3387    50.990100     163.0000     169.5300     158.7700
        3388    51.002300     176.0000     169.5900     158.7700
        3389    51.014600     176.0000     169.7400     158.7600
        3390    51.026800     171.0000     169.9700     158.7600
        3391    51.039100     179.0000     170.2900     158.7500
        3392    51.051300     191.0000     170.7100     158.7400
        3393    51.063600     151.0000     171.2800     158.7400
        3394    51.075800     173.0000     171.9700     158.7300
        3395    51.088100     191.0000     172.7500     158.7300
        3396    51.100300     198.0000     173.6400     158.7200
        3397    51.112600     175.0000     174.5700     158.7100
        3398    51.124800     162.0000     175.2200     158.7100
        3399    51.137100     200.0000     176.1400     158.7000
        3400    51.149300     191.0000     177.3200     158.7000
        3401    51.161600     191.0000     178.6500     158.6900
        3402    51.173800     204.0000     180.0800     158.6800
        3403    51.186100     190.0000     181.5900     158.6800
        3404    51.198300     197.0000     183.1900     158.6700
        3405    51.210600     190.0000     184.9600     158.6600
        3406    51.222800     199.0000     187.0400     158.6600
        3407    51.235100     204.0000     189.6000     158.6500
        3408    51.247300     211.0000     192.8300     158.6400
        3409    51.259600     208.0000     196.8600     158.6400
        3410    51.271900     233.0000     202.1200     158.6300
        3411    51.284100     207.0000     209.0000     158.6200
        3412    51.296400     223.0000     217.7700     158.6200
        3413    51.308600     253.0000     228.6700     158.6100
        3414    51.320900     273.0000     241.7900     158.6000
        3415    51.333100     274.0000     256.8400     158.6000
        3416    51.345400     305.0000     272.8900     158.5900
        3417    51.357600     326.0000     288.2200     158.5800
        3418    51.369900     339.0000     300.4000     158.5700
        3419    51.382100     349.0000     306.9200     158.5700
        3420    51.394400     357.0000     306.3500     158.5600
        3421    51.406600     364.0000     299.2600     158.5500
        3422    51.418900     316.0000     288.1700     158.5500
        3423    51.431100     276.0000     276.2400     158.5400
        3424    51.443400     287.0000     266.0300     158.5300
        3425    51.455600     277.0000     258.9600     158.5200
        3426    51.467900     279.0000     255.2700     158.5200
        3427    51.480100     256.0000     254.4700     158.5100
        3428    51.492400     232.0000     255.4700     158.5000
        3429    51.504600     301.0000     256.5500     158.4900
        3430    51.516900     245.0000     255.2500     158.4800
        3431    51.529100     264.0000     251.0600     158.4800
        3432    51.541400     253.0000     244.2400     158.4700
        3433    51.553600     229.0000     235.3500     158.4600
        3434    51.565900     254.0000     225.5900     158.4500
        3435    51.578100     237.0000     216.1500     158.4500
        3436    51.590400     199.0000     207.7700     158.4400
        3437    51.602600     218.0000     200.7500     158.4300
        3438    51.614900     170.0000     195.0900     158.4200
        3439    51.627100     155.0000     190.7600     158.4100
        3440    51.639400     193.0000     187.3100     158.4100
        3441    51.651600     168.0000     184.0700     158.4000
        3442    51.663900     164.0000     181.2200     158.3900
        3443    51.676100     161.0000     179.1000     158.3800
        3444    51.688400     178.0000     177.5500     158.3700
        3445    51.700600     156.0000     176.3900     158.3600
        3446    51.712900     184.0000     175.5900     158.3500
        3447    51.725100     181.0000     175.2700     158.3500
        3448    51.737400     179.0000     175.0100     158.3400
        3449    51.749600     152.0000     173.3200     158.3300
        3450    51.761900     167.0000     171.6400     158.3200
        3451    51.774100     179.0000     170.6700     158.3100
        3452    51.786400     176.0000     169.9300     158.3000
        3453    51.798600     175.0000     169.3100     158.2900
        3454    51.810900     169.0000     168.8400     158.2800
        3455    51.823100     178.0000     168.5100     158.2800
        3456    51.835400     156.0000     168.2900     158.2700
        3457    51.847600     177.0000     168.1800     158.2600
        3458    51.859900     152.0000     168.2500     158.2500
        3459    51.872100     184.0000     168.3900     158.2400
        3460    51.884400     148.0000     168.0500     158.2300
        3461    51.896700     175.0000     167.3500     158.2200
        3462    51.908900     136.0000     166.9300     158.2100
        3463    51.921200     141.0000     166.7000     158.2000
        3464    51.933400     160.0000     166.5600     158.1900
        3465    51.945700     172.0000     166.4600     158.1800
        3466    51.957900     178.0000     166.3900     158.1700
        3467    51.970200     186.0000     166.3300     158.1700
        3468    51.982400     161.0000     166.3000     158.1600
        3469    51.994700     170.0000     166.2800     158.1500
        3470    52.006900     150.0000     166.2700     158.1400
        3471    52.019200     161.0000     166.2900     158.1300
        3472    52.031400     169.0000     166.3300     158.1200
        3473    52.043700     176.0000     166.4300     158.1100
        3474    52.055900     185.0000     166.6000     158.1000
        3475    52.068200     170.0000     166.8300     158.0900
        3476    52.080400     182.0000     167.2200     158.0800
        3477    52.092700     191.0000     167.7700     158.0700
        3478    52.104900     179.0000     167.8700     158.0600
        3479    52.117200     158.0000     167.2700     158.0500
        3480    52.129400     167.0000     167.0200     158.0400
        3481    52.141700     156.0000     167.0100     158.0300
        3482    52.153900     157.0000     167.1000     158.0200
        3483    52.166200     158.0000     167.2400     158.0100
        3484    52.178400     180.0000     167.4200     158.0000
        3485    52.190700     165.0000     167.6500     157.9900
        3486    52.202900     166.0000     167.9300     157.9800
        3487    52.215200     189.0000     168.2700     157.9700
        3488    52.227400     187.0000     168.7100     157.9600
        3489    52.239700     151.0000     169.1000     157.9500
        3490    52.251900     148.0000     169.1500     157.9400
        3491    52.264200     164.0000     169.1800     157.9200
        3492    52.276400     161.0000     169.3900     157.9100
        3493    52.288700     149.0000     169.6800     157.9000
        3494    52.300900     163.0000     170.0300     157.8900
        3495    52.313200     160.0000     170.4100     157.8800
        3496    52.325400     161.0000     170.8500     157.8700
        3497    52.337700     171.0000     171.3500     157.8600
        3498    52.349900     177.0000     171.9200     157.8500
        3499    52.362200     174.0000     172.6000     157.8400
        3500    52.374400     192.0000     173.4200     157.8300
        3501    52.386700     200.0000     174.4200     157.8200
        3502    52.398900     195.0000     175.6700     157.8100
        3503    52.411200     190.0000     177.2700     157.8000
        3504    52.423400     194.0000     179.3400     157.7800
        3505    52.435700     190.0000     182.0300     157.7700
        3506    52.447900     212.0000     185.4500     157.7600
        3507    52.460200     182.0000     189.6000     157.7500
        3508    52.472400     201.0000     194.2900     157.7400
        3509    52.484700     208.0000     198.8900     157.7300
        3510    52.496900     224.0000     202.2900     157.7200
        3511    52.509200     227.0000     203.6100     157.7100
        3512    52.521400     205.0000     202.8600     157.6900
        3513    52.533700     217.0000     200.2800     157.6800
        3514    52.546000     195.0000     196.4100     157.6700
        3515    52.558200     229.0000     193.9800     157.6600
        3516    52.570500     189.0000     193.1700     157.6500
        3517    52.582700     201.0000     193.6500     157.6400
        3518    52.595000     199.0000     195.1700     157.6200
        3519    52.607200     195.0000     197.4200     157.6100
        3520    52.619500     229.0000     200.1800     157.6000
        3521    52.631700     212.0000     202.9500     157.5900
        3522    52.644000     177.0000     205.1300     157.5800
        3523    52.656200     201.0000     206.4700     157.5700
        3524    52.668500     218.0000     207.0600     157.5500
        3525    52.680700     196.0000     206.9800     157.5400
        3526    52.693000     193.0000     207.1000     157.5300
        3527    52.705200     198.0000     208.1600     157.5200
        3528    52.717500     190.0000     210.0900     157.5100
        3529    52.729700     187.0000     212.7300     157.4900
        3530    52.742000     194.0000     215.9800     157.4800
        3531    52.754200     213.0000     219.8100     157.4700
        3532    52.766500     209.0000     224.2500     157.4600
        3533    52.778700     200.0000     229.3300     157.4500
        3534    52.791000     230.0000     235.1400     157.4300
        3535    52.803200     249.0000     241.8100     157.4200
        3536    52.815500     257.0000     249.5100     157.4100
        3537    52.827700     265.0000     258.5100     157.4000
        3538    52.840000     287.0000     269.1000     157.3800
        3539    52.852200     263.0000     281.7300     157.3700
        3540    52.864500     323.0000     296.9200     157.3600
        3541    52.876700     316.0000     315.4000     157.3500
        3542    52.889000     365.0000     337.8200     157.3300
        3543    52.901200     393.0000     364.9600     157.3200
        3544    52.913500     403.0000     398.0200     157.3100
        3545    52.925700     500.0000     437.0500     157.3000
        3546    52.938000     562.0000     478.1200     157.2800
        3547    52.950200     590.0000     522.1600     157.2700
        3548    52.962500     595.0000     571.4600     157.2600
        3549    52.974700     629.0000     621.6200     157.2500
        3550    52.987000     659.0000     667.6400     157.2300
        3551    52.999200     714.0000     704.3800     157.2200
        3552    53.011500     822.0000     727.1200     157.2100
        3553    53.023700     734.0000     733.3300     157.1900
        3554    53.036000     771.0000     723.6900     157.1800
        3555    53.048200     766.0000     702.1600     157.1700
        3556    53.060500     751.0000     674.5800     157.1600
        3557    53.072700     710.0000     645.8600     157.1400
        3558    53.085000     671.0000     618.9500     157.1300
        3559    53.097200     695.0000     597.9000     157.1200
        3560    53.109500     672.0000     583.5600     157.1000
        3561    53.121700     643.0000     573.8000     157.0900
        3562    53.134000     602.0000     565.6400     157.0800
        3563    53.146200     558.0000     555.8100     157.0600
        3564    53.158500     496.0000     541.5000     157.0500
        3565    53.170700     520.0000     521.2000     157.0400
        3566    53.183000     517.0000     495.1400     157.0200
        3567    53.195200     485.0000     465.6300     157.0100
        3568    53.207500     440.0000     433.5400     157.0000
        3569    53.219800     408.0000     401.4800     156.9800
        3570    53.232000     384.0000     371.7600     156.9700
        3571    53.244300     358.0000     345.4300     156.9600
        3572    53.256500     328.0000     322.7300     156.9400
        3573    53.268800     338.0000     303.5200     156.9300
        3574    53.281000     281.0000     287.5300     156.9200
        3575    53.293300     276.0000     274.4000     156.9000
        3576    53.305500     268.0000     263.7000     156.8900
        3577    53.317800     247.0000     255.2600     156.8800
        3578    53.330000     243.0000     248.8900     156.8600
        3579    53.342300     259.0000     243.3700     156.8500
        3580    53.354500     233.0000     236.9300     156.8300
        3581    53.366800     203.0000     231.8500     156.8200
        3582    53.379000     222.0000     228.4000     156.8100
        3583    53.391300     207.0000     226.1700     156.7900
        3584    53.403500     222.0000     224.9300     156.7800
        3585    53.415800     192.0000     224.6600     156.7700
        3586    53.428000     209.0000     225.4200     156.7500
        3587    53.440300     212.0000     227.2900     156.7400
        3588    53.452500     215.0000     230.4100     156.7200
        3589    53.464800     215.0000     234.9800     156.7100
        3590    53.477000     229.0000     241.1000     156.7000
        3591    53.489300     226.0000     248.1800     156.6800
        3592    53.501500     230.0000     256.1400     156.6700
        3593    53.513800     246.0000     265.5700     156.6500
        3594    53.526000     290.0000     275.9200     156.6400
        3595    53.538300     304.0000     286.0900     156.6300
        3596    53.550500     268.0000     294.7900     156.6100
        3597    53.562800     307.0000     300.7000     156.6000
        3598    53.575000     294.0000     302.8400     156.5800
        3599    53.587300     280.0000     300.9800     156.5700
        3600    53.599500     295.0000     295.7600     156.5600
        3601    53.611800     290.0000     288.4600     156.5400
        3602    53.624000     274.0000     280.6000     156.5300
        3603    53.636300     292.0000     273.4400     156.5100
        3604    53.648500     265.0000     267.8000     156.5000
        3605    53.660800     272.0000     263.9100     156.4800
        3606    53.673000     246.0000     261.5500     156.4700
        3607    53.685300     276.0000     260.1200     156.4600
        3608    53.697500     253.0000     258.8400     156.4400
        3609    53.709800     246.0000     256.8800     156.4300
        3610    53.722000     242.0000     253.6600     156.4100
        3611    53.734300     230.0000     249.0000     156.4000
        3612    53.746500     244.0000     243.1300     156.3800
        3613    53.758800     234.0000     236.5200     156.3700
        3614    53.771000     215.0000     229.9500     156.3600
        3615    53.783300     231.0000     223.8300     156.3400
        3616    53.795500     226.0000     216.9300     156.3300
        3617    53.807800     195.0000     209.3900     156.3100
        3618    53.820000     219.0000     203.4300     156.3000
        3619    53.832300     203.0000     198.6900     156.2800
        3620    53.844600     214.0000     194.8800     156.2700
        3621    53.856800     196.0000     191.8100     156.2500
        3622    53.869100     222.0000     189.3500     156.2400
        3623    53.881300     213.0000     187.4200     156.2200
        3624    53.893600     159.0000     185.9200     156.2100
        3625    53.905800     216.0000     184.7600     156.2000
        3626    53.918100     170.0000     183.9500     156.1800
        3627    53.930300     181.0000     183.2800     156.1700
        3628    53.942600     180.0000     182.0200     156.1500
        3629    53.954800     194.0000     180.4800     156.1400
        3630    53.967100     168.0000     179.3600     156.1200
        3631    53.979300     194.0000     178.6200     156.1100
        3632    53.991600     202.0000     178.1900     156.0900
        3633    54.003800     189.0000     178.0300     156.0800
        3634    54.016100     182.0000     177.9900     156.0600
        3635    54.028300     176.0000     178.0000     156.0500
        3636    54.040600     186.0000     178.2700     156.0300
        3637    54.052800     163.0000     178.1700     156.0200
        3638    54.065100     160.0000     178.0000     156.0000
        3639    54.077300     167.0000     178.2200     155.9900
        3640    54.089600     171.0000     178.7000     155.9700
        3641    54.101800     180.0000     179.3900     155.9600
        3642    54.114100     178.0000     180.2900     155.9400
        3643    54.126300     185.0000     181.4300     155.9300
        3644    54.138600     198.0000     182.8900     155.9200
        3645    54.150800     192.0000     184.7300     155.9000
        3646    54.163100     170.0000     186.9900     155.8900
        3647    54.175300     182.0000     189.8000     155.8700
        3648    54.187600     159.0000     193.3300     155.8600
        3649    54.199800     181.0000     197.5600     155.8400
        3650    54.212100     181.0000     202.8700     155.8300
        3651    54.224300     206.0000     209.7000     155.8100
        3652    54.236600     223.0000     218.2100     155.8000
        3653    54.248800     233.0000     228.5000     155.7800
        3654    54.261100     227.0000     240.5500     155.7700
        3655    54.273300     234.0000     253.8700     155.7500
        3656    54.285600     259.0000     267.3700     155.7400
        3657    54.297800     277.0000     279.3700     155.7200
        3658    54.310100     272.0000     287.8500     155.7100
        3659    54.322300     307.0000     291.1900     155.6900
        3660    54.334600     307.0000     289.0000     155.6800
        3661    54.346800     294.0000     282.4700     155.6600
        3662    54.359100     273.0000     273.8500     155.6500
        3663    54.371300     265.0000     265.5300     155.6300
        3664    54.383600     278.0000     259.2700     155.6200
        3665    54.395800     246.0000     256.0400     155.6000
        3666    54.408100     240.0000     256.0700     155.5900
        3667    54.420300     236.0000     259.2100     155.5700
        3668    54.432600     285.0000     264.6000     155.5600
        3669    54.444800     274.0000     269.8300     155.5400
        3670    54.457100     312.0000     273.5000     155.5300
        3671    54.469400     311.0000     275.6600     155.5100
        3672    54.481600     261.0000     275.0200     155.5000
        3673    54.493900     318.0000     271.1700     155.4800
        3674    54.506100     276.0000     264.3500     155.4700
        3675    54.518400     292.0000     255.3800     155.4500
        3676    54.530600     277.0000     245.5800     155.4400
        3677    54.542900     263.0000     236.3700     155.4200
        3678    54.555100     247.0000     228.2400     155.4100
        3679    54.567400     213.0000     220.2400     155.3900
        3680    54.579600     231.0000     214.0400     155.3800
        3681    54.591900     239.0000     209.7300     155.3600
        3682    54.604100     219.0000     206.6600     155.3500
        3683    54.616400     223.0000     204.7800     155.3300
        3684    54.628600     219.0000     203.5000     155.3200
        3685    54.640900     199.0000     202.2100     155.3000
        3686    54.653100     190.0000     200.4200     155.2900
        3687    54.665400     212.0000     197.9200     155.2700
        3688    54.677600     192.0000     194.8600     155.2600
        3689    54.689900     221.0000     191.6300     155.2400
        3690    54.702100     189.0000     188.3500     155.2300
        3691    54.714400     197.0000     184.7100     155.2100
        3692    54.726600     196.0000     181.4000     155.2000
        3693    54.738900     176.0000     178.8500     155.1900
        3694    54.751100     183.0000     176.9200     155.1700
        3695    54.763400     152.0000     175.4400     155.1600
        3696    54.775600     186.0000     174.3100     155.1400
        3697    54.787900     170.0000     173.4700     155.1300
        3698    54.800100     152.0000     172.8800     155.1100
        3699    54.812400     175.0000     172.4800     155.1000
        3700    54.824600     171.0000     172.2600     155.0800
        3701    54.836900     182.0000     172.2200     155.0700
        3702    54.849100     184.0000     172.4100     155.0500
        3703    54.861400     155.0000     172.8900     155.0400
        3704    54.873600     157.0000     173.7000     155.0200
        3705    54.885900     167.0000     175.0000     155.0100
        3706    54.898100     173.0000     176.9600     154.9900
        3707    54.910400     178.0000     178.9200     154.9800
        3708    54.922600     192.0000     179.7600     154.9600
        3709    54.934900     189.0000     181.4600     154.9500
        3710    54.947100     209.0000     184.2800     154.9400
        3711    54.959400     176.0000     187.9800     154.9200
        3712    54.971600     192.0000     192.4000     154.9100
        3713    54.983900     200.0000     197.3000     154.8900
        3714    54.996100     232.0000     202.4300     154.8800
        3715    55.008400     174.0000     207.1300     154.8600
        3716    55.020600     209.0000     209.5500     154.8500
        3717    55.032900     235.0000     209.5700     154.8300
        3718    55.045100     186.0000     208.4100     154.8200
        3719    55.057400     226.0000     205.8500     154.8000
        3720    55.069600     212.0000     201.9600     154.7900
        3721    55.081900     186.0000     197.9900     154.7800
        3722    55.094100     234.0000     194.8200     154.7600
        3723    55.106400     211.0000     192.6900     154.7500
        3724    55.118700     165.0000     191.6300     154.7300
        3725    55.130900     167.0000     191.5100     154.7200
        3726    55.143200     188.0000     192.2700     154.7000
        3727    55.155400     198.0000     193.4400     154.6900
        3728    55.167700     208.0000     192.9100     154.6800
        3729    55.179900     179.0000     190.3700     154.6600
        3730    55.192200     202.0000     187.8800     154.6500
        3731    55.204400     193.0000     185.2600     154.6300
        3732    55.216700     171.0000     182.4800     154.6200
        3733    55.228900     165.0000     179.8200     154.6000
        3734    55.241200     183.0000     177.5700     154.5900
        3735    55.253400     174.0000     175.3200     154.5800
        3736    55.265700     198.0000     172.4700     154.5600
        3737    55.277900     153.0000     170.3200     154.5500
        3738    55.290200     165.0000     168.9100     154.5300
        3739    55.302400     141.0000     168.0000     154.5200
        3740    55.314700     186.0000     167.0100     154.5100
        3741    55.326900     150.0000     165.7400     154.4900
        3742    55.339200     159.0000     164.8000     154.4800
        3743    55.351400     149.0000     164.2900     154.4600
        3744    55.363700     157.0000     164.1400     154.4500
        3745    55.375900     149.0000     164.1600     154.4400
        3746    55.388200     198.0000     163.8200     154.4200
        3747    55.400400     155.0000     163.3600     154.4100
        3748    55.412700     162.0000     162.8100     154.4000
        3749    55.424900     162.0000     162.2800     154.3800
        3750    55.437200     158.0000     161.7500     154.3700
        3751    55.449400     165.0000     161.4100     154.3500
        3752    55.461700     157.0000     161.2200     154.3400
        3753    55.473900     164.0000     161.1400     154.3300
        3754    55.486200     173.0000     161.1400     154.3100
        3755    55.498400     158.0000     161.2200     154.3000
        3756    55.510700     161.0000     161.4100     154.2900
        3757    55.522900     167.0000     161.7100     154.2700
        3758    55.535200     161.0000     161.8500     154.2600
        3759    55.547400     152.0000     161.5800     154.2500
        3760    55.559700     168.0000     161.2400     154.2300
        3761    55.571900     157.0000     161.1100     154.2200
        3762    55.584200     183.0000     160.9800     154.2100
        3763    55.596400     170.0000     160.9000     154.1900
        3764    55.608700     139.0000     160.9400     154.1800
        3765    55.620900     152.0000     161.1100     154.1700
        3766    55.633200     133.0000     161.2900     154.1500
        3767    55.645400     162.0000     161.1600     154.1400
        3768    55.657700     165.0000     161.1000     154.1300
        3769    55.669900     162.0000     161.1300     154.1200
        3770    55.682200     187.0000     161.2400     154.1000
        3771    55.694400     171.0000     161.3400     154.0900
        3772    55.706700     190.0000     161.3600     154.0800
        3773    55.718900     155.0000     161.4500     154.0600
        3774    55.731200     156.0000     161.6300     154.0500
        3775    55.743400     169.0000     161.8300     154.0400
        3776    55.755700     178.0000     162.0900     154.0300
        3777    55.768000     185.0000     162.4500     154.0100
        3778    55.780200     167.0000     162.9400     154.0000
        3779    55.792500     165.0000     163.4500     153.9900
        3780    55.804700     164.0000     164.0600     153.9800
        3781    55.817000     152.0000     165.0100     153.9600
        3782    55.829200     196.0000     166.2400     153.9500
        3783    55.841500     155.0000     166.5500     153.9400
        3784    55.853700     141.0000     166.0100     153.9300
        3785    55.866000     140.0000     166.1400     153.9200
        3786    55.878200     165.0000     166.7000     153.9000
        3787    55.890500     174.0000     167.5200     153.8900
        3788    55.902700     188.0000     168.5600     153.8800
        3789    55.915000     180.0000     169.8500     153.8700
        3790    55.927200     185.0000     171.5000     153.8600
        3791    55.939500     196.0000     173.5800     153.8400
        3792    55.951700     156.0000     176.2100     153.8300
        3793    55.964000     169.0000     179.5900     153.8200
        3794    55.976200     179.0000     183.4500     153.8100
        3795    55.988500     177.0000     187.1500     153.8000
        3796    56.000700     189.0000     191.3000     153.7900
        3797    56.013000     221.0000     196.5400     153.7700
        3798    56.025200     206.0000     202.8800     153.7600
        3799    56.037500     207.0000     209.9200     153.7500
        3800    56.049700     206.0000     217.1100     153.7400
        3801    56.062000     239.0000     223.6700     153.7300
        3802    56.074200     218.0000     228.5300     153.7200
        3803    56.086500     222.0000     231.0600     153.7100
        3804    56.098700     229.0000     231.0300     153.6900
        3805    56.111000     235.0000     228.6400     153.6800
        3806    56.123200     224.0000     224.5800     153.6700
        3807    56.135500     212.0000     219.6200     153.6600
        3808    56.147700     217.0000     214.8700     153.6500
        3809    56.160000     213.0000     211.1600     153.6400
        3810    56.172200     220.0000     208.7500     153.6300
        3811    56.184500     203.0000     207.5800     153.6200
        3812    56.196700     200.0000     207.4300     153.6100
        3813    56.209000     184.0000     207.7700     153.6000
        3814    56.221200     224.0000     207.7400     153.5900
        3815    56.233500     198.0000     207.0500     153.5800
        3816    56.245700     218.0000     205.5600     153.5700
        3817    56.258000     191.0000     203.0800     153.5600
        3818    56.270200     211.0000     199.7900     153.5500
        3819    56.282500     197.0000     196.0600     153.5400
        3820    56.294700     176.0000     192.3400     153.5300
        3821    56.307000     178.0000     188.9900     153.5200
        3822    56.319200     201.0000     186.2300     153.5100
        3823    56.331500     187.0000     184.1700     153.5000
        3824    56.343700     207.0000     182.8500     153.4900
        3825    56.356000     165.0000     182.2600     153.4800
        3826    56.368200     170.0000     182.2700     153.4700
        3827    56.380500     187.0000     182.8500     153.4600
        3828    56.392800     177.0000     184.0600     153.4500
        3829    56.405000     166.0000     185.7900     153.4400
        3830    56.417300     182.0000     187.8200     153.4300
        3831    56.429500     188.0000     189.8400     153.4200
        3832    56.441800     202.0000     191.5500     153.4100
        3833    56.454000     176.0000     192.6500     153.4000
        3834    56.466300     205.0000     193.0800     153.3900
        3835    56.478500     179.0000     193.0500     153.3800
        3836    56.490800     199.0000     192.9700     153.3700
        3837    56.503000     205.0000     193.2900     153.3700
        3838    56.515300     204.0000     194.3700     153.3600
        3839    56.527500     194.0000     196.4400     153.3500
        3840    56.539800     210.0000     199.5400     153.3400
        3841    56.552000     202.0000     203.5700     153.3300
        3842    56.564300     225.0000     208.2000     153.3200
        3843    56.576500     203.0000     212.9000     153.3100
        3844    56.588800     201.0000     216.9400     153.3100
        3845    56.601000     222.0000     219.5600     153.3000
        3846    56.613300     203.0000     220.1900     153.2900
        3847    56.625500     224.0000     218.6700     153.2800
        3848    56.637800     234.0000     215.3600     153.2700
        3849    56.650000     210.0000     210.9700     153.2700
        3850    56.662300     197.0000     206.3000     153.2600
        3851    56.674500     201.0000     202.0200     153.2500
        3852    56.686800     223.0000     198.5500     153.2400
        3853    56.699000     204.0000     196.0400     153.2400
        3854    56.711300     208.0000     194.4700     153.2300
        3855    56.723500     208.0000     193.6500     153.2200
        3856    56.735800     200.0000     193.2700     153.2100
        3857    56.748000     176.0000     193.0100     153.2100
        3858    56.760300     173.0000     192.5500     153.2000
        3859    56.772500     167.0000     191.3800     153.1900
        3860    56.784800     195.0000     189.0600     153.1900
        3861    56.797000     175.0000     186.0400     153.1800
        3862    56.809300     168.0000     182.7000     153.1700
        3863    56.821500     180.0000     179.5300     153.1700
        3864    56.833800     152.0000     176.6300     153.1600
        3865    56.846000     185.0000     174.0700     153.1500
        3866    56.858300     191.0000     171.8800     153.1500
        3867    56.870500     155.0000     170.0600     153.1400
        3868    56.882800     168.0000     168.5600     153.1300
        3869    56.895000     156.0000     167.4000     153.1300
        3870    56.907300     171.0000     166.5900     153.1200
        3871    56.919500     167.0000     166.0600     153.1200
        3872    56.931800     140.0000     165.6300     153.1100
        3873    56.944000     161.0000     165.3300     153.1100
        3874    56.956300     171.0000     165.0900     153.1000
        3875    56.968500     167.0000     164.2500     153.1000
        3876    56.980800     157.0000     163.2800     153.0900
        3877    56.993000     171.0000     162.7500     153.0800
        3878    57.005300     159.0000     162.4400     153.0800
        3879    57.017500     170.0000     162.2700     153.0700
        3880    57.029800     160.0000     162.1800     153.0700
        3881    57.042100     152.0000     162.1600     153.0700
        3882    57.054300     160.0000     162.2300     153.0600
        3883    57.066600     171.0000     162.3500     153.0600
        3884    57.078800     177.0000     162.4600     153.0500
        3885    57.091100     180.0000     162.7000     153.0500
        3886    57.103300     178.0000     163.0900     153.0400
        3887    57.115600     187.0000     163.4500     153.0400
        3888    57.127800     146.0000     163.5700     153.0400
        3889    57.140100     163.0000     163.7800     153.0300
        3890    57.152300     155.0000     164.2200     153.0300
        3891    57.164600     169.0000     164.8700     153.0200
        3892    57.176800     158.0000     165.7200     153.0200
        3893    57.189100     155.0000     166.7900     153.0200
        3894    57.201300     176.0000     168.1400     153.0100
        3895    57.213600     179.0000     169.8200     153.0100
        3896    57.225800     154.0000     171.8800     153.0100
        3897    57.238100     177.0000     174.4000     153.0000
        3898    57.250300     189.0000     177.5000     153.0000
        3899    57.262600     201.0000     181.2100     153.0000
        3900    57.274800     213.0000     185.4800     153.0000
        3901    57.287100     200.0000     190.0700     152.9900
        3902    57.299300     208.0000     194.5200     152.9900
        3903    57.311600     202.0000     198.3100     152.9900
        3904    57.323800     197.0000     200.9400     152.9900
        3905    57.336100     228.0000     202.0600     152.9900
        3906    57.348300     208.0000     201.3700     152.9800
        3907    57.360600     210.0000     199.1300     152.9800
        3908    57.372800     240.0000     196.8900     152.9800
        3909    57.385100     202.0000     195.3300     152.9800
        3910    57.397300     224.0000     194.9300     152.9800
        3911    57.409600     193.0000     195.9800     152.9800
        3912    57.421800     184.0000     198.6000     152.9700
        3913    57.434100     212.0000     202.7700     152.9700
        3914    57.446300     208.0000     208.3100     152.9700
        3915    57.458600     225.0000     214.3800     152.9700
        3916    57.470800     228.0000     219.2700     152.9700
        3917    57.483100     217.0000     223.2200     152.9700
        3918    57.495300     237.0000     225.5000     152.9700
        3919    57.507600     233.0000     224.9400     152.9700
        3920    57.519800     255.0000     221.4300     152.9700
        3921    57.532100     229.0000     215.8700     152.9700
        3922    57.544300     218.0000     209.4000     152.9700
        3923    57.556600     209.0000     203.1100     152.9700
        3924    57.568800     195.0000     197.8000     152.9700
        3925    57.581100     187.0000     193.8500     152.9700
        3926    57.593300     197.0000     191.3300     152.9700
        3927    57.605600     200.0000     190.0800     152.9700
        3928    57.617800     196.0000     189.6200     152.9700
        3929    57.630100     198.0000     189.3600     152.9700
        3930    57.642300     190.0000     189.2700     152.9800
        3931    57.654600     201.0000     188.9400     152.9800
        3932    57.666800     179.0000     187.8800     152.9800
        3933    57.679100     185.0000     185.9000     152.9800
        3934    57.691400     187.0000     183.1500     152.9800
        3935    57.703600     174.0000     180.0400     152.9800
        3936    57.715900     182.0000     176.9100     152.9900
        3937    57.728100     189.0000     173.8800     152.9900
        3938    57.740400     180.0000     171.2900     152.9900
        3939    57.752600     206.0000     169.2000     152.9900
        3940    57.764900     154.0000     167.5200     153.0000
        3941    57.777100     191.0000     166.2100     153.0000
        3942    57.789400     153.0000     165.1900     153.0000
        3943    57.801600     182.0000     164.4200     153.0100
        3944    57.813900     153.0000     163.8600     153.0100
        3945    57.826100     159.0000     163.4900     153.0100
        3946    57.838400     168.0000     163.2800     153.0200
        3947    57.850600     160.0000     163.2300     153.0200
        3948    57.862900     154.0000     163.3500     153.0200
        3949    57.875100     169.0000     163.6000     153.0300
        3950    57.887400     165.0000     163.9200     153.0300
        3951    57.899600     147.0000     164.4200     153.0400
        3952    57.911900     150.0000     165.0900     153.0400
        3953    57.924100     154.0000     165.9100     153.0500
        3954    57.936400     177.0000     166.8400     153.0500
        3955    57.948600     147.0000     167.8100     153.0500
        3956    57.960900     177.0000     168.7500     153.0600
        3957    57.973100     144.0000     169.5500     153.0700
        3958    57.985400     151.0000     170.1300     153.0700
        3959    57.997600     160.0000     170.4100     153.0800
        3960    58.009900     185.0000     170.3600     153.0800
        3961    58.022100     173.0000     169.9900     153.0900
        3962    58.034400     165.0000     169.3400     153.0900
        3963    58.046600     185.0000     168.5300     153.1000
        3964    58.058900     164.0000     167.6700     153.1100
        3965    58.071100     154.0000     166.9000     153.1100
        3966    58.083400     176.0000     166.2700     153.1200
        3967    58.095600     134.0000     165.8300     153.1300
        3968    58.107900     160.0000     165.5300     153.1300
        3969    58.120100     146.0000     165.3400     153.1400
        3970    58.132400     184.0000     165.1800     153.1500
        3971    58.144600     166.0000     164.9800     153.1600
        3972    58.156900     144.0000     164.7000     153.1600
        3973    58.169100     153.0000     164.2900     153.1700
        3974    58.181400     175.0000     163.7500     153.1800
        3975    58.193600     158.0000     163.0900     153.1900
        3976    58.205900     147.0000     162.3500     153.2000
        3977    58.218100     165.0000     161.6000     153.2100
        3978    58.230400     162.0000     160.8800     153.2100
        3979    58.242600     174.0000     160.2300     153.2200
        3980    58.254900     175.0000     159.6700     153.2300
        3981    58.267100     186.0000     159.2000     153.2400
        3982    58.279400     144.0000     158.8400     153.2500
        3983    58.291600     131.0000     158.5800     153.2600
        3984    58.303900     171.0000     158.4200     153.2700
        3985    58.316200     163.0000     158.3600     153.2800
        3986    58.328400     163.0000     158.2100     153.2900
        3987    58.340700     154.0000     157.8400     153.3000
        3988    58.352900     169.0000     157.5800     153.3100
        3989    58.365200     161.0000     157.4200     153.3200
        3990    58.377400     149.0000     157.3100     153.3300
        3991    58.389700     189.0000     157.2300     153.3400
        3992    58.401900     137.0000     157.1700     153.3600
        3993    58.414200     149.0000     157.1300     153.3700
        3994    58.426400     126.0000     157.1100     153.3800
        3995    58.438700     179.0000     157.1000     153.3900
        3996    58.450900     140.0000     157.1200     153.4000
        3997    58.463200     147.0000     157.1800     153.4200
        3998    58.475400     146.0000     157.2600     153.4300
        3999    58.487700     156.0000     157.3100     153.4400
        4000    58.499900     158.0000     157.2900     153.4500
        4001    58.512200     167.0000     157.3600     153.4700
        4002    58.524400     160.0000     157.5300     153.4800
        4003    58.536700     165.0000     157.8700     153.4900
        4004    58.548900     158.0000     158.2800     153.5100
        4005    58.561200     180.0000     158.1700     153.5200
        4006    58.573400     176.0000     157.8100     153.5300
        4007    58.585700     166.0000     157.8300     153.5500
        4008    58.597900     177.0000     158.1100     153.5600
        4009    58.610200     150.0000     158.6700     153.5800
        4010    58.622400     151.0000     159.6200     153.5900
        4011    58.634700     148.0000     160.2800     153.6100
        4012    58.646900     169.0000     159.3200     153.6200
        4013    58.659200     180.0000     158.5600     153.6400
        4014    58.671400     166.0000     158.3900     153.6500
        4015    58.683700     169.0000     158.5600     153.6700
        4016    58.695900     162.0000     158.9700     153.6900
        4017    58.708200     172.0000     159.2200     153.7000
        4018    58.720400     155.0000     158.9700     153.7200
        4019    58.732700     176.0000     158.7400     153.7300
        4020    58.744900     168.0000     158.7700     153.7500
        4021    58.757200     154.0000     159.0100     153.7700
        4022    58.769400     179.0000     159.4600     153.7900
        4023    58.781700     181.0000     160.1500     153.8000
        4024    58.793900     150.0000     160.8400     153.8200
        4025    58.806200     177.0000     160.9000     153.8400
        4026    58.818400     164.0000     160.3700     153.8600
        4027    58.830700     134.0000     160.0100     153.8800
        4028    58.842900     140.0000     160.0200     153.8900
        4029    58.855200     155.0000     160.2300     153.9100
        4030    58.867400     157.0000     160.4500     153.9300
        4031    58.879700     151.0000     160.5900     153.9500
        4032    58.891900     152.0000     160.8000     153.9700
        4033    58.904200     165.0000     161.0600     153.9900
        4034    58.916400     153.0000     161.3000     154.0100
        4035    58.928700     157.0000     161.6100     154.0300
        4036    58.940900     171.0000     162.0100     154.0500
        4037    58.953200     153.0000     162.5100     154.0700
        4038    58.965500     166.0000     163.0400     154.0900
        4039    58.977700     150.0000     163.4300     154.1100
        4040    58.990000     183.0000     163.7500     154.1300
        4041    59.002200     187.0000     164.1900     154.1600
        4042    59.014500     155.0000     164.7400     154.1800
        4043    59.026700     164.0000     165.3600     154.2000
        4044    59.039000     147.0000     166.0600     154.2200
        4045    59.051200     170.0000     166.8200     154.2400
        4046    59.063500     153.0000     167.6400     154.2700
        4047    59.075700     175.0000     168.4800     154.2900
        4048    59.088000     192.0000     169.3900     154.3100
        4049    59.100200     161.0000     170.3900     154.3300
        4050    59.112500     160.0000     171.4800     154.3600
        4051    59.124700     154.0000     172.6600     154.3800
        4052    59.137000     190.0000     173.9700     154.4100
        4053    59.149200     172.0000     175.4100     154.4300
        4054    59.161500     185.0000     177.0200     154.4500
        4055    59.173700     192.0000     178.8500     154.4800
        4056    59.186000     190.0000     180.9500     154.5000
        4057    59.198200     188.0000     183.4000     154.5300
        4058    59.210500     209.0000     186.2700     154.5600
        4059    59.222700     189.0000     189.6700     154.5800
        4060    59.235000     181.0000     193.7300     154.6100
        4061    59.247200     195.0000     198.6100     154.6300
        4062    59.259500     220.0000     204.4800     154.6600
        4063    59.271700     213.0000     211.5800     154.6900
        4064    59.284000     222.0000     220.1400     154.7100
        4065    59.296200     203.0000     230.4200     154.7400
        4066    59.308500     251.0000     242.6100     154.7700
        4067    59.320700     292.0000     256.7600     154.7900
        4068    59.333000     307.0000     272.6000     154.8200
        4069    59.345200     294.0000     289.4100     154.8500
        4070    59.357500     329.0000     305.8200     154.8800
        4071    59.369700     366.0000     319.9500     154.9100
        4072    59.382000     384.0000     329.7500     154.9400
        4073    59.394200     362.0000     333.8600     154.9700
        4074    59.406500     369.0000     332.3300     154.9900
        4075    59.418700     370.0000     326.7800     155.0200
        4076    59.431000     358.0000     319.8100     155.0500
        4077    59.443200     312.0000     313.9800     155.0800
        4078    59.455500     311.0000     311.1600     155.1100
        4079    59.467700     330.0000     312.3600     155.1500
        4080    59.480000     358.0000     317.7300     155.1800
        4081    59.492200     334.0000     326.6700     155.2100
        4082    59.504500     327.0000     337.9800     155.2400
        4083    59.516700     342.0000     349.6900     155.2700
        4084    59.529000     348.0000     359.2000     155.3000
        4085    59.541200     344.0000     363.9000     155.3300
        4086    59.553500     368.0000     362.3000     155.3700
        4087    59.565700     348.0000     354.1400     155.4000
        4088    59.578000     352.0000     340.8100     155.4300
        4089    59.590200     333.0000     324.6900     155.4700
        4090    59.602500     278.0000     308.3000     155.5000
        4091    59.614800     298.0000     293.5800     155.5300
        4092    59.627000     319.0000     281.6400     155.5700
        4093    59.639300     292.0000     272.8400     155.6000
        4094    59.651500     274.0000     266.9800     155.6400
        4095    59.663800     224.0000     263.4700     155.6700
        4096    59.676000     236.0000     261.4900     155.7100
        4097    59.688300     253.0000     259.8500     155.7400
        4098    59.700500     231.0000     257.2700     155.7800
        4099    59.712800     209.0000     253.2200     155.8200
        4100    59.725000     239.0000     247.5200     155.8500
        4101    59.737300     206.0000     240.3400     155.8900
        4102    59.749500     229.0000     232.2800     155.9200
        4103    59.761800     243.0000     224.0600     155.9600
        4104    59.774000     212.0000     216.3300     156.0000
        4105    59.786300     188.0000     209.4700     156.0400
        4106    59.798500     202.0000     203.6600     156.0800
        4107    59.810800     188.0000     198.8600     156.1100
        4108    59.823000     177.0000     194.7600     156.1500
        4109    59.835300     185.0000     191.1400     156.1900
        4110    59.847500     168.0000     188.2800     156.2300
        4111    59.859800     177.0000     185.8800     156.2700
        4112    59.872000     176.0000     183.7300     156.3100
        4113    59.884300     192.0000     181.7400     156.3500
        4114    59.896500     176.0000     179.7800     156.3900
        4115    59.908800     192.0000     177.8700     156.4300
        4116    59.921000     175.0000     176.1900     156.4700
        4117    59.933300     165.0000     174.8100     156.5100
        4118    59.945500     184.0000     173.7000     156.5500
        4119    59.957800     176.0000     172.4800     156.6000
        4120    59.970000     159.0000     171.1100     156.6400
        4121    59.982300     190.0000     169.9500     156.6800
        4122    59.994500     165.0000     168.7900     156.7200

# The following lines are used to test the character set of files sent by
# network email or other means. They are not part of the CIF data set.
# abcdefghijklmnopqrstuvwxyzABCDEFGHIJKLMNOPQRSTUVWXYZ0123456789
# !@#$%^&*()_+{}:"~<>?|\-=[];'`,./ 
