# Supplementary material for: Hydrogen-substituted β-tricalcium phosphate synthesized in organic media
Source: Acta Crystallogr B Struct Sci Cryst Eng Mater. 2016 Dec 1;72(Pt 6):875–84. doi: 10.1107/S2052520616015675 (PMC5134762; doi:10.1107/S2052520616015675)
Supplement: Supplementary file 26 [file b-72-00875-150512-01-betaTCPsup26.rtv]

###############################################################################
# Rietveld refinement results for sample 150512-01
# Created with Profex 3.10.0
# Export date: Juli 27, 2016 - 16:29
###############################################################################

data_150512-01
_pd_block_id 150512-01

loop_
    _pd_proc_point_id
    _pd_proc_2theta_corrected
    _pd_proc_intensity_total
    _pd_calc_intensity_total
    _pd_proc_intensity_bkg_calc
           1     9.508400     542.0000     483.7500     483.4900
           2     9.520600     462.0000     483.4600     483.2000
           3     9.532900     481.0000     483.1600     482.9000
           4     9.545100     474.0000     482.8600     482.5900
           5     9.557400     459.0000     482.5500     482.2700
           6     9.569600     492.0000     482.2300     481.9500
           7     9.581900     509.0000     481.9000     481.6200
           8     9.594100     491.0000     481.5800     481.2900
           9     9.606400     487.0000     481.2400     480.9500
          10     9.618600     482.0000     480.9000     480.6000
          11     9.630900     470.0000     480.5500     480.2500
          12     9.643100     469.0000     480.2000     479.8900
          13     9.655400     511.0000     479.8400     479.5300
          14     9.667600     497.0000     479.4700     479.1600
          15     9.679900     468.0000     479.1100     478.7900
          16     9.692100     514.0000     478.7400     478.4100
          17     9.704400     489.0000     478.3600     478.0300
          18     9.716600     490.0000     477.9800     477.6400
          19     9.728900     483.0000     477.6000     477.2500
          20     9.741100     467.0000     477.2100     476.8600
          21     9.753400     473.0000     476.8200     476.4600
          22     9.765600     473.0000     476.4300     476.0600
          23     9.777900     491.0000     476.0300     475.6600
          24     9.790100     496.0000     475.6300     475.2500
          25     9.802400     464.0000     475.2300     474.8400
          26     9.814600     509.0000     474.8200     474.4300
          27     9.826900     466.0000     474.4200     474.0100
          28     9.839100     442.0000     474.0100     473.5900
          29     9.851400     468.0000     473.5900     473.1700
          30     9.863600     454.0000     473.1800     472.7500
          31     9.875900     465.0000     472.7600     472.3200
          32     9.888100     443.0000     472.3500     471.9000
          33     9.900400     459.0000     471.9300     471.4700
          34     9.912600     456.0000     471.5100     471.0400
          35     9.924900     478.0000     471.0800     470.6000
          36     9.937100     484.0000     470.6600     470.1700
          37     9.949400     487.0000     470.2400     469.7300
          38     9.961600     470.0000     469.8100     469.3000
          39     9.973900     432.0000     469.3900     468.8600
          40     9.986100     471.0000     468.9600     468.4200
          41     9.998400     464.0000     468.5300     467.9800
          42    10.010600     470.0000     468.1100     467.5400
          43    10.022900     491.0000     467.6800     467.0900
          44    10.035100     453.0000     467.2500     466.6500
          45    10.047400     505.0000     466.8300     466.2100
          46    10.059600     441.0000     466.4000     465.7600
          47    10.071900     433.0000     465.9700     465.3200
          48    10.084100     457.0000     465.5500     464.8700
          49    10.096400     495.0000     465.1200     464.4300
          50    10.108600     462.0000     464.7000     463.9800
          51    10.120900     490.0000     464.2700     463.5400
          52    10.133100     457.0000     463.8500     463.0900
          53    10.145400     464.0000     463.4300     462.6400
          54    10.157700     450.0000     463.0100     462.2000
          55    10.169900     450.0000     462.5900     461.7500
          56    10.182200     449.0000     462.1700     461.3000
          57    10.194400     461.0000     461.7600     460.8600
          58    10.206700     454.0000     461.3400     460.4100
          59    10.218900     492.0000     460.9300     459.9700
          60    10.231200     491.0000     460.5200     459.5200
          61    10.243400     480.0000     460.1200     459.0800
          62    10.255700     451.0000     459.7100     458.6300
          63    10.267900     427.0000     459.3100     458.1900
          64    10.280200     454.0000     458.9200     457.7500
          65    10.292400     473.0000     458.5200     457.3100
          66    10.304700     466.0000     458.1400     456.8600
          67    10.316900     443.0000     457.7500     456.4200
          68    10.329200     465.0000     457.3800     455.9800
          69    10.341400     439.0000     457.0100     455.5400
          70    10.353700     423.0000     456.6400     455.1100
          71    10.365900     450.0000     456.2800     454.6700
          72    10.378200     454.0000     455.9300     454.2300
          73    10.390400     408.0000     455.5900     453.8000
          74    10.402700     437.0000     455.2600     453.3600
          75    10.414900     402.0000     454.9400     452.9300
          76    10.427200     446.0000     454.6300     452.5000
          77    10.439400     422.0000     454.3300     452.0700
          78    10.451700     430.0000     454.0500     451.6400
          79    10.463900     448.0000     453.7900     451.2100
          80    10.476200     497.0000     453.5500     450.7800
          81    10.488400     430.0000     453.3300     450.3500
          82    10.500700     456.0000     453.1400     449.9300
          83    10.512900     471.0000     452.9800     449.5000
          84    10.525200     456.0000     452.8600     449.0800
          85    10.537400     476.0000     452.8000     448.6600
          86    10.549700     432.0000     452.7800     448.2400
          87    10.561900     474.0000     452.8400     447.8200
          88    10.574200     410.0000     452.9800     447.4000
          89    10.586400     413.0000     453.2300     446.9900
          90    10.598700     453.0000     453.6100     446.5700
          91    10.610900     468.0000     454.1700     446.1600
          92    10.623200     486.0000     454.6300     445.7500
          93    10.635400     431.0000     455.6200     445.3300
          94    10.647700     473.0000     456.9700     444.9300
          95    10.659900     462.0000     458.8600     444.5200
          96    10.672200     428.0000     461.2600     444.1100
          97    10.684400     453.0000     464.0500     443.7100
          98    10.696700     453.0000     467.8600     443.3000
          99    10.708900     466.0000     472.6200     442.9000
         100    10.721200     528.0000     478.7700     442.5000
         101    10.733400     475.0000     486.0500     442.1000
         102    10.745700     515.0000     495.6700     441.7100
         103    10.757900     520.0000     508.1700     441.3100
         104    10.770200     529.0000     524.1800     440.9200
         105    10.782400     558.0000     544.8100     440.5200
         106    10.794700     595.0000     570.5600     440.1300
         107    10.807000     618.0000     601.2000     439.7400
         108    10.819200     659.0000     633.8500     439.3500
         109    10.831500     718.0000     662.7700     438.9700
         110    10.843700     790.0000     683.6100     438.5800
         111    10.856000     737.0000     694.9700     438.2000
         112    10.868200     738.0000     694.3300     437.8200
         113    10.880500     681.0000     677.6900     437.4400
         114    10.892700     668.0000     644.6700     437.0600
         115    10.905000     613.0000     602.8300     436.6800
         116    10.917200     528.0000     561.1600     436.3100
         117    10.929500     496.0000     525.4700     435.9300
         118    10.941700     506.0000     498.9900     435.5600
         119    10.954000     457.0000     481.1300     435.1900
         120    10.966200     493.0000     469.3100     434.8200
         121    10.978500     482.0000     461.2700     434.4500
         122    10.990700     469.0000     455.6900     434.0800
         123    11.003000     483.0000     451.4300     433.7200
         124    11.015200     468.0000     448.1600     433.3600
         125    11.027500     435.0000     445.5800     432.9900
         126    11.039700     444.0000     443.4700     432.6300
         127    11.052000     418.0000     441.7200     432.2800
         128    11.064200     425.0000     440.2200     431.9200
         129    11.076500     401.0000     438.9300     431.5600
         130    11.088700     423.0000     437.8000     431.2100
         131    11.101000     459.0000     436.7900     430.8600
         132    11.113200     418.0000     435.8700     430.5100
         133    11.125500     413.0000     435.0400     430.1600
         134    11.137700     470.0000     434.2700     429.8100
         135    11.150000     449.0000     433.5600     429.4600
         136    11.162200     448.0000     432.9000     429.1200
         137    11.174500     420.0000     432.2700     428.7700
         138    11.186700     403.0000     431.6800     428.4300
         139    11.199000     453.0000     431.1200     428.0900
         140    11.211200     468.0000     430.5800     427.7500
         141    11.223500     432.0000     430.0600     427.4100
         142    11.235700     439.0000     429.5600     427.0700
         143    11.248000     445.0000     429.0800     426.7400
         144    11.260200     459.0000     428.6100     426.4000
         145    11.272500     423.0000     428.1600     426.0700
         146    11.284700     443.0000     427.7200     425.7400
         147    11.297000     435.0000     427.2900     425.4100
         148    11.309200     413.0000     426.8700     425.0800
         149    11.321500     433.0000     426.4600     424.7600
         150    11.333700     414.0000     426.0500     424.4300
         151    11.346000     441.0000     425.6600     424.1100
         152    11.358200     425.0000     425.2700     423.7800
         153    11.370500     449.0000     424.8900     423.4600
         154    11.382700     423.0000     424.5100     423.1400
         155    11.395000     425.0000     424.1400     422.8200
         156    11.407200     450.0000     423.7700     422.5000
         157    11.419500     432.0000     423.4100     422.1900
         158    11.431800     414.0000     423.0500     421.8700
         159    11.444000     422.0000     422.6900     421.5600
         160    11.456300     410.0000     422.3400     421.2500
         161    11.468500     404.0000     422.0000     420.9400
         162    11.480800     432.0000     421.6500     420.6200
         163    11.493000     420.0000     421.3100     420.3200
         164    11.505300     470.0000     420.9700     420.0100
         165    11.517500     394.0000     420.6400     419.7000
         166    11.529800     442.0000     420.3100     419.4000
         167    11.542000     447.0000     419.9800     419.0900
         168    11.554300     405.0000     419.6500     418.7900
         169    11.566500     462.0000     419.3200     418.4900
         170    11.578800     398.0000     419.0000     418.1900
         171    11.591000     417.0000     418.6800     417.8900
         172    11.603300     423.0000     418.3600     417.5900
         173    11.615500     433.0000     418.0500     417.2900
         174    11.627800     414.0000     417.7300     416.9900
         175    11.640000     437.0000     417.4200     416.7000
         176    11.652300     393.0000     417.1100     416.4100
         177    11.664500     390.0000     416.8000     416.1100
         178    11.676800     431.0000     416.5000     415.8200
         179    11.689000     424.0000     416.1900     415.5300
         180    11.701300     442.0000     415.8900     415.2400
         181    11.713500     448.0000     415.5900     414.9500
         182    11.725800     398.0000     415.2900     414.6600
         183    11.738000     438.0000     414.9900     414.3800
         184    11.750300     394.0000     414.7000     414.0900
         185    11.762500     426.0000     414.4000     413.8100
         186    11.774800     384.0000     414.1100     413.5200
         187    11.787000     439.0000     413.8200     413.2400
         188    11.799300     432.0000     413.5300     412.9600
         189    11.811500     402.0000     413.2400     412.6800
         190    11.823800     448.0000     412.9500     412.4000
         191    11.836000     392.0000     412.6600     412.1200
         192    11.848300     398.0000     412.3800     411.8400
         193    11.860500     434.0000     412.1000     411.5600
         194    11.872800     404.0000     411.8100     411.2900
         195    11.885000     371.0000     411.5300     411.0100
         196    11.897300     443.0000     411.2500     410.7400
         197    11.909500     400.0000     410.9700     410.4600
         198    11.921800     421.0000     410.7000     410.1900
         199    11.934000     406.0000     410.4200     409.9200
         200    11.946300     417.0000     410.1400     409.6500
         201    11.958500     401.0000     409.8700     409.3800
         202    11.970800     403.0000     409.6000     409.1100
         203    11.983000     427.0000     409.3200     408.8400
         204    11.995300     430.0000     409.0500     408.5700
         205    12.007500     398.0000     408.7800     408.3100
         206    12.019800     395.0000     408.5100     408.0400
         207    12.032000     399.0000     408.2500     407.7700
         208    12.044300     403.0000     407.9800     407.5100
         209    12.056500     392.0000     407.7100     407.2500
         210    12.068800     372.0000     407.4500     406.9800
         211    12.081100     396.0000     407.1800     406.7200
         212    12.093300     431.0000     406.9200     406.4600
         213    12.105600     428.0000     406.6600     406.2000
         214    12.117800     434.0000     406.4000     405.9400
         215    12.130100     427.0000     406.1400     405.6800
         216    12.142300     431.0000     405.8800     405.4200
         217    12.154600     383.0000     405.6200     405.1600
         218    12.166800     373.0000     405.3600     404.9100
         219    12.179100     391.0000     405.1100     404.6500
         220    12.191300     379.0000     404.8500     404.3900
         221    12.203600     427.0000     404.5900     404.1400
         222    12.215800     421.0000     404.3400     403.8900
         223    12.228100     433.0000     404.0900     403.6300
         224    12.240300     396.0000     403.8300     403.3800
         225    12.252600     426.0000     403.5800     403.1300
         226    12.264800     402.0000     403.3300     402.8700
         227    12.277100     387.0000     403.0800     402.6200
         228    12.289300     390.0000     402.8300     402.3700
         229    12.301600     432.0000     402.5800     402.1200
         230    12.313800     412.0000     402.3400     401.8700
         231    12.326100     413.0000     402.0900     401.6200
         232    12.338300     391.0000     401.8400     401.3800
         233    12.350600     383.0000     401.6000     401.1300
         234    12.362800     420.0000     401.3500     400.8800
         235    12.375100     392.0000     401.1100     400.6300
         236    12.387300     393.0000     400.8700     400.3900
         237    12.399600     363.0000     400.6200     400.1400
         238    12.411800     404.0000     400.3800     399.9000
         239    12.424100     381.0000     400.1400     399.6500
         240    12.436300     422.0000     399.9000     399.4100
         241    12.448600     426.0000     399.6600     399.1700
         242    12.460800     416.0000     399.4300     398.9300
         243    12.473100     381.0000     399.1900     398.6800
         244    12.485300     410.0000     398.9500     398.4400
         245    12.497600     406.0000     398.7100     398.2000
         246    12.509800     380.0000     398.4800     397.9600
         247    12.522100     393.0000     398.2500     397.7200
         248    12.534300     379.0000     398.0100     397.4800
         249    12.546600     417.0000     397.7800     397.2400
         250    12.558800     398.0000     397.5500     397.0000
         251    12.571100     400.0000     397.3200     396.7700
         252    12.583300     379.0000     397.0900     396.5300
         253    12.595600     362.0000     396.8500     396.2900
         254    12.607800     413.0000     396.6300     396.0500
         255    12.620100     400.0000     396.4000     395.8200
         256    12.632300     421.0000     396.1700     395.5800
         257    12.644600     400.0000     395.9500     395.3500
         258    12.656800     391.0000     395.7200     395.1100
         259    12.669100     400.0000     395.5000     394.8800
         260    12.681300     412.0000     395.2700     394.6500
         261    12.693600     376.0000     395.0500     394.4100
         262    12.705900     368.0000     394.8300     394.1800
         263    12.718100     417.0000     394.6100     393.9500
         264    12.730400     393.0000     394.3900     393.7100
         265    12.742600     397.0000     394.1700     393.4800
         266    12.754900     393.0000     393.9500     393.2500
         267    12.767100     406.0000     393.7400     393.0200
         268    12.779400     424.0000     393.5300     392.7900
         269    12.791600     372.0000     393.3100     392.5600
         270    12.803900     389.0000     393.1000     392.3300
         271    12.816100     390.0000     392.8900     392.1000
         272    12.828400     422.0000     392.6900     391.8700
         273    12.840600     378.0000     392.4900     391.6400
         274    12.852900     415.0000     392.2900     391.4200
         275    12.865100     390.0000     392.1100     391.1900
         276    12.877400     388.0000     391.9300     390.9600
         277    12.889600     392.0000     391.7800     390.7300
         278    12.901900     411.0000     391.6400     390.5100
         279    12.914100     391.0000     391.5300     390.2800
         280    12.926400     364.0000     391.4700     390.0600
         281    12.938600     418.0000     391.4700     389.8300
         282    12.950900     396.0000     391.5300     389.6100
         283    12.963100     383.0000     391.7600     389.3800
         284    12.975400     400.0000     392.3200     389.1600
         285    12.987600     378.0000     393.2700     388.9300
         286    12.999900     413.0000     392.9900     388.7100
         287    13.012100     396.0000     393.2300     388.4900
         288    13.024400     358.0000     393.7800     388.2600
         289    13.036600     419.0000     394.0400     388.0400
         290    13.048900     376.0000     392.9000     387.8200
         291    13.061100     414.0000     390.9200     387.6000
         292    13.073400     374.0000     390.7500     387.3800
         293    13.085600     379.0000     389.4800     387.1600
         294    13.097900     415.0000     388.6900     386.9400
         295    13.110100     376.0000     388.4600     386.7200
         296    13.122400     372.0000     388.2900     386.5000
         297    13.134600     366.0000     388.1400     386.2800
         298    13.146900     411.0000     388.0000     386.0600
         299    13.159100     366.0000     387.8800     385.8400
         300    13.171400     385.0000     387.7600     385.6200
         301    13.183600     370.0000     387.6600     385.4000
         302    13.195900     342.0000     387.5700     385.1800
         303    13.208100     371.0000     387.4900     384.9700
         304    13.220400     379.0000     387.4300     384.7500
         305    13.232600     380.0000     387.3800     384.5300
         306    13.244900     421.0000     387.3500     384.3200
         307    13.257100     391.0000     387.3500     384.1000
         308    13.269400     409.0000     387.3700     383.8800
         309    13.281600     384.0000     387.4200     383.6700
         310    13.293900     407.0000     387.5000     383.4500
         311    13.306100     376.0000     387.6300     383.2400
         312    13.318400     359.0000     387.8000     383.0200
         313    13.330600     374.0000     388.0300     382.8100
         314    13.342900     375.0000     388.3400     382.6000
         315    13.355100     387.0000     388.7300     382.3800
         316    13.367400     410.0000     389.2400     382.1700
         317    13.379700     382.0000     389.8800     381.9600
         318    13.391900     391.0000     390.7000     381.7400
         319    13.404200     377.0000     391.7500     381.5300
         320    13.416400     397.0000     393.1000     381.3200
         321    13.428700     400.0000     394.8400     381.1100
         322    13.440900     439.0000     397.1000     380.9000
         323    13.453200     370.0000     400.0400     380.6900
         324    13.465400     399.0000     403.9000     380.4800
         325    13.477700     406.0000     408.1600     380.2700
         326    13.489900     422.0000     414.5500     380.0600
         327    13.502200     402.0000     422.8700     379.8500
         328    13.514400     457.0000     433.6600     379.6400
         329    13.526700     436.0000     447.5800     379.4300
         330    13.538900     460.0000     465.3900     379.2200
         331    13.551200     468.0000     487.7000     379.0100
         332    13.563400     495.0000     514.5100     378.8000
         333    13.575700     442.0000     544.0000     378.6000
         334    13.587900     547.0000     572.4100     378.3900
         335    13.600200     529.0000     596.2400     378.1800
         336    13.612400     551.0000     613.5000     377.9700
         337    13.624700     598.0000     621.0400     377.7700
         338    13.636900     628.0000     614.1400     377.5600
         339    13.649200     585.0000     591.5600     377.3600
         340    13.661400     561.0000     558.9100     377.1500
         341    13.673700     561.0000     523.5500     376.9500
         342    13.685900     535.0000     489.6500     376.7400
         343    13.698200     480.0000     460.3500     376.5400
         344    13.710400     414.0000     437.9000     376.3300
         345    13.722700     445.0000     422.0700     376.1300
         346    13.734900     431.0000     411.1500     375.9300
         347    13.747200     436.0000     403.5200     375.7200
         348    13.759400     420.0000     398.0200     375.5200
         349    13.771700     382.0000     393.9200     375.3200
         350    13.783900     380.0000     390.7800     375.1200
         351    13.796200     432.0000     388.3000     374.9200
         352    13.808400     429.0000     386.3000     374.7100
         353    13.820700     411.0000     384.6600     374.5100
         354    13.832900     390.0000     383.2700     374.3100
         355    13.845200     416.0000     382.1000     374.1100
         356    13.857400     385.0000     381.0800     373.9100
         357    13.869700     399.0000     380.1900     373.7100
         358    13.881900     414.0000     379.4000     373.5100
         359    13.894200     376.0000     378.6900     373.3200
         360    13.906400     355.0000     378.0500     373.1200
         361    13.918700     365.0000     377.4700     372.9200
         362    13.930900     364.0000     376.9400     372.7200
         363    13.943200     411.0000     376.4600     372.5200
         364    13.955400     347.0000     376.0100     372.3300
         365    13.967700     369.0000     375.5800     372.1300
         366    13.979900     368.0000     375.1900     371.9300
         367    13.992200     389.0000     374.8100     371.7400
         368    14.004500     355.0000     374.4600     371.5400
         369    14.016700     347.0000     374.1400     371.3500
         370    14.029000     349.0000     373.8300     371.1500
         371    14.041200     366.0000     373.5400     370.9600
         372    14.053500     367.0000     373.2800     370.7600
         373    14.065700     413.0000     373.0300     370.5700
         374    14.078000     429.0000     372.8200     370.3800
         375    14.090200     359.0000     372.6300     370.1800
         376    14.102500     391.0000     372.4800     369.9900
         377    14.114700     397.0000     372.3700     369.8000
         378    14.127000     390.0000     372.3200     369.6100
         379    14.139200     387.0000     372.3200     369.4200
         380    14.151500     354.0000     372.3800     369.2300
         381    14.163700     379.0000     372.5200     369.0400
         382    14.176000     399.0000     372.7100     368.8500
         383    14.188200     366.0000     372.9100     368.6600
         384    14.200500     417.0000     373.0800     368.4700
         385    14.212700     397.0000     373.1600     368.2800
         386    14.225000     373.0000     373.1300     368.0900
         387    14.237200     378.0000     372.9100     367.9000
         388    14.249500     370.0000     372.4800     367.7100
         389    14.261700     378.0000     371.8700     367.5200
         390    14.274000     355.0000     371.1600     367.3400
         391    14.286200     351.0000     370.4200     367.1500
         392    14.298500     364.0000     369.7200     366.9600
         393    14.310700     358.0000     369.0900     366.7800
         394    14.323000     371.0000     368.5600     366.5900
         395    14.335200     379.0000     368.1200     366.4100
         396    14.347500     397.0000     367.7400     366.2200
         397    14.359700     386.0000     367.4100     366.0400
         398    14.372000     381.0000     367.1200     365.8600
         399    14.384200     391.0000     366.8400     365.6700
         400    14.396500     344.0000     366.5900     365.4900
         401    14.408700     374.0000     366.3500     365.3100
         402    14.421000     356.0000     366.1200     365.1200
         403    14.433200     359.0000     365.8900     364.9400
         404    14.445500     371.0000     365.6700     364.7600
         405    14.457700     340.0000     365.4600     364.5800
         406    14.470000     365.0000     365.2500     364.4000
         407    14.482200     389.0000     365.0400     364.2200
         408    14.494500     375.0000     364.8400     364.0400
         409    14.506700     368.0000     364.6400     363.8600
         410    14.519000     349.0000     364.4400     363.6800
         411    14.531200     403.0000     364.2400     363.5000
         412    14.543500     350.0000     364.0400     363.3300
         413    14.555700     360.0000     363.8500     363.1500
         414    14.568000     366.0000     363.6600     362.9700
         415    14.580200     386.0000     363.4700     362.8000
         416    14.592500     342.0000     363.2800     362.6200
         417    14.604700     367.0000     363.0900     362.4400
         418    14.617000     357.0000     362.9000     362.2700
         419    14.629200     374.0000     362.7200     362.0900
         420    14.641500     369.0000     362.5300     361.9200
         421    14.653800     356.0000     362.3500     361.7500
         422    14.666000     330.0000     362.1700     361.5700
         423    14.678300     356.0000     361.9800     361.4000
         424    14.690500     352.0000     361.8000     361.2300
         425    14.702800     354.0000     361.6200     361.0600
         426    14.715000     344.0000     361.4400     360.8900
         427    14.727300     388.0000     361.2700     360.7100
         428    14.739500     344.0000     361.0900     360.5400
         429    14.751800     345.0000     360.9100     360.3700
         430    14.764000     360.0000     360.7400     360.2000
         431    14.776300     349.0000     360.5600     360.0400
         432    14.788500     339.0000     360.3900     359.8700
         433    14.800800     351.0000     360.2100     359.7000
         434    14.813000     323.0000     360.0400     359.5300
         435    14.825300     368.0000     359.8700     359.3600
         436    14.837500     344.0000     359.7000     359.2000
         437    14.849800     400.0000     359.5300     359.0300
         438    14.862000     355.0000     359.3600     358.8700
         439    14.874300     351.0000     359.1900     358.7000
         440    14.886500     326.0000     359.0200     358.5400
         441    14.898800     381.0000     358.8500     358.3700
         442    14.911000     348.0000     358.6900     358.2100
         443    14.923300     363.0000     358.5200     358.0500
         444    14.935500     380.0000     358.3500     357.8800
         445    14.947800     358.0000     358.1900     357.7200
         446    14.960000     335.0000     358.0200     357.5600
         447    14.972300     378.0000     357.8600     357.4000
         448    14.984500     330.0000     357.7000     357.2400
         449    14.996800     373.0000     357.5400     357.0800
         450    15.009000     355.0000     357.3700     356.9200
         451    15.021300     318.0000     357.2100     356.7600
         452    15.033500     376.0000     357.0500     356.6000
         453    15.045800     351.0000     356.8900     356.4400
         454    15.058000     386.0000     356.7300     356.2800
         455    15.070300     353.0000     356.5800     356.1300
         456    15.082500     342.0000     356.4200     355.9700
         457    15.094800     368.0000     356.2600     355.8100
         458    15.107000     374.0000     356.1000     355.6600
         459    15.119300     371.0000     355.9500     355.5000
         460    15.131500     326.0000     355.7900     355.3500
         461    15.143800     329.0000     355.6400     355.2000
         462    15.156000     371.0000     355.4800     355.0400
         463    15.168300     337.0000     355.3300     354.8900
         464    15.180500     347.0000     355.1800     354.7400
         465    15.192800     376.0000     355.0300     354.5900
         466    15.205000     340.0000     354.8800     354.4300
         467    15.217300     357.0000     354.7300     354.2800
         468    15.229500     361.0000     354.5800     354.1300
         469    15.241800     356.0000     354.4300     353.9800
         470    15.254000     338.0000     354.2800     353.8400
         471    15.266300     342.0000     354.1300     353.6900
         472    15.278600     362.0000     353.9800     353.5400
         473    15.290800     363.0000     353.8400     353.3900
         474    15.303100     355.0000     353.6900     353.2400
         475    15.315300     360.0000     353.5500     353.1000
         476    15.327600     347.0000     353.4000     352.9500
         477    15.339800     341.0000     353.2600     352.8100
         478    15.352100     335.0000     353.1100     352.6600
         479    15.364300     367.0000     352.9700     352.5200
         480    15.376600     338.0000     352.8300     352.3800
         481    15.388800     346.0000     352.6900     352.2300
         482    15.401100     370.0000     352.5500     352.0900
         483    15.413300     359.0000     352.4100     351.9500
         484    15.425600     329.0000     352.2700     351.8100
         485    15.437800     336.0000     352.1300     351.6700
         486    15.450100     348.0000     351.9900     351.5300
         487    15.462300     334.0000     351.8600     351.3900
         488    15.474600     353.0000     351.7200     351.2500
         489    15.486800     359.0000     351.5800     351.1100
         490    15.499100     356.0000     351.4500     350.9700
         491    15.511300     326.0000     351.3100     350.8300
         492    15.523600     351.0000     351.1800     350.7000
         493    15.535800     349.0000     351.0500     350.5600
         494    15.548100     357.0000     350.9200     350.4300
         495    15.560300     333.0000     350.7900     350.2900
         496    15.572600     333.0000     350.6500     350.1600
         497    15.584800     351.0000     350.5300     350.0200
         498    15.597100     371.0000     350.4000     349.8900
         499    15.609300     372.0000     350.2700     349.7600
         500    15.621600     287.0000     350.1400     349.6200
         501    15.633800     317.0000     350.0100     349.4900
         502    15.646100     329.0000     349.8900     349.3600
         503    15.658300     334.0000     349.7600     349.2300
         504    15.670600     358.0000     349.6400     349.1000
         505    15.682800     328.0000     349.5100     348.9700
         506    15.695100     395.0000     349.3900     348.8400
         507    15.707300     343.0000     349.2700     348.7200
         508    15.719600     334.0000     349.1500     348.5900
         509    15.731800     359.0000     349.0300     348.4600
         510    15.744100     365.0000     348.9100     348.3400
         511    15.756300     362.0000     348.7900     348.2100
         512    15.768600     370.0000     348.6700     348.0900
         513    15.780800     396.0000     348.5600     347.9600
         514    15.793100     373.0000     348.4400     347.8400
         515    15.805300     359.0000     348.3200     347.7100
         516    15.817600     352.0000     348.2100     347.5900
         517    15.829800     329.0000     348.1000     347.4700
         518    15.842100     360.0000     347.9800     347.3500
         519    15.854300     325.0000     347.8700     347.2300
         520    15.866600     342.0000     347.7600     347.1100
         521    15.878800     332.0000     347.6500     346.9900
         522    15.891100     373.0000     347.5500     346.8700
         523    15.903300     385.0000     347.4400     346.7500
         524    15.915600     360.0000     347.3300     346.6300
         525    15.927900     354.0000     347.2300     346.5100
         526    15.940100     355.0000     347.1200     346.4000
         527    15.952400     363.0000     347.0200     346.2800
         528    15.964600     370.0000     346.9200     346.1700
         529    15.976900     363.0000     346.8200     346.0500
         530    15.989100     333.0000     346.7200     345.9400
         531    16.001400     343.0000     346.6300     345.8200
         532    16.013600     356.0000     346.5400     345.7100
         533    16.025900     350.0000     346.4500     345.6000
         534    16.038100     365.0000     346.3700     345.4900
         535    16.050400     341.0000     346.3000     345.3800
         536    16.062600     319.0000     346.2500     345.2600
         537    16.074900     353.0000     346.2500     345.1500
         538    16.087100     324.0000     346.2200     345.0500
         539    16.099400     360.0000     346.1400     344.9400
         540    16.111600     339.0000     346.1100     344.8300
         541    16.123900     366.0000     346.1300     344.7200
         542    16.136100     333.0000     346.0900     344.6100
         543    16.148400     352.0000     345.8000     344.5100
         544    16.160600     350.0000     345.6300     344.4000
         545    16.172900     361.0000     345.5800     344.3000
         546    16.185100     322.0000     345.4300     344.1900
         547    16.197400     351.0000     345.2600     344.0900
         548    16.209600     308.0000     345.1800     343.9900
         549    16.221900     323.0000     345.1100     343.8800
         550    16.234100     359.0000     345.0400     343.7800
         551    16.246400     359.0000     344.9800     343.6800
         552    16.258600     340.0000     344.9100     343.5800
         553    16.270900     316.0000     344.8600     343.4800
         554    16.283100     354.0000     344.8000     343.3800
         555    16.295400     327.0000     344.7500     343.2800
         556    16.307600     346.0000     344.7000     343.1800
         557    16.319900     359.0000     344.6600     343.0800
         558    16.332100     372.0000     344.6200     342.9900
         559    16.344400     314.0000     344.5800     342.8900
         560    16.356600     315.0000     344.5500     342.8000
         561    16.368900     367.0000     344.5200     342.7000
         562    16.381100     396.0000     344.5000     342.6100
         563    16.393400     342.0000     344.4800     342.5100
         564    16.405600     352.0000     344.4700     342.4200
         565    16.417900     316.0000     344.4700     342.3200
         566    16.430100     341.0000     344.4700     342.2300
         567    16.442400     335.0000     344.4800     342.1400
         568    16.454600     358.0000     344.5000     342.0500
         569    16.466900     345.0000     344.5300     341.9600
         570    16.479100     387.0000     344.5700     341.8700
         571    16.491400     376.0000     344.6200     341.7800
         572    16.503600     328.0000     344.6900     341.6900
         573    16.515900     340.0000     344.7500     341.6000
         574    16.528100     350.0000     344.8400     341.5200
         575    16.540400     364.0000     344.9500     341.4300
         576    16.552600     359.0000     345.0900     341.3400
         577    16.564900     349.0000     345.2400     341.2600
         578    16.577200     332.0000     345.4200     341.1700
         579    16.589400     335.0000     345.6400     341.0900
         580    16.601700     349.0000     345.8800     341.0100
         581    16.613900     311.0000     346.1700     340.9200
         582    16.626200     352.0000     346.5100     340.8400
         583    16.638400     344.0000     346.9100     340.7600
         584    16.650700     348.0000     347.3700     340.6800
         585    16.662900     344.0000     347.9100     340.6000
         586    16.675200     352.0000     348.5600     340.5200
         587    16.687400     370.0000     349.3200     340.4400
         588    16.699700     341.0000     350.2500     340.3600
         589    16.711900     354.0000     351.3600     340.2800
         590    16.724200     335.0000     352.7400     340.2000
         591    16.736400     364.0000     354.4400     340.1300
         592    16.748700     393.0000     356.5800     340.0500
         593    16.760900     352.0000     359.3200     339.9800
         594    16.773200     366.0000     362.9100     339.9000
         595    16.785400     423.0000     367.7500     339.8300
         596    16.797700     399.0000     374.1700     339.7500
         597    16.809900     367.0000     382.5800     339.6800
         598    16.822200     407.0000     394.4100     339.6100
         599    16.834400     443.0000     410.9900     339.5300
         600    16.846700     420.0000     433.5900     339.4600
         601    16.858900     483.0000     463.8800     339.3900
         602    16.871200     498.0000     507.1600     339.3200
         603    16.883400     591.0000     569.9500     339.2500
         604    16.895700     633.0000     657.4300     339.1800
         605    16.907900     789.0000     764.6000     339.1100
         606    16.920200     815.0000     863.7300     339.0500
         607    16.932400     906.0000     944.3400     338.9800
         608    16.944700    1040.0000    1028.8100     338.9100
         609    16.956900    1147.0000    1100.4200     338.8500
         610    16.969200    1068.0000    1088.9600     338.7800
         611    16.981400     956.0000     969.4000     338.7200
         612    16.993700     843.0000     839.1000     338.6500
         613    17.005900     768.0000     747.8300     338.5900
         614    17.018200     672.0000     650.6900     338.5200
         615    17.030400     507.0000     543.5500     338.4600
         616    17.042700     468.0000     466.9300     338.4000
         617    17.054900     443.0000     423.8000     338.3400
         618    17.067200     439.0000     399.4100     338.2800
         619    17.079400     403.0000     384.4600     338.2200
         620    17.091700     375.0000     374.8900     338.1600
         621    17.103900     372.0000     367.8900     338.1000
         622    17.116200     336.0000     362.7700     338.0400
         623    17.128400     359.0000     358.8900     337.9800
         624    17.140700     350.0000     355.8700     337.9200
         625    17.152900     338.0000     353.4600     337.8700
         626    17.165200     338.0000     351.5000     337.8100
         627    17.177400     343.0000     349.8800     337.7600
         628    17.189700     350.0000     348.5200     337.7000
         629    17.201900     345.0000     347.3700     337.6500
         630    17.214200     345.0000     346.3900     337.5900
         631    17.226500     383.0000     345.5300     337.5400
         632    17.238700     364.0000     344.7900     337.4900
         633    17.251000     353.0000     344.1400     337.4300
         634    17.263200     323.0000     343.5600     337.3800
         635    17.275500     345.0000     343.0400     337.3300
         636    17.287700     347.0000     342.5800     337.2800
         637    17.300000     323.0000     342.1600     337.2300
         638    17.312200     331.0000     341.7900     337.1800
         639    17.324500     339.0000     341.4400     337.1300
         640    17.336700     327.0000     341.1300     337.0900
         641    17.349000     359.0000     340.8400     337.0400
         642    17.361200     348.0000     340.5800     336.9900
         643    17.373500     345.0000     340.3300     336.9400
         644    17.385700     359.0000     340.1100     336.9000
         645    17.398000     333.0000     339.9000     336.8500
         646    17.410200     341.0000     339.7000     336.8100
         647    17.422500     326.0000     339.5200     336.7600
         648    17.434700     339.0000     339.3400     336.7200
         649    17.447000     337.0000     339.1800     336.6800
         650    17.459200     336.0000     339.0300     336.6300
         651    17.471500     324.0000     338.8900     336.5900
         652    17.483700     351.0000     338.7500     336.5500
         653    17.496000     344.0000     338.6200     336.5100
         654    17.508200     359.0000     338.5000     336.4700
         655    17.520500     331.0000     338.3900     336.4300
         656    17.532700     340.0000     338.2800     336.3900
         657    17.545000     324.0000     338.1700     336.3500
         658    17.557200     328.0000     338.0700     336.3100
         659    17.569500     318.0000     337.9800     336.2800
         660    17.581700     334.0000     337.8800     336.2400
         661    17.594000     338.0000     337.7900     336.2000
         662    17.606200     324.0000     337.7000     336.1600
         663    17.618500     355.0000     337.6200     336.1300
         664    17.630700     354.0000     337.5400     336.0900
         665    17.643000     333.0000     337.4600     336.0600
         666    17.655200     375.0000     337.3900     336.0300
         667    17.667500     366.0000     337.3200     335.9900
         668    17.679700     336.0000     337.2500     335.9600
         669    17.692000     362.0000     337.1800     335.9300
         670    17.704200     382.0000     337.1200     335.8900
         671    17.716500     374.0000     337.0600     335.8600
         672    17.728700     376.0000     337.0000     335.8300
         673    17.741000     314.0000     336.9400     335.8000
         674    17.753200     342.0000     336.8900     335.7700
         675    17.765500     314.0000     336.8300     335.7400
         676    17.777700     340.0000     336.7900     335.7100
         677    17.790000     367.0000     336.7400     335.6800
         678    17.802200     340.0000     336.7000     335.6600
         679    17.814500     357.0000     336.6700     335.6300
         680    17.826700     348.0000     336.6500     335.6000
         681    17.839000     374.0000     336.6300     335.5800
         682    17.851300     329.0000     336.6500     335.5500
         683    17.863500     334.0000     336.7000     335.5300
         684    17.875800     345.0000     336.8500     335.5000
         685    17.888000     338.0000     337.0900     335.4800
         686    17.900300     318.0000     337.0700     335.4500
         687    17.912500     357.0000     337.1400     335.4300
         688    17.924800     347.0000     337.3900     335.4100
         689    17.937000     361.0000     337.6900     335.3800
         690    17.949300     360.0000     337.2800     335.3600
         691    17.961500     344.0000     336.6900     335.3400
         692    17.973800     345.0000     336.6800     335.3200
         693    17.986000     351.0000     336.7100     335.3000
         694    17.998300     355.0000     336.3400     335.2800
         695    18.010500     342.0000     336.1200     335.2600
         696    18.022800     334.0000     336.0600     335.2400
         697    18.035000     307.0000     336.0300     335.2200
         698    18.047300     322.0000     336.0100     335.2000
         699    18.059500     307.0000     335.9900     335.1800
         700    18.071800     338.0000     335.9700     335.1700
         701    18.084000     330.0000     335.9500     335.1500
         702    18.096300     337.0000     335.9400     335.1300
         703    18.108500     364.0000     335.9300     335.1200
         704    18.120800     327.0000     335.9200     335.1000
         705    18.133000     307.0000     335.9200     335.0900
         706    18.145300     346.0000     335.9200     335.0700
         707    18.157500     353.0000     335.9300     335.0600
         708    18.169800     358.0000     335.9400     335.0500
         709    18.182000     326.0000     335.9700     335.0300
         710    18.194300     324.0000     336.0000     335.0200
         711    18.206500     374.0000     336.0400     335.0100
         712    18.218800     349.0000     336.1000     335.0000
         713    18.231000     338.0000     336.1800     334.9900
         714    18.243300     316.0000     336.3000     334.9700
         715    18.255500     341.0000     336.4500     334.9600
         716    18.267800     332.0000     336.6600     334.9500
         717    18.280000     332.0000     336.9100     334.9400
         718    18.292300     349.0000     337.2800     334.9300
         719    18.304500     355.0000     337.8100     334.9300
         720    18.316800     340.0000     338.5100     334.9200
         721    18.329000     337.0000     339.4600     334.9100
         722    18.341300     333.0000     340.6400     334.9000
         723    18.353500     329.0000     341.9800     334.9000
         724    18.365800     294.0000     343.2900     334.8900
         725    18.378000     368.0000     344.4800     334.8800
         726    18.390300     360.0000     345.5000     334.8800
         727    18.402500     306.0000     346.0900     334.8700
         728    18.414800     386.0000     345.8300     334.8700
         729    18.427000     328.0000     344.7200     334.8600
         730    18.439300     342.0000     343.3300     334.8600
         731    18.451500     339.0000     342.0200     334.8500
         732    18.463800     317.0000     340.7200     334.8500
         733    18.476000     303.0000     339.4000     334.8500
         734    18.488300     325.0000     338.2600     334.8400
         735    18.500600     351.0000     337.4400     334.8400
         736    18.512800     327.0000     336.8900     334.8400
         737    18.525100     343.0000     336.5200     334.8400
         738    18.537300     330.0000     336.2700     334.8400
         739    18.549600     337.0000     336.0900     334.8400
         740    18.561800     337.0000     335.9600     334.8400
         741    18.574100     310.0000     335.8600     334.8400
         742    18.586300     327.0000     335.7900     334.8400
         743    18.598600     324.0000     335.7200     334.8400
         744    18.610800     310.0000     335.6600     334.8400
         745    18.623100     360.0000     335.6200     334.8400
         746    18.635300     354.0000     335.5800     334.8400
         747    18.647600     361.0000     335.5500     334.8500
         748    18.659800     303.0000     335.5200     334.8500
         749    18.672100     317.0000     335.5000     334.8500
         750    18.684300     317.0000     335.4900     334.8600
         751    18.696600     339.0000     335.4700     334.8600
         752    18.708800     332.0000     335.4600     334.8600
         753    18.721100     299.0000     335.4500     334.8700
         754    18.733300     327.0000     335.4500     334.8700
         755    18.745600     322.0000     335.4400     334.8800
         756    18.757800     337.0000     335.4400     334.8800
         757    18.770100     327.0000     335.4400     334.8900
         758    18.782300     337.0000     335.4400     334.9000
         759    18.794600     365.0000     335.4400     334.9000
         760    18.806800     331.0000     335.4500     334.9100
         761    18.819100     361.0000     335.4600     334.9200
         762    18.831300     340.0000     335.4700     334.9200
         763    18.843600     364.0000     335.4900     334.9300
         764    18.855800     330.0000     335.4900     334.9400
         765    18.868100     321.0000     335.5100     334.9500
         766    18.880300     328.0000     335.5400     334.9600
         767    18.892600     371.0000     335.5500     334.9700
         768    18.904800     386.0000     335.5200     334.9800
         769    18.917100     325.0000     335.5100     334.9900
         770    18.929300     340.0000     335.5200     335.0000
         771    18.941600     317.0000     335.5300     335.0100
         772    18.953800     337.0000     335.5200     335.0200
         773    18.966100     313.0000     335.5200     335.0300
         774    18.978300     370.0000     335.5300     335.0400
         775    18.990600     346.0000     335.5400     335.0500
         776    19.002800     327.0000     335.5500     335.0700
         777    19.015100     315.0000     335.5600     335.0800
         778    19.027300     338.0000     335.5700     335.0900
         779    19.039600     323.0000     335.5900     335.1000
         780    19.051800     378.0000     335.6000     335.1200
         781    19.064100     353.0000     335.6100     335.1300
         782    19.076300     318.0000     335.6300     335.1400
         783    19.088600     347.0000     335.6400     335.1600
         784    19.100800     351.0000     335.6600     335.1700
         785    19.113100     339.0000     335.6700     335.1900
         786    19.125300     341.0000     335.6900     335.2000
         787    19.137600     323.0000     335.7000     335.2200
         788    19.149900     347.0000     335.7200     335.2300
         789    19.162100     342.0000     335.7300     335.2500
         790    19.174400     329.0000     335.7500     335.2700
         791    19.186600     345.0000     335.7700     335.2800
         792    19.198900     343.0000     335.7900     335.3000
         793    19.211100     335.0000     335.8100     335.3200
         794    19.223400     344.0000     335.8300     335.3300
         795    19.235600     331.0000     335.8500     335.3500
         796    19.247900     342.0000     335.8700     335.3700
         797    19.260100     341.0000     335.8900     335.3900
         798    19.272400     339.0000     335.9100     335.4000
         799    19.284600     348.0000     335.9300     335.4200
         800    19.296900     344.0000     335.9500     335.4400
         801    19.309100     337.0000     335.9700     335.4600
         802    19.321400     340.0000     336.0000     335.4800
         803    19.333600     334.0000     336.0200     335.5000
         804    19.345900     348.0000     336.0400     335.5200
         805    19.358100     375.0000     336.0700     335.5400
         806    19.370400     338.0000     336.0900     335.5600
         807    19.382600     349.0000     336.1200     335.5800
         808    19.394900     337.0000     336.1400     335.6000
         809    19.407100     320.0000     336.1700     335.6200
         810    19.419400     343.0000     336.2000     335.6400
         811    19.431600     338.0000     336.2300     335.6600
         812    19.443900     381.0000     336.2600     335.6800
         813    19.456100     355.0000     336.2900     335.7000
         814    19.468400     345.0000     336.3200     335.7300
         815    19.480600     332.0000     336.3500     335.7500
         816    19.492900     355.0000     336.3900     335.7700
         817    19.505100     345.0000     336.4300     335.7900
         818    19.517400     339.0000     336.4700     335.8200
         819    19.529600     321.0000     336.5300     335.8400
         820    19.541900     336.0000     336.6200     335.8600
         821    19.554100     349.0000     336.7500     335.8900
         822    19.566400     335.0000     336.8300     335.9100
         823    19.578600     369.0000     336.8800     335.9300
         824    19.590900     348.0000     337.0000     335.9600
         825    19.603100     333.0000     337.1800     335.9800
         826    19.615400     341.0000     337.2400     336.0000
         827    19.627600     358.0000     336.9900     336.0300
         828    19.639900     339.0000     336.9800     336.0500
         829    19.652100     297.0000     337.0500     336.0800
         830    19.664400     318.0000     337.0900     336.1000
         831    19.676600     315.0000     336.9900     336.1300
         832    19.688900     317.0000     336.9900     336.1500
         833    19.701100     346.0000     337.0300     336.1800
         834    19.713400     337.0000     337.0700     336.2100
         835    19.725600     334.0000     337.1300     336.2300
         836    19.737900     305.0000     337.1800     336.2600
         837    19.750100     317.0000     337.2400     336.2800
         838    19.762400     364.0000     337.3000     336.3100
         839    19.774700     346.0000     337.3600     336.3400
         840    19.786900     322.0000     337.4300     336.3600
         841    19.799200     323.0000     337.5100     336.3900
         842    19.811400     341.0000     337.5800     336.4200
         843    19.823700     329.0000     337.6700     336.4400
         844    19.835900     348.0000     337.7600     336.4700
         845    19.848200     360.0000     337.8600     336.5000
         846    19.860400     345.0000     337.9700     336.5300
         847    19.872700     364.0000     338.0900     336.5500
         848    19.884900     357.0000     338.2200     336.5800
         849    19.897200     326.0000     338.3700     336.6100
         850    19.909400     330.0000     338.5400     336.6400
         851    19.921700     337.0000     338.7300     336.6700
         852    19.933900     349.0000     338.9500     336.6900
         853    19.946200     350.0000     339.2100     336.7200
         854    19.958400     336.0000     339.5100     336.7500
         855    19.970700     353.0000     339.8800     336.7800
         856    19.982900     323.0000     340.3400     336.8100
         857    19.995200     351.0000     340.8900     336.8400
         858    20.007400     324.0000     341.6000     336.8700
         859    20.019700     350.0000     342.5000     336.8900
         860    20.031900     324.0000     343.6600     336.9200
         861    20.044200     318.0000     345.2100     336.9500
         862    20.056400     363.0000     347.2700     336.9800
         863    20.068700     360.0000     350.1000     337.0100
         864    20.080900     349.0000     353.9800     337.0400
         865    20.093200     336.0000     359.2700     337.0700
         866    20.105400     392.0000     366.2700     337.1000
         867    20.117700     422.0000     374.8300     337.1300
         868    20.129900     389.0000     384.0300     337.1600
         869    20.142200     389.0000     392.7700     337.1900
         870    20.154400     431.0000     400.8300     337.2200
         871    20.166700     412.0000     407.5600     337.2500
         872    20.178900     414.0000     410.1600     337.2800
         873    20.191200     438.0000     405.9300     337.3100
         874    20.203400     412.0000     397.3300     337.3400
         875    20.215700     408.0000     388.9500     337.3700
         876    20.227900     402.0000     382.1600     337.4000
         877    20.240200     347.0000     373.6400     337.4300
         878    20.252400     344.0000     364.6100     337.4700
         879    20.264700     359.0000     357.2000     337.5000
         880    20.276900     322.0000     352.0200     337.5300
         881    20.289200     346.0000     348.3800     337.5600
         882    20.301400     344.0000     345.8400     337.5900
         883    20.313700     351.0000     344.2500     337.6200
         884    20.325900     331.0000     343.1600     337.6500
         885    20.338200     359.0000     342.3600     337.6800
         886    20.350400     363.0000     341.7700     337.7100
         887    20.362700     358.0000     341.3200     337.7400
         888    20.374900     378.0000     340.9700     337.7800
         889    20.387200     352.0000     340.6900     337.8100
         890    20.399400     328.0000     340.4700     337.8400
         891    20.411700     304.0000     340.2900     337.8700
         892    20.424000     328.0000     340.1500     337.9000
         893    20.436200     337.0000     340.0400     337.9300
         894    20.448500     365.0000     339.9500     337.9600
         895    20.460700     359.0000     339.8700     338.0000
         896    20.473000     346.0000     339.8100     338.0300
         897    20.485200     346.0000     339.7700     338.0600
         898    20.497500     326.0000     339.7300     338.0900
         899    20.509700     333.0000     339.7100     338.1200
         900    20.522000     352.0000     339.6900     338.1500
         901    20.534200     337.0000     339.6800     338.1900
         902    20.546500     335.0000     339.6700     338.2200
         903    20.558700     324.0000     339.6700     338.2500
         904    20.571000     322.0000     339.6800     338.2800
         905    20.583200     382.0000     339.6900     338.3100
         906    20.595500     343.0000     339.7000     338.3400
         907    20.607700     317.0000     339.7200     338.3800
         908    20.620000     330.0000     339.7400     338.4100
         909    20.632200     372.0000     339.7600     338.4400
         910    20.644500     315.0000     339.7800     338.4700
         911    20.656700     358.0000     339.8100     338.5000
         912    20.669000     360.0000     339.8400     338.5300
         913    20.681200     336.0000     339.8700     338.5700
         914    20.693500     330.0000     339.9100     338.6000
         915    20.705700     350.0000     339.9500     338.6300
         916    20.718000     355.0000     339.9900     338.6600
         917    20.730200     357.0000     340.0300     338.6900
         918    20.742500     306.0000     340.0800     338.7200
         919    20.754700     322.0000     340.1300     338.7600
         920    20.767000     364.0000     340.1900     338.7900
         921    20.779200     322.0000     340.2600     338.8200
         922    20.791500     348.0000     340.3500     338.8500
         923    20.803700     346.0000     340.4700     338.8800
         924    20.816000     358.0000     340.6500     338.9100
         925    20.828200     348.0000     340.9800     338.9400
         926    20.840500     371.0000     341.1700     338.9800
         927    20.852700     347.0000     341.2800     339.0100
         928    20.865000     331.0000     341.5600     339.0400
         929    20.877200     338.0000     342.0000     339.0700
         930    20.889500     383.0000     342.1900     339.1000
         931    20.901700     335.0000     341.4400     339.1300
         932    20.914000     365.0000     341.3400     339.1600
         933    20.926200     355.0000     341.5000     339.1900
         934    20.938500     375.0000     341.6600     339.2200
         935    20.950700     339.0000     341.3900     339.2600
         936    20.963000     346.0000     341.2500     339.2900
         937    20.975200     371.0000     341.3000     339.3200
         938    20.987500     338.0000     341.3900     339.3500
         939    20.999700     334.0000     341.4900     339.3800
         940    21.012000     332.0000     341.5900     339.4100
         941    21.024200     330.0000     341.7100     339.4400
         942    21.036500     321.0000     341.8300     339.4700
         943    21.048700     367.0000     341.9700     339.5000
         944    21.061000     360.0000     342.1100     339.5300
         945    21.073300     333.0000     342.2700     339.5600
         946    21.085500     348.0000     342.4400     339.5900
         947    21.097800     338.0000     342.6300     339.6200
         948    21.110000     316.0000     342.8400     339.6500
         949    21.122300     330.0000     343.0700     339.6800
         950    21.134500     335.0000     343.3300     339.7100
         951    21.146800     338.0000     343.6200     339.7400
         952    21.159000     354.0000     343.9500     339.7700
         953    21.171300     349.0000     344.3300     339.8000
         954    21.183500     327.0000     344.7700     339.8300
         955    21.195800     349.0000     345.2900     339.8600
         956    21.208000     347.0000     345.9000     339.8900
         957    21.220300     328.0000     346.6400     339.9200
         958    21.232500     321.0000     347.5400     339.9500
         959    21.244800     330.0000     348.6500     339.9800
         960    21.257000     377.0000     350.0400     340.0000
         961    21.269300     342.0000     351.7900     340.0300
         962    21.281500     344.0000     354.0400     340.0600
         963    21.293800     380.0000     356.9700     340.0900
         964    21.306000     359.0000     360.8100     340.1200
         965    21.318300     346.0000     365.8200     340.1500
         966    21.330500     363.0000     372.2300     340.1800
         967    21.342800     393.0000     380.1000     340.2000
         968    21.355000     380.0000     389.0400     340.2300
         969    21.367300     401.0000     398.2900     340.2600
         970    21.379500     394.0000     407.0600     340.2900
         971    21.391800     383.0000     414.5800     340.3100
         972    21.404000     381.0000     419.4900     340.3400
         973    21.416300     371.0000     420.0600     340.3700
         974    21.428500     365.0000     415.8900     340.4000
         975    21.440800     388.0000     408.8900     340.4200
         976    21.453000     392.0000     401.3200     340.4500
         977    21.465300     419.0000     393.8300     340.4800
         978    21.477500     414.0000     386.0500     340.5000
         979    21.489800     374.0000     378.2300     340.5300
         980    21.502000     356.0000     371.2800     340.5600
         981    21.514300     359.0000     365.9600     340.5800
         982    21.526500     357.0000     362.3100     340.6100
         983    21.538800     333.0000     359.9800     340.6400
         984    21.551000     362.0000     358.6100     340.6600
         985    21.563300     373.0000     357.9500     340.6900
         986    21.575500     365.0000     357.8900     340.7100
         987    21.587800     367.0000     358.3500     340.7400
         988    21.600000     385.0000     359.3200     340.7600
         989    21.612300     336.0000     360.8200     340.7900
         990    21.624500     326.0000     362.9400     340.8100
         991    21.636800     376.0000     365.5000     340.8400
         992    21.649000     347.0000     369.2500     340.8600
         993    21.661300     358.0000     374.2100     340.8900
         994    21.673500     372.0000     380.8300     340.9100
         995    21.685800     403.0000     389.7300     340.9400
         996    21.698100     388.0000     401.8400     340.9600
         997    21.710300     399.0000     418.4500     340.9800
         998    21.722600     408.0000     441.2400     341.0100
         999    21.734800     481.0000     471.7900     341.0300
        1000    21.747100     503.0000     510.3000     341.0500
        1001    21.759300     559.0000     553.7100     341.0800
        1002    21.771600     552.0000     597.1800     341.1000
        1003    21.783800     625.0000     638.1400     341.1200
        1004    21.796100     681.0000     673.4200     341.1400
        1005    21.808300     648.0000     692.3200     341.1700
        1006    21.820600     681.0000     682.0700     341.1900
        1007    21.832800     653.0000     646.7600     341.2100
        1008    21.845100     566.0000     606.5500     341.2300
        1009    21.857300     508.0000     572.0000     341.2500
        1010    21.869600     533.0000     538.1900     341.2800
        1011    21.881800     477.0000     499.4900     341.3000
        1012    21.894100     493.0000     460.4600     341.3200
        1013    21.906300     433.0000     427.9600     341.3400
        1014    21.918600     370.0000     405.0300     341.3600
        1015    21.930800     401.0000     389.9900     341.3800
        1016    21.943100     392.0000     379.9100     341.4000
        1017    21.955300     405.0000     372.7300     341.4200
        1018    21.967600     338.0000     367.1700     341.4400
        1019    21.979800     384.0000     363.2200     341.4600
        1020    21.992100     363.0000     360.2900     341.4800
        1021    22.004300     356.0000     358.0400     341.5000
        1022    22.016600     400.0000     356.2800     341.5200
        1023    22.028800     325.0000     354.9100     341.5400
        1024    22.041100     329.0000     353.8600     341.5500
        1025    22.053300     350.0000     353.0800     341.5700
        1026    22.065600     333.0000     352.5600     341.5900
        1027    22.077800     353.0000     352.2900     341.6100
        1028    22.090100     331.0000     352.3000     341.6300
        1029    22.102300     346.0000     352.6300     341.6400
        1030    22.114600     334.0000     353.3400     341.6600
        1031    22.126800     347.0000     354.4700     341.6800
        1032    22.139100     340.0000     355.9800     341.7000
        1033    22.151300     336.0000     357.7000     341.7100
        1034    22.163600     334.0000     359.4300     341.7300
        1035    22.175800     322.0000     361.0200     341.7400
        1036    22.188100     360.0000     362.2400     341.7600
        1037    22.200300     358.0000     362.5800     341.7800
        1038    22.212600     367.0000     361.6700     341.7900
        1039    22.224800     363.0000     359.8500     341.8100
        1040    22.237100     350.0000     357.8900     341.8200
        1041    22.249300     368.0000     356.1100     341.8400
        1042    22.261600     335.0000     354.3100     341.8500
        1043    22.273800     360.0000     352.3500     341.8700
        1044    22.286100     335.0000     350.4300     341.8800
        1045    22.298300     349.0000     348.8500     341.8900
        1046    22.310600     377.0000     347.6900     341.9100
        1047    22.322800     359.0000     346.8600     341.9200
        1048    22.335100     363.0000     346.2700     341.9300
        1049    22.347400     346.0000     345.8300     341.9500
        1050    22.359600     333.0000     345.4900     341.9600
        1051    22.371900     337.0000     345.2400     341.9700
        1052    22.384100     350.0000     345.0200     341.9800
        1053    22.396400     358.0000     344.8400     342.0000
        1054    22.408600     362.0000     344.6900     342.0100
        1055    22.420900     346.0000     344.5600     342.0200
        1056    22.433100     321.0000     344.4500     342.0300
        1057    22.445400     336.0000     344.3500     342.0400
        1058    22.457600     346.0000     344.2600     342.0500
        1059    22.469900     340.0000     344.1800     342.0600
        1060    22.482100     377.0000     344.1100     342.0700
        1061    22.494400     363.0000     344.0500     342.0800
        1062    22.506600     355.0000     343.9900     342.0900
        1063    22.518900     341.0000     343.9400     342.1000
        1064    22.531100     369.0000     343.8900     342.1100
        1065    22.543400     347.0000     343.8500     342.1200
        1066    22.555600     360.0000     343.8100     342.1300
        1067    22.567900     367.0000     343.7700     342.1300
        1068    22.580100     302.0000     343.7400     342.1400
        1069    22.592400     349.0000     343.7100     342.1500
        1070    22.604600     346.0000     343.6900     342.1600
        1071    22.616900     324.0000     343.6700     342.1600
        1072    22.629100     383.0000     343.6600     342.1700
        1073    22.641400     356.0000     343.6600     342.1800
        1074    22.653600     345.0000     343.6900     342.1800
        1075    22.665900     378.0000     343.7900     342.1900
        1076    22.678100     370.0000     343.8300     342.1900
        1077    22.690400     336.0000     343.8500     342.2000
        1078    22.702600     369.0000     343.9300     342.2000
        1079    22.714900     361.0000     344.0900     342.2100
        1080    22.727100     351.0000     344.1500     342.2100
        1081    22.739400     328.0000     343.7600     342.2200
        1082    22.751600     334.0000     343.6400     342.2200
        1083    22.763900     323.0000     343.6500     342.2300
        1084    22.776100     344.0000     343.7000     342.2300
        1085    22.788400     370.0000     343.6200     342.2300
        1086    22.800600     329.0000     343.4300     342.2400
        1087    22.812900     366.0000     343.3800     342.2400
        1088    22.825100     359.0000     343.3500     342.2400
        1089    22.837400     336.0000     343.3400     342.2400
        1090    22.849600     356.0000     343.3300     342.2400
        1091    22.861900     352.0000     343.3100     342.2500
        1092    22.874100     345.0000     343.3000     342.2500
        1093    22.886400     320.0000     343.2900     342.2500
        1094    22.898600     330.0000     343.2800     342.2500
        1095    22.910900     320.0000     343.2700     342.2500
        1096    22.923100     347.0000     343.2600     342.2500
        1097    22.935400     329.0000     343.2500     342.2500
        1098    22.947600     333.0000     343.2400     342.2500
        1099    22.959900     346.0000     343.2300     342.2400
        1100    22.972100     374.0000     343.2200     342.2400
        1101    22.984400     330.0000     343.2100     342.2400
        1102    22.996700     336.0000     343.2000     342.2400
        1103    23.008900     319.0000     343.1900     342.2400
        1104    23.021200     355.0000     343.1800     342.2400
        1105    23.033400     347.0000     343.1700     342.2300
        1106    23.045700     348.0000     343.1600     342.2300
        1107    23.057900     327.0000     343.1500     342.2300
        1108    23.070200     361.0000     343.1500     342.2200
        1109    23.082400     361.0000     343.1400     342.2200
        1110    23.094700     340.0000     343.1300     342.2100
        1111    23.106900     368.0000     343.1200     342.2100
        1112    23.119200     368.0000     343.1100     342.2000
        1113    23.131400     349.0000     343.1000     342.2000
        1114    23.143700     336.0000     343.0900     342.1900
        1115    23.155900     348.0000     343.0800     342.1900
        1116    23.168200     365.0000     343.0700     342.1800
        1117    23.180400     343.0000     343.0600     342.1700
        1118    23.192700     343.0000     343.0500     342.1700
        1119    23.204900     336.0000     343.0400     342.1600
        1120    23.217200     334.0000     343.0300     342.1500
        1121    23.229400     322.0000     343.0200     342.1400
        1122    23.241700     337.0000     343.0100     342.1300
        1123    23.253900     354.0000     343.0000     342.1300
        1124    23.266200     352.0000     342.9900     342.1200
        1125    23.278400     298.0000     342.9800     342.1100
        1126    23.290700     336.0000     342.9700     342.1000
        1127    23.302900     364.0000     342.9600     342.0900
        1128    23.315200     346.0000     342.9400     342.0800
        1129    23.327400     346.0000     342.9300     342.0700
        1130    23.339700     362.0000     342.9200     342.0600
        1131    23.351900     344.0000     342.9100     342.0400
        1132    23.364200     320.0000     342.9000     342.0300
        1133    23.376400     336.0000     342.8900     342.0200
        1134    23.388700     339.0000     342.8700     342.0100
        1135    23.400900     345.0000     342.8600     342.0000
        1136    23.413200     353.0000     342.8500     341.9800
        1137    23.425400     345.0000     342.8300     341.9700
        1138    23.437700     365.0000     342.8200     341.9600
        1139    23.449900     351.0000     342.8100     341.9400
        1140    23.462200     313.0000     342.7900     341.9300
        1141    23.474400     311.0000     342.7800     341.9100
        1142    23.486700     371.0000     342.7700     341.9000
        1143    23.498900     342.0000     342.7500     341.8800
        1144    23.511200     341.0000     342.7400     341.8700
        1145    23.523400     366.0000     342.7200     341.8500
        1146    23.535700     328.0000     342.7100     341.8400
        1147    23.547900     329.0000     342.6900     341.8200
        1148    23.560200     336.0000     342.6800     341.8000
        1149    23.572400     352.0000     342.6600     341.7800
        1150    23.584700     355.0000     342.6500     341.7700
        1151    23.596900     351.0000     342.6300     341.7500
        1152    23.609200     336.0000     342.6200     341.7300
        1153    23.621400     348.0000     342.6000     341.7100
        1154    23.633700     361.0000     342.5900     341.6900
        1155    23.646000     336.0000     342.5700     341.6700
        1156    23.658200     347.0000     342.5500     341.6500
        1157    23.670500     381.0000     342.5300     341.6300
        1158    23.682700     345.0000     342.5200     341.6100
        1159    23.695000     341.0000     342.5000     341.5900
        1160    23.707200     342.0000     342.4800     341.5700
        1161    23.719500     325.0000     342.4600     341.5500
        1162    23.731700     354.0000     342.4500     341.5300
        1163    23.744000     359.0000     342.4300     341.5000
        1164    23.756200     315.0000     342.4100     341.4800
        1165    23.768500     328.0000     342.3900     341.4600
        1166    23.780700     351.0000     342.3700     341.4400
        1167    23.793000     383.0000     342.3500     341.4100
        1168    23.805200     363.0000     342.3300     341.3900
        1169    23.817500     366.0000     342.3100     341.3600
        1170    23.829700     339.0000     342.2900     341.3400
        1171    23.842000     344.0000     342.2700     341.3100
        1172    23.854200     373.0000     342.2500     341.2900
        1173    23.866500     362.0000     342.2300     341.2600
        1174    23.878700     318.0000     342.2100     341.2400
        1175    23.891000     371.0000     342.1900     341.2100
        1176    23.903200     333.0000     342.1700     341.1800
        1177    23.915500     387.0000     342.1500     341.1500
        1178    23.927700     319.0000     342.1300     341.1300
        1179    23.940000     346.0000     342.1100     341.1000
        1180    23.952200     355.0000     342.0900     341.0700
        1181    23.964500     358.0000     342.0600     341.0400
        1182    23.976700     342.0000     342.0400     341.0100
        1183    23.989000     315.0000     342.0200     340.9800
        1184    24.001200     353.0000     342.0000     340.9500
        1185    24.013500     352.0000     341.9800     340.9200
        1186    24.025700     331.0000     341.9500     340.8900
        1187    24.038000     342.0000     341.9300     340.8600
        1188    24.050200     348.0000     341.9100     340.8300
        1189    24.062500     374.0000     341.8800     340.8000
        1190    24.074700     346.0000     341.8600     340.7700
        1191    24.087000     341.0000     341.8400     340.7300
        1192    24.099200     354.0000     341.8100     340.7000
        1193    24.111500     353.0000     341.7900     340.6700
        1194    24.123700     339.0000     341.7700     340.6400
        1195    24.136000     351.0000     341.7400     340.6000
        1196    24.148200     353.0000     341.7200     340.5700
        1197    24.160500     339.0000     341.7000     340.5300
        1198    24.172700     371.0000     341.6700     340.5000
        1199    24.185000     342.0000     341.6500     340.4600
        1200    24.197200     315.0000     341.6200     340.4300
        1201    24.209500     352.0000     341.6000     340.3900
        1202    24.221700     390.0000     341.5800     340.3500
        1203    24.234000     343.0000     341.5600     340.3200
        1204    24.246200     359.0000     341.5400     340.2800
        1205    24.258500     341.0000     341.5200     340.2400
        1206    24.270700     322.0000     341.5100     340.2100
        1207    24.283000     333.0000     341.5100     340.1700
        1208    24.295300     362.0000     341.5400     340.1300
        1209    24.307500     297.0000     341.6200     340.0900
        1210    24.319800     362.0000     341.6500     340.0500
        1211    24.332000     358.0000     341.6600     340.0100
        1212    24.344300     344.0000     341.7400     339.9700
        1213    24.356500     345.0000     341.8900     339.9300
        1214    24.368800     337.0000     341.8700     339.8900
        1215    24.381000     338.0000     341.5000     339.8500
        1216    24.393300     347.0000     341.4100     339.8100
        1217    24.405500     341.0000     341.4100     339.7600
        1218    24.417800     376.0000     341.4500     339.7200
        1219    24.430000     362.0000     341.4000     339.6800
        1220    24.442300     335.0000     341.1900     339.6400
        1221    24.454500     299.0000     341.1200     339.5900
        1222    24.466800     369.0000     341.0800     339.5500
        1223    24.479000     322.0000     341.0500     339.5000
        1224    24.491300     336.0000     341.0300     339.4600
        1225    24.503500     367.0000     341.0000     339.4100
        1226    24.515800     350.0000     340.9800     339.3700
        1227    24.528000     368.0000     340.9500     339.3200
        1228    24.540300     338.0000     340.9300     339.2800
        1229    24.552500     358.0000     340.9000     339.2300
        1230    24.564800     348.0000     340.8800     339.1800
        1231    24.577000     338.0000     340.8600     339.1400
        1232    24.589300     351.0000     340.8400     339.0900
        1233    24.601500     323.0000     340.8200     339.0400
        1234    24.613800     350.0000     340.7900     338.9900
        1235    24.626000     310.0000     340.7700     338.9400
        1236    24.638300     346.0000     340.7500     338.8900
        1237    24.650500     321.0000     340.7300     338.8400
        1238    24.662800     337.0000     340.7200     338.7900
        1239    24.675000     368.0000     340.7000     338.7400
        1240    24.687300     354.0000     340.6800     338.6900
        1241    24.699500     335.0000     340.6600     338.6400
        1242    24.711800     305.0000     340.6500     338.5900
        1243    24.724000     334.0000     340.6300     338.5400
        1244    24.736300     339.0000     340.6100     338.4900
        1245    24.748500     345.0000     340.6000     338.4300
        1246    24.760800     343.0000     340.5900     338.3800
        1247    24.773000     300.0000     340.5800     338.3300
        1248    24.785300     291.0000     340.5600     338.2700
        1249    24.797500     348.0000     340.5600     338.2200
        1250    24.809800     375.0000     340.5500     338.1700
        1251    24.822000     314.0000     340.5400     338.1100
        1252    24.834300     344.0000     340.5300     338.0600
        1253    24.846500     368.0000     340.5300     338.0000
        1254    24.858800     332.0000     340.5300     337.9400
        1255    24.871000     366.0000     340.5300     337.8900
        1256    24.883300     346.0000     340.5300     337.8300
        1257    24.895500     325.0000     340.5300     337.7700
        1258    24.907800     349.0000     340.5400     337.7200
        1259    24.920100     320.0000     340.5500     337.6600
        1260    24.932300     343.0000     340.5600     337.6000
        1261    24.944600     355.0000     340.5700     337.5400
        1262    24.956800     347.0000     340.5800     337.4800
        1263    24.969100     364.0000     340.6000     337.4200
        1264    24.981300     336.0000     340.6200     337.3600
        1265    24.993600     375.0000     340.6500     337.3000
        1266    25.005800     332.0000     340.6800     337.2400
        1267    25.018100     327.0000     340.7100     337.1800
        1268    25.030300     335.0000     340.7500     337.1200
        1269    25.042600     315.0000     340.7900     337.0600
        1270    25.054800     318.0000     340.8400     337.0000
        1271    25.067100     324.0000     340.9000     336.9300
        1272    25.079300     331.0000     340.9700     336.8700
        1273    25.091600     318.0000     341.0600     336.8100
        1274    25.103800     335.0000     341.2000     336.7400
        1275    25.116100     342.0000     341.4100     336.6800
        1276    25.128300     384.0000     341.5500     336.6200
        1277    25.140600     375.0000     341.7000     336.5500
        1278    25.152800     366.0000     341.9300     336.4900
        1279    25.165100     348.0000     342.2600     336.4200
        1280    25.177300     354.0000     342.3700     336.3500
        1281    25.189600     351.0000     342.0700     336.2900
        1282    25.201800     366.0000     342.1100     336.2200
        1283    25.214100     358.0000     342.2900     336.1500
        1284    25.226300     347.0000     342.5300     336.0900
        1285    25.238600     335.0000     342.7200     336.0200
        1286    25.250800     304.0000     342.6800     335.9500
        1287    25.263100     343.0000     342.8000     335.8800
        1288    25.275300     375.0000     343.0100     335.8100
        1289    25.287600     363.0000     343.2600     335.7400
        1290    25.299800     368.0000     343.5400     335.6700
        1291    25.312100     309.0000     343.8500     335.6000
        1292    25.324300     334.0000     344.1900     335.5300
        1293    25.336600     384.0000     344.5700     335.4600
        1294    25.348800     334.0000     344.9900     335.3900
        1295    25.361100     316.0000     345.4500     335.3200
        1296    25.373300     362.0000     345.9600     335.2500
        1297    25.385600     329.0000     346.5500     335.1800
        1298    25.397800     341.0000     347.2200     335.1000
        1299    25.410100     343.0000     348.0100     335.0300
        1300    25.422300     376.0000     349.0200     334.9600
        1301    25.434600     355.0000     350.4600     334.8800
        1302    25.446800     359.0000     351.8900     334.8100
        1303    25.459100     356.0000     353.1600     334.7300
        1304    25.471300     344.0000     354.9200     334.6600
        1305    25.483600     372.0000     357.2900     334.5800
        1306    25.495800     335.0000     359.4800     334.5100
        1307    25.508100     360.0000     359.3100     334.4300
        1308    25.520300     364.0000     360.5700     334.3600
        1309    25.532600     337.0000     363.0500     334.2800
        1310    25.544800     363.0000     366.2600     334.2000
        1311    25.557100     389.0000     369.7500     334.1200
        1312    25.569400     372.0000     372.8600     334.0500
        1313    25.581600     360.0000     376.8700     333.9700
        1314    25.593900     397.0000     382.5000     333.8900
        1315    25.606100     358.0000     389.5000     333.8100
        1316    25.618400     419.0000     398.1000     333.7300
        1317    25.630600     403.0000     408.7500     333.6500
        1318    25.642900     451.0000     422.0400     333.5700
        1319    25.655100     426.0000     438.8900     333.4900
        1320    25.667400     473.0000     460.6200     333.4100
        1321    25.679600     501.0000     489.1000     333.3300
        1322    25.691900     518.0000     526.8900     333.2500
        1323    25.704100     559.0000     576.9700     333.1700
        1324    25.716400     645.0000     641.9300     333.0800
        1325    25.728600     683.0000     722.0600     333.0000
        1326    25.740900     824.0000     813.5200     332.9200
        1327    25.753100     879.0000     908.9100     332.8300
        1328    25.765400     945.0000     999.7300     332.7500
        1329    25.777600    1047.0000    1074.4300     332.6700
        1330    25.789900    1095.0000    1115.4700     332.5800
        1331    25.802100    1072.0000    1107.8600     332.5000
        1332    25.814400    1040.0000    1057.0500     332.4100
        1333    25.826600     986.0000     988.4400     332.3300
        1334    25.838900     951.0000     923.1900     332.2400
        1335    25.851100     853.0000     862.7700     332.1500
        1336    25.863400     758.0000     796.9000     332.0700
        1337    25.875600     677.0000     720.5400     331.9800
        1338    25.887900     647.0000     641.5600     331.8900
        1339    25.900100     559.0000     572.0200     331.8000
        1340    25.912400     521.0000     517.7200     331.7200
        1341    25.924600     505.0000     477.8500     331.6300
        1342    25.936900     432.0000     449.0500     331.5400
        1343    25.949100     412.0000     428.1300     331.4500
        1344    25.961400     393.0000     412.6900     331.3600
        1345    25.973600     358.0000     401.1400     331.2700
        1346    25.985900     395.0000     392.4100     331.1800
        1347    25.998100     399.0000     385.8600     331.0900
        1348    26.010400     379.0000     381.1300     331.0000
        1349    26.022600     370.0000     378.1900     330.9000
        1350    26.034900     366.0000     376.9600     330.8100
        1351    26.047100     351.0000     376.6800     330.7200
        1352    26.059400     405.0000     378.2600     330.6300
        1353    26.071600     362.0000     381.9100     330.5400
        1354    26.083900     390.0000     386.8100     330.4400
        1355    26.096100     383.0000     389.4500     330.3500
        1356    26.108400     374.0000     391.7900     330.2500
        1357    26.120600     394.0000     395.3300     330.1600
        1358    26.132900     412.0000     397.3000     330.0600
        1359    26.145100     406.0000     397.4900     329.9700
        1360    26.157400     406.0000     395.6700     329.8700
        1361    26.169600     399.0000     390.5200     329.7800
        1362    26.181900     346.0000     390.0600     329.6800
        1363    26.194200     376.0000     393.8000     329.5900
        1364    26.206400     379.0000     396.9400     329.4900
        1365    26.218700     361.0000     380.9200     329.3900
        1366    26.230900     380.0000     367.1900     329.2900
        1367    26.243200     326.0000     363.4200     329.2000
        1368    26.255400     335.0000     363.9600     329.1000
        1369    26.267700     352.0000     366.2000     329.0000
        1370    26.279900     393.0000     362.2100     328.9000
        1371    26.292200     335.0000     354.0700     328.8000
        1372    26.304400     361.0000     352.7500     328.7000
        1373    26.316700     362.0000     353.8900     328.6000
        1374    26.328900     316.0000     356.1100     328.5000
        1375    26.341200     349.0000     358.6300     328.4000
        1376    26.353400     338.0000     362.7100     328.3000
        1377    26.365700     358.0000     369.4600     328.2000
        1378    26.377900     379.0000     379.4200     328.1000
        1379    26.390200     383.0000     393.3300     327.9900
        1380    26.402400     382.0000     411.0200     327.8900
        1381    26.414700     401.0000     430.7400     327.7900
        1382    26.426900     391.0000     449.9700     327.6900
        1383    26.439200     417.0000     469.5400     327.5800
        1384    26.451400     416.0000     484.9300     327.4800
        1385    26.463700     414.0000     488.7600     327.3700
        1386    26.475900     390.0000     477.3000     327.2700
        1387    26.488200     403.0000     458.4500     327.1600
        1388    26.500400     404.0000     442.9400     327.0600
        1389    26.512700     397.0000     433.1300     326.9500
        1390    26.524900     392.0000     424.3000     326.8500
        1391    26.537200     415.0000     410.9900     326.7400
        1392    26.549400     379.0000     393.3100     326.6300
        1393    26.561700     347.0000     376.4900     326.5300
        1394    26.573900     371.0000     363.9600     326.4200
        1395    26.586200     339.0000     355.6200     326.3100
        1396    26.598400     347.0000     350.2900     326.2000
        1397    26.610700     397.0000     347.1300     326.1000
        1398    26.622900     337.0000     345.9100     325.9900
        1399    26.635200     343.0000     344.8200     325.8800
        1400    26.647400     361.0000     344.0400     325.7700
        1401    26.659700     339.0000     344.6500     325.6600
        1402    26.671900     319.0000     346.7300     325.5500
        1403    26.684200     330.0000     346.9900     325.4400
        1404    26.696400     328.0000     343.7700     325.3300
        1405    26.708700     350.0000     345.7900     325.2200
        1406    26.720900     350.0000     346.8700     325.1100
        1407    26.733200     345.0000     349.7300     325.0000
        1408    26.745400     365.0000     355.3300     324.8800
        1409    26.757700     360.0000     359.5400     324.7700
        1410    26.769900     333.0000     351.0500     324.6600
        1411    26.782200     360.0000     340.4800     324.5500
        1412    26.794400     322.0000     338.5500     324.4300
        1413    26.806700     344.0000     339.3800     324.3200
        1414    26.818900     354.0000     341.7300     324.2000
        1415    26.831200     380.0000     342.2300     324.0900
        1416    26.843500     328.0000     335.1800     323.9800
        1417    26.855700     344.0000     331.8500     323.8600
        1418    26.868000     304.0000     331.0100     323.7500
        1419    26.880200     373.0000     330.6300     323.6300
        1420    26.892500     342.0000     330.3800     323.5100
        1421    26.904700     328.0000     330.1900     323.4000
        1422    26.917000     333.0000     330.0400     323.2800
        1423    26.929200     348.0000     329.9200     323.1600
        1424    26.941500     326.0000     329.8200     323.0500
        1425    26.953700     334.0000     329.7400     322.9300
        1426    26.966000     300.0000     329.6800     322.8100
        1427    26.978200     329.0000     329.6300     322.6900
        1428    26.990500     314.0000     329.6000     322.5800
        1429    27.002700     350.0000     329.5800     322.4600
        1430    27.015000     349.0000     329.5800     322.3400
        1431    27.027200     364.0000     329.6000     322.2200
        1432    27.039500     313.0000     329.6300     322.1000
        1433    27.051700     344.0000     329.7100     321.9800
        1434    27.064000     318.0000     329.8400     321.8600
        1435    27.076200     349.0000     330.0800     321.7400
        1436    27.088500     343.0000     330.5700     321.6200
        1437    27.100700     338.0000     331.0300     321.4900
        1438    27.113000     336.0000     331.3300     321.3700
        1439    27.125200     307.0000     331.9100     321.2500
        1440    27.137500     386.0000     332.8300     321.1300
        1441    27.149700     356.0000     333.4400     321.0100
        1442    27.162000     307.0000     332.3000     320.8800
        1443    27.174200     340.0000     332.0600     320.7600
        1444    27.186500     354.0000     332.4300     320.6400
        1445    27.198700     329.0000     333.0800     320.5100
        1446    27.211000     339.0000     333.9100     320.3900
        1447    27.223200     370.0000     334.2700     320.2600
        1448    27.235500     331.0000     334.2500     320.1400
        1449    27.247700     358.0000     334.9200     320.0200
        1450    27.260000     347.0000     335.9100     319.8900
        1451    27.272200     376.0000     337.1500     319.7600
        1452    27.284500     346.0000     338.6800     319.6400
        1453    27.296700     340.0000     340.5900     319.5100
        1454    27.309000     355.0000     342.8200     319.3900
        1455    27.321200     337.0000     345.9400     319.2600
        1456    27.333500     377.0000     350.0600     319.1300
        1457    27.345700     335.0000     355.4900     319.0000
        1458    27.358000     357.0000     362.4300     318.8800
        1459    27.370200     356.0000     370.7200     318.7500
        1460    27.382500     377.0000     379.8300     318.6200
        1461    27.394700     373.0000     389.0500     318.4900
        1462    27.407000     383.0000     397.5600     318.3600
        1463    27.419200     316.0000     403.7700     318.2300
        1464    27.431500     382.0000     405.8500     318.1000
        1465    27.443700     355.0000     403.6600     317.9700
        1466    27.456000     341.0000     399.7100     317.8400
        1467    27.468200     407.0000     396.7300     317.7100
        1468    27.480500     398.0000     395.4100     317.5800
        1469    27.492800     395.0000     394.7300     317.4500
        1470    27.505000     382.0000     393.5000     317.3200
        1471    27.517300     369.0000     391.8700     317.1900
        1472    27.529500     347.0000     391.3400     317.0600
        1473    27.541800     374.0000     393.2600     316.9300
        1474    27.554000     385.0000     398.1600     316.7900
        1475    27.566300     435.0000     406.1700     316.6600
        1476    27.578500     408.0000     417.4400     316.5300
        1477    27.590800     485.0000     432.4300     316.3900
        1478    27.603000     418.0000     452.0700     316.2600
        1479    27.615300     472.0000     478.0700     316.1300
        1480    27.627500     485.0000     513.3100     315.9900
        1481    27.639800     561.0000     562.3600     315.8600
        1482    27.652000     584.0000     631.9100     315.7200
        1483    27.664300     708.0000     730.1500     315.5900
        1484    27.676500     826.0000     862.8800     315.4500
        1485    27.688800    1067.0000    1026.3200     315.3200
        1486    27.701000    1195.0000    1205.3300     315.1800
        1487    27.713300    1456.0000    1385.6400     315.0500
        1488    27.725500    1673.0000    1551.9600     314.9100
        1489    27.737800    1776.0000    1662.6000     314.7700
        1490    27.750000    1761.0000    1658.3400     314.6400
        1491    27.762300    1580.0000    1536.9500     314.5000
        1492    27.774500    1330.0000    1381.1600     314.3600
        1493    27.786800    1200.0000    1264.8500     314.2200
        1494    27.799000    1198.0000    1192.5100     314.0900
        1495    27.811300    1166.0000    1122.4300     313.9500
        1496    27.823500     996.0000    1011.9200     313.8100
        1497    27.835800     867.0000     863.2800     313.6700
        1498    27.848000     675.0000     718.8800     313.5300
        1499    27.860300     570.0000     608.3300     313.3900
        1500    27.872500     504.0000     532.5100     313.2500
        1501    27.884800     462.0000     481.5200     313.1100
        1502    27.897000     420.0000     446.4600     312.9700
        1503    27.909300     379.0000     421.5400     312.8300
        1504    27.921500     417.0000     403.1900     312.6900
        1505    27.933800     411.0000     389.2700     312.5500
        1506    27.946000     387.0000     378.4300     312.4100
        1507    27.958300     394.0000     369.8000     312.2700
        1508    27.970500     370.0000     362.7900     312.1300
        1509    27.982800     351.0000     357.0200     311.9900
        1510    27.995000     342.0000     352.1900     311.8400
        1511    28.007300     437.0000     348.1000     311.7000
        1512    28.019500     335.0000     344.6100     311.5600
        1513    28.031800     337.0000     341.5900     311.4200
        1514    28.044000     314.0000     338.9500     311.2700
        1515    28.056300     319.0000     336.6400     311.1300
        1516    28.068500     337.0000     334.6000     310.9900
        1517    28.080800     358.0000     332.7800     310.8400
        1518    28.093000     303.0000     331.1500     310.7000
        1519    28.105300     349.0000     329.6800     310.5500
        1520    28.117500     324.0000     328.3600     310.4100
        1521    28.129800     341.0000     327.1500     310.2600
        1522    28.142100     350.0000     326.0500     310.1200
        1523    28.154300     337.0000     325.0500     309.9700
        1524    28.166600     351.0000     324.1200     309.8300
        1525    28.178800     332.0000     323.2700     309.6800
        1526    28.191100     333.0000     322.4800     309.5400
        1527    28.203300     295.0000     321.7600     309.3900
        1528    28.215600     354.0000     321.0800     309.2400
        1529    28.227800     315.0000     320.4700     309.1000
        1530    28.240100     334.0000     319.8900     308.9500
        1531    28.252300     357.0000     319.3500     308.8000
        1532    28.264600     313.0000     318.8500     308.6500
        1533    28.276800     341.0000     318.3200     308.5100
        1534    28.289100     318.0000     317.8600     308.3600
        1535    28.301300     343.0000     317.4400     308.2100
        1536    28.313600     332.0000     317.0600     308.0600
        1537    28.325800     330.0000     316.7100     307.9100
        1538    28.338100     342.0000     316.3700     307.7600
        1539    28.350300     342.0000     316.0600     307.6100
        1540    28.362600     307.0000     315.8400     307.4600
        1541    28.374800     323.0000     315.7800     307.3100
        1542    28.387100     322.0000     316.0500     307.1700
        1543    28.399300     342.0000     317.0000     307.0100
        1544    28.411600     343.0000     317.6100     306.8600
        1545    28.423800     299.0000     318.0600     306.7100
        1546    28.436100     314.0000     319.3300     306.5600
        1547    28.448300     350.0000     321.4900     306.4100
        1548    28.460600     340.0000     321.5100     306.2600
        1549    28.472800     323.0000     317.3200     306.1100
        1550    28.485100     306.0000     316.4300     305.9600
        1551    28.497300     338.0000     316.7700     305.8100
        1552    28.509600     307.0000     317.6600     305.6500
        1553    28.521800     326.0000     319.1400     305.5000
        1554    28.534100     354.0000     319.5500     305.3500
        1555    28.546300     338.0000     318.1600     305.2000
        1556    28.558600     344.0000     317.2700     305.0400
        1557    28.570800     318.0000     317.8100     304.8900
        1558    28.583100     311.0000     319.3100     304.7400
        1559    28.595300     310.0000     321.5300     304.5800
        1560    28.607600     341.0000     324.3700     304.4300
        1561    28.619800     332.0000     327.4000     304.2700
        1562    28.632100     347.0000     329.8800     304.1200
        1563    28.644300     285.0000     332.3300     303.9700
        1564    28.656600     329.0000     334.1900     303.8100
        1565    28.668800     386.0000     334.6800     303.6600
        1566    28.681100     358.0000     333.5700     303.5000
        1567    28.693300     347.0000     331.4000     303.3400
        1568    28.705600     329.0000     329.0500     303.1900
        1569    28.717800     324.0000     327.0200     303.0300
        1570    28.730100     323.0000     325.1800     302.8800
        1571    28.742300     323.0000     323.1300     302.7200
        1572    28.754600     353.0000     320.6400     302.5600
        1573    28.766800     303.0000     317.8800     302.4100
        1574    28.779100     346.0000     315.2900     302.2500
        1575    28.791400     321.0000     313.1500     302.0900
        1576    28.803600     309.0000     311.4800     301.9400
        1577    28.815900     337.0000     310.2100     301.7800
        1578    28.828100     293.0000     309.2300     301.6200
        1579    28.840400     309.0000     308.4700     301.4600
        1580    28.852600     329.0000     307.8400     301.3100
        1581    28.864900     319.0000     307.3300     301.1500
        1582    28.877100     303.0000     306.8900     300.9900
        1583    28.889400     343.0000     306.5100     300.8300
        1584    28.901600     321.0000     306.1700     300.6700
        1585    28.913900     313.0000     305.8700     300.5100
        1586    28.926100     333.0000     305.6000     300.3500
        1587    28.938400     317.0000     305.3500     300.1900
        1588    28.950600     320.0000     305.1200     300.0400
        1589    28.962900     278.0000     304.9100     299.8800
        1590    28.975100     294.0000     304.7200     299.7200
        1591    28.987400     322.0000     304.5300     299.5600
        1592    28.999600     296.0000     304.3600     299.4000
        1593    29.011900     312.0000     304.2000     299.2300
        1594    29.024100     328.0000     304.0600     299.0700
        1595    29.036400     289.0000     303.9400     298.9100
        1596    29.048600     330.0000     303.8600     298.7500
        1597    29.060900     330.0000     303.8600     298.5900
        1598    29.073100     323.0000     303.9500     298.4300
        1599    29.085400     322.0000     303.9300     298.2700
        1600    29.097600     320.0000     303.9800     298.1100
        1601    29.109900     308.0000     304.1900     297.9400
        1602    29.122100     297.0000     304.4400     297.7800
        1603    29.134400     304.0000     303.9500     297.6200
        1604    29.146600     328.0000     303.4300     297.4600
        1605    29.158900     326.0000     303.3300     297.3000
        1606    29.171100     323.0000     303.3500     297.1300
        1607    29.183400     289.0000     303.4700     296.9700
        1608    29.195600     300.0000     303.6400     296.8100
        1609    29.207900     298.0000     303.4600     296.6400
        1610    29.220100     301.0000     303.2300     296.4800
        1611    29.232400     298.0000     303.2500     296.3200
        1612    29.244600     283.0000     303.3700     296.1500
        1613    29.256900     344.0000     303.5300     295.9900
        1614    29.269100     326.0000     303.7600     295.8200
        1615    29.281400     326.0000     304.0500     295.6600
        1616    29.293600     337.0000     304.4000     295.5000
        1617    29.305900     316.0000     304.8400     295.3300
        1618    29.318100     318.0000     305.3900     295.1700
        1619    29.330400     316.0000     306.0700     295.0000
        1620    29.342600     312.0000     306.8800     294.8400
        1621    29.354900     332.0000     307.8900     294.6700
        1622    29.367100     321.0000     309.1500     294.5000
        1623    29.379400     339.0000     310.7100     294.3400
        1624    29.391600     289.0000     312.6200     294.1700
        1625    29.403900     308.0000     314.9700     294.0100
        1626    29.416200     301.0000     317.8500     293.8400
        1627    29.428400     287.0000     321.4400     293.6800
        1628    29.440700     327.0000     326.0400     293.5100
        1629    29.452900     345.0000     332.1700     293.3400
        1630    29.465200     346.0000     340.6900     293.1800
        1631    29.477400     348.0000     352.9700     293.0100
        1632    29.489700     309.0000     370.8600     292.8400
        1633    29.501900     388.0000     396.1700     292.6700
        1634    29.514200     392.0000     429.2600     292.5100
        1635    29.526400     475.0000     467.6500     292.3400
        1636    29.538700     484.0000     507.9500     292.1700
        1637    29.550900     536.0000     547.3800     292.0100
        1638    29.563200     566.0000     578.3300     291.8400
        1639    29.575400     636.0000     585.8400     291.6700
        1640    29.587700     560.0000     562.9100     291.5000
        1641    29.599900     514.0000     526.1000     291.3300
        1642    29.612200     466.0000     497.0200     291.1600
        1643    29.624400     459.0000     481.5900     291.0000
        1644    29.636700     447.0000     473.0700     290.8300
        1645    29.648900     459.0000     459.6800     290.6600
        1646    29.661200     443.0000     433.6800     290.4900
        1647    29.673400     382.0000     400.2400     290.3200
        1648    29.685700     406.0000     370.4200     290.1500
        1649    29.697900     343.0000     348.9800     289.9800
        1650    29.710200     341.0000     334.6800     289.8100
        1651    29.722400     328.0000     325.1200     289.6400
        1652    29.734700     319.0000     318.5300     289.4700
        1653    29.746900     310.0000     313.7900     289.3000
        1654    29.759200     346.0000     310.2700     289.1300
        1655    29.771400     332.0000     307.5600     288.9600
        1656    29.783700     295.0000     305.4300     288.7900
        1657    29.795900     317.0000     303.7000     288.6200
        1658    29.808200     304.0000     302.2900     288.4500
        1659    29.820400     300.0000     301.1100     288.2800
        1660    29.832700     305.0000     300.1000     288.1100
        1661    29.844900     303.0000     299.2500     287.9400
        1662    29.857200     312.0000     298.5100     287.7700
        1663    29.869400     295.0000     297.8600     287.6000
        1664    29.881700     308.0000     297.3200     287.4300
        1665    29.893900     277.0000     296.8700     287.2600
        1666    29.906200     344.0000     296.4500     287.0800
        1667    29.918400     338.0000     296.0800     286.9100
        1668    29.930700     313.0000     295.7900     286.7400
        1669    29.942900     304.0000     295.5700     286.5700
        1670    29.955200     339.0000     295.2300     286.4000
        1671    29.967400     297.0000     294.7400     286.2200
        1672    29.979700     314.0000     294.4500     286.0500
        1673    29.991900     300.0000     294.2300     285.8800
        1674    30.004200     317.0000     294.0600     285.7100
        1675    30.016400     303.0000     293.9400     285.5400
        1676    30.028700     312.0000     293.8000     285.3600
        1677    30.041000     303.0000     293.5500     285.1900
        1678    30.053200     326.0000     293.3800     285.0200
        1679    30.065500     315.0000     293.2800     284.8400
        1680    30.077700     326.0000     293.2000     284.6700
        1681    30.090000     300.0000     293.1400     284.5000
        1682    30.102200     285.0000     293.1200     284.3300
        1683    30.114500     295.0000     293.2200     284.1500
        1684    30.126700     292.0000     293.5900     283.9800
        1685    30.139000     289.0000     294.4900     283.8000
        1686    30.151200     278.0000     296.4400     283.6300
        1687    30.163500     303.0000     298.9100     283.4600
        1688    30.175700     296.0000     300.3300     283.2800
        1689    30.188000     299.0000     303.1700     283.1100
        1690    30.200200     311.0000     307.9300     282.9400
        1691    30.212500     339.0000     310.9100     282.7600
        1692    30.224700     289.0000     301.5900     282.5900
        1693    30.237000     300.0000     297.4200     282.4100
        1694    30.249200     320.0000     297.1100     282.2400
        1695    30.261500     282.0000     298.0100     282.0600
        1696    30.273700     314.0000     300.0100     281.8900
        1697    30.286000     290.0000     302.0000     281.7200
        1698    30.298200     308.0000     298.8100     281.5400
        1699    30.310500     314.0000     294.8100     281.3700
        1700    30.322700     280.0000     293.9800     281.1900
        1701    30.335000     305.0000     293.9100     281.0200
        1702    30.347200     293.0000     294.0700     280.8400
        1703    30.359500     302.0000     294.4600     280.6700
        1704    30.371700     308.0000     295.2400     280.4900
        1705    30.384000     318.0000     296.8200     280.3200
        1706    30.396200     311.0000     300.0900     280.1400
        1707    30.408500     308.0000     302.8100     279.9600
        1708    30.420700     281.0000     305.1000     279.7900
        1709    30.433000     304.0000     309.5000     279.6100
        1710    30.445200     278.0000     316.1900     279.4400
        1711    30.457500     306.0000     316.7000     279.2600
        1712    30.469700     316.0000     305.4600     279.0900
        1713    30.482000     271.0000     303.5600     278.9100
        1714    30.494200     306.0000     304.7600     278.7300
        1715    30.506500     289.0000     308.2900     278.5600
        1716    30.518700     317.0000     313.2600     278.3800
        1717    30.531000     347.0000     316.7100     278.2100
        1718    30.543200     308.0000     314.2900     278.0300
        1719    30.555500     278.0000     315.0900     277.8500
        1720    30.567700     336.0000     317.0200     277.6800
        1721    30.580000     302.0000     311.0300     277.5000
        1722    30.592200     324.0000     310.2300     277.3200
        1723    30.604500     321.0000     311.7900     277.1500
        1724    30.616700     283.0000     314.3100     276.9700
        1725    30.629000     336.0000     318.2500     276.7900
        1726    30.641200     319.0000     322.7500     276.6200
        1727    30.653500     323.0000     322.1000     276.4400
        1728    30.665700     300.0000     319.7100     276.2600
        1729    30.678000     351.0000     321.4300     276.0900
        1730    30.690300     308.0000     324.5300     275.9100
        1731    30.702500     328.0000     328.4900     275.7300
        1732    30.714800     289.0000     333.1600     275.5500
        1733    30.727000     331.0000     338.2300     275.3800
        1734    30.739300     312.0000     343.0100     275.2000
        1735    30.751500     352.0000     349.1000     275.0200
        1736    30.763800     327.0000     356.1000     274.8400
        1737    30.776000     342.0000     364.4200     274.6700
        1738    30.788300     337.0000     374.7800     274.4900
        1739    30.800500     344.0000     387.1800     274.3100
        1740    30.812800     391.0000     402.0100     274.1300
        1741    30.825000     399.0000     419.7400     273.9600
        1742    30.837300     412.0000     440.7500     273.7800
        1743    30.849500     450.0000     465.6600     273.6000
        1744    30.861800     469.0000     496.1300     273.4200
        1745    30.874000     558.0000     533.8300     273.2500
        1746    30.886300     549.0000     581.5600     273.0700
        1747    30.898500     622.0000     643.8500     272.8900
        1748    30.910800     720.0000     727.6900     272.7100
        1749    30.923000     799.0000     842.6500     272.5300
        1750    30.935300    1001.0000     999.9600     272.3600
        1751    30.947500    1216.0000    1208.3800     272.1800
        1752    30.959800    1494.0000    1466.9700     272.0000
        1753    30.972000    1759.0000    1760.7600     271.8200
        1754    30.984300    2090.0000    2064.7000     271.6400
        1755    30.996500    2347.0000    2344.4500     271.4600
        1756    31.008800    2482.0000    2542.9000     271.2900
        1757    31.021000    2504.0000    2589.6700     271.1100
        1758    31.033300    2477.0000    2466.4300     270.9300
        1759    31.045500    2197.0000    2251.2600     270.7500
        1760    31.057800    2067.0000    2050.4100     270.5700
        1761    31.070000    1987.0000    1911.2100     270.3900
        1762    31.082300    1805.0000    1813.4200     270.2200
        1763    31.094500    1698.0000    1702.7800     270.0400
        1764    31.106800    1432.0000    1533.9400     269.8600
        1765    31.119000    1283.0000    1311.3000     269.6800
        1766    31.131300    1090.0000    1082.6000     269.5000
        1767    31.143500     799.0000     889.9900     269.3200
        1768    31.155800     743.0000     748.6400     269.1400
        1769    31.168000     612.0000     643.6700     268.9700
        1770    31.180300     521.0000     568.4700     268.7900
        1771    31.192500     477.0000     513.6400     268.6100
        1772    31.204800     434.0000     472.7800     268.4300
        1773    31.217000     423.0000     441.5500     268.2500
        1774    31.229300     403.0000     417.1400     268.0700
        1775    31.241500     401.0000     397.7400     267.8900
        1776    31.253800     429.0000     382.0700     267.7100
        1777    31.266000     346.0000     369.0500     267.5400
        1778    31.278300     356.0000     357.9500     267.3600
        1779    31.290500     360.0000     348.7500     267.1800
        1780    31.302800     350.0000     340.9500     267.0000
        1781    31.315000     338.0000     334.2600     266.8200
        1782    31.327300     312.0000     328.4900     266.6400
        1783    31.339600     338.0000     323.4500     266.4600
        1784    31.351800     332.0000     318.9100     266.2800
        1785    31.364100     304.0000     315.0200     266.1000
        1786    31.376300     312.0000     311.9800     265.9300
        1787    31.388600     282.0000     310.0600     265.7500
        1788    31.400800     312.0000     310.1300     265.5700
        1789    31.413100     306.0000     310.0900     265.3900
        1790    31.425300     310.0000     309.8000     265.2100
        1791    31.437600     286.0000     311.8300     265.0300
        1792    31.449800     292.0000     316.4000     264.8500
        1793    31.462100     295.0000     314.8000     264.6700
        1794    31.474300     297.0000     300.4900     264.4900
        1795    31.486600     304.0000     295.8700     264.3100
        1796    31.498800     309.0000     294.3600     264.1400
        1797    31.511100     298.0000     294.0900     263.9600
        1798    31.523300     315.0000     295.2900     263.7800
        1799    31.535600     275.0000     296.6600     263.6000
        1800    31.547800     278.0000     291.5500     263.4200
        1801    31.560100     289.0000     285.2800     263.2400
        1802    31.572300     293.0000     282.9600     263.0600
        1803    31.584600     294.0000     281.6600     262.8800
        1804    31.596800     284.0000     280.6400     262.7000
        1805    31.609100     271.0000     279.7400     262.5200
        1806    31.621300     280.0000     278.9200     262.3400
        1807    31.633600     279.0000     278.1700     262.1700
        1808    31.645800     276.0000     277.4600     261.9900
        1809    31.658100     279.0000     276.8000     261.8100
        1810    31.670300     270.0000     276.1700     261.6300
        1811    31.682600     272.0000     275.5800     261.4500
        1812    31.694800     262.0000     275.0200     261.2700
        1813    31.707100     303.0000     274.4900     261.0900
        1814    31.719300     287.0000     273.9800     260.9100
        1815    31.731600     275.0000     273.5000     260.7300
        1816    31.743800     245.0000     273.0500     260.5600
        1817    31.756100     253.0000     272.6100     260.3800
        1818    31.768300     280.0000     272.2000     260.2000
        1819    31.780600     269.0000     271.8100     260.0200
        1820    31.792800     282.0000     271.4300     259.8400
        1821    31.805100     277.0000     271.0800     259.6600
        1822    31.817300     291.0000     270.7400     259.4800
        1823    31.829600     293.0000     270.4200     259.3000
        1824    31.841800     311.0000     270.1100     259.1200
        1825    31.854100     281.0000     269.8200     258.9500
        1826    31.866300     294.0000     269.5500     258.7700
        1827    31.878600     289.0000     269.2900     258.5900
        1828    31.890800     270.0000     269.0500     258.4100
        1829    31.903100     292.0000     268.8400     258.2300
        1830    31.915300     283.0000     268.6400     258.0500
        1831    31.927600     284.0000     268.4600     257.8700
        1832    31.939800     290.0000     268.3100     257.7000
        1833    31.952100     301.0000     268.1800     257.5200
        1834    31.964400     250.0000     268.0700     257.3400
        1835    31.976600     281.0000     268.0000     257.1600
        1836    31.988900     246.0000     267.9500     256.9800
        1837    32.001100     271.0000     267.9400     256.8000
        1838    32.013400     266.0000     267.9700     256.6200
        1839    32.025600     296.0000     268.0400     256.4500
        1840    32.037900     309.0000     268.1600     256.2700
        1841    32.050100     269.0000     268.3200     256.0900
        1842    32.062400     270.0000     268.5400     255.9100
        1843    32.074600     279.0000     268.8100     255.7300
        1844    32.086900     273.0000     269.1500     255.5500
        1845    32.099100     257.0000     269.6000     255.3800
        1846    32.111400     267.0000     270.2300     255.2000
        1847    32.123600     282.0000     271.1900     255.0200
        1848    32.135900     241.0000     272.7500     254.8400
        1849    32.148100     275.0000     275.6000     254.6600
        1850    32.160400     271.0000     278.9200     254.4900
        1851    32.172600     300.0000     281.6600     254.3100
        1852    32.184900     267.0000     285.9200     254.1300
        1853    32.197100     282.0000     292.7000     253.9500
        1854    32.209400     284.0000     297.4900     253.7700
        1855    32.221600     291.0000     290.9300     253.6000
        1856    32.233900     273.0000     290.5500     253.4200
        1857    32.246100     285.0000     294.5400     253.2400
        1858    32.258400     306.0000     300.1200     253.0600
        1859    32.270600     300.0000     307.9100     252.8900
        1860    32.282900     304.0000     318.2800     252.7100
        1861    32.295100     307.0000     328.4800     252.5300
        1862    32.307400     349.0000     338.7700     252.3500
        1863    32.319600     334.0000     358.3900     252.1800
        1864    32.331900     393.0000     387.9800     252.0000
        1865    32.344100     421.0000     428.0600     251.8200
        1866    32.356400     479.0000     477.9300     251.6500
        1867    32.368600     544.0000     533.8500     251.4700
        1868    32.380900     639.0000     590.8100     251.2900
        1869    32.393100     690.0000     641.6300     251.1100
        1870    32.405400     678.0000     672.2500     250.9400
        1871    32.417600     730.0000     665.6300     250.7600
        1872    32.429900     683.0000     626.0200     250.5800
        1873    32.442100     666.0000     584.6000     250.4100
        1874    32.454400     617.0000     558.3400     250.2300
        1875    32.466600     558.0000     539.1300     250.0500
        1876    32.478900     512.0000     521.2700     249.8800
        1877    32.491100     548.0000     506.0700     249.7000
        1878    32.503400     512.0000     477.9000     249.5200
        1879    32.515600     477.0000     437.2400     249.3500
        1880    32.527900     435.0000     399.5800     249.1700
        1881    32.540100     357.0000     372.3000     248.9900
        1882    32.552400     378.0000     349.4700     248.8200
        1883    32.564600     321.0000     322.9400     248.6400
        1884    32.576900     280.0000     304.0300     248.4700
        1885    32.589100     287.0000     294.6400     248.2900
        1886    32.601400     295.0000     288.4500     248.1100
        1887    32.613600     327.0000     284.5600     247.9400
        1888    32.625900     263.0000     282.6600     247.7600
        1889    32.638200     318.0000     280.8700     247.5900
        1890    32.650400     278.0000     274.7000     247.4100
        1891    32.662700     288.0000     269.9700     247.2300
        1892    32.674900     286.0000     267.8700     247.0600
        1893    32.687200     256.0000     266.7800     246.8800
        1894    32.699400     255.0000     266.6900     246.7100
        1895    32.711700     269.0000     267.0100     246.5300
        1896    32.723900     295.0000     267.1800     246.3600
        1897    32.736200     253.0000     268.3400     246.1800
        1898    32.748400     292.0000     270.7800     246.0100
        1899    32.760700     269.0000     271.9500     245.8300
        1900    32.772900     282.0000     267.0300     245.6600
        1901    32.785200     262.0000     265.7700     245.4800
        1902    32.797400     268.0000     266.7200     245.3100
        1903    32.809700     279.0000     268.2400     245.1300
        1904    32.821900     297.0000     271.0100     244.9600
        1905    32.834200     273.0000     275.2300     244.7800
        1906    32.846400     281.0000     278.2500     244.6100
        1907    32.858700     249.0000     278.3200     244.4300
        1908    32.870900     279.0000     283.4100     244.2600
        1909    32.883200     238.0000     292.5800     244.0900
        1910    32.895400     275.0000     304.7500     243.9100
        1911    32.907700     322.0000     319.0900     243.7400
        1912    32.919900     293.0000     334.3200     243.5600
        1913    32.932200     297.0000     347.9100     243.3900
        1914    32.944400     332.0000     356.0500     243.2200
        1915    32.956700     328.0000     355.3200     243.0400
        1916    32.968900     306.0000     345.1800     242.8700
        1917    32.981200     334.0000     332.0000     242.6900
        1918    32.993400     278.0000     322.1800     242.5200
        1919    33.005700     325.0000     317.1700     242.3500
        1920    33.017900     315.0000     315.0800     242.1700
        1921    33.030200     306.0000     312.5200     242.0000
        1922    33.042400     276.0000     306.2000     241.8300
        1923    33.054700     288.0000     295.7400     241.6600
        1924    33.066900     289.0000     284.1700     241.4800
        1925    33.079200     263.0000     274.4700     241.3100
        1926    33.091400     270.0000     267.4600     241.1400
        1927    33.103700     271.0000     262.6100     240.9600
        1928    33.115900     263.0000     259.2500     240.7900
        1929    33.128200     243.0000     256.8600     240.6200
        1930    33.140400     250.0000     255.1100     240.4500
        1931    33.152700     259.0000     253.8000     240.2700
        1932    33.164900     268.0000     252.8200     240.1000
        1933    33.177200     263.0000     252.0600     239.9300
        1934    33.189400     241.0000     251.5000     239.7600
        1935    33.201700     243.0000     251.0800     239.5900
        1936    33.213900     252.0000     250.8100     239.4100
        1937    33.226200     238.0000     250.6500     239.2400
        1938    33.238400     264.0000     250.6200     239.0700
        1939    33.250700     283.0000     250.6900     238.9000
        1940    33.262900     292.0000     250.9000     238.7300
        1941    33.275200     234.0000     251.2500     238.5600
        1942    33.287500     278.0000     251.7500     238.3900
        1943    33.299700     262.0000     252.4300     238.2200
        1944    33.312000     253.0000     253.3000     238.0400
        1945    33.324200     266.0000     254.4300     237.8700
        1946    33.336500     258.0000     255.8700     237.7000
        1947    33.348700     289.0000     257.7600     237.5300
        1948    33.361000     220.0000     260.3000     237.3600
        1949    33.373200     239.0000     263.7800     237.1900
        1950    33.385500     260.0000     268.6300     237.0200
        1951    33.397700     295.0000     275.3300     236.8500
        1952    33.410000     321.0000     284.3100     236.6800
        1953    33.422200     257.0000     295.6500     236.5100
        1954    33.434500     305.0000     308.8800     236.3400
        1955    33.446700     336.0000     322.9200     236.1700
        1956    33.459000     355.0000     336.0800     236.0000
        1957    33.471200     329.0000     345.6500     235.8300
        1958    33.483500     375.0000     348.4000     235.6600
        1959    33.495700     373.0000     343.2800     235.4900
        1960    33.508000     364.0000     333.4600     235.3200
        1961    33.520200     364.0000     323.8600     235.1600
        1962    33.532500     316.0000     317.2000     234.9900
        1963    33.544700     323.0000     313.2300     234.8200
        1964    33.557000     288.0000     309.9000     234.6500
        1965    33.569200     318.0000     304.7400     234.4800
        1966    33.581500     327.0000     296.5100     234.3100
        1967    33.593700     283.0000     286.2700     234.1400
        1968    33.606000     301.0000     276.2800     233.9800
        1969    33.618200     291.0000     268.0400     233.8100
        1970    33.630500     272.0000     261.8300     233.6400
        1971    33.642700     273.0000     257.3100     233.4700
        1972    33.655000     220.0000     254.0200     233.3000
        1973    33.667200     262.0000     251.6000     233.1400
        1974    33.679500     257.0000     249.7800     232.9700
        1975    33.691700     255.0000     248.4000     232.8000
        1976    33.704000     243.0000     247.3400     232.6300
        1977    33.716200     261.0000     246.5100     232.4700
        1978    33.728500     240.0000     245.8600     232.3000
        1979    33.740700     262.0000     245.3600     232.1300
        1980    33.753000     249.0000     244.9900     231.9700
        1981    33.765200     224.0000     244.7200     231.8000
        1982    33.777500     247.0000     244.5300     231.6300
        1983    33.789700     235.0000     244.4300     231.4700
        1984    33.802000     248.0000     244.4100     231.3000
        1985    33.814200     242.0000     244.4500     231.1300
        1986    33.826500     248.0000     244.5700     230.9700
        1987    33.838700     258.0000     244.7600     230.8000
        1988    33.851000     256.0000     245.0300     230.6400
        1989    33.863200     250.0000     245.3700     230.4700
        1990    33.875500     236.0000     245.8000     230.3100
        1991    33.887700     239.0000     246.3100     230.1400
        1992    33.900000     267.0000     246.9300     229.9800
        1993    33.912300     261.0000     247.6700     229.8100
        1994    33.924500     253.0000     248.5400     229.6500
        1995    33.936800     231.0000     249.5900     229.4800
        1996    33.949000     251.0000     250.8700     229.3200
        1997    33.961300     238.0000     252.4700     229.1500
        1998    33.973500     258.0000     254.4900     228.9900
        1999    33.985800     249.0000     256.6900     228.8200
        2000    33.998000     257.0000     259.3700     228.6600
        2001    34.010300     253.0000     262.8000     228.5000
        2002    34.022500     268.0000     266.9000     228.3300
        2003    34.034800     268.0000     270.1100     228.1700
        2004    34.047000     262.0000     273.9200     228.0000
        2005    34.059300     246.0000     279.7300     227.8400
        2006    34.071500     283.0000     286.8900     227.6800
        2007    34.083800     292.0000     295.3600     227.5100
        2008    34.096000     298.0000     305.3100     227.3500
        2009    34.108300     297.0000     316.7700     227.1900
        2010    34.120500     291.0000     329.2900     227.0300
        2011    34.132800     321.0000     343.8100     226.8600
        2012    34.145000     318.0000     362.8000     226.7000
        2013    34.157300     360.0000     389.3200     226.5400
        2014    34.169500     429.0000     429.4700     226.3800
        2015    34.181800     481.0000     493.6500     226.2200
        2016    34.194000     613.0000     597.7900     226.0500
        2017    34.206300     720.0000     760.8600     225.8900
        2018    34.218500     965.0000     988.1300     225.7300
        2019    34.230800    1246.0000    1254.6800     225.5700
        2020    34.243000    1605.0000    1546.4200     225.4100
        2021    34.255300    1817.0000    1860.3300     225.2500
        2022    34.267500    2105.0000    2092.9500     225.0900
        2023    34.279800    1980.0000    2026.8900     224.9200
        2024    34.292000    1638.0000    1660.9100     224.7600
        2025    34.304300    1326.0000    1320.7200     224.6000
        2026    34.316500    1140.0000    1164.8300     224.4400
        2027    34.328800    1171.0000    1146.0700     224.2800
        2028    34.341000    1181.0000    1203.2100     224.1200
        2029    34.353300    1214.0000    1269.6300     223.9600
        2030    34.365500    1117.0000    1212.8700     223.8000
        2031    34.377800     967.0000     989.5300     223.6400
        2032    34.390000     715.0000     733.9100     223.4800
        2033    34.402300     548.0000     555.9400     223.3300
        2034    34.414500     443.0000     451.3800     223.1700
        2035    34.426800     411.0000     389.5500     223.0100
        2036    34.439000     347.0000     350.6900     222.8500
        2037    34.451300     303.0000     324.6600     222.6900
        2038    34.463500     332.0000     306.2600     222.5300
        2039    34.475800     317.0000     292.7400     222.3700
        2040    34.488000     303.0000     282.4500     222.2200
        2041    34.500300     282.0000     274.4100     222.0600
        2042    34.512500     285.0000     267.9700     221.9000
        2043    34.524800     254.0000     262.7200     221.7400
        2044    34.537000     263.0000     258.3800     221.5800
        2045    34.549300     266.0000     254.7400     221.4300
        2046    34.561600     268.0000     251.6500     221.2700
        2047    34.573800     257.0000     249.0100     221.1100
        2048    34.586100     254.0000     246.7200     220.9600
        2049    34.598300     262.0000     244.7400     220.8000
        2050    34.610600     232.0000     243.0000     220.6400
        2051    34.622800     255.0000     241.4700     220.4900
        2052    34.635100     273.0000     240.1300     220.3300
        2053    34.647300     224.0000     238.9400     220.1700
        2054    34.659600     254.0000     237.8900     220.0200
        2055    34.671800     229.0000     236.9600     219.8600
        2056    34.684100     248.0000     236.1400     219.7100
        2057    34.696300     217.0000     235.4200     219.5500
        2058    34.708600     235.0000     234.8000     219.4000
        2059    34.720800     229.0000     234.2700     219.2400
        2060    34.733100     226.0000     233.8300     219.0900
        2061    34.745300     242.0000     233.4700     218.9300
        2062    34.757600     231.0000     233.2100     218.7800
        2063    34.769800     236.0000     233.0400     218.6200
        2064    34.782100     232.0000     232.9800     218.4700
        2065    34.794300     244.0000     233.0300     218.3100
        2066    34.806600     225.0000     233.2000     218.1600
        2067    34.818800     222.0000     233.5100     218.0100
        2068    34.831100     251.0000     233.9800     217.8500
        2069    34.843300     254.0000     234.6300     217.7000
        2070    34.855600     233.0000     235.4700     217.5500
        2071    34.867800     223.0000     236.5400     217.3900
        2072    34.880100     258.0000     237.8900     217.2400
        2073    34.892300     255.0000     239.6100     217.0900
        2074    34.904600     245.0000     241.8500     216.9300
        2075    34.916800     255.0000     244.8400     216.7800
        2076    34.929100     240.0000     248.9900     216.6300
        2077    34.941300     222.0000     254.8500     216.4800
        2078    34.953600     273.0000     263.1500     216.3300
        2079    34.965800     264.0000     274.7100     216.1700
        2080    34.978100     263.0000     290.0100     216.0200
        2081    34.990300     322.0000     308.6800     215.8700
        2082    35.002600     308.0000     329.3600     215.7200
        2083    35.014800     330.0000     350.0100     215.5700
        2084    35.027100     337.0000     367.0900     215.4200
        2085    35.039300     396.0000     374.7400     215.2700
        2086    35.051600     402.0000     368.5800     215.1200
        2087    35.063800     388.0000     352.2500     214.9700
        2088    35.076100     296.0000     335.4200     214.8200
        2089    35.088300     375.0000     323.9300     214.6700
        2090    35.100600     347.0000     318.4200     214.5200
        2091    35.112800     317.0000     316.4200     214.3700
        2092    35.125100     325.0000     313.5300     214.2200
        2093    35.137300     282.0000     305.7100     214.0700
        2094    35.149600     301.0000     292.2800     213.9200
        2095    35.161800     279.0000     276.8000     213.7700
        2096    35.174100     300.0000     263.1600     213.6200
        2097    35.186300     280.0000     252.7800     213.4700
        2098    35.198600     275.0000     245.5800     213.3200
        2099    35.210900     282.0000     240.3900     213.1800
        2100    35.223100     225.0000     236.4900     213.0300
        2101    35.235400     270.0000     233.8400     212.8800
        2102    35.247600     205.0000     232.0500     212.7300
        2103    35.259900     243.0000     230.8800     212.5900
        2104    35.272100     247.0000     230.0800     212.4400
        2105    35.284400     228.0000     229.7000     212.2900
        2106    35.296600     199.0000     229.7100     212.1400
        2107    35.308900     252.0000     229.8800     212.0000
        2108    35.321100     222.0000     229.5800     211.8500
        2109    35.333400     240.0000     229.3700     211.7000
        2110    35.345600     219.0000     229.9400     211.5600
        2111    35.357900     250.0000     230.9300     211.4100
        2112    35.370100     230.0000     232.2300     211.2700
        2113    35.382400     250.0000     233.9500     211.1200
        2114    35.394600     218.0000     236.1800     210.9800
        2115    35.406900     243.0000     238.8300     210.8300
        2116    35.419100     233.0000     242.0100     210.6900
        2117    35.431400     226.0000     246.7300     210.5400
        2118    35.443600     265.0000     253.5800     210.4000
        2119    35.455900     259.0000     263.3900     210.2500
        2120    35.468100     280.0000     277.1500     210.1100
        2121    35.480400     299.0000     294.4900     209.9600
        2122    35.492600     284.0000     317.4100     209.8200
        2123    35.504900     342.0000     343.7100     209.6800
        2124    35.517100     403.0000     371.0000     209.5300
        2125    35.529400     366.0000     394.9600     209.3900
        2126    35.541600     426.0000     408.4000     209.2400
        2127    35.553900     402.0000     404.8800     209.1000
        2128    35.566100     354.0000     386.5500     208.9600
        2129    35.578400     400.0000     364.3400     208.8200
        2130    35.590600     392.0000     347.8100     208.6700
        2131    35.602900     360.0000     339.3900     208.5300
        2132    35.615100     322.0000     336.5000     208.3900
        2133    35.627400     354.0000     334.1900     208.2500
        2134    35.639600     310.0000     327.0100     208.1100
        2135    35.651900     307.0000     312.4200     207.9600
        2136    35.664100     283.0000     293.3000     207.8200
        2137    35.676400     283.0000     274.9200     207.6800
        2138    35.688600     239.0000     260.4200     207.5400
        2139    35.700900     251.0000     250.2100     207.4000
        2140    35.713100     257.0000     243.5600     207.2600
        2141    35.725400     265.0000     239.6900     207.1200
        2142    35.737600     255.0000     238.0200     206.9800
        2143    35.749900     234.0000     238.0100     206.8400
        2144    35.762100     282.0000     239.1600     206.7000
        2145    35.774400     264.0000     240.9600     206.5600
        2146    35.786600     241.0000     242.5800     206.4200
        2147    35.798900     248.0000     242.5100     206.2800
        2148    35.811100     241.0000     239.6900     206.1400
        2149    35.823400     264.0000     235.1700     206.0000
        2150    35.835700     240.0000     231.1700     205.8700
        2151    35.847900     222.0000     228.7600     205.7300
        2152    35.860200     242.0000     227.7700     205.5900
        2153    35.872400     253.0000     227.5400     205.4500
        2154    35.884700     214.0000     227.1900     205.3100
        2155    35.896900     206.0000     225.8800     205.1800
        2156    35.909200     235.0000     223.4300     205.0400
        2157    35.921400     220.0000     220.4200     204.9000
        2158    35.933700     208.0000     217.4100     204.7600
        2159    35.945900     171.0000     215.4400     204.6300
        2160    35.958200     180.0000     214.3300     204.4900
        2161    35.970400     203.0000     213.7900     204.3500
        2162    35.982700     200.0000     213.7200     204.2200
        2163    35.994900     203.0000     214.0700     204.0800
        2164    36.007200     203.0000     214.7100     203.9500
        2165    36.019400     219.0000     215.3000     203.8100
        2166    36.031700     215.0000     215.7900     203.6800
        2167    36.043900     223.0000     216.0100     203.5400
        2168    36.056200     221.0000     215.4600     203.4100
        2169    36.068400     201.0000     214.1800     203.2700
        2170    36.080700     213.0000     212.8400     203.1400
        2171    36.092900     200.0000     211.9500     203.0000
        2172    36.105200     189.0000     211.5600     202.8700
        2173    36.117400     194.0000     211.3200     202.7300
        2174    36.129700     197.0000     210.9500     202.6000
        2175    36.141900     221.0000     210.5100     202.4700
        2176    36.154200     211.0000     209.7400     202.3300
        2177    36.166400     218.0000     208.7800     202.2000
        2178    36.178700     199.0000     207.9600     202.0700
        2179    36.190900     209.0000     207.3600     201.9300
        2180    36.203200     200.0000     207.0400     201.8000
        2181    36.215400     225.0000     207.0000     201.6700
        2182    36.227700     219.0000     207.4000     201.5400
        2183    36.239900     210.0000     207.6700     201.4000
        2184    36.252200     198.0000     207.5300     201.2700
        2185    36.264400     192.0000     208.1700     201.1400
        2186    36.276700     182.0000     209.8200     201.0100
        2187    36.288900     207.0000     211.8100     200.8800
        2188    36.301200     204.0000     209.3600     200.7500
        2189    36.313400     227.0000     205.8800     200.6200
        2190    36.325700     207.0000     205.1500     200.4900
        2191    36.337900     206.0000     204.9000     200.3600
        2192    36.350200     218.0000     204.8300     200.2300
        2193    36.362400     203.0000     205.2200     200.1000
        2194    36.374700     209.0000     206.1100     199.9700
        2195    36.386900     206.0000     206.5200     199.8400
        2196    36.399200     192.0000     204.4800     199.7100
        2197    36.411400     209.0000     202.8600     199.5800
        2198    36.423700     190.0000     202.3000     199.4500
        2199    36.435900     202.0000     202.0400     199.3200
        2200    36.448200     205.0000     201.8500     199.1900
        2201    36.460400     212.0000     201.6900     199.0600
        2202    36.472700     183.0000     201.5700     198.9400
        2203    36.485000     188.0000     201.4600     198.8100
        2204    36.497200     220.0000     201.2600     198.6800
        2205    36.509500     192.0000     201.0500     198.5500
        2206    36.521700     207.0000     200.8900     198.4300
        2207    36.534000     208.0000     200.7500     198.3000
        2208    36.546200     193.0000     200.6200     198.1700
        2209    36.558500     188.0000     200.4900     198.0400
        2210    36.570700     192.0000     200.3700     197.9200
        2211    36.583000     186.0000     200.2500     197.7900
        2212    36.595200     198.0000     200.1300     197.6700
        2213    36.607500     184.0000     200.0200     197.5400
        2214    36.619700     184.0000     199.9100     197.4100
        2215    36.632000     205.0000     199.8000     197.2900
        2216    36.644200     221.0000     199.7000     197.1600
        2217    36.656500     187.0000     199.6000     197.0400
        2218    36.668700     234.0000     199.5100     196.9100
        2219    36.681000     192.0000     199.4100     196.7900
        2220    36.693200     232.0000     199.3300     196.6700
        2221    36.705500     201.0000     199.2500     196.5400
        2222    36.717700     185.0000     199.1700     196.4200
        2223    36.730000     221.0000     199.1000     196.2900
        2224    36.742200     210.0000     199.0400     196.1700
        2225    36.754500     219.0000     198.9800     196.0500
        2226    36.766700     173.0000     198.9300     195.9200
        2227    36.779000     205.0000     198.8900     195.8000
        2228    36.791200     218.0000     198.8700     195.6800
        2229    36.803500     203.0000     198.8500     195.5600
        2230    36.815700     188.0000     198.8400     195.4300
        2231    36.828000     197.0000     198.8500     195.3100
        2232    36.840200     198.0000     198.8800     195.1900
        2233    36.852500     170.0000     198.9200     195.0700
        2234    36.864700     186.0000     198.9800     194.9500
        2235    36.877000     205.0000     199.0700     194.8300
        2236    36.889200     208.0000     199.1900     194.7000
        2237    36.901500     190.0000     199.3500     194.5800
        2238    36.913700     195.0000     199.5800     194.4600
        2239    36.926000     206.0000     199.8900     194.3400
        2240    36.938200     207.0000     200.3200     194.2200
        2241    36.950500     220.0000     200.9300     194.1000
        2242    36.962700     220.0000     201.7600     193.9800
        2243    36.975000     217.0000     202.8300     193.8600
        2244    36.987200     172.0000     204.1200     193.7400
        2245    36.999500     197.0000     205.5600     193.6200
        2246    37.011700     212.0000     207.0300     193.5100
        2247    37.024000     200.0000     208.2100     193.3900
        2248    37.036200     221.0000     208.7600     193.2700
        2249    37.048500     202.0000     208.7200     193.1500
        2250    37.060700     229.0000     208.6500     193.0300
        2251    37.073000     212.0000     209.0500     192.9100
        2252    37.085200     227.0000     210.0400     192.8000
        2253    37.097500     207.0000     211.5300     192.6800
        2254    37.109700     195.0000     213.3800     192.5600
        2255    37.122000     209.0000     215.4500     192.4500
        2256    37.134300     209.0000     217.7200     192.3300
        2257    37.146500     196.0000     220.5500     192.2100
        2258    37.158800     230.0000     224.6700     192.1000
        2259    37.171000     229.0000     231.0100     191.9800
        2260    37.183300     224.0000     240.6000     191.8600
        2261    37.195500     235.0000     254.5900     191.7500
        2262    37.207800     287.0000     273.8500     191.6300
        2263    37.220000     276.0000     298.2100     191.5200
        2264    37.232300     318.0000     326.2100     191.4000
        2265    37.244500     387.0000     355.2400     191.2900
        2266    37.256800     357.0000     379.9700     191.1700
        2267    37.269000     376.0000     391.0400     191.0600
        2268    37.281300     367.0000     381.2900     190.9400
        2269    37.293500     338.0000     356.3600     190.8300
        2270    37.305800     320.0000     331.1200     190.7200
        2271    37.318000     316.0000     315.2000     190.6000
        2272    37.330300     317.0000     309.2500     190.4900
        2273    37.342500     281.0000     309.4500     190.3800
        2274    37.354800     299.0000     310.5200     190.2600
        2275    37.367000     299.0000     306.3500     190.1500
        2276    37.379300     274.0000     292.9000     190.0400
        2277    37.391500     247.0000     272.8800     189.9300
        2278    37.403800     244.0000     252.9400     189.8100
        2279    37.416000     245.0000     237.2000     189.7000
        2280    37.428300     202.0000     226.0100     189.5900
        2281    37.440500     226.0000     218.1800     189.4800
        2282    37.452800     216.0000     212.6300     189.3700
        2283    37.465000     186.0000     208.6700     189.2600
        2284    37.477300     186.0000     205.7700     189.1500
        2285    37.489500     199.0000     203.5800     189.0400
        2286    37.501800     209.0000     201.9000     188.9200
        2287    37.514000     196.0000     200.6000     188.8100
        2288    37.526300     221.0000     199.5900     188.7000
        2289    37.538500     197.0000     198.8000     188.6000
        2290    37.550800     216.0000     198.2000     188.4900
        2291    37.563000     177.0000     197.7700     188.3800
        2292    37.575300     198.0000     197.4700     188.2700
        2293    37.587500     208.0000     197.3100     188.1600
        2294    37.599800     191.0000     197.3000     188.0500
        2295    37.612000     207.0000     197.4500     187.9400
        2296    37.624300     200.0000     197.8400     187.8300
        2297    37.636500     212.0000     198.5700     187.7300
        2298    37.648800     192.0000     199.7700     187.6200
        2299    37.661000     200.0000     201.5400     187.5100
        2300    37.673300     184.0000     204.3500     187.4000
        2301    37.685500     201.0000     208.4700     187.3000
        2302    37.697800     196.0000     213.9400     187.1900
        2303    37.710000     234.0000     220.4300     187.0800
        2304    37.722300     235.0000     227.4300     186.9800
        2305    37.734500     257.0000     233.8500     186.8700
        2306    37.746800     224.0000     237.4400     186.7600
        2307    37.759100     248.0000     235.8100     186.6600
        2308    37.771300     230.0000     229.6500     186.5500
        2309    37.783600     229.0000     222.7200     186.4500
        2310    37.795800     216.0000     217.9800     186.3400
        2311    37.808100     219.0000     215.9400     186.2400
        2312    37.820300     236.0000     215.8000     186.1300
        2313    37.832600     226.0000     216.4400     186.0300
        2314    37.844800     222.0000     216.1900     185.9200
        2315    37.857100     217.0000     213.6300     185.8200
        2316    37.869300     199.0000     208.8800     185.7100
        2317    37.881600     216.0000     203.6200     185.6100
        2318    37.893800     211.0000     199.2500     185.5100
        2319    37.906100     201.0000     196.0800     185.4000
        2320    37.918300     183.0000     193.8700     185.3000
        2321    37.930600     183.0000     192.3000     185.2000
        2322    37.942800     175.0000     191.1600     185.0900
        2323    37.955100     181.0000     190.2900     184.9900
        2324    37.967300     197.0000     189.6000     184.8900
        2325    37.979600     157.0000     189.0400     184.7900
        2326    37.991800     210.0000     188.5800     184.6900
        2327    38.004100     163.0000     188.1800     184.5900
        2328    38.016300     189.0000     187.8300     184.4800
        2329    38.028600     180.0000     187.5300     184.3800
        2330    38.040800     190.0000     187.2500     184.2800
        2331    38.053100     198.0000     187.0000     184.1800
        2332    38.065300     178.0000     186.7700     184.0800
        2333    38.077600     165.0000     186.5600     183.9800
        2334    38.089800     206.0000     186.3600     183.8800
        2335    38.102100     169.0000     186.1700     183.7800
        2336    38.114300     185.0000     185.9900     183.6800
        2337    38.126600     178.0000     185.8200     183.5800
        2338    38.138800     175.0000     185.6600     183.4800
        2339    38.151100     187.0000     185.5000     183.3800
        2340    38.163300     196.0000     185.3500     183.2800
        2341    38.175600     180.0000     185.2100     183.1900
        2342    38.187800     205.0000     185.0700     183.0900
        2343    38.200100     182.0000     184.9400     182.9900
        2344    38.212300     181.0000     184.8400     182.8900
        2345    38.224600     180.0000     184.7500     182.7900
        2346    38.236800     204.0000     184.6600     182.7000
        2347    38.249100     192.0000     184.6000     182.6000
        2348    38.261300     184.0000     184.5800     182.5000
        2349    38.273600     176.0000     184.5100     182.4000
        2350    38.285800     157.0000     184.2100     182.3100
        2351    38.298100     184.0000     183.9900     182.2100
        2352    38.310300     177.0000     183.8600     182.1200
        2353    38.322600     164.0000     183.7600     182.0200
        2354    38.334800     180.0000     183.6700     181.9200
        2355    38.347100     168.0000     183.5900     181.8300
        2356    38.359300     188.0000     183.5400     181.7300
        2357    38.371600     208.0000     183.4600     181.6400
        2358    38.383800     162.0000     183.2800     181.5400
        2359    38.396100     165.0000     183.1200     181.4500
        2360    38.408400     189.0000     183.0100     181.3500
        2361    38.420600     179.0000     182.9100     181.2600
        2362    38.432900     177.0000     182.8100     181.1600
        2363    38.445100     179.0000     182.7100     181.0700
        2364    38.457400     154.0000     182.6100     180.9800
        2365    38.469600     187.0000     182.5200     180.8800
        2366    38.481900     158.0000     182.4400     180.7900
        2367    38.494100     161.0000     182.3800     180.7000
        2368    38.506400     177.0000     182.3700     180.6000
        2369    38.518600     178.0000     182.4700     180.5100
        2370    38.530900     179.0000     182.7700     180.4200
        2371    38.543100     198.0000     183.0600     180.3300
        2372    38.555400     174.0000     183.4400     180.2400
        2373    38.567600     191.0000     184.2100     180.1400
        2374    38.579900     178.0000     185.2400     180.0500
        2375    38.592100     166.0000     184.4400     179.9600
        2376    38.604400     176.0000     182.6000     179.8700
        2377    38.616600     197.0000     182.1000     179.7800
        2378    38.628900     156.0000     182.1100     179.6900
        2379    38.641100     178.0000     182.3000     179.6000
        2380    38.653400     188.0000     182.6400     179.5100
        2381    38.665600     163.0000     183.0400     179.4200
        2382    38.677900     177.0000     183.0700     179.3300
        2383    38.690100     163.0000     182.6200     179.2400
        2384    38.702400     175.0000     181.5800     179.1500
        2385    38.714600     174.0000     181.1300     179.0600
        2386    38.726900     165.0000     180.9800     178.9700
        2387    38.739100     197.0000     180.9200     178.8800
        2388    38.751400     182.0000     180.9300     178.7900
        2389    38.763600     172.0000     180.9200     178.7000
        2390    38.775900     169.0000     180.7000     178.6200
        2391    38.788100     169.0000     180.4900     178.5300
        2392    38.800400     178.0000     180.3900     178.4400
        2393    38.812600     191.0000     180.3300     178.3500
        2394    38.824900     173.0000     180.2700     178.2700
        2395    38.837100     157.0000     180.2300     178.1800
        2396    38.849400     181.0000     180.1900     178.0900
        2397    38.861600     176.0000     180.1600     178.0000
        2398    38.873900     159.0000     180.1400     177.9200
        2399    38.886100     176.0000     180.1300     177.8300
        2400    38.898400     164.0000     180.1200     177.7500
        2401    38.910600     180.0000     180.1300     177.6600
        2402    38.922900     197.0000     180.1500     177.5700
        2403    38.935100     204.0000     180.1900     177.4900
        2404    38.947400     171.0000     180.2700     177.4000
        2405    38.959600     186.0000     180.3900     177.3200
        2406    38.971900     176.0000     180.6200     177.2300
        2407    38.984100     181.0000     180.9400     177.1500
        2408    38.996400     190.0000     181.2700     177.0600
        2409    39.008600     177.0000     181.7700     176.9800
        2410    39.020900     176.0000     182.5500     176.9000
        2411    39.033100     178.0000     183.1700     176.8100
        2412    39.045400     175.0000     182.7100     176.7300
        2413    39.057700     184.0000     182.8100     176.6400
        2414    39.069900     190.0000     183.6400     176.5600
        2415    39.082200     183.0000     184.9500     176.4800
        2416    39.094400     195.0000     186.6800     176.4000
        2417    39.106700     196.0000     188.8300     176.3100
        2418    39.118900     176.0000     191.3400     176.2300
        2419    39.131200     183.0000     193.8000     176.1500
        2420    39.143400     198.0000     195.2800     176.0700
        2421    39.155700     204.0000     195.6700     175.9800
        2422    39.167900     184.0000     194.9800     175.9000
        2423    39.180200     197.0000     193.4900     175.8200
        2424    39.192400     189.0000     192.0800     175.7400
        2425    39.204700     174.0000     191.1400     175.6600
        2426    39.216900     182.0000     191.0200     175.5800
        2427    39.229200     181.0000     191.9000     175.5000
        2428    39.241400     202.0000     193.1700     175.4200
        2429    39.253700     167.0000     191.7600     175.3400
        2430    39.265900     168.0000     188.9300     175.2600
        2431    39.278200     171.0000     187.0500     175.1800
        2432    39.290400     194.0000     185.5200     175.1000
        2433    39.302700     171.0000     184.2900     175.0200
        2434    39.314900     175.0000     183.4400     174.9400
        2435    39.327200     168.0000     183.1000     174.8600
        2436    39.339400     151.0000     183.2000     174.7800
        2437    39.351700     182.0000     182.8400     174.7000
        2438    39.363900     153.0000     181.6300     174.6300
        2439    39.376200     196.0000     180.8300     174.5500
        2440    39.388400     148.0000     180.3000     174.4700
        2441    39.400700     184.0000     180.1400     174.3900
        2442    39.412900     175.0000     180.1400     174.3200
        2443    39.425200     180.0000     180.2200     174.2400
        2444    39.437400     184.0000     180.3900     174.1600
        2445    39.449700     165.0000     180.6700     174.0800
        2446    39.461900     185.0000     180.9100     174.0100
        2447    39.474200     177.0000     180.9400     173.9300
        2448    39.486400     198.0000     180.9800     173.8500
        2449    39.498700     190.0000     181.1900     173.7800
        2450    39.510900     187.0000     181.5500     173.7000
        2451    39.523200     190.0000     181.9900     173.6300
        2452    39.535400     156.0000     182.5200     173.5500
        2453    39.547700     175.0000     183.1700     173.4800
        2454    39.559900     201.0000     183.9100     173.4000
        2455    39.572200     200.0000     184.6600     173.3300
        2456    39.584400     184.0000     185.5400     173.2500
        2457    39.596700     180.0000     186.6200     173.1800
        2458    39.608900     185.0000     187.8800     173.1000
        2459    39.621200     171.0000     189.3000     173.0300
        2460    39.633400     171.0000     190.9000     172.9500
        2461    39.645700     198.0000     192.7500     172.8800
        2462    39.657900     156.0000     194.9500     172.8100
        2463    39.670200     197.0000     197.7100     172.7300
        2464    39.682400     197.0000     201.3400     172.6600
        2465    39.694700     228.0000     205.7000     172.5900
        2466    39.707000     221.0000     211.1600     172.5200
        2467    39.719200     186.0000     218.7400     172.4400
        2468    39.731500     213.0000     228.9200     172.3700
        2469    39.743700     210.0000     238.6600     172.3000
        2470    39.756000     246.0000     249.3800     172.2300
        2471    39.768200     241.0000     266.8000     172.1500
        2472    39.780500     249.0000     290.6000     172.0800
        2473    39.792700     288.0000     318.6700     172.0100
        2474    39.805000     321.0000     350.7100     171.9400
        2475    39.817200     390.0000     383.4700     171.8700
        2476    39.829500     374.0000     410.8600     171.8000
        2477    39.841700     420.0000     424.2900     171.7300
        2478    39.854000     428.0000     417.6200     171.6600
        2479    39.866200     471.0000     396.6200     171.5900
        2480    39.878500     386.0000     371.8300     171.5200
        2481    39.890700     411.0000     352.1200     171.4500
        2482    39.903000     356.0000     341.3700     171.3800
        2483    39.915200     345.0000     337.6500     171.3100
        2484    39.927500     341.0000     334.5200     171.2400
        2485    39.939700     368.0000     330.9000     171.1700
        2486    39.952000     346.0000     322.2100     171.1000
        2487    39.964200     293.0000     306.5500     171.0300
        2488    39.976500     314.0000     286.7600     170.9700
        2489    39.988700     299.0000     267.7100     170.9000
        2490    40.001000     259.0000     252.9000     170.8300
        2491    40.013200     283.0000     243.0600     170.7600
        2492    40.025500     231.0000     236.4700     170.6900
        2493    40.037700     254.0000     232.6000     170.6300
        2494    40.050000     228.0000     231.4000     170.5600
        2495    40.062200     232.0000     230.9200     170.4900
        2496    40.074500     232.0000     229.0300     170.4200
        2497    40.086700     194.0000     224.3600     170.3600
        2498    40.099000     189.0000     217.7000     170.2900
        2499    40.111200     188.0000     211.2700     170.2300
        2500    40.123500     217.0000     206.6400     170.1600
        2501    40.135700     197.0000     203.9900     170.0900
        2502    40.148000     193.0000     202.7800     170.0300
        2503    40.160200     200.0000     202.2500     169.9600
        2504    40.172500     192.0000     201.4300     169.9000
        2505    40.184700     192.0000     199.4200     169.8300
        2506    40.197000     169.0000     195.9700     169.7700
        2507    40.209200     191.0000     191.8500     169.7000
        2508    40.221500     209.0000     188.0600     169.6400
        2509    40.233700     209.0000     185.0600     169.5700
        2510    40.246000     173.0000     182.8000     169.5100
        2511    40.258200     169.0000     181.1200     169.4400
        2512    40.270500     193.0000     179.8300     169.3800
        2513    40.282700     171.0000     178.8300     169.3200
        2514    40.295000     172.0000     178.0300     169.2500
        2515    40.307200     192.0000     177.3800     169.1900
        2516    40.319500     203.0000     176.8500     169.1300
        2517    40.331700     200.0000     176.3800     169.0600
        2518    40.344000     185.0000     175.9900     169.0000
        2519    40.356300     186.0000     175.6500     168.9400
        2520    40.368500     169.0000     175.3600     168.8800
        2521    40.380800     183.0000     175.1100     168.8100
        2522    40.393000     203.0000     174.9000     168.7500
        2523    40.405300     193.0000     174.7100     168.6900
        2524    40.417500     197.0000     174.5500     168.6300
        2525    40.429800     167.0000     174.4200     168.5700
        2526    40.442000     173.0000     174.3200     168.5100
        2527    40.454300     162.0000     174.2400     168.4400
        2528    40.466500     174.0000     174.1800     168.3800
        2529    40.478800     177.0000     174.1500     168.3200
        2530    40.491000     168.0000     174.1500     168.2600
        2531    40.503300     189.0000     174.1700     168.2000
        2532    40.515500     203.0000     174.2300     168.1400
        2533    40.527800     184.0000     174.3300     168.0800
        2534    40.540000     172.0000     174.4800     168.0200
        2535    40.552300     149.0000     174.6800     167.9600
        2536    40.564500     188.0000     174.9200     167.9000
        2537    40.576800     160.0000     175.2400     167.8400
        2538    40.589000     165.0000     175.6600     167.7900
        2539    40.601300     166.0000     176.0300     167.7300
        2540    40.613500     188.0000     176.1900     167.6700
        2541    40.625800     168.0000     176.6300     167.6100
        2542    40.638000     179.0000     177.3400     167.5500
        2543    40.650300     195.0000     178.3500     167.4900
        2544    40.662500     182.0000     179.7300     167.4300
        2545    40.674800     187.0000     181.6300     167.3800
        2546    40.687000     164.0000     184.2000     167.3200
        2547    40.699300     184.0000     187.4800     167.2600
        2548    40.711500     168.0000     191.2600     167.2000
        2549    40.723800     208.0000     195.3400     167.1500
        2550    40.736000     204.0000     199.2700     167.0900
        2551    40.748300     186.0000     201.9300     167.0300
        2552    40.760500     193.0000     202.3300     166.9800
        2553    40.772800     205.0000     200.7900     166.9200
        2554    40.785000     192.0000     198.9100     166.8600
        2555    40.797300     194.0000     198.0700     166.8100
        2556    40.809500     180.0000     198.7000     166.7500
        2557    40.821800     186.0000     200.6800     166.7000
        2558    40.834000     183.0000     203.7600     166.6400
        2559    40.846300     194.0000     207.6700     166.5900
        2560    40.858500     208.0000     212.2000     166.5300
        2561    40.870800     205.0000     217.6800     166.4800
        2562    40.883000     215.0000     225.2800     166.4200
        2563    40.895300     236.0000     237.1700     166.3700
        2564    40.907500     280.0000     255.5300     166.3100
        2565    40.919800     318.0000     281.3400     166.2600
        2566    40.932000     319.0000     312.6500     166.2000
        2567    40.944300     374.0000     347.6600     166.1500
        2568    40.956500     374.0000     383.2600     166.0900
        2569    40.968800     439.0000     408.4300     166.0400
        2570    40.981000     451.0000     409.1700     165.9900
        2571    40.993300     406.0000     382.7400     165.9300
        2572    41.005600     374.0000     345.3500     165.8800
        2573    41.017800     317.0000     315.5500     165.8300
        2574    41.030100     313.0000     300.0000     165.7800
        2575    41.042300     328.0000     296.2000     165.7200
        2576    41.054600     304.0000     300.3800     165.6700
        2577    41.066800     337.0000     307.3100     165.6200
        2578    41.079100     322.0000     308.9800     165.5700
        2579    41.091300     274.0000     298.2200     165.5100
        2580    41.103600     291.0000     276.0700     165.4600
        2581    41.115800     267.0000     250.8400     165.4100
        2582    41.128100     228.0000     229.6800     165.3600
        2583    41.140300     209.0000     214.5300     165.3100
        2584    41.152600     198.0000     204.3200     165.2600
        2585    41.164800     186.0000     197.4500     165.2100
        2586    41.177100     195.0000     193.1100     165.1600
        2587    41.189300     206.0000     190.6500     165.1000
        2588    41.201600     194.0000     188.4900     165.0500
        2589    41.213800     191.0000     185.0800     165.0000
        2590    41.226100     189.0000     183.3300     164.9500
        2591    41.238300     166.0000     182.7600     164.9000
        2592    41.250600     194.0000     181.0100     164.8500
        2593    41.262800     192.0000     178.8700     164.8000
        2594    41.275100     169.0000     177.9400     164.7600
        2595    41.287300     179.0000     177.7600     164.7100
        2596    41.299600     153.0000     178.0200     164.6600
        2597    41.311800     183.0000     177.9000     164.6100
        2598    41.324100     199.0000     177.2800     164.5600
        2599    41.336300     177.0000     177.3400     164.5100
        2600    41.348600     174.0000     177.6700     164.4600
        2601    41.360800     191.0000     177.3300     164.4100
        2602    41.373100     156.0000     177.0500     164.3700
        2603    41.385300     173.0000     177.3300     164.3200
        2604    41.397600     205.0000     177.9200     164.2700
        2605    41.409800     194.0000     178.7200     164.2200
        2606    41.422100     190.0000     179.7300     164.1700
        2607    41.434300     187.0000     181.0000     164.1300
        2608    41.446600     179.0000     182.5200     164.0800
        2609    41.458800     190.0000     184.2500     164.0300
        2610    41.471100     212.0000     186.4400     163.9900
        2611    41.483300     201.0000     189.2600     163.9400
        2612    41.495600     205.0000     192.2200     163.8900
        2613    41.507800     169.0000     194.8000     163.8500
        2614    41.520100     213.0000     199.2600     163.8000
        2615    41.532300     212.0000     206.0400     163.7500
        2616    41.544600     224.0000     215.7400     163.7100
        2617    41.556800     236.0000     229.3100     163.6600
        2618    41.569100     251.0000     247.7500     163.6200
        2619    41.581300     286.0000     271.6500     163.5700
        2620    41.593600     328.0000     300.3600     163.5300
        2621    41.605800     360.0000     331.2400     163.4800
        2622    41.618100     378.0000     359.6900     163.4400
        2623    41.630400     390.0000     378.9300     163.3900
        2624    41.642600     397.0000     379.6500     163.3500
        2625    41.654900     326.0000     360.9400     163.3000
        2626    41.667100     327.0000     333.0400     163.2600
        2627    41.679400     319.0000     308.4800     163.2100
        2628    41.691600     283.0000     293.5200     163.1700
        2629    41.703900     289.0000     288.2300     163.1300
        2630    41.716100     270.0000     289.6300     163.0800
        2631    41.728400     305.0000     293.2600     163.0400
        2632    41.740600     273.0000     293.5100     163.0000
        2633    41.752900     278.0000     285.5300     162.9500
        2634    41.765100     271.0000     268.9200     162.9100
        2635    41.777400     224.0000     248.4100     162.8700
        2636    41.789600     230.0000     229.3300     162.8200
        2637    41.801900     198.0000     214.2100     162.7800
        2638    41.814100     207.0000     203.0800     162.7400
        2639    41.826400     174.0000     195.0500     162.7000
        2640    41.838600     199.0000     189.2000     162.6500
        2641    41.850900     184.0000     184.8500     162.6100
        2642    41.863100     179.0000     181.5600     162.5700
        2643    41.875400     208.0000     178.9900     162.5300
        2644    41.887600     203.0000     176.9500     162.4900
        2645    41.899900     171.0000     175.3100     162.4400
        2646    41.912100     196.0000     173.9500     162.4000
        2647    41.924400     168.0000     172.8200     162.3600
        2648    41.936600     176.0000     171.8700     162.3200
        2649    41.948900     161.0000     171.0500     162.2800
        2650    41.961100     182.0000     170.3500     162.2400
        2651    41.973400     193.0000     169.7500     162.2000
        2652    41.985600     170.0000     169.2200     162.1600
        2653    41.997900     169.0000     168.7500     162.1200
        2654    42.010100     191.0000     168.3500     162.0800
        2655    42.022400     183.0000     168.0200     162.0400
        2656    42.034600     178.0000     167.7700     162.0000
        2657    42.046900     185.0000     167.5600     161.9600
        2658    42.059100     184.0000     167.4200     161.9200
        2659    42.071400     181.0000     167.4200     161.8800
        2660    42.083600     197.0000     167.4500     161.8400
        2661    42.095900     164.0000     166.9300     161.8000
        2662    42.108100     176.0000     166.3800     161.7600
        2663    42.120400     179.0000     166.1700     161.7200
        2664    42.132600     184.0000     166.2200     161.6800
        2665    42.144900     167.0000     166.5500     161.6500
        2666    42.157100     175.0000     166.9100     161.6100
        2667    42.169400     162.0000     167.5300     161.5700
        2668    42.181600     184.0000     168.7500     161.5300
        2669    42.193900     172.0000     170.0500     161.4900
        2670    42.206100     169.0000     168.3200     161.4500
        2671    42.218400     187.0000     166.0200     161.4200
        2672    42.230600     157.0000     165.2700     161.3800
        2673    42.242900     163.0000     165.1500     161.3400
        2674    42.255100     157.0000     165.3300     161.3000
        2675    42.267400     168.0000     165.7000     161.2700
        2676    42.279700     149.0000     166.3700     161.2300
        2677    42.291900     179.0000     167.3500     161.1900
        2678    42.304200     202.0000     168.4000     161.1600
        2679    42.316400     168.0000     168.2000     161.1200
        2680    42.328700     172.0000     167.4000     161.0800
        2681    42.340900     161.0000     165.5300     161.0500
        2682    42.353200     190.0000     164.5800     161.0100
        2683    42.365400     195.0000     164.3500     160.9700
        2684    42.377700     163.0000     164.3900     160.9400
        2685    42.389900     170.0000     164.6200     160.9000
        2686    42.402200     177.0000     165.0100     160.8700
        2687    42.414400     191.0000     165.3800     160.8300
        2688    42.426700     183.0000     165.2500     160.8000
        2689    42.438900     156.0000     165.0300     160.7600
        2690    42.451200     167.0000     164.2900     160.7300
        2691    42.463400     171.0000     163.7800     160.6900
        2692    42.475700     165.0000     163.6100     160.6600
        2693    42.487900     194.0000     163.5600     160.6200
        2694    42.500200     164.0000     163.5700     160.5900
        2695    42.512400     183.0000     163.6400     160.5500
        2696    42.524700     175.0000     163.7000     160.5200
        2697    42.536900     166.0000     163.5400     160.4800
        2698    42.549200     187.0000     163.4000     160.4500
        2699    42.561400     171.0000     163.3600     160.4100
        2700    42.573700     151.0000     163.3600     160.3800
        2701    42.585900     153.0000     163.3900     160.3500
        2702    42.598200     148.0000     163.4400     160.3100
        2703    42.610400     156.0000     163.5000     160.2800
        2704    42.622700     180.0000     163.6000     160.2500
        2705    42.634900     180.0000     163.7400     160.2100
        2706    42.647200     174.0000     163.8300     160.1800
        2707    42.659400     131.0000     163.7700     160.1500
        2708    42.671700     157.0000     163.8000     160.1100
        2709    42.683900     152.0000     163.9100     160.0800
        2710    42.696200     176.0000     164.0500     160.0500
        2711    42.708400     181.0000     164.2300     160.0200
        2712    42.720700     175.0000     164.4400     159.9800
        2713    42.732900     156.0000     164.6900     159.9500
        2714    42.745200     175.0000     165.0000     159.9200
        2715    42.757400     183.0000     165.3700     159.8900
        2716    42.769700     171.0000     165.8200     159.8600
        2717    42.781900     179.0000     166.4200     159.8200
        2718    42.794200     169.0000     167.1700     159.7900
        2719    42.806400     172.0000     168.2900     159.7600
        2720    42.818700     171.0000     169.8800     159.7300
        2721    42.830900     181.0000     171.0200     159.7000
        2722    42.843200     151.0000     171.3100     159.6700
        2723    42.855400     179.0000     172.9100     159.6400
        2724    42.867700     181.0000     175.6600     159.6100
        2725    42.879900     171.0000     179.4300     159.5700
        2726    42.892200     201.0000     184.0900     159.5400
        2727    42.904400     168.0000     189.2800     159.5100
        2728    42.916700     159.0000     194.4300     159.4800
        2729    42.929000     210.0000     198.3900     159.4500
        2730    42.941200     227.0000     199.5800     159.4200
        2731    42.953500     229.0000     196.8500     159.3900
        2732    42.965700     190.0000     192.3100     159.3600
        2733    42.978000     211.0000     187.9900     159.3300
        2734    42.990200     182.0000     185.0100     159.3000
        2735    43.002500     187.0000     183.6400     159.2700
        2736    43.014700     184.0000     183.5900     159.2400
        2737    43.027000     201.0000     184.2800     159.2100
        2738    43.039200     195.0000     184.9300     159.1800
        2739    43.051500     183.0000     184.6700     159.1600
        2740    43.063700     194.0000     183.0200     159.1300
        2741    43.076000     220.0000     180.3700     159.1000
        2742    43.088200     212.0000     177.5600     159.0700
        2743    43.100500     176.0000     174.8700     159.0400
        2744    43.112700     177.0000     172.4900     159.0100
        2745    43.125000     184.0000     170.9900     158.9800
        2746    43.137200     160.0000     170.1000     158.9600
        2747    43.149500     176.0000     169.6500     158.9300
        2748    43.161700     165.0000     169.5200     158.9000
        2749    43.174000     199.0000     169.6000     158.8700
        2750    43.186200     191.0000     169.9600     158.8400
        2751    43.198500     221.0000     170.6100     158.8200
        2752    43.210700     162.0000     171.1700     158.7900
        2753    43.223000     180.0000     171.1400     158.7600
        2754    43.235200     182.0000     171.6100     158.7300
        2755    43.247500     203.0000     172.6300     158.7100
        2756    43.259700     185.0000     174.2200     158.6800
        2757    43.272000     172.0000     176.5200     158.6500
        2758    43.284200     224.0000     179.7800     158.6200
        2759    43.296500     179.0000     184.2700     158.6000
        2760    43.308700     210.0000     190.2400     158.5700
        2761    43.321000     182.0000     197.8200     158.5400
        2762    43.333200     185.0000     206.4300     158.5200
        2763    43.345500     214.0000     214.3000     158.4900
        2764    43.357700     219.0000     219.8600     158.4600
        2765    43.370000     222.0000     222.1000     158.4400
        2766    43.382200     240.0000     219.5300     158.4100
        2767    43.394500     235.0000     213.9800     158.3900
        2768    43.406700     190.0000     208.8500     158.3600
        2769    43.419000     184.0000     206.2600     158.3300
        2770    43.431200     226.0000     206.7700     158.3100
        2771    43.443500     217.0000     210.0500     158.2800
        2772    43.455700     228.0000     215.1600     158.2600
        2773    43.468000     216.0000     221.0500     158.2300
        2774    43.480200     218.0000     227.5600     158.2100
        2775    43.492500     243.0000     234.3900     158.1800
        2776    43.504700     234.0000     242.5100     158.1600
        2777    43.517000     269.0000     253.8600     158.1300
        2778    43.529200     280.0000     269.5300     158.1100
        2779    43.541500     324.0000     288.7600     158.0800
        2780    43.553800     314.0000     308.8200     158.0600
        2781    43.566000     308.0000     324.8300     158.0300
        2782    43.578300     295.0000     330.8200     158.0100
        2783    43.590500     321.0000     323.3300     157.9800
        2784    43.602800     299.0000     305.8300     157.9600
        2785    43.615000     285.0000     286.4800     157.9300
        2786    43.627300     301.0000     272.1200     157.9100
        2787    43.639500     278.0000     264.2000     157.8900
        2788    43.651800     272.0000     262.2100     157.8600
        2789    43.664000     229.0000     264.7300     157.8400
        2790    43.676300     269.0000     268.5400     157.8100
        2791    43.688500     256.0000     270.1500     157.7900
        2792    43.700800     263.0000     267.0500     157.7700
        2793    43.713000     253.0000     259.7900     157.7400
        2794    43.725300     240.0000     252.0800     157.7200
        2795    43.737500     256.0000     247.8600     157.7000
        2796    43.749800     248.0000     248.4900     157.6700
        2797    43.762000     266.0000     253.3800     157.6500
        2798    43.774300     278.0000     260.9100     157.6300
        2799    43.786500     284.0000     266.3800     157.6000
        2800    43.798800     252.0000     263.7000     157.5800
        2801    43.811000     229.0000     251.1900     157.5600
        2802    43.823300     237.0000     234.6400     157.5400
        2803    43.835500     221.0000     220.9700     157.5100
        2804    43.847800     216.0000     212.8700     157.4900
        2805    43.860000     183.0000     209.8400     157.4700
        2806    43.872300     207.0000     210.4300     157.4500
        2807    43.884500     206.0000     213.1700     157.4200
        2808    43.896800     183.0000     215.8500     157.4000
        2809    43.909000     239.0000     215.5200     157.3800
        2810    43.921300     259.0000     210.1900     157.3600
        2811    43.933500     212.0000     201.3000     157.3400
        2812    43.945800     189.0000     192.2500     157.3100
        2813    43.958000     197.0000     185.1300     157.2900
        2814    43.970300     167.0000     180.2100     157.2700
        2815    43.982500     196.0000     176.8900     157.2500
        2816    43.994800     182.0000     174.7600     157.2300
        2817    44.007000     158.0000     173.5200     157.2100
        2818    44.019300     180.0000     172.7400     157.1900
        2819    44.031500     184.0000     171.3600     157.1600
        2820    44.043800     194.0000     170.2400     157.1400
        2821    44.056000     155.0000     169.7400     157.1200
        2822    44.068300     176.0000     169.4200     157.1000
        2823    44.080500     184.0000     169.2100     157.0800
        2824    44.092800     152.0000     169.2400     157.0600
        2825    44.105000     178.0000     169.4600     157.0400
        2826    44.117300     161.0000     169.8800     157.0200
        2827    44.129500     183.0000     170.4900     157.0000
        2828    44.141800     177.0000     170.9800     156.9800
        2829    44.154000     187.0000     171.3600     156.9600
        2830    44.166300     176.0000     172.1700     156.9400
        2831    44.178600     186.0000     173.3600     156.9200
        2832    44.190800     193.0000     174.6700     156.9000
        2833    44.203100     187.0000     176.3700     156.8800
        2834    44.215300     198.0000     178.6100     156.8600
        2835    44.227600     180.0000     180.6100     156.8400
        2836    44.239800     178.0000     180.8800     156.8200
        2837    44.252100     220.0000     181.9200     156.8000
        2838    44.264300     174.0000     184.0100     156.7800
        2839    44.276600     199.0000     186.9600     156.7600
        2840    44.288800     191.0000     190.9800     156.7400
        2841    44.301100     212.0000     196.1400     156.7200
        2842    44.313300     207.0000     203.6300     156.7000
        2843    44.325600     238.0000     214.2500     156.6800
        2844    44.337800     254.0000     229.2800     156.6600
        2845    44.350100     241.0000     249.6900     156.6400
        2846    44.362300     301.0000     277.3800     156.6300
        2847    44.374600     345.0000     313.6600     156.6100
        2848    44.386800     391.0000     356.9200     156.5900
        2849    44.399100     424.0000     402.3300     156.5700
        2850    44.411300     494.0000     439.1800     156.5500
        2851    44.423600     469.0000     451.4900     156.5300
        2852    44.435800     461.0000     430.7200     156.5100
        2853    44.448100     460.0000     388.5900     156.4900
        2854    44.460300     389.0000     346.7500     156.4800
        2855    44.472600     332.0000     318.5000     156.4600
        2856    44.484800     300.0000     306.1600     156.4400
        2857    44.497100     321.0000     306.8400     156.4200
        2858    44.509300     309.0000     316.1200     156.4000
        2859    44.521600     343.0000     328.1900     156.3900
        2860    44.533800     320.0000     334.9800     156.3700
        2861    44.546100     346.0000     328.8600     156.3500
        2862    44.558300     300.0000     309.7100     156.3300
        2863    44.570600     299.0000     286.2600     156.3100
        2864    44.582800     282.0000     267.3000     156.3000
        2865    44.595100     240.0000     256.0200     156.2800
        2866    44.607300     227.0000     251.1900     156.2600
        2867    44.619600     244.0000     249.2500     156.2400
        2868    44.631800     246.0000     245.4000     156.2300
        2869    44.644100     224.0000     236.3800     156.2100
        2870    44.656300     234.0000     223.8000     156.1900
        2871    44.668600     204.0000     212.0100     156.1700
        2872    44.680800     219.0000     203.7200     156.1600
        2873    44.693100     191.0000     199.2800     156.1400
        2874    44.705300     191.0000     197.9000     156.1200
        2875    44.717600     208.0000     198.6400     156.1100
        2876    44.729800     191.0000     200.3500     156.0900
        2877    44.742100     188.0000     201.3900     156.0700
        2878    44.754300     177.0000     199.9400     156.0600
        2879    44.766600     195.0000     195.6300     156.0400
        2880    44.778800     181.0000     190.1500     156.0200
        2881    44.791100     201.0000     185.4700     156.0100
        2882    44.803300     201.0000     182.3200     155.9900
        2883    44.815600     223.0000     180.4500     155.9700
        2884    44.827800     193.0000     179.1800     155.9600
        2885    44.840100     161.0000     177.8700     155.9400
        2886    44.852400     188.0000     176.1700     155.9200
        2887    44.864600     176.0000     174.3000     155.9100
        2888    44.876900     188.0000     172.6800     155.8900
        2889    44.889100     192.0000     171.5800     155.8800
        2890    44.901400     157.0000     171.0100     155.8600
        2891    44.913600     157.0000     170.8800     155.8400
        2892    44.925900     176.0000     171.0600     155.8300
        2893    44.938100     181.0000     171.4000     155.8100
        2894    44.950400     182.0000     171.6600     155.8000
        2895    44.962600     178.0000     171.6900     155.7800
        2896    44.974900     158.0000     171.4900     155.7700
        2897    44.987100     163.0000     171.2600     155.7500
        2898    44.999400     170.0000     171.1900     155.7300
        2899    45.011600     177.0000     171.4000     155.7200
        2900    45.023900     154.0000     171.8700     155.7000
        2901    45.036100     188.0000     172.5700     155.6900
        2902    45.048400     180.0000     173.4600     155.6700
        2903    45.060600     204.0000     174.5600     155.6600
        2904    45.072900     182.0000     175.8800     155.6400
        2905    45.085100     165.0000     177.5100     155.6300
        2906    45.097400     182.0000     179.5900     155.6100
        2907    45.109600     200.0000     182.3100     155.6000
        2908    45.121900     208.0000     185.9700     155.5800
        2909    45.134100     202.0000     190.9800     155.5700
        2910    45.146400     190.0000     197.9300     155.5500
        2911    45.158600     203.0000     207.6600     155.5400
        2912    45.170900     234.0000     221.2600     155.5200
        2913    45.183100     246.0000     239.8600     155.5100
        2914    45.195400     274.0000     264.1800     155.4900
        2915    45.207600     301.0000     293.7300     155.4800
        2916    45.219900     308.0000     326.2200     155.4600
        2917    45.232100     345.0000     356.2100     155.4500
        2918    45.244400     343.0000     374.4200     155.4400
        2919    45.256600     343.0000     371.9700     155.4200
        2920    45.268900     348.0000     349.5000     155.4100
        2921    45.281100     324.0000     318.7900     155.3900
        2922    45.293400     309.0000     292.3300     155.3800
        2923    45.305600     277.0000     275.9400     155.3600
        2924    45.317900     232.0000     269.8400     155.3500
        2925    45.330100     275.0000     271.7400     155.3400
        2926    45.342400     278.0000     278.1300     155.3200
        2927    45.354600     312.0000     284.0600     155.3100
        2928    45.366900     306.0000     284.3200     155.2900
        2929    45.379100     238.0000     275.0000     155.2800
        2930    45.391400     281.0000     257.6300     155.2700
        2931    45.403600     226.0000     237.9700     155.2500
        2932    45.415900     198.0000     220.3300     155.2400
        2933    45.428100     206.0000     205.4200     155.2200
        2934    45.440400     191.0000     194.5500     155.2100
        2935    45.452600     204.0000     186.9300     155.2000
        2936    45.464900     178.0000     181.5300     155.1800
        2937    45.477100     173.0000     177.4700     155.1700
        2938    45.489400     169.0000     174.4700     155.1600
        2939    45.501700     165.0000     172.2500     155.1400
        2940    45.513900     194.0000     170.6500     155.1300
        2941    45.526200     155.0000     169.5100     155.1200
        2942    45.538400     196.0000     168.3000     155.1000
        2943    45.550700     165.0000     166.8000     155.0900
        2944    45.562900     155.0000     165.6200     155.0800
        2945    45.575200     188.0000     164.7800     155.0600
        2946    45.587400     164.0000     164.1600     155.0500
        2947    45.599700     180.0000     163.7000     155.0400
        2948    45.611900     176.0000     163.3800     155.0200
        2949    45.624200     162.0000     163.0400     155.0100
        2950    45.636400     167.0000     162.5100     155.0000
        2951    45.648700     137.0000     162.1600     154.9800
        2952    45.660900     173.0000     161.9500     154.9700
        2953    45.673200     161.0000     161.8200     154.9600
        2954    45.685400     182.0000     161.8100     154.9500
        2955    45.697700     152.0000     161.9200     154.9300
        2956    45.709900     170.0000     161.7900     154.9200
        2957    45.722200     149.0000     161.4400     154.9100
        2958    45.734400     165.0000     161.3800     154.9000
        2959    45.746700     162.0000     161.4300     154.8800
        2960    45.758900     174.0000     161.5400     154.8700
        2961    45.771200     162.0000     161.8400     154.8600
        2962    45.783400     175.0000     162.3300     154.8400
        2963    45.795700     158.0000     163.1800     154.8300
        2964    45.807900     172.0000     164.3800     154.8200
        2965    45.820200     157.0000     165.7900     154.8100
        2966    45.832400     147.0000     167.4100     154.7900
        2967    45.844700     176.0000     169.1400     154.7800
        2968    45.856900     185.0000     170.5600     154.7700
        2969    45.869200     169.0000     170.8500     154.7600
        2970    45.881400     176.0000     169.6400     154.7500
        2971    45.893700     157.0000     167.6100     154.7300
        2972    45.905900     178.0000     165.7500     154.7200
        2973    45.918200     176.0000     164.6000     154.7100
        2974    45.930400     191.0000     164.1100     154.7000
        2975    45.942700     147.0000     164.1000     154.6800
        2976    45.954900     147.0000     164.5200     154.6700
        2977    45.967200     154.0000     165.1700     154.6600
        2978    45.979400     158.0000     165.7700     154.6500
        2979    45.991700     159.0000     165.8500     154.6400
        2980    46.003900     143.0000     165.3400     154.6200
        2981    46.016200     178.0000     164.7600     154.6100
        2982    46.028400     166.0000     164.4000     154.6000
        2983    46.040700     168.0000     163.0400     154.5900
        2984    46.052900     147.0000     161.3600     154.5800
        2985    46.065200     155.0000     160.5900     154.5600
        2986    46.077400     157.0000     160.2400     154.5500
        2987    46.089700     155.0000     160.0900     154.5400
        2988    46.101900     147.0000     160.0700     154.5300
        2989    46.114200     149.0000     160.1500     154.5200
        2990    46.126500     164.0000     160.3200     154.5100
        2991    46.138700     189.0000     160.6400     154.4900
        2992    46.151000     152.0000     160.9800     154.4800
        2993    46.163200     172.0000     160.7200     154.4700
        2994    46.175500     172.0000     160.2800     154.4600
        2995    46.187700     157.0000     160.1500     154.4500
        2996    46.200000     154.0000     160.1800     154.4400
        2997    46.212200     156.0000     160.2600     154.4200
        2998    46.224500     169.0000     160.3900     154.4100
        2999    46.236700     172.0000     160.5400     154.4000
        3000    46.249000     184.0000     160.7300     154.3900
        3001    46.261200     177.0000     160.9600     154.3800
        3002    46.273500     170.0000     161.2700     154.3700
        3003    46.285700     164.0000     161.7200     154.3600
        3004    46.298000     152.0000     162.5400     154.3400
        3005    46.310200     163.0000     163.8300     154.3300
        3006    46.322500     185.0000     165.3000     154.3200
        3007    46.334700     171.0000     167.6900     154.3100
        3008    46.347000     177.0000     171.3800     154.3000
        3009    46.359200     178.0000     173.2900     154.2900
        3010    46.371500     178.0000     168.9500     154.2800
        3011    46.383700     159.0000     166.9000     154.2600
        3012    46.396000     177.0000     167.2000     154.2500
        3013    46.408200     166.0000     168.6700     154.2400
        3014    46.420500     181.0000     171.0300     154.2300
        3015    46.432700     177.0000     174.1900     154.2200
        3016    46.445000     167.0000     177.8900     154.2100
        3017    46.457200     181.0000     181.9200     154.2000
        3018    46.469500     168.0000     185.4200     154.1900
        3019    46.481700     182.0000     185.9900     154.1800
        3020    46.494000     197.0000     182.1800     154.1600
        3021    46.506200     187.0000     178.5400     154.1500
        3022    46.518500     192.0000     176.6500     154.1400
        3023    46.530700     198.0000     176.1900     154.1300
        3024    46.543000     196.0000     176.8300     154.1200
        3025    46.555200     149.0000     178.3200     154.1100
        3026    46.567500     179.0000     180.4400     154.1000
        3027    46.579700     205.0000     182.8800     154.0900
        3028    46.592000     188.0000     185.0600     154.0800
        3029    46.604200     184.0000     186.3400     154.0700
        3030    46.616500     177.0000     187.0800     154.0500
        3031    46.628700     185.0000     187.8500     154.0400
        3032    46.641000     171.0000     189.1200     154.0300
        3033    46.653200     177.0000     191.0200     154.0200
        3034    46.665500     193.0000     193.5200     154.0100
        3035    46.677700     211.0000     196.5400     154.0000
        3036    46.690000     200.0000     200.1200     153.9900
        3037    46.702200     177.0000     204.4400     153.9800
        3038    46.714500     185.0000     209.7700     153.9700
        3039    46.726700     200.0000     216.4900     153.9600
        3040    46.739000     213.0000     225.3900     153.9500
        3041    46.751300     225.0000     237.4700     153.9400
        3042    46.763500     274.0000     254.1000     153.9300
        3043    46.775800     325.0000     277.2900     153.9100
        3044    46.788000     291.0000     309.9500     153.9000
        3045    46.800300     357.0000     355.7400     153.8900
        3046    46.812500     428.0000     418.1500     153.8800
        3047    46.824800     506.0000     498.5700     153.8700
        3048    46.837000     640.0000     594.0600     153.8600
        3049    46.849300     747.0000     694.3000     153.8500
        3050    46.861500     792.0000     776.3600     153.8400
        3051    46.873800     869.0000     806.8300     153.8300
        3052    46.886000     755.0000     766.4800     153.8200
        3053    46.898300     734.0000     676.3100     153.8100
        3054    46.910500     616.0000     580.5200     153.8000
        3055    46.922800     484.0000     509.7100     153.7900
        3056    46.935000     451.0000     472.0900     153.7800
        3057    46.947300     507.0000     464.0100     153.7600
        3058    46.959500     463.0000     477.8300     153.7500
        3059    46.971800     464.0000     503.7300     153.7400
        3060    46.984000     486.0000     527.6700     153.7300
        3061    46.996300     560.0000     531.8300     153.7200
        3062    47.008500     523.0000     504.3500     153.7100
        3063    47.020800     485.0000     451.4700     153.7000
        3064    47.033000     409.0000     392.2500     153.6900
        3065    47.045300     334.0000     341.4600     153.6800
        3066    47.057500     311.0000     303.1300     153.6700
        3067    47.069800     293.0000     274.9500     153.6600
        3068    47.082000     266.0000     253.5300     153.6500
        3069    47.094300     225.0000     236.7000     153.6400
        3070    47.106500     212.0000     223.4600     153.6300
        3071    47.118800     193.0000     213.3100     153.6200
        3072    47.131000     225.0000     205.8800     153.6100
        3073    47.143300     189.0000     200.3300     153.6000
        3074    47.155500     192.0000     196.3500     153.5900
        3075    47.167800     191.0000     193.4200     153.5700
        3076    47.180000     178.0000     191.0400     153.5600
        3077    47.192300     170.0000     188.6800     153.5500
        3078    47.204500     159.0000     186.0700     153.5400
        3079    47.216800     187.0000     183.2300     153.5300
        3080    47.229000     192.0000     180.1100     153.5200
        3081    47.241300     186.0000     177.0800     153.5100
        3082    47.253500     181.0000     174.6700     153.5000
        3083    47.265800     157.0000     172.7700     153.4900
        3084    47.278000     141.0000     171.2500     153.4800
        3085    47.290300     166.0000     170.0300     153.4700
        3086    47.302500     175.0000     169.0400     153.4600
        3087    47.314800     174.0000     168.2200     153.4500
        3088    47.327000     182.0000     167.5200     153.4400
        3089    47.339300     166.0000     166.9700     153.4300
        3090    47.351500     172.0000     166.4200     153.4200
        3091    47.363800     156.0000     165.8400     153.4100
        3092    47.376000     181.0000     165.3900     153.4000
        3093    47.388300     157.0000     165.0800     153.3900
        3094    47.400600     169.0000     164.8800     153.3700
        3095    47.412800     158.0000     164.8100     153.3600
        3096    47.425100     141.0000     164.9900     153.3500
        3097    47.437300     169.0000     165.6100     153.3400
        3098    47.449600     156.0000     166.4300     153.3300
        3099    47.461800     154.0000     167.8000     153.3200
        3100    47.474100     161.0000     170.2600     153.3100
        3101    47.486300     188.0000     172.7900     153.3000
        3102    47.498600     164.0000     170.1000     153.2900
        3103    47.510800     188.0000     166.6800     153.2800
        3104    47.523100     176.0000     165.6400     153.2700
        3105    47.535300     145.0000     165.5500     153.2600
        3106    47.547600     155.0000     165.9000     153.2500
        3107    47.559800     168.0000     166.5800     153.2400
        3108    47.572100     174.0000     167.5400     153.2300
        3109    47.584300     179.0000     168.8000     153.2200
        3110    47.596600     179.0000     170.5600     153.2100
        3111    47.608800     168.0000     172.6200     153.1900
        3112    47.621100     143.0000     173.0300     153.1800
        3113    47.633300     185.0000     172.1800     153.1700
        3114    47.645600     187.0000     172.4300     153.1600
        3115    47.657800     191.0000     173.4900     153.1500
        3116    47.670100     166.0000     174.9400     153.1400
        3117    47.682300     186.0000     176.6700     153.1300
        3118    47.694600     175.0000     178.9000     153.1200
        3119    47.706800     171.0000     181.7500     153.1100
        3120    47.719100     159.0000     184.4200     153.1000
        3121    47.731300     175.0000     187.0000     153.0900
        3122    47.743600     182.0000     191.4400     153.0800
        3123    47.755800     191.0000     198.0300     153.0700
        3124    47.768100     242.0000     207.4200     153.0600
        3125    47.780300     209.0000     220.7800     153.0500
        3126    47.792600     239.0000     239.7300     153.0300
        3127    47.804800     254.0000     265.9700     153.0200
        3128    47.817100     306.0000     300.5900     153.0100
        3129    47.829300     339.0000     342.8300     153.0000
        3130    47.841600     389.0000     388.5700     152.9900
        3131    47.853800     448.0000     427.5900     152.9800
        3132    47.866100     453.0000     444.7500     152.9700
        3133    47.878300     483.0000     429.4000     152.9600
        3134    47.890600     422.0000     389.4300     152.9500
        3135    47.902800     417.0000     344.8100     152.9400
        3136    47.915100     318.0000     310.6100     152.9300
        3137    47.927300     279.0000     291.8200     152.9200
        3138    47.939600     289.0000     286.7600     152.9000
        3139    47.951800     284.0000     292.2100     152.8900
        3140    47.964100     312.0000     304.4700     152.8800
        3141    47.976300     308.0000     318.3400     152.8700
        3142    47.988600     332.0000     325.9300     152.8600
        3143    48.000800     320.0000     319.9200     152.8500
        3144    48.013100     314.0000     300.1500     152.8400
        3145    48.025400     269.0000     274.3400     152.8300
        3146    48.037600     254.0000     250.6400     152.8200
        3147    48.049900     217.0000     232.7300     152.8100
        3148    48.062100     238.0000     220.1900     152.7900
        3149    48.074400     213.0000     211.4000     152.7800
        3150    48.086600     174.0000     205.2500     152.7700
        3151    48.098900     188.0000     201.2800     152.7600
        3152    48.111100     192.0000     199.2900     152.7500
        3153    48.123400     210.0000     199.1800     152.7400
        3154    48.135600     214.0000     201.0300     152.7300
        3155    48.147900     179.0000     205.1300     152.7200
        3156    48.160100     215.0000     212.0400     152.7100
        3157    48.172400     200.0000     222.7100     152.7000
        3158    48.184600     236.0000     238.5000     152.6800
        3159    48.196900     252.0000     261.0000     152.6700
        3160    48.209100     256.0000     291.3300     152.6600
        3161    48.221400     322.0000     329.2200     152.6500
        3162    48.233600     403.0000     371.6000     152.6400
        3163    48.245900     444.0000     409.9000     152.6300
        3164    48.258100     477.0000     428.8400     152.6200
        3165    48.270400     459.0000     415.9100     152.6100
        3166    48.282600     401.0000     376.9900     152.5900
        3167    48.294900     357.0000     332.5400     152.5800
        3168    48.307100     301.0000     298.0700     152.5700
        3169    48.319400     284.0000     278.1000     152.5600
        3170    48.331600     284.0000     271.3400     152.5500
        3171    48.343900     257.0000     274.9400     152.5400
        3172    48.356100     297.0000     285.6400     152.5300
        3173    48.368400     275.0000     298.8900     152.5100
        3174    48.380600     296.0000     307.5500     152.5000
        3175    48.392900     281.0000     303.7300     152.4900
        3176    48.405100     285.0000     285.4000     152.4800
        3177    48.417400     279.0000     259.3600     152.4700
        3178    48.429600     238.0000     234.1100     152.4600
        3179    48.441900     251.0000     214.3300     152.4500
        3180    48.454100     219.0000     200.2400     152.4300
        3181    48.466400     176.0000     190.4100     152.4200
        3182    48.478600     190.0000     183.4500     152.4100
        3183    48.490900     190.0000     178.4100     152.4000
        3184    48.503100     166.0000     174.6700     152.3900
        3185    48.515400     172.0000     171.8400     152.3800
        3186    48.527600     152.0000     169.7100     152.3600
        3187    48.539900     165.0000     168.1400     152.3500
        3188    48.552100     181.0000     166.9300     152.3400
        3189    48.564400     172.0000     165.8700     152.3300
        3190    48.576600     153.0000     165.2500     152.3200
        3191    48.588900     166.0000     165.2300     152.3000
        3192    48.601100     174.0000     165.0200     152.2900
        3193    48.613400     160.0000     162.9600     152.2800
        3194    48.625600     143.0000     161.4000     152.2700
        3195    48.637900     164.0000     160.5500     152.2600
        3196    48.650100     156.0000     159.9900     152.2500
        3197    48.662400     161.0000     159.5800     152.2300
        3198    48.674700     153.0000     159.3000     152.2200
        3199    48.686900     173.0000     159.1200     152.2100
        3200    48.699100     179.0000     159.0200     152.2000
        3201    48.711400     149.0000     159.0900     152.1900
        3202    48.723700     141.0000     159.2700     152.1700
        3203    48.735900     168.0000     158.8500     152.1600
        3204    48.748200     192.0000     157.9800     152.1500
        3205    48.760400     144.0000     157.4500     152.1400
        3206    48.772700     179.0000     157.1500     152.1300
        3207    48.784900     168.0000     156.9400     152.1100
        3208    48.797200     161.0000     156.7600     152.1000
        3209    48.809400     156.0000     156.6100     152.0900
        3210    48.821700     151.0000     156.4700     152.0800
        3211    48.833900     168.0000     156.3400     152.0600
        3212    48.846200     162.0000     156.2200     152.0500
        3213    48.858400     165.0000     156.1100     152.0400
        3214    48.870700     182.0000     156.0100     152.0300
        3215    48.882900     142.0000     155.9200     152.0100
        3216    48.895200     140.0000     155.8300     152.0000
        3217    48.907400     153.0000     155.7500     151.9900
        3218    48.919700     146.0000     155.6800     151.9800
        3219    48.931900     152.0000     155.6100     151.9600
        3220    48.944200     149.0000     155.5500     151.9500
        3221    48.956400     156.0000     155.4900     151.9400
        3222    48.968700     124.0000     155.4400     151.9300
        3223    48.980900     138.0000     155.3900     151.9100
        3224    48.993200     163.0000     155.3400     151.9000
        3225    49.005400     147.0000     155.3000     151.8900
        3226    49.017700     183.0000     155.2700     151.8800
        3227    49.029900     148.0000     155.2400     151.8600
        3228    49.042200     144.0000     155.2100     151.8500
        3229    49.054400     146.0000     155.1900     151.8400
        3230    49.066700     151.0000     155.1700     151.8300
        3231    49.078900     152.0000     155.1700     151.8100
        3232    49.091200     165.0000     155.1700     151.8000
        3233    49.103400     138.0000     155.1800     151.7900
        3234    49.115700     148.0000     155.2100     151.7700
        3235    49.127900     149.0000     155.2500     151.7600
        3236    49.140200     169.0000     155.3300     151.7500
        3237    49.152400     149.0000     155.4300     151.7400
        3238    49.164700     174.0000     155.5800     151.7200
        3239    49.176900     147.0000     155.7700     151.7100
        3240    49.189200     155.0000     156.0000     151.7000
        3241    49.201400     166.0000     156.2500     151.6800
        3242    49.213700     156.0000     156.4800     151.6700
        3243    49.225900     164.0000     156.6300     151.6600
        3244    49.238200     182.0000     156.6700     151.6400
        3245    49.250400     167.0000     156.6500     151.6300
        3246    49.262700     161.0000     156.5700     151.6200
        3247    49.274900     139.0000     156.2400     151.6000
        3248    49.287200     161.0000     156.0000     151.5900
        3249    49.299400     143.0000     155.9300     151.5800
        3250    49.311700     164.0000     155.9500     151.5600
        3251    49.324000     142.0000     156.0400     151.5500
        3252    49.336200     163.0000     156.1600     151.5400
        3253    49.348500     142.0000     156.3000     151.5200
        3254    49.360700     130.0000     156.4200     151.5100
        3255    49.373000     153.0000     156.5300     151.5000
        3256    49.385200     148.0000     156.6700     151.4800
        3257    49.397500     155.0000     156.8600     151.4700
        3258    49.409700     161.0000     157.1300     151.4600
        3259    49.422000     163.0000     157.6000     151.4400
        3260    49.434200     135.0000     158.3400     151.4300
        3261    49.446500     155.0000     159.6100     151.4200
        3262    49.458700     148.0000     161.8800     151.4000
        3263    49.471000     170.0000     164.4900     151.3900
        3264    49.483200     148.0000     162.8000     151.3700
        3265    49.495500     153.0000     159.5400     151.3600
        3266    49.507700     166.0000     158.5000     151.3500
        3267    49.520000     133.0000     158.4100     151.3300
        3268    49.532200     160.0000     158.7200     151.3200
        3269    49.544500     173.0000     159.2400     151.3000
        3270    49.556700     159.0000     159.9100     151.2900
        3271    49.569000     143.0000     160.7700     151.2800
        3272    49.581200     153.0000     162.0100     151.2600
        3273    49.593500     144.0000     163.7700     151.2500
        3274    49.605700     155.0000     165.2600     151.2300
        3275    49.618000     166.0000     164.8700     151.2200
        3276    49.630200     167.0000     164.5800     151.2100
        3277    49.642500     144.0000     165.0700     151.1900
        3278    49.654700     159.0000     165.8100     151.1800
        3279    49.667000     162.0000     167.3300     151.1600
        3280    49.679200     170.0000     169.7100     151.1500
        3281    49.691500     162.0000     173.2300     151.1400
        3282    49.703700     209.0000     177.9800     151.1200
        3283    49.716000     178.0000     184.5200     151.1100
        3284    49.728200     187.0000     193.8200     151.0900
        3285    49.740500     201.0000     205.5200     151.0800
        3286    49.752700     207.0000     214.8200     151.0600
        3287    49.765000     226.0000     224.3100     151.0500
        3288    49.777200     234.0000     236.2400     151.0300
        3289    49.789500     267.0000     246.5500     151.0200
        3290    49.801700     210.0000     251.6900     151.0100
        3291    49.814000     273.0000     249.9400     150.9900
        3292    49.826200     248.0000     242.2700     150.9800
        3293    49.838500     253.0000     229.8200     150.9600
        3294    49.850700     248.0000     219.2300     150.9500
        3295    49.863000     205.0000     214.1400     150.9300
        3296    49.875200     222.0000     212.2500     150.9200
        3297    49.887500     221.0000     209.6200     150.9000
        3298    49.899700     225.0000     209.6300     150.8900
        3299    49.912000     213.0000     212.1600     150.8700
        3300    49.924200     221.0000     214.5500     150.8600
        3301    49.936500     223.0000     214.6900     150.8400
        3302    49.948700     193.0000     211.7700     150.8300
        3303    49.961000     193.0000     206.1600     150.8100
        3304    49.973300     192.0000     198.7100     150.8000
        3305    49.985500     193.0000     192.3800     150.7800
        3306    49.997800     177.0000     188.5700     150.7700
        3307    50.010000     168.0000     186.1400     150.7500
        3308    50.022300     188.0000     182.4300     150.7400
        3309    50.034500     165.0000     179.4100     150.7200
        3310    50.046800     153.0000     178.6700     150.7100
        3311    50.059000     175.0000     179.5000     150.6900
        3312    50.071300     192.0000     181.7100     150.6800
        3313    50.083500     205.0000     185.5400     150.6600
        3314    50.095800     199.0000     191.2300     150.6400
        3315    50.108000     216.0000     199.9400     150.6300
        3316    50.120300     207.0000     212.4600     150.6100
        3317    50.132500     251.0000     229.7100     150.6000
        3318    50.144800     255.0000     251.5700     150.5800
        3319    50.157000     277.0000     275.9700     150.5700
        3320    50.169300     285.0000     299.6700     150.5500
        3321    50.181500     316.0000     315.6800     150.5400
        3322    50.193800     281.0000     315.6200     150.5200
        3323    50.206000     258.0000     298.5200     150.5100
        3324    50.218300     283.0000     273.2500     150.4900
        3325    50.230500     223.0000     250.0500     150.4700
        3326    50.242800     230.0000     233.9400     150.4600
        3327    50.255000     238.0000     225.6000     150.4400
        3328    50.267300     205.0000     224.0100     150.4300
        3329    50.279500     211.0000     227.7300     150.4100
        3330    50.291800     225.0000     234.9200     150.3900
        3331    50.304000     250.0000     242.7300     150.3800
        3332    50.316300     237.0000     246.9600     150.3600
        3333    50.328500     211.0000     243.6500     150.3500
        3334    50.340800     238.0000     232.5500     150.3300
        3335    50.353000     202.0000     217.7100     150.3100
        3336    50.365300     169.0000     203.6700     150.3000
        3337    50.377500     216.0000     192.6100     150.2800
        3338    50.389800     156.0000     184.6200     150.2700
        3339    50.402000     178.0000     179.0600     150.2500
        3340    50.414300     170.0000     175.2600     150.2300
        3341    50.426500     141.0000     172.7600     150.2200
        3342    50.438800     161.0000     171.2600     150.2000
        3343    50.451000     178.0000     170.6600     150.1800
        3344    50.463300     133.0000     171.0300     150.1700
        3345    50.475500     152.0000     172.4800     150.1500
        3346    50.487800     172.0000     175.2400     150.1400
        3347    50.500000     145.0000     179.9600     150.1200
        3348    50.512300     196.0000     186.9200     150.1000
        3349    50.524500     176.0000     194.2500     150.0900
        3350    50.536800     241.0000     201.7800     150.0700
        3351    50.549000     220.0000     210.8900     150.0500
        3352    50.561300     243.0000     218.1600     150.0400
        3353    50.573500     243.0000     219.3400     150.0200
        3354    50.585800     239.0000     212.1700     150.0000
        3355    50.598000     204.0000     200.5100     149.9900
        3356    50.610300     187.0000     190.5000     149.9700
        3357    50.622600     200.0000     183.9400     149.9500
        3358    50.634800     186.0000     180.8800     149.9400
        3359    50.647100     178.0000     180.6500     149.9200
        3360    50.659300     191.0000     181.8400     149.9000
        3361    50.671600     168.0000     183.9100     149.8800
        3362    50.683800     184.0000     186.9900     149.8700
        3363    50.696100     181.0000     189.4500     149.8500
        3364    50.708300     183.0000     189.1500     149.8300
        3365    50.720600     204.0000     184.9800     149.8200
        3366    50.732800     181.0000     178.5200     149.8000
        3367    50.745100     184.0000     172.5200     149.7800
        3368    50.757300     166.0000     167.9700     149.7600
        3369    50.769600     140.0000     164.7700     149.7500
        3370    50.781800     157.0000     162.5800     149.7300
        3371    50.794100     152.0000     161.0700     149.7100
        3372    50.806300     145.0000     160.0300     149.7000
        3373    50.818600     144.0000     159.3200     149.6800
        3374    50.830800     131.0000     158.8600     149.6600
        3375    50.843100     147.0000     158.5900     149.6400
        3376    50.855300     144.0000     158.5100     149.6300
        3377    50.867600     144.0000     158.6300     149.6100
        3378    50.879800     168.0000     158.6900     149.5900
        3379    50.892100     145.0000     158.3600     149.5700
        3380    50.904300     169.0000     158.2000     149.5600
        3381    50.916600     168.0000     158.2400     149.5400
        3382    50.928800     151.0000     158.4000     149.5200
        3383    50.941100     162.0000     158.6400     149.5000
        3384    50.953300     170.0000     158.9800     149.4900
        3385    50.965600     153.0000     159.4300     149.4700
        3386    50.977800     157.0000     160.0200     149.4500
        3387    50.990100     130.0000     160.8100     149.4300
        3388    51.002300     167.0000     161.8500     149.4100
        3389    51.014600     160.0000     163.1300     149.4000
        3390    51.026800     169.0000     164.5900     149.3800
        3391    51.039100     178.0000     166.5300     149.3600
        3392    51.051300     196.0000     169.3000     149.3400
        3393    51.063600     152.0000     173.1300     149.3200
        3394    51.075800     180.0000     178.2400     149.3100
        3395    51.088100     193.0000     184.6900     149.2900
        3396    51.100300     207.0000     192.2000     149.2700
        3397    51.112600     173.0000     199.8200     149.2500
        3398    51.124800     187.0000     205.5600     149.2300
        3399    51.137100     239.0000     207.0800     149.2200
        3400    51.149300     204.0000     203.8500     149.2000
        3401    51.161600     206.0000     198.2500     149.1800
        3402    51.173800     180.0000     193.3300     149.1600
        3403    51.186100     222.0000     190.8000     149.1400
        3404    51.198300     240.0000     191.1900     149.1200
        3405    51.210600     193.0000     194.6300     149.1100
        3406    51.222800     189.0000     201.2800     149.0900
        3407    51.235100     230.0000     211.5100     149.0700
        3408    51.247300     220.0000     225.7800     149.0500
        3409    51.259600     243.0000     244.3400     149.0300
        3410    51.271900     275.0000     266.8800     149.0100
        3411    51.284100     333.0000     292.6600     149.0000
        3412    51.296400     350.0000     319.9800     148.9800
        3413    51.308600     350.0000     343.2700     148.9600
        3414    51.320900     390.0000     351.7700     148.9400
        3415    51.333100     388.0000     337.6200     148.9200
        3416    51.345400     336.0000     306.8500     148.9000
        3417    51.357600     284.0000     274.0400     148.8800
        3418    51.369900     258.0000     248.9600     148.8700
        3419    51.382100     223.0000     233.9200     148.8500
        3420    51.394400     241.0000     227.8700     148.8300
        3421    51.406600     226.0000     229.2400     148.8100
        3422    51.418900     233.0000     236.4800     148.7900
        3423    51.431100     226.0000     247.5500     148.7700
        3424    51.443400     258.0000     258.7900     148.7500
        3425    51.455600     278.0000     264.7500     148.7300
        3426    51.467900     251.0000     260.7300     148.7100
        3427    51.480100     228.0000     247.6100     148.7000
        3428    51.492400     248.0000     231.1100     148.6800
        3429    51.504600     230.0000     215.8800     148.6600
        3430    51.516900     179.0000     203.1200     148.6400
        3431    51.529100     187.0000     192.6800     148.6200
        3432    51.541400     180.0000     184.5100     148.6000
        3433    51.553600     179.0000     178.4700     148.5800
        3434    51.565900     185.0000     174.0600     148.5600
        3435    51.578100     180.0000     171.1500     148.5400
        3436    51.590400     155.0000     169.5000     148.5200
        3437    51.602600     176.0000     168.9800     148.5000
        3438    51.614900     155.0000     169.2700     148.4800
        3439    51.627100     174.0000     169.0200     148.4600
        3440    51.639400     166.0000     167.7600     148.4500
        3441    51.651600     152.0000     166.6900     148.4300
        3442    51.663900     156.0000     165.5900     148.4100
        3443    51.676100     171.0000     164.6800     148.3900
        3444    51.688400     158.0000     163.6800     148.3700
        3445    51.700600     165.0000     162.3600     148.3500
        3446    51.712900     155.0000     160.1700     148.3300
        3447    51.725100     146.0000     158.2500     148.3100
        3448    51.737400     144.0000     157.3700     148.2900
        3449    51.749600     171.0000     157.0400     148.2700
        3450    51.761900     193.0000     156.6900     148.2500
        3451    51.774100     165.0000     155.9900     148.2300
        3452    51.786400     154.0000     155.5200     148.2100
        3453    51.798600     145.0000     155.4300     148.1900
        3454    51.810900     147.0000     155.5800     148.1700
        3455    51.823100     160.0000     155.7600     148.1500
        3456    51.835400     117.0000     155.7000     148.1300
        3457    51.847600     148.0000     155.2200     148.1100
        3458    51.859900     152.0000     154.4600     148.0900
        3459    51.872100     179.0000     154.0100     148.0700
        3460    51.884400     130.0000     153.7900     148.0500
        3461    51.896700     172.0000     153.6700     148.0300
        3462    51.908900     146.0000     153.5900     148.0100
        3463    51.921200     156.0000     153.5300     147.9900
        3464    51.933400     164.0000     153.5000     147.9700
        3465    51.945700     178.0000     153.4900     147.9500
        3466    51.957900     159.0000     153.5300     147.9300
        3467    51.970200     160.0000     153.6500     147.9100
        3468    51.982400     139.0000     153.8300     147.8900
        3469    51.994700     166.0000     154.1400     147.8700
        3470    52.006900     147.0000     154.6700     147.8500
        3471    52.019200     177.0000     155.1600     147.8300
        3472    52.031400     146.0000     154.7600     147.8100
        3473    52.043700     152.0000     154.2400     147.7900
        3474    52.055900     140.0000     153.8800     147.7700
        3475    52.068200     157.0000     153.7800     147.7500
        3476    52.080400     157.0000     153.7900     147.7300
        3477    52.092700     159.0000     153.8700     147.7100
        3478    52.104900     154.0000     154.0000     147.6900
        3479    52.117200     146.0000     154.1800     147.6700
        3480    52.129400     145.0000     154.4200     147.6500
        3481    52.141700     158.0000     154.7600     147.6300
        3482    52.153900     150.0000     155.1500     147.6100
        3483    52.166200     150.0000     155.2800     147.5900
        3484    52.178400     155.0000     155.1800     147.5700
        3485    52.190700     140.0000     155.1200     147.5500
        3486    52.202900     143.0000     155.1700     147.5300
        3487    52.215200     175.0000     155.3200     147.5100
        3488    52.227400     162.0000     155.5000     147.4900
        3489    52.239700     157.0000     155.7000     147.4700
        3490    52.251900     184.0000     155.9400     147.4500
        3491    52.264200     153.0000     156.2100     147.4300
        3492    52.276400     158.0000     156.5300     147.4100
        3493    52.288700     144.0000     156.9200     147.3900
        3494    52.300900     167.0000     157.4200     147.3700
        3495    52.313200     152.0000     158.0400     147.3400
        3496    52.325400     145.0000     158.7900     147.3200
        3497    52.337700     163.0000     159.7300     147.3000
        3498    52.349900     160.0000     161.1100     147.2800
        3499    52.362200     177.0000     163.1600     147.2600
        3500    52.374400     174.0000     166.2300     147.2400
        3501    52.386700     175.0000     170.6500     147.2200
        3502    52.398900     163.0000     176.6200     147.2000
        3503    52.411200     182.0000     184.0500     147.1800
        3504    52.423400     202.0000     191.6800     147.1600
        3505    52.435700     205.0000     195.7000     147.1400
        3506    52.447900     210.0000     192.4800     147.1200
        3507    52.460200     199.0000     184.5900     147.1000
        3508    52.472400     179.0000     177.4500     147.0800
        3509    52.484700     189.0000     173.0900     147.0500
        3510    52.496900     184.0000     171.1500     147.0300
        3511    52.509200     167.0000     170.9700     147.0100
        3512    52.521400     184.0000     172.1900     146.9900
        3513    52.533700     196.0000     174.6400     146.9700
        3514    52.546000     158.0000     178.1800     146.9500
        3515    52.558200     182.0000     182.4600     146.9300
        3516    52.570500     219.0000     186.2100     146.9100
        3517    52.582700     205.0000     187.4400     146.8900
        3518    52.595000     190.0000     185.9500     146.8700
        3519    52.607200     187.0000     183.8500     146.8500
        3520    52.619500     190.0000     181.7800     146.8300
        3521    52.631700     198.0000     180.1000     146.8000
        3522    52.644000     167.0000     180.1500     146.7800
        3523    52.656200     181.0000     181.3000     146.7600
        3524    52.668500     181.0000     183.1500     146.7400
        3525    52.680700     209.0000     185.5200     146.7200
        3526    52.693000     193.0000     188.3400     146.7000
        3527    52.705200     182.0000     191.5900     146.6800
        3528    52.717500     206.0000     195.2200     146.6600
        3529    52.729700     193.0000     199.2700     146.6400
        3530    52.742000     207.0000     203.7700     146.6200
        3531    52.754200     196.0000     208.5100     146.5900
        3532    52.766500     193.0000     213.0800     146.5700
        3533    52.778700     194.0000     218.2600     146.5500
        3534    52.791000     206.0000     224.7000     146.5300
        3535    52.803200     248.0000     232.7700     146.5100
        3536    52.815500     224.0000     242.9800     146.4900
        3537    52.827700     240.0000     255.9300     146.4700
        3538    52.840000     260.0000     273.0200     146.4500
        3539    52.852200     305.0000     295.6100     146.4300
        3540    52.864500     330.0000     322.3700     146.4000
        3541    52.876700     342.0000     353.2800     146.3800
        3542    52.889000     390.0000     397.5500     146.3600
        3543    52.901200     498.0000     458.6400     146.3400
        3544    52.913500     567.0000     539.5700     146.3200
        3545    52.925700     735.0000     641.9200     146.3000
        3546    52.938000     880.0000     762.9800     146.2800
        3547    52.950200     932.0000     891.4900     146.2600
        3548    52.962500    1055.0000    1004.5200     146.2400
        3549    52.974700    1072.0000    1069.9300     146.2100
        3550    52.987000    1028.0000    1062.9300     146.1900
        3551    52.999200     967.0000     986.7400     146.1700
        3552    53.011500     929.0000     872.4300     146.1500
        3553    53.023700     864.0000     758.9800     146.1300
        3554    53.036000     775.0000     671.6500     146.1100
        3555    53.048200     686.0000     618.0800     146.0900
        3556    53.060500     614.0000     596.8500     146.0700
        3557    53.072700     609.0000     602.5700     146.0500
        3558    53.085000     652.0000     627.0700     146.0200
        3559    53.097200     647.0000     659.5000     146.0000
        3560    53.109500     661.0000     683.9000     145.9800
        3561    53.121700     609.0000     683.2500     145.9600
        3562    53.134000     667.0000     648.6800     145.9400
        3563    53.146200     606.0000     586.3100     145.9200
        3564    53.158500     518.0000     512.8900     145.9000
        3565    53.170700     492.0000     443.9900     145.8800
        3566    53.183000     378.0000     386.7900     145.8500
        3567    53.195200     352.0000     340.9500     145.8300
        3568    53.207500     290.0000     305.4300     145.8100
        3569    53.219800     251.0000     279.0500     145.7900
        3570    53.232000     218.0000     259.1200     145.7700
        3571    53.244300     213.0000     243.9700     145.7500
        3572    53.256500     241.0000     232.3300     145.7300
        3573    53.268800     236.0000     223.2700     145.7100
        3574    53.281000     197.0000     216.1900     145.6900
        3575    53.293300     222.0000     210.6600     145.6600
        3576    53.305500     207.0000     206.4200     145.6400
        3577    53.317800     180.0000     203.3000     145.6200
        3578    53.330000     213.0000     200.6300     145.6000
        3579    53.342300     207.0000     197.9000     145.5800
        3580    53.354500     195.0000     196.0400     145.5600
        3581    53.366800     200.0000     195.2400     145.5400
        3582    53.379000     199.0000     195.4200     145.5200
        3583    53.391300     194.0000     196.6200     145.5000
        3584    53.403500     202.0000     199.0600     145.4700
        3585    53.415800     204.0000     203.0600     145.4500
        3586    53.428000     212.0000     209.1300     145.4300
        3587    53.440300     184.0000     217.9700     145.4100
        3588    53.452500     259.0000     230.4700     145.3900
        3589    53.464800     237.0000     247.5000     145.3700
        3590    53.477000     262.0000     269.5300     145.3500
        3591    53.489300     301.0000     295.8400     145.3300
        3592    53.501500     300.0000     323.5600     145.3100
        3593    53.513800     335.0000     346.8100     145.2800
        3594    53.526000     376.0000     357.7000     145.2600
        3595    53.538300     332.0000     351.1900     145.2400
        3596    53.550500     331.0000     330.1000     145.2200
        3597    53.562800     300.0000     303.4300     145.2000
        3598    53.575000     303.0000     279.5100     145.1800
        3599    53.587300     265.0000     262.7000     145.1600
        3600    53.599500     271.0000     254.0700     145.1400
        3601    53.611800     286.0000     252.0200     145.1200
        3602    53.624000     255.0000     253.4900     145.1000
        3603    53.636300     231.0000     259.7600     145.0700
        3604    53.648500     221.0000     268.7400     145.0500
        3605    53.660800     262.0000     276.3000     145.0300
        3606    53.673000     268.0000     278.1700     145.0100
        3607    53.685300     277.0000     272.1100     144.9900
        3608    53.697500     257.0000     259.4700     144.9700
        3609    53.709800     272.0000     243.7600     144.9500
        3610    53.722000     244.0000     228.0800     144.9300
        3611    53.734300     194.0000     214.3400     144.9100
        3612    53.746500     206.0000     203.4000     144.8900
        3613    53.758800     191.0000     194.7500     144.8700
        3614    53.771000     179.0000     187.7100     144.8500
        3615    53.783300     187.0000     183.0900     144.8300
        3616    53.795500     174.0000     180.6900     144.8000
        3617    53.807800     161.0000     178.7500     144.7800
        3618    53.820000     182.0000     175.8300     144.7600
        3619    53.832300     166.0000     174.0600     144.7400
        3620    53.844600     175.0000     172.9300     144.7200
        3621    53.856800     180.0000     171.7600     144.7000
        3622    53.869100     166.0000     170.2300     144.6800
        3623    53.881300     161.0000     168.2500     144.6600
        3624    53.893600     161.0000     166.2000     144.6400
        3625    53.905800     142.0000     164.6000     144.6200
        3626    53.918100     172.0000     163.5100     144.6000
        3627    53.930300     164.0000     162.9500     144.5800
        3628    53.942600     164.0000     162.8300     144.5600
        3629    53.954800     173.0000     162.4500     144.5400
        3630    53.967100     182.0000     161.6800     144.5200
        3631    53.979300     151.0000     161.4300     144.5000
        3632    53.991600     150.0000     161.6800     144.4800
        3633    54.003800     165.0000     161.7400     144.4600
        3634    54.016100     158.0000     161.4300     144.4400
        3635    54.028300     162.0000     161.3900     144.4200
        3636    54.040600     173.0000     161.5400     144.3900
        3637    54.052800     170.0000     161.9000     144.3700
        3638    54.065100     151.0000     162.4500     144.3500
        3639    54.077300     159.0000     163.2200     144.3300
        3640    54.089600     171.0000     164.2900     144.3100
        3641    54.101800     161.0000     165.7500     144.2900
        3642    54.114100     164.0000     167.7200     144.2700
        3643    54.126300     144.0000     170.4200     144.2500
        3644    54.138600     186.0000     174.0700     144.2300
        3645    54.150800     181.0000     178.8200     144.2100
        3646    54.163100     192.0000     185.3200     144.1900
        3647    54.175300     207.0000     194.6500     144.1700
        3648    54.187600     174.0000     207.8800     144.1500
        3649    54.199800     198.0000     226.0000     144.1300
        3650    54.212100     230.0000     249.4100     144.1100
        3651    54.224300     278.0000     276.9900     144.0900
        3652    54.236600     276.0000     304.5000     144.0700
        3653    54.248800     303.0000     323.4100     144.0600
        3654    54.261100     302.0000     324.3700     144.0400
        3655    54.273300     299.0000     306.3100     144.0200
        3656    54.285600     275.0000     279.1700     144.0000
        3657    54.297800     260.0000     254.4600     143.9800
        3658    54.310100     254.0000     237.4900     143.9600
        3659    54.322300     232.0000     227.4500     143.9400
        3660    54.334600     214.0000     224.1500     143.9200
        3661    54.346800     236.0000     228.2900     143.9000
        3662    54.359100     223.0000     237.3500     143.8800
        3663    54.371300     244.0000     250.5500     143.8600
        3664    54.383600     269.0000     266.8400     143.8400
        3665    54.395800     308.0000     281.4200     143.8200
        3666    54.408100     282.0000     289.1200     143.8000
        3667    54.420300     284.0000     287.4800     143.7800
        3668    54.432600     303.0000     277.2900     143.7600
        3669    54.444800     304.0000     260.5000     143.7400
        3670    54.457100     249.0000     240.3100     143.7300
        3671    54.469400     236.0000     220.7200     143.7100
        3672    54.481600     205.0000     205.1000     143.6900
        3673    54.493900     211.0000     194.4300     143.6700
        3674    54.506100     205.0000     187.3600     143.6500
        3675    54.518400     194.0000     183.3200     143.6300
        3676    54.530600     207.0000     182.2000     143.6100
        3677    54.542900     190.0000     183.3700     143.5900
        3678    54.555100     189.0000     186.0200     143.5700
        3679    54.567400     182.0000     188.8800     143.5500
        3680    54.579600     243.0000     190.1000     143.5400
        3681    54.591900     195.0000     188.1200     143.5200
        3682    54.604100     176.0000     183.1400     143.5000
        3683    54.616400     197.0000     176.9700     143.4800
        3684    54.628600     165.0000     171.3400     143.4600
        3685    54.640900     160.0000     166.9300     143.4400
        3686    54.653100     174.0000     163.9000     143.4300
        3687    54.665400     182.0000     162.2200     143.4100
        3688    54.677600     184.0000     161.0200     143.3900
        3689    54.689900     158.0000     158.6500     143.3700
        3690    54.702100     132.0000     156.8200     143.3500
        3691    54.714400     151.0000     155.8400     143.3300
        3692    54.726600     157.0000     155.3300     143.3200
        3693    54.738900     165.0000     155.0700     143.3000
        3694    54.751100     158.0000     154.9400     143.2800
        3695    54.763400     141.0000     154.8600     143.2600
        3696    54.775600     163.0000     154.8200     143.2400
        3697    54.787900     156.0000     154.8800     143.2300
        3698    54.800100     146.0000     155.1600     143.2100
        3699    54.812400     162.0000     155.8300     143.1900
        3700    54.824600     176.0000     156.6500     143.1700
        3701    54.836900     163.0000     157.0000     143.1600
        3702    54.849100     176.0000     157.4500     143.1400
        3703    54.861400     176.0000     158.8200     143.1200
        3704    54.873600     158.0000     161.1700     143.1000
        3705    54.885900     175.0000     164.7300     143.0900
        3706    54.898100     156.0000     169.8900     143.0700
        3707    54.910400     179.0000     176.2000     143.0500
        3708    54.922600     202.0000     182.9800     143.0300
        3709    54.934900     190.0000     191.7200     143.0200
        3710    54.947100     217.0000     201.3300     143.0000
        3711    54.959400     207.0000     209.1000     142.9800
        3712    54.971600     231.0000     211.7400     142.9700
        3713    54.983900     193.0000     207.5900     142.9500
        3714    54.996100     191.0000     198.6100     142.9300
        3715    55.008400     172.0000     188.7300     142.9200
        3716    55.020600     158.0000     180.7100     142.9000
        3717    55.032900     179.0000     175.4500     142.8800
        3718    55.045100     168.0000     172.8900     142.8700
        3719    55.057400     175.0000     172.4000     142.8500
        3720    55.069600     190.0000     173.2200     142.8300
        3721    55.081900     182.0000     175.4900     142.8200
        3722    55.094100     182.0000     178.6700     142.8000
        3723    55.106400     160.0000     181.3800     142.7800
        3724    55.118700     192.0000     181.9900     142.7700
        3725    55.130900     170.0000     179.5200     142.7500
        3726    55.143200     173.0000     174.5900     142.7400
        3727    55.155400     183.0000     168.8600     142.7200
        3728    55.167700     160.0000     163.7400     142.7000
        3729    55.179900     173.0000     159.7700     142.6900
        3730    55.192200     175.0000     156.8900     142.6700
        3731    55.204400     162.0000     154.9500     142.6600
        3732    55.216700     151.0000     153.6900     142.6400
        3733    55.228900     158.0000     152.4100     142.6200
        3734    55.241200     146.0000     151.0300     142.6100
        3735    55.253400     138.0000     150.1200     142.5900
        3736    55.265700     152.0000     149.5300     142.5800
        3737    55.277900     150.0000     149.1900     142.5600
        3738    55.290200     157.0000     149.0600     142.5500
        3739    55.302400     157.0000     149.1800     142.5300
        3740    55.314700     171.0000     149.6800     142.5200
        3741    55.326900     140.0000     150.3600     142.5000
        3742    55.339200     166.0000     150.2400     142.4900
        3743    55.351400     150.0000     150.1100     142.4700
        3744    55.363700     139.0000     150.5500     142.4600
        3745    55.375900     161.0000     150.5000     142.4400
        3746    55.388200     150.0000     149.0600     142.4300
        3747    55.400400     147.0000     148.3300     142.4100
        3748    55.412700     145.0000     148.2100     142.4000
        3749    55.424900     161.0000     148.4600     142.3900
        3750    55.437200     182.0000     149.0000     142.3700
        3751    55.449400     123.0000     149.8100     142.3600
        3752    55.461700     167.0000     150.9400     142.3400
        3753    55.473900     164.0000     152.2900     142.3300
        3754    55.486200     168.0000     153.3600     142.3200
        3755    55.498400     145.0000     153.9700     142.3000
        3756    55.510700     174.0000     154.4100     142.2900
        3757    55.522900     139.0000     154.6500     142.2700
        3758    55.535200     168.0000     153.7400     142.2600
        3759    55.547400     141.0000     151.4000     142.2500
        3760    55.559700     145.0000     149.8300     142.2300
        3761    55.571900     144.0000     149.1100     142.2200
        3762    55.584200     160.0000     148.8600     142.2100
        3763    55.596400     180.0000     148.9300     142.1900
        3764    55.608700     159.0000     149.1900     142.1800
        3765    55.620900     154.0000     149.6600     142.1700
        3766    55.633200     162.0000     150.3000     142.1600
        3767    55.645400     144.0000     150.9900     142.1400
        3768    55.657700     165.0000     151.6700     142.1300
        3769    55.669900     176.0000     152.3400     142.1200
        3770    55.682200     133.0000     151.9500     142.1100
        3771    55.694400     152.0000     150.5400     142.0900
        3772    55.706700     142.0000     149.5200     142.0800
        3773    55.718900     146.0000     149.0600     142.0700
        3774    55.731200     162.0000     148.9300     142.0600
        3775    55.743400     148.0000     148.9600     142.0400
        3776    55.755700     148.0000     149.1100     142.0300
        3777    55.768000     157.0000     149.3400     142.0200
        3778    55.780200     169.0000     149.6700     142.0100
        3779    55.792500     183.0000     150.1000     142.0000
        3780    55.804700     149.0000     150.6200     141.9900
        3781    55.817000     159.0000     151.2300     141.9700
        3782    55.829200     178.0000     151.6700     141.9600
        3783    55.841500     134.0000     151.8700     141.9500
        3784    55.853700     152.0000     152.2900     141.9400
        3785    55.866000     147.0000     153.0500     141.9300
        3786    55.878200     139.0000     154.1100     141.9200
        3787    55.890500     134.0000     155.5200     141.9100
        3788    55.902700     182.0000     157.4000     141.9000
        3789    55.915000     144.0000     159.9300     141.8900
        3790    55.927200     187.0000     163.3600     141.8800
        3791    55.939500     156.0000     167.8100     141.8700
        3792    55.951700     173.0000     173.5400     141.8600
        3793    55.964000     176.0000     181.5400     141.8500
        3794    55.976200     204.0000     192.2900     141.8400
        3795    55.988500     219.0000     205.8400     141.8300
        3796    56.000700     238.0000     221.3900     141.8200
        3797    56.013000     233.0000     236.5700     141.8100
        3798    56.025200     229.0000     246.9800     141.8000
        3799    56.037500     225.0000     248.2800     141.7900
        3800    56.049700     226.0000     239.8700     141.7800
        3801    56.062000     212.0000     225.7000     141.7700
        3802    56.074200     201.0000     210.9400     141.7600
        3803    56.086500     175.0000     199.1100     141.7500
        3804    56.098700     201.0000     191.2800     141.7400
        3805    56.111000     173.0000     187.3000     141.7300
        3806    56.123200     183.0000     186.7400     141.7300
        3807    56.135500     191.0000     189.0600     141.7200
        3808    56.147700     196.0000     193.5300     141.7100
        3809    56.160000     194.0000     199.0000     141.7000
        3810    56.172200     190.0000     203.4900     141.6900
        3811    56.184500     217.0000     204.6400     141.6800
        3812    56.196700     181.0000     201.2000     141.6800
        3813    56.209000     191.0000     194.0900     141.6700
        3814    56.221200     181.0000     185.6300     141.6600
        3815    56.233500     165.0000     177.8600     141.6500
        3816    56.245700     178.0000     171.8100     141.6500
        3817    56.258000     144.0000     167.5400     141.6400
        3818    56.270200     174.0000     164.7600     141.6300
        3819    56.282500     159.0000     163.1700     141.6200
        3820    56.294700     195.0000     162.5900     141.6200
        3821    56.307000     158.0000     162.9800     141.6100
        3822    56.319200     166.0000     164.3700     141.6000
        3823    56.331500     169.0000     166.8700     141.6000
        3824    56.343700     179.0000     170.4800     141.5900
        3825    56.356000     153.0000     174.9800     141.5800
        3826    56.368200     192.0000     179.6100     141.5800
        3827    56.380500     180.0000     182.9200     141.5700
        3828    56.392800     190.0000     183.5000     141.5700
        3829    56.405000     177.0000     181.2600     141.5600
        3830    56.417300     188.0000     177.3400     141.5500
        3831    56.429500     180.0000     173.5200     141.5500
        3832    56.441800     170.0000     171.6000     141.5400
        3833    56.454000     171.0000     171.7800     141.5400
        3834    56.466300     188.0000     174.0700     141.5300
        3835    56.478500     204.0000     178.6200     141.5300
        3836    56.490800     195.0000     185.6900     141.5200
        3837    56.503000     194.0000     195.4700     141.5200
        3838    56.515300     212.0000     207.7100     141.5100
        3839    56.527500     225.0000     221.0900     141.5100
        3840    56.539800     254.0000     232.9300     141.5000
        3841    56.552000     241.0000     239.4900     141.5000
        3842    56.564300     218.0000     237.8200     141.5000
        3843    56.576500     249.0000     228.1300     141.4900
        3844    56.588800     216.0000     214.4400     141.4900
        3845    56.601000     212.0000     201.1800     141.4900
        3846    56.613300     221.0000     190.7500     141.4800
        3847    56.625500     151.0000     183.7300     141.4800
        3848    56.637800     159.0000     179.8700     141.4800
        3849    56.650000     178.0000     178.7400     141.4700
        3850    56.662300     170.0000     179.9100     141.4700
        3851    56.674500     188.0000     182.8500     141.4700
        3852    56.686800     175.0000     186.6700     141.4600
        3853    56.699000     166.0000     189.9500     141.4600
        3854    56.711300     190.0000     190.9000     141.4600
        3855    56.723500     188.0000     188.3900     141.4600
        3856    56.735800     189.0000     182.8700     141.4600
        3857    56.748000     155.0000     176.0300     141.4500
        3858    56.760300     158.0000     169.5300     141.4500
        3859    56.772500     176.0000     164.1700     141.4500
        3860    56.784800     158.0000     160.0900     141.4500
        3861    56.797000     138.0000     157.0700     141.4500
        3862    56.809300     148.0000     154.8600     141.4500
        3863    56.821500     165.0000     153.2500     141.4500
        3864    56.833800     166.0000     152.0800     141.4500
        3865    56.846000     172.0000     151.1600     141.4500
        3866    56.858300     182.0000     150.4400     141.4400
        3867    56.870500     157.0000     150.0000     141.4400
        3868    56.882800     148.0000     149.7800     141.4400
        3869    56.895000     142.0000     149.7800     141.4500
        3870    56.907300     159.0000     150.0500     141.4500
        3871    56.919500     162.0000     150.0800     141.4500
        3872    56.931800     156.0000     149.1700     141.4500
        3873    56.944000     156.0000     148.5200     141.4500
        3874    56.956300     160.0000     148.2600     141.4500
        3875    56.968500     154.0000     148.2000     141.4500
        3876    56.980800     128.0000     148.2700     141.4500
        3877    56.993000     126.0000     148.4400     141.4500
        3878    57.005300     139.0000     148.6500     141.4500
        3879    57.017500     160.0000     148.9800     141.4500
        3880    57.029800     176.0000     149.5500     141.4600
        3881    57.042100     147.0000     150.1100     141.4600
        3882    57.054300     146.0000     150.3300     141.4600
        3883    57.066600     164.0000     150.9400     141.4600
        3884    57.078800     189.0000     151.7400     141.4700
        3885    57.091100     154.0000     152.3300     141.4700
        3886    57.103300     148.0000     152.8300     141.4700
        3887    57.115600     143.0000     154.0100     141.4700
        3888    57.127800     178.0000     154.7800     141.4800
        3889    57.140100     153.0000     155.1700     141.4800
        3890    57.152300     156.0000     156.6000     141.4800
        3891    57.164600     173.0000     159.0600     141.4900
        3892    57.176800     173.0000     162.7500     141.4900
        3893    57.189100     171.0000     167.9600     141.5000
        3894    57.201300     177.0000     174.6000     141.5000
        3895    57.213600     149.0000     182.9900     141.5100
        3896    57.225800     217.0000     193.5900     141.5100
        3897    57.238100     198.0000     204.8800     141.5200
        3898    57.250300     209.0000     213.3800     141.5200
        3899    57.262600     228.0000     215.6800     141.5300
        3900    57.274800     195.0000     210.6600     141.5300
        3901    57.287100     201.0000     200.7100     141.5400
        3902    57.299300     201.0000     190.5400     141.5400
        3903    57.311600     213.0000     183.2000     141.5500
        3904    57.323800     211.0000     179.3400     141.5600
        3905    57.336100     178.0000     178.8200     141.5600
        3906    57.348300     183.0000     181.4400     141.5700
        3907    57.360600     187.0000     187.2900     141.5800
        3908    57.372800     213.0000     196.6500     141.5800
        3909    57.385100     226.0000     208.8700     141.5900
        3910    57.397300     241.0000     222.8000     141.6000
        3911    57.409600     250.0000     236.5700     141.6000
        3912    57.421800     262.0000     245.7100     141.6100
        3913    57.434100     236.0000     245.6500     141.6200
        3914    57.446300     248.0000     235.2100     141.6300
        3915    57.458600     229.0000     218.6700     141.6400
        3916    57.470800     216.0000     202.1100     141.6400
        3917    57.483100     165.0000     189.0700     141.6500
        3918    57.495300     179.0000     180.1700     141.6600
        3919    57.507600     194.0000     174.8600     141.6700
        3920    57.519800     161.0000     172.4800     141.6800
        3921    57.532100     155.0000     172.4700     141.6900
        3922    57.544300     173.0000     174.2200     141.7000
        3923    57.556600     177.0000     177.4300     141.7100
        3924    57.568800     181.0000     181.4600     141.7200
        3925    57.581100     201.0000     184.6100     141.7300
        3926    57.593300     188.0000     184.7000     141.7400
        3927    57.605600     191.0000     180.7400     141.7500
        3928    57.617800     166.0000     174.3100     141.7600
        3929    57.630100     177.0000     167.7100     141.7700
        3930    57.642300     170.0000     162.3000     141.7900
        3931    57.654600     136.0000     158.3400     141.8000
        3932    57.666800     147.0000     155.5800     141.8100
        3933    57.679100     161.0000     153.7000     141.8200
        3934    57.691400     158.0000     152.5100     141.8300
        3935    57.703600     141.0000     151.7600     141.8500
        3936    57.715900     160.0000     150.8400     141.8600
        3937    57.728100     134.0000     149.8900     141.8700
        3938    57.740400     145.0000     149.3300     141.8800
        3939    57.752600     163.0000     148.9800     141.9000
        3940    57.764900     135.0000     148.7100     141.9100
        3941    57.777100     141.0000     148.5700     141.9300
        3942    57.789400     166.0000     148.5700     141.9400
        3943    57.801600     159.0000     148.7200     141.9500
        3944    57.813900     140.0000     149.0400     141.9700
        3945    57.826100     136.0000     149.5700     141.9800
        3946    57.838400     154.0000     150.3800     142.0000
        3947    57.850600     147.0000     151.5700     142.0100
        3948    57.862900     162.0000     153.1500     142.0300
        3949    57.875100     142.0000     154.8100     142.0400
        3950    57.887400     168.0000     156.9000     142.0600
        3951    57.899600     153.0000     159.8100     142.0800
        3952    57.911900     152.0000     163.2900     142.0900
        3953    57.924100     152.0000     166.8300     142.1100
        3954    57.936400     193.0000     169.5900     142.1200
        3955    57.948600     174.0000     170.5600     142.1400
        3956    57.960900     165.0000     169.2000     142.1600
        3957    57.973100     173.0000     166.0700     142.1800
        3958    57.985400     153.0000     162.4000     142.1900
        3959    57.997600     146.0000     159.2100     142.2100
        3960    58.009900     141.0000     156.9200     142.2300
        3961    58.022100     154.0000     155.5500     142.2500
        3962    58.034400     156.0000     154.9100     142.2700
        3963    58.046600     173.0000     154.9500     142.2900
        3964    58.058900     169.0000     155.6100     142.3100
        3965    58.071100     136.0000     156.7000     142.3200
        3966    58.083400     153.0000     157.8900     142.3400
        3967    58.095600     149.0000     158.7700     142.3600
        3968    58.107900     160.0000     158.7800     142.3800
        3969    58.120100     151.0000     157.7200     142.4000
        3970    58.132400     164.0000     155.8400     142.4200
        3971    58.144600     149.0000     153.7000     142.4400
        3972    58.156900     145.0000     151.7700     142.4700
        3973    58.169100     144.0000     150.2100     142.4900
        3974    58.181400     161.0000     149.0300     142.5100
        3975    58.193600     156.0000     148.1500     142.5300
        3976    58.205900     163.0000     147.4900     142.5500
        3977    58.218100     158.0000     146.9900     142.5700
        3978    58.230400     144.0000     146.6100     142.6000
        3979    58.242600     152.0000     146.3200     142.6200
        3980    58.254900     142.0000     146.0900     142.6400
        3981    58.267100     134.0000     145.9100     142.6700
        3982    58.279400     145.0000     145.7700     142.6900
        3983    58.291600     163.0000     145.6500     142.7100
        3984    58.303900     147.0000     145.5600     142.7400
        3985    58.316200     163.0000     145.4900     142.7600
        3986    58.328400     143.0000     145.4400     142.7900
        3987    58.340700     152.0000     145.4000     142.8100
        3988    58.352900     144.0000     145.3700     142.8400
        3989    58.365200     148.0000     145.3500     142.8600
        3990    58.377400     165.0000     145.3500     142.8900
        3991    58.389700     144.0000     145.3600     142.9100
        3992    58.401900     155.0000     145.3700     142.9400
        3993    58.414200     124.0000     145.3500     142.9700
        3994    58.426400     154.0000     145.3500     142.9900
        3995    58.438700     136.0000     145.3500     143.0200
        3996    58.450900     159.0000     145.3700     143.0500
        3997    58.463200     159.0000     145.4000     143.0700
        3998    58.475400     149.0000     145.4300     143.1000
        3999    58.487700     151.0000     145.4600     143.1300
        4000    58.499900     143.0000     145.5100     143.1600
        4001    58.512200     170.0000     145.5600     143.1900
        4002    58.524400     132.0000     145.6200     143.2200
        4003    58.536700     149.0000     145.7100     143.2400
        4004    58.548900     158.0000     145.8300     143.2700
        4005    58.561200     143.0000     145.9900     143.3000
        4006    58.573400     162.0000     146.2000     143.3300
        4007    58.585700     158.0000     146.3600     143.3600
        4008    58.597900     145.0000     146.2300     143.3900
        4009    58.610200     161.0000     146.1300     143.4300
        4010    58.622400     132.0000     146.1300     143.4600
        4011    58.634700     138.0000     146.1700     143.4900
        4012    58.646900     165.0000     146.2400     143.5200
        4013    58.659200     146.0000     146.3200     143.5500
        4014    58.671400     153.0000     146.4100     143.5800
        4015    58.683700     169.0000     146.5100     143.6200
        4016    58.695900     143.0000     146.6300     143.6500
        4017    58.708200     134.0000     146.7700     143.6800
        4018    58.720400     123.0000     146.9300     143.7100
        4019    58.732700     160.0000     147.1300     143.7500
        4020    58.744900     167.0000     147.3200     143.7800
        4021    58.757200     151.0000     147.4100     143.8200
        4022    58.769400     129.0000     147.5100     143.8500
        4023    58.781700     146.0000     147.7200     143.8900
        4024    58.793900     147.0000     148.0600     143.9200
        4025    58.806200     150.0000     148.5800     143.9600
        4026    58.818400     151.0000     149.3900     143.9900
        4027    58.830700     176.0000     150.3900     144.0300
        4028    58.842900     141.0000     151.1200     144.0600
        4029    58.855200     154.0000     151.8000     144.1000
        4030    58.867400     141.0000     151.2600     144.1400
        4031    58.879700     156.0000     150.3300     144.1800
        4032    58.891900     166.0000     150.0400     144.2100
        4033    58.904200     151.0000     150.1300     144.2500
        4034    58.916400     173.0000     150.4800     144.2900
        4035    58.928700     152.0000     151.0500     144.3300
        4036    58.940900     151.0000     151.8600     144.3700
        4037    58.953200     169.0000     152.7600     144.4100
        4038    58.965500     138.0000     153.3100     144.4400
        4039    58.977700     152.0000     153.8700     144.4800
        4040    58.990000     132.0000     154.4500     144.5200
        4041    59.002200     159.0000     155.2600     144.5600
        4042    59.014500     147.0000     156.2900     144.6100
        4043    59.026700     138.0000     157.0400     144.6500
        4044    59.039000     167.0000     157.0700     144.6900
        4045    59.051200     148.0000     156.9900     144.7300
        4046    59.063500     136.0000     157.4100     144.7700
        4047    59.075700     134.0000     158.1200     144.8100
        4048    59.088000     153.0000     159.0300     144.8500
        4049    59.100200     153.0000     160.1400     144.9000
        4050    59.112500     160.0000     161.4100     144.9400
        4051    59.124700     172.0000     162.7100     144.9800
        4052    59.137000     154.0000     164.1500     145.0300
        4053    59.149200     146.0000     165.8600     145.0700
        4054    59.161500     160.0000     168.1000     145.1200
        4055    59.173700     186.0000     171.0300     145.1600
        4056    59.186000     152.0000     174.7800     145.2100
        4057    59.198200     192.0000     179.4200     145.2500
        4058    59.210500     206.0000     185.2900     145.3000
        4059    59.222700     183.0000     193.2100     145.3400
        4060    59.235000     253.0000     204.0600     145.3900
        4061    59.247200     210.0000     218.8700     145.4400
        4062    59.259500     260.0000     238.8500     145.4800
        4063    59.271700     276.0000     264.7500     145.5300
        4064    59.284000     324.0000     295.9500     145.5800
        4065    59.296200     391.0000     328.8100     145.6300
        4066    59.308500     387.0000     355.3400     145.6700
        4067    59.320700     403.0000     365.0100     145.7300
        4068    59.333000     358.0000     353.0500     145.7700
        4069    59.345200     355.0000     326.5300     145.8200
        4070    59.357500     290.0000     297.7200     145.8700
        4071    59.369700     254.0000     275.1100     145.9200
        4072    59.382000     287.0000     261.6400     145.9700
        4073    59.394200     258.0000     257.4300     146.0200
        4074    59.406500     256.0000     262.0700     146.0700
        4075    59.418700     309.0000     275.5200     146.1300
        4076    59.431000     295.0000     297.9100     146.1800
        4077    59.443200     339.0000     328.4600     146.2300
        4078    59.455500     352.0000     363.9400     146.2800
        4079    59.467700     381.0000     396.9100     146.3400
        4080    59.480000     386.0000     415.8700     146.3900
        4081    59.492200     417.0000     411.2200     146.4400
        4082    59.504500     417.0000     383.7600     146.5000
        4083    59.516700     347.0000     344.7100     146.5500
        4084    59.529000     300.0000     306.4200     146.6100
        4085    59.541200     263.0000     275.6400     146.6600
        4086    59.553500     243.0000     253.9000     146.7200
        4087    59.565700     220.0000     240.3300     146.7700
        4088    59.578000     214.0000     233.2100     146.8300
        4089    59.590200     227.0000     231.6500     146.8900
        4090    59.602500     225.0000     235.1700     146.9400
        4091    59.614800     219.0000     242.4600     147.0000
        4092    59.627000     204.0000     251.2900     147.0600
        4093    59.639300     241.0000     258.1600     147.1100
        4094    59.651500     254.0000     259.0300     147.1700
        4095    59.663800     243.0000     251.8500     147.2300
        4096    59.676000     226.0000     238.3500     147.2900
        4097    59.688300     242.0000     222.6200     147.3500
        4098    59.700500     197.0000     208.1900     147.4100
        4099    59.712800     224.0000     196.5700     147.4700
        4100    59.725000     202.0000     187.8800     147.5300
        4101    59.737300     192.0000     181.4900     147.5900
        4102    59.749500     184.0000     176.8100     147.6500
        4103    59.761800     172.0000     173.5800     147.7200
        4104    59.774000     170.0000     171.4900     147.7800
        4105    59.786300     174.0000     170.2300     147.8400
        4106    59.798500     161.0000     169.4500     147.9000
        4107    59.810800     191.0000     168.6500     147.9600
        4108    59.823000     169.0000     167.5000     148.0300
        4109    59.835300     149.0000     165.8900     148.0900
        4110    59.847500     151.0000     163.9700     148.1600
        4111    59.859800     153.0000     162.0500     148.2200
        4112    59.872000     156.0000     160.3700     148.2900
        4113    59.884300     152.0000     159.0000     148.3500
        4114    59.896500     154.0000     157.9300     148.4200
        4115    59.908800     170.0000     157.1200     148.4800
        4116    59.921000     156.0000     156.5200     148.5500
        4117    59.933300     140.0000     156.0100     148.6200
        4118    59.945500     162.0000     155.5000     148.6900
        4119    59.957800     164.0000     155.1400     148.7500
        4120    59.970000     141.0000     154.9200     148.8200
        4121    59.982300     160.0000     154.8500     148.8900
        4122    59.994500     135.0000     154.8800     148.9600

# The following lines are used to test the character set of files sent by
# network email or other means. They are not part of the CIF data set.
# abcdefghijklmnopqrstuvwxyzABCDEFGHIJKLMNOPQRSTUVWXYZ0123456789
# !@#$%^&*()_+{}:"~<>?|\-=[];'`,./ 
