# Supplementary material for: Hydrogen-substituted β-tricalcium phosphate synthesized in organic media
Source: Acta Crystallogr B Struct Sci Cryst Eng Mater. 2016 Dec 1;72(Pt 6):875–84. doi: 10.1107/S2052520616015675 (PMC5134762; doi:10.1107/S2052520616015675)
Supplement: Supplementary file 27 [file b-72-00875-150512-02-betaTCPsup27.rtv]

###############################################################################
# Rietveld refinement results for sample 150512-02
# Created with Profex 3.10.0
# Export date: Juli 27, 2016 - 16:29
###############################################################################

data_150512-02
_pd_block_id 150512-02

loop_
    _pd_proc_point_id
    _pd_proc_2theta_corrected
    _pd_proc_intensity_total
    _pd_calc_intensity_total
    _pd_proc_intensity_bkg_calc
           1     9.508400     337.0000     332.9600     332.8100
           2     9.520600     338.0000     333.3500     333.2000
           3     9.532900     367.0000     333.7300     333.5700
           4     9.545100     325.0000     334.0800     333.9200
           5     9.557400     346.0000     334.4200     334.2600
           6     9.569600     341.0000     334.7400     334.5700
           7     9.581900     344.0000     335.0400     334.8700
           8     9.594100     328.0000     335.3200     335.1500
           9     9.606400     342.0000     335.5900     335.4200
          10     9.618600     374.0000     335.8400     335.6600
          11     9.630900     365.0000     336.0700     335.8900
          12     9.643100     348.0000     336.2900     336.1100
          13     9.655400     329.0000     336.4900     336.3100
          14     9.667600     344.0000     336.6800     336.4900
          15     9.679900     313.0000     336.8500     336.6600
          16     9.692100     331.0000     337.0100     336.8100
          17     9.704400     349.0000     337.1500     336.9600
          18     9.716600     355.0000     337.2800     337.0800
          19     9.728900     360.0000     337.4000     337.2000
          20     9.741100     318.0000     337.5100     337.3000
          21     9.753400     331.0000     337.6000     337.3900
          22     9.765600     291.0000     337.6800     337.4600
          23     9.777900     324.0000     337.7500     337.5300
          24     9.790100     335.0000     337.8100     337.5800
          25     9.802400     314.0000     337.8500     337.6200
          26     9.814600     339.0000     337.8900     337.6500
          27     9.826900     348.0000     337.9100     337.6700
          28     9.839100     343.0000     337.9300     337.6800
          29     9.851400     325.0000     337.9300     337.6800
          30     9.863600     315.0000     337.9300     337.6700
          31     9.875900     355.0000     337.9100     337.6500
          32     9.888100     331.0000     337.8900     337.6200
          33     9.900400     353.0000     337.8600     337.5800
          34     9.912600     361.0000     337.8100     337.5400
          35     9.924900     327.0000     337.7700     337.4800
          36     9.937100     349.0000     337.7100     337.4200
          37     9.949400     331.0000     337.6400     337.3500
          38     9.961600     366.0000     337.5700     337.2700
          39     9.973900     349.0000     337.4900     337.1800
          40     9.986100     329.0000     337.4100     337.0900
          41     9.998400     314.0000     337.3100     336.9800
          42    10.010600     313.0000     337.2100     336.8800
          43    10.022900     329.0000     337.1100     336.7600
          44    10.035100     344.0000     337.0000     336.6400
          45    10.047400     313.0000     336.8800     336.5100
          46    10.059600     332.0000     336.7500     336.3800
          47    10.071900     352.0000     336.6300     336.2400
          48    10.084100     339.0000     336.4900     336.0900
          49    10.096400     371.0000     336.3500     335.9400
          50    10.108600     324.0000     336.2100     335.7900
          51    10.120900     345.0000     336.0600     335.6300
          52    10.133100     333.0000     335.9100     335.4600
          53    10.145400     327.0000     335.7500     335.2900
          54    10.157700     312.0000     335.5900     335.1100
          55    10.169900     343.0000     335.4300     334.9300
          56    10.182200     310.0000     335.2600     334.7500
          57    10.194400     322.0000     335.0900     334.5600
          58    10.206700     334.0000     334.9200     334.3700
          59    10.218900     319.0000     334.7400     334.1700
          60    10.231200     350.0000     334.5600     333.9700
          61    10.243400     295.0000     334.3800     333.7700
          62    10.255700     359.0000     334.2000     333.5600
          63    10.267900     325.0000     334.0100     333.3500
          64    10.280200     336.0000     333.8300     333.1400
          65    10.292400     354.0000     333.6400     332.9200
          66    10.304700     314.0000     333.4600     332.7000
          67    10.316900     371.0000     333.2700     332.4800
          68    10.329200     328.0000     333.0800     332.2500
          69    10.341400     330.0000     332.8900     332.0300
          70    10.353700     311.0000     332.7100     331.8000
          71    10.365900     344.0000     332.5200     331.5600
          72    10.378200     313.0000     332.3400     331.3300
          73    10.390400     349.0000     332.1600     331.0900
          74    10.402700     318.0000     331.9800     330.8500
          75    10.414900     306.0000     331.8100     330.6100
          76    10.427200     292.0000     331.6400     330.3700
          77    10.439400     330.0000     331.4800     330.1300
          78    10.451700     327.0000     331.3200     329.8800
          79    10.463900     313.0000     331.1800     329.6300
          80    10.476200     340.0000     331.0500     329.3800
          81    10.488400     304.0000     330.9300     329.1300
          82    10.500700     325.0000     330.8200     328.8800
          83    10.512900     347.0000     330.7400     328.6300
          84    10.525200     315.0000     330.6800     328.3800
          85    10.537400     352.0000     330.6500     328.1200
          86    10.549700     320.0000     330.6600     327.8700
          87    10.561900     312.0000     330.7200     327.6100
          88    10.574200     316.0000     330.8300     327.3500
          89    10.586400     364.0000     331.0300     327.0900
          90    10.598700     353.0000     331.3200     326.8400
          91    10.610900     320.0000     331.7400     326.5800
          92    10.623200     329.0000     332.0900     326.3200
          93    10.635400     318.0000     332.8700     326.0600
          94    10.647700     377.0000     333.9700     325.7900
          95    10.659900     351.0000     335.4500     325.5300
          96    10.672200     331.0000     337.0800     325.2700
          97    10.684400     333.0000     339.2600     325.0100
          98    10.696700     377.0000     342.1000     324.7500
          99    10.708900     334.0000     345.7700     324.4900
         100    10.721200     390.0000     350.2200     324.2200
         101    10.733400     378.0000     355.7700     323.9600
         102    10.745700     359.0000     363.4100     323.7000
         103    10.757900     376.0000     373.4500     323.4400
         104    10.770200     402.0000     387.0200     323.1700
         105    10.782400     412.0000     405.0100     322.9100
         106    10.794700     431.0000     428.7200     322.6500
         107    10.807000     447.0000     459.4000     322.3900
         108    10.819200     479.0000     495.6000     322.1200
         109    10.831500     515.0000     529.2600     321.8600
         110    10.843700     565.0000     552.9500     321.6000
         111    10.856000     603.0000     568.0700     321.3400
         112    10.868200     585.0000     573.2500     321.0800
         113    10.880500     605.0000     561.6200     320.8200
         114    10.892700     529.0000     527.0100     320.5600
         115    10.905000     513.0000     479.5600     320.3000
         116    10.917200     449.0000     433.6000     320.0400
         117    10.929500     414.0000     394.4700     319.7900
         118    10.941700     354.0000     367.4900     319.5300
         119    10.954000     318.0000     351.5700     319.2700
         120    10.966200     326.0000     342.1900     319.0200
         121    10.978500     370.0000     336.2800     318.7600
         122    10.990700     295.0000     332.3500     318.5100
         123    11.003000     357.0000     329.4600     318.2500
         124    11.015200     328.0000     327.2900     318.0000
         125    11.027500     306.0000     325.5800     317.7500
         126    11.039700     347.0000     324.2100     317.5000
         127    11.052000     310.0000     323.0700     317.2400
         128    11.064200     301.0000     322.1000     316.9900
         129    11.076500     343.0000     321.2600     316.7400
         130    11.088700     342.0000     320.5300     316.5000
         131    11.101000     307.0000     319.8700     316.2500
         132    11.113200     327.0000     319.2700     316.0000
         133    11.125500     307.0000     318.7300     315.7600
         134    11.137700     300.0000     318.2200     315.5100
         135    11.150000     345.0000     317.7600     315.2700
         136    11.162200     320.0000     317.3200     315.0200
         137    11.174500     286.0000     316.9000     314.7800
         138    11.186700     322.0000     316.5100     314.5400
         139    11.199000     340.0000     316.1300     314.3000
         140    11.211200     318.0000     315.7700     314.0600
         141    11.223500     332.0000     315.4200     313.8200
         142    11.235700     303.0000     315.0800     313.5900
         143    11.248000     288.0000     314.7600     313.3500
         144    11.260200     336.0000     314.4400     313.1100
         145    11.272500     350.0000     314.1400     312.8800
         146    11.284700     316.0000     313.8400     312.6500
         147    11.297000     292.0000     313.5400     312.4100
         148    11.309200     283.0000     313.2600     312.1800
         149    11.321500     278.0000     312.9700     311.9500
         150    11.333700     325.0000     312.7000     311.7200
         151    11.346000     349.0000     312.4300     311.5000
         152    11.358200     309.0000     312.1600     311.2700
         153    11.370500     336.0000     311.9000     311.0400
         154    11.382700     352.0000     311.6400     310.8200
         155    11.395000     321.0000     311.3800     310.6000
         156    11.407200     297.0000     311.1300     310.3700
         157    11.419500     343.0000     310.8800     310.1500
         158    11.431800     315.0000     310.6400     309.9300
         159    11.444000     293.0000     310.3900     309.7100
         160    11.456300     350.0000     310.1500     309.4900
         161    11.468500     306.0000     309.9100     309.2800
         162    11.480800     348.0000     309.6800     309.0600
         163    11.493000     296.0000     309.4400     308.8500
         164    11.505300     340.0000     309.2100     308.6300
         165    11.517500     314.0000     308.9800     308.4200
         166    11.529800     321.0000     308.7500     308.2100
         167    11.542000     302.0000     308.5300     308.0000
         168    11.554300     313.0000     308.3000     307.7900
         169    11.566500     326.0000     308.0800     307.5800
         170    11.578800     300.0000     307.8600     307.3700
         171    11.591000     301.0000     307.6400     307.1700
         172    11.603300     310.0000     307.4200     306.9600
         173    11.615500     303.0000     307.2100     306.7600
         174    11.627800     318.0000     307.0000     306.5600
         175    11.640000     318.0000     306.7800     306.3500
         176    11.652300     309.0000     306.5700     306.1500
         177    11.664500     300.0000     306.3600     305.9500
         178    11.676800     322.0000     306.1600     305.7500
         179    11.689000     301.0000     305.9500     305.5600
         180    11.701300     311.0000     305.7500     305.3600
         181    11.713500     337.0000     305.5400     305.1700
         182    11.725800     322.0000     305.3400     304.9700
         183    11.738000     286.0000     305.1400     304.7800
         184    11.750300     295.0000     304.9500     304.5900
         185    11.762500     291.0000     304.7500     304.4000
         186    11.774800     315.0000     304.5500     304.2100
         187    11.787000     299.0000     304.3600     304.0200
         188    11.799300     295.0000     304.1600     303.8300
         189    11.811500     307.0000     303.9700     303.6400
         190    11.823800     278.0000     303.7800     303.4600
         191    11.836000     305.0000     303.5900     303.2700
         192    11.848300     302.0000     303.4000     303.0900
         193    11.860500     318.0000     303.2200     302.9000
         194    11.872800     268.0000     303.0300     302.7200
         195    11.885000     310.0000     302.8500     302.5400
         196    11.897300     325.0000     302.6600     302.3600
         197    11.909500     297.0000     302.4800     302.1800
         198    11.921800     327.0000     302.3000     302.0000
         199    11.934000     279.0000     302.1200     301.8300
         200    11.946300     313.0000     301.9400     301.6500
         201    11.958500     304.0000     301.7600     301.4800
         202    11.970800     329.0000     301.5900     301.3000
         203    11.983000     318.0000     301.4100     301.1300
         204    11.995300     272.0000     301.2400     300.9600
         205    12.007500     313.0000     301.0700     300.7900
         206    12.019800     286.0000     300.8900     300.6200
         207    12.032000     301.0000     300.7200     300.4500
         208    12.044300     305.0000     300.5500     300.2800
         209    12.056500     298.0000     300.3800     300.1100
         210    12.068800     308.0000     300.2100     299.9400
         211    12.081100     304.0000     300.0500     299.7800
         212    12.093300     313.0000     299.8800     299.6100
         213    12.105600     305.0000     299.7200     299.4500
         214    12.117800     285.0000     299.5500     299.2900
         215    12.130100     331.0000     299.3900     299.1200
         216    12.142300     279.0000     299.2300     298.9600
         217    12.154600     294.0000     299.0700     298.8000
         218    12.166800     311.0000     298.9100     298.6400
         219    12.179100     315.0000     298.7500     298.4800
         220    12.191300     292.0000     298.5900     298.3200
         221    12.203600     294.0000     298.4300     298.1700
         222    12.215800     322.0000     298.2800     298.0100
         223    12.228100     299.0000     298.1200     297.8600
         224    12.240300     310.0000     297.9700     297.7000
         225    12.252600     287.0000     297.8100     297.5500
         226    12.264800     294.0000     297.6600     297.3900
         227    12.277100     303.0000     297.5100     297.2400
         228    12.289300     305.0000     297.3600     297.0900
         229    12.301600     287.0000     297.2100     296.9400
         230    12.313800     302.0000     297.0600     296.7900
         231    12.326100     296.0000     296.9100     296.6400
         232    12.338300     319.0000     296.7600     296.4900
         233    12.350600     282.0000     296.6200     296.3400
         234    12.362800     282.0000     296.4700     296.2000
         235    12.375100     282.0000     296.3200     296.0500
         236    12.387300     305.0000     296.1800     295.9100
         237    12.399600     294.0000     296.0400     295.7600
         238    12.411800     308.0000     295.9000     295.6200
         239    12.424100     315.0000     295.7500     295.4700
         240    12.436300     291.0000     295.6100     295.3300
         241    12.448600     308.0000     295.4700     295.1900
         242    12.460800     312.0000     295.3400     295.0500
         243    12.473100     293.0000     295.2000     294.9100
         244    12.485300     303.0000     295.0600     294.7700
         245    12.497600     286.0000     294.9200     294.6300
         246    12.509800     300.0000     294.7900     294.4900
         247    12.522100     311.0000     294.6500     294.3500
         248    12.534300     295.0000     294.5200     294.2200
         249    12.546600     263.0000     294.3900     294.0800
         250    12.558800     309.0000     294.2500     293.9400
         251    12.571100     316.0000     294.1200     293.8100
         252    12.583300     252.0000     293.9900     293.6700
         253    12.595600     293.0000     293.8600     293.5400
         254    12.607800     284.0000     293.7300     293.4100
         255    12.620100     314.0000     293.6000     293.2700
         256    12.632300     325.0000     293.4800     293.1400
         257    12.644600     298.0000     293.3500     293.0100
         258    12.656800     315.0000     293.2300     292.8800
         259    12.669100     279.0000     293.1000     292.7500
         260    12.681300     309.0000     292.9800     292.6200
         261    12.693600     301.0000     292.8600     292.4900
         262    12.705900     293.0000     292.7300     292.3600
         263    12.718100     317.0000     292.6100     292.2300
         264    12.730400     283.0000     292.4900     292.1100
         265    12.742600     298.0000     292.3700     291.9800
         266    12.754900     306.0000     292.2600     291.8500
         267    12.767100     294.0000     292.1400     291.7300
         268    12.779400     286.0000     292.0300     291.6000
         269    12.791600     265.0000     291.9100     291.4800
         270    12.803900     303.0000     291.8000     291.3500
         271    12.816100     309.0000     291.6900     291.2300
         272    12.828400     294.0000     291.5800     291.1100
         273    12.840600     269.0000     291.4800     290.9800
         274    12.852900     268.0000     291.3700     290.8600
         275    12.865100     273.0000     291.2800     290.7400
         276    12.877400     304.0000     291.1800     290.6200
         277    12.889600     315.0000     291.1000     290.5000
         278    12.901900     257.0000     291.0300     290.3800
         279    12.914100     285.0000     290.9700     290.2600
         280    12.926400     272.0000     290.9400     290.1400
         281    12.938600     290.0000     290.9500     290.0200
         282    12.950900     285.0000     291.0000     289.9000
         283    12.963100     299.0000     291.1000     289.7900
         284    12.975400     295.0000     291.3000     289.6700
         285    12.987600     295.0000     291.6200     289.5500
         286    12.999900     249.0000     292.0900     289.4400
         287    13.012100     313.0000     292.8800     289.3200
         288    13.024400     284.0000     294.2100     289.2100
         289    13.036600     289.0000     295.8100     289.0900
         290    13.048900     285.0000     296.0000     288.9800
         291    13.061100     272.0000     296.7700     288.8600
         292    13.073400     288.0000     297.7800     288.7500
         293    13.085600     290.0000     298.1800     288.6400
         294    13.097900     282.0000     296.1200     288.5200
         295    13.110100     309.0000     293.4800     288.4100
         296    13.122400     297.0000     292.7800     288.3000
         297    13.134600     275.0000     290.8900     288.1900
         298    13.146900     279.0000     289.7100     288.0800
         299    13.159100     283.0000     289.3800     287.9700
         300    13.171400     318.0000     289.2100     287.8600
         301    13.183600     288.0000     289.1100     287.7500
         302    13.195900     292.0000     289.0300     287.6400
         303    13.208100     263.0000     288.9800     287.5300
         304    13.220400     322.0000     288.9400     287.4200
         305    13.232600     267.0000     288.9100     287.3100
         306    13.244900     294.0000     288.8900     287.2100
         307    13.257100     285.0000     288.8900     287.1000
         308    13.269400     268.0000     288.9000     286.9900
         309    13.281600     269.0000     288.9300     286.8900
         310    13.293900     296.0000     288.9800     286.7800
         311    13.306100     297.0000     289.0500     286.6700
         312    13.318400     277.0000     289.1500     286.5700
         313    13.330600     282.0000     289.2800     286.4600
         314    13.342900     300.0000     289.4600     286.3600
         315    13.355100     277.0000     289.6800     286.2600
         316    13.367400     285.0000     289.9700     286.1500
         317    13.379700     315.0000     290.3400     286.0500
         318    13.391900     290.0000     290.8100     285.9500
         319    13.404200     332.0000     291.4100     285.8400
         320    13.416400     294.0000     292.2000     285.7400
         321    13.428700     309.0000     293.2300     285.6400
         322    13.440900     278.0000     294.6000     285.5400
         323    13.453200     314.0000     296.4300     285.4400
         324    13.465400     314.0000     298.9000     285.3300
         325    13.477700     306.0000     301.6800     285.2300
         326    13.489900     301.0000     306.0500     285.1300
         327    13.502200     321.0000     311.9300     285.0300
         328    13.514400     315.0000     319.8300     284.9300
         329    13.526700     319.0000     330.4500     284.8400
         330    13.538900     330.0000     344.6700     284.7400
         331    13.551200     352.0000     363.6800     284.6400
         332    13.563400     350.0000     388.7700     284.5400
         333    13.575700     381.0000     419.7300     284.4400
         334    13.587900     419.0000     451.7200     284.3500
         335    13.600200     428.0000     478.2500     284.2500
         336    13.612400     495.0000     499.4700     284.1500
         337    13.624700     519.0000     514.9200     284.0600
         338    13.636900     497.0000     515.8900     283.9600
         339    13.649200     427.0000     494.1400     283.8600
         340    13.661400     488.0000     456.4400     283.7700
         341    13.673700     434.0000     418.1300     283.6700
         342    13.685900     375.0000     382.2100     283.5800
         343    13.698200     371.0000     350.3200     283.4800
         344    13.710400     317.0000     327.6300     283.3900
         345    13.722700     329.0000     313.7400     283.3000
         346    13.734900     272.0000     305.3300     283.2000
         347    13.747200     276.0000     299.9800     283.1100
         348    13.759400     317.0000     296.3700     283.0200
         349    13.771700     329.0000     293.7900     282.9200
         350    13.783900     303.0000     291.8800     282.8300
         351    13.796200     321.0000     290.4000     282.7400
         352    13.808400     278.0000     289.2400     282.6500
         353    13.820700     315.0000     288.2900     282.5600
         354    13.832900     289.0000     287.5100     282.4700
         355    13.845200     284.0000     286.8500     282.3800
         356    13.857400     300.0000     286.2900     282.2900
         357    13.869700     302.0000     285.8000     282.2000
         358    13.881900     305.0000     285.3700     282.1100
         359    13.894200     284.0000     284.9900     282.0200
         360    13.906400     259.0000     284.6500     281.9300
         361    13.918700     262.0000     284.3500     281.8400
         362    13.930900     288.0000     284.0700     281.7500
         363    13.943200     275.0000     283.8200     281.6600
         364    13.955400     293.0000     283.5900     281.5700
         365    13.967700     289.0000     283.3700     281.4900
         366    13.979900     284.0000     283.1600     281.4000
         367    13.992200     283.0000     282.9700     281.3100
         368    14.004500     317.0000     282.8000     281.2300
         369    14.016700     290.0000     282.6300     281.1400
         370    14.029000     289.0000     282.4700     281.0600
         371    14.041200     275.0000     282.3200     280.9700
         372    14.053500     298.0000     282.1900     280.8800
         373    14.065700     285.0000     282.0600     280.8000
         374    14.078000     251.0000     281.9400     280.7200
         375    14.090200     271.0000     281.8400     280.6300
         376    14.102500     259.0000     281.7500     280.5500
         377    14.114700     262.0000     281.6800     280.4600
         378    14.127000     301.0000     281.6400     280.3800
         379    14.139200     270.0000     281.6200     280.3000
         380    14.151500     299.0000     281.6400     280.2100
         381    14.163700     293.0000     281.7100     280.1300
         382    14.176000     284.0000     281.8300     280.0500
         383    14.188200     285.0000     282.0000     279.9700
         384    14.200500     250.0000     282.1700     279.8900
         385    14.212700     286.0000     282.3100     279.8100
         386    14.225000     273.0000     282.4000     279.7200
         387    14.237200     302.0000     282.4300     279.6400
         388    14.249500     295.0000     282.3200     279.5600
         389    14.261700     256.0000     282.0200     279.4800
         390    14.274000     286.0000     281.5900     279.4000
         391    14.286200     295.0000     281.1600     279.3300
         392    14.298500     248.0000     280.7500     279.2500
         393    14.310700     277.0000     280.3700     279.1700
         394    14.323000     250.0000     280.0700     279.0900
         395    14.335200     298.0000     279.8500     279.0100
         396    14.347500     284.0000     279.6700     278.9300
         397    14.359700     258.0000     279.5300     278.8600
         398    14.372000     282.0000     279.4000     278.7800
         399    14.384200     287.0000     279.2900     278.7000
         400    14.396500     304.0000     279.1800     278.6300
         401    14.408700     288.0000     279.0800     278.5500
         402    14.421000     285.0000     278.9900     278.4800
         403    14.433200     278.0000     278.8900     278.4000
         404    14.445500     302.0000     278.8000     278.3300
         405    14.457700     287.0000     278.7100     278.2500
         406    14.470000     291.0000     278.6300     278.1800
         407    14.482200     300.0000     278.5400     278.1000
         408    14.494500     278.0000     278.4600     278.0300
         409    14.506700     311.0000     278.3700     277.9600
         410    14.519000     264.0000     278.2900     277.8800
         411    14.531200     270.0000     278.2100     277.8100
         412    14.543500     298.0000     278.1300     277.7400
         413    14.555700     277.0000     278.0500     277.6700
         414    14.568000     303.0000     277.9700     277.5900
         415    14.580200     260.0000     277.8900     277.5200
         416    14.592500     285.0000     277.8200     277.4500
         417    14.604700     277.0000     277.7400     277.3800
         418    14.617000     281.0000     277.6600     277.3100
         419    14.629200     296.0000     277.5900     277.2400
         420    14.641500     274.0000     277.5100     277.1700
         421    14.653800     293.0000     277.4400     277.1000
         422    14.666000     254.0000     277.3700     277.0300
         423    14.678300     288.0000     277.2900     276.9600
         424    14.690500     275.0000     277.2200     276.9000
         425    14.702800     273.0000     277.1500     276.8300
         426    14.715000     253.0000     277.0800     276.7600
         427    14.727300     290.0000     277.0100     276.6900
         428    14.739500     285.0000     276.9400     276.6300
         429    14.751800     281.0000     276.8700     276.5600
         430    14.764000     291.0000     276.8000     276.4900
         431    14.776300     305.0000     276.7300     276.4300
         432    14.788500     259.0000     276.6600     276.3600
         433    14.800800     273.0000     276.6000     276.3000
         434    14.813000     285.0000     276.5300     276.2300
         435    14.825300     295.0000     276.4600     276.1700
         436    14.837500     259.0000     276.4000     276.1000
         437    14.849800     271.0000     276.3300     276.0400
         438    14.862000     288.0000     276.2600     275.9800
         439    14.874300     313.0000     276.2000     275.9100
         440    14.886500     261.0000     276.1400     275.8500
         441    14.898800     276.0000     276.0700     275.7900
         442    14.911000     302.0000     276.0100     275.7300
         443    14.923300     293.0000     275.9500     275.6700
         444    14.935500     262.0000     275.8800     275.6100
         445    14.947800     271.0000     275.8200     275.5400
         446    14.960000     270.0000     275.7600     275.4800
         447    14.972300     264.0000     275.7000     275.4200
         448    14.984500     257.0000     275.6400     275.3600
         449    14.996800     308.0000     275.5800     275.3100
         450    15.009000     282.0000     275.5200     275.2500
         451    15.021300     256.0000     275.4600     275.1900
         452    15.033500     266.0000     275.4000     275.1300
         453    15.045800     259.0000     275.3400     275.0700
         454    15.058000     285.0000     275.2800     275.0100
         455    15.070300     252.0000     275.2300     274.9600
         456    15.082500     260.0000     275.1700     274.9000
         457    15.094800     275.0000     275.1100     274.8400
         458    15.107000     293.0000     275.0600     274.7900
         459    15.119300     245.0000     275.0000     274.7300
         460    15.131500     278.0000     274.9500     274.6800
         461    15.143800     283.0000     274.8900     274.6200
         462    15.156000     253.0000     274.8400     274.5700
         463    15.168300     258.0000     274.7800     274.5200
         464    15.180500     260.0000     274.7300     274.4600
         465    15.192800     291.0000     274.6800     274.4100
         466    15.205000     282.0000     274.6300     274.3600
         467    15.217300     281.0000     274.5700     274.3000
         468    15.229500     306.0000     274.5200     274.2500
         469    15.241800     282.0000     274.4700     274.2000
         470    15.254000     272.0000     274.4200     274.1500
         471    15.266300     282.0000     274.3700     274.1000
         472    15.278600     259.0000     274.3200     274.0500
         473    15.290800     260.0000     274.2700     274.0000
         474    15.303100     288.0000     274.2200     273.9500
         475    15.315300     279.0000     274.1800     273.9000
         476    15.327600     275.0000     274.1300     273.8500
         477    15.339800     241.0000     274.0800     273.8000
         478    15.352100     284.0000     274.0300     273.7500
         479    15.364300     319.0000     273.9900     273.7100
         480    15.376600     286.0000     273.9400     273.6600
         481    15.388800     267.0000     273.9000     273.6100
         482    15.401100     269.0000     273.8500     273.5700
         483    15.413300     289.0000     273.8100     273.5200
         484    15.425600     239.0000     273.7600     273.4700
         485    15.437800     241.0000     273.7200     273.4300
         486    15.450100     281.0000     273.6800     273.3800
         487    15.462300     283.0000     273.6400     273.3400
         488    15.474600     234.0000     273.5900     273.3000
         489    15.486800     268.0000     273.5500     273.2500
         490    15.499100     254.0000     273.5100     273.2100
         491    15.511300     280.0000     273.4700     273.1700
         492    15.523600     303.0000     273.4300     273.1200
         493    15.535800     265.0000     273.3900     273.0800
         494    15.548100     270.0000     273.3500     273.0400
         495    15.560300     276.0000     273.3200     273.0000
         496    15.572600     272.0000     273.2800     272.9600
         497    15.584800     267.0000     273.2400     272.9200
         498    15.597100     263.0000     273.2000     272.8800
         499    15.609300     259.0000     273.1700     272.8400
         500    15.621600     260.0000     273.1300     272.8000
         501    15.633800     277.0000     273.1000     272.7600
         502    15.646100     280.0000     273.0600     272.7300
         503    15.658300     263.0000     273.0300     272.6900
         504    15.670600     278.0000     273.0000     272.6500
         505    15.682800     271.0000     272.9600     272.6100
         506    15.695100     247.0000     272.9300     272.5800
         507    15.707300     254.0000     272.9000     272.5400
         508    15.719600     290.0000     272.8700     272.5100
         509    15.731800     238.0000     272.8400     272.4700
         510    15.744100     251.0000     272.8100     272.4400
         511    15.756300     271.0000     272.7800     272.4000
         512    15.768600     279.0000     272.7500     272.3700
         513    15.780800     270.0000     272.7200     272.3400
         514    15.793100     277.0000     272.7000     272.3000
         515    15.805300     293.0000     272.6700     272.2700
         516    15.817600     295.0000     272.6400     272.2400
         517    15.829800     259.0000     272.6200     272.2100
         518    15.842100     290.0000     272.5900     272.1800
         519    15.854300     271.0000     272.5700     272.1500
         520    15.866600     257.0000     272.5500     272.1200
         521    15.878800     285.0000     272.5300     272.0900
         522    15.891100     271.0000     272.5000     272.0600
         523    15.903300     294.0000     272.4800     272.0300
         524    15.915600     278.0000     272.4600     272.0000
         525    15.927900     313.0000     272.4400     271.9700
         526    15.940100     282.0000     272.4300     271.9400
         527    15.952400     280.0000     272.4100     271.9200
         528    15.964600     271.0000     272.3900     271.8900
         529    15.976900     291.0000     272.3800     271.8600
         530    15.989100     268.0000     272.3600     271.8400
         531    16.001400     258.0000     272.3500     271.8100
         532    16.013600     256.0000     272.3400     271.7900
         533    16.025900     309.0000     272.3400     271.7600
         534    16.038100     276.0000     272.3400     271.7400
         535    16.050400     270.0000     272.3500     271.7200
         536    16.062600     285.0000     272.3600     271.6900
         537    16.074900     283.0000     272.3900     271.6700
         538    16.087100     275.0000     272.4400     271.6500
         539    16.099400     271.0000     272.5300     271.6300
         540    16.111600     281.0000     272.6900     271.6100
         541    16.123900     250.0000     272.7500     271.5900
         542    16.136100     275.0000     272.8000     271.5600
         543    16.148400     288.0000     272.9300     271.5400
         544    16.160600     284.0000     273.0700     271.5300
         545    16.172900     298.0000     273.0100     271.5100
         546    16.185100     252.0000     272.6900     271.4900
         547    16.197400     261.0000     272.6100     271.4700
         548    16.209600     292.0000     272.5900     271.4500
         549    16.221900     299.0000     272.4300     271.4400
         550    16.234100     267.0000     272.3300     271.4200
         551    16.246400     274.0000     272.3100     271.4000
         552    16.258600     295.0000     272.3100     271.3900
         553    16.270900     266.0000     272.3200     271.3700
         554    16.283100     285.0000     272.3300     271.3600
         555    16.295400     274.0000     272.3500     271.3400
         556    16.307600     254.0000     272.3700     271.3300
         557    16.319900     250.0000     272.3900     271.3100
         558    16.332100     250.0000     272.4200     271.3000
         559    16.344400     255.0000     272.4500     271.2900
         560    16.356600     282.0000     272.4800     271.2800
         561    16.368900     271.0000     272.5100     271.2700
         562    16.381100     263.0000     272.5500     271.2500
         563    16.393400     255.0000     272.5900     271.2400
         564    16.405600     285.0000     272.6400     271.2300
         565    16.417900     282.0000     272.6900     271.2200
         566    16.430100     268.0000     272.7500     271.2100
         567    16.442400     279.0000     272.8100     271.2100
         568    16.454600     236.0000     272.8800     271.2000
         569    16.466900     291.0000     272.9600     271.1900
         570    16.479100     297.0000     273.0400     271.1800
         571    16.491400     307.0000     273.1300     271.1700
         572    16.503600     266.0000     273.2400     271.1700
         573    16.515900     264.0000     273.3300     271.1600
         574    16.528100     252.0000     273.4600     271.1600
         575    16.540400     302.0000     273.5900     271.1500
         576    16.552600     283.0000     273.7400     271.1500
         577    16.564900     274.0000     273.9100     271.1400
         578    16.577200     316.0000     274.1000     271.1400
         579    16.589400     268.0000     274.3100     271.1300
         580    16.601700     253.0000     274.5400     271.1300
         581    16.613900     259.0000     274.8100     271.1300
         582    16.626200     278.0000     275.1100     271.1300
         583    16.638400     285.0000     275.4500     271.1300
         584    16.650700     281.0000     275.8500     271.1200
         585    16.662900     277.0000     276.3100     271.1200
         586    16.675200     268.0000     276.8500     271.1200
         587    16.687400     289.0000     277.4800     271.1200
         588    16.699700     323.0000     278.2400     271.1200
         589    16.711900     295.0000     279.1700     271.1300
         590    16.724200     261.0000     280.3000     271.1300
         591    16.736400     284.0000     281.7200     271.1300
         592    16.748700     267.0000     283.5300     271.1300
         593    16.760900     285.0000     285.9000     271.1400
         594    16.773200     270.0000     289.0800     271.1400
         595    16.785400     279.0000     293.2500     271.1400
         596    16.797700     302.0000     298.6700     271.1500
         597    16.809900     322.0000     306.3500     271.1500
         598    16.822200     352.0000     317.3700     271.1600
         599    16.834400     310.0000     332.6600     271.1600
         600    16.846700     359.0000     353.2400     271.1700
         601    16.858900     371.0000     382.4300     271.1800
         602    16.871200     462.0000     425.9400     271.1800
         603    16.883400     557.0000     491.3300     271.1900
         604    16.895700     544.0000     586.7400     271.2000
         605    16.907900     635.0000     702.4600     271.2100
         606    16.920200     755.0000     792.1600     271.2200
         607    16.932400     872.0000     866.2000     271.2300
         608    16.944700     973.0000     962.8700     271.2400
         609    16.956900    1013.0000    1040.3700     271.2500
         610    16.969200     952.0000     990.9100     271.2600
         611    16.981400     842.0000     822.9400     271.2700
         612    16.993700     665.0000     703.0200     271.2800
         613    17.005900     627.0000     630.6400     271.2900
         614    17.018200     546.0000     524.1400     271.3000
         615    17.030400     397.0000     415.4900     271.3200
         616    17.042700     373.0000     355.2200     271.3300
         617    17.054900     364.0000     326.1800     271.3400
         618    17.067200     340.0000     310.6000     271.3600
         619    17.079400     286.0000     301.1800     271.3700
         620    17.091700     302.0000     295.1600     271.3900
         621    17.103900     296.0000     290.7600     271.4000
         622    17.116200     271.0000     287.5400     271.4200
         623    17.128400     288.0000     285.1100     271.4400
         624    17.140700     298.0000     283.2100     271.4500
         625    17.152900     276.0000     281.7100     271.4700
         626    17.165200     275.0000     280.5000     271.4900
         627    17.177400     299.0000     279.5000     271.5100
         628    17.189700     250.0000     278.6700     271.5300
         629    17.201900     315.0000     277.9800     271.5500
         630    17.214200     303.0000     277.3900     271.5700
         631    17.226500     285.0000     276.8800     271.5900
         632    17.238700     263.0000     276.4500     271.6100
         633    17.251000     255.0000     276.0800     271.6300
         634    17.263200     294.0000     275.7500     271.6500
         635    17.275500     285.0000     275.4700     271.6700
         636    17.287700     263.0000     275.2200     271.6900
         637    17.300000     281.0000     275.0000     271.7200
         638    17.312200     289.0000     274.8100     271.7400
         639    17.324500     283.0000     274.6400     271.7600
         640    17.336700     299.0000     274.4900     271.7900
         641    17.349000     277.0000     274.3500     271.8100
         642    17.361200     282.0000     274.2300     271.8400
         643    17.373500     282.0000     274.1300     271.8600
         644    17.385700     292.0000     274.0300     271.8900
         645    17.398000     276.0000     273.9500     271.9100
         646    17.410200     251.0000     273.8800     271.9400
         647    17.422500     272.0000     273.8100     271.9700
         648    17.434700     301.0000     273.7600     271.9900
         649    17.447000     249.0000     273.7100     272.0200
         650    17.459200     268.0000     273.6600     272.0500
         651    17.471500     281.0000     273.6200     272.0800
         652    17.483700     276.0000     273.5900     272.1100
         653    17.496000     284.0000     273.5600     272.1400
         654    17.508200     303.0000     273.5400     272.1700
         655    17.520500     291.0000     273.5200     272.2000
         656    17.532700     273.0000     273.5100     272.2300
         657    17.545000     264.0000     273.5000     272.2600
         658    17.557200     270.0000     273.4900     272.2900
         659    17.569500     272.0000     273.4800     272.3200
         660    17.581700     289.0000     273.4800     272.3600
         661    17.594000     299.0000     273.4800     272.3900
         662    17.606200     282.0000     273.4900     272.4200
         663    17.618500     263.0000     273.5000     272.4600
         664    17.630700     297.0000     273.5100     272.4900
         665    17.643000     306.0000     273.5400     272.5200
         666    17.655200     268.0000     273.5700     272.5600
         667    17.667500     289.0000     273.6200     272.5900
         668    17.679700     274.0000     273.6800     272.6300
         669    17.692000     263.0000     273.7700     272.6700
         670    17.704200     286.0000     273.9200     272.7000
         671    17.716500     268.0000     274.1700     272.7400
         672    17.728700     291.0000     274.5900     272.7800
         673    17.741000     280.0000     275.0300     272.8100
         674    17.753200     283.0000     275.1600     272.8500
         675    17.765500     304.0000     275.4600     272.8900
         676    17.777700     282.0000     276.0200     272.9300
         677    17.790000     285.0000     276.3900     272.9700
         678    17.802200     283.0000     275.6300     273.0100
         679    17.814500     261.0000     274.9100     273.0500
         680    17.826700     293.0000     274.9000     273.0900
         681    17.839000     258.0000     274.8400     273.1300
         682    17.851300     278.0000     274.2900     273.1700
         683    17.863500     292.0000     274.0200     273.2100
         684    17.875800     263.0000     273.9700     273.2500
         685    17.888000     266.0000     273.9700     273.3000
         686    17.900300     290.0000     273.9900     273.3400
         687    17.912500     266.0000     274.0100     273.3800
         688    17.924800     286.0000     274.0400     273.4200
         689    17.937000     253.0000     274.0700     273.4700
         690    17.949300     250.0000     274.1100     273.5100
         691    17.961500     292.0000     274.1400     273.5600
         692    17.973800     292.0000     274.1800     273.6000
         693    17.986000     283.0000     274.2200     273.6500
         694    17.998300     257.0000     274.2600     273.6900
         695    18.010500     298.0000     274.3100     273.7400
         696    18.022800     277.0000     274.3500     273.7900
         697    18.035000     283.0000     274.4000     273.8300
         698    18.047300     253.0000     274.4400     273.8800
         699    18.059500     246.0000     274.4900     273.9300
         700    18.071800     285.0000     274.5400     273.9700
         701    18.084000     276.0000     274.6000     274.0200
         702    18.096300     273.0000     274.6500     274.0700
         703    18.108500     264.0000     274.7100     274.1200
         704    18.120800     253.0000     274.7700     274.1700
         705    18.133000     293.0000     274.8400     274.2200
         706    18.145300     272.0000     274.9100     274.2700
         707    18.157500     240.0000     274.9800     274.3200
         708    18.169800     254.0000     275.0600     274.3700
         709    18.182000     270.0000     275.1500     274.4200
         710    18.194300     269.0000     275.2500     274.4700
         711    18.206500     273.0000     275.3600     274.5200
         712    18.218800     265.0000     275.4900     274.5700
         713    18.231000     280.0000     275.6600     274.6300
         714    18.243300     299.0000     275.8500     274.6800
         715    18.255500     280.0000     276.1000     274.7300
         716    18.267800     297.0000     276.4300     274.7900
         717    18.280000     267.0000     276.8000     274.8400
         718    18.292300     294.0000     277.3600     274.8900
         719    18.304500     278.0000     278.1400     274.9500
         720    18.316800     278.0000     279.2200     275.0000
         721    18.329000     309.0000     280.7300     275.0600
         722    18.341300     296.0000     282.7100     275.1100
         723    18.353500     258.0000     284.9400     275.1700
         724    18.365800     289.0000     286.9900     275.2200
         725    18.378000     301.0000     288.8600     275.2800
         726    18.390300     313.0000     290.7100     275.3400
         727    18.402500     293.0000     291.8300     275.3900
         728    18.414800     287.0000     291.0000     275.4500
         729    18.427000     259.0000     288.5900     275.5100
         730    18.439300     290.0000     286.3500     275.5700
         731    18.451500     278.0000     284.6300     275.6200
         732    18.463800     271.0000     282.7300     275.6800
         733    18.476000     284.0000     280.6800     275.7400
         734    18.488300     285.0000     279.1300     275.8000
         735    18.500600     286.0000     278.2200     275.8600
         736    18.512800     290.0000     277.7100     275.9200
         737    18.525100     276.0000     277.4100     275.9800
         738    18.537300     266.0000     277.2300     276.0400
         739    18.549600     262.0000     277.1300     276.1000
         740    18.561800     276.0000     277.0800     276.1600
         741    18.574100     283.0000     277.0500     276.2200
         742    18.586300     249.0000     277.0300     276.2800
         743    18.598600     274.0000     277.0200     276.3400
         744    18.610800     274.0000     277.0400     276.4100
         745    18.623100     293.0000     277.0600     276.4700
         746    18.635300     291.0000     277.0800     276.5300
         747    18.647600     288.0000     277.1200     276.5900
         748    18.659800     268.0000     277.1600     276.6600
         749    18.672100     276.0000     277.2000     276.7200
         750    18.684300     276.0000     277.2400     276.7800
         751    18.696600     272.0000     277.2900     276.8500
         752    18.708800     253.0000     277.3500     276.9100
         753    18.721100     289.0000     277.4000     276.9800
         754    18.733300     286.0000     277.4500     277.0400
         755    18.745600     279.0000     277.5100     277.1000
         756    18.757800     309.0000     277.5700     277.1700
         757    18.770100     289.0000     277.6400     277.2400
         758    18.782300     265.0000     277.7000     277.3000
         759    18.794600     281.0000     277.7800     277.3700
         760    18.806800     267.0000     277.8600     277.4300
         761    18.819100     280.0000     277.9500     277.5000
         762    18.831300     275.0000     278.0200     277.5700
         763    18.843600     277.0000     278.1000     277.6300
         764    18.855800     281.0000     278.1900     277.7000
         765    18.868100     270.0000     278.2800     277.7700
         766    18.880300     256.0000     278.3000     277.8400
         767    18.892600     292.0000     278.3200     277.9000
         768    18.904800     293.0000     278.3800     277.9700
         769    18.917100     265.0000     278.4500     278.0400
         770    18.929300     294.0000     278.4900     278.1100
         771    18.941600     292.0000     278.5300     278.1800
         772    18.953800     279.0000     278.5900     278.2500
         773    18.966100     288.0000     278.6600     278.3200
         774    18.978300     276.0000     278.7200     278.3900
         775    18.990600     315.0000     278.7900     278.4600
         776    19.002800     306.0000     278.8600     278.5300
         777    19.015100     292.0000     278.9300     278.6000
         778    19.027300     279.0000     278.9900     278.6700
         779    19.039600     296.0000     279.0600     278.7400
         780    19.051800     292.0000     279.1300     278.8100
         781    19.064100     270.0000     279.2000     278.8800
         782    19.076300     277.0000     279.2700     278.9500
         783    19.088600     285.0000     279.3400     279.0200
         784    19.100800     256.0000     279.4200     279.0900
         785    19.113100     276.0000     279.4900     279.1600
         786    19.125300     244.0000     279.5600     279.2400
         787    19.137600     318.0000     279.6300     279.3100
         788    19.149900     308.0000     279.7100     279.3800
         789    19.162100     294.0000     279.7800     279.4500
         790    19.174400     273.0000     279.8500     279.5300
         791    19.186600     299.0000     279.9300     279.6000
         792    19.198900     281.0000     280.0000     279.6700
         793    19.211100     247.0000     280.0800     279.7500
         794    19.223400     280.0000     280.1500     279.8200
         795    19.235600     261.0000     280.2300     279.8900
         796    19.247900     297.0000     280.3000     279.9700
         797    19.260100     282.0000     280.3800     280.0400
         798    19.272400     296.0000     280.4600     280.1200
         799    19.284600     261.0000     280.5300     280.1900
         800    19.296900     300.0000     280.6100     280.2700
         801    19.309100     274.0000     280.6900     280.3400
         802    19.321400     291.0000     280.7600     280.4200
         803    19.333600     267.0000     280.8400     280.4900
         804    19.345900     300.0000     280.9200     280.5700
         805    19.358100     290.0000     281.0000     280.6400
         806    19.370400     290.0000     281.0800     280.7200
         807    19.382600     272.0000     281.1600     280.7900
         808    19.394900     288.0000     281.2400     280.8700
         809    19.407100     286.0000     281.3200     280.9500
         810    19.419400     286.0000     281.4000     281.0200
         811    19.431600     249.0000     281.4800     281.1000
         812    19.443900     272.0000     281.5600     281.1800
         813    19.456100     282.0000     281.6400     281.2500
         814    19.468400     270.0000     281.7300     281.3300
         815    19.480600     291.0000     281.8100     281.4100
         816    19.492900     295.0000     281.8900     281.4800
         817    19.505100     296.0000     281.9800     281.5600
         818    19.517400     292.0000     282.0600     281.6400
         819    19.529600     286.0000     282.1500     281.7200
         820    19.541900     303.0000     282.2300     281.8000
         821    19.554100     258.0000     282.3200     281.8700
         822    19.566400     262.0000     282.4100     281.9500
         823    19.578600     268.0000     282.5000     282.0300
         824    19.590900     279.0000     282.5900     282.1100
         825    19.603100     272.0000     282.6900     282.1900
         826    19.615400     290.0000     282.7900     282.2600
         827    19.627600     283.0000     282.9000     282.3400
         828    19.639900     288.0000     283.0300     282.4200
         829    19.652100     277.0000     283.1800     282.5000
         830    19.664400     267.0000     283.3700     282.5800
         831    19.676600     300.0000     283.6300     282.6600
         832    19.688900     306.0000     283.8100     282.7400
         833    19.701100     269.0000     283.9700     282.8200
         834    19.713400     294.0000     284.2100     282.9000
         835    19.725600     266.0000     284.5200     282.9800
         836    19.737900     290.0000     284.6200     283.0600
         837    19.750100     282.0000     284.3300     283.1400
         838    19.762400     277.0000     284.3100     283.2200
         839    19.774700     313.0000     284.4400     283.3000
         840    19.786900     303.0000     284.5100     283.3800
         841    19.799200     306.0000     284.4100     283.4600
         842    19.811400     280.0000     284.4300     283.5400
         843    19.823700     304.0000     284.5200     283.6200
         844    19.835900     297.0000     284.6400     283.7000
         845    19.848200     277.0000     284.7700     283.7800
         846    19.860400     256.0000     284.9100     283.8600
         847    19.872700     311.0000     285.0600     283.9400
         848    19.884900     306.0000     285.2200     284.0200
         849    19.897200     294.0000     285.4000     284.1000
         850    19.909400     267.0000     285.5900     284.1800
         851    19.921700     280.0000     285.8000     284.2600
         852    19.933900     275.0000     286.0400     284.3400
         853    19.946200     306.0000     286.3200     284.4300
         854    19.958400     266.0000     286.6400     284.5100
         855    19.970700     307.0000     287.0100     284.5900
         856    19.982900     300.0000     287.4700     284.6700
         857    19.995200     277.0000     288.0400     284.7500
         858    20.007400     279.0000     288.7500     284.8300
         859    20.019700     316.0000     289.6700     284.9100
         860    20.031900     310.0000     290.8900     284.9900
         861    20.044200     297.0000     292.5500     285.0800
         862    20.056400     287.0000     294.8600     285.1600
         863    20.068700     317.0000     298.2000     285.2400
         864    20.080900     314.0000     303.0100     285.3200
         865    20.093200     301.0000     309.4800     285.4000
         866    20.105400     310.0000     318.3700     285.4800
         867    20.117700     329.0000     329.4300     285.5700
         868    20.129900     336.0000     340.4900     285.6500
         869    20.142200     391.0000     349.7400     285.7300
         870    20.154400     369.0000     358.4800     285.8100
         871    20.166700     390.0000     366.3500     285.8900
         872    20.178900     377.0000     366.6500     285.9800
         873    20.191200     384.0000     356.1800     286.0600
         874    20.203400     346.0000     343.2100     286.1400
         875    20.215700     350.0000     334.5400     286.2200
         876    20.227900     322.0000     327.6300     286.3000
         877    20.240200     308.0000     317.7100     286.3900
         878    20.252400     339.0000     307.5100     286.4700
         879    20.264700     331.0000     300.3900     286.5500
         880    20.276900     291.0000     296.2200     286.6300
         881    20.289200     268.0000     293.7900     286.7100
         882    20.301400     275.0000     292.2900     286.8000
         883    20.313700     279.0000     291.3200     286.8800
         884    20.325900     317.0000     290.6500     286.9600
         885    20.338200     270.0000     290.1900     287.0400
         886    20.350400     285.0000     289.8600     287.1300
         887    20.362700     297.0000     289.6200     287.2100
         888    20.374900     279.0000     289.4400     287.2900
         889    20.387200     268.0000     289.3200     287.3700
         890    20.399400     266.0000     289.2300     287.4500
         891    20.411700     290.0000     289.1700     287.5400
         892    20.424000     292.0000     289.1300     287.6200
         893    20.436200     256.0000     289.1200     287.7000
         894    20.448500     260.0000     289.1100     287.7800
         895    20.460700     285.0000     289.1200     287.8600
         896    20.473000     311.0000     289.1400     287.9500
         897    20.485200     310.0000     289.1700     288.0300
         898    20.497500     261.0000     289.2100     288.1100
         899    20.509700     289.0000     289.2500     288.1900
         900    20.522000     286.0000     289.3000     288.2700
         901    20.534200     310.0000     289.3500     288.3600
         902    20.546500     271.0000     289.4000     288.4400
         903    20.558700     292.0000     289.4600     288.5200
         904    20.571000     288.0000     289.5300     288.6000
         905    20.583200     282.0000     289.5900     288.6800
         906    20.595500     294.0000     289.6600     288.7600
         907    20.607700     301.0000     289.7300     288.8500
         908    20.620000     268.0000     289.8000     288.9300
         909    20.632200     301.0000     289.8800     289.0100
         910    20.644500     302.0000     289.9600     289.0900
         911    20.656700     308.0000     290.0400     289.1700
         912    20.669000     298.0000     290.1200     289.2500
         913    20.681200     293.0000     290.2000     289.3400
         914    20.693500     304.0000     290.2900     289.4200
         915    20.705700     296.0000     290.3900     289.5000
         916    20.718000     285.0000     290.4800     289.5800
         917    20.730200     278.0000     290.5900     289.6600
         918    20.742500     263.0000     290.7100     289.7400
         919    20.754700     283.0000     290.8500     289.8200
         920    20.767000     272.0000     291.0100     289.9000
         921    20.779200     288.0000     291.2300     289.9800
         922    20.791500     283.0000     291.5500     290.0600
         923    20.803700     315.0000     292.0600     290.1500
         924    20.816000     291.0000     292.5200     290.2300
         925    20.828200     321.0000     292.7600     290.3100
         926    20.840500     313.0000     293.1800     290.3900
         927    20.852700     247.0000     293.8500     290.4700
         928    20.865000     304.0000     294.2800     290.5500
         929    20.877200     285.0000     293.3800     290.6300
         930    20.889500     282.0000     292.8500     290.7100
         931    20.901700     314.0000     292.9400     290.7900
         932    20.914000     306.0000     293.1500     290.8700
         933    20.926200     340.0000     292.8500     290.9500
         934    20.938500     296.0000     292.4300     291.0300
         935    20.950700     278.0000     292.3800     291.1100
         936    20.963000     318.0000     292.4400     291.1900
         937    20.975200     325.0000     292.5200     291.2700
         938    20.987500     295.0000     292.6300     291.3500
         939    20.999700     253.0000     292.7400     291.4300
         940    21.012000     278.0000     292.8500     291.5000
         941    21.024200     305.0000     292.9800     291.5800
         942    21.036500     270.0000     293.1100     291.6600
         943    21.048700     273.0000     293.2400     291.7400
         944    21.061000     285.0000     293.3800     291.8200
         945    21.073300     274.0000     293.5300     291.9000
         946    21.085500     297.0000     293.6900     291.9800
         947    21.097800     323.0000     293.8600     292.0600
         948    21.110000     310.0000     294.0300     292.1300
         949    21.122300     304.0000     294.2200     292.2100
         950    21.134500     295.0000     294.4300     292.2900
         951    21.146800     276.0000     294.6500     292.3700
         952    21.159000     298.0000     294.8900     292.4500
         953    21.171300     297.0000     295.1700     292.5200
         954    21.183500     299.0000     295.4700     292.6000
         955    21.195800     331.0000     295.8200     292.6800
         956    21.208000     292.0000     296.2300     292.7600
         957    21.220300     306.0000     296.7100     292.8300
         958    21.232500     301.0000     297.2900     292.9100
         959    21.244800     273.0000     297.9900     292.9900
         960    21.257000     281.0000     298.8800     293.0600
         961    21.269300     287.0000     300.0000     293.1400
         962    21.281500     324.0000     301.4600     293.2200
         963    21.293800     299.0000     303.4000     293.2900
         964    21.306000     317.0000     306.0700     293.3700
         965    21.318300     294.0000     309.8000     293.4500
         966    21.330500     298.0000     315.0300     293.5200
         967    21.342800     339.0000     322.2200     293.6000
         968    21.355000     327.0000     331.4300     293.6700
         969    21.367300     317.0000     341.6300     293.7500
         970    21.379500     333.0000     351.4400     293.8200
         971    21.391800     327.0000     360.8200     293.9000
         972    21.404000     342.0000     369.3300     293.9700
         973    21.416300     356.0000     373.5100     294.0500
         974    21.428500     342.0000     369.3100     294.1200
         975    21.440800     317.0000     359.2400     294.2000
         976    21.453000     318.0000     350.0600     294.2700
         977    21.465300     332.0000     343.3400     294.3400
         978    21.477500     315.0000     336.1600     294.4200
         979    21.489800     342.0000     327.2200     294.4900
         980    21.502000     326.0000     318.8800     294.5700
         981    21.514300     324.0000     313.1000     294.6400
         982    21.526500     312.0000     309.6600     294.7100
         983    21.538800     309.0000     307.7600     294.7900
         984    21.551000     279.0000     306.8200     294.8600
         985    21.563300     292.0000     306.5100     294.9300
         986    21.575500     303.0000     306.6700     295.0000
         987    21.587800     337.0000     307.2400     295.0800
         988    21.600000     287.0000     308.2100     295.1500
         989    21.612300     352.0000     309.6100     295.2200
         990    21.624500     307.0000     311.5500     295.2900
         991    21.636800     309.0000     313.8500     295.3600
         992    21.649000     326.0000     317.2600     295.4300
         993    21.661300     318.0000     321.8200     295.5100
         994    21.673500     331.0000     328.0100     295.5800
         995    21.685800     354.0000     336.5800     295.6500
         996    21.698100     349.0000     348.7200     295.7200
         997    21.710300     367.0000     366.2400     295.7900
         998    21.722600     379.0000     391.7700     295.8600
         999    21.734800     408.0000     428.3000     295.9300
        1000    21.747100     466.0000     476.1000     296.0000
        1001    21.759300     518.0000     528.0700     296.0700
        1002    21.771600     541.0000     576.8500     296.1400
        1003    21.783800     640.0000     625.3800     296.2100
        1004    21.796100     657.0000     671.0300     296.2700
        1005    21.808300     657.0000     689.0700     296.3400
        1006    21.820600     615.0000     654.7000     296.4100
        1007    21.832800     610.0000     593.4700     296.4800
        1008    21.845100     584.0000     547.9200     296.5500
        1009    21.857300     494.0000     518.2200     296.6200
        1010    21.869600     437.0000     481.7600     296.6800
        1011    21.881800     409.0000     432.1600     296.7500
        1012    21.894100     381.0000     387.3500     296.8200
        1013    21.906300     344.0000     358.0800     296.8800
        1014    21.918600     319.0000     340.6600     296.9500
        1015    21.930800     364.0000     330.2000     297.0200
        1016    21.943100     324.0000     323.8000     297.0800
        1017    21.955300     308.0000     319.7000     297.1500
        1018    21.967600     321.0000     316.0000     297.2200
        1019    21.979800     313.0000     312.5200     297.2800
        1020    21.992100     309.0000     310.4500     297.3500
        1021    22.004300     308.0000     309.1300     297.4100
        1022    22.016600     296.0000     308.0100     297.4800
        1023    22.028800     312.0000     306.5900     297.5400
        1024    22.041100     323.0000     305.5400     297.6100
        1025    22.053300     316.0000     304.9200     297.6700
        1026    22.065600     331.0000     304.5200     297.7300
        1027    22.077800     309.0000     304.2900     297.8000
        1028    22.090100     286.0000     304.2300     297.8600
        1029    22.102300     307.0000     304.3800     297.9200
        1030    22.114600     300.0000     304.7900     297.9900
        1031    22.126800     312.0000     305.5400     298.0500
        1032    22.139100     333.0000     306.6100     298.1100
        1033    22.151300     303.0000     307.8400     298.1700
        1034    22.163600     312.0000     309.0200     298.2400
        1035    22.175800     297.0000     310.1900     298.3000
        1036    22.188100     315.0000     311.2700     298.3600
        1037    22.200300     309.0000     311.6700     298.4200
        1038    22.212600     324.0000     310.7700     298.4800
        1039    22.224800     284.0000     309.1300     298.5400
        1040    22.237100     324.0000     307.8200     298.6000
        1041    22.249300     309.0000     306.9400     298.6600
        1042    22.261600     293.0000     305.9500     298.7200
        1043    22.273800     306.0000     304.6300     298.7800
        1044    22.286100     289.0000     303.3600     298.8400
        1045    22.298300     315.0000     302.4700     298.9000
        1046    22.310600     320.0000     301.9300     298.9600
        1047    22.322800     288.0000     301.5900     299.0200
        1048    22.335100     303.0000     301.3800     299.0700
        1049    22.347400     303.0000     301.2300     299.1300
        1050    22.359600     281.0000     301.1400     299.1900
        1051    22.371900     288.0000     301.0800     299.2500
        1052    22.384100     334.0000     301.0300     299.3000
        1053    22.396400     337.0000     300.9900     299.3600
        1054    22.408600     314.0000     300.9700     299.4200
        1055    22.420900     270.0000     300.9600     299.4700
        1056    22.433100     308.0000     300.9600     299.5300
        1057    22.445400     268.0000     300.9600     299.5800
        1058    22.457600     295.0000     300.9600     299.6400
        1059    22.469900     285.0000     300.9700     299.7000
        1060    22.482100     288.0000     300.9800     299.7500
        1061    22.494400     295.0000     301.0000     299.8000
        1062    22.506600     265.0000     301.0200     299.8600
        1063    22.518900     287.0000     301.0400     299.9100
        1064    22.531100     311.0000     301.0700     299.9700
        1065    22.543400     317.0000     301.0900     300.0200
        1066    22.555600     306.0000     301.1200     300.0700
        1067    22.567900     303.0000     301.1600     300.1300
        1068    22.580100     282.0000     301.1900     300.1800
        1069    22.592400     303.0000     301.2400     300.2300
        1070    22.604600     265.0000     301.2900     300.2800
        1071    22.616900     294.0000     301.3600     300.3300
        1072    22.629100     274.0000     301.4700     300.3800
        1073    22.641400     315.0000     301.6300     300.4400
        1074    22.653600     318.0000     301.7700     300.4900
        1075    22.665900     287.0000     301.8700     300.5400
        1076    22.678100     309.0000     302.0200     300.5900
        1077    22.690400     303.0000     302.2300     300.6400
        1078    22.702600     327.0000     302.3500     300.6900
        1079    22.714900     314.0000     302.0900     300.7300
        1080    22.727100     308.0000     301.9300     300.7800
        1081    22.739400     314.0000     301.9500     300.8300
        1082    22.751600     330.0000     302.0300     300.8800
        1083    22.763900     325.0000     302.0000     300.9300
        1084    22.776100     284.0000     301.8500     300.9800
        1085    22.788400     299.0000     301.8000     301.0200
        1086    22.800600     285.0000     301.8100     301.0700
        1087    22.812900     285.0000     301.8400     301.1200
        1088    22.825100     313.0000     301.8700     301.1600
        1089    22.837400     319.0000     301.9000     301.2100
        1090    22.849600     300.0000     301.9400     301.2500
        1091    22.861900     288.0000     301.9700     301.3000
        1092    22.874100     294.0000     302.0100     301.3400
        1093    22.886400     309.0000     302.0400     301.3900
        1094    22.898600     296.0000     302.0800     301.4300
        1095    22.910900     313.0000     302.1200     301.4800
        1096    22.923100     314.0000     302.1500     301.5200
        1097    22.935400     327.0000     302.1900     301.5600
        1098    22.947600     298.0000     302.2300     301.6100
        1099    22.959900     287.0000     302.2700     301.6500
        1100    22.972100     315.0000     302.3000     301.6900
        1101    22.984400     306.0000     302.3400     301.7400
        1102    22.996700     311.0000     302.3800     301.7800
        1103    23.008900     338.0000     302.4100     301.8200
        1104    23.021200     299.0000     302.4500     301.8600
        1105    23.033400     299.0000     302.4900     301.9000
        1106    23.045700     326.0000     302.5200     301.9400
        1107    23.057900     294.0000     302.5600     301.9800
        1108    23.070200     333.0000     302.5900     302.0200
        1109    23.082400     316.0000     302.6300     302.0600
        1110    23.094700     313.0000     302.6700     302.1000
        1111    23.106900     325.0000     302.7000     302.1400
        1112    23.119200     325.0000     302.7400     302.1800
        1113    23.131400     324.0000     302.7700     302.2100
        1114    23.143700     310.0000     302.8100     302.2500
        1115    23.155900     319.0000     302.8400     302.2900
        1116    23.168200     295.0000     302.8800     302.3300
        1117    23.180400     320.0000     302.9100     302.3600
        1118    23.192700     340.0000     302.9500     302.4000
        1119    23.204900     311.0000     302.9800     302.4300
        1120    23.217200     305.0000     303.0100     302.4700
        1121    23.229400     285.0000     303.0500     302.5100
        1122    23.241700     280.0000     303.0800     302.5400
        1123    23.253900     296.0000     303.1100     302.5700
        1124    23.266200     321.0000     303.1500     302.6100
        1125    23.278400     332.0000     303.1800     302.6400
        1126    23.290700     305.0000     303.2100     302.6800
        1127    23.302900     305.0000     303.2400     302.7100
        1128    23.315200     344.0000     303.2800     302.7400
        1129    23.327400     326.0000     303.3100     302.7700
        1130    23.339700     319.0000     303.3400     302.8100
        1131    23.351900     292.0000     303.3700     302.8400
        1132    23.364200     298.0000     303.4000     302.8700
        1133    23.376400     299.0000     303.4300     302.9000
        1134    23.388700     291.0000     303.4600     302.9300
        1135    23.400900     307.0000     303.4900     302.9600
        1136    23.413200     305.0000     303.5200     302.9900
        1137    23.425400     287.0000     303.5500     303.0200
        1138    23.437700     313.0000     303.5800     303.0500
        1139    23.449900     265.0000     303.6100     303.0800
        1140    23.462200     308.0000     303.6400     303.1100
        1141    23.474400     303.0000     303.6700     303.1400
        1142    23.486700     282.0000     303.7000     303.1600
        1143    23.498900     316.0000     303.7200     303.1900
        1144    23.511200     310.0000     303.7500     303.2200
        1145    23.523400     297.0000     303.7800     303.2400
        1146    23.535700     280.0000     303.8100     303.2700
        1147    23.547900     309.0000     303.8300     303.3000
        1148    23.560200     298.0000     303.8600     303.3200
        1149    23.572400     297.0000     303.8900     303.3500
        1150    23.584700     298.0000     303.9100     303.3700
        1151    23.596900     299.0000     303.9400     303.4000
        1152    23.609200     324.0000     303.9600     303.4200
        1153    23.621400     297.0000     303.9900     303.4500
        1154    23.633700     311.0000     304.0100     303.4700
        1155    23.646000     281.0000     304.0400     303.4900
        1156    23.658200     335.0000     304.0600     303.5100
        1157    23.670500     297.0000     304.0900     303.5400
        1158    23.682700     302.0000     304.1100     303.5600
        1159    23.695000     280.0000     304.1300     303.5800
        1160    23.707200     308.0000     304.1600     303.6000
        1161    23.719500     325.0000     304.1800     303.6200
        1162    23.731700     314.0000     304.2000     303.6400
        1163    23.744000     325.0000     304.2200     303.6600
        1164    23.756200     334.0000     304.2500     303.6800
        1165    23.768500     315.0000     304.2700     303.7000
        1166    23.780700     317.0000     304.2900     303.7200
        1167    23.793000     297.0000     304.3100     303.7400
        1168    23.805200     330.0000     304.3300     303.7600
        1169    23.817500     311.0000     304.3500     303.7700
        1170    23.829700     291.0000     304.3700     303.7900
        1171    23.842000     286.0000     304.3900     303.8100
        1172    23.854200     306.0000     304.4100     303.8200
        1173    23.866500     306.0000     304.4300     303.8400
        1174    23.878700     318.0000     304.4500     303.8600
        1175    23.891000     283.0000     304.4700     303.8700
        1176    23.903200     318.0000     304.4900     303.8900
        1177    23.915500     329.0000     304.5100     303.9000
        1178    23.927700     316.0000     304.5200     303.9200
        1179    23.940000     334.0000     304.5400     303.9300
        1180    23.952200     297.0000     304.5600     303.9400
        1181    23.964500     305.0000     304.5800     303.9600
        1182    23.976700     300.0000     304.6000     303.9700
        1183    23.989000     312.0000     304.6200     303.9800
        1184    24.001200     329.0000     304.6400     303.9900
        1185    24.013500     283.0000     304.6600     304.0100
        1186    24.025700     287.0000     304.6800     304.0200
        1187    24.038000     287.0000     304.7000     304.0300
        1188    24.050200     297.0000     304.7300     304.0400
        1189    24.062500     333.0000     304.7600     304.0500
        1190    24.074700     309.0000     304.8000     304.0600
        1191    24.087000     309.0000     304.8700     304.0700
        1192    24.099200     307.0000     304.9800     304.0800
        1193    24.111500     306.0000     305.1800     304.0800
        1194    24.123700     256.0000     305.3300     304.0900
        1195    24.136000     329.0000     305.4300     304.1000
        1196    24.148200     305.0000     305.6200     304.1100
        1197    24.160500     322.0000     305.9000     304.1100
        1198    24.172700     305.0000     305.9900     304.1200
        1199    24.185000     306.0000     305.5300     304.1300
        1200    24.197200     307.0000     305.3000     304.1300
        1201    24.209500     308.0000     305.3200     304.1400
        1202    24.221700     321.0000     305.4100     304.1400
        1203    24.234000     315.0000     305.3900     304.1500
        1204    24.246200     272.0000     305.1300     304.1500
        1205    24.258500     304.0000     304.9900     304.1600
        1206    24.270700     284.0000     304.9600     304.1600
        1207    24.283000     288.0000     304.9500     304.1600
        1208    24.295300     280.0000     304.9500     304.1600
        1209    24.307500     326.0000     304.9500     304.1700
        1210    24.319800     282.0000     304.9600     304.1700
        1211    24.332000     264.0000     304.9700     304.1700
        1212    24.344300     300.0000     304.9700     304.1700
        1213    24.356500     324.0000     304.9800     304.1700
        1214    24.368800     342.0000     304.9900     304.1700
        1215    24.381000     327.0000     305.0000     304.1700
        1216    24.393300     324.0000     305.0100     304.1700
        1217    24.405500     327.0000     305.0100     304.1700
        1218    24.417800     288.0000     305.0200     304.1700
        1219    24.430000     303.0000     305.0300     304.1700
        1220    24.442300     303.0000     305.0400     304.1600
        1221    24.454500     295.0000     305.0400     304.1600
        1222    24.466800     352.0000     305.0500     304.1600
        1223    24.479000     316.0000     305.0600     304.1600
        1224    24.491300     300.0000     305.0700     304.1500
        1225    24.503500     314.0000     305.0700     304.1500
        1226    24.515800     296.0000     305.0800     304.1400
        1227    24.528000     307.0000     305.0900     304.1400
        1228    24.540300     314.0000     305.1000     304.1300
        1229    24.552500     325.0000     305.1000     304.1300
        1230    24.564800     324.0000     305.1100     304.1200
        1231    24.577000     306.0000     305.1200     304.1100
        1232    24.589300     289.0000     305.1200     304.1100
        1233    24.601500     310.0000     305.1300     304.1000
        1234    24.613800     311.0000     305.1400     304.0900
        1235    24.626000     294.0000     305.1500     304.0800
        1236    24.638300     289.0000     305.1500     304.0700
        1237    24.650500     313.0000     305.1600     304.0700
        1238    24.662800     274.0000     305.1700     304.0600
        1239    24.675000     298.0000     305.1800     304.0500
        1240    24.687300     268.0000     305.1800     304.0400
        1241    24.699500     301.0000     305.1900     304.0300
        1242    24.711800     285.0000     305.2000     304.0100
        1243    24.724000     319.0000     305.2100     304.0000
        1244    24.736300     313.0000     305.2200     303.9900
        1245    24.748500     313.0000     305.2300     303.9800
        1246    24.760800     335.0000     305.2400     303.9700
        1247    24.773000     283.0000     305.2500     303.9500
        1248    24.785300     334.0000     305.2600     303.9400
        1249    24.797500     323.0000     305.2700     303.9300
        1250    24.809800     296.0000     305.2800     303.9100
        1251    24.822000     309.0000     305.2900     303.9000
        1252    24.834300     285.0000     305.3000     303.8800
        1253    24.846500     303.0000     305.3200     303.8700
        1254    24.858800     299.0000     305.3300     303.8500
        1255    24.871000     305.0000     305.3400     303.8400
        1256    24.883300     286.0000     305.3600     303.8200
        1257    24.895500     285.0000     305.3800     303.8000
        1258    24.907800     326.0000     305.3900     303.7800
        1259    24.920100     335.0000     305.4100     303.7700
        1260    24.932300     307.0000     305.4300     303.7500
        1261    24.944600     329.0000     305.4500     303.7300
        1262    24.956800     298.0000     305.4800     303.7100
        1263    24.969100     311.0000     305.5000     303.6900
        1264    24.981300     307.0000     305.5300     303.6700
        1265    24.993600     346.0000     305.5600     303.6500
        1266    25.005800     304.0000     305.5900     303.6300
        1267    25.018100     296.0000     305.6300     303.6100
        1268    25.030300     316.0000     305.6700     303.5900
        1269    25.042600     312.0000     305.7300     303.5700
        1270    25.054800     274.0000     305.7900     303.5400
        1271    25.067100     326.0000     305.8900     303.5200
        1272    25.079300     310.0000     306.0400     303.5000
        1273    25.091600     297.0000     306.2400     303.4700
        1274    25.103800     308.0000     306.3800     303.4500
        1275    25.116100     314.0000     306.5400     303.4300
        1276    25.128300     293.0000     306.7800     303.4000
        1277    25.140600     299.0000     307.0400     303.3800
        1278    25.152800     329.0000     306.9600     303.3500
        1279    25.165100     311.0000     306.6600     303.3300
        1280    25.177300     352.0000     306.6200     303.3000
        1281    25.189600     260.0000     306.7200     303.2700
        1282    25.201800     345.0000     306.8600     303.2500
        1283    25.214100     298.0000     306.8800     303.2200
        1284    25.226300     318.0000     306.7500     303.1900
        1285    25.238600     282.0000     306.7500     303.1600
        1286    25.250800     295.0000     306.8200     303.1300
        1287    25.263100     320.0000     306.9300     303.1000
        1288    25.275300     297.0000     307.0500     303.0700
        1289    25.287600     288.0000     307.1900     303.0500
        1290    25.299800     296.0000     307.3400     303.0100
        1291    25.312100     320.0000     307.5100     302.9800
        1292    25.324300     313.0000     307.6900     302.9500
        1293    25.336600     317.0000     307.9000     302.9200
        1294    25.348800     278.0000     308.1200     302.8900
        1295    25.361100     295.0000     308.3700     302.8600
        1296    25.373300     298.0000     308.6500     302.8200
        1297    25.385600     307.0000     308.9500     302.7900
        1298    25.397800     318.0000     309.2900     302.7600
        1299    25.410100     293.0000     309.6800     302.7200
        1300    25.422300     336.0000     310.1100     302.6900
        1301    25.434600     287.0000     310.5900     302.6600
        1302    25.446800     308.0000     311.1400     302.6200
        1303    25.459100     315.0000     311.7700     302.5800
        1304    25.471300     314.0000     312.5000     302.5500
        1305    25.483600     322.0000     313.3900     302.5100
        1306    25.495800     303.0000     314.5000     302.4800
        1307    25.508100     326.0000     315.9800     302.4400
        1308    25.520300     307.0000     318.1000     302.4000
        1309    25.532600     296.0000     320.3600     302.3600
        1310    25.544800     351.0000     322.4500     302.3300
        1311    25.557100     313.0000     325.1400     302.2900
        1312    25.569400     328.0000     328.9400     302.2500
        1313    25.581600     327.0000     332.4700     302.2100
        1314    25.593900     322.0000     333.1800     302.1700
        1315    25.606100     325.0000     335.4300     302.1300
        1316    25.618400     321.0000     340.2600     302.0900
        1317    25.630600     354.0000     346.9700     302.0500
        1318    25.642900     355.0000     355.2200     302.0100
        1319    25.655100     363.0000     364.1000     301.9600
        1320    25.667400     383.0000     375.7800     301.9200
        1321    25.679600     384.0000     393.0300     301.8800
        1322    25.691900     375.0000     417.7200     301.8400
        1323    25.704100     419.0000     453.5000     301.7900
        1324    25.716400     510.0000     505.5700     301.7500
        1325    25.728600     539.0000     579.0300     301.7000
        1326    25.740900     657.0000     673.3600     301.6600
        1327    25.753100     745.0000     777.9600     301.6100
        1328    25.765400     834.0000     883.2100     301.5700
        1329    25.777600     998.0000     986.7100     301.5200
        1330    25.789900     948.0000    1070.2000     301.4800
        1331    25.802100    1024.0000    1088.3100     301.4300
        1332    25.814400     987.0000    1018.2700     301.3800
        1333    25.826600     932.0000     912.2100     301.3400
        1334    25.838900     797.0000     833.3900     301.2900
        1335    25.851100     735.0000     788.1700     301.2400
        1336    25.863400     737.0000     743.4800     301.1900
        1337    25.875600     618.0000     668.9700     301.1400
        1338    25.887900     601.0000     573.8900     301.0900
        1339    25.900100     517.0000     491.2300     301.0400
        1340    25.912400     417.0000     434.6100     300.9900
        1341    25.924600     414.0000     398.8300     300.9400
        1342    25.936900     333.0000     376.0200     300.8900
        1343    25.949100     371.0000     360.9300     300.8400
        1344    25.961400     348.0000     350.5700     300.7900
        1345    25.973600     360.0000     343.3000     300.7400
        1346    25.985900     349.0000     338.2000     300.6900
        1347    25.998100     348.0000     334.8700     300.6300
        1348    26.010400     341.0000     333.1800     300.5800
        1349    26.022600     301.0000     332.6100     300.5300
        1350    26.034900     312.0000     333.1500     300.4700
        1351    26.047100     301.0000     335.6800     300.4200
        1352    26.059400     330.0000     340.3200     300.3600
        1353    26.071600     336.0000     345.1300     300.3100
        1354    26.083900     382.0000     347.6600     300.2500
        1355    26.096100     332.0000     351.3200     300.2000
        1356    26.108400     313.0000     356.1400     300.1400
        1357    26.120600     338.0000     358.6900     300.0900
        1358    26.132900     377.0000     355.1800     300.0300
        1359    26.145100     347.0000     346.9400     299.9700
        1360    26.157400     358.0000     340.3300     299.9100
        1361    26.169600     308.0000     337.6100     299.8600
        1362    26.181900     367.0000     336.3300     299.8000
        1363    26.194200     322.0000     333.7300     299.7400
        1364    26.206400     347.0000     329.6300     299.6800
        1365    26.218700     308.0000     327.1900     299.6200
        1366    26.230900     290.0000     329.4900     299.5600
        1367    26.243200     333.0000     335.5700     299.5000
        1368    26.255400     340.0000     339.1400     299.4400
        1369    26.267700     317.0000     344.7800     299.3800
        1370    26.279900     311.0000     355.4200     299.3200
        1371    26.292200     333.0000     366.9100     299.2500
        1372    26.304400     341.0000     358.6900     299.1900
        1373    26.316700     329.0000     343.0900     299.1300
        1374    26.328900     320.0000     341.4600     299.0700
        1375    26.341200     319.0000     347.6300     299.0000
        1376    26.353400     346.0000     358.7200     298.9400
        1377    26.365700     372.0000     367.5200     298.8700
        1378    26.377900     386.0000     368.2400     298.8100
        1379    26.390200     363.0000     379.7200     298.7500
        1380    26.402400     379.0000     399.9700     298.6800
        1381    26.414700     416.0000     421.8500     298.6100
        1382    26.426900     399.0000     444.6300     298.5500
        1383    26.439200     404.0000     466.6400     298.4800
        1384    26.451400     429.0000     475.1200     298.4200
        1385    26.463700     393.0000     459.8300     298.3500
        1386    26.475900     382.0000     431.8700     298.2800
        1387    26.488200     347.0000     411.8100     298.2100
        1388    26.500400     342.0000     403.5200     298.1500
        1389    26.512700     349.0000     398.7400     298.0800
        1390    26.524900     368.0000     386.6500     298.0100
        1391    26.537200     382.0000     365.4500     297.9400
        1392    26.549400     346.0000     345.1500     297.8700
        1393    26.561700     315.0000     332.0800     297.8000
        1394    26.573900     337.0000     325.4500     297.7300
        1395    26.586200     343.0000     323.7600     297.6600
        1396    26.598400     331.0000     325.7100     297.5900
        1397    26.610700     350.0000     330.3400     297.5200
        1398    26.622900     397.0000     337.1400     297.4400
        1399    26.635200     404.0000     343.2300     297.3700
        1400    26.647400     413.0000     351.3300     297.3000
        1401    26.659700     370.0000     355.5600     297.2300
        1402    26.671900     380.0000     356.2800     297.1500
        1403    26.684200     372.0000     340.6400     297.0800
        1404    26.696400     384.0000     328.1700     297.0100
        1405    26.708700     373.0000     326.8200     296.9300
        1406    26.720900     363.0000     327.8700     296.8600
        1407    26.733200     369.0000     327.0000     296.7800
        1408    26.745400     345.0000     321.8500     296.7100
        1409    26.757700     360.0000     310.5700     296.6300
        1410    26.769900     334.0000     305.3700     296.5500
        1411    26.782200     365.0000     303.5300     296.4800
        1412    26.794400     312.0000     302.6200     296.4000
        1413    26.806700     300.0000     302.0600     296.3200
        1414    26.818900     284.0000     301.6700     296.2500
        1415    26.831200     311.0000     301.3700     296.1700
        1416    26.843500     314.0000     301.1400     296.0900
        1417    26.855700     299.0000     300.9500     296.0100
        1418    26.868000     310.0000     300.8000     295.9300
        1419    26.880200     311.0000     300.6700     295.8500
        1420    26.892500     329.0000     300.5700     295.7700
        1421    26.904700     323.0000     300.4900     295.6900
        1422    26.917000     296.0000     300.4400     295.6100
        1423    26.929200     301.0000     300.4200     295.5300
        1424    26.941500     303.0000     300.4700     295.4500
        1425    26.953700     272.0000     300.6400     295.3700
        1426    26.966000     283.0000     301.0500     295.2900
        1427    26.978200     321.0000     301.7800     295.2100
        1428    26.990500     309.0000     302.2800     295.1300
        1429    27.002700     279.0000     302.7600     295.0400
        1430    27.015000     317.0000     303.6800     294.9600
        1431    27.027200     309.0000     304.8400     294.8800
        1432    27.039500     325.0000     304.5000     294.7900
        1433    27.051700     325.0000     302.5000     294.7100
        1434    27.064000     315.0000     301.7900     294.6200
        1435    27.076200     302.0000     301.8600     294.5400
        1436    27.088500     321.0000     302.2900     294.4500
        1437    27.100700     353.0000     302.6200     294.3700
        1438    27.113000     283.0000     301.8100     294.2800
        1439    27.125200     303.0000     300.9400     294.2000
        1440    27.137500     321.0000     300.7500     294.1100
        1441    27.149700     285.0000     300.7900     294.0200
        1442    27.162000     307.0000     300.9100     293.9400
        1443    27.174200     289.0000     301.1000     293.8500
        1444    27.186500     278.0000     301.3300     293.7600
        1445    27.198700     317.0000     301.6200     293.6700
        1446    27.211000     326.0000     301.9600     293.5900
        1447    27.223200     331.0000     302.3800     293.5000
        1448    27.235500     321.0000     302.8800     293.4100
        1449    27.247700     335.0000     303.4800     293.3200
        1450    27.260000     281.0000     304.2000     293.2300
        1451    27.272200     324.0000     305.0600     293.1400
        1452    27.284500     343.0000     306.1200     293.0500
        1453    27.296700     301.0000     307.4600     292.9600
        1454    27.309000     291.0000     309.0500     292.8700
        1455    27.321200     336.0000     311.3600     292.7800
        1456    27.333500     365.0000     314.6400     292.6800
        1457    27.345700     315.0000     319.3500     292.5900
        1458    27.358000     352.0000     325.9300     292.5000
        1459    27.370200     322.0000     334.2400     292.4100
        1460    27.382500     339.0000     343.3900     292.3100
        1461    27.394700     335.0000     352.8100     292.2200
        1462    27.407000     338.0000     362.2600     292.1300
        1463    27.419200     335.0000     369.5100     292.0300
        1464    27.431500     341.0000     370.4100     291.9400
        1465    27.443700     322.0000     364.5300     291.8400
        1466    27.456000     337.0000     357.7700     291.7500
        1467    27.468200     323.0000     354.6500     291.6500
        1468    27.480500     322.0000     354.8400     291.5600
        1469    27.492800     318.0000     355.4700     291.4600
        1470    27.505000     330.0000     353.8800     291.3700
        1471    27.517300     323.0000     350.7800     291.2700
        1472    27.529500     333.0000     349.4300     291.1700
        1473    27.541800     336.0000     351.5200     291.0800
        1474    27.554000     332.0000     356.9500     290.9800
        1475    27.566300     364.0000     365.4000     290.8800
        1476    27.578500     386.0000     376.9000     290.7800
        1477    27.590800     385.0000     391.9900     290.6900
        1478    27.603000     409.0000     411.9800     290.5900
        1479    27.615300     427.0000     439.3300     290.4900
        1480    27.627500     451.0000     478.5400     290.3900
        1481    27.639800     532.0000     537.2600     290.2900
        1482    27.652000     638.0000     627.1700     290.1900
        1483    27.664300     781.0000     761.6500     290.0900
        1484    27.676500     931.0000     943.1100     289.9900
        1485    27.688800    1221.0000    1148.8200     289.8900
        1486    27.701000    1395.0000    1358.2900     289.7900
        1487    27.713300    1601.0000    1574.5000     289.6900
        1488    27.725500    1800.0000    1759.8400     289.5800
        1489    27.737800    1882.0000    1797.0100     289.4800
        1490    27.750000    1630.0000    1623.0900     289.3800
        1491    27.762300    1349.0000    1383.1700     289.2800
        1492    27.774500    1214.0000    1231.5300     289.1700
        1493    27.786800    1125.0000    1176.0500     289.0700
        1494    27.799000    1107.0000    1144.1700     288.9700
        1495    27.811300    1006.0000    1045.1800     288.8600
        1496    27.823500     809.0000     860.5000     288.7600
        1497    27.835800     620.0000     674.3200     288.6600
        1498    27.848000     505.0000     545.5800     288.5500
        1499    27.860300     474.0000     467.9300     288.4500
        1500    27.872500     417.0000     420.7800     288.3400
        1501    27.884800     375.0000     390.5500     288.2400
        1502    27.897000     364.0000     370.0200     288.1300
        1503    27.909300     350.0000     355.3800     288.0200
        1504    27.921500     335.0000     344.5100     287.9200
        1505    27.933800     317.0000     336.1800     287.8100
        1506    27.946000     343.0000     329.6200     287.7000
        1507    27.958300     314.0000     324.3500     287.6000
        1508    27.970500     369.0000     320.0300     287.4900
        1509    27.982800     336.0000     316.4500     287.3800
        1510    27.995000     332.0000     313.4200     287.2700
        1511    28.007300     322.0000     310.8500     287.1700
        1512    28.019500     334.0000     308.6300     287.0600
        1513    28.031800     318.0000     306.7000     286.9500
        1514    28.044000     279.0000     305.0100     286.8400
        1515    28.056300     317.0000     303.5200     286.7300
        1516    28.068500     301.0000     302.2000     286.6200
        1517    28.080800     300.0000     301.0100     286.5100
        1518    28.093000     323.0000     299.9500     286.4000
        1519    28.105300     313.0000     298.9900     286.2900
        1520    28.117500     302.0000     298.1200     286.1800
        1521    28.129800     302.0000     297.3300     286.0700
        1522    28.142100     358.0000     296.6100     285.9600
        1523    28.154300     314.0000     295.9500     285.8500
        1524    28.166600     285.0000     295.3500     285.7300
        1525    28.178800     296.0000     294.8100     285.6200
        1526    28.191100     287.0000     294.3200     285.5100
        1527    28.203300     274.0000     293.8700     285.4000
        1528    28.215600     307.0000     293.4600     285.2800
        1529    28.227800     312.0000     293.1100     285.1700
        1530    28.240100     305.0000     292.7800     285.0600
        1531    28.252300     301.0000     292.4600     284.9400
        1532    28.264600     300.0000     292.2200     284.8300
        1533    28.276800     331.0000     292.1300     284.7100
        1534    28.289100     304.0000     292.3200     284.6000
        1535    28.301300     304.0000     293.0100     284.4900
        1536    28.313600     302.0000     294.6400     284.3700
        1537    28.325800     279.0000     296.2900     284.2600
        1538    28.338100     332.0000     297.4100     284.1400
        1539    28.350300     303.0000     299.3900     284.0200
        1540    28.362600     286.0000     302.5100     283.9100
        1541    28.374800     296.0000     303.4000     283.7900
        1542    28.387100     304.0000     297.5100     283.6700
        1543    28.399300     280.0000     294.1000     283.5600
        1544    28.411600     257.0000     293.4700     283.4400
        1545    28.423800     308.0000     294.0500     283.3200
        1546    28.436100     310.0000     295.3100     283.2100
        1547    28.448300     321.0000     295.1500     283.0900
        1548    28.460600     326.0000     291.9300     282.9700
        1549    28.472800     324.0000     290.0900     282.8500
        1550    28.485100     304.0000     289.7600     282.7300
        1551    28.497300     315.0000     289.9900     282.6100
        1552    28.509600     309.0000     290.0800     282.5000
        1553    28.521800     305.0000     289.2200     282.3800
        1554    28.534100     327.0000     288.6600     282.2600
        1555    28.546300     317.0000     288.6600     282.1400
        1556    28.558600     300.0000     289.0300     282.0200
        1557    28.570800     289.0000     289.7000     281.9000
        1558    28.583100     305.0000     290.5100     281.7800
        1559    28.595300     302.0000     291.3000     281.6600
        1560    28.607600     303.0000     292.8000     281.5300
        1561    28.619800     314.0000     295.0900     281.4100
        1562    28.632100     319.0000     297.7400     281.2900
        1563    28.644300     304.0000     300.4900     281.1700
        1564    28.656600     303.0000     303.1100     281.0500
        1565    28.668800     313.0000     304.8200     280.9300
        1566    28.681100     341.0000     304.4200     280.8000
        1567    28.693300     299.0000     301.9300     280.6800
        1568    28.705600     303.0000     299.0700     280.5600
        1569    28.717800     321.0000     297.1600     280.4400
        1570    28.730100     295.0000     296.2000     280.3100
        1571    28.742300     308.0000     295.3700     280.1900
        1572    28.754600     286.0000     293.7900     280.0600
        1573    28.766800     287.0000     291.3700     279.9400
        1574    28.779100     284.0000     288.9300     279.8200
        1575    28.791400     305.0000     287.2000     279.6900
        1576    28.803600     302.0000     286.2300     279.5700
        1577    28.815900     288.0000     285.5800     279.4400
        1578    28.828100     311.0000     285.2100     279.3200
        1579    28.840400     277.0000     285.2100     279.1900
        1580    28.852600     286.0000     285.3600     279.0700
        1581    28.864900     290.0000     284.7000     278.9400
        1582    28.877100     273.0000     283.5200     278.8100
        1583    28.889400     278.0000     283.0100     278.6900
        1584    28.901600     327.0000     282.8100     278.5600
        1585    28.913900     284.0000     282.7900     278.4400
        1586    28.926100     270.0000     282.8100     278.3100
        1587    28.938400     293.0000     282.4000     278.1800
        1588    28.950600     283.0000     281.7000     278.0500
        1589    28.962900     311.0000     281.3400     277.9300
        1590    28.975100     273.0000     281.1300     277.8000
        1591    28.987400     301.0000     280.9700     277.6700
        1592    28.999600     297.0000     280.8300     277.5400
        1593    29.011900     254.0000     280.7000     277.4100
        1594    29.024100     291.0000     280.5900     277.2900
        1595    29.036400     256.0000     280.4800     277.1600
        1596    29.048600     267.0000     280.3800     277.0300
        1597    29.060900     282.0000     280.2900     276.9000
        1598    29.073100     250.0000     280.2000     276.7700
        1599    29.085400     325.0000     280.1300     276.6400
        1600    29.097600     298.0000     280.0600     276.5100
        1601    29.109900     288.0000     280.0000     276.3800
        1602    29.122100     296.0000     279.9400     276.2500
        1603    29.134400     260.0000     279.9000     276.1200
        1604    29.146600     265.0000     279.8700     275.9900
        1605    29.158900     315.0000     279.8500     275.8600
        1606    29.171100     277.0000     279.8400     275.7300
        1607    29.183400     267.0000     279.8600     275.6000
        1608    29.195600     289.0000     279.9000     275.4600
        1609    29.207900     294.0000     279.9600     275.3300
        1610    29.220100     306.0000     280.0400     275.2000
        1611    29.232400     298.0000     280.1500     275.0700
        1612    29.244600     330.0000     280.3000     274.9400
        1613    29.256900     280.0000     280.4500     274.8100
        1614    29.269100     280.0000     280.6300     274.6700
        1615    29.281400     267.0000     280.8900     274.5400
        1616    29.293600     306.0000     281.2300     274.4100
        1617    29.305900     303.0000     281.6600     274.2700
        1618    29.318100     287.0000     282.2000     274.1400
        1619    29.330400     294.0000     282.8600     274.0100
        1620    29.342600     274.0000     283.6800     273.8700
        1621    29.354900     267.0000     284.7300     273.7400
        1622    29.367100     273.0000     286.0400     273.6100
        1623    29.379400     303.0000     287.6600     273.4700
        1624    29.391600     303.0000     289.6400     273.3400
        1625    29.403900     263.0000     292.0700     273.2000
        1626    29.416200     306.0000     295.0900     273.0700
        1627    29.428400     304.0000     298.9500     272.9300
        1628    29.440700     290.0000     304.1500     272.8000
        1629    29.452900     328.0000     311.6500     272.6600
        1630    29.465200     307.0000     323.1300     272.5300
        1631    29.477400     337.0000     341.1400     272.3900
        1632    29.489700     372.0000     368.6400     272.2600
        1633    29.501900     373.0000     406.5400     272.1200
        1634    29.514200     469.0000     450.5300     271.9800
        1635    29.526400     457.0000     496.4400     271.8500
        1636    29.538700     509.0000     544.5300     271.7100
        1637    29.550900     579.0000     585.4500     271.5800
        1638    29.563200     594.0000     592.0100     271.4400
        1639    29.575400     544.0000     551.1400     271.3000
        1640    29.587700     467.0000     497.7700     271.1600
        1641    29.599900     409.0000     465.5000     271.0300
        1642    29.612200     403.0000     455.6300     270.8900
        1643    29.624400     423.0000     455.0400     270.7500
        1644    29.636700     446.0000     444.3900     270.6100
        1645    29.648900     377.0000     411.3300     270.4800
        1646    29.661200     363.0000     368.8400     270.3400
        1647    29.673400     359.0000     335.8900     270.2000
        1648    29.685700     275.0000     315.4900     270.0600
        1649    29.697900     304.0000     303.2900     269.9200
        1650    29.710200     318.0000     295.6500     269.7900
        1651    29.722400     284.0000     290.5700     269.6500
        1652    29.734700     278.0000     287.0000     269.5100
        1653    29.746900     292.0000     284.3700     269.3700
        1654    29.759200     293.0000     282.3600     269.2300
        1655    29.771400     294.0000     280.7900     269.0900
        1656    29.783700     270.0000     279.5200     268.9500
        1657    29.795900     253.0000     278.4800     268.8100
        1658    29.808200     292.0000     277.6200     268.6700
        1659    29.820400     287.0000     276.9000     268.5300
        1660    29.832700     267.0000     276.3200     268.3900
        1661    29.844900     280.0000     275.8700     268.2500
        1662    29.857200     316.0000     275.4800     268.1100
        1663    29.869400     268.0000     275.1400     267.9700
        1664    29.881700     293.0000     274.8900     267.8300
        1665    29.893900     290.0000     274.7400     267.6900
        1666    29.906200     294.0000     274.4700     267.5500
        1667    29.918400     296.0000     273.9100     267.4000
        1668    29.930700     298.0000     273.5500     267.2600
        1669    29.942900     276.0000     273.3700     267.1200
        1670    29.955200     269.0000     273.3100     266.9800
        1671    29.967400     266.0000     273.3700     266.8400
        1672    29.979700     281.0000     273.4200     266.7000
        1673    29.991900     266.0000     273.2900     266.5500
        1674    30.004200     307.0000     273.2800     266.4100
        1675    30.016400     284.0000     273.4500     266.2700
        1676    30.028700     302.0000     273.5400     266.1300
        1677    30.041000     265.0000     273.3700     265.9900
        1678    30.053200     287.0000     273.6800     265.8400
        1679    30.065500     269.0000     274.7400     265.7000
        1680    30.077700     268.0000     277.0900     265.5600
        1681    30.090000     280.0000     281.5200     265.4100
        1682    30.102200     280.0000     285.5700     265.2700
        1683    30.114500     270.0000     288.8200     265.1300
        1684    30.126700     269.0000     294.4700     264.9800
        1685    30.139000     302.0000     302.2600     264.8400
        1686    30.151200     307.0000     302.7500     264.7000
        1687    30.163500     279.0000     289.1900     264.5500
        1688    30.175700     290.0000     283.9400     264.4100
        1689    30.188000     280.0000     284.5100     264.2700
        1690    30.200200     296.0000     288.8900     264.1200
        1691    30.212500     301.0000     297.3100     263.9800
        1692    30.224700     325.0000     303.3500     263.8300
        1693    30.237000     288.0000     301.0300     263.6900
        1694    30.249200     270.0000     302.7200     263.5400
        1695    30.261500     332.0000     310.6800     263.4000
        1696    30.273700     332.0000     309.8100     263.2500
        1697    30.286000     279.0000     293.4800     263.1100
        1698    30.298200     309.0000     288.2900     262.9600
        1699    30.310500     291.0000     290.6100     262.8200
        1700    30.322700     316.0000     295.2600     262.6700
        1701    30.335000     289.0000     301.8500     262.5300
        1702    30.347200     278.0000     307.9400     262.3800
        1703    30.359500     312.0000     305.5700     262.2400
        1704    30.371700     260.0000     296.6000     262.0900
        1705    30.384000     276.0000     284.2300     261.9500
        1706    30.396200     316.0000     280.0300     261.8000
        1707    30.408500     275.0000     279.4200     261.6500
        1708    30.420700     281.0000     280.6400     261.5100
        1709    30.433000     299.0000     283.0200     261.3600
        1710    30.445200     275.0000     283.4200     261.2200
        1711    30.457500     297.0000     278.2500     261.0700
        1712    30.469700     284.0000     274.6100     260.9200
        1713    30.482000     304.0000     273.5800     260.7800
        1714    30.494200     308.0000     273.3700     260.6300
        1715    30.506500     313.0000     273.4600     260.4800
        1716    30.518700     282.0000     273.7100     260.3400
        1717    30.531000     279.0000     274.0800     260.1900
        1718    30.543200     298.0000     274.5800     260.0400
        1719    30.555500     292.0000     275.2500     259.8900
        1720    30.567700     286.0000     276.1300     259.7500
        1721    30.580000     297.0000     277.0400     259.6000
        1722    30.592200     310.0000     278.0400     259.4500
        1723    30.604500     313.0000     279.3300     259.3100
        1724    30.616700     296.0000     280.8000     259.1600
        1725    30.629000     292.0000     281.6500     259.0100
        1726    30.641200     259.0000     281.8800     258.8600
        1727    30.653500     280.0000     282.9200     258.7100
        1728    30.665700     272.0000     284.4300     258.5700
        1729    30.678000     308.0000     286.2900     258.4200
        1730    30.690300     249.0000     288.5200     258.2700
        1731    30.702500     304.0000     290.8600     258.1200
        1732    30.714800     292.0000     293.0100     257.9700
        1733    30.727000     292.0000     295.7000     257.8300
        1734    30.739300     309.0000     299.1600     257.6800
        1735    30.751500     303.0000     303.3400     257.5300
        1736    30.763800     299.0000     308.3500     257.3800
        1737    30.776000     360.0000     314.4000     257.2300
        1738    30.788300     323.0000     321.7700     257.0800
        1739    30.800500     309.0000     330.8700     256.9300
        1740    30.812800     329.0000     341.9900     256.7900
        1741    30.825000     314.0000     355.0900     256.6400
        1742    30.837300     379.0000     370.8300     256.4900
        1743    30.849500     366.0000     389.9600     256.3400
        1744    30.861800     352.0000     412.7100     256.1900
        1745    30.874000     416.0000     438.3800     256.0400
        1746    30.886300     465.0000     470.8400     255.8900
        1747    30.898500     522.0000     516.3900     255.7400
        1748    30.910800     559.0000     582.1100     255.5900
        1749    30.923000     684.0000     680.8900     255.4400
        1750    30.935300     807.0000     831.0300     255.2900
        1751    30.947500    1138.0000    1050.3900     255.1400
        1752    30.959800    1254.0000    1340.7600     254.9900
        1753    30.972000    1609.0000    1677.0800     254.8400
        1754    30.984300    2057.0000    2033.1300     254.6900
        1755    30.996500    2383.0000    2389.2100     254.5400
        1756    31.008800    2638.0000    2659.0500     254.4000
        1757    31.021000    2609.0000    2673.8600     254.2500
        1758    31.033300    2366.0000    2388.6100     254.1000
        1759    31.045500    2026.0000    2024.8000     253.9500
        1760    31.057800    1798.0000    1788.5200     253.8000
        1761    31.070000    1635.0000    1700.1700     253.6400
        1762    31.082300    1562.0000    1684.4600     253.4900
        1763    31.094500    1602.0000    1625.2500     253.3400
        1764    31.106800    1431.0000    1428.2400     253.1900
        1765    31.119000    1066.0000    1132.7000     253.0400
        1766    31.131300     841.0000     862.9200     252.8900
        1767    31.143500     630.0000     675.6300     252.7400
        1768    31.155800     525.0000     559.5300     252.5900
        1769    31.168000     442.0000     483.5700     252.4400
        1770    31.180300     403.0000     433.2600     252.2900
        1771    31.192500     393.0000     398.3200     252.1400
        1772    31.204800     381.0000     373.0400     251.9900
        1773    31.217000     322.0000     354.1000     251.8400
        1774    31.229300     344.0000     339.4800     251.6900
        1775    31.241500     320.0000     327.9500     251.5400
        1776    31.253800     340.0000     318.6700     251.3900
        1777    31.266000     285.0000     311.0900     251.2400
        1778    31.278300     298.0000     304.8400     251.0900
        1779    31.290500     298.0000     299.6500     250.9300
        1780    31.302800     320.0000     295.2800     250.7800
        1781    31.315000     305.0000     291.6600     250.6300
        1782    31.327300     270.0000     288.8900     250.4800
        1783    31.339600     291.0000     287.1300     250.3300
        1784    31.351800     286.0000     286.5500     250.1800
        1785    31.364100     312.0000     287.5100     250.0300
        1786    31.376300     290.0000     288.6300     249.8800
        1787    31.388600     276.0000     290.2100     249.7300
        1788    31.400800     276.0000     294.0700     249.5700
        1789    31.413100     275.0000     298.7500     249.4200
        1790    31.425300     270.0000     294.5400     249.2700
        1791    31.437600     275.0000     282.0800     249.1200
        1792    31.449800     313.0000     276.6700     248.9700
        1793    31.462100     249.0000     275.0600     248.8200
        1794    31.474300     235.0000     275.2900     248.6700
        1795    31.486600     265.0000     276.8700     248.5100
        1796    31.498800     284.0000     277.1700     248.3600
        1797    31.511100     292.0000     271.5200     248.2100
        1798    31.523300     257.0000     265.5500     248.0600
        1799    31.535600     272.0000     262.7800     247.9100
        1800    31.547800     261.0000     261.3000     247.7600
        1801    31.560100     284.0000     260.2700     247.6100
        1802    31.572300     249.0000     259.4400     247.4500
        1803    31.584600     257.0000     258.7300     247.3000
        1804    31.596800     256.0000     258.0900     247.1500
        1805    31.609100     265.0000     257.5100     247.0000
        1806    31.621300     242.0000     256.9700     246.8500
        1807    31.633600     266.0000     256.4700     246.7000
        1808    31.645800     259.0000     256.0000     246.5400
        1809    31.658100     270.0000     255.5500     246.3900
        1810    31.670300     294.0000     255.1300     246.2400
        1811    31.682600     244.0000     254.7400     246.0900
        1812    31.694800     255.0000     254.3600     245.9400
        1813    31.707100     247.0000     254.0000     245.7900
        1814    31.719300     232.0000     253.6600     245.6300
        1815    31.731600     288.0000     253.3300     245.4800
        1816    31.743800     252.0000     253.0200     245.3300
        1817    31.756100     251.0000     252.7200     245.1800
        1818    31.768300     236.0000     252.4400     245.0300
        1819    31.780600     287.0000     252.1700     244.8800
        1820    31.792800     263.0000     251.9100     244.7200
        1821    31.805100     283.0000     251.6600     244.5700
        1822    31.817300     264.0000     251.4300     244.4200
        1823    31.829600     259.0000     251.2000     244.2700
        1824    31.841800     279.0000     250.9900     244.1200
        1825    31.854100     272.0000     250.7800     243.9600
        1826    31.866300     265.0000     250.5900     243.8100
        1827    31.878600     280.0000     250.4100     243.6600
        1828    31.890800     269.0000     250.2400     243.5100
        1829    31.903100     249.0000     250.0800     243.3600
        1830    31.915300     270.0000     249.9400     243.2100
        1831    31.927600     264.0000     249.8200     243.0500
        1832    31.939800     250.0000     249.7200     242.9000
        1833    31.952100     275.0000     249.6300     242.7500
        1834    31.964400     243.0000     249.5700     242.6000
        1835    31.976600     253.0000     249.5400     242.4500
        1836    31.988900     231.0000     249.5400     242.3000
        1837    32.001100     260.0000     249.5600     242.1400
        1838    32.013400     249.0000     249.6100     241.9900
        1839    32.025600     270.0000     249.7000     241.8400
        1840    32.037900     270.0000     249.8200     241.6900
        1841    32.050100     260.0000     249.9900     241.5400
        1842    32.062400     266.0000     250.2300     241.3900
        1843    32.074600     251.0000     250.6100     241.2300
        1844    32.086900     266.0000     251.2700     241.0800
        1845    32.099100     257.0000     252.4600     240.9300
        1846    32.111400     258.0000     254.6300     240.7800
        1847    32.123600     241.0000     257.9000     240.6300
        1848    32.135900     250.0000     260.8700     240.4800
        1849    32.148100     259.0000     264.3600     240.3300
        1850    32.160400     292.0000     269.5600     240.1700
        1851    32.172600     242.0000     274.7900     240.0200
        1852    32.184900     259.0000     272.4300     239.8700
        1853    32.197100     264.0000     266.0500     239.7200
        1854    32.209400     279.0000     265.5700     239.5700
        1855    32.221600     294.0000     267.8100     239.4200
        1856    32.233900     299.0000     271.6700     239.2700
        1857    32.246100     288.0000     277.0000     239.1100
        1858    32.258400     279.0000     282.0600     238.9600
        1859    32.270600     319.0000     283.6200     238.8100
        1860    32.282900     262.0000     286.5200     238.6600
        1861    32.295100     301.0000     294.8800     238.5100
        1862    32.307400     344.0000     309.5000     238.3600
        1863    32.319600     396.0000     333.0100     238.2100
        1864    32.331900     369.0000     369.0000     238.0600
        1865    32.344100     411.0000     419.1600     237.9100
        1866    32.356400     511.0000     480.3900     237.7500
        1867    32.368600     548.0000     547.5500     237.6000
        1868    32.380900     636.0000     616.8200     237.4500
        1869    32.393100     735.0000     673.3500     237.3000
        1870    32.405400     753.0000     684.0800     237.1500
        1871    32.417600     691.0000     633.4800     237.0000
        1872    32.429900     636.0000     558.2700     236.8500
        1873    32.442100     534.0000     508.0100     236.7000
        1874    32.454400     502.0000     488.6300     236.5500
        1875    32.466600     531.0000     490.3400     236.4000
        1876    32.478900     498.0000     492.2700     236.2500
        1877    32.491100     494.0000     471.8300     236.1000
        1878    32.503400     453.0000     423.5600     235.9400
        1879    32.515600     390.0000     368.4200     235.7900
        1880    32.527900     318.0000     327.2000     235.6400
        1881    32.540100     319.0000     301.8700     235.4900
        1882    32.552400     283.0000     288.9600     235.3400
        1883    32.564600     280.0000     282.5500     235.1900
        1884    32.576900     259.0000     279.0400     235.0400
        1885    32.589100     274.0000     279.5700     234.8900
        1886    32.601400     273.0000     284.0200     234.7400
        1887    32.613600     288.0000     285.4300     234.5900
        1888    32.625900     257.0000     273.8000     234.4400
        1889    32.638200     267.0000     267.4900     234.2900
        1890    32.650400     237.0000     268.5800     234.1400
        1891    32.662700     247.0000     272.3400     233.9900
        1892    32.674900     261.0000     272.5000     233.8400
        1893    32.687200     248.0000     267.1800     233.6900
        1894    32.699400     228.0000     263.0500     233.5400
        1895    32.711700     236.0000     256.0500     233.3900
        1896    32.723900     229.0000     252.7600     233.2400
        1897    32.736200     249.0000     252.9400     233.0900
        1898    32.748400     266.0000     254.0900     232.9400
        1899    32.760700     253.0000     252.4500     232.7900
        1900    32.772900     233.0000     248.8500     232.6500
        1901    32.785200     255.0000     247.7300     232.5000
        1902    32.797400     254.0000     248.2700     232.3500
        1903    32.809700     254.0000     249.7900     232.2000
        1904    32.821900     258.0000     251.8700     232.0500
        1905    32.834200     252.0000     255.0300     231.9000
        1906    32.846400     262.0000     260.2800     231.7500
        1907    32.858700     260.0000     268.1200     231.6000
        1908    32.870900     275.0000     277.1900     231.4500
        1909    32.883200     274.0000     288.7600     231.3000
        1910    32.895400     289.0000     304.7300     231.1500
        1911    32.907700     307.0000     322.7600     231.0100
        1912    32.919900     318.0000     341.6400     230.8600
        1913    32.932200     295.0000     356.3300     230.7100
        1914    32.944400     323.0000     356.2200     230.5600
        1915    32.956700     333.0000     337.8800     230.4100
        1916    32.968900     309.0000     316.2100     230.2600
        1917    32.981200     263.0000     303.7600     230.1100
        1918    32.993400     273.0000     300.1000     229.9700
        1919    33.005700     304.0000     301.2900     229.8200
        1920    33.017900     271.0000     301.9500     229.6700
        1921    33.030200     274.0000     295.7500     229.5200
        1922    33.042400     279.0000     281.7200     229.3700
        1923    33.054700     259.0000     266.6300     229.2300
        1924    33.066900     262.0000     255.6400     229.0800
        1925    33.079200     245.0000     248.7600     228.9300
        1926    33.091400     243.0000     244.4900     228.7800
        1927    33.103700     231.0000     241.7200     228.6400
        1928    33.115900     265.0000     239.8300     228.4900
        1929    33.128200     216.0000     238.4700     228.3400
        1930    33.140400     262.0000     237.4600     228.1900
        1931    33.152700     244.0000     236.6900     228.0500
        1932    33.164900     264.0000     236.0900     227.9000
        1933    33.177200     239.0000     235.6300     227.7500
        1934    33.189400     241.0000     235.2700     227.6100
        1935    33.201700     260.0000     235.0100     227.4600
        1936    33.213900     252.0000     234.8300     227.3100
        1937    33.226200     249.0000     234.7300     227.1600
        1938    33.238400     221.0000     234.7200     227.0200
        1939    33.250700     234.0000     234.7700     226.8700
        1940    33.262900     250.0000     234.9300     226.7200
        1941    33.275200     273.0000     235.2000     226.5800
        1942    33.287500     246.0000     235.5700     226.4300
        1943    33.299700     246.0000     236.0700     226.2900
        1944    33.312000     272.0000     236.6900     226.1400
        1945    33.324200     260.0000     237.4600     225.9900
        1946    33.336500     221.0000     238.4400     225.8500
        1947    33.348700     255.0000     239.7200     225.7000
        1948    33.361000     240.0000     241.4700     225.5600
        1949    33.373200     273.0000     244.0400     225.4100
        1950    33.385500     259.0000     247.9500     225.2600
        1951    33.397700     241.0000     253.9900     225.1200
        1952    33.410000     236.0000     263.1000     224.9700
        1953    33.422200     260.0000     275.8600     224.8300
        1954    33.434500     292.0000     291.7200     224.6800
        1955    33.446700     335.0000     309.4300     224.5400
        1956    33.459000     321.0000     327.8100     224.3900
        1957    33.471200     352.0000     343.3200     224.2500
        1958    33.483500     369.0000     347.9900     224.1000
        1959    33.495700     351.0000     336.8000     223.9600
        1960    33.508000     322.0000     317.8100     223.8100
        1961    33.520200     285.0000     303.2800     223.6700
        1962    33.532500     310.0000     296.8300     223.5300
        1963    33.544700     288.0000     296.1700     223.3800
        1964    33.557000     294.0000     297.1100     223.2400
        1965    33.569200     278.0000     294.1600     223.0900
        1966    33.581500     290.0000     283.9100     222.9500
        1967    33.593700     298.0000     269.5400     222.8000
        1968    33.606000     242.0000     256.8800     222.6600
        1969    33.618200     257.0000     248.1000     222.5200
        1970    33.630500     263.0000     242.4900     222.3700
        1971    33.642700     234.0000     238.8700     222.2300
        1972    33.655000     241.0000     236.4500     222.0900
        1973    33.667200     246.0000     234.7700     221.9400
        1974    33.679500     229.0000     233.5600     221.8000
        1975    33.691700     234.0000     232.6800     221.6600
        1976    33.704000     224.0000     232.0100     221.5100
        1977    33.716200     246.0000     231.5200     221.3700
        1978    33.728500     225.0000     231.1500     221.2300
        1979    33.740700     248.0000     230.8800     221.0900
        1980    33.753000     242.0000     230.7000     220.9400
        1981    33.765200     234.0000     230.5900     220.8000
        1982    33.777500     242.0000     230.5500     220.6600
        1983    33.789700     243.0000     230.5800     220.5200
        1984    33.802000     235.0000     230.6600     220.3700
        1985    33.814200     241.0000     230.8000     220.2300
        1986    33.826500     249.0000     231.0000     220.0900
        1987    33.838700     229.0000     231.2600     219.9500
        1988    33.851000     234.0000     231.5900     219.8100
        1989    33.863200     225.0000     231.9900     219.6600
        1990    33.875500     220.0000     232.4800     219.5200
        1991    33.887700     210.0000     233.0700     219.3800
        1992    33.900000     238.0000     233.7900     219.2400
        1993    33.912300     209.0000     234.7000     219.1000
        1994    33.924500     238.0000     235.8600     218.9600
        1995    33.936800     232.0000     237.3600     218.8200
        1996    33.949000     227.0000     239.0300     218.6800
        1997    33.961300     266.0000     241.0000     218.5400
        1998    33.973500     253.0000     243.5000     218.4000
        1999    33.985800     246.0000     246.3900     218.2600
        2000    33.998000     259.0000     248.5800     218.1200
        2001    34.010300     241.0000     250.5500     217.9800
        2002    34.022500     256.0000     254.0900     217.8400
        2003    34.034800     261.0000     258.9400     217.7000
        2004    34.047000     248.0000     264.9700     217.5600
        2005    34.059300     252.0000     272.2900     217.4200
        2006    34.071500     244.0000     280.8000     217.2800
        2007    34.083800     279.0000     289.9800     217.1400
        2008    34.096000     275.0000     299.7900     217.0000
        2009    34.108300     299.0000     311.2100     216.8600
        2010    34.120500     307.0000     324.9000     216.7200
        2011    34.132800     339.0000     342.7300     216.5800
        2012    34.145000     360.0000     369.2200     216.4400
        2013    34.157300     446.0000     412.8500     216.3000
        2014    34.169500     553.0000     488.5300     216.1700
        2015    34.181800     672.0000     620.0300     216.0300
        2016    34.194000     901.0000     834.1800     215.8900
        2017    34.206300    1062.0000    1119.6100     215.7500
        2018    34.218500    1446.0000    1429.5600     215.6100
        2019    34.230800    1746.0000    1787.9500     215.4800
        2020    34.243000    2138.0000    2187.0700     215.3400
        2021    34.255300    2223.0000    2382.6900     215.2000
        2022    34.267500    2077.0000    2043.0100     215.0600
        2023    34.279800    1552.0000    1482.6900     214.9300
        2024    34.292000    1148.0000    1180.0400     214.7900
        2025    34.304300    1128.0000    1112.6500     214.6500
        2026    34.316500    1139.0000    1171.3100     214.5100
        2027    34.328800    1149.0000    1297.3900     214.3800
        2028    34.341000    1328.0000    1367.1000     214.2400
        2029    34.353300    1202.0000    1209.0100     214.1000
        2030    34.365500     826.0000     862.6100     213.9700
        2031    34.377800     594.0000     595.8000     213.8300
        2032    34.390000     471.0000     452.2500     213.7000
        2033    34.402300     307.0000     376.7700     213.5600
        2034    34.414500     339.0000     333.4400     213.4200
        2035    34.426800     281.0000     306.2300     213.2900
        2036    34.439000     266.0000     287.8600     213.1500
        2037    34.451300     270.0000     274.7700     213.0200
        2038    34.463500     262.0000     265.0400     212.8800
        2039    34.475800     227.0000     257.5600     212.7500
        2040    34.488000     254.0000     251.6700     212.6100
        2041    34.500300     233.0000     246.9100     212.4800
        2042    34.512500     240.0000     243.0100     212.3400
        2043    34.524800     234.0000     239.7600     212.2100
        2044    34.537000     199.0000     237.0200     212.0700
        2045    34.549300     239.0000     234.6800     211.9400
        2046    34.561600     252.0000     232.6600     211.8100
        2047    34.573800     184.0000     230.9100     211.6700
        2048    34.586100     216.0000     229.3800     211.5400
        2049    34.598300     219.0000     228.0200     211.4100
        2050    34.610600     225.0000     226.8300     211.2700
        2051    34.622800     223.0000     225.7600     211.1400
        2052    34.635100     241.0000     224.8100     211.0100
        2053    34.647300     235.0000     223.9600     210.8700
        2054    34.659600     231.0000     223.2000     210.7400
        2055    34.671800     235.0000     222.5200     210.6100
        2056    34.684100     215.0000     221.9100     210.4700
        2057    34.696300     214.0000     221.3600     210.3400
        2058    34.708600     235.0000     220.8800     210.2100
        2059    34.720800     211.0000     220.4600     210.0800
        2060    34.733100     240.0000     220.0900     209.9400
        2061    34.745300     226.0000     219.7900     209.8100
        2062    34.757600     215.0000     219.5500     209.6800
        2063    34.769800     238.0000     219.3700     209.5500
        2064    34.782100     218.0000     219.2700     209.4200
        2065    34.794300     231.0000     219.2400     209.2900
        2066    34.806600     229.0000     219.3100     209.1600
        2067    34.818800     217.0000     219.4700     209.0300
        2068    34.831100     267.0000     219.7400     208.8900
        2069    34.843300     225.0000     220.1300     208.7600
        2070    34.855600     249.0000     220.6400     208.6300
        2071    34.867800     235.0000     221.2900     208.5000
        2072    34.880100     209.0000     222.1100     208.3700
        2073    34.892300     226.0000     223.1800     208.2400
        2074    34.904600     257.0000     224.6700     208.1100
        2075    34.916800     237.0000     226.8300     207.9800
        2076    34.929100     236.0000     230.0400     207.8500
        2077    34.941300     245.0000     235.0800     207.7200
        2078    34.953600     273.0000     242.9900     207.6000
        2079    34.965800     239.0000     254.6900     207.4700
        2080    34.978100     261.0000     269.9700     207.3400
        2081    34.990300     305.0000     288.3800     207.2100
        2082    35.002600     315.0000     309.3400     207.0800
        2083    35.014800     348.0000     330.1800     206.9500
        2084    35.027100     341.0000     343.9100     206.8200
        2085    35.039300     331.0000     342.2400     206.7000
        2086    35.051600     334.0000     326.3400     206.5700
        2087    35.063800     294.0000     306.7000     206.4400
        2088    35.076100     304.0000     292.4600     206.3100
        2089    35.088300     288.0000     286.6100     206.1800
        2090    35.100600     295.0000     286.8400     206.0600
        2091    35.112800     253.0000     288.2200     205.9300
        2092    35.125100     257.0000     284.8200     205.8000
        2093    35.137300     276.0000     274.0000     205.6800
        2094    35.149600     258.0000     259.0800     205.5500
        2095    35.161800     283.0000     245.0800     205.4200
        2096    35.174100     235.0000     234.6600     205.3000
        2097    35.186300     225.0000     227.7700     205.1700
        2098    35.198600     248.0000     223.3200     205.0500
        2099    35.210900     227.0000     220.4000     204.9200
        2100    35.223100     207.0000     218.4300     204.7900
        2101    35.235400     266.0000     217.0700     204.6700
        2102    35.247600     237.0000     216.1200     204.5400
        2103    35.259900     225.0000     215.4900     204.4200
        2104    35.272100     218.0000     215.1000     204.2900
        2105    35.284400     219.0000     214.9200     204.1700
        2106    35.296600     203.0000     214.9400     204.0400
        2107    35.308900     237.0000     215.1500     203.9200
        2108    35.321100     207.0000     215.5900     203.7900
        2109    35.333400     214.0000     216.2700     203.6700
        2110    35.345600     207.0000     217.2700     203.5500
        2111    35.357900     204.0000     218.5600     203.4200
        2112    35.370100     219.0000     220.0300     203.3000
        2113    35.382400     210.0000     221.8700     203.1800
        2114    35.394600     209.0000     224.2600     203.0500
        2115    35.406900     196.0000     226.9200     202.9300
        2116    35.419100     240.0000     229.3000     202.8100
        2117    35.431400     239.0000     233.4100     202.6800
        2118    35.443600     243.0000     240.7700     202.5600
        2119    35.455900     263.0000     252.5900     202.4400
        2120    35.468100     292.0000     270.6700     202.3200
        2121    35.480400     297.0000     294.4900     202.2000
        2122    35.492600     285.0000     326.0100     202.0700
        2123    35.504900     341.0000     361.3300     201.9500
        2124    35.517100     386.0000     398.2300     201.8300
        2125    35.529400     428.0000     428.6300     201.7100
        2126    35.541600     450.0000     434.0000     201.5900
        2127    35.553900     418.0000     405.5800     201.4700
        2128    35.566100     371.0000     364.5900     201.3500
        2129    35.578400     352.0000     336.1600     201.2300
        2130    35.590600     314.0000     325.2300     201.1000
        2131    35.602900     348.0000     326.4400     200.9800
        2132    35.615100     329.0000     332.5800     200.8600
        2133    35.627400     375.0000     333.5400     200.7400
        2134    35.639600     328.0000     319.4600     200.6200
        2135    35.651900     295.0000     292.6200     200.5000
        2136    35.664100     242.0000     265.8100     200.3900
        2137    35.676400     232.0000     246.5700     200.2700
        2138    35.688600     248.0000     234.5200     200.1500
        2139    35.700900     220.0000     227.2900     200.0300
        2140    35.713100     224.0000     223.1500     199.9100
        2141    35.725400     235.0000     221.0700     199.7900
        2142    35.737600     230.0000     220.3300     199.6700
        2143    35.749900     225.0000     220.4800     199.5500
        2144    35.762100     223.0000     221.1800     199.4400
        2145    35.774400     218.0000     221.6100     199.3200
        2146    35.786600     235.0000     220.3500     199.2000
        2147    35.798900     250.0000     217.2400     199.0800
        2148    35.811100     226.0000     214.1100     198.9700
        2149    35.823400     219.0000     212.1900     198.8500
        2150    35.835700     221.0000     211.3800     198.7300
        2151    35.847900     226.0000     211.2800     198.6200
        2152    35.860200     205.0000     211.4800     198.5000
        2153    35.872400     221.0000     211.3500     198.3800
        2154    35.884700     211.0000     210.4300     198.2700
        2155    35.896900     224.0000     209.2300     198.1500
        2156    35.909200     229.0000     209.0500     198.0400
        2157    35.921400     225.0000     210.2300     197.9200
        2158    35.933700     222.0000     211.7100     197.8000
        2159    35.945900     216.0000     213.7200     197.6900
        2160    35.958200     195.0000     217.0600     197.5700
        2161    35.970400     218.0000     219.9700     197.4600
        2162    35.982700     211.0000     215.2600     197.3500
        2163    35.994900     212.0000     210.2000     197.2300
        2164    36.007200     219.0000     209.6600     197.1200
        2165    36.019400     216.0000     210.6900     197.0000
        2166    36.031700     206.0000     211.4100     196.8900
        2167    36.043900     195.0000     211.4500     196.7700
        2168    36.056200     203.0000     211.5500     196.6600
        2169    36.068400     226.0000     210.1300     196.5500
        2170    36.080700     186.0000     206.0500     196.4300
        2171    36.092900     177.0000     203.6500     196.3200
        2172    36.105200     218.0000     202.8900     196.2100
        2173    36.117400     206.0000     202.5100     196.1000
        2174    36.129700     217.0000     201.8600     195.9800
        2175    36.141900     193.0000     200.8500     195.8700
        2176    36.154200     196.0000     199.8300     195.7600
        2177    36.166400     189.0000     199.0600     195.6500
        2178    36.178700     198.0000     198.5300     195.5400
        2179    36.190900     192.0000     198.1600     195.4300
        2180    36.203200     199.0000     197.8800     195.3100
        2181    36.215400     190.0000     197.6800     195.2000
        2182    36.227700     204.0000     197.5400     195.0900
        2183    36.239900     214.0000     197.4200     194.9800
        2184    36.252200     174.0000     197.3400     194.8700
        2185    36.264400     213.0000     197.3300     194.7600
        2186    36.276700     216.0000     197.3200     194.6500
        2187    36.288900     173.0000     196.9900     194.5400
        2188    36.301200     181.0000     196.5700     194.4300
        2189    36.313400     170.0000     196.3400     194.3200
        2190    36.325700     204.0000     196.2000     194.2100
        2191    36.337900     200.0000     196.0900     194.1000
        2192    36.350200     194.0000     196.0100     193.9900
        2193    36.362400     196.0000     195.9600     193.8800
        2194    36.374700     169.0000     195.8500     193.7800
        2195    36.386900     209.0000     195.5900     193.6700
        2196    36.399200     210.0000     195.3600     193.5600
        2197    36.411400     225.0000     195.1900     193.4500
        2198    36.423700     189.0000     195.0600     193.3400
        2199    36.435900     176.0000     194.9500     193.2400
        2200    36.448200     187.0000     194.8700     193.1300
        2201    36.460400     189.0000     194.8200     193.0200
        2202    36.472700     184.0000     194.7700     192.9100
        2203    36.485000     212.0000     194.7300     192.8100
        2204    36.497200     197.0000     194.7400     192.7000
        2205    36.509500     172.0000     194.7800     192.5900
        2206    36.521700     202.0000     194.6600     192.4900
        2207    36.534000     196.0000     194.2900     192.3800
        2208    36.546200     240.0000     194.0600     192.2800
        2209    36.558500     195.0000     193.9500     192.1700
        2210    36.570700     212.0000     193.8600     192.0700
        2211    36.583000     202.0000     193.8000     191.9600
        2212    36.595200     214.0000     193.7700     191.8500
        2213    36.607500     205.0000     193.7300     191.7500
        2214    36.619700     186.0000     193.5700     191.6500
        2215    36.632000     175.0000     193.3600     191.5400
        2216    36.644200     192.0000     193.2200     191.4400
        2217    36.656500     212.0000     193.1200     191.3300
        2218    36.668700     211.0000     193.0300     191.2300
        2219    36.681000     188.0000     192.9500     191.1200
        2220    36.693200     183.0000     192.8700     191.0200
        2221    36.705500     170.0000     192.8000     190.9200
        2222    36.717700     220.0000     192.7400     190.8200
        2223    36.730000     199.0000     192.6800     190.7100
        2224    36.742200     160.0000     192.6200     190.6100
        2225    36.754500     162.0000     192.5800     190.5100
        2226    36.766700     185.0000     192.5400     190.4000
        2227    36.779000     199.0000     192.5000     190.3000
        2228    36.791200     195.0000     192.4800     190.2000
        2229    36.803500     219.0000     192.4700     190.1000
        2230    36.815700     192.0000     192.4700     190.0000
        2231    36.828000     190.0000     192.4800     189.9000
        2232    36.840200     181.0000     192.5000     189.7900
        2233    36.852500     160.0000     192.5400     189.6900
        2234    36.864700     206.0000     192.5900     189.5900
        2235    36.877000     192.0000     192.6800     189.4900
        2236    36.889200     171.0000     192.8000     189.3900
        2237    36.901500     189.0000     192.9700     189.2900
        2238    36.913700     179.0000     193.2400     189.1900
        2239    36.926000     204.0000     193.6500     189.0900
        2240    36.938200     204.0000     194.2700     188.9900
        2241    36.950500     192.0000     195.1700     188.8900
        2242    36.962700     185.0000     196.3400     188.7900
        2243    36.975000     197.0000     197.7200     188.7000
        2244    36.987200     183.0000     199.2800     188.6000
        2245    36.999500     197.0000     200.8200     188.5000
        2246    37.011700     199.0000     201.6900     188.4000
        2247    37.024000     188.0000     201.3800     188.3000
        2248    37.036200     213.0000     200.5400     188.2000
        2249    37.048500     189.0000     200.2000     188.1100
        2250    37.060700     188.0000     200.6500     188.0100
        2251    37.073000     187.0000     201.7000     187.9100
        2252    37.085200     206.0000     203.1500     187.8100
        2253    37.097500     204.0000     204.7800     187.7200
        2254    37.109700     173.0000     206.2800     187.6200
        2255    37.122000     208.0000     207.6300     187.5200
        2256    37.134300     195.0000     209.5200     187.4300
        2257    37.146500     220.0000     212.8900     187.3300
        2258    37.158800     217.0000     218.8000     187.2400
        2259    37.171000     217.0000     228.5300     187.1400
        2260    37.183300     215.0000     243.6800     187.0400
        2261    37.195500     269.0000     265.5900     186.9500
        2262    37.207800     286.0000     294.2700     186.8500
        2263    37.220000     341.0000     327.9100     186.7600
        2264    37.232300     362.0000     364.6600     186.6600
        2265    37.244500     416.0000     396.9900     186.5700
        2266    37.256800     407.0000     406.4000     186.4800
        2267    37.269000     385.0000     380.6700     186.3800
        2268    37.281300     358.0000     338.5700     186.2900
        2269    37.293500     303.0000     307.2500     186.1900
        2270    37.305800     282.0000     294.1000     186.1000
        2271    37.318000     284.0000     294.2500     186.0100
        2272    37.330300     287.0000     301.7000     185.9100
        2273    37.342500     282.0000     308.8200     185.8200
        2274    37.354800     274.0000     304.6500     185.7300
        2275    37.367000     268.0000     284.1200     185.6400
        2276    37.379300     247.0000     256.8100     185.5400
        2277    37.391500     220.0000     234.4100     185.4500
        2278    37.403800     205.0000     219.6400     185.3600
        2279    37.416000     201.0000     210.4500     185.2700
        2280    37.428300     199.0000     204.5900     185.1800
        2281    37.440500     221.0000     200.6800     185.0900
        2282    37.452800     183.0000     197.9500     184.9900
        2283    37.465000     168.0000     195.9700     184.9000
        2284    37.477300     175.0000     194.4900     184.8100
        2285    37.489500     178.0000     193.3600     184.7200
        2286    37.501800     179.0000     192.4900     184.6300
        2287    37.514000     204.0000     191.8300     184.5400
        2288    37.526300     179.0000     191.3200     184.4500
        2289    37.538500     191.0000     190.9500     184.3600
        2290    37.550800     185.0000     190.6900     184.2700
        2291    37.563000     205.0000     190.5100     184.1800
        2292    37.575300     201.0000     190.4400     184.1000
        2293    37.587500     195.0000     190.4600     184.0100
        2294    37.599800     185.0000     190.5400     183.9200
        2295    37.612000     179.0000     190.7200     183.8300
        2296    37.624300     196.0000     191.2300     183.7400
        2297    37.636500     218.0000     192.2400     183.6500
        2298    37.648800     214.0000     194.0200     183.5700
        2299    37.661000     206.0000     196.9500     183.4800
        2300    37.673300     222.0000     201.3400     183.3900
        2301    37.685500     225.0000     207.0900     183.3000
        2302    37.697800     233.0000     213.7900     183.2200
        2303    37.710000     230.0000     221.1000     183.1300
        2304    37.722300     237.0000     227.5700     183.0400
        2305    37.734500     234.0000     229.2800     182.9600
        2306    37.746800     215.0000     223.5800     182.8700
        2307    37.759100     209.0000     214.5400     182.7800
        2308    37.771300     219.0000     207.9800     182.7000
        2309    37.783600     204.0000     205.2600     182.6100
        2310    37.795800     202.0000     205.2500     182.5300
        2311    37.808100     201.0000     206.7700     182.4400
        2312    37.820300     230.0000     208.3700     182.3600
        2313    37.832600     206.0000     208.0100     182.2700
        2314    37.844800     195.0000     203.9500     182.1900
        2315    37.857100     202.0000     198.1600     182.1000
        2316    37.869300     207.0000     193.2900     182.0200
        2317    37.881600     211.0000     190.0700     181.9400
        2318    37.893800     193.0000     188.0400     181.8500
        2319    37.906100     181.0000     186.7200     181.7700
        2320    37.918300     209.0000     185.8100     181.6900
        2321    37.930600     181.0000     185.1500     181.6000
        2322    37.942800     202.0000     184.6500     181.5200
        2323    37.955100     183.0000     184.2400     181.4400
        2324    37.967300     200.0000     183.9100     181.3500
        2325    37.979600     204.0000     183.6300     181.2700
        2326    37.991800     195.0000     183.3800     181.1900
        2327    38.004100     156.0000     183.1600     181.1100
        2328    38.016300     172.0000     182.9600     181.0300
        2329    38.028600     167.0000     182.7800     180.9400
        2330    38.040800     185.0000     182.6200     180.8600
        2331    38.053100     158.0000     182.4600     180.7800
        2332    38.065300     176.0000     182.3200     180.7000
        2333    38.077600     174.0000     182.1800     180.6200
        2334    38.089800     182.0000     182.0500     180.5400
        2335    38.102100     190.0000     181.9300     180.4600
        2336    38.114300     177.0000     181.8100     180.3800
        2337    38.126600     189.0000     181.7000     180.3000
        2338    38.138800     178.0000     181.6100     180.2200
        2339    38.151100     197.0000     181.5400     180.1400
        2340    38.163300     198.0000     181.5100     180.0600
        2341    38.175600     172.0000     181.4800     179.9800
        2342    38.187800     177.0000     181.4700     179.9000
        2343    38.200100     201.0000     181.5300     179.8300
        2344    38.212300     200.0000     181.5800     179.7500
        2345    38.224600     155.0000     181.3500     179.6700
        2346    38.236800     174.0000     180.9900     179.5900
        2347    38.249100     179.0000     180.8000     179.5100
        2348    38.261300     161.0000     180.7100     179.4400
        2349    38.273600     173.0000     180.6400     179.3600
        2350    38.285800     181.0000     180.5900     179.2800
        2351    38.298100     158.0000     180.5700     179.2000
        2352    38.310300     172.0000     180.5600     179.1300
        2353    38.322600     155.0000     180.4400     179.0500
        2354    38.334800     171.0000     180.2600     178.9700
        2355    38.347100     179.0000     180.1800     178.9000
        2356    38.359300     164.0000     180.2200     178.8200
        2357    38.371600     167.0000     180.2900     178.7500
        2358    38.383800     167.0000     180.4000     178.6700
        2359    38.396100     180.0000     180.6200     178.5900
        2360    38.408400     165.0000     180.8900     178.5200
        2361    38.420600     159.0000     180.6700     178.4400
        2362    38.432900     181.0000     179.9800     178.3700
        2363    38.445100     168.0000     179.6300     178.3000
        2364    38.457400     161.0000     179.5200     178.2200
        2365    38.469600     175.0000     179.4800     178.1500
        2366    38.481900     150.0000     179.4800     178.0700
        2367    38.494100     162.0000     179.5500     178.0000
        2368    38.506400     191.0000     179.6400     177.9300
        2369    38.518600     158.0000     179.5400     177.8500
        2370    38.530900     202.0000     179.1800     177.7800
        2371    38.543100     165.0000     178.9300     177.7100
        2372    38.555400     184.0000     178.8000     177.6300
        2373    38.567600     164.0000     178.7200     177.5600
        2374    38.579900     182.0000     178.6500     177.4900
        2375    38.592100     165.0000     178.5800     177.4200
        2376    38.604400     152.0000     178.5100     177.3400
        2377    38.616600     163.0000     178.4600     177.2700
        2378    38.628900     176.0000     178.4200     177.2000
        2379    38.641100     186.0000     178.4000     177.1300
        2380    38.653400     164.0000     178.4300     177.0600
        2381    38.665600     212.0000     178.5600     176.9900
        2382    38.677900     185.0000     178.9100     176.9200
        2383    38.690100     181.0000     179.5700     176.8500
        2384    38.702400     177.0000     180.2600     176.7800
        2385    38.714600     171.0000     181.1600     176.7100
        2386    38.726900     169.0000     182.6100     176.6400
        2387    38.739100     152.0000     184.0000     176.5700
        2388    38.751400     169.0000     182.6000     176.5000
        2389    38.763600     156.0000     179.9100     176.4300
        2390    38.775900     163.0000     178.8700     176.3600
        2391    38.788100     148.0000     178.7400     176.2900
        2392    38.800400     151.0000     178.9000     176.2200
        2393    38.812600     196.0000     179.2200     176.1500
        2394    38.824900     146.0000     179.8100     176.0800
        2395    38.837100     166.0000     180.4800     176.0100
        2396    38.849400     189.0000     180.0900     175.9500
        2397    38.861600     148.0000     178.6900     175.8800
        2398    38.873900     163.0000     177.9100     175.8100
        2399    38.886100     169.0000     177.6200     175.7400
        2400    38.898400     173.0000     177.5200     175.6800
        2401    38.910600     192.0000     177.5400     175.6100
        2402    38.922900     158.0000     177.6700     175.5400
        2403    38.935100     198.0000     177.9200     175.4800
        2404    38.947400     164.0000     178.2000     175.4100
        2405    38.959600     162.0000     178.5900     175.3400
        2406    38.971900     161.0000     179.1700     175.2800
        2407    38.984100     204.0000     179.6300     175.2100
        2408    38.996400     164.0000     179.1600     175.1500
        2409    39.008600     180.0000     178.4500     175.0800
        2410    39.020900     177.0000     178.2900     175.0200
        2411    39.033100     182.0000     178.4900     174.9500
        2412    39.045400     187.0000     178.9100     174.8900
        2413    39.057700     170.0000     179.5400     174.8200
        2414    39.069900     149.0000     180.5900     174.7600
        2415    39.082200     187.0000     182.0900     174.6900
        2416    39.094400     177.0000     183.7900     174.6300
        2417    39.106700     199.0000     185.8300     174.5700
        2418    39.118900     198.0000     188.6300     174.5000
        2419    39.131200     162.0000     192.0600     174.4400
        2420    39.143400     175.0000     195.2800     174.3700
        2421    39.155700     206.0000     196.8100     174.3100
        2422    39.167900     196.0000     196.0300     174.2500
        2423    39.180200     180.0000     194.0500     174.1900
        2424    39.192400     215.0000     191.3600     174.1200
        2425    39.204700     185.0000     187.8400     174.0600
        2426    39.216900     185.0000     186.2700     174.0000
        2427    39.229200     186.0000     186.4600     173.9400
        2428    39.241400     187.0000     187.3300     173.8800
        2429    39.253700     201.0000     187.9200     173.8100
        2430    39.265900     175.0000     187.5800     173.7500
        2431    39.278200     158.0000     186.2600     173.6900
        2432    39.290400     192.0000     184.0500     173.6300
        2433    39.302700     175.0000     181.3600     173.5700
        2434    39.314900     163.0000     179.3000     173.5100
        2435    39.327200     175.0000     178.2500     173.4500
        2436    39.339400     178.0000     177.7400     173.3900
        2437    39.351700     157.0000     177.5000     173.3300
        2438    39.363900     171.0000     177.4600     173.2700
        2439    39.376200     185.0000     177.5300     173.2100
        2440    39.388400     172.0000     177.4200     173.1500
        2441    39.400700     175.0000     176.9900     173.0900
        2442    39.412900     198.0000     176.6200     173.0300
        2443    39.425200     156.0000     176.5000     172.9700
        2444    39.437400     152.0000     176.5000     172.9200
        2445    39.449700     157.0000     176.5600     172.8600
        2446    39.461900     198.0000     176.6700     172.8000
        2447    39.474200     205.0000     176.8300     172.7400
        2448    39.486400     168.0000     177.0300     172.6800
        2449    39.498700     183.0000     177.1500     172.6300
        2450    39.510900     162.0000     177.2100     172.5700
        2451    39.523200     168.0000     177.3700     172.5100
        2452    39.535400     185.0000     177.6300     172.4500
        2453    39.547700     188.0000     177.9600     172.4000
        2454    39.559900     179.0000     178.3700     172.3400
        2455    39.572200     175.0000     178.8500     172.2800
        2456    39.584400     185.0000     179.4400     172.2300
        2457    39.596700     198.0000     180.1200     172.1700
        2458    39.608900     189.0000     180.9100     172.1200
        2459    39.621200     171.0000     181.8300     172.0600
        2460    39.633400     194.0000     182.9200     172.0000
        2461    39.645700     146.0000     184.2300     171.9500
        2462    39.657900     192.0000     185.7700     171.8900
        2463    39.670200     191.0000     187.4800     171.8400
        2464    39.682400     197.0000     189.4800     171.7800
        2465    39.694700     197.0000     191.9100     171.7300
        2466    39.707000     230.0000     194.6200     171.6700
        2467    39.719200     179.0000     197.2000     171.6200
        2468    39.731500     200.0000     201.0900     171.5700
        2469    39.743700     192.0000     207.4800     171.5100
        2470    39.756000     206.0000     217.3300     171.4600
        2471    39.768200     230.0000     232.2100     171.4100
        2472    39.780500     241.0000     254.0700     171.3500
        2473    39.792700     329.0000     284.1500     171.3000
        2474    39.805000     329.0000     321.8400     171.2500
        2475    39.817200     363.0000     364.6900     171.1900
        2476    39.829500     382.0000     407.1300     171.1400
        2477    39.841700     409.0000     436.6400     171.0900
        2478    39.854000     485.0000     435.5900     171.0400
        2479    39.866200     403.0000     401.5200     170.9800
        2480    39.878500     352.0000     353.3800     170.9300
        2481    39.890700     327.0000     318.0300     170.8800
        2482    39.903000     294.0000     303.7300     170.8300
        2483    39.915200     297.0000     304.5300     170.7800
        2484    39.927500     313.0000     313.5200     170.7300
        2485    39.939700     337.0000     323.0100     170.6800
        2486    39.952000     304.0000     323.1300     170.6300
        2487    39.964200     295.0000     307.2900     170.5700
        2488    39.976500     296.0000     279.5900     170.5200
        2489    39.988700     257.0000     251.6400     170.4700
        2490    40.001000     199.0000     232.7600     170.4200
        2491    40.013200     247.0000     222.6100     170.3700
        2492    40.025500     200.0000     217.5000     170.3200
        2493    40.037700     208.0000     214.1100     170.2800
        2494    40.050000     218.0000     212.7300     170.2300
        2495    40.062200     196.0000     211.7900     170.1800
        2496    40.074500     234.0000     209.2600     170.1300
        2497    40.086700     201.0000     205.1500     170.0800
        2498    40.099000     216.0000     201.6900     170.0300
        2499    40.111200     213.0000     200.4700     169.9800
        2500    40.123500     176.0000     199.2800     169.9300
        2501    40.135700     194.0000     195.0300     169.8900
        2502    40.148000     190.0000     192.2400     169.8400
        2503    40.160200     188.0000     191.3000     169.7900
        2504    40.172500     198.0000     190.2900     169.7400
        2505    40.184700     205.0000     188.3000     169.7000
        2506    40.197000     171.0000     185.8700     169.6500
        2507    40.209200     188.0000     183.9900     169.6000
        2508    40.221500     185.0000     182.6400     169.5600
        2509    40.233700     159.0000     180.3100     169.5100
        2510    40.246000     184.0000     177.6400     169.4600
        2511    40.258200     181.0000     176.1000     169.4200
        2512    40.270500     187.0000     175.2400     169.3700
        2513    40.282700     179.0000     174.6600     169.3200
        2514    40.295000     194.0000     174.2300     169.2800
        2515    40.307200     182.0000     173.9000     169.2300
        2516    40.319500     210.0000     173.6300     169.1900
        2517    40.331700     194.0000     173.4100     169.1400
        2518    40.344000     189.0000     173.2200     169.1000
        2519    40.356300     177.0000     173.0600     169.0500
        2520    40.368500     160.0000     172.9400     169.0100
        2521    40.380800     169.0000     172.8600     168.9600
        2522    40.393000     173.0000     172.8300     168.9200
        2523    40.405300     183.0000     172.8500     168.8800
        2524    40.417500     178.0000     172.9000     168.8300
        2525    40.429800     179.0000     173.0200     168.7900
        2526    40.442000     171.0000     173.2300     168.7400
        2527    40.454300     200.0000     173.3400     168.7000
        2528    40.466500     160.0000     173.0300     168.6600
        2529    40.478800     154.0000     172.7900     168.6100
        2530    40.491000     178.0000     172.7600     168.5700
        2531    40.503300     162.0000     172.8500     168.5300
        2532    40.515500     163.0000     173.0000     168.4900
        2533    40.527800     178.0000     173.1900     168.4400
        2534    40.540000     166.0000     173.4400     168.4000
        2535    40.552300     196.0000     173.7400     168.3600
        2536    40.564500     187.0000     173.9200     168.3200
        2537    40.576800     165.0000     174.0100     168.2800
        2538    40.589000     182.0000     174.2200     168.2400
        2539    40.601300     210.0000     174.5900     168.1900
        2540    40.613500     192.0000     175.1200     168.1500
        2541    40.625800     161.0000     175.8700     168.1100
        2542    40.638000     190.0000     176.9600     168.0700
        2543    40.650300     181.0000     178.5600     168.0300
        2544    40.662500     171.0000     180.9500     167.9900
        2545    40.674800     188.0000     184.3700     167.9500
        2546    40.687000     176.0000     188.9200     167.9100
        2547    40.699300     177.0000     194.4300     167.8700
        2548    40.711500     190.0000     200.6500     167.8300
        2549    40.723800     210.0000     206.4300     167.7900
        2550    40.736000     172.0000     209.0700     167.7500
        2551    40.748300     200.0000     206.5500     167.7100
        2552    40.760500     197.0000     201.3500     167.6700
        2553    40.772800     172.0000     197.6500     167.6300
        2554    40.785000     203.0000     196.9100     167.5900
        2555    40.797300     207.0000     198.6800     167.5600
        2556    40.809500     191.0000     202.6400     167.5200
        2557    40.821800     191.0000     208.2600     167.4800
        2558    40.834000     231.0000     213.8500     167.4400
        2559    40.846300     203.0000     217.0800     167.4000
        2560    40.858500     219.0000     220.6600     167.3600
        2561    40.870800     215.0000     226.4300     167.3300
        2562    40.883000     238.0000     238.0300     167.2900
        2563    40.895300     306.0000     260.0300     167.2500
        2564    40.907500     317.0000     292.0000     167.2100
        2565    40.919800     378.0000     332.0300     167.1800
        2566    40.932000     428.0000     377.4700     167.1400
        2567    40.944300     439.0000     417.3500     167.1000
        2568    40.956500     483.0000     427.9100     167.0700
        2569    40.968800     459.0000     395.4300     167.0300
        2570    40.981000     360.0000     342.5100     167.0000
        2571    40.993300     325.0000     302.0500     166.9600
        2572    41.005600     340.0000     284.0000     166.9200
        2573    41.017800     284.0000     282.0200     166.8900
        2574    41.030100     316.0000     288.1600     166.8500
        2575    41.042300     364.0000     300.3600     166.8200
        2576    41.054600     324.0000     309.9800     166.7800
        2577    41.066800     348.0000     303.7000     166.7500
        2578    41.079100     307.0000     278.5800     166.7100
        2579    41.091300     263.0000     248.0800     166.6800
        2580    41.103600     228.0000     224.4600     166.6400
        2581    41.115800     213.0000     209.5200     166.6100
        2582    41.128100     185.0000     199.8300     166.5700
        2583    41.140300     230.0000     192.4600     166.5400
        2584    41.152600     193.0000     186.7000     166.5100
        2585    41.164800     178.0000     182.7800     166.4700
        2586    41.177100     173.0000     180.2600     166.4400
        2587    41.189300     181.0000     178.5600     166.4000
        2588    41.201600     183.0000     177.3500     166.3700
        2589    41.213800     167.0000     176.4800     166.3400
        2590    41.226100     173.0000     175.9000     166.3000
        2591    41.238300     194.0000     175.5200     166.2700
        2592    41.250600     181.0000     175.0300     166.2400
        2593    41.262800     159.0000     174.2600     166.2100
        2594    41.275100     151.0000     173.7100     166.1700
        2595    41.287300     190.0000     173.4000     166.1400
        2596    41.299600     164.0000     173.2400     166.1100
        2597    41.311800     201.0000     173.1800     166.0800
        2598    41.324100     170.0000     173.2100     166.0500
        2599    41.336300     182.0000     173.3300     166.0100
        2600    41.348600     164.0000     173.5500     165.9800
        2601    41.360800     168.0000     173.9100     165.9500
        2602    41.373100     169.0000     174.4500     165.9200
        2603    41.385300     165.0000     175.2000     165.8900
        2604    41.397600     183.0000     176.0800     165.8600
        2605    41.409800     163.0000     177.2000     165.8300
        2606    41.422100     164.0000     178.6100     165.8000
        2607    41.434300     208.0000     179.8200     165.7700
        2608    41.446600     169.0000     180.0100     165.7400
        2609    41.458800     177.0000     180.2500     165.7100
        2610    41.471100     188.0000     181.1900     165.6800
        2611    41.483300     198.0000     182.7300     165.6500
        2612    41.495600     199.0000     184.9500     165.6200
        2613    41.507800     199.0000     188.1400     165.5900
        2614    41.520100     196.0000     192.8600     165.5600
        2615    41.532300     217.0000     199.9500     165.5300
        2616    41.544600     217.0000     210.4200     165.5000
        2617    41.556800     204.0000     225.7600     165.4700
        2618    41.569100     229.0000     247.9600     165.4400
        2619    41.581300     284.0000     277.2400     165.4100
        2620    41.593600     311.0000     312.1800     165.3900
        2621    41.605800     355.0000     349.7500     165.3600
        2622    41.618100     411.0000     381.0500     165.3300
        2623    41.630400     378.0000     386.3500     165.3000
        2624    41.642600     361.0000     357.5300     165.2700
        2625    41.654900     335.0000     314.3500     165.2400
        2626    41.667100     248.0000     280.9700     165.2200
        2627    41.679400     252.0000     264.6900     165.1900
        2628    41.691600     265.0000     262.4200     165.1600
        2629    41.703900     261.0000     269.3400     165.1400
        2630    41.716100     278.0000     280.6700     165.1100
        2631    41.728400     300.0000     288.9900     165.0800
        2632    41.740600     259.0000     284.5200     165.0500
        2633    41.752900     247.0000     264.5500     165.0300
        2634    41.765100     248.0000     238.8800     165.0000
        2635    41.777400     210.0000     217.9000     164.9700
        2636    41.789600     185.0000     204.1000     164.9500
        2637    41.801900     188.0000     195.7100     164.9200
        2638    41.814100     197.0000     191.2700     164.9000
        2639    41.826400     197.0000     189.3900     164.8700
        2640    41.838600     197.0000     186.6800     164.8500
        2641    41.850900     186.0000     180.9400     164.8200
        2642    41.863100     194.0000     177.0000     164.7900
        2643    41.875400     166.0000     174.9900     164.7700
        2644    41.887600     199.0000     173.9600     164.7400
        2645    41.899900     164.0000     173.4500     164.7200
        2646    41.912100     169.0000     173.2600     164.6900
        2647    41.924400     177.0000     173.5300     164.6700
        2648    41.936600     176.0000     174.0700     164.6500
        2649    41.948900     187.0000     173.5400     164.6200
        2650    41.961100     180.0000     171.5300     164.6000
        2651    41.973400     180.0000     170.1800     164.5700
        2652    41.985600     174.0000     169.6900     164.5500
        2653    41.997900     202.0000     169.5400     164.5200
        2654    42.010100     175.0000     169.6300     164.5000
        2655    42.022400     172.0000     169.9700     164.4800
        2656    42.034600     179.0000     170.2500     164.4500
        2657    42.046900     184.0000     169.5900     164.4300
        2658    42.059100     160.0000     168.4600     164.4100
        2659    42.071400     181.0000     167.8500     164.3800
        2660    42.083600     143.0000     167.6000     164.3600
        2661    42.095900     187.0000     167.5300     164.3400
        2662    42.108100     196.0000     167.5600     164.3200
        2663    42.120400     179.0000     167.6800     164.2900
        2664    42.132600     204.0000     167.9500     164.2700
        2665    42.144900     181.0000     168.2500     164.2500
        2666    42.157100     166.0000     168.3100     164.2300
        2667    42.169400     161.0000     168.3200     164.2000
        2668    42.181600     181.0000     168.6400     164.1800
        2669    42.193900     180.0000     169.4800     164.1600
        2670    42.206100     177.0000     170.7300     164.1400
        2671    42.218400     179.0000     170.8800     164.1200
        2672    42.230600     192.0000     168.7400     164.1000
        2673    42.242900     171.0000     167.2600     164.0700
        2674    42.255100     178.0000     166.7400     164.0500
        2675    42.267400     186.0000     166.6600     164.0300
        2676    42.279700     193.0000     166.7900     164.0100
        2677    42.291900     169.0000     167.0300     163.9900
        2678    42.304200     160.0000     167.4500     163.9700
        2679    42.316400     175.0000     168.0200     163.9500
        2680    42.328700     202.0000     168.0400     163.9300
        2681    42.340900     168.0000     167.0500     163.9100
        2682    42.353200     182.0000     166.2500     163.8900
        2683    42.365400     166.0000     165.9200     163.8700
        2684    42.377700     193.0000     165.7700     163.8500
        2685    42.389900     167.0000     165.6800     163.8300
        2686    42.402200     175.0000     165.6300     163.8100
        2687    42.414400     181.0000     165.5700     163.7900
        2688    42.426700     165.0000     165.5200     163.7700
        2689    42.438900     203.0000     165.4900     163.7500
        2690    42.451200     165.0000     165.4700     163.7300
        2691    42.463400     169.0000     165.4500     163.7100
        2692    42.475700     169.0000     165.4400     163.7000
        2693    42.487900     187.0000     165.4400     163.6800
        2694    42.500200     200.0000     165.4400     163.6600
        2695    42.512400     201.0000     165.4600     163.6400
        2696    42.524700     176.0000     165.5000     163.6200
        2697    42.536900     160.0000     165.5700     163.6000
        2698    42.549200     178.0000     165.7000     163.5800
        2699    42.561400     155.0000     165.8600     163.5700
        2700    42.573700     180.0000     166.1000     163.5500
        2701    42.585900     169.0000     166.4500     163.5300
        2702    42.598200     168.0000     166.6400     163.5100
        2703    42.610400     151.0000     166.3600     163.5000
        2704    42.622700     150.0000     166.2100     163.4800
        2705    42.634900     166.0000     166.2400     163.4600
        2706    42.647200     161.0000     166.1700     163.4400
        2707    42.659400     185.0000     166.2300     163.4300
        2708    42.671700     165.0000     166.5600     163.4100
        2709    42.683900     177.0000     167.1700     163.3900
        2710    42.696200     169.0000     167.9200     163.3800
        2711    42.708400     183.0000     168.8300     163.3600
        2712    42.720700     161.0000     169.9100     163.3400
        2713    42.732900     194.0000     170.7400     163.3300
        2714    42.745200     148.0000     169.6300     163.3100
        2715    42.757400     165.0000     168.1000     163.2900
        2716    42.769700     179.0000     167.5500     163.2800
        2717    42.781900     180.0000     167.6000     163.2600
        2718    42.794200     171.0000     168.0000     163.2500
        2719    42.806400     170.0000     168.6700     163.2300
        2720    42.818700     186.0000     169.6900     163.2100
        2721    42.830900     197.0000     171.1800     163.2000
        2722    42.843200     176.0000     173.0800     163.1800
        2723    42.855400     188.0000     174.9200     163.1700
        2724    42.867700     188.0000     177.2500     163.1500
        2725    42.879900     191.0000     180.3400     163.1400
        2726    42.892200     185.0000     184.5000     163.1200
        2727    42.904400     207.0000     189.8800     163.1100
        2728    42.916700     180.0000     195.1700     163.0900
        2729    42.929000     182.0000     197.5500     163.0800
        2730    42.941200     190.0000     195.6000     163.0600
        2731    42.953500     173.0000     190.0700     163.0500
        2732    42.965700     211.0000     184.4900     163.0400
        2733    42.978000     185.0000     180.9900     163.0200
        2734    42.990200     201.0000     179.5000     163.0100
        2735    43.002500     181.0000     179.5700     162.9900
        2736    43.014700     171.0000     180.9500     162.9800
        2737    43.027000     173.0000     182.7900     162.9700
        2738    43.039200     181.0000     183.6300     162.9500
        2739    43.051500     186.0000     182.4000     162.9400
        2740    43.063700     190.0000     179.3400     162.9300
        2741    43.076000     176.0000     175.8400     162.9100
        2742    43.088200     169.0000     173.0700     162.9000
        2743    43.100500     193.0000     171.2700     162.8900
        2744    43.112700     194.0000     170.2000     162.8700
        2745    43.125000     183.0000     169.6100     162.8600
        2746    43.137200     167.0000     169.3800     162.8500
        2747    43.149500     169.0000     169.4500     162.8300
        2748    43.161700     158.0000     169.8200     162.8200
        2749    43.174000     168.0000     170.3600     162.8100
        2750    43.186200     175.0000     171.2000     162.8000
        2751    43.198500     158.0000     172.4500     162.7800
        2752    43.210700     175.0000     173.5700     162.7700
        2753    43.223000     187.0000     173.0200     162.7600
        2754    43.235200     200.0000     172.2900     162.7500
        2755    43.247500     201.0000     172.7900     162.7400
        2756    43.259700     193.0000     174.2800     162.7200
        2757    43.272000     182.0000     176.8200     162.7100
        2758    43.284200     205.0000     180.7000     162.7000
        2759    43.296500     188.0000     186.2400     162.6900
        2760    43.308700     192.0000     193.5100     162.6800
        2761    43.321000     197.0000     202.1300     162.6700
        2762    43.333200     184.0000     210.6300     162.6500
        2763    43.345500     239.0000     216.3100     162.6400
        2764    43.357700     255.0000     215.4700     162.6300
        2765    43.370000     236.0000     208.0900     162.6200
        2766    43.382200     190.0000     199.5200     162.6100
        2767    43.394500     224.0000     193.9300     162.6000
        2768    43.406700     197.0000     192.0100     162.5900
        2769    43.419000     188.0000     192.9900     162.5800
        2770    43.431200     187.0000     196.1000     162.5700
        2771    43.443500     194.0000     200.7000     162.5600
        2772    43.455700     209.0000     205.6700     162.5500
        2773    43.468000     226.0000     209.1700     162.5400
        2774    43.480200     222.0000     210.9200     162.5300
        2775    43.492500     213.0000     213.8900     162.5200
        2776    43.504700     238.0000     221.4500     162.5100
        2777    43.517000     210.0000     235.1700     162.5000
        2778    43.529200     268.0000     254.9500     162.4900
        2779    43.541500     296.0000     279.0900     162.4800
        2780    43.553800     276.0000     303.0200     162.4700
        2781    43.566000     300.0000     318.7700     162.4600
        2782    43.578300     326.0000     318.8200     162.4500
        2783    43.590500     349.0000     301.9200     162.4400
        2784    43.602800     287.0000     276.5800     162.4300
        2785    43.615000     263.0000     255.0700     162.4200
        2786    43.627300     252.0000     243.3800     162.4100
        2787    43.639500     237.0000     241.3500     162.4000
        2788    43.651800     241.0000     246.4800     162.3900
        2789    43.664000     253.0000     255.5800     162.3800
        2790    43.676300     266.0000     264.6000     162.3800
        2791    43.688500     292.0000     269.2200     162.3700
        2792    43.700800     251.0000     267.1300     162.3600
        2793    43.713000     287.0000     261.6100     162.3500
        2794    43.725300     253.0000     259.4800     162.3400
        2795    43.737500     275.0000     263.9500     162.3300
        2796    43.749800     283.0000     273.7400     162.3300
        2797    43.762000     302.0000     281.3700     162.3200
        2798    43.774300     267.0000     275.5800     162.3100
        2799    43.786500     257.0000     255.1000     162.3000
        2800    43.798800     246.0000     232.5800     162.2900
        2801    43.811000     210.0000     217.2500     162.2900
        2802    43.823300     207.0000     209.6000     162.2800
        2803    43.835500     233.0000     208.1200     162.2700
        2804    43.847800     219.0000     211.1400     162.2600
        2805    43.860000     202.0000     216.7800     162.2600
        2806    43.872300     242.0000     222.1200     162.2500
        2807    43.884500     226.0000     222.1800     162.2400
        2808    43.896800     225.0000     214.0600     162.2300
        2809    43.909000     197.0000     201.8400     162.2300
        2810    43.921300     214.0000     191.3800     162.2200
        2811    43.933500     187.0000     184.3900     162.2100
        2812    43.945800     160.0000     179.9400     162.2000
        2813    43.958000     180.0000     177.2800     162.2000
        2814    43.970300     183.0000     175.7400     162.1900
        2815    43.982500     186.0000     174.3000     162.1800
        2816    43.994800     180.0000     172.7600     162.1800
        2817    44.007000     189.0000     171.7700     162.1700
        2818    44.019300     137.0000     171.2300     162.1600
        2819    44.031500     197.0000     170.9600     162.1600
        2820    44.043800     167.0000     170.8800     162.1500
        2821    44.056000     195.0000     170.8900     162.1500
        2822    44.068300     169.0000     171.0200     162.1400
        2823    44.080500     172.0000     171.3100     162.1300
        2824    44.092800     176.0000     171.5800     162.1300
        2825    44.105000     168.0000     171.6300     162.1200
        2826    44.117300     171.0000     171.7800     162.1200
        2827    44.129500     174.0000     172.1800     162.1100
        2828    44.141800     163.0000     172.7700     162.1000
        2829    44.154000     182.0000     173.5200     162.1000
        2830    44.166300     174.0000     174.4000     162.0900
        2831    44.178600     170.0000     175.4000     162.0900
        2832    44.190800     194.0000     176.5100     162.0800
        2833    44.203100     184.0000     177.6900     162.0800
        2834    44.215300     186.0000     178.9500     162.0700
        2835    44.227600     210.0000     180.3200     162.0600
        2836    44.239800     193.0000     181.9000     162.0600
        2837    44.252100     198.0000     183.8700     162.0500
        2838    44.264300     178.0000     186.5000     162.0500
        2839    44.276600     191.0000     190.1800     162.0400
        2840    44.288800     234.0000     195.5000     162.0400
        2841    44.301100     208.0000     202.8800     162.0300
        2842    44.313300     229.0000     214.5900     162.0300
        2843    44.325600     232.0000     232.6000     162.0200
        2844    44.337800     253.0000     259.7900     162.0200
        2845    44.350100     341.0000     298.1800     162.0200
        2846    44.362300     374.0000     347.6800     162.0100
        2847    44.374600     454.0000     406.1600     162.0100
        2848    44.386800     500.0000     464.0600     162.0000
        2849    44.399100     590.0000     495.0300     162.0000
        2850    44.411300     506.0000     471.6600     161.9900
        2851    44.423600     444.0000     407.6900     161.9900
        2852    44.435800     354.0000     346.1000     161.9900
        2853    44.448100     342.0000     308.8700     161.9800
        2854    44.460300     318.0000     293.6400     161.9800
        2855    44.472600     305.0000     294.7200     161.9700
        2856    44.484800     306.0000     309.0300     161.9700
        2857    44.497100     377.0000     330.6900     161.9700
        2858    44.509300     361.0000     349.1900     161.9600
        2859    44.521600     398.0000     349.1100     161.9600
        2860    44.533800     362.0000     325.1100     161.9500
        2861    44.546100     292.0000     292.5900     161.9500
        2862    44.558300     245.0000     268.6900     161.9500
        2863    44.570600     245.0000     257.1000     161.9400
        2864    44.582800     252.0000     253.9000     161.9400
        2865    44.595100     268.0000     254.5400     161.9400
        2866    44.607300     219.0000     251.2800     161.9300
        2867    44.619600     224.0000     238.6700     161.9300
        2868    44.631800     226.0000     221.6500     161.9300
        2869    44.644100     214.0000     208.0300     161.9200
        2870    44.656300     179.0000     200.1900     161.9200
        2871    44.668600     219.0000     197.1800     161.9200
        2872    44.680800     202.0000     197.5600     161.9100
        2873    44.693100     179.0000     200.1800     161.9100
        2874    44.705300     224.0000     203.8400     161.9100
        2875    44.717600     200.0000     206.1800     161.9100
        2876    44.729800     205.0000     204.0800     161.9000
        2877    44.742100     193.0000     197.4500     161.9000
        2878    44.754300     181.0000     190.0600     161.9000
        2879    44.766600     157.0000     184.7900     161.8900
        2880    44.778800     176.0000     181.9600     161.8900
        2881    44.791100     202.0000     180.8400     161.8900
        2882    44.803300     212.0000     180.6800     161.8900
        2883    44.815600     178.0000     180.5500     161.8800
        2884    44.827800     196.0000     179.4800     161.8800
        2885    44.840100     188.0000     177.4100     161.8800
        2886    44.852400     177.0000     175.2600     161.8800
        2887    44.864600     177.0000     173.7700     161.8700
        2888    44.876900     184.0000     173.0200     161.8700
        2889    44.889100     168.0000     172.8700     161.8700
        2890    44.901400     175.0000     173.1500     161.8700
        2891    44.913600     188.0000     173.7200     161.8700
        2892    44.925900     166.0000     174.3600     161.8600
        2893    44.938100     159.0000     174.7200     161.8600
        2894    44.950400     183.0000     174.5100     161.8600
        2895    44.962600     179.0000     173.9400     161.8600
        2896    44.974900     187.0000     173.4900     161.8600
        2897    44.987100     168.0000     173.4000     161.8600
        2898    44.999400     180.0000     173.6400     161.8500
        2899    45.011600     172.0000     174.1200     161.8500
        2900    45.023900     192.0000     174.7700     161.8500
        2901    45.036100     166.0000     175.5400     161.8500
        2902    45.048400     182.0000     176.4000     161.8500
        2903    45.060600     182.0000     177.3900     161.8500
        2904    45.072900     201.0000     178.5900     161.8400
        2905    45.085100     196.0000     180.1300     161.8400
        2906    45.097400     189.0000     182.2400     161.8400
        2907    45.109600     188.0000     185.2200     161.8400
        2908    45.121900     181.0000     189.5300     161.8400
        2909    45.134100     190.0000     195.9400     161.8400
        2910    45.146400     207.0000     205.5900     161.8400
        2911    45.158600     235.0000     220.2600     161.8400
        2912    45.170900     261.0000     242.1300     161.8300
        2913    45.183100     298.0000     272.6400     161.8300
        2914    45.195400     312.0000     311.3500     161.8300
        2915    45.207600     380.0000     356.1500     161.8300
        2916    45.219900     397.0000     399.5500     161.8300
        2917    45.232100     388.0000     422.0700     161.8300
        2918    45.244400     401.0000     404.6000     161.8300
        2919    45.256600     343.0000     356.4300     161.8300
        2920    45.268900     290.0000     307.7300     161.8300
        2921    45.281100     264.0000     276.1100     161.8300
        2922    45.293400     247.0000     262.6500     161.8300
        2923    45.305600     263.0000     263.1200     161.8200
        2924    45.317900     250.0000     273.0700     161.8200
        2925    45.330100     262.0000     288.4300     161.8200
        2926    45.342400     289.0000     302.3700     161.8200
        2927    45.354600     312.0000     303.8700     161.8200
        2928    45.366900     285.0000     286.4000     161.8200
        2929    45.379100     268.0000     257.6700     161.8200
        2930    45.391400     240.0000     230.7700     161.8200
        2931    45.403600     223.0000     211.3400     161.8200
        2932    45.415900     201.0000     198.3700     161.8200
        2933    45.428100     184.0000     189.7400     161.8200
        2934    45.440400     202.0000     184.2300     161.8200
        2935    45.452600     168.0000     180.7300     161.8200
        2936    45.464900     191.0000     178.4700     161.8200
        2937    45.477100     185.0000     177.1800     161.8200
        2938    45.489400     166.0000     176.7700     161.8200
        2939    45.501700     172.0000     176.4300     161.8200
        2940    45.513900     169.0000     174.3800     161.8200
        2941    45.526200     148.0000     172.1000     161.8200
        2942    45.538400     155.0000     170.6200     161.8200
        2943    45.550700     196.0000     169.6600     161.8200
        2944    45.562900     171.0000     169.1200     161.8200
        2945    45.575200     187.0000     168.8500     161.8200
        2946    45.587400     148.0000     168.7500     161.8200
        2947    45.599700     148.0000     168.8500     161.8200
        2948    45.611900     181.0000     169.1300     161.8200
        2949    45.624200     170.0000     169.1200     161.8200
        2950    45.636400     168.0000     168.3200     161.8200
        2951    45.648700     174.0000     167.5500     161.8200
        2952    45.660900     161.0000     167.1700     161.8200
        2953    45.673200     187.0000     167.0000     161.8200
        2954    45.685400     175.0000     166.9500     161.8200
        2955    45.697700     165.0000     166.9800     161.8200
        2956    45.709900     167.0000     167.1200     161.8200
        2957    45.722200     155.0000     167.3600     161.8200
        2958    45.734400     166.0000     167.6700     161.8200
        2959    45.746700     167.0000     168.0800     161.8200
        2960    45.758900     142.0000     168.7800     161.8200
        2961    45.771200     173.0000     170.0300     161.8200
        2962    45.783400     183.0000     171.9900     161.8200
        2963    45.795700     157.0000     174.7000     161.8200
        2964    45.807900     157.0000     178.1300     161.8200
        2965    45.820200     168.0000     181.9800     161.8200
        2966    45.832400     182.0000     184.8800     161.8200
        2967    45.844700     151.0000     184.8000     161.8300
        2968    45.856900     188.0000     182.1400     161.8300
        2969    45.869200     163.0000     179.3200     161.8300
        2970    45.881400     174.0000     176.6700     161.8300
        2971    45.893700     201.0000     173.6900     161.8300
        2972    45.905900     165.0000     172.5100     161.8300
        2973    45.918200     167.0000     172.8600     161.8300
        2974    45.930400     182.0000     174.1800     161.8300
        2975    45.942700     178.0000     175.9300     161.8300
        2976    45.954900     194.0000     176.8500     161.8300
        2977    45.967200     209.0000     175.8600     161.8300
        2978    45.979400     151.0000     173.9600     161.8300
        2979    45.991700     148.0000     172.2000     161.8300
        2980    46.003900     172.0000     170.4500     161.8300
        2981    46.016200     160.0000     168.6400     161.8400
        2982    46.028400     181.0000     167.5300     161.8400
        2983    46.040700     165.0000     167.0100     161.8400
        2984    46.052900     185.0000     166.8000     161.8400
        2985    46.065200     156.0000     166.7500     161.8400
        2986    46.077400     156.0000     166.6100     161.8400
        2987    46.089700     159.0000     166.3300     161.8400
        2988    46.101900     181.0000     166.1400     161.8400
        2989    46.114200     152.0000     166.0700     161.8400
        2990    46.126500     170.0000     166.0600     161.8400
        2991    46.138700     172.0000     166.0900     161.8500
        2992    46.151000     147.0000     166.1400     161.8500
        2993    46.163200     188.0000     166.2300     161.8500
        2994    46.175500     175.0000     166.3500     161.8500
        2995    46.187700     171.0000     166.5200     161.8500
        2996    46.200000     177.0000     166.7700     161.8500
        2997    46.212200     160.0000     167.1500     161.8500
        2998    46.224500     172.0000     167.7800     161.8500
        2999    46.236700     150.0000     168.8500     161.8500
        3000    46.249000     177.0000     170.4800     161.8500
        3001    46.261200     169.0000     172.5400     161.8600
        3002    46.273500     187.0000     175.3200     161.8600
        3003    46.285700     162.0000     178.6000     161.8600
        3004    46.298000     188.0000     179.6400     161.8600
        3005    46.310200     172.0000     175.4500     161.8600
        3006    46.322500     154.0000     171.9700     161.8600
        3007    46.334700     154.0000     170.8000     161.8600
        3008    46.347000     138.0000     170.9100     161.8600
        3009    46.359200     170.0000     171.8500     161.8700
        3010    46.371500     184.0000     173.5600     161.8700
        3011    46.383700     159.0000     176.0600     161.8700
        3012    46.396000     194.0000     179.5200     161.8700
        3013    46.408200     166.0000     183.7400     161.8700
        3014    46.420500     165.0000     187.2300     161.8700
        3015    46.432700     179.0000     188.3400     161.8700
        3016    46.445000     164.0000     187.9300     161.8700
        3017    46.457200     181.0000     185.7200     161.8800
        3018    46.469500     197.0000     182.3500     161.8800
        3019    46.481700     170.0000     179.6600     161.8800
        3020    46.494000     158.0000     178.3800     161.8800
        3021    46.506200     160.0000     178.3500     161.8800
        3022    46.518500     167.0000     179.2800     161.8800
        3023    46.530700     160.0000     180.9400     161.8800
        3024    46.543000     174.0000     183.1300     161.8800
        3025    46.555200     174.0000     185.4700     161.8900
        3026    46.567500     207.0000     187.2500     161.8900
        3027    46.579700     170.0000     187.9200     161.8900
        3028    46.592000     196.0000     187.9700     161.8900
        3029    46.604200     160.0000     188.3600     161.8900
        3030    46.616500     163.0000     189.4800     161.8900
        3031    46.628700     189.0000     191.2200     161.8900
        3032    46.641000     150.0000     193.3800     161.9000
        3033    46.653200     202.0000     195.7900     161.9000
        3034    46.665500     174.0000     198.4300     161.9000
        3035    46.677700     210.0000     201.4200     161.9000
        3036    46.690000     196.0000     205.0200     161.9000
        3037    46.702200     200.0000     209.6700     161.9000
        3038    46.714500     196.0000     215.9600     161.9000
        3039    46.726700     212.0000     224.7500     161.9000
        3040    46.739000     255.0000     237.3300     161.9100
        3041    46.751300     252.0000     255.7700     161.9100
        3042    46.763500     294.0000     283.4700     161.9100
        3043    46.775800     362.0000     325.6800     161.9100
        3044    46.788000     382.0000     389.2200     161.9100
        3045    46.800300     508.0000     479.6100     161.9100
        3046    46.812500     655.0000     597.5900     161.9100
        3047    46.824800     731.0000     737.8000     161.9200
        3048    46.837000     880.0000     877.7700     161.9200
        3049    46.849300     979.0000     958.0800     161.9200
        3050    46.861500     948.0000     912.5700     161.9200
        3051    46.873800     764.0000     762.8800     161.9200
        3052    46.886000     611.0000     605.3600     161.9200
        3053    46.898300     519.0000     498.8900     161.9200
        3054    46.910500     450.0000     448.4700     161.9200
        3055    46.922800     430.0000     442.0300     161.9300
        3056    46.935000     433.0000     467.5400     161.9300
        3057    46.947300     515.0000     514.5000     161.9300
        3058    46.959500     562.0000     567.8900     161.9300
        3059    46.971800     595.0000     598.5100     161.9300
        3060    46.984000     603.0000     573.4600     161.9300
        3061    46.996300     521.0000     496.0300     161.9300
        3062    47.008500     435.0000     407.6600     161.9400
        3063    47.020800     358.0000     339.4100     161.9400
        3064    47.033000     309.0000     295.5000     161.9400
        3065    47.045300     241.0000     268.8700     161.9400
        3066    47.057500     265.0000     252.0200     161.9400
        3067    47.069800     251.0000     239.0500     161.9400
        3068    47.082000     246.0000     226.8400     161.9400
        3069    47.094300     215.0000     215.5500     161.9400
        3070    47.106500     230.0000     206.4600     161.9400
        3071    47.118800     197.0000     199.9700     161.9500
        3072    47.131000     189.0000     195.7700     161.9500
        3073    47.143300     180.0000     193.2100     161.9500
        3074    47.155500     200.0000     191.9000     161.9500
        3075    47.167800     160.0000     191.4100     161.9500
        3076    47.180000     192.0000     191.0600     161.9500
        3077    47.192300     189.0000     189.9400     161.9500
        3078    47.204500     183.0000     187.4900     161.9500
        3079    47.216800     184.0000     184.2100     161.9600
        3080    47.229000     195.0000     181.1100     161.9600
        3081    47.241300     180.0000     178.7200     161.9600
        3082    47.253500     177.0000     177.1000     161.9600
        3083    47.265800     192.0000     176.1800     161.9600
        3084    47.278000     171.0000     176.0600     161.9600
        3085    47.290300     180.0000     176.8100     161.9600
        3086    47.302500     185.0000     178.1800     161.9600
        3087    47.314800     149.0000     180.7600     161.9600
        3088    47.327000     189.0000     184.7100     161.9600
        3089    47.339300     184.0000     186.2000     161.9700
        3090    47.351500     179.0000     180.3000     161.9700
        3091    47.363800     164.0000     175.0800     161.9700
        3092    47.376000     176.0000     172.8000     161.9700
        3093    47.388300     174.0000     171.9500     161.9700
        3094    47.400600     190.0000     171.8200     161.9700
        3095    47.412800     170.0000     172.2300     161.9700
        3096    47.425100     160.0000     173.0300     161.9700
        3097    47.437300     171.0000     174.3400     161.9700
        3098    47.449600     166.0000     176.3000     161.9700
        3099    47.461800     182.0000     177.6200     161.9700
        3100    47.474100     180.0000     175.8000     161.9800
        3101    47.486300     159.0000     173.1400     161.9800
        3102    47.498600     158.0000     171.8800     161.9800
        3103    47.510800     181.0000     171.5300     161.9800
        3104    47.523100     170.0000     171.5600     161.9800
        3105    47.535300     160.0000     171.8000     161.9800
        3106    47.547600     180.0000     172.1900     161.9800
        3107    47.559800     164.0000     172.7100     161.9800
        3108    47.572100     192.0000     173.3800     161.9800
        3109    47.584300     182.0000     174.2300     161.9800
        3110    47.596600     165.0000     175.2800     161.9800
        3111    47.608800     165.0000     176.5100     161.9800
        3112    47.621100     169.0000     177.9400     161.9800
        3113    47.633300     161.0000     179.6400     161.9900
        3114    47.645600     179.0000     181.3300     161.9900
        3115    47.657800     173.0000     181.9700     161.9900
        3116    47.670100     174.0000     182.0600     161.9900
        3117    47.682300     176.0000     182.9500     161.9900
        3118    47.694600     187.0000     184.6900     161.9900
        3119    47.706800     166.0000     187.3400     161.9900
        3120    47.719100     182.0000     191.2100     161.9900
        3121    47.731300     201.0000     196.8300     161.9900
        3122    47.743600     193.0000     205.0900     161.9900
        3123    47.755800     252.0000     217.5700     161.9900
        3124    47.768100     242.0000     236.5200     161.9900
        3125    47.780300     284.0000     264.3700     161.9900
        3126    47.792600     314.0000     303.1100     161.9900
        3127    47.804800     321.0000     353.5200     161.9900
        3128    47.817100     415.0000     412.7800     161.9900
        3129    47.829300     481.0000     467.4100     161.9900
        3130    47.841600     563.0000     488.6800     161.9900
        3131    47.853800     502.0000     455.4200     161.9900
        3132    47.866100     460.0000     388.9800     161.9900
        3133    47.878300     341.0000     328.6700     161.9900
        3134    47.890600     269.0000     291.0800     161.9900
        3135    47.902800     274.0000     274.8700     161.9900
        3136    47.915100     278.0000     275.0100     161.9900
        3137    47.927300     269.0000     287.3600     161.9900
        3138    47.939600     270.0000     308.2200     161.9900
        3139    47.951800     352.0000     331.4700     161.9900
        3140    47.964100     368.0000     344.6900     161.9900
        3141    47.976300     345.0000     334.5800     161.9900
        3142    47.988600     319.0000     303.1600     161.9900
        3143    48.000800     246.0000     267.7000     161.9900
        3144    48.013100     253.0000     240.5300     161.9900
        3145    48.025400     202.0000     223.0100     161.9900
        3146    48.037600     193.0000     212.2000     161.9900
        3147    48.049900     186.0000     205.2900     161.9900
        3148    48.062100     205.0000     200.6900     161.9900
        3149    48.074400     196.0000     197.8100     161.9900
        3150    48.086600     192.0000     196.5200     161.9900
        3151    48.098900     180.0000     196.8000     161.9900
        3152    48.111100     198.0000     198.8100     161.9900
        3153    48.123400     200.0000     202.9200     161.9900
        3154    48.135600     198.0000     209.9600     161.9900
        3155    48.147900     206.0000     221.3600     161.9900
        3156    48.160100     246.0000     239.3400     161.9900
        3157    48.172400     273.0000     266.5200     161.9900
        3158    48.184600     304.0000     304.6500     161.9900
        3159    48.196900     358.0000     353.6400     161.9900
        3160    48.209100     430.0000     410.2300     161.9900
        3161    48.221400     465.0000     460.2400     161.9900
        3162    48.233600     494.0000     474.1200     161.9900
        3163    48.245900     489.0000     434.7900     161.9900
        3164    48.258100     406.0000     368.6900     161.9900
        3165    48.270400     300.0000     312.5900     161.9800
        3166    48.282600     306.0000     278.8900     161.9800
        3167    48.294900     275.0000     265.0000     161.9800
        3168    48.307100     274.0000     266.1100     161.9800
        3169    48.319400     322.0000     278.5500     161.9800
        3170    48.331600     304.0000     299.0200     161.9800
        3171    48.343900     303.0000     321.7200     161.9800
        3172    48.356100     321.0000     334.6900     161.9800
        3173    48.368400     341.0000     324.8200     161.9800
        3174    48.380600     285.0000     293.6100     161.9800
        3175    48.392900     263.0000     256.6300     161.9800
        3176    48.405100     236.0000     227.5300     161.9800
        3177    48.417400     203.0000     208.8000     161.9700
        3178    48.429600     206.0000     197.1100     161.9700
        3179    48.441900     168.0000     189.6300     161.9700
        3180    48.454100     147.0000     184.7200     161.9700
        3181    48.466400     189.0000     181.4300     161.9700
        3182    48.478600     165.0000     179.2500     161.9700
        3183    48.490900     206.0000     177.9300     161.9700
        3184    48.503100     169.0000     176.9400     161.9700
        3185    48.515400     161.0000     175.3600     161.9600
        3186    48.527600     171.0000     173.1800     161.9600
        3187    48.539900     193.0000     171.5000     161.9600
        3188    48.552100     170.0000     170.4100     161.9600
        3189    48.564400     183.0000     169.6300     161.9600
        3190    48.576600     169.0000     169.0100     161.9600
        3191    48.588900     159.0000     168.5000     161.9600
        3192    48.601100     183.0000     168.0600     161.9500
        3193    48.613400     168.0000     167.6800     161.9500
        3194    48.625600     157.0000     167.3500     161.9500
        3195    48.637900     157.0000     167.0600     161.9500
        3196    48.650100     181.0000     166.7900     161.9500
        3197    48.662400     172.0000     166.5600     161.9500
        3198    48.674700     162.0000     166.3500     161.9400
        3199    48.686900     190.0000     166.1600     161.9400
        3200    48.699100     176.0000     165.9800     161.9400
        3201    48.711400     157.0000     165.8300     161.9400
        3202    48.723700     139.0000     165.6800     161.9400
        3203    48.735900     167.0000     165.5600     161.9400
        3204    48.748200     168.0000     165.4500     161.9300
        3205    48.760400     168.0000     165.3600     161.9300
        3206    48.772700     158.0000     165.2800     161.9300
        3207    48.784900     163.0000     165.2200     161.9300
        3208    48.797200     171.0000     165.1300     161.9300
        3209    48.809400     167.0000     165.0000     161.9200
        3210    48.821700     141.0000     164.8900     161.9200
        3211    48.833900     179.0000     164.8100     161.9200
        3212    48.846200     183.0000     164.7400     161.9200
        3213    48.858400     174.0000     164.6800     161.9100
        3214    48.870700     150.0000     164.6300     161.9100
        3215    48.882900     163.0000     164.5900     161.9100
        3216    48.895200     163.0000     164.5500     161.9100
        3217    48.907400     161.0000     164.5200     161.9000
        3218    48.919700     150.0000     164.4900     161.9000
        3219    48.931900     168.0000     164.4500     161.9000
        3220    48.944200     144.0000     164.3900     161.9000
        3221    48.956400     136.0000     164.3500     161.8900
        3222    48.968700     171.0000     164.3200     161.8900
        3223    48.980900     158.0000     164.3000     161.8900
        3224    48.993200     147.0000     164.2800     161.8900
        3225    49.005400     159.0000     164.2600     161.8800
        3226    49.017700     143.0000     164.2500     161.8800
        3227    49.029900     125.0000     164.2400     161.8800
        3228    49.042200     142.0000     164.2300     161.8800
        3229    49.054400     156.0000     164.2300     161.8700
        3230    49.066700     167.0000     164.2300     161.8700
        3231    49.078900     148.0000     164.2400     161.8700
        3232    49.091200     148.0000     164.2700     161.8600
        3233    49.103400     163.0000     164.3000     161.8600
        3234    49.115700     151.0000     164.3700     161.8600
        3235    49.127900     155.0000     164.4800     161.8500
        3236    49.140200     154.0000     164.6400     161.8500
        3237    49.152400     164.0000     164.8700     161.8500
        3238    49.164700     161.0000     165.2100     161.8500
        3239    49.176900     165.0000     165.6400     161.8400
        3240    49.189200     167.0000     165.8800     161.8400
        3241    49.201400     189.0000     165.8500     161.8300
        3242    49.213700     162.0000     165.8900     161.8300
        3243    49.225900     177.0000     165.9200     161.8300
        3244    49.238200     183.0000     165.9000     161.8200
        3245    49.250400     197.0000     165.8700     161.8200
        3246    49.262700     180.0000     165.6700     161.8200
        3247    49.274900     174.0000     165.4300     161.8100
        3248    49.287200     170.0000     165.4000     161.8100
        3249    49.299400     161.0000     165.5700     161.8100
        3250    49.311700     163.0000     165.8500     161.8000
        3251    49.324000     169.0000     166.1200     161.8000
        3252    49.336200     162.0000     166.5000     161.8000
        3253    49.348500     177.0000     167.2300     161.7900
        3254    49.360700     176.0000     168.6500     161.7900
        3255    49.373000     170.0000     171.1000     161.7800
        3256    49.385200     181.0000     174.7100     161.7800
        3257    49.397500     182.0000     179.9500     161.7800
        3258    49.409700     202.0000     187.1700     161.7700
        3259    49.422000     181.0000     192.6300     161.7700
        3260    49.434200     185.0000     189.4700     161.7600
        3261    49.446500     179.0000     181.1000     161.7600
        3262    49.458700     155.0000     173.9300     161.7600
        3263    49.471000     157.0000     170.2500     161.7500
        3264    49.483200     151.0000     169.0600     161.7500
        3265    49.495500     159.0000     169.2400     161.7400
        3266    49.507700     151.0000     170.4000     161.7400
        3267    49.520000     151.0000     172.4000     161.7300
        3268    49.532200     175.0000     175.4100     161.7300
        3269    49.544500     136.0000     179.0500     161.7200
        3270    49.556700     160.0000     180.8500     161.7200
        3271    49.569000     168.0000     178.6200     161.7200
        3272    49.581200     157.0000     174.7100     161.7100
        3273    49.593500     156.0000     171.7000     161.7100
        3274    49.605700     166.0000     170.2800     161.7000
        3275    49.618000     161.0000     169.8600     161.7000
        3276    49.630200     193.0000     169.9300     161.6900
        3277    49.642500     167.0000     170.3300     161.6900
        3278    49.654700     177.0000     171.0200     161.6800
        3279    49.667000     151.0000     172.0800     161.6800
        3280    49.679200     168.0000     173.6500     161.6700
        3281    49.691500     174.0000     176.0000     161.6700
        3282    49.703700     192.0000     179.5200     161.6600
        3283    49.716000     192.0000     184.6700     161.6600
        3284    49.728200     178.0000     192.2400     161.6500
        3285    49.740500     208.0000     202.9300     161.6500
        3286    49.752700     199.0000     215.8700     161.6400
        3287    49.765000     225.0000     228.8500     161.6400
        3288    49.777200     247.0000     242.0700     161.6300
        3289    49.789500     295.0000     251.9800     161.6300
        3290    49.801700     257.0000     252.3900     161.6200
        3291    49.814000     249.0000     242.0200     161.6100
        3292    49.826200     223.0000     226.5300     161.6100
        3293    49.838500     226.0000     212.8400     161.6000
        3294    49.850700     212.0000     204.1900     161.6000
        3295    49.863000     205.0000     200.7100     161.5900
        3296    49.875200     200.0000     201.4700     161.5900
        3297    49.887500     211.0000     204.8500     161.5800
        3298    49.899700     210.0000     209.3500     161.5800
        3299    49.912000     227.0000     214.3200     161.5700
        3300    49.924200     190.0000     217.4200     161.5600
        3301    49.936500     215.0000     215.8600     161.5600
        3302    49.948700     204.0000     209.4600     161.5500
        3303    49.961000     217.0000     201.0200     161.5500
        3304    49.973300     204.0000     193.5200     161.5400
        3305    49.985500     211.0000     188.2000     161.5300
        3306    49.997800     175.0000     184.9400     161.5300
        3307    50.010000     164.0000     183.2800     161.5200
        3308    50.022300     162.0000     182.8900     161.5200
        3309    50.034500     197.0000     183.6200     161.5100
        3310    50.046800     180.0000     185.5600     161.5000
        3311    50.059000     216.0000     189.0300     161.5000
        3312    50.071300     196.0000     194.6900     161.4900
        3313    50.083500     203.0000     203.6400     161.4800
        3314    50.095800     190.0000     216.7800     161.4800
        3315    50.108000     241.0000     236.9200     161.4700
        3316    50.120300     258.0000     264.6000     161.4600
        3317    50.132500     293.0000     299.2900     161.4600
        3318    50.144800     342.0000     336.4900     161.4500
        3319    50.157000     377.0000     362.5800     161.4400
        3320    50.169300     372.0000     359.0000     161.4400
        3321    50.181500     347.0000     325.3100     161.4300
        3322    50.193800     287.0000     283.7000     161.4200
        3323    50.206000     241.0000     251.9700     161.4200
        3324    50.218300     249.0000     233.6700     161.4100
        3325    50.230500     201.0000     226.4800     161.4000
        3326    50.242800     245.0000     227.9100     161.4000
        3327    50.255000     212.0000     236.1800     161.3900
        3328    50.267300     241.0000     249.5000     161.3800
        3329    50.279500     272.0000     264.3900     161.3800
        3330    50.291800     242.0000     273.5300     161.3700
        3331    50.304000     261.0000     268.7000     161.3600
        3332    50.316300     227.0000     250.5600     161.3500
        3333    50.328500     193.0000     229.1200     161.3500
        3334    50.340800     224.0000     212.4200     161.3400
        3335    50.353000     184.0000     202.1200     161.3300
        3336    50.365300     204.0000     195.7600     161.3200
        3337    50.377500     179.0000     189.4400     161.3200
        3338    50.389800     161.0000     184.5500     161.3100
        3339    50.402000     179.0000     182.2500     161.3000
        3340    50.414300     164.0000     181.8400     161.2900
        3341    50.426500     197.0000     182.9700     161.2900
        3342    50.438800     182.0000     184.6500     161.2800
        3343    50.451000     186.0000     185.6100     161.2700
        3344    50.463300     163.0000     188.1700     161.2600
        3345    50.475500     199.0000     194.3000     161.2600
        3346    50.487800     203.0000     204.2800     161.2500
        3347    50.500000     228.0000     217.4100     161.2400
        3348    50.512300     254.0000     232.0800     161.2300
        3349    50.524500     263.0000     245.4900     161.2200
        3350    50.536800     243.0000     249.5200     161.2200
        3351    50.549000     273.0000     238.5100     161.2100
        3352    50.561300     213.0000     220.9000     161.2000
        3353    50.573500     206.0000     205.7600     161.1900
        3354    50.585800     175.0000     195.4500     161.1800
        3355    50.598000     214.0000     189.9400     161.1800
        3356    50.610300     198.0000     188.6200     161.1700
        3357    50.622600     209.0000     190.5900     161.1600
        3358    50.634800     177.0000     195.0900     161.1500
        3359    50.647100     205.0000     201.3000     161.1400
        3360    50.659300     204.0000     207.0900     161.1300
        3361    50.671600     222.0000     208.2900     161.1200
        3362    50.683800     187.0000     202.4100     161.1200
        3363    50.696100     209.0000     192.9500     161.1100
        3364    50.708300     189.0000     184.4400     161.1000
        3365    50.720600     174.0000     178.4400     161.0900
        3366    50.732800     188.0000     174.5900     161.0800
        3367    50.745100     156.0000     172.1300     161.0700
        3368    50.757300     186.0000     170.5200     161.0600
        3369    50.769600     158.0000     169.4400     161.0600
        3370    50.781800     178.0000     168.7000     161.0500
        3371    50.794100     159.0000     168.1900     161.0400
        3372    50.806300     148.0000     167.8500     161.0300
        3373    50.818600     155.0000     167.6500     161.0200
        3374    50.830800     167.0000     167.5700     161.0100
        3375    50.843100     189.0000     167.5300     161.0000
        3376    50.855300     138.0000     167.5100     160.9900
        3377    50.867600     143.0000     167.5900     160.9800
        3378    50.879800     187.0000     167.7900     160.9700
        3379    50.892100     159.0000     168.0100     160.9600
        3380    50.904300     190.0000     168.0500     160.9600
        3381    50.916600     161.0000     168.0400     160.9500
        3382    50.928800     183.0000     168.1900     160.9400
        3383    50.941100     145.0000     168.4900     160.9300
        3384    50.953300     175.0000     168.9200     160.9200
        3385    50.965600     170.0000     169.5000     160.9100
        3386    50.977800     175.0000     170.2600     160.9000
        3387    50.990100     171.0000     171.2400     160.8900
        3388    51.002300     183.0000     172.5900     160.8800
        3389    51.014600     149.0000     174.4700     160.8700
        3390    51.026800     183.0000     177.1100     160.8600
        3391    51.039100     158.0000     180.7700     160.8500
        3392    51.051300     203.0000     185.8300     160.8400
        3393    51.063600     189.0000     192.5700     160.8300
        3394    51.075800     215.0000     200.8100     160.8200
        3395    51.088100     199.0000     209.4000     160.8100
        3396    51.100300     195.0000     215.1300     160.8000
        3397    51.112600     201.0000     214.2000     160.7900
        3398    51.124800     187.0000     207.2900     160.7800
        3399    51.137100     203.0000     199.5700     160.7700
        3400    51.149300     217.0000     194.6600     160.7600
        3401    51.161600     204.0000     193.2700     160.7500
        3402    51.173800     189.0000     195.1700     160.7400
        3403    51.186100     226.0000     200.3900     160.7300
        3404    51.198300     258.0000     209.4700     160.7200
        3405    51.210600     265.0000     223.4600     160.7100
        3406    51.222800     282.0000     243.7000     160.7000
        3407    51.235100     292.0000     270.7400     160.6900
        3408    51.247300     326.0000     303.3500     160.6800
        3409    51.259600     364.0000     340.1100     160.6700
        3410    51.271900     451.0000     377.3700     160.6600
        3411    51.284100     440.0000     399.2000     160.6500
        3412    51.296400     445.0000     384.9700     160.6400
        3413    51.308600     375.0000     339.1300     160.6300
        3414    51.320900     281.0000     290.2000     160.6200
        3415    51.333100     278.0000     255.7300     160.6000
        3416    51.345400     246.0000     236.7300     160.5900
        3417    51.357600     253.0000     229.7100     160.5800
        3418    51.369900     242.0000     231.9700     160.5700
        3419    51.382100     254.0000     241.7200     160.5600
        3420    51.394400     269.0000     257.1400     160.5500
        3421    51.406600     293.0000     275.1400     160.5400
        3422    51.418900     309.0000     288.0500     160.5300
        3423    51.431100     310.0000     285.6700     160.5200
        3424    51.443400     295.0000     266.9500     160.5100
        3425    51.455600     274.0000     243.3100     160.5000
        3426    51.467900     232.0000     224.4900     160.4800
        3427    51.480100     208.0000     211.3400     160.4700
        3428    51.492400     182.0000     201.1400     160.4600
        3429    51.504600     162.0000     192.6800     160.4500
        3430    51.516900     175.0000     186.3000     160.4400
        3431    51.529100     183.0000     182.1600     160.4300
        3432    51.541400     208.0000     179.7200     160.4200
        3433    51.553600     183.0000     177.6800     160.4100
        3434    51.565900     173.0000     175.6800     160.3900
        3435    51.578100     176.0000     174.6800     160.3800
        3436    51.590400     190.0000     174.5500     160.3700
        3437    51.602600     156.0000     174.8000     160.3600
        3438    51.614900     197.0000     174.8000     160.3500
        3439    51.627100     174.0000     173.9900     160.3400
        3440    51.639400     169.0000     172.3800     160.3300
        3441    51.651600     168.0000     170.6700     160.3100
        3442    51.663900     164.0000     169.4100     160.3000
        3443    51.676100     174.0000     168.6400     160.2900
        3444    51.688400     181.0000     167.9400     160.2800
        3445    51.700600     162.0000     167.0000     160.2700
        3446    51.712900     178.0000     166.2100     160.2600
        3447    51.725100     159.0000     165.7500     160.2400
        3448    51.737400     140.0000     165.4900     160.2300
        3449    51.749600     163.0000     165.3900     160.2200
        3450    51.761900     181.0000     165.4200     160.2100
        3451    51.774100     191.0000     165.4100     160.2000
        3452    51.786400     172.0000     165.0800     160.1800
        3453    51.798600     143.0000     164.8000     160.1700
        3454    51.810900     172.0000     164.7900     160.1600
        3455    51.823100     145.0000     165.0400     160.1500
        3456    51.835400     193.0000     165.5200     160.1400
        3457    51.847600     163.0000     166.3400     160.1200
        3458    51.859900     199.0000     167.6000     160.1100
        3459    51.872100     168.0000     168.4600     160.1000
        3460    51.884400     181.0000     167.1900     160.0900
        3461    51.896700     167.0000     165.6400     160.0700
        3462    51.908900     142.0000     164.9300     160.0600
        3463    51.921200     154.0000     164.5700     160.0500
        3464    51.933400     165.0000     164.3700     160.0400
        3465    51.945700     180.0000     164.3600     160.0200
        3466    51.957900     170.0000     164.5600     160.0100
        3467    51.970200     162.0000     164.9000     160.0000
        3468    51.982400     178.0000     165.1900     159.9900
        3469    51.994700     157.0000     165.5700     159.9800
        3470    52.006900     173.0000     166.0100     159.9600
        3471    52.019200     148.0000     165.7300     159.9500
        3472    52.031400     172.0000     164.9200     159.9400
        3473    52.043700     152.0000     164.3900     159.9200
        3474    52.055900     158.0000     164.2000     159.9100
        3475    52.068200     160.0000     164.1600     159.9000
        3476    52.080400     163.0000     164.2000     159.8900
        3477    52.092700     185.0000     164.3000     159.8700
        3478    52.104900     169.0000     164.4300     159.8600
        3479    52.117200     178.0000     164.5300     159.8500
        3480    52.129400     162.0000     164.5700     159.8400
        3481    52.141700     172.0000     164.6400     159.8200
        3482    52.153900     159.0000     164.7700     159.8100
        3483    52.166200     163.0000     164.9700     159.8000
        3484    52.178400     162.0000     165.2700     159.7800
        3485    52.190700     177.0000     165.6700     159.7700
        3486    52.202900     174.0000     166.2200     159.7600
        3487    52.215200     180.0000     167.0100     159.7500
        3488    52.227400     165.0000     167.8600     159.7300
        3489    52.239700     161.0000     167.7600     159.7200
        3490    52.251900     184.0000     166.9900     159.7100
        3491    52.264200     162.0000     166.7300     159.6900
        3492    52.276400     177.0000     166.9100     159.6800
        3493    52.288700     161.0000     167.4000     159.6700
        3494    52.300900     140.0000     168.1900     159.6500
        3495    52.313200     172.0000     169.3800     159.6400
        3496    52.325400     159.0000     171.2400     159.6300
        3497    52.337700     185.0000     174.2900     159.6100
        3498    52.349900     182.0000     179.0400     159.6000
        3499    52.362200     183.0000     185.7500     159.5900
        3500    52.374400     209.0000     194.3100     159.5700
        3501    52.386700     224.0000     203.4100     159.5600
        3502    52.398900     221.0000     208.1800     159.5500
        3503    52.411200     220.0000     202.6600     159.5300
        3504    52.423400     210.0000     191.4900     159.5200
        3505    52.435700     204.0000     182.8100     159.5100
        3506    52.447900     203.0000     178.0500     159.4900
        3507    52.460200     160.0000     176.0200     159.4800
        3508    52.472400     208.0000     175.7900     159.4700
        3509    52.484700     222.0000     176.9800     159.4500
        3510    52.496900     188.0000     179.4000     159.4400
        3511    52.509200     214.0000     182.9400     159.4300
        3512    52.521400     199.0000     187.4900     159.4100
        3513    52.533700     202.0000     191.5000     159.4000
        3514    52.546000     200.0000     191.8900     159.3900
        3515    52.558200     203.0000     188.2100     159.3700
        3516    52.570500     191.0000     184.0900     159.3600
        3517    52.582700     182.0000     182.0100     159.3400
        3518    52.595000     156.0000     182.0300     159.3300
        3519    52.607200     181.0000     182.7300     159.3200
        3520    52.619500     181.0000     181.9800     159.3000
        3521    52.631700     175.0000     181.2600     159.2900
        3522    52.644000     182.0000     181.6500     159.2800
        3523    52.656200     154.0000     182.7800     159.2600
        3524    52.668500     188.0000     184.4200     159.2500
        3525    52.680700     174.0000     186.4600     159.2300
        3526    52.693000     165.0000     188.8700     159.2200
        3527    52.705200     179.0000     191.6100     159.2100
        3528    52.717500     198.0000     194.6600     159.1900
        3529    52.729700     166.0000     198.0000     159.1800
        3530    52.742000     178.0000     201.4900     159.1700
        3531    52.754200     196.0000     204.4500     159.1500
        3532    52.766500     221.0000     206.8100     159.1400
        3533    52.778700     205.0000     209.6300     159.1200
        3534    52.791000     194.0000     213.4000     159.1100
        3535    52.803200     214.0000     218.3400     159.1000
        3536    52.815500     220.0000     224.9500     159.0800
        3537    52.827700     232.0000     233.9900     159.0700
        3538    52.840000     238.0000     246.4200     159.0500
        3539    52.852200     288.0000     263.5100     159.0400
        3540    52.864500     297.0000     287.6600     159.0300
        3541    52.876700     322.0000     321.4200     159.0100
        3542    52.889000     391.0000     364.8300     159.0000
        3543    52.901200     486.0000     423.1500     158.9800
        3544    52.913500     572.0000     511.5200     158.9700
        3545    52.925700     708.0000     636.8900     158.9600
        3546    52.938000     872.0000     798.6900     158.9400
        3547    52.950200    1054.0000     982.5700     158.9300
        3548    52.962500    1202.0000    1145.0700     158.9100
        3549    52.974700    1285.0000    1210.4400     158.9000
        3550    52.987000    1167.0000    1129.0900     158.8900
        3551    52.999200    1095.0000     947.9400     158.8700
        3552    53.011500     795.0000     762.6500     158.8600
        3553    53.023700     642.0000     625.9400     158.8400
        3554    53.036000     547.0000     541.0600     158.8300
        3555    53.048200     485.0000     502.6900     158.8200
        3556    53.060500     551.0000     505.6900     158.8000
        3557    53.072700     563.0000     542.5600     158.7900
        3558    53.085000     629.0000     604.3400     158.7700
        3559    53.097200     640.0000     675.1000     158.7600
        3560    53.109500     710.0000     724.7700     158.7400
        3561    53.121700     738.0000     717.5300     158.7300
        3562    53.134000     656.0000     644.8700     158.7200
        3563    53.146200     553.0000     539.8400     158.7000
        3564    53.158500     469.0000     442.1600     158.6900
        3565    53.170700     399.0000     368.0300     158.6700
        3566    53.183000     307.0000     315.8000     158.6600
        3567    53.195200     297.0000     280.4500     158.6500
        3568    53.207500     217.0000     256.1400     158.6300
        3569    53.219800     235.0000     239.1600     158.6200
        3570    53.232000     230.0000     226.9200     158.6000
        3571    53.244300     212.0000     217.8800     158.5900
        3572    53.256500     228.0000     211.0600     158.5700
        3573    53.268800     183.0000     205.8200     158.5600
        3574    53.281000     207.0000     201.7500     158.5500
        3575    53.293300     187.0000     198.6000     158.5300
        3576    53.305500     194.0000     196.2400     158.5200
        3577    53.317800     198.0000     194.6800     158.5000
        3578    53.330000     209.0000     193.9500     158.4900
        3579    53.342300     182.0000     194.1100     158.4800
        3580    53.354500     210.0000     195.4000     158.4600
        3581    53.366800     205.0000     197.2600     158.4500
        3582    53.379000     221.0000     197.6800     158.4300
        3583    53.391300     210.0000     196.6700     158.4200
        3584    53.403500     189.0000     197.7200     158.4000
        3585    53.415800     198.0000     201.5500     158.3900
        3586    53.428000     213.0000     208.5100     158.3800
        3587    53.440300     204.0000     219.6400     158.3600
        3588    53.452500     250.0000     236.5900     158.3500
        3589    53.464800     245.0000     260.9600     158.3300
        3590    53.477000     311.0000     293.3500     158.3200
        3591    53.489300     301.0000     331.6900     158.3100
        3592    53.501500     307.0000     367.8000     158.2900
        3593    53.513800     379.0000     385.2600     158.2800
        3594    53.526000     345.0000     370.7500     158.2600
        3595    53.538300     343.0000     333.0200     158.2500
        3596    53.550500     318.0000     293.4400     158.2400
        3597    53.562800     287.0000     262.9400     158.2200
        3598    53.575000     236.0000     242.9800     158.2100
        3599    53.587300     251.0000     233.6700     158.1900
        3600    53.599500     204.0000     233.2300     158.1800
        3601    53.611800     232.0000     240.1300     158.1700
        3602    53.624000     256.0000     253.0200     158.1500
        3603    53.636300     266.0000     269.4700     158.1400
        3604    53.648500     285.0000     284.1000     158.1200
        3605    53.660800     290.0000     289.0000     158.1100
        3606    53.673000     275.0000     279.9700     158.1000
        3607    53.685300     252.0000     261.7500     158.0800
        3608    53.697500     255.0000     242.0100     158.0700
        3609    53.709800     217.0000     224.0900     158.0500
        3610    53.722000     211.0000     209.0600     158.0400
        3611    53.734300     216.0000     197.8000     158.0300
        3612    53.746500     178.0000     190.0200     158.0100
        3613    53.758800     167.0000     184.8400     158.0000
        3614    53.771000     185.0000     181.5100     157.9800
        3615    53.783300     174.0000     179.5300     157.9700
        3616    53.795500     192.0000     178.5500     157.9600
        3617    53.807800     177.0000     178.3300     157.9400
        3618    53.820000     174.0000     178.5300     157.9300
        3619    53.832300     182.0000     178.6700     157.9100
        3620    53.844600     163.0000     178.1900     157.9000
        3621    53.856800     175.0000     176.8200     157.8900
        3622    53.869100     164.0000     174.9100     157.8700
        3623    53.881300     186.0000     173.0800     157.8600
        3624    53.893600     154.0000     171.6900     157.8500
        3625    53.905800     200.0000     170.7700     157.8300
        3626    53.918100     167.0000     170.2300     157.8200
        3627    53.930300     160.0000     169.9500     157.8100
        3628    53.942600     164.0000     169.8600     157.7900
        3629    53.954800     166.0000     169.9100     157.7800
        3630    53.967100     161.0000     170.0600     157.7600
        3631    53.979300     148.0000     170.2700     157.7500
        3632    53.991600     149.0000     170.5400     157.7400
        3633    54.003800     193.0000     170.8800     157.7200
        3634    54.016100     158.0000     171.3000     157.7100
        3635    54.028300     171.0000     171.8500     157.7000
        3636    54.040600     167.0000     172.6100     157.6800
        3637    54.052800     179.0000     173.4600     157.6700
        3638    54.065100     164.0000     174.2700     157.6600
        3639    54.077300     164.0000     175.4700     157.6400
        3640    54.089600     158.0000     177.3300     157.6300
        3641    54.101800     182.0000     180.0200     157.6200
        3642    54.114100     203.0000     183.8900     157.6000
        3643    54.126300     184.0000     189.5100     157.5900
        3644    54.138600     184.0000     197.8900     157.5800
        3645    54.150800     208.0000     210.5300     157.5600
        3646    54.163100     231.0000     229.4000     157.5500
        3647    54.175300     265.0000     256.1800     157.5400
        3648    54.187600     271.0000     291.3300     157.5300
        3649    54.199800     320.0000     331.8900     157.5100
        3650    54.212100     365.0000     366.0100     157.5000
        3651    54.224300     371.0000     373.6900     157.4900
        3652    54.236600     382.0000     346.9700     157.4700
        3653    54.248800     296.0000     303.8800     157.4600
        3654    54.261100     266.0000     266.6200     157.4500
        3655    54.273300     273.0000     242.9800     157.4300
        3656    54.285600     222.0000     231.8000     157.4200
        3657    54.297800     254.0000     229.3700     157.4100
        3658    54.310100     227.0000     232.5100     157.4000
        3659    54.322300     235.0000     243.0800     157.3800
        3660    54.334600     295.0000     261.9300     157.3700
        3661    54.346800     276.0000     286.9800     157.3600
        3662    54.359100     316.0000     312.0900     157.3500
        3663    54.371300     322.0000     327.6500     157.3300
        3664    54.383600     368.0000     328.2800     157.3200
        3665    54.395800     366.0000     315.6700     157.3100
        3666    54.408100     294.0000     291.9700     157.3000
        3667    54.420300     289.0000     261.7000     157.2800
        3668    54.432600     247.0000     235.0600     157.2700
        3669    54.444800     227.0000     216.0400     157.2600
        3670    54.457100     203.0000     203.1600     157.2500
        3671    54.469400     198.0000     195.5100     157.2300
        3672    54.481600     210.0000     192.2300     157.2200
        3673    54.493900     185.0000     192.4200     157.2100
        3674    54.506100     218.0000     195.4800     157.2000
        3675    54.518400     185.0000     200.7500     157.1900
        3676    54.530600     199.0000     206.7000     157.1700
        3677    54.542900     236.0000     210.1700     157.1600
        3678    54.555100     205.0000     207.6400     157.1500
        3679    54.567400     207.0000     199.4200     157.1400
        3680    54.579600     159.0000     189.9800     157.1300
        3681    54.591900     173.0000     182.3300     157.1100
        3682    54.604100     171.0000     176.9200     157.1000
        3683    54.616400     172.0000     173.3600     157.0900
        3684    54.628600     186.0000     171.1700     157.0800
        3685    54.640900     160.0000     170.0000     157.0700
        3686    54.653100     185.0000     169.5700     157.0600
        3687    54.665400     171.0000     169.8700     157.0400
        3688    54.677600     156.0000     170.8000     157.0300
        3689    54.689900     158.0000     171.0000     157.0200
        3690    54.702100     189.0000     169.2100     157.0100
        3691    54.714400     148.0000     167.6800     157.0000
        3692    54.726600     157.0000     166.9400     156.9900
        3693    54.738900     164.0000     166.5800     156.9800
        3694    54.751100     142.0000     166.4700     156.9700
        3695    54.763400     142.0000     166.6800     156.9600
        3696    54.775600     195.0000     167.2600     156.9400
        3697    54.787900     168.0000     168.1100     156.9300
        3698    54.800100     171.0000     169.4400     156.9200
        3699    54.812400     179.0000     171.7400     156.9100
        3700    54.824600     181.0000     174.2600     156.9000
        3701    54.836900     181.0000     175.0200     156.8900
        3702    54.849100     174.0000     175.2500     156.8800
        3703    54.861400     183.0000     177.3500     156.8700
        3704    54.873600     200.0000     182.0800     156.8600
        3705    54.885900     238.0000     189.8600     156.8500
        3706    54.898100     218.0000     201.1300     156.8400
        3707    54.910400     226.0000     215.8700     156.8300
        3708    54.922600     232.0000     232.3800     156.8200
        3709    54.934900     244.0000     245.3600     156.8100
        3710    54.947100     245.0000     247.2400     156.8000
        3711    54.959400     213.0000     236.2600     156.7900
        3712    54.971600     217.0000     219.4900     156.7800
        3713    54.983900     190.0000     203.9400     156.7700
        3714    54.996100     190.0000     192.7300     156.7600
        3715    55.008400     204.0000     186.2700     156.7500
        3716    55.020600     168.0000     183.6600     156.7400
        3717    55.032900     168.0000     184.1500     156.7300
        3718    55.045100     193.0000     187.3500     156.7200
        3719    55.057400     223.0000     192.8700     156.7100
        3720    55.069600     222.0000     199.7200     156.7000
        3721    55.081900     224.0000     205.5200     156.6900
        3722    55.094100     207.0000     206.7400     156.6800
        3723    55.106400     209.0000     201.7700     156.6700
        3724    55.118700     184.0000     193.4100     156.6600
        3725    55.130900     193.0000     185.9500     156.6500
        3726    55.143200     193.0000     180.8800     156.6400
        3727    55.155400     166.0000     177.1000     156.6300
        3728    55.167700     158.0000     174.1100     156.6200
        3729    55.179900     176.0000     171.2000     156.6200
        3730    55.192200     163.0000     167.7500     156.6100
        3731    55.204400     138.0000     165.6000     156.6000
        3732    55.216700     191.0000     164.5300     156.5900
        3733    55.228900     165.0000     164.1900     156.5800
        3734    55.241200     170.0000     164.1700     156.5700
        3735    55.253400     166.0000     163.7700     156.5600
        3736    55.265700     151.0000     163.1100     156.5600
        3737    55.277900     179.0000     162.9700     156.5500
        3738    55.290200     165.0000     163.2700     156.5400
        3739    55.302400     161.0000     163.4700     156.5300
        3740    55.314700     184.0000     163.3600     156.5200
        3741    55.326900     174.0000     162.9100     156.5200
        3742    55.339200     178.0000     161.9500     156.5100
        3743    55.351400     151.0000     161.2100     156.5000
        3744    55.363700     150.0000     160.9500     156.4900
        3745    55.375900     161.0000     161.0200     156.4800
        3746    55.388200     176.0000     161.2900     156.4800
        3747    55.400400     198.0000     161.5500     156.4700
        3748    55.412700     170.0000     161.7400     156.4600
        3749    55.424900     157.0000     162.1900     156.4600
        3750    55.437200     158.0000     163.1400     156.4500
        3751    55.449400     156.0000     164.2800     156.4400
        3752    55.461700     171.0000     164.8100     156.4300
        3753    55.473900     152.0000     164.9200     156.4300
        3754    55.486200     163.0000     164.7800     156.4200
        3755    55.498400     158.0000     164.0600     156.4100
        3756    55.510700     181.0000     163.0100     156.4100
        3757    55.522900     145.0000     162.0800     156.4000
        3758    55.535200     177.0000     161.4600     156.3900
        3759    55.547400     161.0000     161.1600     156.3900
        3760    55.559700     148.0000     161.1100     156.3800
        3761    55.571900     164.0000     161.2800     156.3800
        3762    55.584200     153.0000     161.6900     156.3700
        3763    55.596400     151.0000     162.2800     156.3600
        3764    55.608700     173.0000     162.7300     156.3600
        3765    55.620900     166.0000     162.9800     156.3500
        3766    55.633200     162.0000     163.1700     156.3500
        3767    55.645400     181.0000     163.2300     156.3400
        3768    55.657700     174.0000     163.2000     156.3400
        3769    55.669900     166.0000     163.0800     156.3300
        3770    55.682200     140.0000     162.6600     156.3200
        3771    55.694400     180.0000     162.4600     156.3200
        3772    55.706700     173.0000     162.7200     156.3100
        3773    55.718900     168.0000     163.1900     156.3100
        3774    55.731200     135.0000     163.3900     156.3000
        3775    55.743400     139.0000     163.4600     156.3000
        3776    55.755700     168.0000     163.4900     156.3000
        3777    55.768000     166.0000     163.3400     156.2900
        3778    55.780200     157.0000     163.3800     156.2900
        3779    55.792500     162.0000     163.6900     156.2800
        3780    55.804700     168.0000     164.2400     156.2800
        3781    55.817000     174.0000     165.0400     156.2700
        3782    55.829200     145.0000     165.9900     156.2700
        3783    55.841500     174.0000     167.3000     156.2700
        3784    55.853700     186.0000     169.3800     156.2600
        3785    55.866000     145.0000     171.8700     156.2600
        3786    55.878200     172.0000     173.0000     156.2500
        3787    55.890500     188.0000     173.3500     156.2500
        3788    55.902700     187.0000     174.9400     156.2500
        3789    55.915000     188.0000     178.2100     156.2400
        3790    55.927200     195.0000     183.7900     156.2400
        3791    55.939500     203.0000     192.4700     156.2400
        3792    55.951700     213.0000     204.6600     156.2400
        3793    55.964000     268.0000     220.8100     156.2300
        3794    55.976200     236.0000     241.9100     156.2300
        3795    55.988500     256.0000     265.7000     156.2300
        3796    56.000700     272.0000     284.6900     156.2200
        3797    56.013000     312.0000     288.2400     156.2200
        3798    56.025200     286.0000     272.8600     156.2200
        3799    56.037500     218.0000     247.8300     156.2200
        3800    56.049700     228.0000     224.8400     156.2200
        3801    56.062000     206.0000     208.7400     156.2100
        3802    56.074200     180.0000     199.4500     156.2100
        3803    56.086500     195.0000     195.6000     156.2100
        3804    56.098700     187.0000     196.0000     156.2100
        3805    56.111000     221.0000     199.8300     156.2100
        3806    56.123200     189.0000     206.8500     156.2100
        3807    56.135500     223.0000     216.2400     156.2100
        3808    56.147700     238.0000     225.1700     156.2100
        3809    56.160000     217.0000     228.8400     156.2000
        3810    56.172200     230.0000     223.9100     156.2000
        3811    56.184500     223.0000     212.4600     156.2000
        3812    56.196700     196.0000     199.8000     156.2000
        3813    56.209000     183.0000     189.5400     156.2000
        3814    56.221200     182.0000     182.4700     156.2000
        3815    56.233500     178.0000     178.0000     156.2000
        3816    56.245700     165.0000     175.4200     156.2000
        3817    56.258000     176.0000     174.2400     156.2000
        3818    56.270200     202.0000     174.2600     156.2000
        3819    56.282500     194.0000     175.5200     156.2000
        3820    56.294700     169.0000     178.2100     156.2000
        3821    56.307000     167.0000     182.5500     156.2000
        3822    56.319200     184.0000     188.5200     156.2100
        3823    56.331500     194.0000     195.4500     156.2100
        3824    56.343700     202.0000     201.1200     156.2100
        3825    56.356000     181.0000     202.0300     156.2100
        3826    56.368200     196.0000     197.0900     156.2100
        3827    56.380500     194.0000     189.6300     156.2100
        3828    56.392800     203.0000     183.4000     156.2100
        3829    56.405000     193.0000     179.6500     156.2200
        3830    56.417300     198.0000     178.2700     156.2200
        3831    56.429500     171.0000     178.8400     156.2200
        3832    56.441800     193.0000     181.4900     156.2200
        3833    56.454000     179.0000     186.4700     156.2300
        3834    56.466300     169.0000     194.3500     156.2300
        3835    56.478500     211.0000     205.7000     156.2300
        3836    56.490800     205.0000     220.4900     156.2300
        3837    56.503000     251.0000     237.2900     156.2400
        3838    56.515300     242.0000     253.1800     156.2400
        3839    56.527500     264.0000     263.7300     156.2400
        3840    56.539800     254.0000     263.2900     156.2500
        3841    56.552000     247.0000     249.8800     156.2500
        3842    56.564300     213.0000     229.8100     156.2500
        3843    56.576500     218.0000     211.4000     156.2600
        3844    56.588800     184.0000     198.2600     156.2600
        3845    56.601000     192.0000     190.3000     156.2700
        3846    56.613300     165.0000     186.4100     156.2700
        3847    56.625500     165.0000     185.8000     156.2800
        3848    56.637800     169.0000     188.0600     156.2800
        3849    56.650000     194.0000     192.9400     156.2800
        3850    56.662300     221.0000     199.7900     156.2900
        3851    56.674500     212.0000     206.9100     156.3000
        3852    56.686800     189.0000     210.9900     156.3000
        3853    56.699000     203.0000     208.7800     156.3100
        3854    56.711300     210.0000     200.7400     156.3100
        3855    56.723500     185.0000     190.7700     156.3200
        3856    56.735800     203.0000     182.2400     156.3200
        3857    56.748000     155.0000     176.2100     156.3300
        3858    56.760300     199.0000     172.3600     156.3400
        3859    56.772500     166.0000     170.1400     156.3400
        3860    56.784800     177.0000     169.1300     156.3500
        3861    56.797000     150.0000     168.5900     156.3600
        3862    56.809300     172.0000     167.5700     156.3600
        3863    56.821500     171.0000     166.5900     156.3700
        3864    56.833800     166.0000     166.2500     156.3800
        3865    56.846000     135.0000     165.6500     156.3900
        3866    56.858300     146.0000     164.3600     156.3900
        3867    56.870500     154.0000     163.3200     156.4000
        3868    56.882800     160.0000     162.7000     156.4100
        3869    56.895000     161.0000     162.4000     156.4200
        3870    56.907300     160.0000     162.3700     156.4300
        3871    56.919500     153.0000     162.5900     156.4300
        3872    56.931800     168.0000     163.1000     156.4400
        3873    56.944000     165.0000     163.8500     156.4500
        3874    56.956300     156.0000     164.6000     156.4600
        3875    56.968500     167.0000     165.2500     156.4700
        3876    56.980800     183.0000     165.7300     156.4800
        3877    56.993000     168.0000     165.1900     156.4900
        3878    57.005300     163.0000     164.1600     156.5000
        3879    57.017500     166.0000     163.4500     156.5100
        3880    57.029800     166.0000     163.1700     156.5200
        3881    57.042100     172.0000     163.2300     156.5300
        3882    57.054300     184.0000     163.5000     156.5400
        3883    57.066600     156.0000     163.9600     156.5500
        3884    57.078800     157.0000     164.6500     156.5600
        3885    57.091100     185.0000     165.6200     156.5700
        3886    57.103300     193.0000     166.9700     156.5800
        3887    57.115600     181.0000     168.8500     156.6000
        3888    57.127800     180.0000     171.4400     156.6100
        3889    57.140100     176.0000     174.6900     156.6200
        3890    57.152300     197.0000     178.7400     156.6300
        3891    57.164600     187.0000     184.7200     156.6400
        3892    57.176800     204.0000     193.6900     156.6600
        3893    57.189100     216.0000     205.7600     156.6700
        3894    57.201300     219.0000     219.6900     156.6800
        3895    57.213600     224.0000     231.2700     156.6900
        3896    57.225800     231.0000     233.8300     156.7100
        3897    57.238100     198.0000     225.1800     156.7200
        3898    57.250300     216.0000     211.8100     156.7300
        3899    57.262600     220.0000     200.9100     156.7500
        3900    57.274800     230.0000     194.3100     156.7600
        3901    57.287100     187.0000     190.3600     156.7800
        3902    57.299300     213.0000     189.3800     156.7900
        3903    57.311600     203.0000     192.3500     156.8100
        3904    57.323800     206.0000     199.5900     156.8200
        3905    57.336100     222.0000     211.7900     156.8400
        3906    57.348300     239.0000     229.3600     156.8500
        3907    57.360600     231.0000     251.2400     156.8700
        3908    57.372800     274.0000     273.0800     156.8800
        3909    57.385100     301.0000     285.9000     156.9000
        3910    57.397300     291.0000     280.7500     156.9100
        3911    57.409600     260.0000     259.3900     156.9300
        3912    57.421800     224.0000     234.1800     156.9500
        3913    57.434100     226.0000     214.1500     156.9600
        3914    57.446300     226.0000     200.3600     156.9800
        3915    57.458600     189.0000     191.3100     157.0000
        3916    57.470800     164.0000     186.4300     157.0200
        3917    57.483100     187.0000     185.1900     157.0300
        3918    57.495300     174.0000     187.0300     157.0500
        3919    57.507600     197.0000     191.6400     157.0700
        3920    57.519800     185.0000     198.4700     157.0900
        3921    57.532100     183.0000     205.7500     157.1100
        3922    57.544300     226.0000     209.9000     157.1200
        3923    57.556600     211.0000     207.5300     157.1400
        3924    57.568800     199.0000     199.1900     157.1600
        3925    57.581100     192.0000     189.3500     157.1800
        3926    57.593300     191.0000     181.4800     157.2000
        3927    57.605600     169.0000     176.1200     157.2200
        3928    57.617800     173.0000     172.3800     157.2400
        3929    57.630100     136.0000     169.4600     157.2600
        3930    57.642300     169.0000     167.1900     157.2800
        3931    57.654600     156.0000     165.6300     157.3000
        3932    57.666800     173.0000     164.6200     157.3200
        3933    57.679100     146.0000     163.9500     157.3400
        3934    57.691400     149.0000     163.4100     157.3700
        3935    57.703600     162.0000     162.9400     157.3900
        3936    57.715900     174.0000     162.6300     157.4100
        3937    57.728100     154.0000     162.4700     157.4300
        3938    57.740400     186.0000     162.4400     157.4500
        3939    57.752600     186.0000     162.5700     157.4800
        3940    57.764900     158.0000     162.8200     157.5000
        3941    57.777100     160.0000     162.9300     157.5200
        3942    57.789400     159.0000     162.7600     157.5500
        3943    57.801600     174.0000     162.6300     157.5700
        3944    57.813900     183.0000     162.7400     157.5900
        3945    57.826100     174.0000     163.1400     157.6200
        3946    57.838400     158.0000     163.8700     157.6400
        3947    57.850600     141.0000     165.0300     157.6700
        3948    57.862900     176.0000     166.7600     157.6900
        3949    57.875100     170.0000     169.2500     157.7200
        3950    57.887400     150.0000     172.5700     157.7400
        3951    57.899600     180.0000     176.4900     157.7700
        3952    57.911900     189.0000     180.2800     157.7900
        3953    57.924100     196.0000     182.8800     157.8200
        3954    57.936400     187.0000     183.2800     157.8400
        3955    57.948600     173.0000     181.0400     157.8700
        3956    57.960900     175.0000     177.0500     157.9000
        3957    57.973100     161.0000     172.9700     157.9200
        3958    57.985400     187.0000     169.8200     157.9500
        3959    57.997600     166.0000     167.8300     157.9800
        3960    58.009900     166.0000     166.8400     158.0100
        3961    58.022100     183.0000     166.6700     158.0300
        3962    58.034400     169.0000     167.2100     158.0600
        3963    58.046600     145.0000     168.3600     158.0900
        3964    58.058900     159.0000     169.8900     158.1200
        3965    58.071100     172.0000     171.3700     158.1500
        3966    58.083400     175.0000     172.2700     158.1800
        3967    58.095600     164.0000     172.1900     158.2100
        3968    58.107900     183.0000     170.8800     158.2400
        3969    58.120100     179.0000     168.7700     158.2700
        3970    58.132400     178.0000     166.6000     158.3000
        3971    58.144600     179.0000     164.8300     158.3300
        3972    58.156900     140.0000     163.5600     158.3600
        3973    58.169100     158.0000     162.7000     158.3900
        3974    58.181400     156.0000     162.1100     158.4200
        3975    58.193600     164.0000     161.7100     158.4500
        3976    58.205900     164.0000     161.4400     158.4800
        3977    58.218100     161.0000     161.2700     158.5200
        3978    58.230400     169.0000     161.1800     158.5500
        3979    58.242600     168.0000     161.1800     158.5800
        3980    58.254900     173.0000     161.2700     158.6200
        3981    58.267100     153.0000     161.4800     158.6500
        3982    58.279400     159.0000     161.6800     158.6800
        3983    58.291600     153.0000     161.5300     158.7200
        3984    58.303900     172.0000     161.2400     158.7500
        3985    58.316200     184.0000     161.1600     158.7900
        3986    58.328400     188.0000     161.2400     158.8200
        3987    58.340700     168.0000     161.4400     158.8600
        3988    58.352900     168.0000     161.7700     158.8900
        3989    58.365200     186.0000     162.0700     158.9300
        3990    58.377400     134.0000     161.8600     158.9600
        3991    58.389700     156.0000     161.4500     159.0000
        3992    58.401900     181.0000     161.2800     159.0300
        3993    58.414200     154.0000     161.2900     159.0700
        3994    58.426400     168.0000     161.4000     159.1100
        3995    58.438700     142.0000     161.5300     159.1400
        3996    58.450900     136.0000     161.5400     159.1800
        3997    58.463200     151.0000     161.5100     159.2200
        3998    58.475400     166.0000     161.5900     159.2600
        3999    58.487700     147.0000     161.8300     159.3000
        4000    58.499900     156.0000     162.2800     159.3400
        4001    58.512200     171.0000     163.0100     159.3800
        4002    58.524400     178.0000     164.0000     159.4200
        4003    58.536700     169.0000     165.2700     159.4500
        4004    58.548900     172.0000     166.5700     159.4900
        4005    58.561200     175.0000     166.2500     159.5300
        4006    58.573400     137.0000     164.4600     159.5700
        4007    58.585700     157.0000     163.4700     159.6200
        4008    58.597900     177.0000     163.2300     159.6600
        4009    58.610200     154.0000     163.5100     159.7000
        4010    58.622400     148.0000     164.0700     159.7400
        4011    58.634700     163.0000     164.1900     159.7800
        4012    58.646900     155.0000     163.5800     159.8200
        4013    58.659200     172.0000     163.2400     159.8700
        4014    58.671400     155.0000     163.3000     159.9100
        4015    58.683700     147.0000     163.6700     159.9500
        4016    58.695900     173.0000     164.3300     160.0000
        4017    58.708200     163.0000     165.0600     160.0400
        4018    58.720400     151.0000     165.1300     160.0900
        4019    58.732700     160.0000     164.5100     160.1300
        4020    58.744900     163.0000     164.0800     160.1800
        4021    58.757200     157.0000     164.0800     160.2200
        4022    58.769400     154.0000     164.3800     160.2700
        4023    58.781700     149.0000     164.7600     160.3100
        4024    58.793900     166.0000     164.8400     160.3600
        4025    58.806200     167.0000     164.6200     160.4000
        4026    58.818400     191.0000     164.4700     160.4500
        4027    58.830700     179.0000     164.5300     160.5000
        4028    58.842900     167.0000     164.7300     160.5500
        4029    58.855200     149.0000     165.0700     160.5900
        4030    58.867400     187.0000     165.5600     160.6400
        4031    58.879700     180.0000     166.2200     160.6900
        4032    58.891900     189.0000     167.1400     160.7400
        4033    58.904200     184.0000     168.0900     160.7900
        4034    58.916400     182.0000     168.5200     160.8400
        4035    58.928700     156.0000     168.7100     160.8900
        4036    58.940900     166.0000     168.7300     160.9400
        4037    58.953200     184.0000     168.6200     160.9900
        4038    58.965500     163.0000     168.7800     161.0400
        4039    58.977700     159.0000     169.1900     161.0900
        4040    58.990000     179.0000     169.7400     161.1400
        4041    59.002200     165.0000     170.3700     161.1900
        4042    59.014500     180.0000     171.0700     161.2500
        4043    59.026700     195.0000     171.8200     161.3000
        4044    59.039000     163.0000     172.6500     161.3500
        4045    59.051200     161.0000     173.5900     161.4000
        4046    59.063500     198.0000     174.5900     161.4600
        4047    59.075700     184.0000     175.4800     161.5100
        4048    59.088000     168.0000     176.3100     161.5700
        4049    59.100200     175.0000     177.2600     161.6200
        4050    59.112500     166.0000     178.4200     161.6700
        4051    59.124700     166.0000     180.0300     161.7300
        4052    59.137000     184.0000     182.2200     161.7900
        4053    59.149200     195.0000     185.1400     161.8400
        4054    59.161500     200.0000     189.0000     161.9000
        4055    59.173700     198.0000     194.2300     161.9500
        4056    59.186000     215.0000     201.4700     162.0100
        4057    59.198200     238.0000     211.8400     162.0700
        4058    59.210500     262.0000     227.0400     162.1300
        4059    59.222700     260.0000     249.3900     162.1800
        4060    59.235000     279.0000     281.2200     162.2400
        4061    59.247200     357.0000     323.4900     162.3000
        4062    59.259500     379.0000     372.9300     162.3600
        4063    59.271700     439.0000     416.4500     162.4200
        4064    59.284000     476.0000     431.8400     162.4800
        4065    59.296200     446.0000     408.7000     162.5400
        4066    59.308500     389.0000     363.8400     162.6000
        4067    59.320700     324.0000     319.7800     162.6600
        4068    59.333000     284.0000     286.6200     162.7200
        4069    59.345200     247.0000     266.0200     162.7900
        4070    59.357500     259.0000     256.7400     162.8500
        4071    59.369700     284.0000     257.6300     162.9100
        4072    59.382000     263.0000     268.6900     162.9700
        4073    59.394200     293.0000     291.0800     163.0400
        4074    59.406500     328.0000     326.1800     163.1000
        4075    59.418700     365.0000     373.5100     163.1600
        4076    59.431000     408.0000     426.8700     163.2300
        4077    59.443200     487.0000     470.9100     163.2900
        4078    59.455500     505.0000     485.3000     163.3600
        4079    59.467700     477.0000     459.4000     163.4300
        4080    59.480000     429.0000     404.7300     163.4900
        4081    59.492200     381.0000     345.7100     163.5600
        4082    59.504500     337.0000     298.4300     163.6200
        4083    59.516700     263.0000     266.0200     163.6900
        4084    59.529000     239.0000     245.9500     163.7600
        4085    59.541200     236.0000     235.0900     163.8300
        4086    59.553500     217.0000     231.4500     163.8900
        4087    59.565700     211.0000     234.1900     163.9600
        4088    59.578000     220.0000     242.8800     164.0300
        4089    59.590200     262.0000     256.2100     164.1000
        4090    59.602500     261.0000     271.5500     164.1700
        4091    59.614800     248.0000     283.7700     164.2400
        4092    59.627000     247.0000     284.8600     164.3100
        4093    59.639300     270.0000     271.5800     164.3800
        4094    59.651500     225.0000     250.1600     164.4500
        4095    59.663800     213.0000     229.2700     164.5300
        4096    59.676000     197.0000     213.0900     164.6000
        4097    59.688300     184.0000     201.6600     164.6700
        4098    59.700500     213.0000     193.9700     164.7400
        4099    59.712800     215.0000     188.9100     164.8200
        4100    59.725000     185.0000     185.5700     164.8900
        4101    59.737300     156.0000     183.5300     164.9600
        4102    59.749500     167.0000     182.3100     165.0400
        4103    59.761800     185.0000     181.5300     165.1100
        4104    59.774000     185.0000     181.1200     165.1900
        4105    59.786300     166.0000     180.7900     165.2700
        4106    59.798500     164.0000     180.0700     165.3400
        4107    59.810800     191.0000     178.7100     165.4200
        4108    59.823000     151.0000     177.0300     165.5000
        4109    59.835300     187.0000     175.5500     165.5700
        4110    59.847500     162.0000     174.4600     165.6500
        4111    59.859800     176.0000     173.7600     165.7300
        4112    59.872000     182.0000     173.4000     165.8100
        4113    59.884300     173.0000     172.8000     165.8900
        4114    59.896500     167.0000     171.9100     165.9700
        4115    59.908800     189.0000     171.2600     166.0500
        4116    59.921000     186.0000     170.8500     166.1300
        4117    59.933300     162.0000     170.5800     166.2100
        4118    59.945500     180.0000     170.4100     166.2900
        4119    59.957800     180.0000     170.3100     166.3700
        4120    59.970000     201.0000     170.2400     166.4600
        4121    59.982300     183.0000     170.1300     166.5400
        4122    59.994500     157.0000     170.0300     166.6200

# The following lines are used to test the character set of files sent by
# network email or other means. They are not part of the CIF data set.
# abcdefghijklmnopqrstuvwxyzABCDEFGHIJKLMNOPQRSTUVWXYZ0123456789
# !@#$%^&*()_+{}:"~<>?|\-=[];'`,./ 
