# Supplementary material for: Hydrogen-substituted β-tricalcium phosphate synthesized in organic media
Source: Acta Crystallogr B Struct Sci Cryst Eng Mater. 2016 Dec 1;72(Pt 6):875–84. doi: 10.1107/S2052520616015675 (PMC5134762; doi:10.1107/S2052520616015675)
Supplement: Supplementary file 28 [file b-72-00875-150528-01-betaTCPsup28.rtv]

###############################################################################
# Rietveld refinement results for sample 150528-01
# Created with Profex 3.10.0
# Export date: Juli 27, 2016 - 16:29
###############################################################################

data_150528-01
_pd_block_id 150528-01

loop_
    _pd_proc_point_id
    _pd_proc_2theta_corrected
    _pd_proc_intensity_total
    _pd_calc_intensity_total
    _pd_proc_intensity_bkg_calc
           1     9.508400     454.0000     440.1600     440.0000
           2     9.520600     476.0000     440.0700     439.9100
           3     9.532900     446.0000     439.9700     439.8000
           4     9.545100     453.0000     439.8500     439.6800
           5     9.557400     458.0000     439.7300     439.5600
           6     9.569600     422.0000     439.6000     439.4200
           7     9.581900     431.0000     439.4500     439.2800
           8     9.594100     449.0000     439.3000     439.1200
           9     9.606400     457.0000     439.1400     438.9500
          10     9.618600     414.0000     438.9600     438.7800
          11     9.630900     482.0000     438.7800     438.5900
          12     9.643100     415.0000     438.5900     438.4000
          13     9.655400     470.0000     438.3900     438.2000
          14     9.667600     429.0000     438.1900     437.9900
          15     9.679900     421.0000     437.9800     437.7700
          16     9.692100     409.0000     437.7500     437.5500
          17     9.704400     439.0000     437.5300     437.3200
          18     9.716600     407.0000     437.2900     437.0800
          19     9.728900     450.0000     437.0500     436.8300
          20     9.741100     425.0000     436.8000     436.5800
          21     9.753400     481.0000     436.5500     436.3200
          22     9.765600     429.0000     436.2900     436.0600
          23     9.777900     440.0000     436.0200     435.7900
          24     9.790100     429.0000     435.7500     435.5100
          25     9.802400     435.0000     435.4700     435.2300
          26     9.814600     421.0000     435.1900     434.9400
          27     9.826900     459.0000     434.9100     434.6500
          28     9.839100     442.0000     434.6100     434.3500
          29     9.851400     421.0000     434.3200     434.0500
          30     9.863600     439.0000     434.0200     433.7400
          31     9.875900     423.0000     433.7100     433.4300
          32     9.888100     435.0000     433.4000     433.1200
          33     9.900400     447.0000     433.0900     432.8000
          34     9.912600     390.0000     432.7800     432.4800
          35     9.924900     419.0000     432.4600     432.1500
          36     9.937100     466.0000     432.1400     431.8200
          37     9.949400     452.0000     431.8100     431.4900
          38     9.961600     446.0000     431.4900     431.1500
          39     9.973900     400.0000     431.1500     430.8200
          40     9.986100     433.0000     430.8200     430.4700
          41     9.998400     432.0000     430.4900     430.1300
          42    10.010600     436.0000     430.1500     429.7800
          43    10.022900     380.0000     429.8100     429.4300
          44    10.035100     381.0000     429.4700     429.0800
          45    10.047400     422.0000     429.1300     428.7300
          46    10.059600     448.0000     428.7800     428.3700
          47    10.071900     427.0000     428.4400     428.0100
          48    10.084100     419.0000     428.0900     427.6500
          49    10.096400     432.0000     427.7500     427.2900
          50    10.108600     422.0000     427.4000     426.9300
          51    10.120900     458.0000     427.0500     426.5600
          52    10.133100     402.0000     426.7000     426.2000
          53    10.145400     436.0000     426.3500     425.8300
          54    10.157700     451.0000     426.0000     425.4600
          55    10.169900     396.0000     425.6500     425.0900
          56    10.182200     402.0000     425.3000     424.7200
          57    10.194400     440.0000     424.9600     424.3500
          58    10.206700     429.0000     424.6100     423.9800
          59    10.218900     400.0000     424.2600     423.6100
          60    10.231200     435.0000     423.9200     423.2300
          61    10.243400     437.0000     423.5700     422.8600
          62    10.255700     428.0000     423.2300     422.4800
          63    10.267900     460.0000     422.8900     422.1100
          64    10.280200     422.0000     422.5600     421.7300
          65    10.292400     448.0000     422.2200     421.3600
          66    10.304700     446.0000     421.9000     420.9800
          67    10.316900     398.0000     421.5700     420.6100
          68    10.329200     451.0000     421.2500     420.2300
          69    10.341400     409.0000     420.9400     419.8500
          70    10.353700     400.0000     420.6400     419.4800
          71    10.365900     431.0000     420.3400     419.1000
          72    10.378200     422.0000     420.0500     418.7300
          73    10.390400     385.0000     419.7800     418.3500
          74    10.402700     382.0000     419.5100     417.9800
          75    10.414900     453.0000     419.2600     417.6000
          76    10.427200     438.0000     419.0200     417.2300
          77    10.439400     419.0000     418.8000     416.8600
          78    10.451700     444.0000     418.5900     416.4800
          79    10.463900     420.0000     418.4000     416.1100
          80    10.476200     406.0000     418.2200     415.7400
          81    10.488400     398.0000     418.0600     415.3700
          82    10.500700     404.0000     417.9100     415.0000
          83    10.512900     393.0000     417.7800     414.6300
          84    10.525200     409.0000     417.6700     414.2600
          85    10.537400     456.0000     417.5700     413.8900
          86    10.549700     410.0000     417.5100     413.5200
          87    10.561900     424.0000     417.4700     413.1600
          88    10.574200     393.0000     417.5000     412.7900
          89    10.586400     429.0000     417.6000     412.4300
          90    10.598700     425.0000     417.8100     412.0600
          91    10.610900     431.0000     418.1700     411.7000
          92    10.623200     435.0000     418.4100     411.3400
          93    10.635400     393.0000     419.1700     410.9800
          94    10.647700     410.0000     420.2700     410.6200
          95    10.659900     405.0000     421.8200     410.2600
          96    10.672200     452.0000     423.9800     409.9000
          97    10.684400     437.0000     426.9200     409.5500
          98    10.696700     420.0000     430.8300     409.1900
          99    10.708900     461.0000     435.9800     408.8400
         100    10.721200     424.0000     442.7000     408.4900
         101    10.733400     482.0000     451.5000     408.1400
         102    10.745700     460.0000     463.1800     407.7900
         103    10.757900     523.0000     478.7300     407.4400
         104    10.770200     499.0000     499.3300     407.0900
         105    10.782400     546.0000     526.6800     406.7400
         106    10.794700     574.0000     562.4700     406.4000
         107    10.807000     654.0000     605.3200     406.0600
         108    10.819200     638.0000     645.5700     405.7100
         109    10.831500     662.0000     673.8500     405.3700
         110    10.843700     708.0000     692.0900     405.0300
         111    10.856000     700.0000     699.0300     404.7000
         112    10.868200     704.0000     686.3400     404.3600
         113    10.880500     690.0000     645.8000     404.0200
         114    10.892700     593.0000     589.2200     403.6900
         115    10.905000     541.0000     534.5100     403.3600
         116    10.917200     470.0000     487.9300     403.0300
         117    10.929500     440.0000     456.0300     402.7000
         118    10.941700     425.0000     437.5900     402.3700
         119    10.954000     397.0000     426.9600     402.0400
         120    10.966200     396.0000     420.3800     401.7200
         121    10.978500     379.0000     415.9800     401.4000
         122    10.990700     381.0000     412.8700     401.0700
         123    11.003000     432.0000     410.5000     400.7500
         124    11.015200     406.0000     408.6400     400.4300
         125    11.027500     380.0000     407.1300     400.1200
         126    11.039700     382.0000     405.8700     399.8000
         127    11.052000     397.0000     404.8000     399.4800
         128    11.064200     394.0000     403.8700     399.1700
         129    11.076500     406.0000     403.0500     398.8600
         130    11.088700     378.0000     402.3100     398.5500
         131    11.101000     391.0000     401.6300     398.2400
         132    11.113200     358.0000     401.0200     397.9300
         133    11.125500     401.0000     400.4400     397.6300
         134    11.137700     394.0000     399.9000     397.3200
         135    11.150000     418.0000     399.3900     397.0200
         136    11.162200     404.0000     398.9100     396.7200
         137    11.174500     400.0000     398.4500     396.4200
         138    11.186700     416.0000     398.0100     396.1200
         139    11.199000     415.0000     397.5900     395.8200
         140    11.211200     423.0000     397.1800     395.5200
         141    11.223500     398.0000     396.7800     395.2300
         142    11.235700     396.0000     396.4000     394.9400
         143    11.248000     358.0000     396.0200     394.6400
         144    11.260200     391.0000     395.6500     394.3500
         145    11.272500     444.0000     395.3000     394.0700
         146    11.284700     410.0000     394.9500     393.7800
         147    11.297000     436.0000     394.6000     393.4900
         148    11.309200     370.0000     394.2600     393.2100
         149    11.321500     384.0000     393.9300     392.9200
         150    11.333700     407.0000     393.6000     392.6400
         151    11.346000     409.0000     393.2800     392.3600
         152    11.358200     383.0000     392.9600     392.0800
         153    11.370500     417.0000     392.6500     391.8000
         154    11.382700     392.0000     392.3400     391.5300
         155    11.395000     413.0000     392.0400     391.2500
         156    11.407200     364.0000     391.7300     390.9800
         157    11.419500     365.0000     391.4300     390.7100
         158    11.431800     416.0000     391.1400     390.4400
         159    11.444000     402.0000     390.8400     390.1700
         160    11.456300     453.0000     390.5500     389.9000
         161    11.468500     415.0000     390.2700     389.6300
         162    11.480800     410.0000     389.9800     389.3600
         163    11.493000     403.0000     389.7000     389.1000
         164    11.505300     428.0000     389.4200     388.8400
         165    11.517500     375.0000     389.1400     388.5700
         166    11.529800     403.0000     388.8600     388.3100
         167    11.542000     392.0000     388.5800     388.0500
         168    11.554300     368.0000     388.3100     387.7900
         169    11.566500     411.0000     388.0400     387.5400
         170    11.578800     379.0000     387.7700     387.2800
         171    11.591000     392.0000     387.5000     387.0300
         172    11.603300     351.0000     387.2400     386.7700
         173    11.615500     398.0000     386.9700     386.5200
         174    11.627800     391.0000     386.7100     386.2700
         175    11.640000     391.0000     386.4500     386.0200
         176    11.652300     418.0000     386.1900     385.7700
         177    11.664500     392.0000     385.9400     385.5200
         178    11.676800     411.0000     385.6800     385.2700
         179    11.689000     385.0000     385.4300     385.0300
         180    11.701300     411.0000     385.1800     384.7800
         181    11.713500     395.0000     384.9200     384.5400
         182    11.725800     422.0000     384.6800     384.3000
         183    11.738000     398.0000     384.4300     384.0600
         184    11.750300     348.0000     384.1800     383.8200
         185    11.762500     376.0000     383.9400     383.5800
         186    11.774800     407.0000     383.6900     383.3400
         187    11.787000     391.0000     383.4500     383.1000
         188    11.799300     424.0000     383.2100     382.8700
         189    11.811500     379.0000     382.9700     382.6300
         190    11.823800     383.0000     382.7300     382.4000
         191    11.836000     376.0000     382.4900     382.1600
         192    11.848300     376.0000     382.2600     381.9300
         193    11.860500     381.0000     382.0200     381.7000
         194    11.872800     355.0000     381.7900     381.4700
         195    11.885000     369.0000     381.5600     381.2400
         196    11.897300     396.0000     381.3200     381.0100
         197    11.909500     371.0000     381.0900     380.7900
         198    11.921800     391.0000     380.8600     380.5600
         199    11.934000     385.0000     380.6400     380.3400
         200    11.946300     408.0000     380.4100     380.1100
         201    11.958500     356.0000     380.1800     379.8900
         202    11.970800     388.0000     379.9600     379.6600
         203    11.983000     360.0000     379.7300     379.4400
         204    11.995300     380.0000     379.5100     379.2200
         205    12.007500     381.0000     379.2900     379.0000
         206    12.019800     346.0000     379.0700     378.7800
         207    12.032000     415.0000     378.8500     378.5600
         208    12.044300     400.0000     378.6300     378.3500
         209    12.056500     400.0000     378.4100     378.1300
         210    12.068800     375.0000     378.1900     377.9100
         211    12.081100     395.0000     377.9800     377.7000
         212    12.093300     387.0000     377.7600     377.4900
         213    12.105600     383.0000     377.5500     377.2700
         214    12.117800     380.0000     377.3300     377.0600
         215    12.130100     403.0000     377.1200     376.8500
         216    12.142300     367.0000     376.9100     376.6400
         217    12.154600     390.0000     376.7000     376.4300
         218    12.166800     369.0000     376.4900     376.2200
         219    12.179100     366.0000     376.2800     376.0100
         220    12.191300     353.0000     376.0700     375.8000
         221    12.203600     394.0000     375.8600     375.5900
         222    12.215800     380.0000     375.6600     375.3800
         223    12.228100     372.0000     375.4500     375.1800
         224    12.240300     376.0000     375.2500     374.9700
         225    12.252600     341.0000     375.0400     374.7700
         226    12.264800     399.0000     374.8400     374.5600
         227    12.277100     382.0000     374.6400     374.3600
         228    12.289300     399.0000     374.4300     374.1600
         229    12.301600     359.0000     374.2300     373.9600
         230    12.313800     381.0000     374.0300     373.7600
         231    12.326100     368.0000     373.8300     373.5500
         232    12.338300     351.0000     373.6300     373.3500
         233    12.350600     374.0000     373.4300     373.1500
         234    12.362800     401.0000     373.2400     372.9600
         235    12.375100     384.0000     373.0400     372.7600
         236    12.387300     370.0000     372.8400     372.5600
         237    12.399600     379.0000     372.6500     372.3600
         238    12.411800     364.0000     372.4500     372.1700
         239    12.424100     410.0000     372.2600     371.9700
         240    12.436300     374.0000     372.0700     371.7700
         241    12.448600     385.0000     371.8800     371.5800
         242    12.460800     370.0000     371.6800     371.3900
         243    12.473100     341.0000     371.4900     371.1900
         244    12.485300     411.0000     371.3000     371.0000
         245    12.497600     383.0000     371.1100     370.8100
         246    12.509800     386.0000     370.9200     370.6100
         247    12.522100     334.0000     370.7300     370.4200
         248    12.534300     354.0000     370.5500     370.2300
         249    12.546600     342.0000     370.3600     370.0400
         250    12.558800     357.0000     370.1700     369.8500
         251    12.571100     345.0000     369.9900     369.6600
         252    12.583300     352.0000     369.8000     369.4700
         253    12.595600     347.0000     369.6200     369.2800
         254    12.607800     388.0000     369.4400     369.1000
         255    12.620100     354.0000     369.2500     368.9100
         256    12.632300     351.0000     369.0700     368.7200
         257    12.644600     356.0000     368.8900     368.5300
         258    12.656800     377.0000     368.7100     368.3500
         259    12.669100     397.0000     368.5300     368.1600
         260    12.681300     388.0000     368.3500     367.9800
         261    12.693600     360.0000     368.1700     367.7900
         262    12.705900     385.0000     368.0000     367.6100
         263    12.718100     354.0000     367.8200     367.4200
         264    12.730400     362.0000     367.6400     367.2400
         265    12.742600     377.0000     367.4700     367.0600
         266    12.754900     351.0000     367.2900     366.8700
         267    12.767100     379.0000     367.1200     366.6900
         268    12.779400     371.0000     366.9500     366.5100
         269    12.791600     347.0000     366.7800     366.3300
         270    12.803900     347.0000     366.6100     366.1500
         271    12.816100     375.0000     366.4500     365.9700
         272    12.828400     347.0000     366.2800     365.7900
         273    12.840600     349.0000     366.1200     365.6100
         274    12.852900     347.0000     365.9700     365.4300
         275    12.865100     374.0000     365.8300     365.2500
         276    12.877400     363.0000     365.7000     365.0700
         277    12.889600     368.0000     365.5900     364.8900
         278    12.901900     365.0000     365.5000     364.7100
         279    12.914100     391.0000     365.4400     364.5300
         280    12.926400     371.0000     365.4300     364.3600
         281    12.938600     350.0000     365.4900     364.1800
         282    12.950900     358.0000     365.6200     364.0000
         283    12.963100     350.0000     365.9300     363.8300
         284    12.975400     367.0000     366.6100     363.6500
         285    12.987600     377.0000     367.7500     363.4800
         286    12.999900     368.0000     367.5000     363.3000
         287    13.012100     347.0000     367.8100     363.1300
         288    13.024400     391.0000     368.4900     362.9500
         289    13.036600     377.0000     368.8400     362.7800
         290    13.048900     401.0000     367.6700     362.6000
         291    13.061100     367.0000     365.4300     362.4300
         292    13.073400     405.0000     365.2800     362.2600
         293    13.085600     390.0000     363.9200     362.0800
         294    13.097900     349.0000     363.0400     361.9100
         295    13.110100     347.0000     362.8200     361.7400
         296    13.122400     370.0000     362.6700     361.5700
         297    13.134600     350.0000     362.5300     361.3900
         298    13.146900     367.0000     362.4100     361.2200
         299    13.159100     360.0000     362.2900     361.0500
         300    13.171400     351.0000     362.1800     360.8800
         301    13.183600     310.0000     362.0800     360.7100
         302    13.195900     334.0000     361.9900     360.5400
         303    13.208100     365.0000     361.9100     360.3700
         304    13.220400     325.0000     361.8300     360.2000
         305    13.232600     361.0000     361.7700     360.0300
         306    13.244900     368.0000     361.7300     359.8600
         307    13.257100     321.0000     361.6900     359.6900
         308    13.269400     385.0000     361.6800     359.5300
         309    13.281600     364.0000     361.6800     359.3600
         310    13.293900     373.0000     361.7100     359.1900
         311    13.306100     356.0000     361.7700     359.0200
         312    13.318400     394.0000     361.8600     358.8500
         313    13.330600     342.0000     362.0000     358.6900
         314    13.342900     407.0000     362.2000     358.5200
         315    13.355100     344.0000     362.4600     358.3500
         316    13.367400     398.0000     362.8200     358.1900
         317    13.379700     398.0000     363.2900     358.0200
         318    13.391900     330.0000     363.9100     357.8600
         319    13.404200     339.0000     364.7500     357.6900
         320    13.416400     390.0000     365.8800     357.5300
         321    13.428700     378.0000     367.4000     357.3600
         322    13.440900     390.0000     369.4800     357.2000
         323    13.453200     338.0000     372.3500     357.0300
         324    13.465400     411.0000     376.3100     356.8700
         325    13.477700     397.0000     380.7800     356.7100
         326    13.489900     384.0000     387.8500     356.5400
         327    13.502200     424.0000     397.4400     356.3800
         328    13.514400     401.0000     410.4600     356.2200
         329    13.526700     410.0000     428.0700     356.0500
         330    13.538900     441.0000     451.9000     355.8900
         331    13.551200     462.0000     483.8400     355.7300
         332    13.563400     521.0000     523.6900     355.5700
         333    13.575700     511.0000     564.5600     355.4100
         334    13.587900     561.0000     597.7200     355.2400
         335    13.600200     634.0000     624.5700     355.0800
         336    13.612400     553.0000     644.6400     354.9200
         337    13.624700     662.0000     645.3600     354.7600
         338    13.636900     607.0000     615.3500     354.6000
         339    13.649200     530.0000     565.3300     354.4400
         340    13.661400     504.0000     516.5200     354.2800
         341    13.673700     474.0000     470.9300     354.1200
         342    13.685900     419.0000     430.7800     353.9600
         343    13.698200     380.0000     403.2400     353.8100
         344    13.710400     355.0000     387.0300     353.6500
         345    13.722700     358.0000     377.4900     353.4900
         346    13.734900     397.0000     371.5100     353.3300
         347    13.747200     377.0000     367.4900     353.1700
         348    13.759400     362.0000     364.6400     353.0200
         349    13.771700     383.0000     362.5200     352.8600
         350    13.783900     332.0000     360.8700     352.7000
         351    13.796200     357.0000     359.5700     352.5400
         352    13.808400     339.0000     358.5000     352.3900
         353    13.820700     326.0000     357.6100     352.2300
         354    13.832900     383.0000     356.8500     352.0800
         355    13.845200     351.0000     356.1900     351.9200
         356    13.857400     352.0000     355.6200     351.7700
         357    13.869700     381.0000     355.1000     351.6100
         358    13.881900     358.0000     354.6500     351.4600
         359    13.894200     357.0000     354.2300     351.3000
         360    13.906400     341.0000     353.8500     351.1500
         361    13.918700     338.0000     353.5000     350.9900
         362    13.930900     337.0000     353.1700     350.8400
         363    13.943200     355.0000     352.8700     350.6900
         364    13.955400     334.0000     352.5900     350.5300
         365    13.967700     341.0000     352.3200     350.3800
         366    13.979900     332.0000     352.0700     350.2300
         367    13.992200     373.0000     351.8300     350.0800
         368    14.004500     363.0000     351.6100     349.9300
         369    14.016700     346.0000     351.4100     349.7700
         370    14.029000     377.0000     351.2200     349.6200
         371    14.041200     353.0000     351.0400     349.4700
         372    14.053500     367.0000     350.9000     349.3200
         373    14.065700     349.0000     350.7700     349.1700
         374    14.078000     402.0000     350.6900     349.0200
         375    14.090200     352.0000     350.6500     348.8700
         376    14.102500     324.0000     350.6700     348.7200
         377    14.114700     343.0000     350.7800     348.5700
         378    14.127000     341.0000     350.9900     348.4200
         379    14.139200     332.0000     351.3400     348.2700
         380    14.151500     371.0000     351.8800     348.1300
         381    14.163700     380.0000     352.6600     347.9800
         382    14.176000     362.0000     353.6100     347.8300
         383    14.188200     398.0000     354.5300     347.6800
         384    14.200500     350.0000     355.2500     347.5400
         385    14.212700     359.0000     355.8200     347.3900
         386    14.225000     381.0000     356.1300     347.2400
         387    14.237200     373.0000     355.8000     347.1000
         388    14.249500     364.0000     354.6300     346.9500
         389    14.261700     340.0000     353.0900     346.8100
         390    14.274000     384.0000     351.6400     346.6600
         391    14.286200     332.0000     350.2500     346.5200
         392    14.298500     356.0000     349.0400     346.3700
         393    14.310700     355.0000     348.1600     346.2300
         394    14.323000     382.0000     347.5700     346.0800
         395    14.335200     382.0000     347.1500     345.9400
         396    14.347500     389.0000     346.8400     345.8000
         397    14.359700     364.0000     346.5700     345.6600
         398    14.372000     384.0000     346.3400     345.5100
         399    14.384200     350.0000     346.1300     345.3700
         400    14.396500     344.0000     345.9400     345.2300
         401    14.408700     354.0000     345.7500     345.0900
         402    14.421000     387.0000     345.5800     344.9500
         403    14.433200     352.0000     345.4000     344.8100
         404    14.445500     392.0000     345.2400     344.6700
         405    14.457700     345.0000     345.0700     344.5300
         406    14.470000     349.0000     344.9100     344.3900
         407    14.482200     359.0000     344.7600     344.2500
         408    14.494500     380.0000     344.6000     344.1100
         409    14.506700     318.0000     344.4500     343.9700
         410    14.519000     326.0000     344.2900     343.8300
         411    14.531200     328.0000     344.1400     343.6900
         412    14.543500     327.0000     343.9900     343.5600
         413    14.555700     341.0000     343.8500     343.4200
         414    14.568000     330.0000     343.7000     343.2800
         415    14.580200     319.0000     343.5600     343.1400
         416    14.592500     333.0000     343.4100     343.0100
         417    14.604700     318.0000     343.2700     342.8700
         418    14.617000     367.0000     343.1200     342.7400
         419    14.629200     323.0000     342.9800     342.6000
         420    14.641500     316.0000     342.8400     342.4700
         421    14.653800     349.0000     342.7000     342.3300
         422    14.666000     323.0000     342.5600     342.2000
         423    14.678300     382.0000     342.4200     342.0700
         424    14.690500     359.0000     342.2800     341.9300
         425    14.702800     357.0000     342.1500     341.8000
         426    14.715000     350.0000     342.0100     341.6700
         427    14.727300     316.0000     341.8700     341.5400
         428    14.739500     341.0000     341.7400     341.4100
         429    14.751800     327.0000     341.6000     341.2700
         430    14.764000     353.0000     341.4700     341.1400
         431    14.776300     332.0000     341.3400     341.0100
         432    14.788500     347.0000     341.2000     340.8800
         433    14.800800     344.0000     341.0700     340.7500
         434    14.813000     321.0000     340.9400     340.6200
         435    14.825300     336.0000     340.8100     340.5000
         436    14.837500     326.0000     340.6800     340.3700
         437    14.849800     353.0000     340.5500     340.2400
         438    14.862000     353.0000     340.4200     340.1100
         439    14.874300     344.0000     340.2900     339.9900
         440    14.886500     333.0000     340.1600     339.8600
         441    14.898800     338.0000     340.0300     339.7300
         442    14.911000     321.0000     339.9000     339.6100
         443    14.923300     358.0000     339.7700     339.4800
         444    14.935500     350.0000     339.6500     339.3600
         445    14.947800     353.0000     339.5200     339.2300
         446    14.960000     325.0000     339.4000     339.1100
         447    14.972300     344.0000     339.2700     338.9800
         448    14.984500     319.0000     339.1500     338.8600
         449    14.996800     333.0000     339.0200     338.7400
         450    15.009000     353.0000     338.9000     338.6200
         451    15.021300     299.0000     338.7800     338.4900
         452    15.033500     344.0000     338.6600     338.3700
         453    15.045800     339.0000     338.5300     338.2500
         454    15.058000     330.0000     338.4100     338.1300
         455    15.070300     333.0000     338.2900     338.0100
         456    15.082500     372.0000     338.1700     337.8900
         457    15.094800     322.0000     338.0500     337.7700
         458    15.107000     334.0000     337.9300     337.6500
         459    15.119300     330.0000     337.8100     337.5400
         460    15.131500     324.0000     337.7000     337.4200
         461    15.143800     330.0000     337.5800     337.3000
         462    15.156000     359.0000     337.4600     337.1800
         463    15.168300     363.0000     337.3500     337.0700
         464    15.180500     342.0000     337.2300     336.9500
         465    15.192800     340.0000     337.1100     336.8300
         466    15.205000     338.0000     337.0000     336.7200
         467    15.217300     342.0000     336.8900     336.6000
         468    15.229500     342.0000     336.7700     336.4900
         469    15.241800     364.0000     336.6600     336.3800
         470    15.254000     331.0000     336.5500     336.2600
         471    15.266300     329.0000     336.4300     336.1500
         472    15.278600     332.0000     336.3200     336.0400
         473    15.290800     346.0000     336.2100     335.9300
         474    15.303100     342.0000     336.1000     335.8200
         475    15.315300     340.0000     335.9900     335.7000
         476    15.327600     354.0000     335.8800     335.5900
         477    15.339800     324.0000     335.7700     335.4800
         478    15.352100     344.0000     335.6700     335.3700
         479    15.364300     338.0000     335.5600     335.2700
         480    15.376600     310.0000     335.4500     335.1600
         481    15.388800     309.0000     335.3400     335.0500
         482    15.401100     339.0000     335.2400     334.9400
         483    15.413300     328.0000     335.1300     334.8400
         484    15.425600     329.0000     335.0300     334.7300
         485    15.437800     339.0000     334.9200     334.6200
         486    15.450100     332.0000     334.8200     334.5200
         487    15.462300     329.0000     334.7200     334.4100
         488    15.474600     366.0000     334.6100     334.3100
         489    15.486800     345.0000     334.5100     334.2000
         490    15.499100     343.0000     334.4100     334.1000
         491    15.511300     335.0000     334.3100     334.0000
         492    15.523600     318.0000     334.2100     333.8900
         493    15.535800     334.0000     334.1100     333.7900
         494    15.548100     323.0000     334.0100     333.6900
         495    15.560300     365.0000     333.9200     333.5900
         496    15.572600     330.0000     333.8200     333.4900
         497    15.584800     310.0000     333.7200     333.3900
         498    15.597100     304.0000     333.6300     333.2900
         499    15.609300     353.0000     333.5300     333.1900
         500    15.621600     341.0000     333.4300     333.0900
         501    15.633800     321.0000     333.3400     333.0000
         502    15.646100     365.0000     333.2500     332.9000
         503    15.658300     323.0000     333.1500     332.8000
         504    15.670600     292.0000     333.0600     332.7000
         505    15.682800     346.0000     332.9700     332.6100
         506    15.695100     311.0000     332.8800     332.5100
         507    15.707300     351.0000     332.7900     332.4200
         508    15.719600     321.0000     332.7000     332.3200
         509    15.731800     348.0000     332.6100     332.2300
         510    15.744100     333.0000     332.5200     332.1400
         511    15.756300     292.0000     332.4400     332.0500
         512    15.768600     337.0000     332.3500     331.9500
         513    15.780800     346.0000     332.2600     331.8600
         514    15.793100     311.0000     332.1800     331.7700
         515    15.805300     382.0000     332.0900     331.6800
         516    15.817600     318.0000     332.0100     331.5900
         517    15.829800     347.0000     331.9300     331.5000
         518    15.842100     317.0000     331.8500     331.4100
         519    15.854300     339.0000     331.7600     331.3200
         520    15.866600     344.0000     331.6800     331.2400
         521    15.878800     309.0000     331.6000     331.1500
         522    15.891100     361.0000     331.5300     331.0600
         523    15.903300     337.0000     331.4500     330.9800
         524    15.915600     323.0000     331.3700     330.8900
         525    15.927900     325.0000     331.3000     330.8100
         526    15.940100     355.0000     331.2200     330.7200
         527    15.952400     306.0000     331.1500     330.6400
         528    15.964600     352.0000     331.0700     330.5500
         529    15.976900     319.0000     331.0000     330.4700
         530    15.989100     307.0000     330.9300     330.3900
         531    16.001400     319.0000     330.8700     330.3100
         532    16.013600     370.0000     330.8000     330.2200
         533    16.025900     345.0000     330.7400     330.1400
         534    16.038100     334.0000     330.6900     330.0600
         535    16.050400     331.0000     330.6400     329.9800
         536    16.062600     324.0000     330.6100     329.9100
         537    16.074900     338.0000     330.6000     329.8300
         538    16.087100     347.0000     330.6500     329.7500
         539    16.099400     333.0000     330.6200     329.6700
         540    16.111600     325.0000     330.5800     329.6000
         541    16.123900     339.0000     330.6000     329.5200
         542    16.136100     308.0000     330.6600     329.4400
         543    16.148400     339.0000     330.5900     329.3700
         544    16.160600     301.0000     330.2700     329.2900
         545    16.172900     343.0000     330.1900     329.2200
         546    16.185100     320.0000     330.1600     329.1500
         547    16.197400     327.0000     329.9900     329.0700
         548    16.209600     331.0000     329.8700     329.0000
         549    16.221900     357.0000     329.8100     328.9300
         550    16.234100     322.0000     329.7700     328.8600
         551    16.246400     312.0000     329.7300     328.7900
         552    16.258600     306.0000     329.6900     328.7200
         553    16.270900     347.0000     329.6500     328.6500
         554    16.283100     357.0000     329.6200     328.5800
         555    16.295400     350.0000     329.5900     328.5100
         556    16.307600     352.0000     329.5600     328.4400
         557    16.319900     313.0000     329.5300     328.3800
         558    16.332100     329.0000     329.5100     328.3100
         559    16.344400     322.0000     329.4900     328.2400
         560    16.356600     336.0000     329.4800     328.1800
         561    16.368900     343.0000     329.4700     328.1100
         562    16.381100     323.0000     329.4600     328.0500
         563    16.393400     341.0000     329.4600     327.9800
         564    16.405600     327.0000     329.4700     327.9200
         565    16.417900     339.0000     329.4800     327.8600
         566    16.430100     334.0000     329.5000     327.8000
         567    16.442400     346.0000     329.5200     327.7300
         568    16.454600     337.0000     329.5600     327.6700
         569    16.466900     335.0000     329.6000     327.6100
         570    16.479100     319.0000     329.6600     327.5500
         571    16.491400     344.0000     329.7200     327.4900
         572    16.503600     314.0000     329.8000     327.4300
         573    16.515900     344.0000     329.8700     327.3800
         574    16.528100     369.0000     329.9800     327.3200
         575    16.540400     319.0000     330.1100     327.2600
         576    16.552600     328.0000     330.2500     327.2100
         577    16.564900     339.0000     330.4200     327.1500
         578    16.577200     324.0000     330.6200     327.0900
         579    16.589400     303.0000     330.8400     327.0400
         580    16.601700     326.0000     331.1000     326.9800
         581    16.613900     333.0000     331.4000     326.9300
         582    16.626200     332.0000     331.7400     326.8800
         583    16.638400     343.0000     332.1400     326.8300
         584    16.650700     312.0000     332.5900     326.7700
         585    16.662900     318.0000     333.1200     326.7200
         586    16.675200     334.0000     333.7300     326.6700
         587    16.687400     349.0000     334.4600     326.6200
         588    16.699700     328.0000     335.3300     326.5700
         589    16.711900     364.0000     336.3900     326.5200
         590    16.724200     328.0000     337.7000     326.4700
         591    16.736400     338.0000     339.3600     326.4300
         592    16.748700     352.0000     341.5100     326.3800
         593    16.760900     338.0000     344.3400     326.3300
         594    16.773200     319.0000     348.1800     326.2900
         595    16.785400     332.0000     353.5200     326.2400
         596    16.797700     391.0000     361.0800     326.1900
         597    16.809900     354.0000     371.9400     326.1500
         598    16.822200     407.0000     387.4900     326.1100
         599    16.834400     391.0000     409.4100     326.0600
         600    16.846700     431.0000     440.3400     326.0200
         601    16.858900     504.0000     485.7300     325.9800
         602    16.871200     534.0000     554.3900     325.9400
         603    16.883400     627.0000     655.8200     325.8900
         604    16.895700     728.0000     782.8300     325.8500
         605    16.907900     833.0000     886.6200     325.8100
         606    16.920200    1027.0000     967.8200     325.7700
         607    16.932400    1100.0000    1072.0300     325.7400
         608    16.944700    1201.0000    1164.9900     325.7000
         609    16.956900    1058.0000    1130.5200     325.6600
         610    16.969200     962.0000     952.2200     325.6200
         611    16.981400     850.0000     808.6900     325.5900
         612    16.993700     779.0000     727.2500     325.5500
         613    17.005900     608.0000     615.4100     325.5100
         614    17.018200     515.0000     492.0100     325.4800
         615    17.030400     409.0000     419.8100     325.4400
         616    17.042700     393.0000     385.4600     325.4100
         617    17.054900     321.0000     367.5700     325.3800
         618    17.067200     361.0000     357.0200     325.3400
         619    17.079400     350.0000     350.1800     325.3100
         620    17.091700     356.0000     345.5800     325.2800
         621    17.103900     356.0000     342.0900     325.2500
         622    17.116200     350.0000     339.4500     325.2200
         623    17.128400     337.0000     337.4000     325.1900
         624    17.140700     349.0000     335.7700     325.1600
         625    17.152900     338.0000     334.4500     325.1300
         626    17.165200     327.0000     333.3600     325.1000
         627    17.177400     337.0000     332.4500     325.0700
         628    17.189700     331.0000     331.6700     325.0500
         629    17.201900     350.0000     331.0100     325.0200
         630    17.214200     321.0000     330.4400     324.9900
         631    17.226500     354.0000     329.9500     324.9700
         632    17.238700     330.0000     329.5200     324.9400
         633    17.251000     337.0000     329.1300     324.9200
         634    17.263200     317.0000     328.7900     324.8900
         635    17.275500     338.0000     328.4900     324.8700
         636    17.287700     336.0000     328.2100     324.8500
         637    17.300000     340.0000     327.9700     324.8300
         638    17.312200     342.0000     327.7500     324.8000
         639    17.324500     337.0000     327.5400     324.7800
         640    17.336700     345.0000     327.3600     324.7600
         641    17.349000     333.0000     327.1900     324.7400
         642    17.361200     330.0000     327.0400     324.7200
         643    17.373500     307.0000     326.8900     324.7000
         644    17.385700     340.0000     326.7600     324.6800
         645    17.398000     325.0000     326.6400     324.6700
         646    17.410200     323.0000     326.5300     324.6500
         647    17.422500     304.0000     326.4200     324.6300
         648    17.434700     332.0000     326.3300     324.6100
         649    17.447000     337.0000     326.2400     324.6000
         650    17.459200     337.0000     326.1500     324.5800
         651    17.471500     316.0000     326.0700     324.5700
         652    17.483700     352.0000     326.0000     324.5500
         653    17.496000     316.0000     325.9300     324.5400
         654    17.508200     335.0000     325.8700     324.5300
         655    17.520500     319.0000     325.8000     324.5100
         656    17.532700     367.0000     325.7500     324.5000
         657    17.545000     309.0000     325.6900     324.4900
         658    17.557200     352.0000     325.6400     324.4800
         659    17.569500     323.0000     325.5900     324.4700
         660    17.581700     303.0000     325.5400     324.4600
         661    17.594000     343.0000     325.5000     324.4500
         662    17.606200     315.0000     325.4600     324.4400
         663    17.618500     309.0000     325.4200     324.4300
         664    17.630700     359.0000     325.3800     324.4200
         665    17.643000     342.0000     325.3400     324.4100
         666    17.655200     298.0000     325.3100     324.4000
         667    17.667500     341.0000     325.2800     324.4000
         668    17.679700     318.0000     325.2500     324.3900
         669    17.692000     321.0000     325.2300     324.3900
         670    17.704200     352.0000     325.2000     324.3800
         671    17.716500     307.0000     325.1900     324.3800
         672    17.728700     326.0000     325.1800     324.3700
         673    17.741000     350.0000     325.1700     324.3700
         674    17.753200     313.0000     325.1800     324.3600
         675    17.765500     328.0000     325.2000     324.3600
         676    17.777700     310.0000     325.2500     324.3600
         677    17.790000     312.0000     325.3600     324.3600
         678    17.802200     320.0000     325.6000     324.3600
         679    17.814500     323.0000     325.8600     324.3500
         680    17.826700     337.0000     325.8500     324.3500
         681    17.839000     309.0000     325.9900     324.3500
         682    17.851300     309.0000     326.3600     324.3600
         683    17.863500     316.0000     326.6500     324.3600
         684    17.875800     354.0000     326.0000     324.3600
         685    17.888000     308.0000     325.5300     324.3600
         686    17.900300     335.0000     325.5800     324.3600
         687    17.912500     329.0000     325.5800     324.3700
         688    17.924800     345.0000     325.1400     324.3700
         689    17.937000     305.0000     324.9900     324.3700
         690    17.949300     321.0000     324.9600     324.3800
         691    17.961500     360.0000     324.9500     324.3800
         692    17.973800     342.0000     324.9400     324.3900
         693    17.986000     324.0000     324.9400     324.3900
         694    17.998300     325.0000     324.9400     324.4000
         695    18.010500     324.0000     324.9400     324.4100
         696    18.022800     294.0000     324.9500     324.4100
         697    18.035000     327.0000     324.9500     324.4200
         698    18.047300     333.0000     324.9600     324.4300
         699    18.059500     299.0000     324.9700     324.4400
         700    18.071800     319.0000     324.9800     324.4500
         701    18.084000     326.0000     324.9900     324.4500
         702    18.096300     339.0000     325.0100     324.4600
         703    18.108500     320.0000     325.0200     324.4700
         704    18.120800     328.0000     325.0400     324.4900
         705    18.133000     335.0000     325.0700     324.5000
         706    18.145300     329.0000     325.1000     324.5100
         707    18.157500     337.0000     325.1300     324.5200
         708    18.169800     320.0000     325.1700     324.5300
         709    18.182000     303.0000     325.2100     324.5500
         710    18.194300     343.0000     325.2700     324.5600
         711    18.206500     323.0000     325.3400     324.5700
         712    18.218800     338.0000     325.4300     324.5900
         713    18.231000     342.0000     325.5500     324.6000
         714    18.243300     341.0000     325.7100     324.6200
         715    18.255500     329.0000     325.9300     324.6300
         716    18.267800     311.0000     326.2300     324.6500
         717    18.280000     362.0000     326.5700     324.6600
         718    18.292300     335.0000     327.1300     324.6800
         719    18.304500     305.0000     327.9300     324.7000
         720    18.316800     330.0000     329.0600     324.7200
         721    18.329000     327.0000     330.5800     324.7300
         722    18.341300     311.0000     332.3200     324.7500
         723    18.353500     301.0000     333.9200     324.7700
         724    18.365800     314.0000     335.3800     324.7900
         725    18.378000     325.0000     336.8500     324.8100
         726    18.390300     315.0000     337.7900     324.8300
         727    18.402500     365.0000     337.2200     324.8500
         728    18.414800     341.0000     335.2900     324.8700
         729    18.427000     331.0000     333.4400     324.8900
         730    18.439300     329.0000     332.0600     324.9100
         731    18.451500     336.0000     330.5500     324.9400
         732    18.463800     330.0000     328.8900     324.9600
         733    18.476000     353.0000     327.6200     324.9800
         734    18.488300     328.0000     326.8600     325.0000
         735    18.500600     341.0000     326.4200     325.0300
         736    18.512800     350.0000     326.1700     325.0500
         737    18.525100     327.0000     326.0100     325.0800
         738    18.537300     337.0000     325.9100     325.1000
         739    18.549600     323.0000     325.8500     325.1300
         740    18.561800     325.0000     325.8000     325.1500
         741    18.574100     342.0000     325.7800     325.1800
         742    18.586300     323.0000     325.7600     325.2000
         743    18.598600     330.0000     325.7500     325.2300
         744    18.610800     331.0000     325.7500     325.2600
         745    18.623100     295.0000     325.7500     325.2800
         746    18.635300     318.0000     325.7600     325.3100
         747    18.647600     321.0000     325.7700     325.3400
         748    18.659800     378.0000     325.7900     325.3700
         749    18.672100     346.0000     325.8000     325.4000
         750    18.684300     342.0000     325.8200     325.4200
         751    18.696600     348.0000     325.8500     325.4500
         752    18.708800     354.0000     325.8700     325.4800
         753    18.721100     327.0000     325.9000     325.5100
         754    18.733300     332.0000     325.9300     325.5400
         755    18.745600     293.0000     325.9800     325.5700
         756    18.757800     338.0000     326.0100     325.6100
         757    18.770100     323.0000     326.0400     325.6400
         758    18.782300     346.0000     326.0800     325.6700
         759    18.794600     312.0000     326.1400     325.7000
         760    18.806800     332.0000     326.1600     325.7300
         761    18.819100     332.0000     326.1400     325.7700
         762    18.831300     333.0000     326.1600     325.8000
         763    18.843600     313.0000     326.2000     325.8300
         764    18.855800     308.0000     326.2200     325.8700
         765    18.868100     333.0000     326.2300     325.9000
         766    18.880300     339.0000     326.2600     325.9300
         767    18.892600     331.0000     326.2900     325.9700
         768    18.904800     329.0000     326.3200     326.0000
         769    18.917100     317.0000     326.3500     326.0400
         770    18.929300     309.0000     326.3900     326.0800
         771    18.941600     300.0000     326.4200     326.1100
         772    18.953800     318.0000     326.4600     326.1500
         773    18.966100     341.0000     326.4900     326.1800
         774    18.978300     344.0000     326.5300     326.2200
         775    18.990600     349.0000     326.5700     326.2600
         776    19.002800     334.0000     326.6100     326.3000
         777    19.015100     319.0000     326.6400     326.3300
         778    19.027300     297.0000     326.6800     326.3700
         779    19.039600     306.0000     326.7200     326.4100
         780    19.051800     336.0000     326.7600     326.4500
         781    19.064100     320.0000     326.8000     326.4900
         782    19.076300     333.0000     326.8300     326.5300
         783    19.088600     326.0000     326.8800     326.5700
         784    19.100800     312.0000     326.9100     326.6100
         785    19.113100     296.0000     326.9500     326.6500
         786    19.125300     341.0000     326.9900     326.6900
         787    19.137600     338.0000     327.0400     326.7300
         788    19.149900     329.0000     327.0800     326.7700
         789    19.162100     340.0000     327.1200     326.8100
         790    19.174400     301.0000     327.1600     326.8500
         791    19.186600     322.0000     327.2000     326.8900
         792    19.198900     314.0000     327.2500     326.9300
         793    19.211100     311.0000     327.2900     326.9700
         794    19.223400     319.0000     327.3300     327.0200
         795    19.235600     373.0000     327.3800     327.0600
         796    19.247900     314.0000     327.4200     327.1000
         797    19.260100     355.0000     327.4700     327.1500
         798    19.272400     364.0000     327.5100     327.1900
         799    19.284600     337.0000     327.5600     327.2300
         800    19.296900     322.0000     327.6100     327.2800
         801    19.309100     314.0000     327.6500     327.3200
         802    19.321400     339.0000     327.7000     327.3600
         803    19.333600     343.0000     327.7500     327.4100
         804    19.345900     320.0000     327.8000     327.4500
         805    19.358100     345.0000     327.8400     327.5000
         806    19.370400     330.0000     327.8900     327.5400
         807    19.382600     329.0000     327.9400     327.5900
         808    19.394900     340.0000     327.9900     327.6400
         809    19.407100     334.0000     328.0400     327.6800
         810    19.419400     334.0000     328.1000     327.7300
         811    19.431600     312.0000     328.1500     327.7700
         812    19.443900     318.0000     328.2100     327.8200
         813    19.456100     340.0000     328.2600     327.8700
         814    19.468400     335.0000     328.3300     327.9100
         815    19.480600     313.0000     328.4000     327.9600
         816    19.492900     336.0000     328.4800     328.0100
         817    19.505100     310.0000     328.6000     328.0600
         818    19.517400     304.0000     328.7700     328.1000
         819    19.529600     293.0000     328.8600     328.1500
         820    19.541900     326.0000     328.9400     328.2000
         821    19.554100     331.0000     329.0900     328.2500
         822    19.566400     314.0000     329.3100     328.3000
         823    19.578600     330.0000     329.3700     328.3500
         824    19.590900     290.0000     329.1000     328.3900
         825    19.603100     385.0000     329.1100     328.4400
         826    19.615400     328.0000     329.2100     328.4900
         827    19.627600     352.0000     329.2600     328.5400
         828    19.639900     355.0000     329.1500     328.5900
         829    19.652100     320.0000     329.1700     328.6400
         830    19.664400     332.0000     329.2200     328.6900
         831    19.676600     347.0000     329.2900     328.7400
         832    19.688900     306.0000     329.3500     328.7900
         833    19.701100     307.0000     329.4200     328.8400
         834    19.713400     329.0000     329.4900     328.8900
         835    19.725600     331.0000     329.5600     328.9400
         836    19.737900     312.0000     329.6300     328.9900
         837    19.750100     352.0000     329.7100     329.0500
         838    19.762400     323.0000     329.7900     329.1000
         839    19.774700     338.0000     329.8700     329.1500
         840    19.786900     349.0000     329.9500     329.2000
         841    19.799200     340.0000     330.0400     329.2500
         842    19.811400     327.0000     330.1300     329.3000
         843    19.823700     330.0000     330.2300     329.3600
         844    19.835900     352.0000     330.3400     329.4100
         845    19.848200     333.0000     330.4500     329.4600
         846    19.860400     329.0000     330.5700     329.5100
         847    19.872700     317.0000     330.7000     329.5600
         848    19.884900     314.0000     330.8500     329.6200
         849    19.897200     331.0000     331.0100     329.6700
         850    19.909400     313.0000     331.1900     329.7200
         851    19.921700     347.0000     331.3900     329.7800
         852    19.933900     303.0000     331.6300     329.8300
         853    19.946200     345.0000     331.9100     329.8800
         854    19.958400     330.0000     332.2400     329.9400
         855    19.970700     339.0000     332.6500     329.9900
         856    19.982900     305.0000     333.1700     330.0400
         857    19.995200     331.0000     333.8300     330.1000
         858    20.007400     342.0000     334.6800     330.1500
         859    20.019700     344.0000     335.8200     330.2000
         860    20.031900     338.0000     337.3600     330.2600
         861    20.044200     324.0000     339.5300     330.3100
         862    20.056400     359.0000     342.6300     330.3700
         863    20.068700     363.0000     347.1500     330.4200
         864    20.080900     357.0000     353.7400     330.4700
         865    20.093200     390.0000     362.8900     330.5300
         866    20.105400     374.0000     374.1100     330.5800
         867    20.117700     400.0000     385.6100     330.6400
         868    20.129900     422.0000     396.1400     330.6900
         869    20.142200     446.0000     406.6800     330.7500
         870    20.154400     449.0000     415.1500     330.8000
         871    20.166700     446.0000     416.2600     330.8600
         872    20.178900     409.0000     406.2400     330.9100
         873    20.191200     433.0000     392.6800     330.9700
         874    20.203400     397.0000     382.8900     331.0200
         875    20.215700     385.0000     374.8600     331.0800
         876    20.227900     362.0000     365.1100     331.1300
         877    20.240200     344.0000     354.0400     331.1900
         878    20.252400     332.0000     346.0400     331.2400
         879    20.264700     354.0000     341.3300     331.3000
         880    20.276900     317.0000     338.6200     331.3500
         881    20.289200     337.0000     336.9700     331.4100
         882    20.301400     343.0000     335.9100     331.4700
         883    20.313700     347.0000     335.1900     331.5200
         884    20.325900     355.0000     334.6900     331.5800
         885    20.338200     317.0000     334.3200     331.6300
         886    20.350400     357.0000     334.0500     331.6900
         887    20.362700     329.0000     333.8500     331.7400
         888    20.374900     312.0000     333.7000     331.8000
         889    20.387200     320.0000     333.5800     331.8600
         890    20.399400     352.0000     333.5000     331.9100
         891    20.411700     310.0000     333.4400     331.9700
         892    20.424000     321.0000     333.4000     332.0200
         893    20.436200     357.0000     333.3700     332.0800
         894    20.448500     311.0000     333.3500     332.1400
         895    20.460700     330.0000     333.3500     332.1900
         896    20.473000     308.0000     333.3500     332.2500
         897    20.485200     349.0000     333.3600     332.3000
         898    20.497500     317.0000     333.3800     332.3600
         899    20.509700     349.0000     333.4000     332.4200
         900    20.522000     303.0000     333.4200     332.4700
         901    20.534200     330.0000     333.4600     332.5300
         902    20.546500     324.0000     333.4900     332.5900
         903    20.558700     340.0000     333.5300     332.6400
         904    20.571000     337.0000     333.5700     332.7000
         905    20.583200     330.0000     333.6100     332.7500
         906    20.595500     369.0000     333.6500     332.8100
         907    20.607700     363.0000     333.7000     332.8700
         908    20.620000     339.0000     333.7500     332.9200
         909    20.632200     329.0000     333.8000     332.9800
         910    20.644500     364.0000     333.8500     333.0300
         911    20.656700     324.0000     333.9000     333.0900
         912    20.669000     329.0000     333.9600     333.1500
         913    20.681200     336.0000     334.0200     333.2000
         914    20.693500     340.0000     334.0800     333.2600
         915    20.705700     355.0000     334.1400     333.3100
         916    20.718000     349.0000     334.2000     333.3700
         917    20.730200     352.0000     334.2700     333.4300
         918    20.742500     352.0000     334.3400     333.4800
         919    20.754700     346.0000     334.4200     333.5400
         920    20.767000     310.0000     334.5200     333.5900
         921    20.779200     348.0000     334.6300     333.6500
         922    20.791500     317.0000     334.7800     333.7100
         923    20.803700     327.0000     335.0100     333.7600
         924    20.816000     363.0000     335.4000     333.8200
         925    20.828200     379.0000     335.5700     333.8700
         926    20.840500     377.0000     335.7300     333.9300
         927    20.852700     347.0000     336.0600     333.9800
         928    20.865000     311.0000     336.5900     334.0400
         929    20.877200     380.0000     336.6300     334.1000
         930    20.889500     382.0000     335.8100     334.1500
         931    20.901700     352.0000     335.7700     334.2100
         932    20.914000     321.0000     335.9700     334.2600
         933    20.926200     356.0000     336.1000     334.3200
         934    20.938500     348.0000     335.7300     334.3700
         935    20.950700     328.0000     335.6200     334.4300
         936    20.963000     354.0000     335.6700     334.4800
         937    20.975200     352.0000     335.7500     334.5400
         938    20.987500     313.0000     335.8400     334.5900
         939    20.999700     331.0000     335.9400     334.6500
         940    21.012000     331.0000     336.0400     334.7000
         941    21.024200     348.0000     336.1400     334.7600
         942    21.036500     350.0000     336.2600     334.8100
         943    21.048700     328.0000     336.3800     334.8600
         944    21.061000     321.0000     336.5000     334.9200
         945    21.073300     318.0000     336.6300     334.9700
         946    21.085500     292.0000     336.7800     335.0300
         947    21.097800     290.0000     336.9300     335.0800
         948    21.110000     346.0000     337.0900     335.1400
         949    21.122300     348.0000     337.2700     335.1900
         950    21.134500     315.0000     337.4700     335.2400
         951    21.146800     374.0000     337.6900     335.3000
         952    21.159000     359.0000     337.9400     335.3500
         953    21.171300     296.0000     338.2200     335.4100
         954    21.183500     332.0000     338.5500     335.4600
         955    21.195800     343.0000     338.9300     335.5100
         956    21.208000     336.0000     339.4000     335.5700
         957    21.220300     345.0000     339.9700     335.6200
         958    21.232500     329.0000     340.6800     335.6700
         959    21.244800     340.0000     341.5800     335.7200
         960    21.257000     329.0000     342.7600     335.7800
         961    21.269300     372.0000     344.3100     335.8300
         962    21.281500     297.0000     346.4300     335.8800
         963    21.293800     356.0000     349.4100     335.9300
         964    21.306000     328.0000     353.6900     335.9900
         965    21.318300     371.0000     359.8200     336.0400
         966    21.330500     352.0000     368.3700     336.0900
         967    21.342800     405.0000     379.2600     336.1400
         968    21.355000     423.0000     390.8900     336.2000
         969    21.367300     397.0000     401.8100     336.2500
         970    21.379500     372.0000     412.5300     336.3000
         971    21.391800     407.0000     422.1100     336.3500
         972    21.404000     412.0000     425.2800     336.4000
         973    21.416300     402.0000     417.6400     336.4500
         974    21.428500     367.0000     404.8400     336.5000
         975    21.440800     385.0000     395.0200     336.5500
         976    21.453000     367.0000     387.9700     336.6000
         977    21.465300     356.0000     379.4300     336.6600
         978    21.477500     369.0000     368.8200     336.7100
         979    21.489800     366.0000     359.7300     336.7600
         980    21.502000     402.0000     353.9500     336.8100
         981    21.514300     374.0000     350.7000     336.8600
         982    21.526500     316.0000     348.9800     336.9100
         983    21.538800     320.0000     348.1600     336.9600
         984    21.551000     334.0000     347.9200     337.0000
         985    21.563300     362.0000     348.1200     337.0500
         986    21.575500     322.0000     348.7000     337.1000
         987    21.587800     368.0000     349.6700     337.1500
         988    21.600000     358.0000     351.0700     337.2000
         989    21.612300     346.0000     352.9900     337.2500
         990    21.624500     350.0000     355.5900     337.3000
         991    21.636800     338.0000     358.6800     337.3500
         992    21.649000     387.0000     363.2700     337.3900
         993    21.661300     388.0000     369.5200     337.4400
         994    21.673500     383.0000     378.2300     337.4900
         995    21.685800     394.0000     390.6700     337.5400
         996    21.698100     408.0000     408.7700     337.5900
         997    21.710300     432.0000     435.4300     337.6300
         998    21.722600     424.0000     474.0400     337.6800
         999    21.734800     497.0000     525.3100     337.7300
        1000    21.747100     536.0000     581.8600     337.7700
        1001    21.759300     631.0000     635.1300     337.8200
        1002    21.771600     686.0000     688.1000     337.8700
        1003    21.783800     756.0000     739.1500     337.9100
        1004    21.796100     760.0000     762.0700     337.9600
        1005    21.808300     701.0000     727.4000     338.0000
        1006    21.820600     617.0000     659.9900     338.0500
        1007    21.832800     584.0000     608.9000     338.0900
        1008    21.845100     548.0000     576.8400     338.1400
        1009    21.857300     501.0000     538.4800     338.1800
        1010    21.869600     467.0000     484.9600     338.2300
        1011    21.881800     412.0000     435.4500     338.2700
        1012    21.894100     395.0000     402.7800     338.3200
        1013    21.906300     371.0000     382.6400     338.3600
        1014    21.918600     329.0000     370.9100     338.4100
        1015    21.930800     384.0000     363.7600     338.4500
        1016    21.943100     334.0000     359.0500     338.4900
        1017    21.955300     363.0000     355.4300     338.5400
        1018    21.967600     353.0000     352.5400     338.5800
        1019    21.979800     339.0000     350.5900     338.6200
        1020    21.992100     362.0000     349.1400     338.6600
        1021    22.004300     339.0000     348.0200     338.7100
        1022    22.016600     351.0000     347.1600     338.7500
        1023    22.028800     353.0000     346.5100     338.7900
        1024    22.041100     357.0000     346.0300     338.8300
        1025    22.053300     382.0000     345.7300     338.8700
        1026    22.065600     378.0000     345.6000     338.9100
        1027    22.077800     323.0000     345.6900     338.9600
        1028    22.090100     355.0000     346.0500     339.0000
        1029    22.102300     335.0000     346.7700     339.0400
        1030    22.114600     355.0000     347.9800     339.0800
        1031    22.126800     335.0000     349.6700     339.1200
        1032    22.139100     377.0000     351.5500     339.1600
        1033    22.151300     334.0000     353.3300     339.2000
        1034    22.163600     380.0000     355.1300     339.2400
        1035    22.175800     360.0000     356.8000     339.2700
        1036    22.188100     374.0000     357.3800     339.3100
        1037    22.200300     331.0000     355.9300     339.3500
        1038    22.212600     337.0000     353.4300     339.3900
        1039    22.224800     366.0000     351.5500     339.4300
        1040    22.237100     331.0000     350.3200     339.4700
        1041    22.249300     347.0000     348.8900     339.5000
        1042    22.261600     347.0000     346.9100     339.5400
        1043    22.273800     348.0000     345.0500     339.5800
        1044    22.286100     358.0000     343.7900     339.6100
        1045    22.298300     314.0000     343.0300     339.6500
        1046    22.310600     350.0000     342.5800     339.6900
        1047    22.322800     336.0000     342.2900     339.7200
        1048    22.335100     339.0000     342.1000     339.7600
        1049    22.347400     326.0000     341.9600     339.7900
        1050    22.359600     358.0000     341.8700     339.8300
        1051    22.371900     353.0000     341.8000     339.8600
        1052    22.384100     353.0000     341.7500     339.9000
        1053    22.396400     297.0000     341.7200     339.9300
        1054    22.408600     339.0000     341.6900     339.9700
        1055    22.420900     325.0000     341.6700     340.0000
        1056    22.433100     357.0000     341.6600     340.0300
        1057    22.445400     352.0000     341.6500     340.0700
        1058    22.457600     361.0000     341.6400     340.1000
        1059    22.469900     380.0000     341.6400     340.1300
        1060    22.482100     344.0000     341.6300     340.1700
        1061    22.494400     337.0000     341.6200     340.2000
        1062    22.506600     312.0000     341.6200     340.2300
        1063    22.518900     367.0000     341.6100     340.2600
        1064    22.531100     360.0000     341.6000     340.2900
        1065    22.543400     368.0000     341.6000     340.3200
        1066    22.555600     326.0000     341.5900     340.3500
        1067    22.567900     319.0000     341.5800     340.3800
        1068    22.580100     363.0000     341.5700     340.4200
        1069    22.592400     348.0000     341.5600     340.4400
        1070    22.604600     316.0000     341.5600     340.4700
        1071    22.616900     335.0000     341.5500     340.5000
        1072    22.629100     355.0000     341.5400     340.5300
        1073    22.641400     343.0000     341.5400     340.5600
        1074    22.653600     364.0000     341.5400     340.5900
        1075    22.665900     358.0000     341.5400     340.6200
        1076    22.678100     374.0000     341.5400     340.6500
        1077    22.690400     353.0000     341.5400     340.6700
        1078    22.702600     320.0000     341.5500     340.7000
        1079    22.714900     380.0000     341.5500     340.7300
        1080    22.727100     327.0000     341.5600     340.7500
        1081    22.739400     369.0000     341.5700     340.7800
        1082    22.751600     327.0000     341.5800     340.8100
        1083    22.763900     349.0000     341.5800     340.8300
        1084    22.776100     358.0000     341.6000     340.8600
        1085    22.788400     310.0000     341.6100     340.8800
        1086    22.800600     367.0000     341.6200     340.9100
        1087    22.812900     354.0000     341.6300     340.9300
        1088    22.825100     336.0000     341.6400     340.9600
        1089    22.837400     335.0000     341.6600     340.9800
        1090    22.849600     310.0000     341.6700     341.0000
        1091    22.861900     365.0000     341.6800     341.0300
        1092    22.874100     349.0000     341.7000     341.0500
        1093    22.886400     345.0000     341.7100     341.0700
        1094    22.898600     344.0000     341.7200     341.0900
        1095    22.910900     350.0000     341.7400     341.1200
        1096    22.923100     358.0000     341.7500     341.1400
        1097    22.935400     341.0000     341.7700     341.1600
        1098    22.947600     338.0000     341.7800     341.1800
        1099    22.959900     333.0000     341.8000     341.2000
        1100    22.972100     345.0000     341.8100     341.2200
        1101    22.984400     350.0000     341.8200     341.2400
        1102    22.996700     318.0000     341.8400     341.2600
        1103    23.008900     331.0000     341.8500     341.2800
        1104    23.021200     353.0000     341.8700     341.3000
        1105    23.033400     316.0000     341.8800     341.3200
        1106    23.045700     351.0000     341.9000     341.3300
        1107    23.057900     342.0000     341.9100     341.3500
        1108    23.070200     334.0000     341.9200     341.3700
        1109    23.082400     345.0000     341.9400     341.3900
        1110    23.094700     345.0000     341.9500     341.4000
        1111    23.106900     348.0000     341.9600     341.4200
        1112    23.119200     345.0000     341.9800     341.4400
        1113    23.131400     314.0000     341.9900     341.4500
        1114    23.143700     369.0000     342.0000     341.4700
        1115    23.155900     343.0000     342.0100     341.4800
        1116    23.168200     378.0000     342.0300     341.5000
        1117    23.180400     361.0000     342.0400     341.5100
        1118    23.192700     361.0000     342.0500     341.5300
        1119    23.204900     318.0000     342.0600     341.5400
        1120    23.217200     350.0000     342.0800     341.5500
        1121    23.229400     329.0000     342.0900     341.5700
        1122    23.241700     357.0000     342.1000     341.5800
        1123    23.253900     334.0000     342.1100     341.5900
        1124    23.266200     330.0000     342.1200     341.6000
        1125    23.278400     361.0000     342.1300     341.6200
        1126    23.290700     368.0000     342.1400     341.6300
        1127    23.302900     379.0000     342.1500     341.6400
        1128    23.315200     356.0000     342.1600     341.6500
        1129    23.327400     319.0000     342.1700     341.6600
        1130    23.339700     381.0000     342.1800     341.6700
        1131    23.351900     349.0000     342.1900     341.6800
        1132    23.364200     333.0000     342.2000     341.6900
        1133    23.376400     365.0000     342.2000     341.7000
        1134    23.388700     321.0000     342.2100     341.7100
        1135    23.400900     359.0000     342.2200     341.7100
        1136    23.413200     343.0000     342.2300     341.7200
        1137    23.425400     353.0000     342.2400     341.7300
        1138    23.437700     324.0000     342.2400     341.7400
        1139    23.449900     353.0000     342.2500     341.7400
        1140    23.462200     340.0000     342.2600     341.7500
        1141    23.474400     346.0000     342.2600     341.7600
        1142    23.486700     339.0000     342.2700     341.7600
        1143    23.498900     338.0000     342.2700     341.7700
        1144    23.511200     353.0000     342.2800     341.7700
        1145    23.523400     342.0000     342.2900     341.7800
        1146    23.535700     350.0000     342.2900     341.7800
        1147    23.547900     342.0000     342.2900     341.7800
        1148    23.560200     359.0000     342.3000     341.7900
        1149    23.572400     361.0000     342.3000     341.7900
        1150    23.584700     326.0000     342.3100     341.7900
        1151    23.596900     331.0000     342.3100     341.8000
        1152    23.609200     359.0000     342.3100     341.8000
        1153    23.621400     338.0000     342.3200     341.8000
        1154    23.633700     331.0000     342.3200     341.8000
        1155    23.646000     334.0000     342.3200     341.8000
        1156    23.658200     330.0000     342.3200     341.8000
        1157    23.670500     345.0000     342.3200     341.8000
        1158    23.682700     329.0000     342.3300     341.8000
        1159    23.695000     355.0000     342.3300     341.8000
        1160    23.707200     344.0000     342.3300     341.8000
        1161    23.719500     344.0000     342.3300     341.8000
        1162    23.731700     330.0000     342.3300     341.8000
        1163    23.744000     347.0000     342.3300     341.8000
        1164    23.756200     354.0000     342.3300     341.7900
        1165    23.768500     332.0000     342.3300     341.7900
        1166    23.780700     351.0000     342.3300     341.7900
        1167    23.793000     326.0000     342.3200     341.7800
        1168    23.805200     313.0000     342.3200     341.7800
        1169    23.817500     322.0000     342.3200     341.7700
        1170    23.829700     342.0000     342.3200     341.7700
        1171    23.842000     366.0000     342.3200     341.7600
        1172    23.854200     318.0000     342.3100     341.7600
        1173    23.866500     330.0000     342.3100     341.7500
        1174    23.878700     368.0000     342.3100     341.7500
        1175    23.891000     346.0000     342.3000     341.7400
        1176    23.903200     357.0000     342.3000     341.7300
        1177    23.915500     332.0000     342.3000     341.7300
        1178    23.927700     355.0000     342.2900     341.7200
        1179    23.940000     332.0000     342.2900     341.7100
        1180    23.952200     336.0000     342.2800     341.7000
        1181    23.964500     354.0000     342.2800     341.6900
        1182    23.976700     358.0000     342.2700     341.6800
        1183    23.989000     341.0000     342.2600     341.6700
        1184    24.001200     368.0000     342.2600     341.6600
        1185    24.013500     347.0000     342.2500     341.6500
        1186    24.025700     377.0000     342.2400     341.6400
        1187    24.038000     320.0000     342.2400     341.6300
        1188    24.050200     369.0000     342.2300     341.6200
        1189    24.062500     327.0000     342.2200     341.6000
        1190    24.074700     353.0000     342.2100     341.5900
        1191    24.087000     331.0000     342.2100     341.5800
        1192    24.099200     320.0000     342.2000     341.5700
        1193    24.111500     371.0000     342.1900     341.5500
        1194    24.123700     323.0000     342.1800     341.5400
        1195    24.136000     337.0000     342.1700     341.5200
        1196    24.148200     293.0000     342.1700     341.5100
        1197    24.160500     318.0000     342.1600     341.4900
        1198    24.172700     342.0000     342.1500     341.4800
        1199    24.185000     336.0000     342.1400     341.4600
        1200    24.197200     335.0000     342.1400     341.4400
        1201    24.209500     364.0000     342.1400     341.4300
        1202    24.221700     334.0000     342.1400     341.4100
        1203    24.234000     371.0000     342.1500     341.3900
        1204    24.246200     329.0000     342.1900     341.3700
        1205    24.258500     360.0000     342.3000     341.3600
        1206    24.270700     363.0000     342.3600     341.3400
        1207    24.283000     336.0000     342.3900     341.3200
        1208    24.295300     320.0000     342.4900     341.3000
        1209    24.307500     375.0000     342.6600     341.2800
        1210    24.319800     342.0000     342.7300     341.2600
        1211    24.332000     351.0000     342.3300     341.2400
        1212    24.344300     358.0000     342.2000     341.2100
        1213    24.356500     357.0000     342.2100     341.1900
        1214    24.368800     333.0000     342.2600     341.1700
        1215    24.381000     355.0000     342.2600     341.1500
        1216    24.393300     329.0000     342.0400     341.1200
        1217    24.405500     366.0000     341.9400     341.1000
        1218    24.417800     356.0000     341.9100     341.0800
        1219    24.430000     355.0000     341.9000     341.0500
        1220    24.442300     357.0000     341.8800     341.0300
        1221    24.454500     361.0000     341.8600     341.0000
        1222    24.466800     374.0000     341.8500     340.9800
        1223    24.479000     375.0000     341.8300     340.9500
        1224    24.491300     347.0000     341.8200     340.9300
        1225    24.503500     329.0000     341.8100     340.9000
        1226    24.515800     339.0000     341.7900     340.8700
        1227    24.528000     341.0000     341.7800     340.8500
        1228    24.540300     369.0000     341.7700     340.8200
        1229    24.552500     332.0000     341.7600     340.7900
        1230    24.564800     322.0000     341.7400     340.7600
        1231    24.577000     371.0000     341.7300     340.7300
        1232    24.589300     317.0000     341.7200     340.7000
        1233    24.601500     329.0000     341.7100     340.6700
        1234    24.613800     331.0000     341.7000     340.6400
        1235    24.626000     295.0000     341.6900     340.6100
        1236    24.638300     378.0000     341.6800     340.5800
        1237    24.650500     328.0000     341.6700     340.5500
        1238    24.662800     355.0000     341.6700     340.5200
        1239    24.675000     354.0000     341.6600     340.4800
        1240    24.687300     346.0000     341.6600     340.4500
        1241    24.699500     354.0000     341.6500     340.4200
        1242    24.711800     356.0000     341.6500     340.3900
        1243    24.724000     336.0000     341.6500     340.3500
        1244    24.736300     350.0000     341.6500     340.3200
        1245    24.748500     337.0000     341.6500     340.2800
        1246    24.760800     328.0000     341.6500     340.2500
        1247    24.773000     327.0000     341.6500     340.2100
        1248    24.785300     313.0000     341.6500     340.1800
        1249    24.797500     346.0000     341.6600     340.1400
        1250    24.809800     346.0000     341.6600     340.1000
        1251    24.822000     356.0000     341.6600     340.0700
        1252    24.834300     359.0000     341.6600     340.0300
        1253    24.846500     313.0000     341.6600     339.9900
        1254    24.858800     352.0000     341.6600     339.9500
        1255    24.871000     371.0000     341.6600     339.9100
        1256    24.883300     342.0000     341.6600     339.8700
        1257    24.895500     368.0000     341.6500     339.8300
        1258    24.907800     339.0000     341.6400     339.7900
        1259    24.920100     305.0000     341.6300     339.7500
        1260    24.932300     345.0000     341.6200     339.7100
        1261    24.944600     368.0000     341.6100     339.6700
        1262    24.956800     353.0000     341.6000     339.6300
        1263    24.969100     349.0000     341.5800     339.5900
        1264    24.981300     357.0000     341.5700     339.5400
        1265    24.993600     365.0000     341.5500     339.5000
        1266    25.005800     345.0000     341.5400     339.4600
        1267    25.018100     332.0000     341.5300     339.4100
        1268    25.030300     377.0000     341.5200     339.3700
        1269    25.042600     346.0000     341.5100     339.3300
        1270    25.054800     353.0000     341.5100     339.2800
        1271    25.067100     373.0000     341.5100     339.2300
        1272    25.079300     337.0000     341.5100     339.1900
        1273    25.091600     354.0000     341.5200     339.1400
        1274    25.103800     346.0000     341.5300     339.1000
        1275    25.116100     354.0000     341.5400     339.0500
        1276    25.128300     325.0000     341.5600     339.0000
        1277    25.140600     345.0000     341.5900     338.9500
        1278    25.152800     348.0000     341.6200     338.9100
        1279    25.165100     345.0000     341.6500     338.8600
        1280    25.177300     357.0000     341.6900     338.8100
        1281    25.189600     334.0000     341.7400     338.7600
        1282    25.201800     339.0000     341.7900     338.7100
        1283    25.214100     352.0000     341.8600     338.6600
        1284    25.226300     314.0000     341.9300     338.6100
        1285    25.238600     342.0000     342.0100     338.5600
        1286    25.250800     341.0000     342.1000     338.5000
        1287    25.263100     341.0000     342.2100     338.4500
        1288    25.275300     310.0000     342.3300     338.4000
        1289    25.287600     342.0000     342.4600     338.3500
        1290    25.299800     342.0000     342.6100     338.2900
        1291    25.312100     342.0000     342.7800     338.2400
        1292    25.324300     351.0000     342.9900     338.1900
        1293    25.336600     387.0000     343.2500     338.1300
        1294    25.348800     352.0000     343.6000     338.0800
        1295    25.361100     349.0000     344.1200     338.0200
        1296    25.373300     338.0000     345.0700     337.9700
        1297    25.385600     340.0000     345.8800     337.9100
        1298    25.397800     359.0000     346.4300     337.8500
        1299    25.410100     343.0000     347.4400     337.8000
        1300    25.422300     339.0000     348.9800     337.7400
        1301    25.434600     363.0000     350.0700     337.6800
        1302    25.446800     339.0000     348.3100     337.6200
        1303    25.459100     350.0000     348.0100     337.5700
        1304    25.471300     364.0000     348.7500     337.5100
        1305    25.483600     362.0000     349.9400     337.4500
        1306    25.495800     356.0000     351.2000     337.3900
        1307    25.508100     350.0000     351.2400     337.3300
        1308    25.520300     356.0000     351.7000     337.2700
        1309    25.532600     369.0000     353.0600     337.2100
        1310    25.544800     355.0000     354.8500     337.1500
        1311    25.557100     375.0000     356.8700     337.0800
        1312    25.569400     342.0000     359.5500     337.0200
        1313    25.581600     366.0000     362.8800     336.9600
        1314    25.593900     338.0000     367.0500     336.9000
        1315    25.606100     341.0000     372.2600     336.8300
        1316    25.618400     400.0000     378.8100     336.7700
        1317    25.630600     381.0000     387.1000     336.7000
        1318    25.642900     423.0000     397.7800     336.6400
        1319    25.655100     412.0000     411.9800     336.5800
        1320    25.667400     411.0000     431.6600     336.5100
        1321    25.679600     471.0000     460.0300     336.4400
        1322    25.691900     497.0000     502.1100     336.3800
        1323    25.704100     566.0000     564.6600     336.3100
        1324    25.716400     657.0000     653.3000     336.2400
        1325    25.728600     743.0000     764.1000     336.1800
        1326    25.740900     792.0000     882.0000     336.1100
        1327    25.753100     987.0000    1000.1400     336.0400
        1328    25.765400    1088.0000    1116.9800     335.9700
        1329    25.777600    1199.0000    1200.0700     335.9000
        1330    25.789900    1190.0000    1188.5900     335.8300
        1331    25.802100    1049.0000    1078.9100     335.7600
        1332    25.814400     955.0000     957.5900     335.6900
        1333    25.826600     843.0000     884.9200     335.6200
        1334    25.838900     787.0000     845.9100     335.5500
        1335    25.851100     809.0000     792.4800     335.4800
        1336    25.863400     679.0000     697.5100     335.4100
        1337    25.875600     600.0000     589.3200     335.3400
        1338    25.887900     493.0000     506.1500     335.2700
        1339    25.900100     461.0000     453.7000     335.1900
        1340    25.912400     401.0000     421.9500     335.1200
        1341    25.924600     378.0000     402.1100     335.0500
        1342    25.936900     407.0000     389.1100     334.9700
        1343    25.949100     428.0000     380.2500     334.9000
        1344    25.961400     375.0000     374.0500     334.8200
        1345    25.973600     366.0000     369.6800     334.7500
        1346    25.985900     349.0000     366.7000     334.6700
        1347    25.998100     371.0000     364.9300     334.5900
        1348    26.010400     377.0000     364.4000     334.5200
        1349    26.022600     371.0000     365.3200     334.4400
        1350    26.034900     377.0000     368.1100     334.3600
        1351    26.047100     395.0000     373.0700     334.2900
        1352    26.059400     396.0000     379.6200     334.2100
        1353    26.071600     355.0000     386.5200     334.1300
        1354    26.083900     385.0000     393.6900     334.0500
        1355    26.096100     332.0000     401.0100     333.9700
        1356    26.108400     383.0000     405.4600     333.8900
        1357    26.120600     401.0000     402.6000     333.8100
        1358    26.132900     400.0000     394.3200     333.7300
        1359    26.145100     378.0000     389.0000     333.6500
        1360    26.157400     403.0000     390.2500     333.5700
        1361    26.169600     396.0000     390.0900     333.4900
        1362    26.181900     345.0000     388.9900     333.4100
        1363    26.194200     386.0000     388.2200     333.3200
        1364    26.206400     367.0000     389.8200     333.2400
        1365    26.218700     381.0000     379.8700     333.1600
        1366    26.230900     325.0000     362.6600     333.0700
        1367    26.243200     351.0000     358.5900     332.9900
        1368    26.255400     380.0000     359.5800     332.9100
        1369    26.267700     360.0000     363.5100     332.8200
        1370    26.279900     363.0000     365.5000     332.7400
        1371    26.292200     377.0000     356.0800     332.6500
        1372    26.304400     323.0000     352.2500     332.5700
        1373    26.316700     334.0000     353.3800     332.4800
        1374    26.328900     356.0000     356.5100     332.3900
        1375    26.341200     359.0000     361.7400     332.3100
        1376    26.353400     339.0000     369.3900     332.2200
        1377    26.365700     355.0000     380.5300     332.1300
        1378    26.377900     351.0000     397.4000     332.0400
        1379    26.390200     372.0000     417.9400     331.9500
        1380    26.402400     383.0000     438.8700     331.8700
        1381    26.414700     399.0000     460.0900     331.7800
        1382    26.426900     406.0000     481.3000     331.6900
        1383    26.439200     437.0000     493.2600     331.6000
        1384    26.451400     450.0000     483.5600     331.5100
        1385    26.463700     406.0000     458.4700     331.4200
        1386    26.475900     402.0000     437.7500     331.3200
        1387    26.488200     367.0000     428.2200     331.2300
        1388    26.500400     395.0000     423.6200     331.1400
        1389    26.512700     372.0000     413.7900     331.0500
        1390    26.524900     370.0000     394.9300     330.9600
        1391    26.537200     369.0000     374.9000     330.8600
        1392    26.549400     326.0000     360.7500     330.7700
        1393    26.561700     334.0000     352.2900     330.6800
        1394    26.573900     351.0000     347.2900     330.5800
        1395    26.586200     371.0000     344.2400     330.4900
        1396    26.598400     316.0000     342.3800     330.3900
        1397    26.610700     337.0000     341.4400     330.3000
        1398    26.622900     325.0000     341.7100     330.2000
        1399    26.635200     367.0000     342.5600     330.1100
        1400    26.647400     325.0000     342.6800     330.0100
        1401    26.659700     334.0000     343.9800     329.9100
        1402    26.671900     380.0000     347.2100     329.8200
        1403    26.684200     354.0000     352.0400     329.7200
        1404    26.696400     363.0000     351.5900     329.6200
        1405    26.708700     376.0000     349.6200     329.5200
        1406    26.720900     347.0000     351.8500     329.4200
        1407    26.733200     354.0000     358.1600     329.3300
        1408    26.745400     374.0000     366.5300     329.2300
        1409    26.757700     375.0000     358.3500     329.1300
        1410    26.769900     366.0000     344.1700     329.0300
        1411    26.782200     338.0000     341.4200     328.9300
        1412    26.794400     351.0000     342.3600     328.8300
        1413    26.806700     331.0000     345.0900     328.7200
        1414    26.818900     350.0000     345.5500     328.6200
        1415    26.831200     331.0000     337.6000     328.5200
        1416    26.843500     348.0000     334.0200     328.4200
        1417    26.855700     333.0000     333.1600     328.3200
        1418    26.868000     315.0000     332.7900     328.2100
        1419    26.880200     337.0000     332.5800     328.1100
        1420    26.892500     350.0000     332.4400     328.0100
        1421    26.904700     347.0000     332.3900     327.9000
        1422    26.917000     336.0000     332.4700     327.8000
        1423    26.929200     314.0000     332.8200     327.6900
        1424    26.941500     330.0000     333.1300     327.5900
        1425    26.953700     350.0000     333.2400     327.4800
        1426    26.966000     321.0000     333.6500     327.3800
        1427    26.978200     360.0000     334.4200     327.2700
        1428    26.990500     336.0000     334.8400     327.1700
        1429    27.002700     314.0000     333.1800     327.0600
        1430    27.015000     329.0000     332.4800     326.9500
        1431    27.027200     313.0000     332.4400     326.8500
        1432    27.039500     321.0000     332.6800     326.7400
        1433    27.051700     368.0000     333.0300     326.6300
        1434    27.064000     353.0000     332.7100     326.5200
        1435    27.076200     359.0000     331.8800     326.4100
        1436    27.088500     348.0000     331.6900     326.3000
        1437    27.100700     346.0000     331.6800     326.1900
        1438    27.113000     352.0000     331.7200     326.0800
        1439    27.125200     363.0000     331.7900     325.9700
        1440    27.137500     353.0000     331.8900     325.8600
        1441    27.149700     348.0000     332.0100     325.7500
        1442    27.162000     312.0000     332.1600     325.6400
        1443    27.174200     342.0000     332.3400     325.5300
        1444    27.186500     333.0000     332.5600     325.4200
        1445    27.198700     347.0000     332.8300     325.3100
        1446    27.211000     328.0000     333.1400     325.1900
        1447    27.223200     341.0000     333.5300     325.0800
        1448    27.235500     372.0000     333.9900     324.9700
        1449    27.247700     343.0000     334.5500     324.8500
        1450    27.260000     386.0000     335.2200     324.7400
        1451    27.272200     362.0000     336.0500     324.6300
        1452    27.284500     328.0000     337.0900     324.5100
        1453    27.296700     343.0000     338.4700     324.4000
        1454    27.309000     369.0000     340.1900     324.2800
        1455    27.321200     370.0000     342.8400     324.1700
        1456    27.333500     341.0000     346.7000     324.0500
        1457    27.345700     355.0000     352.1200     323.9300
        1458    27.358000     359.0000     358.8800     323.8200
        1459    27.370200     365.0000     366.2000     323.7000
        1460    27.382500     377.0000     373.7800     323.5800
        1461    27.394700     358.0000     381.4000     323.4700
        1462    27.407000     365.0000     386.9100     323.3500
        1463    27.419200     348.0000     386.7900     323.2300
        1464    27.431500     415.0000     381.5500     323.1100
        1465    27.443700     373.0000     376.5800     322.9900
        1466    27.456000     362.0000     375.0300     322.8700
        1467    27.468200     390.0000     376.0600     322.7500
        1468    27.480500     362.0000     377.0900     322.6300
        1469    27.492800     401.0000     376.1400     322.5100
        1470    27.505000     397.0000     374.3800     322.3900
        1471    27.517300     384.0000     374.6100     322.2700
        1472    27.529500     379.0000     377.9400     322.1500
        1473    27.541800     383.0000     384.1800     322.0300
        1474    27.554000     398.0000     393.1300     321.9100
        1475    27.566300     416.0000     404.9200     321.7900
        1476    27.578500     411.0000     420.1800     321.6600
        1477    27.590800     393.0000     440.2000     321.5400
        1478    27.603000     472.0000     467.5000     321.4200
        1479    27.615300     502.0000     506.6200     321.3000
        1480    27.627500     586.0000     565.3900     321.1700
        1481    27.639800     690.0000     656.0300     321.0500
        1482    27.652000     786.0000     793.2100     320.9200
        1483    27.664300     993.0000     982.2700     320.8000
        1484    27.676500    1164.0000    1202.1600     320.6800
        1485    27.688800    1430.0000    1428.1800     320.5500
        1486    27.701000    1750.0000    1661.6600     320.4200
        1487    27.713300    1934.0000    1871.2400     320.3000
        1488    27.725500    2000.0000    1939.1900     320.1700
        1489    27.737800    1748.0000    1778.1200     320.0500
        1490    27.750000    1525.0000    1516.9800     319.9200
        1491    27.762300    1290.0000    1336.5500     319.7900
        1492    27.774500    1276.0000    1266.0100     319.6700
        1493    27.786800    1260.0000    1234.1900     319.5400
        1494    27.799000    1093.0000    1141.5500     319.4100
        1495    27.811300     950.0000     952.4600     319.2800
        1496    27.823500     709.0000     747.4600     319.1500
        1497    27.835800     621.0000     600.1800     319.0300
        1498    27.848000     505.0000     511.1200     318.9000
        1499    27.860300     453.0000     457.9700     318.7700
        1500    27.872500     416.0000     424.6500     318.6400
        1501    27.884800     415.0000     402.4700     318.5100
        1502    27.897000     384.0000     386.9100     318.3800
        1503    27.909300     411.0000     375.5100     318.2500
        1504    27.921500     383.0000     366.8700     318.1200
        1505    27.933800     358.0000     360.1300     317.9800
        1506    27.946000     325.0000     354.7500     317.8500
        1507    27.958300     359.0000     350.3700     317.7200
        1508    27.970500     373.0000     346.7400     317.5900
        1509    27.982800     337.0000     343.7000     317.4600
        1510    27.995000     347.0000     341.1200     317.3300
        1511    28.007300     362.0000     338.9100     317.1900
        1512    28.019500     353.0000     336.9900     317.0600
        1513    28.031800     346.0000     335.3100     316.9300
        1514    28.044000     341.0000     333.8400     316.7900
        1515    28.056300     343.0000     332.5200     316.6600
        1516    28.068500     368.0000     331.3500     316.5200
        1517    28.080800     359.0000     330.2900     316.3900
        1518    28.093000     345.0000     329.3300     316.2600
        1519    28.105300     337.0000     328.4600     316.1200
        1520    28.117500     299.0000     327.6600     315.9800
        1521    28.129800     328.0000     326.9200     315.8500
        1522    28.142100     345.0000     326.2300     315.7100
        1523    28.154300     345.0000     325.5900     315.5800
        1524    28.166600     365.0000     324.9900     315.4400
        1525    28.178800     351.0000     324.4300     315.3000
        1526    28.191100     343.0000     323.9000     315.1700
        1527    28.203300     335.0000     323.4100     315.0300
        1528    28.215600     347.0000     322.9400     314.8900
        1529    28.227800     321.0000     322.5100     314.7500
        1530    28.240100     341.0000     322.1000     314.6200
        1531    28.252300     301.0000     321.7100     314.4800
        1532    28.264600     338.0000     321.3500     314.3400
        1533    28.276800     326.0000     321.0100     314.2000
        1534    28.289100     346.0000     320.7100     314.0600
        1535    28.301300     327.0000     320.5000     313.9200
        1536    28.313600     357.0000     320.4700     313.7800
        1537    28.325800     325.0000     320.8300     313.6400
        1538    28.338100     326.0000     321.9400     313.5000
        1539    28.350300     352.0000     322.5200     313.3600
        1540    28.362600     318.0000     323.0600     313.2200
        1541    28.374800     308.0000     324.5500     313.0800
        1542    28.387100     316.0000     326.9400     312.9400
        1543    28.399300     361.0000     326.1400     312.8000
        1544    28.411600     327.0000     321.3800     312.6600
        1545    28.423800     317.0000     320.1600     312.5100
        1546    28.436100     341.0000     320.1200     312.3700
        1547    28.448300     320.0000     320.7900     312.2300
        1548    28.460600     342.0000     321.8300     312.0900
        1549    28.472800     333.0000     320.9000     311.9400
        1550    28.485100     333.0000     318.5000     311.8000
        1551    28.497300     318.0000     317.9100     311.6600
        1552    28.509600     302.0000     317.9300     311.5100
        1553    28.521800     310.0000     318.1900     311.3700
        1554    28.534100     338.0000     318.6900     311.2300
        1555    28.546300     328.0000     319.5200     311.0800
        1556    28.558600     326.0000     320.9100     310.9400
        1557    28.570800     307.0000     323.1800     310.7900
        1558    28.583100     354.0000     326.6700     310.6500
        1559    28.595300     312.0000     331.4500     310.5000
        1560    28.607600     335.0000     337.0200     310.3600
        1561    28.619800     372.0000     342.8500     310.2100
        1562    28.632100     318.0000     348.8100     310.0600
        1563    28.644300     352.0000     353.7100     309.9200
        1564    28.656600     354.0000     354.5300     309.7700
        1565    28.668800     365.0000     349.8900     309.6200
        1566    28.681100     305.0000     343.3100     309.4800
        1567    28.693300     334.0000     338.7900     309.3300
        1568    28.705600     341.0000     336.8800     309.1800
        1569    28.717800     350.0000     335.9500     309.0300
        1570    28.730100     285.0000     333.6300     308.8900
        1571    28.742300     300.0000     328.9200     308.7400
        1572    28.754600     323.0000     323.4900     308.5900
        1573    28.766800     321.0000     319.2800     308.4400
        1574    28.779100     322.0000     316.5500     308.2900
        1575    28.791400     299.0000     314.8400     308.1400
        1576    28.803600     343.0000     313.7000     307.9900
        1577    28.815900     330.0000     312.9000     307.8400
        1578    28.828100     323.0000     312.3000     307.6900
        1579    28.840400     340.0000     311.8300     307.5400
        1580    28.852600     342.0000     311.4400     307.3900
        1581    28.864900     313.0000     311.1300     307.2400
        1582    28.877100     347.0000     310.8800     307.0900
        1583    28.889400     286.0000     310.7500     306.9400
        1584    28.901600     309.0000     310.7300     306.7900
        1585    28.913900     312.0000     310.6200     306.6400
        1586    28.926100     332.0000     310.5600     306.4900
        1587    28.938400     270.0000     310.6800     306.3300
        1588    28.950600     318.0000     310.9000     306.1800
        1589    28.962900     327.0000     310.3800     306.0300
        1590    28.975100     307.0000     309.5800     305.8800
        1591    28.987400     333.0000     309.3100     305.7200
        1592    28.999600     294.0000     309.1900     305.5700
        1593    29.011900     313.0000     309.1800     305.4200
        1594    29.024100     319.0000     309.2100     305.2700
        1595    29.036400     296.0000     308.8900     305.1100
        1596    29.048600     328.0000     308.3800     304.9600
        1597    29.060900     333.0000     308.1700     304.8000
        1598    29.073100     305.0000     308.0300     304.6500
        1599    29.085400     315.0000     307.9100     304.5000
        1600    29.097600     321.0000     307.8100     304.3400
        1601    29.109900     318.0000     307.7200     304.1900
        1602    29.122100     311.0000     307.6400     304.0300
        1603    29.134400     307.0000     307.5700     303.8800
        1604    29.146600     345.0000     307.5100     303.7200
        1605    29.158900     298.0000     307.4600     303.5700
        1606    29.171100     319.0000     307.4200     303.4100
        1607    29.183400     334.0000     307.4100     303.2500
        1608    29.195600     290.0000     307.4200     303.1000
        1609    29.207900     340.0000     307.4500     302.9400
        1610    29.220100     301.0000     307.5000     302.7800
        1611    29.232400     304.0000     307.5800     302.6300
        1612    29.244600     331.0000     307.7100     302.4700
        1613    29.256900     296.0000     307.8600     302.3100
        1614    29.269100     286.0000     308.0400     302.1600
        1615    29.281400     299.0000     308.3000     302.0000
        1616    29.293600     302.0000     308.6400     301.8400
        1617    29.305900     297.0000     309.0900     301.6800
        1618    29.318100     310.0000     309.6600     301.5300
        1619    29.330400     280.0000     310.3900     301.3700
        1620    29.342600     321.0000     311.2900     301.2100
        1621    29.354900     308.0000     312.4400     301.0500
        1622    29.367100     299.0000     313.8800     300.8900
        1623    29.379400     350.0000     315.6600     300.7300
        1624    29.391600     307.0000     317.8500     300.5700
        1625    29.403900     304.0000     320.5700     300.4100
        1626    29.416200     332.0000     324.0400     300.2500
        1627    29.428400     305.0000     328.7100     300.0900
        1628    29.440700     307.0000     335.3900     299.9300
        1629    29.452900     343.0000     345.6200     299.7700
        1630    29.465200     342.0000     361.7400     299.6100
        1631    29.477400     388.0000     386.6700     299.4500
        1632    29.489700     419.0000     422.0300     299.2900
        1633    29.501900     460.0000     464.7500     299.1300
        1634    29.514200     455.0000     510.1000     298.9700
        1635    29.526400     547.0000     557.5400     298.8100
        1636    29.538700     570.0000     600.9100     298.6500
        1637    29.550900     588.0000     616.8900     298.4900
        1638    29.563200     560.0000     586.2500     298.3300
        1639    29.575400     525.0000     533.2200     298.1600
        1640    29.587700     475.0000     495.3900     298.0000
        1641    29.599900     444.0000     480.9300     297.8400
        1642    29.612200     445.0000     479.1800     297.6800
        1643    29.624400     459.0000     472.0300     297.5200
        1644    29.636700     474.0000     444.3200     297.3500
        1645    29.648900     392.0000     402.9500     297.1900
        1646    29.661200     339.0000     367.4300     297.0300
        1647    29.673400     354.0000     344.5200     296.8600
        1648    29.685700     330.0000     330.8600     296.7000
        1649    29.697900     305.0000     322.4900     296.5400
        1650    29.710200     318.0000     317.0400     296.3700
        1651    29.722400     318.0000     313.2900     296.2100
        1652    29.734700     313.0000     310.5700     296.0500
        1653    29.746900     324.0000     308.5200     295.8800
        1654    29.759200     323.0000     306.9200     295.7200
        1655    29.771400     311.0000     305.6400     295.5600
        1656    29.783700     353.0000     304.6000     295.3900
        1657    29.795900     312.0000     303.7500     295.2300
        1658    29.808200     351.0000     303.0700     295.0600
        1659    29.820400     297.0000     302.5000     294.9000
        1660    29.832700     329.0000     301.9900     294.7300
        1661    29.844900     310.0000     301.6000     294.5700
        1662    29.857200     313.0000     301.3200     294.4000
        1663    29.869400     304.0000     301.0000     294.2400
        1664    29.881700     341.0000     300.4300     294.0700
        1665    29.893900     293.0000     300.0600     293.9000
        1666    29.906200     289.0000     299.8100     293.7400
        1667    29.918400     288.0000     299.6300     293.5700
        1668    29.930700     329.0000     299.6000     293.4100
        1669    29.942900     309.0000     299.8000     293.2400
        1670    29.955200     315.0000     300.3700     293.0700
        1671    29.967400     295.0000     302.3100     292.9100
        1672    29.979700     326.0000     305.0900     292.7400
        1673    29.991900     337.0000     306.3100     292.5700
        1674    30.004200     310.0000     308.8700     292.4100
        1675    30.016400     305.0000     313.8400     292.2400
        1676    30.028700     336.0000     318.2800     292.0700
        1677    30.041000     304.0000     308.9200     291.9100
        1678    30.053200     289.0000     302.7700     291.7400
        1679    30.065500     318.0000     301.9100     291.5700
        1680    30.077700     306.0000     302.4600     291.4000
        1681    30.090000     299.0000     304.3400     291.2300
        1682    30.102200     294.0000     306.6100     291.0700
        1683    30.114500     311.0000     303.4800     290.9000
        1684    30.126700     299.0000     298.4000     290.7300
        1685    30.139000     307.0000     297.0600     290.5600
        1686    30.151200     322.0000     296.6900     290.3900
        1687    30.163500     328.0000     296.6200     290.2300
        1688    30.175700     310.0000     296.6900     290.0600
        1689    30.188000     324.0000     296.5800     289.8900
        1690    30.200200     325.0000     296.3100     289.7200
        1691    30.212500     317.0000     296.2800     289.5500
        1692    30.224700     282.0000     296.3300     289.3800
        1693    30.237000     290.0000     296.4700     289.2100
        1694    30.249200     339.0000     296.8200     289.0400
        1695    30.261500     290.0000     297.5000     288.8700
        1696    30.273700     300.0000     298.9600     288.7000
        1697    30.286000     296.0000     302.5600     288.5300
        1698    30.298200     314.0000     305.9100     288.3600
        1699    30.310500     298.0000     309.6600     288.1900
        1700    30.322700     319.0000     316.4400     288.0200
        1701    30.335000     298.0000     324.7100     287.8500
        1702    30.347200     311.0000     326.8800     287.6800
        1703    30.359500     318.0000     317.2200     287.5100
        1704    30.371700     309.0000     317.6800     287.3400
        1705    30.384000     291.0000     310.9900     287.1700
        1706    30.396200     288.0000     307.8500     287.0000
        1707    30.408500     308.0000     310.3900     286.8300
        1708    30.420700     321.0000     312.7400     286.6600
        1709    30.433000     294.0000     307.9900     286.4900
        1710    30.445200     326.0000     305.7900     286.3200
        1711    30.457500     316.0000     303.3500     286.1500
        1712    30.469700     306.0000     299.2700     285.9800
        1713    30.482000     324.0000     298.2800     285.8000
        1714    30.494200     338.0000     298.2400     285.6300
        1715    30.506500     281.0000     298.4500     285.4600
        1716    30.518700     320.0000     298.7900     285.2900
        1717    30.531000     301.0000     299.2200     285.1200
        1718    30.543200     299.0000     299.7500     284.9500
        1719    30.555500     325.0000     300.4200     284.7800
        1720    30.567700     324.0000     301.2900     284.6000
        1721    30.580000     330.0000     302.4800     284.4300
        1722    30.592200     333.0000     303.6600     284.2600
        1723    30.604500     308.0000     305.0500     284.0900
        1724    30.616700     307.0000     306.9100     283.9100
        1725    30.629000     341.0000     309.0800     283.7400
        1726    30.641200     337.0000     310.2800     283.5700
        1727    30.653500     307.0000     310.6900     283.4000
        1728    30.665700     319.0000     312.4800     283.2300
        1729    30.678000     345.0000     313.8200     283.0500
        1730    30.690300     302.0000     315.9600     282.8800
        1731    30.702500     336.0000     319.0300     282.7100
        1732    30.714800     298.0000     322.5000     282.5300
        1733    30.727000     353.0000     325.6400     282.3600
        1734    30.739300     325.0000     329.7900     282.1900
        1735    30.751500     332.0000     334.9000     282.0100
        1736    30.763800     332.0000     341.0300     281.8400
        1737    30.776000     351.0000     348.5200     281.6700
        1738    30.788300     340.0000     356.8600     281.5000
        1739    30.800500     363.0000     367.6300     281.3200
        1740    30.812800     414.0000     380.9000     281.1500
        1741    30.825000     372.0000     396.8900     280.9700
        1742    30.837300     415.0000     416.0600     280.8000
        1743    30.849500     458.0000     439.1200     280.6300
        1744    30.861800     434.0000     467.0700     280.4500
        1745    30.874000     495.0000     503.0200     280.2800
        1746    30.886300     573.0000     552.5800     280.1100
        1747    30.898500     581.0000     625.4800     279.9300
        1748    30.910800     763.0000     737.7700     279.7600
        1749    30.923000     923.0000     911.5000     279.5800
        1750    30.935300    1147.0000    1167.6600     279.4100
        1751    30.947500    1479.0000    1504.9700     279.2400
        1752    30.959800    1818.0000    1888.8700     279.0600
        1753    30.972000    2313.0000    2293.3200     278.8900
        1754    30.984300    2637.0000    2694.6800     278.7100
        1755    30.996500    2938.0000    2971.7600     278.5400
        1756    31.008800    2853.0000    2921.4700     278.3600
        1757    31.021000    2603.0000    2544.5200     278.1900
        1758    31.033300    2129.0000    2136.9500     278.0200
        1759    31.045500    1890.0000    1904.3300     277.8400
        1760    31.057800    1847.0000    1837.3800     277.6700
        1761    31.070000    1811.0000    1835.5900     277.4900
        1762    31.082300    1667.0000    1757.0500     277.3200
        1763    31.094500    1477.0000    1508.1400     277.1400
        1764    31.106800    1114.0000    1167.1600     276.9700
        1765    31.119000     829.0000     879.0300     276.7900
        1766    31.131300     712.0000     689.1600     276.6200
        1767    31.143500     513.0000     572.7500     276.4400
        1768    31.155800     450.0000     501.0900     276.2700
        1769    31.168000     440.0000     452.6300     276.0900
        1770    31.180300     398.0000     419.2100     275.9200
        1771    31.192500     397.0000     395.0400     275.7400
        1772    31.204800     317.0000     376.9100     275.5700
        1773    31.217000     391.0000     362.8800     275.3900
        1774    31.229300     371.0000     351.6300     275.2200
        1775    31.241500     352.0000     342.3800     275.0400
        1776    31.253800     348.0000     334.8100     274.8700
        1777    31.266000     323.0000     328.4800     274.6900
        1778    31.278300     315.0000     323.1100     274.5200
        1779    31.290500     341.0000     318.4900     274.3400
        1780    31.302800     308.0000     314.4900     274.1600
        1781    31.315000     345.0000     310.9900     273.9900
        1782    31.327300     281.0000     307.9100     273.8100
        1783    31.339600     303.0000     305.1700     273.6400
        1784    31.351800     324.0000     302.7400     273.4600
        1785    31.364100     307.0000     300.5500     273.2900
        1786    31.376300     300.0000     298.5900     273.1100
        1787    31.388600     339.0000     296.8100     272.9400
        1788    31.400800     319.0000     295.1900     272.7600
        1789    31.413100     294.0000     293.7200     272.5800
        1790    31.425300     283.0000     292.3800     272.4100
        1791    31.437600     295.0000     291.1500     272.2300
        1792    31.449800     303.0000     290.0200     272.0600
        1793    31.462100     308.0000     288.9800     271.8800
        1794    31.474300     306.0000     288.0200     271.7100
        1795    31.486600     300.0000     287.1300     271.5300
        1796    31.498800     308.0000     286.3100     271.3500
        1797    31.511100     294.0000     285.5500     271.1800
        1798    31.523300     277.0000     284.8500     271.0000
        1799    31.535600     280.0000     284.1900     270.8300
        1800    31.547800     282.0000     283.5900     270.6500
        1801    31.560100     295.0000     283.0300     270.4800
        1802    31.572300     295.0000     282.5100     270.3000
        1803    31.584600     294.0000     282.0300     270.1200
        1804    31.596800     258.0000     281.5900     269.9500
        1805    31.609100     256.0000     281.1800     269.7700
        1806    31.621300     300.0000     280.8100     269.6000
        1807    31.633600     275.0000     280.4700     269.4200
        1808    31.645800     301.0000     280.1700     269.2400
        1809    31.658100     284.0000     279.9000     269.0700
        1810    31.670300     305.0000     279.6600     268.8900
        1811    31.682600     293.0000     279.4600     268.7200
        1812    31.694800     304.0000     279.2800     268.5400
        1813    31.707100     286.0000     279.1400     268.3600
        1814    31.719300     297.0000     279.0400     268.1900
        1815    31.731600     285.0000     278.9600     268.0100
        1816    31.743800     280.0000     278.9200     267.8400
        1817    31.756100     257.0000     278.9100     267.6600
        1818    31.768300     292.0000     278.9400     267.4800
        1819    31.780600     296.0000     279.0000     267.3100
        1820    31.792800     272.0000     279.0900     267.1300
        1821    31.805100     270.0000     279.2100     266.9600
        1822    31.817300     284.0000     279.3600     266.7800
        1823    31.829600     291.0000     279.5400     266.6100
        1824    31.841800     272.0000     279.7400     266.4300
        1825    31.854100     289.0000     279.9600     266.2500
        1826    31.866300     262.0000     280.2000     266.0800
        1827    31.878600     310.0000     280.4600     265.9000
        1828    31.890800     283.0000     280.7200     265.7300
        1829    31.903100     318.0000     280.9800     265.5500
        1830    31.915300     321.0000     281.2400     265.3700
        1831    31.927600     289.0000     281.4800     265.2000
        1832    31.939800     302.0000     281.7100     265.0200
        1833    31.952100     312.0000     281.9100     264.8500
        1834    31.964400     268.0000     282.0800     264.6700
        1835    31.976600     309.0000     282.2200     264.5000
        1836    31.988900     301.0000     282.3100     264.3200
        1837    32.001100     281.0000     282.3700     264.1400
        1838    32.013400     281.0000     282.3800     263.9700
        1839    32.025600     274.0000     282.3600     263.7900
        1840    32.037900     318.0000     282.3000     263.6200
        1841    32.050100     292.0000     282.2200     263.4400
        1842    32.062400     292.0000     282.1300     263.2700
        1843    32.074600     313.0000     282.0300     263.0900
        1844    32.086900     289.0000     281.9500     262.9100
        1845    32.099100     278.0000     281.9100     262.7400
        1846    32.111400     286.0000     281.9200     262.5600
        1847    32.123600     287.0000     282.0200     262.3900
        1848    32.135900     263.0000     282.2500     262.2100
        1849    32.148100     308.0000     282.6300     262.0400
        1850    32.160400     300.0000     283.2300     261.8600
        1851    32.172600     296.0000     284.0800     261.6900
        1852    32.184900     260.0000     285.1700     261.5100
        1853    32.197100     282.0000     286.6900     261.3400
        1854    32.209400     307.0000     288.6300     261.1600
        1855    32.221600     283.0000     291.0400     260.9900
        1856    32.233900     290.0000     294.0100     260.8100
        1857    32.246100     291.0000     297.7300     260.6300
        1858    32.258400     337.0000     302.5600     260.4600
        1859    32.270600     318.0000     309.2800     260.2800
        1860    32.282900     308.0000     319.3400     260.1100
        1861    32.295100     325.0000     335.2400     259.9300
        1862    32.307400     392.0000     360.6400     259.7600
        1863    32.319600     364.0000     399.6800     259.5800
        1864    32.331900     427.0000     454.1500     259.4100
        1865    32.344100     562.0000     520.1600     259.2300
        1866    32.356400     625.0000     592.2100     259.0600
        1867    32.368600     718.0000     666.5800     258.8900
        1868    32.380900     842.0000     726.0300     258.7100
        1869    32.393100     771.0000     732.5600     258.5400
        1870    32.405400     685.0000     671.1200     258.3600
        1871    32.417600     630.0000     588.5000     258.1900
        1872    32.429900     542.0000     538.0100     258.0100
        1873    32.442100     508.0000     522.3000     257.8400
        1874    32.454400     573.0000     526.2100     257.6600
        1875    32.466600     510.0000     528.1000     257.4900
        1876    32.478900     556.0000     503.6200     257.3100
        1877    32.491100     476.0000     448.9200     257.1400
        1878    32.503400     392.0000     390.0200     256.9700
        1879    32.515600     334.0000     349.0900     256.7900
        1880    32.527900     311.0000     324.9900     256.6200
        1881    32.540100     314.0000     310.3200     256.4400
        1882    32.552400     318.0000     302.7900     256.2700
        1883    32.564600     286.0000     300.6700     256.1000
        1884    32.576900     294.0000     298.7900     255.9200
        1885    32.589100     309.0000     285.9700     255.7500
        1886    32.601400     291.0000     278.7800     255.5700
        1887    32.613600     281.0000     276.4800     255.4000
        1888    32.625900     273.0000     275.2700     255.2300
        1889    32.638200     271.0000     275.3700     255.0500
        1890    32.650400     262.0000     276.7300     254.8800
        1891    32.662700     271.0000     276.4600     254.7100
        1892    32.674900     293.0000     271.9700     254.5300
        1893    32.687200     288.0000     270.6600     254.3600
        1894    32.699400     252.0000     270.8200     254.1900
        1895    32.711700     245.0000     272.5000     254.0100
        1896    32.723900     279.0000     275.5700     253.8400
        1897    32.736200     277.0000     277.9400     253.6700
        1898    32.748400     242.0000     273.3600     253.4900
        1899    32.760700     265.0000     271.8400     253.3200
        1900    32.772900     271.0000     271.8300     253.1500
        1901    32.785200     247.0000     270.8400     252.9700
        1902    32.797400     271.0000     272.3400     252.8000
        1903    32.809700     276.0000     275.3400     252.6300
        1904    32.821900     271.0000     278.3800     252.4600
        1905    32.834200     295.0000     279.9800     252.2800
        1906    32.846400     280.0000     285.7200     252.1100
        1907    32.858700     272.0000     295.5400     251.9400
        1908    32.870900     279.0000     309.4500     251.7700
        1909    32.883200     307.0000     327.3200     251.5900
        1910    32.895400     336.0000     347.1600     251.4200
        1911    32.907700     342.0000     367.8800     251.2500
        1912    32.919900     342.0000     384.5800     251.0800
        1913    32.932200     365.0000     386.3100     250.9100
        1914    32.944400     342.0000     368.6900     250.7300
        1915    32.956700     313.0000     345.5400     250.5600
        1916    32.968900     338.0000     330.8400     250.3900
        1917    32.981200     306.0000     325.9800     250.2200
        1918    32.993400     289.0000     327.0600     250.0500
        1919    33.005700     291.0000     328.3200     249.8800
        1920    33.017900     262.0000     322.7000     249.7000
        1921    33.030200     306.0000     308.0700     249.5300
        1922    33.042400     297.0000     291.1500     249.3600
        1923    33.054700     297.0000     278.3300     249.1900
        1924    33.066900     270.0000     270.2500     249.0200
        1925    33.079200     249.0000     265.3000     248.8500
        1926    33.091400     261.0000     262.1400     248.6800
        1927    33.103700     269.0000     260.0100     248.5100
        1928    33.115900     293.0000     258.5000     248.3400
        1929    33.128200     241.0000     257.3900     248.1700
        1930    33.140400     273.0000     256.5300     247.9900
        1931    33.152700     244.0000     255.8700     247.8200
        1932    33.164900     265.0000     255.3500     247.6500
        1933    33.177200     265.0000     254.9400     247.4800
        1934    33.189400     267.0000     254.6300     247.3100
        1935    33.201700     243.0000     254.4000     247.1400
        1936    33.213900     239.0000     254.2500     246.9700
        1937    33.226200     258.0000     254.1800     246.8000
        1938    33.238400     274.0000     254.2000     246.6300
        1939    33.250700     275.0000     254.2800     246.4600
        1940    33.262900     275.0000     254.4800     246.2900
        1941    33.275200     261.0000     254.7900     246.1300
        1942    33.287500     260.0000     255.2100     245.9600
        1943    33.299700     254.0000     255.7500     245.7900
        1944    33.312000     286.0000     256.4400     245.6200
        1945    33.324200     272.0000     257.3300     245.4500
        1946    33.336500     276.0000     258.5100     245.2800
        1947    33.348700     268.0000     260.2000     245.1100
        1948    33.361000     263.0000     262.7700     244.9400
        1949    33.373200     269.0000     266.8500     244.7700
        1950    33.385500     297.0000     273.3300     244.6000
        1951    33.397700     310.0000     283.1900     244.4400
        1952    33.410000     265.0000     296.8000     244.2700
        1953    33.422200     308.0000     313.2500     244.1000
        1954    33.434500     354.0000     331.3700     243.9300
        1955    33.446700     363.0000     349.8700     243.7600
        1956    33.459000     360.0000     363.7300     243.6000
        1957    33.471200     388.0000     363.8100     243.4300
        1958    33.483500     382.0000     348.0300     243.2600
        1959    33.495700     374.0000     328.4500     243.0900
        1960    33.508000     325.0000     316.0900     242.9200
        1961    33.520200     334.0000     312.0200     242.7600
        1962    33.532500     334.0000     312.9700     242.5900
        1963    33.544700     320.0000     314.0600     242.4200
        1964    33.557000     333.0000     309.4300     242.2600
        1965    33.569200     269.0000     297.2000     242.0900
        1966    33.581500     301.0000     282.5800     241.9200
        1967    33.593700     259.0000     271.0600     241.7600
        1968    33.606000     269.0000     263.5700     241.5900
        1969    33.618200     269.0000     258.9400     241.4200
        1970    33.630500     288.0000     256.0000     241.2600
        1971    33.642700     250.0000     254.0600     241.0900
        1972    33.655000     255.0000     252.7100     240.9200
        1973    33.667200     252.0000     251.7500     240.7600
        1974    33.679500     245.0000     251.0500     240.5900
        1975    33.691700     256.0000     250.5300     240.4300
        1976    33.704000     268.0000     250.1400     240.2600
        1977    33.716200     272.0000     249.8500     240.0900
        1978    33.728500     302.0000     249.6500     239.9300
        1979    33.740700     262.0000     249.5200     239.7600
        1980    33.753000     255.0000     249.4500     239.6000
        1981    33.765200     256.0000     249.4200     239.4300
        1982    33.777500     241.0000     249.4500     239.2700
        1983    33.789700     242.0000     249.5300     239.1000
        1984    33.802000     272.0000     249.6500     238.9400
        1985    33.814200     239.0000     249.8300     238.7700
        1986    33.826500     253.0000     250.0500     238.6100
        1987    33.838700     247.0000     250.3400     238.4500
        1988    33.851000     251.0000     250.6800     238.2800
        1989    33.863200     261.0000     251.1000     238.1200
        1990    33.875500     244.0000     251.6000     237.9500
        1991    33.887700     279.0000     252.1900     237.7900
        1992    33.900000     236.0000     252.8900     237.6300
        1993    33.912300     257.0000     253.7200     237.4600
        1994    33.924500     264.0000     254.7100     237.3000
        1995    33.936800     260.0000     255.8800     237.1400
        1996    33.949000     261.0000     257.2900     236.9700
        1997    33.961300     245.0000     258.9700     236.8100
        1998    33.973500     267.0000     261.0100     236.6500
        1999    33.985800     277.0000     263.5000     236.4800
        2000    33.998000     257.0000     266.5400     236.3200
        2001    34.010300     277.0000     270.2900     236.1600
        2002    34.022500     284.0000     274.9100     236.0000
        2003    34.034800     278.0000     280.5400     235.8300
        2004    34.047000     270.0000     287.3000     235.6700
        2005    34.059300     279.0000     295.2300     235.5100
        2006    34.071500     315.0000     304.3200     235.3500
        2007    34.083800     308.0000     314.5400     235.1900
        2008    34.096000     287.0000     326.0100     235.0300
        2009    34.108300     297.0000     339.2700     234.8600
        2010    34.120500     359.0000     356.0500     234.7000
        2011    34.132800     368.0000     380.3200     234.5400
        2012    34.145000     447.0000     419.7500     234.3800
        2013    34.157300     499.0000     488.0000     234.2200
        2014    34.169500     599.0000     607.1300     234.0600
        2015    34.181800     808.0000     804.4300     233.9000
        2016    34.194000    1047.0000    1082.8900     233.7400
        2017    34.206300    1394.0000    1400.6500     233.5800
        2018    34.218500    1801.0000    1756.8100     233.4200
        2019    34.230800    2180.0000    2161.4700     233.2600
        2020    34.243000    2324.0000    2441.5200     233.1000
        2021    34.255300    2176.0000    2257.7400     232.9400
        2022    34.267500    1696.0000    1708.9000     232.7800
        2023    34.279800    1351.0000    1308.4600     232.6200
        2024    34.292000    1168.0000    1174.9700     232.4600
        2025    34.304300    1208.0000    1201.1700     232.3000
        2026    34.316500    1319.0000    1314.2900     232.1400
        2027    34.328800    1308.0000    1410.7200     231.9800
        2028    34.341000    1250.0000    1312.4700     231.8300
        2029    34.353300     967.0000    1005.5800     231.6700
        2030    34.365500     762.0000     696.6900     231.5100
        2031    34.377800     550.0000     513.1300     231.3500
        2032    34.390000     391.0000     416.6500     231.1900
        2033    34.402300     374.0000     363.2700     231.0400
        2034    34.414500     315.0000     330.9900     230.8800
        2035    34.426800     328.0000     309.9100     230.7200
        2036    34.439000     272.0000     295.2500     230.5600
        2037    34.451300     277.0000     284.5700     230.4100
        2038    34.463500     276.0000     276.4800     230.2500
        2039    34.475800     281.0000     270.1700     230.0900
        2040    34.488000     301.0000     265.1400     229.9300
        2041    34.500300     286.0000     261.0400     229.7800
        2042    34.512500     266.0000     257.6400     229.6200
        2043    34.524800     255.0000     254.7800     229.4700
        2044    34.537000     279.0000     252.3500     229.3100
        2045    34.549300     268.0000     250.2700     229.1500
        2046    34.561600     265.0000     248.4600     229.0000
        2047    34.573800     256.0000     246.8800     228.8400
        2048    34.586100     235.0000     245.4800     228.6900
        2049    34.598300     244.0000     244.2500     228.5300
        2050    34.610600     271.0000     243.1500     228.3800
        2051    34.622800     240.0000     242.1700     228.2200
        2052    34.635100     271.0000     241.2900     228.0700
        2053    34.647300     248.0000     240.4900     227.9100
        2054    34.659600     277.0000     239.7800     227.7600
        2055    34.671800     253.0000     239.1400     227.6000
        2056    34.684100     228.0000     238.5600     227.4500
        2057    34.696300     234.0000     238.0500     227.2900
        2058    34.708600     252.0000     237.5900     227.1400
        2059    34.720800     242.0000     237.2000     226.9900
        2060    34.733100     269.0000     236.8600     226.8300
        2061    34.745300     232.0000     236.5900     226.6800
        2062    34.757600     243.0000     236.3800     226.5300
        2063    34.769800     229.0000     236.2500     226.3700
        2064    34.782100     244.0000     236.1900     226.2200
        2065    34.794300     243.0000     236.2300     226.0700
        2066    34.806600     230.0000     236.3800     225.9100
        2067    34.818800     250.0000     236.6300     225.7600
        2068    34.831100     229.0000     237.0000     225.6100
        2069    34.843300     226.0000     237.5000     225.4600
        2070    34.855600     254.0000     238.1300     225.3100
        2071    34.867800     245.0000     238.9200     225.1500
        2072    34.880100     240.0000     239.9600     225.0000
        2073    34.892300     236.0000     241.3800     224.8500
        2074    34.904600     259.0000     243.4700     224.7000
        2075    34.916800     239.0000     246.7400     224.5500
        2076    34.929100     274.0000     252.0100     224.4000
        2077    34.941300     282.0000     260.4300     224.2500
        2078    34.953600     292.0000     273.2400     224.1000
        2079    34.965800     317.0000     290.7700     223.9500
        2080    34.978100     313.0000     311.9200     223.8000
        2081    34.990300     314.0000     335.4300     223.6500
        2082    35.002600     366.0000     358.9600     223.5000
        2083    35.014800     369.0000     374.7800     223.3500
        2084    35.027100     379.0000     371.6400     223.2000
        2085    35.039300     356.0000     349.8400     223.0500
        2086    35.051600     337.0000     325.2200     222.9000
        2087    35.063800     343.0000     310.1400     222.7500
        2088    35.076100     300.0000     305.5200     222.6000
        2089    35.088300     299.0000     307.4900     222.4500
        2090    35.100600     298.0000     310.5300     222.3000
        2091    35.112800     319.0000     307.5300     222.1600
        2092    35.125100     324.0000     294.6300     222.0100
        2093    35.137300     276.0000     276.7400     221.8600
        2094    35.149600     285.0000     261.4400     221.7100
        2095    35.161800     253.0000     251.3300     221.5600
        2096    35.174100     251.0000     244.4400     221.4200
        2097    35.186300     234.0000     239.1100     221.2700
        2098    35.198600     246.0000     236.0100     221.1200
        2099    35.210900     236.0000     234.1700     220.9800
        2100    35.223100     253.0000     232.9500     220.8300
        2101    35.235400     239.0000     232.2000     220.6800
        2102    35.247600     237.0000     231.8600     220.5400
        2103    35.259900     252.0000     231.6100     220.3900
        2104    35.272100     254.0000     230.9500     220.2500
        2105    35.284400     224.0000     230.5800     220.1000
        2106    35.296600     214.0000     230.6600     219.9500
        2107    35.308900     212.0000     230.9900     219.8100
        2108    35.321100     227.0000     231.5400     219.6600
        2109    35.333400     220.0000     232.2800     219.5200
        2110    35.345600     231.0000     233.2300     219.3700
        2111    35.357900     224.0000     234.3800     219.2300
        2112    35.370100     245.0000     235.7700     219.0800
        2113    35.382400     267.0000     237.5100     218.9400
        2114    35.394600     236.0000     239.8000     218.8000
        2115    35.406900     249.0000     243.0600     218.6500
        2116    35.419100     258.0000     248.0100     218.5100
        2117    35.431400     266.0000     255.8500     218.3700
        2118    35.443600     274.0000     268.3300     218.2200
        2119    35.455900     279.0000     287.5800     218.0800
        2120    35.468100     316.0000     314.6600     217.9400
        2121    35.480400     356.0000     346.3400     217.7900
        2122    35.492600     388.0000     384.3700     217.6500
        2123    35.504900     429.0000     424.3800     217.5100
        2124    35.517100     442.0000     456.0500     217.3700
        2125    35.529400     491.0000     459.1700     217.2200
        2126    35.541600     451.0000     426.4000     217.0800
        2127    35.553900     418.0000     382.4700     216.9400
        2128    35.566100     347.0000     353.3900     216.8000
        2129    35.578400     350.0000     343.2000     216.6600
        2130    35.590600     357.0000     345.7300     216.5200
        2131    35.602900     369.0000     352.9800     216.3800
        2132    35.615100     338.0000     353.6700     216.2400
        2133    35.627400     334.0000     337.6700     216.1000
        2134    35.639600     292.0000     308.7000     215.9600
        2135    35.651900     307.0000     280.7500     215.8200
        2136    35.664100     240.0000     261.2100     215.6800
        2137    35.676400     255.0000     249.3400     215.5400
        2138    35.688600     258.0000     242.5500     215.4000
        2139    35.700900     247.0000     239.0800     215.2600
        2140    35.713100     226.0000     237.9400     215.1200
        2141    35.725400     241.0000     238.4100     214.9800
        2142    35.737600     221.0000     239.9600     214.8400
        2143    35.749900     239.0000     242.2000     214.7000
        2144    35.762100     241.0000     244.1600     214.5600
        2145    35.774400     262.0000     243.8400     214.4300
        2146    35.786600     211.0000     240.2000     214.2900
        2147    35.798900     221.0000     235.4100     214.1500
        2148    35.811100     227.0000     232.0700     214.0100
        2149    35.823400     247.0000     230.7200     213.8700
        2150    35.835700     231.0000     230.7800     213.7400
        2151    35.847900     246.0000     231.2700     213.6000
        2152    35.860200     248.0000     230.7600     213.4600
        2153    35.872400     206.0000     229.0500     213.3300
        2154    35.884700     198.0000     226.1800     213.1900
        2155    35.896900     178.0000     223.3600     213.0600
        2156    35.909200     260.0000     221.4100     212.9200
        2157    35.921400     211.0000     220.3500     212.7800
        2158    35.933700     235.0000     219.9600     212.6500
        2159    35.945900     199.0000     219.8900     212.5100
        2160    35.958200     190.0000     220.2300     212.3800
        2161    35.970400     221.0000     221.2000     212.2400
        2162    35.982700     222.0000     222.5600     212.1100
        2163    35.994900     227.0000     224.2200     211.9700
        2164    36.007200     215.0000     225.9000     211.8400
        2165    36.019400     212.0000     226.6400     211.7100
        2166    36.031700     215.0000     225.7100     211.5700
        2167    36.043900     203.0000     223.8300     211.4400
        2168    36.056200     230.0000     222.4100     211.3000
        2169    36.068400     216.0000     221.2700     211.1700
        2170    36.080700     227.0000     221.3600     211.0400
        2171    36.092900     226.0000     222.2100     210.9000
        2172    36.105200     222.0000     223.2400     210.7700
        2173    36.117400     210.0000     224.5700     210.6400
        2174    36.129700     215.0000     226.0400     210.5100
        2175    36.141900     231.0000     224.5900     210.3800
        2176    36.154200     205.0000     218.4100     210.2400
        2177    36.166400     197.0000     215.5900     210.1100
        2178    36.178700     208.0000     214.7500     209.9800
        2179    36.190900     211.0000     214.4600     209.8500
        2180    36.203200     186.0000     214.5900     209.7200
        2181    36.215400     228.0000     215.3000     209.5900
        2182    36.227700     199.0000     216.0900     209.4600
        2183    36.239900     210.0000     214.5000     209.3300
        2184    36.252200     215.0000     212.2700     209.2000
        2185    36.264400     214.0000     211.4600     209.0700
        2186    36.276700     222.0000     211.0900     208.9400
        2187    36.288900     212.0000     210.8300     208.8100
        2188    36.301200     192.0000     210.6200     208.6800
        2189    36.313400     191.0000     210.4300     208.5500
        2190    36.325700     210.0000     210.2500     208.4200
        2191    36.337900     186.0000     210.0800     208.2900
        2192    36.350200     219.0000     209.9300     208.1600
        2193    36.362400     221.0000     209.7900     208.0300
        2194    36.374700     207.0000     209.6700     207.9100
        2195    36.386900     228.0000     209.5700     207.7800
        2196    36.399200     190.0000     209.4600     207.6500
        2197    36.411400     207.0000     209.3900     207.5200
        2198    36.423700     183.0000     209.3700     207.3900
        2199    36.435900     195.0000     209.2100     207.2700
        2200    36.448200     200.0000     208.8700     207.1400
        2201    36.460400     184.0000     208.6700     207.0100
        2202    36.472700     216.0000     208.5400     206.8900
        2203    36.485000     180.0000     208.4200     206.7600
        2204    36.497200     208.0000     208.3100     206.6400
        2205    36.509500     176.0000     208.2300     206.5100
        2206    36.521700     195.0000     208.1500     206.3800
        2207    36.534000     218.0000     207.9700     206.2600
        2208    36.546200     171.0000     207.7600     206.1300
        2209    36.558500     214.0000     207.6100     206.0100
        2210    36.570700     210.0000     207.4900     205.8800
        2211    36.583000     216.0000     207.3700     205.7600
        2212    36.595200     214.0000     207.2500     205.6300
        2213    36.607500     209.0000     207.1400     205.5100
        2214    36.619700     198.0000     207.0400     205.3900
        2215    36.632000     208.0000     206.9300     205.2600
        2216    36.644200     200.0000     206.8300     205.1400
        2217    36.656500     210.0000     206.7300     205.0200
        2218    36.668700     214.0000     206.6300     204.8900
        2219    36.681000     217.0000     206.5400     204.7700
        2220    36.693200     218.0000     206.4500     204.6500
        2221    36.705500     200.0000     206.3700     204.5300
        2222    36.717700     200.0000     206.2900     204.4000
        2223    36.730000     188.0000     206.2200     204.2800
        2224    36.742200     241.0000     206.1500     204.1600
        2225    36.754500     183.0000     206.1000     204.0400
        2226    36.766700     215.0000     206.0500     203.9200
        2227    36.779000     199.0000     206.0100     203.8000
        2228    36.791200     212.0000     205.9900     203.6700
        2229    36.803500     199.0000     205.9700     203.5500
        2230    36.815700     210.0000     205.9700     203.4300
        2231    36.828000     190.0000     205.9800     203.3100
        2232    36.840200     188.0000     206.0100     203.1900
        2233    36.852500     197.0000     206.0600     203.0700
        2234    36.864700     213.0000     206.1400     202.9500
        2235    36.877000     207.0000     206.2500     202.8300
        2236    36.889200     195.0000     206.4400     202.7100
        2237    36.901500     206.0000     206.7400     202.6000
        2238    36.913700     187.0000     207.2200     202.4800
        2239    36.926000     200.0000     207.9700     202.3600
        2240    36.938200     223.0000     209.0900     202.2400
        2241    36.950500     225.0000     210.6000     202.1200
        2242    36.962700     196.0000     212.4400     202.0000
        2243    36.975000     216.0000     214.5300     201.8900
        2244    36.987200     204.0000     216.6400     201.7700
        2245    36.999500     240.0000     218.0000     201.6500
        2246    37.011700     227.0000     217.7300     201.5300
        2247    37.024000     204.0000     216.2600     201.4200
        2248    37.036200     220.0000     215.1100     201.3000
        2249    37.048500     206.0000     215.0000     201.1800
        2250    37.060700     193.0000     215.8100     201.0700
        2251    37.073000     203.0000     217.2200     200.9500
        2252    37.085200     226.0000     218.9200     200.8400
        2253    37.097500     228.0000     220.4200     200.7200
        2254    37.109700     197.0000     221.4500     200.6100
        2255    37.122000     231.0000     222.6700     200.4900
        2256    37.134300     217.0000     225.2800     200.3800
        2257    37.146500     223.0000     230.2800     200.2600
        2258    37.158800     233.0000     238.7100     200.1500
        2259    37.171000     236.0000     252.7600     200.0300
        2260    37.183300     250.0000     274.0300     199.9200
        2261    37.195500     306.0000     302.3400     199.8000
        2262    37.207800     318.0000     335.9200     199.6900
        2263    37.220000     329.0000     372.9700     199.5800
        2264    37.232300     440.0000     407.1500     199.4600
        2265    37.244500     408.0000     421.1700     199.3500
        2266    37.256800     437.0000     400.0400     199.2400
        2267    37.269000     335.0000     357.8800     199.1300
        2268    37.281300     293.0000     323.3100     199.0100
        2269    37.293500     323.0000     307.2400     198.9000
        2270    37.305800     315.0000     305.8000     198.7900
        2271    37.318000     291.0000     312.7600     198.6800
        2272    37.330300     317.0000     320.7100     198.5700
        2273    37.342500     314.0000     318.8800     198.4600
        2274    37.354800     304.0000     300.4900     198.3500
        2275    37.367000     293.0000     273.0500     198.2300
        2276    37.379300     242.0000     249.1300     198.1200
        2277    37.391500     249.0000     233.0300     198.0100
        2278    37.403800     198.0000     223.0600     197.9000
        2279    37.416000     214.0000     216.8000     197.7900
        2280    37.428300     202.0000     212.6900     197.6800
        2281    37.440500     215.0000     209.8600     197.5800
        2282    37.452800     197.0000     207.8200     197.4700
        2283    37.465000     181.0000     206.3000     197.3600
        2284    37.477300     196.0000     205.1300     197.2500
        2285    37.489500     229.0000     204.2100     197.1400
        2286    37.501800     187.0000     203.4800     197.0300
        2287    37.514000     168.0000     202.9000     196.9200
        2288    37.526300     211.0000     202.4300     196.8200
        2289    37.538500     204.0000     202.0600     196.7100
        2290    37.550800     202.0000     201.7600     196.6000
        2291    37.563000     213.0000     201.5300     196.4900
        2292    37.575300     181.0000     201.3600     196.3900
        2293    37.587500     221.0000     201.2800     196.2800
        2294    37.599800     213.0000     201.3200     196.1700
        2295    37.612000     202.0000     201.5300     196.0700
        2296    37.624300     224.0000     202.0200     195.9600
        2297    37.636500     224.0000     202.9700     195.8600
        2298    37.648800     226.0000     204.6200     195.7500
        2299    37.661000     217.0000     207.2000     195.6400
        2300    37.673300     217.0000     210.7300     195.5400
        2301    37.685500     245.0000     214.9700     195.4300
        2302    37.697800     217.0000     219.7100     195.3300
        2303    37.710000     217.0000     224.1700     195.2200
        2304    37.722300     243.0000     226.1600     195.1200
        2305    37.734500     231.0000     223.5100     195.0200
        2306    37.746800     240.0000     217.7500     194.9100
        2307    37.759100     221.0000     212.8000     194.8100
        2308    37.771300     193.0000     210.3300     194.7100
        2309    37.783600     271.0000     209.8700     194.6000
        2310    37.795800     229.0000     210.6300     194.5000
        2311    37.808100     203.0000     211.6900     194.4000
        2312    37.820300     246.0000     211.7000     194.2900
        2313    37.832600     222.0000     209.6600     194.1900
        2314    37.844800     198.0000     205.9500     194.0900
        2315    37.857100     232.0000     202.4600     193.9900
        2316    37.869300     225.0000     200.0100     193.8900
        2317    37.881600     206.0000     198.4500     193.7800
        2318    37.893800     189.0000     197.4300     193.6800
        2319    37.906100     194.0000     196.7300     193.5800
        2320    37.918300     187.0000     196.2200     193.4800
        2321    37.930600     196.0000     195.8300     193.3800
        2322    37.942800     192.0000     195.5100     193.2800
        2323    37.955100     194.0000     195.2400     193.1800
        2324    37.967300     197.0000     195.0000     193.0800
        2325    37.979600     200.0000     194.8000     192.9800
        2326    37.991800     211.0000     194.6100     192.8800
        2327    38.004100     199.0000     194.4400     192.7800
        2328    38.016300     194.0000     194.2900     192.6800
        2329    38.028600     191.0000     194.1700     192.5800
        2330    38.040800     225.0000     194.0700     192.4900
        2331    38.053100     192.0000     193.9700     192.3900
        2332    38.065300     187.0000     193.9100     192.2900
        2333    38.077600     179.0000     193.9000     192.1900
        2334    38.089800     197.0000     193.8600     192.0900
        2335    38.102100     207.0000     193.5300     192.0000
        2336    38.114300     195.0000     193.2900     191.9000
        2337    38.126600     201.0000     193.1500     191.8000
        2338    38.138800     171.0000     193.0600     191.7000
        2339    38.151100     204.0000     192.9700     191.6100
        2340    38.163300     188.0000     192.8900     191.5100
        2341    38.175600     205.0000     192.8500     191.4200
        2342    38.187800     200.0000     192.7800     191.3200
        2343    38.200100     181.0000     192.5900     191.2200
        2344    38.212300     205.0000     192.4300     191.1300
        2345    38.224600     174.0000     192.3100     191.0300
        2346    38.236800     181.0000     192.2200     190.9400
        2347    38.249100     180.0000     192.1300     190.8400
        2348    38.261300     191.0000     192.0400     190.7500
        2349    38.273600     189.0000     191.9600     190.6500
        2350    38.285800     198.0000     191.8700     190.5600
        2351    38.298100     190.0000     191.8000     190.4700
        2352    38.310300     207.0000     191.7200     190.3700
        2353    38.322600     162.0000     191.6500     190.2800
        2354    38.334800     178.0000     191.5800     190.1900
        2355    38.347100     182.0000     191.5200     190.0900
        2356    38.359300     182.0000     191.4600     190.0000
        2357    38.371600     178.0000     191.4000     189.9100
        2358    38.383800     192.0000     191.3500     189.8100
        2359    38.396100     178.0000     191.3000     189.7200
        2360    38.408400     169.0000     191.2600     189.6300
        2361    38.420600     192.0000     191.2100     189.5400
        2362    38.432900     192.0000     191.1800     189.4500
        2363    38.445100     188.0000     191.1400     189.3600
        2364    38.457400     207.0000     191.1000     189.2600
        2365    38.469600     193.0000     191.0600     189.1700
        2366    38.481900     184.0000     191.0300     189.0800
        2367    38.494100     176.0000     191.0100     188.9900
        2368    38.506400     157.0000     191.0100     188.9000
        2369    38.518600     201.0000     191.0300     188.8100
        2370    38.530900     165.0000     191.1500     188.7200
        2371    38.543100     177.0000     191.4500     188.6300
        2372    38.555400     190.0000     191.9800     188.5400
        2373    38.567600     203.0000     192.4700     188.4500
        2374    38.579900     210.0000     193.2000     188.3600
        2375    38.592100     197.0000     194.4700     188.2800
        2376    38.604400     176.0000     195.4400     188.1900
        2377    38.616600     185.0000     193.7300     188.1000
        2378    38.628900     187.0000     191.7000     188.0100
        2379    38.641100     199.0000     191.2000     187.9200
        2380    38.653400     185.0000     191.2300     187.8400
        2381    38.665600     170.0000     191.3700     187.7500
        2382    38.677900     165.0000     191.6300     187.6600
        2383    38.690100     172.0000     192.1300     187.5700
        2384    38.702400     193.0000     192.5700     187.4900
        2385    38.714600     192.0000     191.9200     187.4000
        2386    38.726900     163.0000     190.7200     187.3100
        2387    38.739100     183.0000     190.2000     187.2300
        2388    38.751400     158.0000     189.9800     187.1400
        2389    38.763600     185.0000     189.8200     187.0600
        2390    38.775900     194.0000     189.6900     186.9700
        2391    38.788100     191.0000     189.5700     186.8900
        2392    38.800400     175.0000     189.4500     186.8000
        2393    38.812600     156.0000     189.3400     186.7200
        2394    38.824900     184.0000     189.2300     186.6300
        2395    38.837100     183.0000     189.1200     186.5500
        2396    38.849400     200.0000     189.0200     186.4600
        2397    38.861600     190.0000     188.9200     186.3800
        2398    38.873900     174.0000     188.8400     186.3000
        2399    38.886100     157.0000     188.7600     186.2100
        2400    38.898400     198.0000     188.6900     186.1300
        2401    38.910600     191.0000     188.6400     186.0500
        2402    38.922900     182.0000     188.6000     185.9600
        2403    38.935100     189.0000     188.5800     185.8800
        2404    38.947400     187.0000     188.5700     185.8000
        2405    38.959600     172.0000     188.5800     185.7200
        2406    38.971900     157.0000     188.6000     185.6300
        2407    38.984100     166.0000     188.6500     185.5500
        2408    38.996400     182.0000     188.7300     185.4700
        2409    39.008600     191.0000     188.8800     185.3900
        2410    39.020900     207.0000     189.1400     185.3100
        2411    39.033100     183.0000     189.5800     185.2300
        2412    39.045400     192.0000     190.3000     185.1500
        2413    39.057700     181.0000     191.3900     185.0700
        2414    39.069900     164.0000     193.1800     184.9900
        2415    39.082200     189.0000     195.7700     184.9100
        2416    39.094400     222.0000     199.1000     184.8300
        2417    39.106700     195.0000     203.0000     184.7500
        2418    39.118900     185.0000     207.0900     184.6700
        2419    39.131200     196.0000     210.1300     184.5900
        2420    39.143400     225.0000     210.1300     184.5100
        2421    39.155700     198.0000     206.5800     184.4300
        2422    39.167900     206.0000     201.9400     184.3500
        2423    39.180200     224.0000     198.6800     184.2700
        2424    39.192400     190.0000     197.3300     184.1900
        2425    39.204700     175.0000     197.4100     184.1200
        2426    39.216900     197.0000     198.2900     184.0400
        2427    39.229200     177.0000     199.2100     183.9600
        2428    39.241400     202.0000     199.0600     183.8800
        2429    39.253700     189.0000     197.1800     183.8100
        2430    39.265900     191.0000     194.2800     183.7300
        2431    39.278200     181.0000     191.6400     183.6500
        2432    39.290400     163.0000     189.7900     183.5800
        2433    39.302700     174.0000     188.6300     183.5000
        2434    39.314900     192.0000     187.9500     183.4200
        2435    39.327200     167.0000     187.5400     183.3500
        2436    39.339400     182.0000     187.3000     183.2700
        2437    39.351700     206.0000     187.2600     183.2000
        2438    39.363900     187.0000     187.3500     183.1200
        2439    39.376200     197.0000     187.2100     183.0500
        2440    39.388400     173.0000     186.9100     182.9700
        2441    39.400700     179.0000     186.9100     182.9000
        2442    39.412900     186.0000     187.0700     182.8200
        2443    39.425200     206.0000     187.1900     182.7500
        2444    39.437400     188.0000     187.1100     182.6700
        2445    39.449700     176.0000     187.2200     182.6000
        2446    39.461900     203.0000     187.5100     182.5300
        2447    39.474200     182.0000     187.8300     182.4500
        2448    39.486400     184.0000     188.1200     182.3800
        2449    39.498700     193.0000     188.6900     182.3100
        2450    39.510900     159.0000     189.6500     182.2400
        2451    39.523200     164.0000     191.0400     182.1600
        2452    39.535400     206.0000     192.8700     182.0900
        2453    39.547700     155.0000     195.2500     182.0200
        2454    39.559900     197.0000     198.1400     181.9500
        2455    39.572200     167.0000     201.3200     181.8700
        2456    39.584400     223.0000     204.0700     181.8000
        2457    39.596700     195.0000     205.0500     181.7300
        2458    39.608900     182.0000     203.7700     181.6600
        2459    39.621200     187.0000     201.8200     181.5900
        2460    39.633400     195.0000     200.9500     181.5200
        2461    39.645700     227.0000     201.6500     181.4500
        2462    39.657900     213.0000     203.5800     181.3800
        2463    39.670200     205.0000     206.3500     181.3100
        2464    39.682400     198.0000     210.1400     181.2400
        2465    39.694700     225.0000     214.7000     181.1700
        2466    39.707000     227.0000     218.3300     181.1000
        2467    39.719200     221.0000     221.1600     181.0300
        2468    39.731500     208.0000     228.3100     180.9600
        2469    39.743700     232.0000     240.4700     180.8900
        2470    39.756000     223.0000     254.2800     180.8200
        2471    39.768200     270.0000     277.3500     180.7600
        2472    39.780500     310.0000     311.3800     180.6900
        2473    39.792700     354.0000     353.4700     180.6200
        2474    39.805000     392.0000     399.8400     180.5500
        2475    39.817200     457.0000     440.4200     180.4800
        2476    39.829500     441.0000     456.0300     180.4200
        2477    39.841700     421.0000     432.5100     180.3500
        2478    39.854000     403.0000     383.7500     180.2800
        2479    39.866200     360.0000     340.4900     180.2200
        2480    39.878500     322.0000     317.2500     180.1500
        2481    39.890700     319.0000     309.5000     180.0800
        2482    39.903000     288.0000     315.1900     180.0200
        2483    39.915200     333.0000     326.7500     179.9500
        2484    39.927500     334.0000     333.5200     179.8800
        2485    39.939700     377.0000     324.2200     179.8200
        2486    39.952000     304.0000     298.3700     179.7500
        2487    39.964200     269.0000     268.6700     179.6900
        2488    39.976500     257.0000     245.7600     179.6200
        2489    39.988700     247.0000     230.4300     179.5600
        2490    40.001000     217.0000     221.7500     179.4900
        2491    40.013200     236.0000     218.2800     179.4300
        2492    40.025500     197.0000     217.7900     179.3600
        2493    40.037700     198.0000     218.3200     179.3000
        2494    40.050000     209.0000     217.4000     179.2400
        2495    40.062200     197.0000     213.2400     179.1700
        2496    40.074500     182.0000     207.1000     179.1100
        2497    40.086700     198.0000     201.7600     179.0500
        2498    40.099000     191.0000     198.5400     178.9800
        2499    40.111200     181.0000     197.2400     178.9200
        2500    40.123500     211.0000     197.2400     178.8600
        2501    40.135700     190.0000     197.8500     178.8000
        2502    40.148000     183.0000     198.1300     178.7300
        2503    40.160200     200.0000     196.9500     178.6700
        2504    40.172500     199.0000     194.1500     178.6100
        2505    40.184700     174.0000     190.8400     178.5500
        2506    40.197000     182.0000     188.1100     178.4900
        2507    40.209200     204.0000     186.2000     178.4300
        2508    40.221500     197.0000     184.9300     178.3600
        2509    40.233700     183.0000     184.0500     178.3000
        2510    40.246000     163.0000     183.4100     178.2400
        2511    40.258200     181.0000     182.9300     178.1800
        2512    40.270500     184.0000     182.5500     178.1200
        2513    40.282700     188.0000     182.2400     178.0600
        2514    40.295000     175.0000     181.9800     178.0000
        2515    40.307200     211.0000     181.7600     177.9400
        2516    40.319500     194.0000     181.5800     177.8800
        2517    40.331700     188.0000     181.4100     177.8200
        2518    40.344000     166.0000     181.2700     177.7600
        2519    40.356300     156.0000     181.1500     177.7100
        2520    40.368500     190.0000     181.0500     177.6500
        2521    40.380800     190.0000     180.9600     177.5900
        2522    40.393000     192.0000     180.8800     177.5300
        2523    40.405300     207.0000     180.8200     177.4700
        2524    40.417500     197.0000     180.7700     177.4100
        2525    40.429800     194.0000     180.7400     177.3600
        2526    40.442000     198.0000     180.7200     177.3000
        2527    40.454300     201.0000     180.7200     177.2400
        2528    40.466500     199.0000     180.7400     177.1800
        2529    40.478800     180.0000     180.7800     177.1300
        2530    40.491000     163.0000     180.8400     177.0700
        2531    40.503300     206.0000     180.9200     177.0100
        2532    40.515500     201.0000     181.0500     176.9600
        2533    40.527800     195.0000     181.2200     176.9000
        2534    40.540000     218.0000     181.4200     176.8400
        2535    40.552300     195.0000     181.6600     176.7900
        2536    40.564500     181.0000     182.0000     176.7300
        2537    40.576800     182.0000     182.3900     176.6800
        2538    40.589000     173.0000     182.5200     176.6200
        2539    40.601300     206.0000     182.6800     176.5700
        2540    40.613500     220.0000     183.1700     176.5100
        2541    40.625800     186.0000     183.9500     176.4600
        2542    40.638000     192.0000     185.1100     176.4000
        2543    40.650300     189.0000     186.8300     176.3500
        2544    40.662500     186.0000     189.3000     176.2900
        2545    40.674800     207.0000     192.6300     176.2400
        2546    40.687000     174.0000     196.6500     176.1900
        2547    40.699300     162.0000     201.0800     176.1300
        2548    40.711500     185.0000     205.4100     176.0800
        2549    40.723800     212.0000     207.8900     176.0200
        2550    40.736000     187.0000     206.9000     175.9700
        2551    40.748300     183.0000     203.6200     175.9200
        2552    40.760500     203.0000     200.8900     175.8700
        2553    40.772800     217.0000     200.0600     175.8100
        2554    40.785000     186.0000     201.0000     175.7600
        2555    40.797300     224.0000     203.3000     175.7100
        2556    40.809500     190.0000     206.7000     175.6600
        2557    40.821800     202.0000     210.9200     175.6100
        2558    40.834000     224.0000     215.4600     175.5500
        2559    40.846300     245.0000     220.6800     175.5000
        2560    40.858500     199.0000     229.2200     175.4500
        2561    40.870800     256.0000     244.5300     175.4000
        2562    40.883000     277.0000     268.4400     175.3500
        2563    40.895300     310.0000     300.8500     175.3000
        2564    40.907500     333.0000     342.6900     175.2500
        2565    40.919800     430.0000     391.5500     175.2000
        2566    40.932000     458.0000     439.5300     175.1500
        2567    40.944300     483.0000     464.7300     175.1000
        2568    40.956500     477.0000     443.7300     175.0500
        2569    40.968800     448.0000     387.3700     175.0000
        2570    40.981000     356.0000     335.2900     174.9500
        2571    40.993300     309.0000     305.6400     174.9000
        2572    41.005600     287.0000     296.9800     174.8500
        2573    41.017800     330.0000     303.0100     174.8000
        2574    41.030100     330.0000     317.3300     174.7500
        2575    41.042300     361.0000     331.3300     174.7000
        2576    41.054600     351.0000     331.6100     174.6500
        2577    41.066800     329.0000     309.4900     174.6100
        2578    41.079100     285.0000     274.8300     174.5600
        2579    41.091300     251.0000     244.5600     174.5100
        2580    41.103600     254.0000     224.3400     174.4600
        2581    41.115800     243.0000     211.7600     174.4100
        2582    41.128100     202.0000     202.3800     174.3700
        2583    41.140300     178.0000     196.2900     174.3200
        2584    41.152600     189.0000     192.6700     174.2700
        2585    41.164800     200.0000     190.4500     174.2300
        2586    41.177100     200.0000     188.4200     174.1800
        2587    41.189300     198.0000     186.4400     174.1300
        2588    41.201600     199.0000     185.3300     174.0900
        2589    41.213800     181.0000     184.7600     174.0400
        2590    41.226100     193.0000     184.1100     173.9900
        2591    41.238300     190.0000     182.9900     173.9500
        2592    41.250600     192.0000     182.3000     173.9000
        2593    41.262800     173.0000     182.0100     173.8600
        2594    41.275100     192.0000     181.8800     173.8100
        2595    41.287300     183.0000     181.5100     173.7700
        2596    41.299600     197.0000     181.1400     173.7200
        2597    41.311800     202.0000     181.0300     173.6800
        2598    41.324100     164.0000     181.0800     173.6300
        2599    41.336300     203.0000     181.2200     173.5900
        2600    41.348600     192.0000     181.4700     173.5400
        2601    41.360800     204.0000     181.8200     173.5000
        2602    41.373100     203.0000     182.2800     173.4500
        2603    41.385300     187.0000     182.8500     173.4100
        2604    41.397600     184.0000     183.5400     173.3700
        2605    41.409800     177.0000     184.3200     173.3200
        2606    41.422100     189.0000     185.1900     173.2800
        2607    41.434300     176.0000     186.1500     173.2400
        2608    41.446600     168.0000     187.2200     173.1900
        2609    41.458800     172.0000     188.4800     173.1500
        2610    41.471100     211.0000     190.0800     173.1100
        2611    41.483300     210.0000     192.3000     173.0700
        2612    41.495600     224.0000     195.5200     173.0200
        2613    41.507800     212.0000     200.3600     172.9800
        2614    41.520100     217.0000     207.8200     172.9400
        2615    41.532300     176.0000     219.4100     172.9000
        2616    41.544600     242.0000     237.1300     172.8600
        2617    41.556800     272.0000     262.5500     172.8100
        2618    41.569100     323.0000     295.6100     172.7700
        2619    41.581300     326.0000     334.8300     172.7300
        2620    41.593600     378.0000     376.5100     172.6900
        2621    41.605800     421.0000     408.5900     172.6500
        2622    41.618100     383.0000     412.3300     172.6100
        2623    41.630400     448.0000     377.8900     172.5700
        2624    41.642600     322.0000     329.9000     172.5300
        2625    41.654900     295.0000     294.0700     172.4900
        2626    41.667100     301.0000     277.4000     172.4500
        2627    41.679400     310.0000     276.1000     172.4100
        2628    41.691600     297.0000     284.7400     172.3700
        2629    41.703900     282.0000     297.7800     172.3300
        2630    41.716100     300.0000     306.4800     172.2900
        2631    41.728400     308.0000     300.1300     172.2500
        2632    41.740600     284.0000     276.9800     172.2100
        2633    41.752900     248.0000     248.3400     172.1700
        2634    41.765100     234.0000     225.0200     172.1300
        2635    41.777400     222.0000     209.3700     172.0900
        2636    41.789600     170.0000     199.4200     172.0500
        2637    41.801900     197.0000     193.0300     172.0200
        2638    41.814100     190.0000     188.7500     171.9800
        2639    41.826400     175.0000     185.7600     171.9400
        2640    41.838600     185.0000     183.6000     171.9000
        2641    41.850900     179.0000     182.0200     171.8600
        2642    41.863100     173.0000     180.9200     171.8300
        2643    41.875400     190.0000     180.3300     171.7900
        2644    41.887600     169.0000     180.0600     171.7500
        2645    41.899900     194.0000     180.0000     171.7200
        2646    41.912100     193.0000     180.5700     171.6800
        2647    41.924400     186.0000     181.7800     171.6400
        2648    41.936600     197.0000     181.2000     171.6000
        2649    41.948900     193.0000     177.9700     171.5700
        2650    41.961100     180.0000     176.5000     171.5300
        2651    41.973400     184.0000     175.9500     171.5000
        2652    41.985600     190.0000     175.7800     171.4600
        2653    41.997900     202.0000     175.7700     171.4200
        2654    42.010100     158.0000     175.8700     171.3900
        2655    42.022400     191.0000     176.2500     171.3500
        2656    42.034600     190.0000     176.8300     171.3200
        2657    42.046900     176.0000     176.4400     171.2800
        2658    42.059100     185.0000     174.9800     171.2500
        2659    42.071400     190.0000     174.2300     171.2100
        2660    42.083600     192.0000     173.9100     171.1800
        2661    42.095900     193.0000     173.7200     171.1400
        2662    42.108100     177.0000     173.5700     171.1100
        2663    42.120400     171.0000     173.4400     171.0700
        2664    42.132600     178.0000     173.3300     171.0400
        2665    42.144900     169.0000     173.2300     171.0000
        2666    42.157100     163.0000     173.1400     170.9700
        2667    42.169400     171.0000     173.0500     170.9400
        2668    42.181600     176.0000     172.9600     170.9000
        2669    42.193900     179.0000     172.8800     170.8700
        2670    42.206100     154.0000     172.8100     170.8400
        2671    42.218400     168.0000     172.7400     170.8000
        2672    42.230600     156.0000     172.6800     170.7700
        2673    42.242900     218.0000     172.6400     170.7400
        2674    42.255100     208.0000     172.6400     170.7000
        2675    42.267400     170.0000     172.7200     170.6700
        2676    42.279700     186.0000     172.9300     170.6400
        2677    42.291900     180.0000     173.3100     170.6100
        2678    42.304200     177.0000     173.8400     170.5700
        2679    42.316400     187.0000     174.6100     170.5400
        2680    42.328700     170.0000     175.5800     170.5100
        2681    42.340900     190.0000     175.9400     170.4800
        2682    42.353200     188.0000     175.1100     170.4500
        2683    42.365400     171.0000     173.2600     170.4100
        2684    42.377700     168.0000     172.5800     170.3800
        2685    42.389900     190.0000     172.4600     170.3500
        2686    42.402200     154.0000     172.5600     170.3200
        2687    42.414400     177.0000     172.7900     170.2900
        2688    42.426700     184.0000     173.1400     170.2600
        2689    42.438900     179.0000     173.5800     170.2300
        2690    42.451200     207.0000     173.7300     170.2000
        2691    42.463400     158.0000     173.3200     170.1700
        2692    42.475700     147.0000     172.4200     170.1400
        2693    42.487900     167.0000     171.9900     170.1000
        2694    42.500200     183.0000     171.8400     170.0700
        2695    42.512400     151.0000     171.7800     170.0400
        2696    42.524700     159.0000     171.7400     170.0200
        2697    42.536900     178.0000     171.7300     169.9900
        2698    42.549200     160.0000     171.7100     169.9600
        2699    42.561400     183.0000     171.7000     169.9300
        2700    42.573700     173.0000     171.7000     169.9000
        2701    42.585900     172.0000     171.7100     169.8700
        2702    42.598200     177.0000     171.7400     169.8400
        2703    42.610400     189.0000     171.7900     169.8100
        2704    42.622700     164.0000     171.8500     169.7800
        2705    42.634900     175.0000     171.9400     169.7500
        2706    42.647200     185.0000     172.0900     169.7200
        2707    42.659400     165.0000     172.2700     169.7000
        2708    42.671700     196.0000     172.3300     169.6700
        2709    42.683900     186.0000     172.4800     169.6400
        2710    42.696200     184.0000     172.8400     169.6100
        2711    42.708400     185.0000     173.2400     169.5800
        2712    42.720700     170.0000     173.8900     169.5600
        2713    42.732900     168.0000     174.8700     169.5300
        2714    42.745200     177.0000     175.4100     169.5000
        2715    42.757400     180.0000     174.2500     169.4700
        2716    42.769700     179.0000     173.7400     169.4500
        2717    42.781900     174.0000     173.8000     169.4200
        2718    42.794200     163.0000     174.1800     169.3900
        2719    42.806400     189.0000     174.9000     169.3600
        2720    42.818700     168.0000     176.0000     169.3400
        2721    42.830900     186.0000     177.7300     169.3100
        2722    42.843200     187.0000     180.4200     169.2900
        2723    42.855400     193.0000     184.0700     169.2600
        2724    42.867700     200.0000     188.1900     169.2300
        2725    42.879900     174.0000     193.4700     169.2100
        2726    42.892200     187.0000     199.8700     169.1800
        2727    42.904400     191.0000     205.9000     169.1500
        2728    42.916700     187.0000     208.3600     169.1300
        2729    42.929000     195.0000     204.6600     169.1000
        2730    42.941200     208.0000     197.6700     169.0800
        2731    42.953500     193.0000     191.1300     169.0500
        2732    42.965700     188.0000     187.3200     169.0300
        2733    42.978000     185.0000     186.1700     169.0000
        2734    42.990200     188.0000     186.9600     168.9800
        2735    43.002500     173.0000     189.0500     168.9500
        2736    43.014700     196.0000     191.5700     168.9300
        2737    43.027000     202.0000     192.8300     168.9000
        2738    43.039200     196.0000     191.5100     168.8800
        2739    43.051500     190.0000     188.4400     168.8500
        2740    43.063700     177.0000     184.8100     168.8300
        2741    43.076000     181.0000     180.7300     168.8100
        2742    43.088200     189.0000     178.3300     168.7800
        2743    43.100500     181.0000     176.6500     168.7600
        2744    43.112700     178.0000     175.5900     168.7300
        2745    43.125000     211.0000     175.1900     168.7100
        2746    43.137200     192.0000     175.1100     168.6900
        2747    43.149500     204.0000     175.2900     168.6600
        2748    43.161700     190.0000     175.7300     168.6400
        2749    43.174000     180.0000     176.1500     168.6200
        2750    43.186200     184.0000     176.0000     168.5900
        2751    43.198500     154.0000     175.9600     168.5700
        2752    43.210700     188.0000     176.1700     168.5500
        2753    43.223000     160.0000     176.6200     168.5200
        2754    43.235200     187.0000     177.5700     168.5000
        2755    43.247500     191.0000     179.1300     168.4800
        2756    43.259700     205.0000     181.5400     168.4600
        2757    43.272000     206.0000     185.2100     168.4300
        2758    43.284200     196.0000     190.4700     168.4100
        2759    43.296500     206.0000     197.3900     168.3900
        2760    43.308700     208.0000     205.7500     168.3700
        2761    43.321000     225.0000     214.7000     168.3500
        2762    43.333200     232.0000     221.5700     168.3200
        2763    43.345500     234.0000     222.1700     168.3000
        2764    43.357700     237.0000     215.6100     168.2800
        2765    43.370000     231.0000     206.7400     168.2600
        2766    43.382200     215.0000     200.4700     168.2400
        2767    43.394500     204.0000     198.1000     168.2200
        2768    43.406700     215.0000     198.8800     168.1900
        2769    43.419000     201.0000     201.6200     168.1700
        2770    43.431200     197.0000     206.0700     168.1500
        2771    43.443500     237.0000     211.2400     168.1300
        2772    43.455700     255.0000     215.4700     168.1100
        2773    43.468000     231.0000     218.1700     168.0900
        2774    43.480200     236.0000     220.8900     168.0700
        2775    43.492500     226.0000     227.7600     168.0500
        2776    43.504700     274.0000     241.7900     168.0300
        2777    43.517000     256.0000     262.4200     168.0100
        2778    43.529200     304.0000     287.7000     167.9900
        2779    43.541500     333.0000     313.3800     167.9700
        2780    43.553800     325.0000     329.6500     167.9500
        2781    43.566000     303.0000     325.0400     167.9300
        2782    43.578300     283.0000     300.5900     167.9100
        2783    43.590500     255.0000     271.3900     167.8900
        2784    43.602800     269.0000     250.2300     167.8700
        2785    43.615000     265.0000     240.6800     167.8500
        2786    43.627300     245.0000     240.6600     167.8300
        2787    43.639500     252.0000     247.2100     167.8100
        2788    43.651800     260.0000     257.2700     167.7900
        2789    43.664000     265.0000     266.2400     167.7700
        2790    43.676300     257.0000     268.3700     167.7500
        2791    43.688500     258.0000     262.1000     167.7400
        2792    43.700800     267.0000     253.4400     167.7200
        2793    43.713000     283.0000     249.7500     167.7000
        2794    43.725300     259.0000     253.4900     167.6800
        2795    43.737500     293.0000     263.0200     167.6600
        2796    43.749800     264.0000     272.9800     167.6400
        2797    43.762000     289.0000     274.0500     167.6200
        2798    43.774300     253.0000     260.6000     167.6100
        2799    43.786500     249.0000     239.7000     167.5900
        2800    43.798800     222.0000     222.3800     167.5700
        2801    43.811000     215.0000     212.7300     167.5500
        2802    43.823300     215.0000     209.7500     167.5300
        2803    43.835500     212.0000     211.4600     167.5200
        2804    43.847800     227.0000     216.1000     167.5000
        2805    43.860000     238.0000     221.5200     167.4800
        2806    43.872300     231.0000     223.8800     167.4600
        2807    43.884500     246.0000     219.4000     167.4500
        2808    43.896800     198.0000     209.1400     167.4300
        2809    43.909000     209.0000     198.2800     167.4100
        2810    43.921300     178.0000     190.1400     167.4000
        2811    43.933500     171.0000     184.8800     167.3800
        2812    43.945800     175.0000     181.6100     167.3600
        2813    43.958000     209.0000     179.5500     167.3500
        2814    43.970300     178.0000     178.1200     167.3300
        2815    43.982500     162.0000     177.1400     167.3100
        2816    43.994800     194.0000     176.5100     167.3000
        2817    44.007000     166.0000     176.1600     167.2800
        2818    44.019300     174.0000     175.9600     167.2600
        2819    44.031500     156.0000     175.7000     167.2500
        2820    44.043800     190.0000     175.6100     167.2300
        2821    44.056000     187.0000     175.8000     167.2100
        2822    44.068300     176.0000     176.2800     167.2000
        2823    44.080500     177.0000     176.8500     167.1800
        2824    44.092800     195.0000     177.6900     167.1700
        2825    44.105000     175.0000     179.0700     167.1500
        2826    44.117300     182.0000     180.4600     167.1300
        2827    44.129500     200.0000     179.8200     167.1200
        2828    44.141800     184.0000     179.3000     167.1000
        2829    44.154000     181.0000     179.7500     167.0900
        2830    44.166300     194.0000     180.6700     167.0700
        2831    44.178600     182.0000     181.8700     167.0600
        2832    44.190800     206.0000     183.2300     167.0400
        2833    44.203100     193.0000     184.7200     167.0300
        2834    44.215300     170.0000     186.4600     167.0100
        2835    44.227600     210.0000     188.5000     167.0000
        2836    44.239800     180.0000     190.2900     166.9800
        2837    44.252100     220.0000     192.0600     166.9700
        2838    44.264300     195.0000     195.2800     166.9500
        2839    44.276600     203.0000     200.4100     166.9400
        2840    44.288800     230.0000     208.2100     166.9200
        2841    44.301100     218.0000     219.3700     166.9100
        2842    44.313300     255.0000     237.4700     166.8900
        2843    44.325600     305.0000     265.0400     166.8800
        2844    44.337800     332.0000     304.5800     166.8700
        2845    44.350100     404.0000     356.4300     166.8500
        2846    44.362300     481.0000     418.8200     166.8400
        2847    44.374600     530.0000     483.2400     166.8200
        2848    44.386800     568.0000     525.2900     166.8100
        2849    44.399100     546.0000     513.8400     166.8000
        2850    44.411300     530.0000     451.3900     166.7800
        2851    44.423600     401.0000     379.4700     166.7700
        2852    44.435800     360.0000     329.7200     166.7500
        2853    44.448100     334.0000     307.3000     166.7400
        2854    44.460300     316.0000     306.3700     166.7300
        2855    44.472600     337.0000     320.3700     166.7100
        2856    44.484800     357.0000     343.1500     166.7000
        2857    44.497100     346.0000     364.7800     166.6900
        2858    44.509300     403.0000     369.5900     166.6700
        2859    44.521600     362.0000     348.1600     166.6600
        2860    44.533800     347.0000     311.9000     166.6500
        2861    44.546100     280.0000     280.3200     166.6400
        2862    44.558300     253.0000     261.8300     166.6200
        2863    44.570600     261.0000     254.8000     166.6100
        2864    44.582800     230.0000     254.1500     166.6000
        2865    44.595100     240.0000     252.8300     166.5800
        2866    44.607300     223.0000     244.4100     166.5700
        2867    44.619600     214.0000     229.7100     166.5600
        2868    44.631800     204.0000     215.5200     166.5500
        2869    44.644100     234.0000     206.0400     166.5300
        2870    44.656300     176.0000     201.4600     166.5200
        2871    44.668600     209.0000     200.6000     166.5100
        2872    44.680800     215.0000     202.3400     166.5000
        2873    44.693100     199.0000     205.6200     166.4800
        2874    44.705300     206.0000     208.6900     166.4700
        2875    44.717600     213.0000     208.9200     166.4600
        2876    44.729800     206.0000     205.0800     166.4500
        2877    44.742100     209.0000     199.4800     166.4400
        2878    44.754300     190.0000     195.4100     166.4200
        2879    44.766600     177.0000     194.0400     166.4100
        2880    44.778800     183.0000     194.9500     166.4000
        2881    44.791100     165.0000     197.0700     166.3900
        2882    44.803300     173.0000     198.5700     166.3800
        2883    44.815600     194.0000     197.2800     166.3700
        2884    44.827800     180.0000     193.0000     166.3500
        2885    44.840100     198.0000     188.0500     166.3400
        2886    44.852400     191.0000     184.4600     166.3300
        2887    44.864600     161.0000     182.6600     166.3200
        2888    44.876900     190.0000     182.3300     166.3100
        2889    44.889100     185.0000     183.0500     166.3000
        2890    44.901400     200.0000     184.4300     166.2900
        2891    44.913600     184.0000     185.9200     166.2800
        2892    44.925900     210.0000     186.5800     166.2600
        2893    44.938100     194.0000     185.6800     166.2500
        2894    44.950400     184.0000     183.6600     166.2400
        2895    44.962600     181.0000     181.7000     166.2300
        2896    44.974900     178.0000     180.4700     166.2200
        2897    44.987100     190.0000     179.9800     166.2100
        2898    44.999400     208.0000     180.0100     166.2000
        2899    45.011600     171.0000     180.3800     166.1900
        2900    45.023900     175.0000     180.9600     166.1800
        2901    45.036100     198.0000     181.6900     166.1700
        2902    45.048400     174.0000     182.5900     166.1600
        2903    45.060600     176.0000     183.7100     166.1500
        2904    45.072900     212.0000     185.2200     166.1400
        2905    45.085100     170.0000     187.3300     166.1300
        2906    45.097400     216.0000     190.3900     166.1200
        2907    45.109600     200.0000     194.9000     166.1100
        2908    45.121900     198.0000     201.7000     166.1000
        2909    45.134100     240.0000     212.1000     166.0900
        2910    45.146400     244.0000     228.1100     166.0800
        2911    45.158600     264.0000     252.1300     166.0700
        2912    45.170900     307.0000     285.8200     166.0600
        2913    45.183100     325.0000     329.0700     166.0500
        2914    45.195400     344.0000     379.4500     166.0400
        2915    45.207600     433.0000     427.7700     166.0300
        2916    45.219900     404.0000     452.5700     166.0200
        2917    45.232100     391.0000     433.3800     166.0100
        2918    45.244400     393.0000     380.2700     166.0000
        2919    45.256600     335.0000     325.8900     165.9900
        2920    45.268900     262.0000     290.1400     165.9800
        2921    45.281100     278.0000     274.8800     165.9700
        2922    45.293400     309.0000     275.5300     165.9600
        2923    45.305600     273.0000     287.2900     165.9500
        2924    45.317900     291.0000     305.2200     165.9400
        2925    45.330100     303.0000     321.4800     165.9300
        2926    45.342400     324.0000     323.6600     165.9200
        2927    45.354600     273.0000     304.4700     165.9100
        2928    45.366900     270.0000     271.2500     165.9000
        2929    45.379100     222.0000     240.4000     165.8900
        2930    45.391400     246.0000     218.5200     165.8900
        2931    45.403600     220.0000     204.4100     165.8800
        2932    45.415900     186.0000     195.1800     165.8700
        2933    45.428100     195.0000     189.2100     165.8600
        2934    45.440400     179.0000     185.3200     165.8500
        2935    45.452600     187.0000     182.7100     165.8400
        2936    45.464900     187.0000     180.8000     165.8300
        2937    45.477100     158.0000     179.0500     165.8200
        2938    45.489400     171.0000     177.1800     165.8100
        2939    45.501700     192.0000     175.8900     165.8100
        2940    45.513900     179.0000     175.0500     165.8000
        2941    45.526200     176.0000     174.3700     165.7900
        2942    45.538400     186.0000     173.7100     165.7800
        2943    45.550700     163.0000     173.2000     165.7700
        2944    45.562900     183.0000     172.8300     165.7600
        2945    45.575200     164.0000     172.5400     165.7500
        2946    45.587400     166.0000     172.3200     165.7500
        2947    45.599700     157.0000     172.1700     165.7400
        2948    45.611900     160.0000     172.0000     165.7300
        2949    45.624200     171.0000     171.8200     165.7200
        2950    45.636400     202.0000     171.7000     165.7100
        2951    45.648700     184.0000     171.6300     165.7000
        2952    45.660900     198.0000     171.5900     165.7000
        2953    45.673200     168.0000     171.5900     165.6900
        2954    45.685400     181.0000     171.6400     165.6800
        2955    45.697700     182.0000     171.7500     165.6700
        2956    45.709900     180.0000     171.9600     165.6600
        2957    45.722200     169.0000     172.2700     165.6600
        2958    45.734400     196.0000     172.7500     165.6500
        2959    45.746700     180.0000     173.4900     165.6400
        2960    45.758900     189.0000     174.3900     165.6300
        2961    45.771200     190.0000     175.2500     165.6200
        2962    45.783400     182.0000     176.7800     165.6200
        2963    45.795700     170.0000     178.9300     165.6100
        2964    45.807900     198.0000     181.4400     165.6000
        2965    45.820200     168.0000     183.6400     165.5900
        2966    45.832400     181.0000     184.3200     165.5800
        2967    45.844700     182.0000     182.7500     165.5800
        2968    45.856900     169.0000     179.9700     165.5700
        2969    45.869200     167.0000     177.6100     165.5600
        2970    45.881400     170.0000     176.1800     165.5500
        2971    45.893700     165.0000     175.5100     165.5500
        2972    45.905900     150.0000     175.6200     165.5400
        2973    45.918200     173.0000     176.2700     165.5300
        2974    45.930400     189.0000     177.2200     165.5200
        2975    45.942700     183.0000     178.1000     165.5200
        2976    45.954900     176.0000     178.2900     165.5100
        2977    45.967200     187.0000     177.4900     165.5000
        2978    45.979400     172.0000     176.4000     165.4900
        2979    45.991700     175.0000     175.8400     165.4900
        2980    46.003900     177.0000     175.1300     165.4800
        2981    46.016200     159.0000     173.1000     165.4700
        2982    46.028400     179.0000     171.9100     165.4600
        2983    46.040700     157.0000     171.3800     165.4600
        2984    46.052900     177.0000     171.1100     165.4500
        2985    46.065200     146.0000     171.0000     165.4400
        2986    46.077400     175.0000     170.9900     165.4400
        2987    46.089700     179.0000     171.0500     165.4300
        2988    46.101900     194.0000     171.2400     165.4200
        2989    46.114200     181.0000     171.5700     165.4100
        2990    46.126500     192.0000     171.5300     165.4100
        2991    46.138700     178.0000     170.8700     165.4000
        2992    46.151000     174.0000     170.4600     165.3900
        2993    46.163200     165.0000     170.3100     165.3900
        2994    46.175500     180.0000     170.2500     165.3800
        2995    46.187700     172.0000     170.2300     165.3700
        2996    46.200000     179.0000     170.2200     165.3600
        2997    46.212200     162.0000     170.2300     165.3600
        2998    46.224500     165.0000     170.2600     165.3500
        2999    46.236700     173.0000     170.2900     165.3400
        3000    46.249000     181.0000     170.3400     165.3400
        3001    46.261200     169.0000     170.4100     165.3300
        3002    46.273500     213.0000     170.4800     165.3200
        3003    46.285700     169.0000     170.5700     165.3200
        3004    46.298000     181.0000     170.6900     165.3100
        3005    46.310200     171.0000     170.8200     165.3000
        3006    46.322500     196.0000     170.9800     165.3000
        3007    46.334700     166.0000     171.1800     165.2900
        3008    46.347000     173.0000     171.4400     165.2800
        3009    46.359200     200.0000     171.7600     165.2800
        3010    46.371500     173.0000     172.1800     165.2700
        3011    46.383700     171.0000     172.7400     165.2600
        3012    46.396000     175.0000     173.4400     165.2600
        3013    46.408200     176.0000     174.2800     165.2500
        3014    46.420500     178.0000     175.1300     165.2400
        3015    46.432700     166.0000     175.8800     165.2400
        3016    46.445000     174.0000     176.3300     165.2300
        3017    46.457200     167.0000     176.3300     165.2200
        3018    46.469500     159.0000     176.0600     165.2200
        3019    46.481700     195.0000     176.1300     165.2100
        3020    46.494000     196.0000     176.5700     165.2000
        3021    46.506200     195.0000     177.3100     165.2000
        3022    46.518500     175.0000     178.3100     165.1900
        3023    46.530700     208.0000     179.5400     165.1800
        3024    46.543000     163.0000     180.9400     165.1800
        3025    46.555200     173.0000     182.4800     165.1700
        3026    46.567500     181.0000     184.0600     165.1600
        3027    46.579700     173.0000     185.6300     165.1600
        3028    46.592000     183.0000     187.2700     165.1500
        3029    46.604200     171.0000     189.2000     165.1400
        3030    46.616500     181.0000     191.4300     165.1400
        3031    46.628700     176.0000     193.8500     165.1300
        3032    46.641000     188.0000     196.3800     165.1200
        3033    46.653200     183.0000     199.0200     165.1200
        3034    46.665500     194.0000     201.9100     165.1100
        3035    46.677700     200.0000     205.2900     165.1100
        3036    46.690000     184.0000     209.5800     165.1000
        3037    46.702200     221.0000     215.3800     165.0900
        3038    46.714500     210.0000     223.5100     165.0900
        3039    46.726700     207.0000     235.2200     165.0800
        3040    46.739000     241.0000     252.4900     165.0700
        3041    46.751300     332.0000     278.5700     165.0700
        3042    46.763500     357.0000     318.5400     165.0600
        3043    46.775800     349.0000     379.1000     165.0500
        3044    46.788000     486.0000     466.3200     165.0500
        3045    46.800300     574.0000     581.8900     165.0400
        3046    46.812500     756.0000     721.4500     165.0400
        3047    46.824800     853.0000     865.4600     165.0300
        3048    46.837000     976.0000     960.6500     165.0200
        3049    46.849300    1002.0000     939.7100     165.0200
        3050    46.861500     882.0000     804.9300     165.0100
        3051    46.873800     649.0000     642.3200     165.0000
        3052    46.886000     532.0000     522.2400     165.0000
        3053    46.898300     414.0000     459.7700     164.9900
        3054    46.910500     474.0000     445.2500     164.9800
        3055    46.922800     466.0000     466.1400     164.9800
        3056    46.935000     513.0000     510.9800     164.9700
        3057    46.947300     587.0000     565.0200     164.9700
        3058    46.959500     581.0000     601.8000     164.9600
        3059    46.971800     587.0000     588.0500     164.9500
        3060    46.984000     534.0000     518.9500     164.9500
        3061    46.996300     415.0000     430.0200     164.9400
        3062    47.008500     371.0000     356.3300     164.9300
        3063    47.020800     306.0000     307.1800     164.9300
        3064    47.033000     240.0000     276.9100     164.9200
        3065    47.045300     246.0000     257.2200     164.9200
        3066    47.057500     229.0000     241.6400     164.9100
        3067    47.069800     225.0000     227.5400     164.9000
        3068    47.082000     223.0000     215.7700     164.9000
        3069    47.094300     198.0000     207.0900     164.8900
        3070    47.106500     201.0000     201.2200     164.8800
        3071    47.118800     195.0000     197.5200     164.8800
        3072    47.131000     183.0000     195.4400     164.8700
        3073    47.143300     200.0000     194.4800     164.8600
        3074    47.155500     173.0000     194.1200     164.8600
        3075    47.167800     211.0000     193.5200     164.8500
        3076    47.180000     192.0000     191.7700     164.8500
        3077    47.192300     196.0000     188.7600     164.8400
        3078    47.204500     175.0000     185.4100     164.8300
        3079    47.216800     195.0000     182.5800     164.8300
        3080    47.229000     170.0000     180.5800     164.8200
        3081    47.241300     175.0000     179.4300     164.8100
        3082    47.253500     191.0000     179.1300     164.8100
        3083    47.265800     188.0000     179.2900     164.8000
        3084    47.278000     194.0000     180.3000     164.7900
        3085    47.290300     173.0000     182.6600     164.7900
        3086    47.302500     180.0000     184.6500     164.7800
        3087    47.314800     170.0000     180.3400     164.7800
        3088    47.327000     175.0000     176.2900     164.7700
        3089    47.339300     175.0000     174.7300     164.7600
        3090    47.351500     161.0000     174.1100     164.7600
        3091    47.363800     170.0000     173.8700     164.7500
        3092    47.376000     175.0000     173.9800     164.7400
        3093    47.388300     192.0000     174.3200     164.7400
        3094    47.400600     177.0000     174.9600     164.7300
        3095    47.412800     172.0000     176.1600     164.7200
        3096    47.425100     191.0000     177.4100     164.7200
        3097    47.437300     168.0000     176.3000     164.7100
        3098    47.449600     165.0000     174.2300     164.7000
        3099    47.461800     179.0000     173.3800     164.7000
        3100    47.474100     190.0000     173.1700     164.6900
        3101    47.486300     179.0000     173.1800     164.6800
        3102    47.498600     166.0000     173.3100     164.6800
        3103    47.510800     164.0000     173.5300     164.6700
        3104    47.523100     191.0000     173.8400     164.6700
        3105    47.535300     173.0000     174.2400     164.6600
        3106    47.547600     173.0000     174.7300     164.6500
        3107    47.559800     185.0000     175.3100     164.6500
        3108    47.572100     165.0000     175.9900     164.6400
        3109    47.584300     138.0000     176.7600     164.6300
        3110    47.596600     154.0000     177.6000     164.6300
        3111    47.608800     188.0000     178.5000     164.6200
        3112    47.621100     184.0000     179.4400     164.6100
        3113    47.633300     183.0000     180.4000     164.6100
        3114    47.645600     148.0000     181.4100     164.6000
        3115    47.657800     174.0000     182.5300     164.5900
        3116    47.670100     187.0000     183.9000     164.5900
        3117    47.682300     199.0000     185.6800     164.5800
        3118    47.694600     174.0000     188.1200     164.5700
        3119    47.706800     163.0000     191.5700     164.5700
        3120    47.719100     186.0000     196.5500     164.5600
        3121    47.731300     192.0000     203.8900     164.5500
        3122    47.743600     226.0000     214.9600     164.5400
        3123    47.755800     248.0000     231.9100     164.5400
        3124    47.768100     255.0000     257.5300     164.5300
        3125    47.780300     267.0000     294.2800     164.5200
        3126    47.792600     375.0000     342.8800     164.5200
        3127    47.804800     415.0000     401.2200     164.5100
        3128    47.817100     465.0000     459.6600     164.5000
        3129    47.829300     532.0000     493.9400     164.5000
        3130    47.841600     518.0000     478.0400     164.4900
        3131    47.853800     427.0000     419.0000     164.4800
        3132    47.866100     365.0000     353.6500     164.4800
        3133    47.878300     343.0000     307.1800     164.4700
        3134    47.890600     275.0000     283.5000     164.4600
        3135    47.902800     262.0000     278.4600     164.4500
        3136    47.915100     288.0000     287.4100     164.4500
        3137    47.927300     295.0000     306.2200     164.4400
        3138    47.939600     308.0000     329.6000     164.4300
        3139    47.951800     342.0000     347.2000     164.4300
        3140    47.964100     355.0000     345.0900     164.4200
        3141    47.976300     299.0000     319.5700     164.4100
        3142    47.988600     306.0000     284.0200     164.4000
        3143    48.000800     247.0000     253.4200     164.4000
        3144    48.013100     221.0000     232.5800     164.3900
        3145    48.025400     201.0000     219.5300     164.3800
        3146    48.037600     190.0000     211.1100     164.3800
        3147    48.049900     189.0000     205.2300     164.3700
        3148    48.062100     195.0000     201.2100     164.3600
        3149    48.074400     192.0000     199.0200     164.3500
        3150    48.086600     212.0000     198.5800     164.3500
        3151    48.098900     187.0000     199.9400     164.3400
        3152    48.111100     197.0000     203.3700     164.3300
        3153    48.123400     205.0000     209.5200     164.3200
        3154    48.135600     205.0000     219.5500     164.3200
        3155    48.147900     212.0000     235.3600     164.3100
        3156    48.160100     255.0000     259.4500     164.3000
        3157    48.172400     286.0000     293.9600     164.2900
        3158    48.184600     350.0000     339.5500     164.2900
        3159    48.196900     417.0000     394.2400     164.2800
        3160    48.209100     481.0000     448.4000     164.2700
        3161    48.221400     512.0000     478.3600     164.2600
        3162    48.233600     505.0000     460.0400     164.2600
        3163    48.245900     465.0000     402.1100     164.2500
        3164    48.258100     322.0000     339.8600     164.2400
        3165    48.270400     316.0000     296.0400     164.2300
        3166    48.282600     273.0000     273.6400     164.2300
        3167    48.294900     264.0000     268.5700     164.2200
        3168    48.307100     292.0000     276.5500     164.2100
        3169    48.319400     286.0000     293.9800     164.2000
        3170    48.331600     335.0000     315.9300     164.1900
        3171    48.343900     320.0000     332.3200     164.1900
        3172    48.356100     333.0000     330.1100     164.1800
        3173    48.368400     323.0000     305.4600     164.1700
        3174    48.380600     276.0000     270.4700     164.1600
        3175    48.392900     238.0000     239.7400     164.1500
        3176    48.405100     231.0000     218.2500     164.1500
        3177    48.417400     203.0000     204.6900     164.1400
        3178    48.429600     202.0000     196.5800     164.1300
        3179    48.441900     215.0000     191.3900     164.1200
        3180    48.454100     178.0000     185.9500     164.1100
        3181    48.466400     164.0000     181.6600     164.1100
        3182    48.478600     186.0000     178.7900     164.1000
        3183    48.490900     196.0000     176.7900     164.0900
        3184    48.503100     180.0000     175.3700     164.0800
        3185    48.515400     164.0000     174.3500     164.0700
        3186    48.527600     162.0000     173.6200     164.0600
        3187    48.539900     155.0000     173.0700     164.0600
        3188    48.552100     179.0000     172.7800     164.0500
        3189    48.564400     188.0000     172.7200     164.0400
        3190    48.576600     163.0000     172.1600     164.0300
        3191    48.588900     154.0000     171.0000     164.0200
        3192    48.601100     179.0000     170.2300     164.0100
        3193    48.613400     154.0000     169.7800     164.0100
        3194    48.625600     176.0000     169.4600     164.0000
        3195    48.637900     198.0000     169.2000     163.9900
        3196    48.650100     183.0000     168.9900     163.9800
        3197    48.662400     162.0000     168.8000     163.9700
        3198    48.674700     175.0000     168.6100     163.9600
        3199    48.686900     157.0000     168.4500     163.9500
        3200    48.699100     185.0000     168.3100     163.9400
        3201    48.711400     162.0000     168.1900     163.9400
        3202    48.723700     169.0000     168.0900     163.9300
        3203    48.735900     175.0000     168.0000     163.9200
        3204    48.748200     153.0000     167.9200     163.9100
        3205    48.760400     147.0000     167.8600     163.9000
        3206    48.772700     166.0000     167.8000     163.8900
        3207    48.784900     167.0000     167.7600     163.8800
        3208    48.797200     166.0000     167.7200     163.8700
        3209    48.809400     182.0000     167.6900     163.8600
        3210    48.821700     162.0000     167.6700     163.8600
        3211    48.833900     177.0000     167.6500     163.8500
        3212    48.846200     162.0000     167.6500     163.8400
        3213    48.858400     162.0000     167.6500     163.8300
        3214    48.870700     153.0000     167.6600     163.8200
        3215    48.882900     172.0000     167.6700     163.8100
        3216    48.895200     175.0000     167.6900     163.8000
        3217    48.907400     156.0000     167.7100     163.7900
        3218    48.919700     180.0000     167.7400     163.7800
        3219    48.931900     161.0000     167.7800     163.7700
        3220    48.944200     161.0000     167.8100     163.7600
        3221    48.956400     166.0000     167.8600     163.7500
        3222    48.968700     161.0000     167.9100     163.7400
        3223    48.980900     166.0000     167.9600     163.7300
        3224    48.993200     176.0000     168.0100     163.7200
        3225    49.005400     159.0000     168.0700     163.7200
        3226    49.017700     121.0000     168.1400     163.7100
        3227    49.029900     165.0000     168.2400     163.7000
        3228    49.042200     163.0000     168.3500     163.6900
        3229    49.054400     158.0000     168.4800     163.6800
        3230    49.066700     181.0000     168.6900     163.6700
        3231    49.078900     150.0000     168.8900     163.6600
        3232    49.091200     179.0000     168.8100     163.6500
        3233    49.103400     175.0000     168.6800     163.6400
        3234    49.115700     172.0000     168.7000     163.6300
        3235    49.127900     175.0000     168.8000     163.6200
        3236    49.140200     160.0000     168.9700     163.6100
        3237    49.152400     134.0000     169.2000     163.6000
        3238    49.164700     173.0000     169.5000     163.5900
        3239    49.176900     162.0000     169.8500     163.5800
        3240    49.189200     157.0000     170.1900     163.5700
        3241    49.201400     156.0000     170.4100     163.5600
        3242    49.213700     157.0000     170.3200     163.5500
        3243    49.225900     176.0000     169.9100     163.5400
        3244    49.238200     165.0000     169.4900     163.5300
        3245    49.250400     160.0000     169.2200     163.5200
        3246    49.262700     150.0000     169.0700     163.5100
        3247    49.274900     155.0000     169.0000     163.4900
        3248    49.287200     159.0000     169.0000     163.4800
        3249    49.299400     176.0000     169.0600     163.4700
        3250    49.311700     165.0000     169.1600     163.4600
        3251    49.324000     146.0000     169.2400     163.4500
        3252    49.336200     162.0000     169.2400     163.4400
        3253    49.348500     138.0000     169.1500     163.4300
        3254    49.360700     165.0000     169.0000     163.4200
        3255    49.373000     171.0000     168.8900     163.4100
        3256    49.385200     182.0000     168.8800     163.4000
        3257    49.397500     180.0000     168.9600     163.3900
        3258    49.409700     154.0000     168.9300     163.3800
        3259    49.422000     167.0000     168.8600     163.3700
        3260    49.434200     150.0000     168.9800     163.3600
        3261    49.446500     175.0000     169.3000     163.3400
        3262    49.458700     151.0000     169.6600     163.3300
        3263    49.471000     151.0000     169.4700     163.3200
        3264    49.483200     160.0000     169.2100     163.3100
        3265    49.495500     155.0000     169.2500     163.3000
        3266    49.507700     162.0000     169.4200     163.2900
        3267    49.520000     159.0000     169.6800     163.2800
        3268    49.532200     189.0000     169.9800     163.2700
        3269    49.544500     184.0000     170.2200     163.2500
        3270    49.556700     161.0000     170.4900     163.2400
        3271    49.569000     150.0000     170.8500     163.2300
        3272    49.581200     154.0000     171.3000     163.2200
        3273    49.593500     163.0000     171.7300     163.2100
        3274    49.605700     161.0000     171.9800     163.2000
        3275    49.618000     175.0000     172.3800     163.1900
        3276    49.630200     185.0000     173.1300     163.1700
        3277    49.642500     182.0000     174.4100     163.1600
        3278    49.654700     194.0000     176.4600     163.1500
        3279    49.667000     181.0000     179.2600     163.1400
        3280    49.679200     163.0000     183.5200     163.1300
        3281    49.691500     195.0000     190.1900     163.1200
        3282    49.703700     200.0000     198.0700     163.1000
        3283    49.716000     171.0000     202.7600     163.0900
        3284    49.728200     224.0000     211.4800     163.0800
        3285    49.740500     233.0000     226.0000     163.0700
        3286    49.752700     249.0000     244.3500     163.0600
        3287    49.765000     276.0000     262.7000     163.0400
        3288    49.777200     299.0000     272.5400     163.0300
        3289    49.789500     267.0000     266.3000     163.0200
        3290    49.801700     273.0000     249.1100     163.0100
        3291    49.814000     232.0000     230.5300     163.0000
        3292    49.826200     173.0000     217.3300     162.9800
        3293    49.838500     209.0000     209.6400     162.9700
        3294    49.850700     202.0000     205.2300     162.9600
        3295    49.863000     193.0000     205.6800     162.9500
        3296    49.875200     200.0000     210.4400     162.9300
        3297    49.887500     211.0000     217.7000     162.9200
        3298    49.899700     218.0000     224.7500     162.9100
        3299    49.912000     250.0000     227.0300     162.9000
        3300    49.924200     226.0000     221.9300     162.8800
        3301    49.936500     212.0000     212.1700     162.8700
        3302    49.948700     192.0000     202.1600     162.8600
        3303    49.961000     180.0000     194.5700     162.8500
        3304    49.973300     175.0000     189.8400     162.8300
        3305    49.985500     196.0000     187.6900     162.8200
        3306    49.997800     190.0000     187.3600     162.8100
        3307    50.010000     169.0000     186.3800     162.7900
        3308    50.022300     157.0000     184.9900     162.7800
        3309    50.034500     200.0000     185.8300     162.7700
        3310    50.046800     187.0000     188.5900     162.7600
        3311    50.059000     210.0000     193.5300     162.7400
        3312    50.071300     201.0000     201.5500     162.7300
        3313    50.083500     226.0000     214.1300     162.7200
        3314    50.095800     228.0000     232.0000     162.7000
        3315    50.108000     239.0000     257.9000     162.6900
        3316    50.120300     295.0000     291.0800     162.6800
        3317    50.132500     313.0000     327.9000     162.6600
        3318    50.144800     340.0000     356.5000     162.6500
        3319    50.157000     354.0000     360.2900     162.6400
        3320    50.169300     345.0000     334.1000     162.6200
        3321    50.181500     244.0000     294.0400     162.6100
        3322    50.193800     259.0000     259.4800     162.6000
        3323    50.206000     208.0000     237.6100     162.5800
        3324    50.218300     222.0000     227.5000     162.5700
        3325    50.230500     198.0000     226.6900     162.5500
        3326    50.242800     238.0000     233.1800     162.5400
        3327    50.255000     244.0000     245.1300     162.5300
        3328    50.267300     231.0000     259.5100     162.5100
        3329    50.279500     275.0000     270.1200     162.5000
        3330    50.291800     268.0000     268.9200     162.4800
        3331    50.304000     233.0000     253.8400     162.4700
        3332    50.316300     222.0000     232.4400     162.4600
        3333    50.328500     210.0000     213.4000     162.4400
        3334    50.340800     169.0000     199.8400     162.4300
        3335    50.353000     209.0000     191.0300     162.4100
        3336    50.365300     182.0000     185.4200     162.4000
        3337    50.377500     182.0000     181.8600     162.3900
        3338    50.389800     187.0000     179.6500     162.3700
        3339    50.402000     185.0000     178.4200     162.3600
        3340    50.414300     173.0000     178.0100     162.3400
        3341    50.426500     181.0000     178.4500     162.3300
        3342    50.438800     163.0000     179.9000     162.3100
        3343    50.451000     188.0000     182.7500     162.3000
        3344    50.463300     185.0000     187.6000     162.2900
        3345    50.475500     199.0000     195.1000     162.2700
        3346    50.487800     215.0000     205.6200     162.2600
        3347    50.500000     224.0000     218.8000     162.2400
        3348    50.512300     232.0000     232.8100     162.2300
        3349    50.524500     270.0000     242.5200     162.2100
        3350    50.536800     247.0000     240.8700     162.2000
        3351    50.549000     239.0000     227.0300     162.1800
        3352    50.561300     215.0000     210.7600     162.1700
        3353    50.573500     194.0000     198.4200     162.1500
        3354    50.585800     184.0000     191.2000     162.1400
        3355    50.598000     196.0000     188.2600     162.1200
        3356    50.610300     182.0000     188.6600     162.1100
        3357    50.622600     198.0000     191.7300     162.0900
        3358    50.634800     206.0000     196.7400     162.0800
        3359    50.647100     220.0000     202.4300     162.0600
        3360    50.659300     216.0000     206.1600     162.0500
        3361    50.671600     225.0000     204.6300     162.0300
        3362    50.683800     195.0000     197.4700     162.0200
        3363    50.696100     183.0000     188.7500     162.0000
        3364    50.708300     169.0000     181.6300     161.9800
        3365    50.720600     166.0000     176.7400     161.9700
        3366    50.732800     167.0000     173.5800     161.9500
        3367    50.745100     176.0000     171.5300     161.9400
        3368    50.757300     159.0000     170.1800     161.9200
        3369    50.769600     157.0000     169.2700     161.9100
        3370    50.781800     158.0000     168.6800     161.8900
        3371    50.794100     153.0000     168.2900     161.8700
        3372    50.806300     180.0000     168.1000     161.8600
        3373    50.818600     161.0000     168.1100     161.8400
        3374    50.830800     172.0000     168.1700     161.8300
        3375    50.843100     182.0000     167.7600     161.8100
        3376    50.855300     145.0000     167.3800     161.8000
        3377    50.867600     150.0000     167.2600     161.7800
        3378    50.879800     172.0000     167.2400     161.7600
        3379    50.892100     165.0000     167.2500     161.7500
        3380    50.904300     175.0000     167.3500     161.7300
        3381    50.916600     157.0000     167.4800     161.7200
        3382    50.928800     184.0000     167.6200     161.7000
        3383    50.941100     155.0000     167.8700     161.6800
        3384    50.953300     181.0000     168.2400     161.6700
        3385    50.965600     165.0000     168.6700     161.6500
        3386    50.977800     196.0000     168.9500     161.6300
        3387    50.990100     190.0000     169.2700     161.6200
        3388    51.002300     189.0000     169.7700     161.6000
        3389    51.014600     177.0000     170.4400     161.5800
        3390    51.026800     166.0000     171.2400     161.5700
        3391    51.039100     182.0000     172.2200     161.5500
        3392    51.051300     178.0000     173.3600     161.5300
        3393    51.063600     180.0000     174.6300     161.5200
        3394    51.075800     222.0000     175.9900     161.5000
        3395    51.088100     187.0000     177.2100     161.4800
        3396    51.100300     201.0000     177.9800     161.4700
        3397    51.112600     219.0000     178.2600     161.4500
        3398    51.124800     158.0000     178.5400     161.4300
        3399    51.137100     189.0000     179.3600     161.4200
        3400    51.149300     193.0000     181.0900     161.4000
        3401    51.161600     221.0000     183.9900     161.3800
        3402    51.173800     224.0000     188.4900     161.3600
        3403    51.186100     198.0000     195.3200     161.3500
        3404    51.198300     190.0000     205.7100     161.3300
        3405    51.210600     232.0000     221.4100     161.3100
        3406    51.222800     265.0000     244.3600     161.3000
        3407    51.235100     273.0000     276.1500     161.2800
        3408    51.247300     321.0000     316.6300     161.2600
        3409    51.259600     392.0000     362.0400     161.2400
        3410    51.271900     430.0000     399.5600     161.2300
        3411    51.284100     417.0000     407.7000     161.2100
        3412    51.296400     415.0000     377.0300     161.1900
        3413    51.308600     346.0000     326.6700     161.1700
        3414    51.320900     301.0000     281.9400     161.1600
        3415    51.333100     271.0000     252.7900     161.1400
        3416    51.345400     238.0000     238.3800     161.1200
        3417    51.357600     228.0000     235.5300     161.1000
        3418    51.369900     251.0000     241.9500     161.0900
        3419    51.382100     289.0000     255.7600     161.0700
        3420    51.394400     308.0000     273.9600     161.0500
        3421    51.406600     301.0000     290.3400     161.0300
        3422    51.418900     311.0000     295.2900     161.0100
        3423    51.431100     297.0000     282.3500     161.0000
        3424    51.443400     272.0000     257.3800     160.9800
        3425    51.455600     212.0000     232.2100     160.9600
        3426    51.467900     221.0000     213.0300     160.9400
        3427    51.480100     199.0000     199.7500     160.9200
        3428    51.492400     192.0000     190.5600     160.9100
        3429    51.504600     186.0000     184.2300     160.8900
        3430    51.516900     186.0000     180.0400     160.8700
        3431    51.529100     194.0000     177.3700     160.8500
        3432    51.541400     149.0000     175.7800     160.8300
        3433    51.553600     175.0000     175.2000     160.8100
        3434    51.565900     179.0000     175.0700     160.8000
        3435    51.578100     185.0000     174.4900     160.7800
        3436    51.590400     163.0000     172.8900     160.7600
        3437    51.602600     174.0000     171.0000     160.7400
        3438    51.614900     169.0000     169.8400     160.7200
        3439    51.627100     157.0000     168.8600     160.7000
        3440    51.639400     168.0000     167.9600     160.6800
        3441    51.651600     160.0000     167.2800     160.6700
        3442    51.663900     150.0000     166.8600     160.6500
        3443    51.676100     162.0000     166.7000     160.6300
        3444    51.688400     164.0000     166.8000     160.6100
        3445    51.700600     192.0000     167.0000     160.5900
        3446    51.712900     163.0000     166.9200     160.5700
        3447    51.725100     171.0000     166.3500     160.5500
        3448    51.737400     145.0000     165.4200     160.5300
        3449    51.749600     137.0000     164.8500     160.5200
        3450    51.761900     164.0000     164.5600     160.5000
        3451    51.774100     179.0000     164.3700     160.4800
        3452    51.786400     173.0000     164.2400     160.4600
        3453    51.798600     169.0000     164.1200     160.4400
        3454    51.810900     156.0000     164.0300     160.4200
        3455    51.823100     157.0000     163.9500     160.4000
        3456    51.835400     160.0000     163.8800     160.3800
        3457    51.847600     161.0000     163.8100     160.3600
        3458    51.859900     176.0000     163.7600     160.3400
        3459    51.872100     159.0000     163.7100     160.3200
        3460    51.884400     150.0000     163.6700     160.3000
        3461    51.896700     155.0000     163.6300     160.2800
        3462    51.908900     143.0000     163.6000     160.2700
        3463    51.921200     192.0000     163.5800     160.2500
        3464    51.933400     163.0000     163.5700     160.2300
        3465    51.945700     155.0000     163.5600     160.2100
        3466    51.957900     152.0000     163.5600     160.1900
        3467    51.970200     161.0000     163.5900     160.1700
        3468    51.982400     162.0000     163.6400     160.1500
        3469    51.994700     172.0000     163.7600     160.1300
        3470    52.006900     165.0000     163.9500     160.1100
        3471    52.019200     158.0000     164.2300     160.0900
        3472    52.031400     160.0000     164.7300     160.0700
        3473    52.043700     140.0000     165.2900     160.0500
        3474    52.055900     170.0000     164.9400     160.0300
        3475    52.068200     141.0000     164.2600     160.0100
        3476    52.080400     154.0000     164.0200     159.9900
        3477    52.092700     177.0000     163.9900     159.9700
        3478    52.104900     148.0000     164.0400     159.9500
        3479    52.117200     183.0000     164.1300     159.9300
        3480    52.129400     132.0000     164.2800     159.9100
        3481    52.141700     165.0000     164.4700     159.8900
        3482    52.153900     157.0000     164.7200     159.8700
        3483    52.166200     190.0000     165.0500     159.8500
        3484    52.178400     170.0000     165.4700     159.8300
        3485    52.190700     166.0000     165.6100     159.8100
        3486    52.202900     169.0000     165.3100     159.7900
        3487    52.215200     176.0000     165.1600     159.7700
        3488    52.227400     169.0000     165.2200     159.7500
        3489    52.239700     171.0000     165.3800     159.7300
        3490    52.251900     162.0000     165.6200     159.7100
        3491    52.264200     174.0000     165.9600     159.6900
        3492    52.276400     173.0000     166.4300     159.6700
        3493    52.288700     159.0000     167.0900     159.6500
        3494    52.300900     168.0000     168.0600     159.6300
        3495    52.313200     157.0000     169.5400     159.6100
        3496    52.325400     188.0000     171.8900     159.5800
        3497    52.337700     185.0000     175.5200     159.5600
        3498    52.349900     195.0000     180.8500     159.5400
        3499    52.362200     191.0000     188.1000     159.5200
        3500    52.374400     244.0000     196.8800     159.5000
        3501    52.386700     204.0000     204.4400     159.4800
        3502    52.398900     236.0000     205.1900     159.4600
        3503    52.411200     243.0000     197.5400     159.4400
        3504    52.423400     199.0000     187.6900     159.4200
        3505    52.435700     203.0000     180.6500     159.4000
        3506    52.447900     162.0000     176.8800     159.3800
        3507    52.460200     167.0000     175.4700     159.3600
        3508    52.472400     167.0000     175.7500     159.3400
        3509    52.484700     173.0000     177.4100     159.3200
        3510    52.496900     182.0000     180.3500     159.2900
        3511    52.509200     178.0000     184.3800     159.2700
        3512    52.521400     192.0000     188.7600     159.2500
        3513    52.533700     212.0000     191.3700     159.2300
        3514    52.546000     177.0000     190.1700     159.2100
        3515    52.558200     194.0000     186.5900     159.1900
        3516    52.570500     193.0000     183.6900     159.1700
        3517    52.582700     193.0000     181.7600     159.1500
        3518    52.595000     162.0000     179.5500     159.1300
        3519    52.607200     164.0000     178.8400     159.1100
        3520    52.619500     184.0000     179.2300     159.0800
        3521    52.631700     176.0000     180.2400     159.0600
        3522    52.644000     167.0000     181.6500     159.0400
        3523    52.656200     171.0000     183.4200     159.0200
        3524    52.668500     197.0000     185.5600     159.0000
        3525    52.680700     205.0000     188.0000     158.9800
        3526    52.693000     172.0000     190.7300     158.9600
        3527    52.705200     198.0000     193.7500     158.9400
        3528    52.717500     174.0000     196.8300     158.9100
        3529    52.729700     156.0000     199.2700     158.8900
        3530    52.742000     200.0000     201.4400     158.8700
        3531    52.754200     244.0000     204.0500     158.8500
        3532    52.766500     212.0000     207.2100     158.8300
        3533    52.778700     211.0000     211.1000     158.8100
        3534    52.791000     206.0000     216.1100     158.7900
        3535    52.803200     217.0000     222.8100     158.7600
        3536    52.815500     239.0000     232.0100     158.7400
        3537    52.827700     214.0000     244.8800     158.7200
        3538    52.840000     273.0000     262.9700     158.7000
        3539    52.852200     307.0000     288.9200     158.6800
        3540    52.864500     338.0000     327.2500     158.6600
        3541    52.876700     435.0000     383.2500     158.6300
        3542    52.889000     491.0000     460.2400     158.6100
        3543    52.901200     631.0000     570.2300     158.5900
        3544    52.913500     769.0000     722.2000     158.5700
        3545    52.925700     984.0000     909.7900     158.5500
        3546    52.938000    1132.0000    1104.6300     158.5300
        3547    52.950200    1242.0000    1239.7600     158.5000
        3548    52.962500    1229.0000    1234.8200     158.4800
        3549    52.974700    1150.0000    1082.2200     158.4600
        3550    52.987000     960.0000     870.7500     158.4400
        3551    52.999200     778.0000     689.6800     158.4200
        3552    53.011500     584.0000     571.1900     158.4000
        3553    53.023700     485.0000     510.3900     158.3700
        3554    53.036000     478.0000     494.9200     158.3500
        3555    53.048200     521.0000     518.4600     158.3300
        3556    53.060500     581.0000     574.2000     158.3100
        3557    53.072700     640.0000     650.2100     158.2900
        3558    53.085000     699.0000     722.3700     158.2700
        3559    53.097200     772.0000     751.6800     158.2400
        3560    53.109500     736.0000     708.7200     158.2200
        3561    53.121700     575.0000     608.3000     158.2000
        3562    53.134000     503.0000     495.4200     158.1800
        3563    53.146200     426.0000     402.6800     158.1600
        3564    53.158500     299.0000     337.6600     158.1300
        3565    53.170700     264.0000     294.8000     158.1100
        3566    53.183000     261.0000     265.1400     158.0900
        3567    53.195200     261.0000     243.3800     158.0700
        3568    53.207500     207.0000     228.4300     158.0500
        3569    53.219800     196.0000     218.0000     158.0200
        3570    53.232000     191.0000     210.4400     158.0000
        3571    53.244300     205.0000     204.5700     157.9800
        3572    53.256500     224.0000     200.0000     157.9600
        3573    53.268800     203.0000     196.5600     157.9400
        3574    53.281000     194.0000     193.9800     157.9100
        3575    53.293300     184.0000     192.1100     157.8900
        3576    53.305500     173.0000     190.9400     157.8700
        3577    53.317800     201.0000     190.1700     157.8500
        3578    53.330000     185.0000     188.9300     157.8300
        3579    53.342300     191.0000     187.9200     157.8000
        3580    53.354500     169.0000     187.8800     157.7800
        3581    53.366800     205.0000     188.8100     157.7600
        3582    53.379000     166.0000     190.7900     157.7400
        3583    53.391300     196.0000     194.1600     157.7200
        3584    53.403500     198.0000     199.5500     157.6900
        3585    53.415800     215.0000     208.0000     157.6700
        3586    53.428000     218.0000     221.0400     157.6500
        3587    53.440300     250.0000     240.5700     157.6300
        3588    53.452500     243.0000     268.1500     157.6100
        3589    53.464800     278.0000     303.9100     157.5800
        3590    53.477000     356.0000     344.3400     157.5600
        3591    53.489300     365.0000     378.5300     157.5400
        3592    53.501500     406.0000     388.9100     157.5200
        3593    53.513800     348.0000     366.5000     157.5000
        3594    53.526000     350.0000     324.3100     157.4700
        3595    53.538300     297.0000     283.2400     157.4500
        3596    53.550500     254.0000     253.8800     157.4300
        3597    53.562800     217.0000     237.0600     157.4100
        3598    53.575000     249.0000     230.5800     157.3900
        3599    53.587300     241.0000     232.5700     157.3600
        3600    53.599500     223.0000     241.7500     157.3400
        3601    53.611800     286.0000     256.6200     157.3200
        3602    53.624000     268.0000     273.9300     157.3000
        3603    53.636300     278.0000     287.0600     157.2700
        3604    53.648500     298.0000     287.8300     157.2500
        3605    53.660800     275.0000     273.9600     157.2300
        3606    53.673000     255.0000     252.0700     157.2100
        3607    53.685300     207.0000     230.4400     157.1900
        3608    53.697500     231.0000     213.0500     157.1600
        3609    53.709800     212.0000     200.5200     157.1400
        3610    53.722000     180.0000     192.4000     157.1200
        3611    53.734300     201.0000     187.5500     157.1000
        3612    53.746500     204.0000     183.2100     157.0800
        3613    53.758800     166.0000     178.7900     157.0500
        3614    53.771000     178.0000     176.3600     157.0300
        3615    53.783300     154.0000     175.1800     157.0100
        3616    53.795500     164.0000     174.7300     156.9900
        3617    53.807800     179.0000     174.5700     156.9700
        3618    53.820000     170.0000     174.2500     156.9400
        3619    53.832300     182.0000     173.5000     156.9200
        3620    53.844600     152.0000     172.4000     156.9000
        3621    53.856800     149.0000     171.3900     156.8800
        3622    53.869100     164.0000     170.8900     156.8600
        3623    53.881300     176.0000     170.7500     156.8300
        3624    53.893600     172.0000     169.8300     156.8100
        3625    53.905800     191.0000     168.6400     156.7900
        3626    53.918100     189.0000     168.0800     156.7700
        3627    53.930300     173.0000     167.9500     156.7500
        3628    53.942600     148.0000     168.0200     156.7200
        3629    53.954800     178.0000     168.2100     156.7000
        3630    53.967100     188.0000     168.4700     156.6800
        3631    53.979300     170.0000     168.8100     156.6600
        3632    53.991600     171.0000     169.2400     156.6400
        3633    54.003800     169.0000     169.7800     156.6200
        3634    54.016100     172.0000     170.5300     156.5900
        3635    54.028300     149.0000     171.5800     156.5700
        3636    54.040600     179.0000     172.5700     156.5500
        3637    54.052800     176.0000     173.1700     156.5300
        3638    54.065100     158.0000     174.5600     156.5100
        3639    54.077300     172.0000     177.0700     156.4800
        3640    54.089600     200.0000     180.2000     156.4600
        3641    54.101800     218.0000     182.5700     156.4400
        3642    54.114100     199.0000     186.4600     156.4200
        3643    54.126300     178.0000     193.4200     156.4000
        3644    54.138600     195.0000     204.3900     156.3800
        3645    54.150800     209.0000     220.9900     156.3500
        3646    54.163100     217.0000     245.0300     156.3300
        3647    54.175300     257.0000     277.4100     156.3100
        3648    54.187600     316.0000     316.4400     156.2900
        3649    54.199800     344.0000     354.5300     156.2700
        3650    54.212100     353.0000     375.8800     156.2500
        3651    54.224300     371.0000     365.5700     156.2300
        3652    54.236600     316.0000     328.8500     156.2000
        3653    54.248800     292.0000     286.7300     156.1800
        3654    54.261100     259.0000     254.8200     156.1600
        3655    54.273300     227.0000     236.5000     156.1400
        3656    54.285600     231.0000     229.1200     156.1200
        3657    54.297800     214.0000     228.7100     156.1000
        3658    54.310100     227.0000     236.3400     156.0800
        3659    54.322300     276.0000     252.3200     156.0500
        3660    54.334600     263.0000     275.0400     156.0300
        3661    54.346800     300.0000     300.4100     156.0100
        3662    54.359100     334.0000     320.4400     155.9900
        3663    54.371300     325.0000     327.4200     155.9700
        3664    54.383600     328.0000     320.1000     155.9500
        3665    54.395800     297.0000     301.3100     155.9300
        3666    54.408100     275.0000     274.6700     155.9100
        3667    54.420300     236.0000     246.8400     155.8900
        3668    54.432600     217.0000     224.0500     155.8600
        3669    54.444800     221.0000     207.7500     155.8400
        3670    54.457100     194.0000     197.6700     155.8200
        3671    54.469400     186.0000     192.6000     155.8000
        3672    54.481600     174.0000     191.5800     155.7800
        3673    54.493900     192.0000     194.0300     155.7600
        3674    54.506100     225.0000     198.9800     155.7400
        3675    54.518400     216.0000     203.5800     155.7200
        3676    54.530600     209.0000     206.9400     155.7000
        3677    54.542900     214.0000     207.0700     155.6800
        3678    54.555100     239.0000     202.0400     155.6600
        3679    54.567400     199.0000     193.7200     155.6300
        3680    54.579600     193.0000     185.3600     155.6100
        3681    54.591900     168.0000     178.7200     155.5900
        3682    54.604100     166.0000     174.0200     155.5700
        3683    54.616400     164.0000     170.8700     155.5500
        3684    54.628600     174.0000     168.9200     155.5300
        3685    54.640900     173.0000     167.8900     155.5100
        3686    54.653100     174.0000     167.3000     155.4900
        3687    54.665400     165.0000     166.3300     155.4700
        3688    54.677600     166.0000     165.3500     155.4500
        3689    54.689900     182.0000     164.8300     155.4300
        3690    54.702100     147.0000     164.6100     155.4100
        3691    54.714400     150.0000     164.4600     155.3900
        3692    54.726600     156.0000     164.2500     155.3700
        3693    54.738900     175.0000     163.9700     155.3500
        3694    54.751100     176.0000     163.7000     155.3300
        3695    54.763400     166.0000     163.5700     155.3100
        3696    54.775600     155.0000     163.6200     155.2900
        3697    54.787900     150.0000     163.8900     155.2700
        3698    54.800100     158.0000     164.3800     155.2500
        3699    54.812400     156.0000     165.2200     155.2300
        3700    54.824600     186.0000     166.5100     155.2100
        3701    54.836900     176.0000     168.4900     155.1900
        3702    54.849100     190.0000     171.5200     155.1700
        3703    54.861400     179.0000     176.2000     155.1500
        3704    54.873600     212.0000     183.2700     155.1300
        3705    54.885900     209.0000     193.3300     155.1100
        3706    54.898100     167.0000     206.6400     155.0900
        3707    54.910400     222.0000     222.1100     155.0700
        3708    54.922600     241.0000     234.9900     155.0500
        3709    54.934900     199.0000     237.6600     155.0300
        3710    54.947100     231.0000     228.7900     155.0100
        3711    54.959400     214.0000     213.3500     154.9900
        3712    54.971600     185.0000     198.5700     154.9800
        3713    54.983900     195.0000     188.0400     154.9600
        3714    54.996100     191.0000     181.9600     154.9400
        3715    55.008400     167.0000     179.5800     154.9200
        3716    55.020600     184.0000     180.1000     154.9000
        3717    55.032900     186.0000     182.4500     154.8800
        3718    55.045100     190.0000     186.8600     154.8600
        3719    55.057400     195.0000     192.9700     154.8400
        3720    55.069600     202.0000     198.4100     154.8200
        3721    55.081900     204.0000     199.6300     154.8000
        3722    55.094100     187.0000     195.3800     154.7900
        3723    55.106400     209.0000     187.5400     154.7700
        3724    55.118700     172.0000     179.4000     154.7500
        3725    55.130900     181.0000     173.0000     154.7300
        3726    55.143200     169.0000     168.6400     154.7100
        3727    55.155400     170.0000     165.9200     154.6900
        3728    55.167700     177.0000     164.3200     154.6700
        3729    55.179900     167.0000     163.2200     154.6600
        3730    55.192200     156.0000     162.6700     154.6400
        3731    55.204400     160.0000     162.8100     154.6200
        3732    55.216700     143.0000     162.3100     154.6000
        3733    55.228900     156.0000     160.4800     154.5800
        3734    55.241200     155.0000     159.4200     154.5700
        3735    55.253400     159.0000     158.9000     154.5500
        3736    55.265700     150.0000     158.6800     154.5300
        3737    55.277900     149.0000     158.6100     154.5100
        3738    55.290200     170.0000     158.3400     154.4900
        3739    55.302400     132.0000     158.0300     154.4800
        3740    55.314700     145.0000     157.9300     154.4600
        3741    55.326900     186.0000     158.0100     154.4400
        3742    55.339200     181.0000     158.2800     154.4200
        3743    55.351400     160.0000     158.7700     154.4100
        3744    55.363700     164.0000     159.1200     154.3900
        3745    55.375900     171.0000     158.9800     154.3700
        3746    55.388200     168.0000     158.9000     154.3600
        3747    55.400400     175.0000     158.9900     154.3400
        3748    55.412700     157.0000     159.7600     154.3200
        3749    55.424900     161.0000     160.7000     154.3100
        3750    55.437200     160.0000     160.7700     154.2900
        3751    55.449400     174.0000     161.0200     154.2700
        3752    55.461700     168.0000     160.2300     154.2500
        3753    55.473900     150.0000     158.8300     154.2400
        3754    55.486200     159.0000     158.1400     154.2200
        3755    55.498400     153.0000     157.7600     154.2100
        3756    55.510700     153.0000     157.6100     154.1900
        3757    55.522900     166.0000     157.6600     154.1700
        3758    55.535200     161.0000     157.8500     154.1600
        3759    55.547400     176.0000     158.0700     154.1400
        3760    55.559700     183.0000     158.5500     154.1200
        3761    55.571900     155.0000     159.2200     154.1100
        3762    55.584200     160.0000     159.5900     154.0900
        3763    55.596400     171.0000     159.5800     154.0800
        3764    55.608700     164.0000     159.1900     154.0600
        3765    55.620900     162.0000     158.5200     154.0500
        3766    55.633200     156.0000     158.0800     154.0300
        3767    55.645400     151.0000     157.8900     154.0100
        3768    55.657700     139.0000     157.8500     154.0000
        3769    55.669900     175.0000     157.9000     153.9800
        3770    55.682200     170.0000     158.0400     153.9700
        3771    55.694400     166.0000     158.2500     153.9500
        3772    55.706700     169.0000     158.5200     153.9400
        3773    55.718900     152.0000     158.8400     153.9200
        3774    55.731200     173.0000     159.1700     153.9100
        3775    55.743400     144.0000     159.3900     153.8900
        3776    55.755700     152.0000     159.5100     153.8800
        3777    55.768000     159.0000     159.6700     153.8600
        3778    55.780200     162.0000     159.8700     153.8500
        3779    55.792500     170.0000     160.1200     153.8400
        3780    55.804700     166.0000     160.4300     153.8200
        3781    55.817000     155.0000     160.8300     153.8100
        3782    55.829200     180.0000     161.3600     153.7900
        3783    55.841500     191.0000     162.0700     153.7800
        3784    55.853700     180.0000     163.0300     153.7600
        3785    55.866000     154.0000     164.3300     153.7500
        3786    55.878200     173.0000     166.1400     153.7400
        3787    55.890500     167.0000     168.7000     153.7200
        3788    55.902700     193.0000     172.4100     153.7100
        3789    55.915000     189.0000     177.9000     153.7000
        3790    55.927200     202.0000     186.0800     153.6800
        3791    55.939500     175.0000     198.1000     153.6700
        3792    55.951700     212.0000     214.8000     153.6600
        3793    55.964000     264.0000     235.9800     153.6400
        3794    55.976200     258.0000     259.4500     153.6300
        3795    55.988500     299.0000     278.5400     153.6200
        3796    56.000700     275.0000     283.1900     153.6000
        3797    56.013000     261.0000     269.5700     153.5900
        3798    56.025200     263.0000     245.8800     153.5800
        3799    56.037500     198.0000     223.0300     153.5700
        3800    56.049700     215.0000     205.9700     153.5500
        3801    56.062000     189.0000     195.5700     153.5400
        3802    56.074200     177.0000     191.0000     153.5300
        3803    56.086500     196.0000     191.0200     153.5200
        3804    56.098700     203.0000     194.9600     153.5100
        3805    56.111000     182.0000     202.2400     153.4900
        3806    56.123200     195.0000     211.7300     153.4800
        3807    56.135500     216.0000     220.8700     153.4700
        3808    56.147700     258.0000     225.1900     153.4600
        3809    56.160000     191.0000     221.2200     153.4500
        3810    56.172200     222.0000     210.4300     153.4400
        3811    56.184500     209.0000     197.8200     153.4300
        3812    56.196700     171.0000     187.1100     153.4200
        3813    56.209000     196.0000     179.4100     153.4000
        3814    56.221200     176.0000     174.5100     153.3900
        3815    56.233500     184.0000     171.6500     153.3800
        3816    56.245700     176.0000     170.2500     153.3700
        3817    56.258000     170.0000     169.9900     153.3600
        3818    56.270200     179.0000     170.8500     153.3500
        3819    56.282500     175.0000     172.9700     153.3400
        3820    56.294700     179.0000     176.5300     153.3300
        3821    56.307000     189.0000     181.6200     153.3200
        3822    56.319200     178.0000     187.8400     153.3100
        3823    56.331500     212.0000     193.7500     153.3000
        3824    56.343700     215.0000     196.5900     153.2900
        3825    56.356000     196.0000     194.3000     153.2800
        3826    56.368200     185.0000     188.2700     153.2700
        3827    56.380500     178.0000     181.9600     153.2600
        3828    56.392800     155.0000     177.5400     153.2600
        3829    56.405000     160.0000     175.4800     153.2500
        3830    56.417300     194.0000     175.6000     153.2400
        3831    56.429500     190.0000     177.7000     153.2300
        3832    56.441800     187.0000     182.3000     153.2200
        3833    56.454000     167.0000     189.8600     153.2100
        3834    56.466300     217.0000     201.0500     153.2000
        3835    56.478500     217.0000     216.0900     153.2000
        3836    56.490800     260.0000     233.9200     153.1900
        3837    56.503000     226.0000     251.4800     153.1800
        3838    56.515300     241.0000     263.4200     153.1700
        3839    56.527500     282.0000     263.4300     153.1600
        3840    56.539800     239.0000     249.8000     153.1600
        3841    56.552000     223.0000     229.1200     153.1500
        3842    56.564300     204.0000     209.8700     153.1400
        3843    56.576500     205.0000     195.9500     153.1300
        3844    56.588800     204.0000     187.4200     153.1300
        3845    56.601000     204.0000     183.2100     153.1200
        3846    56.613300     182.0000     182.4400     153.1100
        3847    56.625500     198.0000     184.6600     153.1100
        3848    56.637800     191.0000     189.5300     153.1000
        3849    56.650000     183.0000     196.3500     153.1000
        3850    56.662300     208.0000     203.3300     153.0900
        3851    56.674500     201.0000     207.2300     153.0800
        3852    56.686800     201.0000     205.0600     153.0800
        3853    56.699000     197.0000     197.1900     153.0700
        3854    56.711300     200.0000     187.2700     153.0700
        3855    56.723500     187.0000     178.6200     153.0600
        3856    56.735800     157.0000     172.3500     153.0600
        3857    56.748000     190.0000     168.1400     153.0500
        3858    56.760300     180.0000     165.2900     153.0400
        3859    56.772500     162.0000     163.4400     153.0400
        3860    56.784800     154.0000     162.2400     153.0400
        3861    56.797000     174.0000     161.0400     153.0300
        3862    56.809300     170.0000     160.0200     153.0300
        3863    56.821500     148.0000     159.3700     153.0200
        3864    56.833800     144.0000     158.9400     153.0200
        3865    56.846000     164.0000     158.6500     153.0100
        3866    56.858300     128.0000     158.4700     153.0100
        3867    56.870500     155.0000     158.4000     153.0100
        3868    56.882800     164.0000     158.4900     153.0000
        3869    56.895000     176.0000     158.7900     153.0000
        3870    56.907300     155.0000     159.0500     153.0000
        3871    56.919500     156.0000     158.6900     153.0000
        3872    56.931800     173.0000     158.4200     152.9900
        3873    56.944000     165.0000     158.3300     152.9900
        3874    56.956300     150.0000     158.2000     152.9900
        3875    56.968500     150.0000     158.1600     152.9800
        3876    56.980800     154.0000     158.2100     152.9800
        3877    56.993000     130.0000     158.3400     152.9800
        3878    57.005300     176.0000     158.5600     152.9800
        3879    57.017500     149.0000     158.9400     152.9800
        3880    57.029800     174.0000     159.5500     152.9800
        3881    57.042100     179.0000     160.5100     152.9700
        3882    57.054300     166.0000     162.0100     152.9700
        3883    57.066600     169.0000     163.6600     152.9700
        3884    57.078800     176.0000     164.3000     152.9700
        3885    57.091100     163.0000     164.8400     152.9700
        3886    57.103300     155.0000     165.1900     152.9700
        3887    57.115600     162.0000     165.5700     152.9700
        3888    57.127800     172.0000     167.2300     152.9700
        3889    57.140100     171.0000     170.2800     152.9700
        3890    57.152300     192.0000     175.1700     152.9700
        3891    57.164600     213.0000     182.3800     152.9700
        3892    57.176800     232.0000     192.1900     152.9700
        3893    57.189100     208.0000     204.1300     152.9700
        3894    57.201300     232.0000     215.9000     152.9700
        3895    57.213600     195.0000     222.6800     152.9700
        3896    57.225800     243.0000     220.1000     152.9800
        3897    57.238100     214.0000     209.6600     152.9800
        3898    57.250300     174.0000     197.7200     152.9800
        3899    57.262600     202.0000     188.3600     152.9800
        3900    57.274800     180.0000     182.8400     152.9800
        3901    57.287100     210.0000     181.0500     152.9800
        3902    57.299300     198.0000     182.6200     152.9900
        3903    57.311600     209.0000     187.6100     152.9900
        3904    57.323800     206.0000     196.5600     152.9900
        3905    57.336100     202.0000     209.9900     153.0000
        3906    57.348300     223.0000     227.6000     153.0000
        3907    57.360600     227.0000     247.1200     153.0000
        3908    57.372800     281.0000     263.2400     153.0000
        3909    57.385100     284.0000     268.2100     153.0100
        3910    57.397300     265.0000     257.8100     153.0100
        3911    57.409600     275.0000     236.9500     153.0200
        3912    57.421800     247.0000     215.2900     153.0200
        3913    57.434100     207.0000     198.6200     153.0300
        3914    57.446300     181.0000     187.7600     153.0300
        3915    57.458600     182.0000     181.5700     153.0400
        3916    57.470800     185.0000     178.8800     153.0400
        3917    57.483100     185.0000     179.0400     153.0500
        3918    57.495300     227.0000     181.7400     153.0500
        3919    57.507600     198.0000     186.6100     153.0600
        3920    57.519800     197.0000     192.8500     153.0600
        3921    57.532100     193.0000     198.4300     153.0700
        3922    57.544300     206.0000     200.1700     153.0800
        3923    57.556600     198.0000     196.1000     153.0800
        3924    57.568800     206.0000     187.9600     153.0900
        3925    57.581100     168.0000     179.3600     153.0900
        3926    57.593300     172.0000     172.5300     153.1000
        3927    57.605600     166.0000     167.7800     153.1100
        3928    57.617800     184.0000     164.6400     153.1200
        3929    57.630100     164.0000     162.5900     153.1200
        3930    57.642300     185.0000     161.1400     153.1300
        3931    57.654600     151.0000     159.9300     153.1400
        3932    57.666800     151.0000     159.0700     153.1500
        3933    57.679100     166.0000     158.4500     153.1600
        3934    57.691400     182.0000     157.9900     153.1700
        3935    57.703600     153.0000     157.6500     153.1700
        3936    57.715900     169.0000     157.3800     153.1800
        3937    57.728100     171.0000     157.1900     153.1900
        3938    57.740400     152.0000     157.0600     153.2000
        3939    57.752600     138.0000     157.0000     153.2100
        3940    57.764900     178.0000     157.0100     153.2200
        3941    57.777100     161.0000     157.0800     153.2300
        3942    57.789400     150.0000     157.2400     153.2400
        3943    57.801600     151.0000     157.4500     153.2500
        3944    57.813900     176.0000     157.7400     153.2600
        3945    57.826100     163.0000     158.2600     153.2800
        3946    57.838400     152.0000     159.1100     153.2900
        3947    57.850600     151.0000     160.4300     153.3000
        3948    57.862900     161.0000     162.3500     153.3100
        3949    57.875100     171.0000     164.9400     153.3200
        3950    57.887400     163.0000     168.0700     153.3400
        3951    57.899600     155.0000     171.1500     153.3500
        3952    57.911900     131.0000     173.0300     153.3600
        3953    57.924100     159.0000     172.6600     153.3700
        3954    57.936400     159.0000     170.1400     153.3900
        3955    57.948600     181.0000     166.7700     153.4000
        3956    57.960900     165.0000     163.7900     153.4100
        3957    57.973100     145.0000     161.6900     153.4300
        3958    57.985400     150.0000     160.4400     153.4400
        3959    57.997600     156.0000     159.8900     153.4600
        3960    58.009900     156.0000     159.9200     153.4700
        3961    58.022100     137.0000     160.4600     153.4800
        3962    58.034400     153.0000     161.4500     153.5000
        3963    58.046600     141.0000     162.7600     153.5200
        3964    58.058900     169.0000     164.0100     153.5300
        3965    58.071100     186.0000     164.6600     153.5500
        3966    58.083400     157.0000     164.2600     153.5600
        3967    58.095600     148.0000     162.9100     153.5800
        3968    58.107900     169.0000     161.1400     153.6000
        3969    58.120100     162.0000     159.5500     153.6100
        3970    58.132400     160.0000     158.3500     153.6300
        3971    58.144600     163.0000     157.5200     153.6500
        3972    58.156900     164.0000     156.9600     153.6600
        3973    58.169100     145.0000     156.5900     153.6800
        3974    58.181400     151.0000     156.3300     153.7000
        3975    58.193600     167.0000     156.1500     153.7200
        3976    58.205900     133.0000     156.0200     153.7400
        3977    58.218100     173.0000     155.9500     153.7600
        3978    58.230400     144.0000     155.9200     153.7700
        3979    58.242600     161.0000     155.9400     153.7900
        3980    58.254900     159.0000     156.0200     153.8100
        3981    58.267100     156.0000     156.1900     153.8300
        3982    58.279400     167.0000     156.2600     153.8500
        3983    58.291600     147.0000     156.0100     153.8700
        3984    58.303900     144.0000     155.8300     153.8900
        3985    58.316200     162.0000     155.7600     153.9200
        3986    58.328400     170.0000     155.7300     153.9400
        3987    58.340700     174.0000     155.7300     153.9600
        3988    58.352900     153.0000     155.7400     153.9800
        3989    58.365200     156.0000     155.7600     154.0000
        3990    58.377400     153.0000     155.7900     154.0200
        3991    58.389700     183.0000     155.8400     154.0400
        3992    58.401900     140.0000     155.9000     154.0700
        3993    58.414200     154.0000     155.9900     154.0900
        3994    58.426400     143.0000     156.1100     154.1100
        3995    58.438700     137.0000     156.1800     154.1400
        3996    58.450900     145.0000     156.1200     154.1600
        3997    58.463200     176.0000     156.0600     154.1800
        3998    58.475400     151.0000     156.0600     154.2100
        3999    58.487700     170.0000     156.0900     154.2300
        4000    58.499900     167.0000     156.1300     154.2600
        4001    58.512200     164.0000     156.1700     154.2800
        4002    58.524400     127.0000     156.2300     154.3100
        4003    58.536700     164.0000     156.3000     154.3300
        4004    58.548900     165.0000     156.3800     154.3600
        4005    58.561200     165.0000     156.5000     154.3900
        4006    58.573400     177.0000     156.6500     154.4100
        4007    58.585700     142.0000     156.7900     154.4400
        4008    58.597900     144.0000     156.8700     154.4700
        4009    58.610200     160.0000     157.0400     154.4900
        4010    58.622400     156.0000     157.3900     154.5200
        4011    58.634700     166.0000     157.8800     154.5500
        4012    58.646900     177.0000     158.0500     154.5800
        4013    58.659200     168.0000     157.8500     154.6100
        4014    58.671400     165.0000     158.0500     154.6300
        4015    58.683700     171.0000     158.6800     154.6600
        4016    58.695900     153.0000     159.3400     154.6900
        4017    58.708200     165.0000     159.5200     154.7200
        4018    58.720400     140.0000     160.2600     154.7500
        4019    58.732700     151.0000     161.0700     154.7800
        4020    58.744900     158.0000     160.1100     154.8100
        4021    58.757200     137.0000     159.1800     154.8400
        4022    58.769400     156.0000     159.0600     154.8800
        4023    58.781700     150.0000     159.3700     154.9100
        4024    58.793900     151.0000     159.5500     154.9400
        4025    58.806200     149.0000     159.3800     154.9700
        4026    58.818400     178.0000     159.2700     155.0000
        4027    58.830700     176.0000     159.4000     155.0400
        4028    58.842900     156.0000     159.8000     155.0700
        4029    58.855200     159.0000     160.2900     155.1000
        4030    58.867400     151.0000     160.6300     155.1300
        4031    58.879700     158.0000     161.1500     155.1700
        4032    58.891900     134.0000     161.7500     155.2000
        4033    58.904200     165.0000     161.7400     155.2400
        4034    58.916400     179.0000     161.6000     155.2700
        4035    58.928700     155.0000     161.8100     155.3100
        4036    58.940900     154.0000     162.2700     155.3400
        4037    58.953200     155.0000     162.7300     155.3800
        4038    58.965500     153.0000     163.1200     155.4100
        4039    58.977700     173.0000     163.6000     155.4500
        4040    58.990000     166.0000     164.1700     155.4900
        4041    59.002200     173.0000     164.7800     155.5200
        4042    59.014500     158.0000     165.4000     155.5600
        4043    59.026700     176.0000     166.0200     155.6000
        4044    59.039000     175.0000     166.6500     155.6400
        4045    59.051200     163.0000     167.3100     155.6700
        4046    59.063500     151.0000     168.0500     155.7100
        4047    59.075700     163.0000     168.9100     155.7500
        4048    59.088000     154.0000     169.9500     155.7900
        4049    59.100200     179.0000     171.2400     155.8300
        4050    59.112500     174.0000     172.8800     155.8700
        4051    59.124700     182.0000     174.9800     155.9100
        4052    59.137000     178.0000     177.6900     155.9500
        4053    59.149200     181.0000     181.2700     155.9900
        4054    59.161500     162.0000     186.0900     156.0300
        4055    59.173700     192.0000     192.7500     156.0800
        4056    59.186000     218.0000     202.2300     156.1200
        4057    59.198200     228.0000     216.0700     156.1600
        4058    59.210500     273.0000     236.4200     156.2000
        4059    59.222700     291.0000     265.7200     156.2400
        4060    59.235000     301.0000     305.5500     156.2900
        4061    59.247200     352.0000     354.3600     156.3300
        4062    59.259500     458.0000     403.3800     156.3700
        4063    59.271700     447.0000     433.8500     156.4200
        4064    59.284000     451.0000     427.8600     156.4600
        4065    59.296200     402.0000     388.7900     156.5100
        4066    59.308500     349.0000     338.8100     156.5500
        4067    59.320700     309.0000     296.5300     156.6000
        4068    59.333000     265.0000     268.5400     156.6500
        4069    59.345200     253.0000     254.2100     156.6900
        4070    59.357500     253.0000     251.5600     156.7400
        4071    59.369700     250.0000     259.7500     156.7800
        4072    59.382000     283.0000     279.4300     156.8300
        4073    59.394200     327.0000     311.9200     156.8800
        4074    59.406500     357.0000     357.1900     156.9300
        4075    59.418700     399.0000     410.7400     156.9800
        4076    59.431000     472.0000     459.4700     157.0300
        4077    59.443200     498.0000     482.3900     157.0800
        4078    59.455500     453.0000     464.3600     157.1200
        4079    59.467700     484.0000     412.8200     157.1700
        4080    59.480000     362.0000     351.9200     157.2200
        4081    59.492200     302.0000     300.6600     157.2700
        4082    59.504500     233.0000     264.5900     157.3300
        4083    59.516700     252.0000     241.8600     157.3800
        4084    59.529000     215.0000     229.2100     157.4300
        4085    59.541200     223.0000     224.3100     157.4800
        4086    59.553500     209.0000     226.0000     157.5300
        4087    59.565700     212.0000     233.7800     157.5900
        4088    59.578000     225.0000     246.8400     157.6400
        4089    59.590200     263.0000     262.7700     157.6900
        4090    59.602500     265.0000     276.0900     157.7500
        4091    59.614800     286.0000     279.1900     157.8000
        4092    59.627000     267.0000     268.2000     157.8500
        4093    59.639300     244.0000     247.7100     157.9100
        4094    59.651500     213.0000     226.1400     157.9600
        4095    59.663800     225.0000     208.6900     158.0200
        4096    59.676000     198.0000     196.3000     158.0800
        4097    59.688300     163.0000     187.9900     158.1300
        4098    59.700500     186.0000     182.5700     158.1900
        4099    59.712800     177.0000     179.1800     158.2500
        4100    59.725000     175.0000     177.2700     158.3000
        4101    59.737300     173.0000     176.1700     158.3600
        4102    59.749500     178.0000     175.4900     158.4200
        4103    59.761800     174.0000     175.4500     158.4800
        4104    59.774000     167.0000     175.5100     158.5400
        4105    59.786300     148.0000     175.0000     158.6000
        4106    59.798500     168.0000     173.6100     158.6600
        4107    59.810800     175.0000     171.4000     158.7200
        4108    59.823000     169.0000     169.2400     158.7800
        4109    59.835300     178.0000     167.5900     158.8400
        4110    59.847500     161.0000     166.4200     158.9000
        4111    59.859800     163.0000     165.6500     158.9600
        4112    59.872000     162.0000     165.2000     159.0300
        4113    59.884300     167.0000     164.9800     159.0900
        4114    59.896500     156.0000     164.7300     159.1500
        4115    59.908800     178.0000     164.4600     159.2100
        4116    59.921000     167.0000     164.4100     159.2800
        4117    59.933300     159.0000     164.3400     159.3400
        4118    59.945500     173.0000     163.8200     159.4100
        4119    59.957800     170.0000     163.4000     159.4700
        4120    59.970000     163.0000     163.1000     159.5400
        4121    59.982300     169.0000     162.8600     159.6000
        4122    59.994500     181.0000     162.7300     159.6700

# The following lines are used to test the character set of files sent by
# network email or other means. They are not part of the CIF data set.
# abcdefghijklmnopqrstuvwxyzABCDEFGHIJKLMNOPQRSTUVWXYZ0123456789
# !@#$%^&*()_+{}:"~<>?|\-=[];'`,./ 
