# Supplementary material for: Hydrogen-substituted β-tricalcium phosphate synthesized in organic media
Source: Acta Crystallogr B Struct Sci Cryst Eng Mater. 2016 Dec 1;72(Pt 6):875–84. doi: 10.1107/S2052520616015675 (PMC5134762; doi:10.1107/S2052520616015675)
Supplement: Supplementary file 29 [file b-72-00875-150529-02-betaTCPsup29.rtv]

###############################################################################
# Rietveld refinement results for sample 150529-02
# Created with Profex 3.10.0
# Export date: Juli 27, 2016 - 16:29
###############################################################################

data_150529-02
_pd_block_id 150529-02

loop_
    _pd_proc_point_id
    _pd_proc_2theta_corrected
    _pd_proc_intensity_total
    _pd_calc_intensity_total
    _pd_proc_intensity_bkg_calc
           1     9.508400     405.0000     414.3500     414.1600
           2     9.520600     383.0000     414.4100     414.2200
           3     9.532900     409.0000     414.4600     414.2700
           4     9.545100     409.0000     414.5000     414.3000
           5     9.557400     431.0000     414.5200     414.3300
           6     9.569600     424.0000     414.5300     414.3300
           7     9.581900     428.0000     414.5300     414.3300
           8     9.594100     438.0000     414.5200     414.3100
           9     9.606400     461.0000     414.5000     414.2900
          10     9.618600     462.0000     414.4600     414.2500
          11     9.630900     411.0000     414.4100     414.1900
          12     9.643100     393.0000     414.3500     414.1300
          13     9.655400     411.0000     414.2800     414.0600
          14     9.667600     437.0000     414.2000     413.9700
          15     9.679900     432.0000     414.1100     413.8800
          16     9.692100     399.0000     414.0100     413.7800
          17     9.704400     429.0000     413.9000     413.6600
          18     9.716600     440.0000     413.7900     413.5400
          19     9.728900     399.0000     413.6600     413.4100
          20     9.741100     426.0000     413.5200     413.2700
          21     9.753400     403.0000     413.3800     413.1200
          22     9.765600     445.0000     413.2300     412.9700
          23     9.777900     389.0000     413.0700     412.8000
          24     9.790100     427.0000     412.9000     412.6300
          25     9.802400     397.0000     412.7300     412.4500
          26     9.814600     389.0000     412.5500     412.2600
          27     9.826900     383.0000     412.3600     412.0700
          28     9.839100     406.0000     412.1600     411.8600
          29     9.851400     426.0000     411.9600     411.6600
          30     9.863600     426.0000     411.7600     411.4400
          31     9.875900     416.0000     411.5400     411.2200
          32     9.888100     372.0000     411.3200     411.0000
          33     9.900400     405.0000     411.1000     410.7600
          34     9.912600     429.0000     410.8700     410.5300
          35     9.924900     397.0000     410.6300     410.2800
          36     9.937100     405.0000     410.3900     410.0300
          37     9.949400     396.0000     410.1500     409.7800
          38     9.961600     397.0000     409.9000     409.5200
          39     9.973900     392.0000     409.6500     409.2600
          40     9.986100     410.0000     409.3900     408.9900
          41     9.998400     407.0000     409.1300     408.7200
          42    10.010600     405.0000     408.8600     408.4400
          43    10.022900     413.0000     408.5900     408.1600
          44    10.035100     375.0000     408.3200     407.8800
          45    10.047400     413.0000     408.0400     407.5900
          46    10.059600     414.0000     407.7700     407.3000
          47    10.071900     413.0000     407.4900     407.0000
          48    10.084100     381.0000     407.2000     406.7000
          49    10.096400     408.0000     406.9200     406.4000
          50    10.108600     382.0000     406.6300     406.1000
          51    10.120900     401.0000     406.3400     405.7900
          52    10.133100     383.0000     406.0500     405.4800
          53    10.145400     424.0000     405.7500     405.1600
          54    10.157700     393.0000     405.4600     404.8500
          55    10.169900     388.0000     405.1600     404.5300
          56    10.182200     389.0000     404.8600     404.2100
          57    10.194400     394.0000     404.5600     403.8900
          58    10.206700     411.0000     404.2600     403.5600
          59    10.218900     418.0000     403.9600     403.2300
          60    10.231200     355.0000     403.6600     402.9000
          61    10.243400     421.0000     403.3600     402.5700
          62    10.255700     406.0000     403.0600     402.2400
          63    10.267900     363.0000     402.7700     401.9100
          64    10.280200     387.0000     402.4700     401.5700
          65    10.292400     415.0000     402.1700     401.2300
          66    10.304700     391.0000     401.8800     400.8900
          67    10.316900     421.0000     401.5900     400.5600
          68    10.329200     375.0000     401.3000     400.2100
          69    10.341400     435.0000     401.0200     399.8700
          70    10.353700     393.0000     400.7400     399.5300
          71    10.365900     417.0000     400.4700     399.1900
          72    10.378200     401.0000     400.2000     398.8400
          73    10.390400     414.0000     399.9400     398.5000
          74    10.402700     422.0000     399.6900     398.1500
          75    10.414900     406.0000     399.4400     397.8000
          76    10.427200     432.0000     399.2100     397.4500
          77    10.439400     406.0000     399.0000     397.1100
          78    10.451700     389.0000     398.8000     396.7600
          79    10.463900     417.0000     398.6200     396.4100
          80    10.476200     409.0000     398.4600     396.0600
          81    10.488400     439.0000     398.3300     395.7100
          82    10.500700     431.0000     398.2200     395.3600
          83    10.512900     407.0000     398.1600     395.0100
          84    10.525200     442.0000     398.1400     394.6600
          85    10.537400     400.0000     398.1800     394.3100
          86    10.549700     382.0000     398.2800     393.9600
          87    10.561900     422.0000     398.4500     393.6100
          88    10.574200     416.0000     398.7300     393.2600
          89    10.586400     378.0000     399.1100     392.9200
          90    10.598700     403.0000     399.6400     392.5700
          91    10.610900     411.0000     400.3400     392.2200
          92    10.623200     434.0000     400.9100     391.8700
          93    10.635400     370.0000     402.0300     391.5200
          94    10.647700     362.0000     403.4900     391.1700
          95    10.659900     392.0000     405.3900     390.8300
          96    10.672200     439.0000     407.8900     390.4800
          97    10.684400     411.0000     411.1600     390.1300
          98    10.696700     398.0000     415.4200     389.7900
          99    10.708900     435.0000     420.9600     389.4400
         100    10.721200     442.0000     428.1200     389.1000
         101    10.733400     459.0000     437.4300     388.7500
         102    10.745700     466.0000     449.7300     388.4100
         103    10.757900     475.0000     466.1700     388.0700
         104    10.770200     487.0000     488.1400     387.7300
         105    10.782400     541.0000     517.4700     387.3800
         106    10.794700     554.0000     556.6400     387.0400
         107    10.807000     619.0000     606.8000     386.7000
         108    10.819200     663.0000     661.2900     386.3700
         109    10.831500     688.0000     704.6100     386.0300
         110    10.843700     812.0000     733.1300     385.6900
         111    10.856000     850.0000     749.9700     385.3500
         112    10.868200     791.0000     748.2600     385.0200
         113    10.880500     758.0000     714.7500     384.6900
         114    10.892700     653.0000     649.3200     384.3500
         115    10.905000     589.0000     577.6200     384.0200
         116    10.917200     508.0000     513.0500     383.6900
         117    10.929500     477.0000     463.5700     383.3600
         118    10.941700     434.0000     433.6000     383.0300
         119    10.954000     400.0000     416.9200     382.7000
         120    10.966200     412.0000     407.1700     382.3700
         121    10.978500     413.0000     400.9700     382.0500
         122    10.990700     375.0000     396.7700     381.7200
         123    11.003000     363.0000     393.6600     381.4000
         124    11.015200     386.0000     391.3000     381.0800
         125    11.027500     390.0000     389.4200     380.7500
         126    11.039700     357.0000     387.8900     380.4300
         127    11.052000     373.0000     386.6100     380.1100
         128    11.064200     403.0000     385.5100     379.8000
         129    11.076500     397.0000     384.5500     379.4800
         130    11.088700     388.0000     383.7000     379.1600
         131    11.101000     377.0000     382.9300     378.8500
         132    11.113200     357.0000     382.2400     378.5400
         133    11.125500     376.0000     381.5900     378.2200
         134    11.137700     377.0000     381.0000     377.9100
         135    11.150000     381.0000     380.4400     377.6000
         136    11.162200     405.0000     379.9100     377.2900
         137    11.174500     377.0000     379.4100     376.9900
         138    11.186700     362.0000     378.9300     376.6800
         139    11.199000     336.0000     378.4700     376.3800
         140    11.211200     382.0000     378.0300     376.0700
         141    11.223500     378.0000     377.6100     375.7700
         142    11.235700     370.0000     377.1900     375.4700
         143    11.248000     398.0000     376.7900     375.1700
         144    11.260200     370.0000     376.4000     374.8700
         145    11.272500     378.0000     376.0200     374.5700
         146    11.284700     397.0000     375.6500     374.2800
         147    11.297000     352.0000     375.2900     373.9800
         148    11.309200     362.0000     374.9300     373.6900
         149    11.321500     374.0000     374.5800     373.4000
         150    11.333700     413.0000     374.2300     373.1100
         151    11.346000     377.0000     373.9000     372.8200
         152    11.358200     366.0000     373.5600     372.5300
         153    11.370500     391.0000     373.2400     372.2400
         154    11.382700     398.0000     372.9100     371.9500
         155    11.395000     384.0000     372.5900     371.6700
         156    11.407200     351.0000     372.2700     371.3900
         157    11.419500     349.0000     371.9600     371.1000
         158    11.431800     381.0000     371.6400     370.8200
         159    11.444000     379.0000     371.3400     370.5400
         160    11.456300     368.0000     371.0300     370.2600
         161    11.468500     392.0000     370.7300     369.9900
         162    11.480800     356.0000     370.4300     369.7100
         163    11.493000     339.0000     370.1300     369.4400
         164    11.505300     371.0000     369.8400     369.1600
         165    11.517500     365.0000     369.5500     368.8900
         166    11.529800     354.0000     369.2600     368.6200
         167    11.542000     393.0000     368.9700     368.3500
         168    11.554300     364.0000     368.6800     368.0800
         169    11.566500     388.0000     368.4000     367.8100
         170    11.578800     378.0000     368.1200     367.5500
         171    11.591000     334.0000     367.8400     367.2800
         172    11.603300     401.0000     367.5600     367.0200
         173    11.615500     374.0000     367.2800     366.7600
         174    11.627800     388.0000     367.0100     366.4900
         175    11.640000     372.0000     366.7400     366.2300
         176    11.652300     331.0000     366.4700     365.9700
         177    11.664500     378.0000     366.2000     365.7200
         178    11.676800     374.0000     365.9300     365.4600
         179    11.689000     347.0000     365.6700     365.2000
         180    11.701300     342.0000     365.4100     364.9500
         181    11.713500     358.0000     365.1400     364.7000
         182    11.725800     364.0000     364.8800     364.4500
         183    11.738000     351.0000     364.6200     364.1900
         184    11.750300     359.0000     364.3700     363.9400
         185    11.762500     336.0000     364.1100     363.7000
         186    11.774800     367.0000     363.8600     363.4500
         187    11.787000     371.0000     363.6000     363.2000
         188    11.799300     394.0000     363.3500     362.9600
         189    11.811500     349.0000     363.1000     362.7100
         190    11.823800     364.0000     362.8500     362.4700
         191    11.836000     351.0000     362.6100     362.2300
         192    11.848300     380.0000     362.3600     361.9900
         193    11.860500     347.0000     362.1200     361.7500
         194    11.872800     402.0000     361.8700     361.5100
         195    11.885000     376.0000     361.6300     361.2700
         196    11.897300     325.0000     361.3900     361.0300
         197    11.909500     366.0000     361.1500     360.8000
         198    11.921800     346.0000     360.9100     360.5600
         199    11.934000     376.0000     360.6800     360.3300
         200    11.946300     355.0000     360.4400     360.1000
         201    11.958500     352.0000     360.2100     359.8700
         202    11.970800     370.0000     359.9700     359.6400
         203    11.983000     327.0000     359.7400     359.4100
         204    11.995300     360.0000     359.5100     359.1800
         205    12.007500     354.0000     359.2800     358.9500
         206    12.019800     349.0000     359.0500     358.7300
         207    12.032000     362.0000     358.8300     358.5000
         208    12.044300     344.0000     358.6000     358.2800
         209    12.056500     342.0000     358.3700     358.0500
         210    12.068800     374.0000     358.1500     357.8300
         211    12.081100     345.0000     357.9300     357.6100
         212    12.093300     354.0000     357.7100     357.3900
         213    12.105600     381.0000     357.4800     357.1700
         214    12.117800     376.0000     357.2700     356.9500
         215    12.130100     348.0000     357.0500     356.7300
         216    12.142300     339.0000     356.8300     356.5200
         217    12.154600     341.0000     356.6100     356.3000
         218    12.166800     361.0000     356.4000     356.0800
         219    12.179100     370.0000     356.1800     355.8700
         220    12.191300     373.0000     355.9700     355.6600
         221    12.203600     344.0000     355.7600     355.4500
         222    12.215800     400.0000     355.5500     355.2300
         223    12.228100     384.0000     355.3400     355.0200
         224    12.240300     338.0000     355.1300     354.8100
         225    12.252600     379.0000     354.9200     354.6100
         226    12.264800     337.0000     354.7100     354.4000
         227    12.277100     363.0000     354.5000     354.1900
         228    12.289300     330.0000     354.3000     353.9800
         229    12.301600     379.0000     354.0900     353.7800
         230    12.313800     363.0000     353.8900     353.5700
         231    12.326100     360.0000     353.6900     353.3700
         232    12.338300     347.0000     353.4900     353.1700
         233    12.350600     362.0000     353.2800     352.9700
         234    12.362800     373.0000     353.0800     352.7600
         235    12.375100     334.0000     352.8900     352.5600
         236    12.387300     362.0000     352.6900     352.3600
         237    12.399600     347.0000     352.4900     352.1700
         238    12.411800     349.0000     352.3000     351.9700
         239    12.424100     373.0000     352.1000     351.7700
         240    12.436300     353.0000     351.9100     351.5700
         241    12.448600     357.0000     351.7100     351.3800
         242    12.460800     331.0000     351.5200     351.1800
         243    12.473100     358.0000     351.3300     350.9900
         244    12.485300     358.0000     351.1400     350.7900
         245    12.497600     389.0000     350.9500     350.6000
         246    12.509800     381.0000     350.7600     350.4100
         247    12.522100     345.0000     350.5700     350.2200
         248    12.534300     314.0000     350.3800     350.0300
         249    12.546600     343.0000     350.2000     349.8400
         250    12.558800     365.0000     350.0100     349.6500
         251    12.571100     335.0000     349.8300     349.4600
         252    12.583300     366.0000     349.6500     349.2700
         253    12.595600     310.0000     349.4600     349.0800
         254    12.607800     339.0000     349.2800     348.9000
         255    12.620100     381.0000     349.1000     348.7100
         256    12.632300     329.0000     348.9200     348.5300
         257    12.644600     333.0000     348.7400     348.3400
         258    12.656800     321.0000     348.5700     348.1600
         259    12.669100     376.0000     348.3900     347.9800
         260    12.681300     334.0000     348.2100     347.7900
         261    12.693600     346.0000     348.0400     347.6100
         262    12.705900     347.0000     347.8700     347.4300
         263    12.718100     358.0000     347.6900     347.2500
         264    12.730400     376.0000     347.5200     347.0700
         265    12.742600     327.0000     347.3500     346.8900
         266    12.754900     367.0000     347.1800     346.7100
         267    12.767100     347.0000     347.0100     346.5300
         268    12.779400     358.0000     346.8500     346.3600
         269    12.791600     335.0000     346.6800     346.1800
         270    12.803900     306.0000     346.5200     346.0000
         271    12.816100     352.0000     346.3600     345.8300
         272    12.828400     330.0000     346.2000     345.6500
         273    12.840600     371.0000     346.0500     345.4800
         274    12.852900     337.0000     345.9000     345.3000
         275    12.865100     356.0000     345.7500     345.1300
         276    12.877400     332.0000     345.6200     344.9600
         277    12.889600     348.0000     345.5100     344.7900
         278    12.901900     370.0000     345.4100     344.6200
         279    12.914100     341.0000     345.3400     344.4400
         280    12.926400     361.0000     345.3100     344.2700
         281    12.938600     352.0000     345.3300     344.1000
         282    12.950900     315.0000     345.4100     343.9300
         283    12.963100     350.0000     345.6100     343.7700
         284    12.975400     342.0000     346.0500     343.6000
         285    12.987600     367.0000     347.0700     343.4300
         286    12.999900     362.0000     347.2600     343.2600
         287    13.012100     334.0000     347.2300     343.1000
         288    13.024400     353.0000     347.8600     342.9300
         289    13.036600     344.0000     348.1900     342.7600
         290    13.048900     338.0000     348.0900     342.6000
         291    13.061100     351.0000     345.5900     342.4300
         292    13.073400     371.0000     345.1800     342.2700
         293    13.085600     354.0000     344.5000     342.1100
         294    13.097900     348.0000     343.2400     341.9400
         295    13.110100     335.0000     342.9800     341.7800
         296    13.122400     357.0000     342.8300     341.6200
         297    13.134600     326.0000     342.7000     341.4600
         298    13.146900     334.0000     342.5900     341.3000
         299    13.159100     373.0000     342.4900     341.1400
         300    13.171400     334.0000     342.4000     340.9800
         301    13.183600     349.0000     342.3100     340.8200
         302    13.195900     354.0000     342.2400     340.6600
         303    13.208100     324.0000     342.1700     340.5000
         304    13.220400     339.0000     342.1200     340.3400
         305    13.232600     304.0000     342.0800     340.1800
         306    13.244900     331.0000     342.0500     340.0300
         307    13.257100     335.0000     342.0300     339.8700
         308    13.269400     345.0000     342.0400     339.7100
         309    13.281600     341.0000     342.0700     339.5600
         310    13.293900     355.0000     342.1200     339.4000
         311    13.306100     341.0000     342.2000     339.2500
         312    13.318400     339.0000     342.3200     339.0900
         313    13.330600     327.0000     342.4900     338.9400
         314    13.342900     358.0000     342.7100     338.7900
         315    13.355100     382.0000     343.0000     338.6300
         316    13.367400     368.0000     343.3900     338.4800
         317    13.379700     337.0000     343.9000     338.3300
         318    13.391900     329.0000     344.5500     338.1800
         319    13.404200     383.0000     345.4200     338.0300
         320    13.416400     365.0000     346.5800     337.8800
         321    13.428700     369.0000     348.1400     337.7300
         322    13.440900     343.0000     350.2500     337.5800
         323    13.453200     389.0000     353.1600     337.4300
         324    13.465400     378.0000     357.1800     337.2800
         325    13.477700     371.0000     361.7300     337.1300
         326    13.489900     379.0000     369.0100     336.9800
         327    13.502200     374.0000     378.9200     336.8300
         328    13.514400     376.0000     392.4000     336.6900
         329    13.526700     409.0000     410.7500     336.5400
         330    13.538900     432.0000     435.6700     336.3900
         331    13.551200     455.0000     469.5400     336.2500
         332    13.563400     458.0000     514.2700     336.1000
         333    13.575700     502.0000     566.2400     335.9600
         334    13.587900     572.0000     613.4300     335.8100
         335    13.600200     634.0000     650.3500     335.6700
         336    13.612400     628.0000     681.2700     335.5200
         337    13.624700     684.0000     697.9700     335.3800
         338    13.636900     705.0000     681.8100     335.2400
         339    13.649200     618.0000     628.7400     335.1000
         340    13.661400     589.0000     564.9300     334.9500
         341    13.673700     501.0000     506.6900     334.8100
         342    13.685900     472.0000     451.9300     334.6700
         343    13.698200     401.0000     408.9400     334.5300
         344    13.710400     375.0000     382.4000     334.3900
         345    13.722700     358.0000     367.2600     334.2500
         346    13.734900     373.0000     358.2500     334.1100
         347    13.747200     370.0000     352.5100     333.9700
         348    13.759400     348.0000     348.5900     333.8300
         349    13.771700     365.0000     345.7700     333.6900
         350    13.783900     347.0000     343.6600     333.5500
         351    13.796200     330.0000     342.0200     333.4200
         352    13.808400     339.0000     340.7000     333.2800
         353    13.820700     382.0000     339.6300     333.1400
         354    13.832900     348.0000     338.7300     333.0100
         355    13.845200     332.0000     337.9700     332.8700
         356    13.857400     327.0000     337.3100     332.7300
         357    13.869700     350.0000     336.7300     332.6000
         358    13.881900     346.0000     336.2200     332.4600
         359    13.894200     340.0000     335.7700     332.3300
         360    13.906400     352.0000     335.3500     332.2000
         361    13.918700     301.0000     334.9800     332.0600
         362    13.930900     330.0000     334.6400     331.9300
         363    13.943200     323.0000     334.3300     331.8000
         364    13.955400     359.0000     334.0400     331.6600
         365    13.967700     317.0000     333.7600     331.5300
         366    13.979900     349.0000     333.5100     331.4000
         367    13.992200     345.0000     333.2700     331.2700
         368    14.004500     320.0000     333.0500     331.1400
         369    14.016700     330.0000     332.8400     331.0100
         370    14.029000     356.0000     332.6600     330.8800
         371    14.041200     338.0000     332.4800     330.7500
         372    14.053500     309.0000     332.3300     330.6200
         373    14.065700     330.0000     332.2100     330.4900
         374    14.078000     301.0000     332.1200     330.3600
         375    14.090200     309.0000     332.0700     330.2300
         376    14.102500     308.0000     332.0700     330.1100
         377    14.114700     342.0000     332.1500     329.9800
         378    14.127000     318.0000     332.3100     329.8500
         379    14.139200     339.0000     332.6100     329.7200
         380    14.151500     335.0000     333.0700     329.6000
         381    14.163700     328.0000     333.7500     329.4700
         382    14.176000     353.0000     334.6800     329.3500
         383    14.188200     310.0000     335.7300     329.2200
         384    14.200500     331.0000     336.6400     329.1000
         385    14.212700     345.0000     337.3600     328.9700
         386    14.225000     344.0000     337.9200     328.8500
         387    14.237200     334.0000     338.0700     328.7300
         388    14.249500     338.0000     337.3900     328.6000
         389    14.261700     318.0000     335.9600     328.4800
         390    14.274000     337.0000     334.3800     328.3600
         391    14.286200     348.0000     332.9200     328.2400
         392    14.298500     350.0000     331.5400     328.1200
         393    14.310700     344.0000     330.4300     328.0000
         394    14.323000     351.0000     329.6800     327.8700
         395    14.335200     364.0000     329.1800     327.7500
         396    14.347500     314.0000     328.8300     327.6300
         397    14.359700     313.0000     328.5600     327.5200
         398    14.372000     328.0000     328.3300     327.4000
         399    14.384200     363.0000     328.1300     327.2800
         400    14.396500     360.0000     327.9500     327.1600
         401    14.408700     335.0000     327.7800     327.0400
         402    14.421000     352.0000     327.6300     326.9200
         403    14.433200     337.0000     327.4800     326.8100
         404    14.445500     311.0000     327.3300     326.6900
         405    14.457700     339.0000     327.1900     326.5800
         406    14.470000     336.0000     327.0500     326.4600
         407    14.482200     290.0000     326.9200     326.3400
         408    14.494500     305.0000     326.7800     326.2300
         409    14.506700     341.0000     326.6500     326.1100
         410    14.519000     301.0000     326.5200     326.0000
         411    14.531200     352.0000     326.4000     325.8900
         412    14.543500     350.0000     326.2700     325.7700
         413    14.555700     335.0000     326.1500     325.6600
         414    14.568000     318.0000     326.0200     325.5500
         415    14.580200     316.0000     325.9000     325.4400
         416    14.592500     333.0000     325.7800     325.3200
         417    14.604700     325.0000     325.6600     325.2100
         418    14.617000     337.0000     325.5400     325.1000
         419    14.629200     353.0000     325.4200     324.9900
         420    14.641500     321.0000     325.3100     324.8800
         421    14.653800     316.0000     325.1900     324.7700
         422    14.666000     378.0000     325.0700     324.6600
         423    14.678300     333.0000     324.9600     324.5500
         424    14.690500     295.0000     324.8400     324.4500
         425    14.702800     324.0000     324.7300     324.3400
         426    14.715000     358.0000     324.6200     324.2300
         427    14.727300     330.0000     324.5100     324.1200
         428    14.739500     326.0000     324.4000     324.0200
         429    14.751800     328.0000     324.2900     323.9100
         430    14.764000     329.0000     324.1800     323.8000
         431    14.776300     308.0000     324.0700     323.7000
         432    14.788500     318.0000     323.9600     323.5900
         433    14.800800     247.0000     323.8500     323.4900
         434    14.813000     364.0000     323.7400     323.3900
         435    14.825300     333.0000     323.6400     323.2800
         436    14.837500     339.0000     323.5300     323.1800
         437    14.849800     345.0000     323.4200     323.0800
         438    14.862000     340.0000     323.3200     322.9700
         439    14.874300     304.0000     323.2100     322.8700
         440    14.886500     334.0000     323.1100     322.7700
         441    14.898800     317.0000     323.0100     322.6700
         442    14.911000     320.0000     322.9000     322.5700
         443    14.923300     333.0000     322.8000     322.4700
         444    14.935500     296.0000     322.7000     322.3700
         445    14.947800     307.0000     322.6000     322.2700
         446    14.960000     368.0000     322.5000     322.1700
         447    14.972300     283.0000     322.4000     322.0700
         448    14.984500     350.0000     322.3000     321.9700
         449    14.996800     302.0000     322.2000     321.8700
         450    15.009000     328.0000     322.1000     321.7800
         451    15.021300     321.0000     322.0000     321.6800
         452    15.033500     326.0000     321.9100     321.5800
         453    15.045800     302.0000     321.8100     321.4900
         454    15.058000     298.0000     321.7100     321.3900
         455    15.070300     324.0000     321.6200     321.3000
         456    15.082500     287.0000     321.5200     321.2000
         457    15.094800     322.0000     321.4300     321.1100
         458    15.107000     316.0000     321.3400     321.0100
         459    15.119300     362.0000     321.2400     320.9200
         460    15.131500     317.0000     321.1500     320.8300
         461    15.143800     354.0000     321.0600     320.7300
         462    15.156000     344.0000     320.9600     320.6400
         463    15.168300     325.0000     320.8700     320.5500
         464    15.180500     328.0000     320.7800     320.4600
         465    15.192800     352.0000     320.6900     320.3700
         466    15.205000     297.0000     320.6000     320.2800
         467    15.217300     318.0000     320.5100     320.1900
         468    15.229500     342.0000     320.4200     320.1000
         469    15.241800     334.0000     320.3400     320.0100
         470    15.254000     338.0000     320.2500     319.9200
         471    15.266300     343.0000     320.1600     319.8300
         472    15.278600     291.0000     320.0700     319.7500
         473    15.290800     337.0000     319.9900     319.6600
         474    15.303100     303.0000     319.9000     319.5700
         475    15.315300     319.0000     319.8200     319.4900
         476    15.327600     321.0000     319.7300     319.4000
         477    15.339800     288.0000     319.6500     319.3100
         478    15.352100     318.0000     319.5700     319.2300
         479    15.364300     326.0000     319.4800     319.1500
         480    15.376600     312.0000     319.4000     319.0600
         481    15.388800     286.0000     319.3200     318.9800
         482    15.401100     363.0000     319.2400     318.8900
         483    15.413300     307.0000     319.1600     318.8100
         484    15.425600     313.0000     319.0800     318.7300
         485    15.437800     290.0000     319.0000     318.6500
         486    15.450100     330.0000     318.9200     318.5700
         487    15.462300     310.0000     318.8400     318.4900
         488    15.474600     297.0000     318.7600     318.4100
         489    15.486800     301.0000     318.6800     318.3300
         490    15.499100     352.0000     318.6100     318.2500
         491    15.511300     320.0000     318.5300     318.1700
         492    15.523600     296.0000     318.4600     318.0900
         493    15.535800     287.0000     318.3800     318.0100
         494    15.548100     329.0000     318.3100     317.9300
         495    15.560300     348.0000     318.2300     317.8600
         496    15.572600     320.0000     318.1600     317.7800
         497    15.584800     318.0000     318.0900     317.7000
         498    15.597100     312.0000     318.0100     317.6300
         499    15.609300     343.0000     317.9400     317.5500
         500    15.621600     312.0000     317.8700     317.4800
         501    15.633800     309.0000     317.8000     317.4000
         502    15.646100     339.0000     317.7300     317.3300
         503    15.658300     310.0000     317.6600     317.2500
         504    15.670600     362.0000     317.6000     317.1800
         505    15.682800     302.0000     317.5300     317.1100
         506    15.695100     321.0000     317.4600     317.0400
         507    15.707300     330.0000     317.4000     316.9700
         508    15.719600     329.0000     317.3300     316.8900
         509    15.731800     328.0000     317.2600     316.8200
         510    15.744100     319.0000     317.2000     316.7500
         511    15.756300     311.0000     317.1400     316.6800
         512    15.768600     306.0000     317.0700     316.6200
         513    15.780800     303.0000     317.0100     316.5500
         514    15.793100     328.0000     316.9500     316.4800
         515    15.805300     313.0000     316.8900     316.4100
         516    15.817600     326.0000     316.8300     316.3400
         517    15.829800     328.0000     316.7700     316.2800
         518    15.842100     314.0000     316.7100     316.2100
         519    15.854300     336.0000     316.6500     316.1400
         520    15.866600     299.0000     316.6000     316.0800
         521    15.878800     316.0000     316.5400     316.0100
         522    15.891100     311.0000     316.4900     315.9500
         523    15.903300     337.0000     316.4300     315.8800
         524    15.915600     293.0000     316.3800     315.8200
         525    15.927900     331.0000     316.3300     315.7600
         526    15.940100     303.0000     316.2800     315.7000
         527    15.952400     310.0000     316.2300     315.6300
         528    15.964600     328.0000     316.1900     315.5700
         529    15.976900     297.0000     316.1400     315.5100
         530    15.989100     293.0000     316.1100     315.4500
         531    16.001400     310.0000     316.0700     315.3900
         532    16.013600     293.0000     316.0500     315.3300
         533    16.025900     327.0000     316.0500     315.2700
         534    16.038100     325.0000     316.1000     315.2100
         535    16.050400     332.0000     316.1100     315.1500
         536    16.062600     332.0000     316.0800     315.0900
         537    16.074900     303.0000     316.1000     315.0400
         538    16.087100     308.0000     316.1700     314.9800
         539    16.099400     336.0000     316.1600     314.9200
         540    16.111600     303.0000     315.8900     314.8700
         541    16.123900     313.0000     315.7900     314.8100
         542    16.136100     317.0000     315.7800     314.7600
         543    16.148400     315.0000     315.6600     314.7000
         544    16.160600     307.0000     315.5400     314.6500
         545    16.172900     331.0000     315.5000     314.6000
         546    16.185100     294.0000     315.4700     314.5400
         547    16.197400     284.0000     315.4500     314.4900
         548    16.209600     328.0000     315.4200     314.4400
         549    16.221900     336.0000     315.4000     314.3900
         550    16.234100     278.0000     315.3800     314.3300
         551    16.246400     337.0000     315.3700     314.2800
         552    16.258600     352.0000     315.3500     314.2300
         553    16.270900     312.0000     315.3400     314.1800
         554    16.283100     295.0000     315.3300     314.1300
         555    16.295400     305.0000     315.3300     314.0800
         556    16.307600     321.0000     315.3300     314.0400
         557    16.319900     310.0000     315.3300     313.9900
         558    16.332100     292.0000     315.3300     313.9400
         559    16.344400     345.0000     315.3400     313.8900
         560    16.356600     365.0000     315.3500     313.8500
         561    16.368900     322.0000     315.3700     313.8000
         562    16.381100     320.0000     315.3900     313.7600
         563    16.393400     318.0000     315.4100     313.7100
         564    16.405600     333.0000     315.4500     313.6700
         565    16.417900     314.0000     315.4900     313.6200
         566    16.430100     282.0000     315.5300     313.5800
         567    16.442400     308.0000     315.5900     313.5400
         568    16.454600     307.0000     315.6500     313.4900
         569    16.466900     317.0000     315.7300     313.4500
         570    16.479100     309.0000     315.8100     313.4100
         571    16.491400     327.0000     315.9100     313.3700
         572    16.503600     311.0000     316.0200     313.3300
         573    16.515900     314.0000     316.1300     313.2900
         574    16.528100     315.0000     316.2700     313.2500
         575    16.540400     353.0000     316.4300     313.2100
         576    16.552600     347.0000     316.6200     313.1700
         577    16.564900     317.0000     316.8300     313.1300
         578    16.577200     300.0000     317.0700     313.0900
         579    16.589400     334.0000     317.3500     313.0500
         580    16.601700     311.0000     317.6700     313.0200
         581    16.613900     287.0000     318.0300     312.9800
         582    16.626200     335.0000     318.4500     312.9400
         583    16.638400     318.0000     318.9400     312.9100
         584    16.650700     288.0000     319.5000     312.8700
         585    16.662900     307.0000     320.1600     312.8400
         586    16.675200     315.0000     320.9300     312.8000
         587    16.687400     336.0000     321.8300     312.7700
         588    16.699700     343.0000     322.9100     312.7400
         589    16.711900     340.0000     324.2100     312.7000
         590    16.724200     328.0000     325.7800     312.6700
         591    16.736400     331.0000     327.7300     312.6400
         592    16.748700     316.0000     330.1900     312.6100
         593    16.760900     331.0000     333.3500     312.5800
         594    16.773200     303.0000     337.5300     312.5500
         595    16.785400     309.0000     343.1900     312.5200
         596    16.797700     354.0000     351.0900     312.4900
         597    16.809900     376.0000     362.3400     312.4600
         598    16.822200     391.0000     378.5100     312.4300
         599    16.834400     411.0000     401.4800     312.4000
         600    16.846700     412.0000     433.7800     312.3700
         601    16.858900     511.0000     480.3100     312.3400
         602    16.871200     581.0000     550.5600     312.3200
         603    16.883400     634.0000     657.2200     312.2900
         604    16.895700     777.0000     807.3800     312.2600
         605    16.907900     945.0000     960.0300     312.2400
         606    16.920200    1067.0000    1066.2400     312.2100
         607    16.932400    1201.0000    1181.0400     312.1900
         608    16.944700    1369.0000    1321.6900     312.1700
         609    16.956900    1301.0000    1373.9700     312.1400
         610    16.969200    1173.0000    1211.5200     312.1200
         611    16.981400    1087.0000     981.6000     312.1000
         612    16.993700     817.0000     857.8800     312.0700
         613    17.005900     704.0000     746.0200     312.0500
         614    17.018200     564.0000     582.4800     312.0300
         615    17.030400     455.0000     458.8100     312.0100
         616    17.042700     360.0000     398.9000     311.9900
         617    17.054900     357.0000     370.0400     311.9700
         618    17.067200     334.0000     354.1700     311.9500
         619    17.079400     341.0000     344.3800     311.9300
         620    17.091700     304.0000     338.0100     311.9100
         621    17.103900     314.0000     333.3000     311.8900
         622    17.116200     333.0000     329.8200     311.8700
         623    17.128400     342.0000     327.1500     311.8600
         624    17.140700     317.0000     325.0500     311.8400
         625    17.152900     313.0000     323.3700     311.8200
         626    17.165200     317.0000     321.9900     311.8100
         627    17.177400     343.0000     320.8600     311.7900
         628    17.189700     339.0000     319.9000     311.7700
         629    17.201900     312.0000     319.0900     311.7600
         630    17.214200     320.0000     318.3900     311.7400
         631    17.226500     298.0000     317.7900     311.7300
         632    17.238700     354.0000     317.2700     311.7200
         633    17.251000     334.0000     316.8100     311.7000
         634    17.263200     335.0000     316.4100     311.6900
         635    17.275500     303.0000     316.0500     311.6800
         636    17.287700     291.0000     315.7300     311.6700
         637    17.300000     331.0000     315.4400     311.6500
         638    17.312200     311.0000     315.1900     311.6400
         639    17.324500     324.0000     314.9500     311.6300
         640    17.336700     309.0000     314.7400     311.6200
         641    17.349000     342.0000     314.5500     311.6100
         642    17.361200     329.0000     314.3800     311.6000
         643    17.373500     277.0000     314.2200     311.5900
         644    17.385700     351.0000     314.0700     311.5900
         645    17.398000     319.0000     313.9400     311.5800
         646    17.410200     337.0000     313.8200     311.5700
         647    17.422500     308.0000     313.7000     311.5600
         648    17.434700     314.0000     313.6000     311.5600
         649    17.447000     301.0000     313.5000     311.5500
         650    17.459200     326.0000     313.4100     311.5400
         651    17.471500     300.0000     313.3300     311.5400
         652    17.483700     317.0000     313.2500     311.5300
         653    17.496000     325.0000     313.1800     311.5300
         654    17.508200     318.0000     313.1100     311.5200
         655    17.520500     322.0000     313.0500     311.5200
         656    17.532700     310.0000     313.0000     311.5100
         657    17.545000     297.0000     312.9400     311.5100
         658    17.557200     324.0000     312.8900     311.5100
         659    17.569500     317.0000     312.8400     311.5100
         660    17.581700     344.0000     312.8000     311.5000
         661    17.594000     320.0000     312.7500     311.5000
         662    17.606200     306.0000     312.7100     311.5000
         663    17.618500     314.0000     312.6700     311.5000
         664    17.630700     310.0000     312.6300     311.5000
         665    17.643000     320.0000     312.6000     311.5000
         666    17.655200     312.0000     312.5700     311.5000
         667    17.667500     335.0000     312.5400     311.5000
         668    17.679700     309.0000     312.5200     311.5000
         669    17.692000     345.0000     312.4900     311.5000
         670    17.704200     317.0000     312.4700     311.5100
         671    17.716500     306.0000     312.4600     311.5100
         672    17.728700     292.0000     312.4500     311.5100
         673    17.741000     345.0000     312.4400     311.5100
         674    17.753200     313.0000     312.4500     311.5200
         675    17.765500     305.0000     312.4700     311.5200
         676    17.777700     343.0000     312.5100     311.5200
         677    17.790000     299.0000     312.6000     311.5300
         678    17.802200     336.0000     312.8000     311.5300
         679    17.814500     355.0000     313.0600     311.5400
         680    17.826700     321.0000     313.0600     311.5400
         681    17.839000     298.0000     313.1700     311.5500
         682    17.851300     311.0000     313.4900     311.5600
         683    17.863500     325.0000     313.7900     311.5600
         684    17.875800     316.0000     313.3000     311.5700
         685    17.888000     296.0000     312.7900     311.5800
         686    17.900300     306.0000     312.8300     311.5900
         687    17.912500     297.0000     312.8600     311.5900
         688    17.924800     306.0000     312.4800     311.6000
         689    17.937000     333.0000     312.3200     311.6100
         690    17.949300     306.0000     312.2900     311.6200
         691    17.961500     321.0000     312.2800     311.6300
         692    17.973800     347.0000     312.2800     311.6400
         693    17.986000     328.0000     312.2800     311.6500
         694    17.998300     327.0000     312.2800     311.6600
         695    18.010500     319.0000     312.2900     311.6700
         696    18.022800     312.0000     312.3000     311.6800
         697    18.035000     270.0000     312.3000     311.6900
         698    18.047300     311.0000     312.3100     311.7100
         699    18.059500     331.0000     312.3200     311.7200
         700    18.071800     277.0000     312.3400     311.7300
         701    18.084000     311.0000     312.3500     311.7400
         702    18.096300     296.0000     312.3700     311.7600
         703    18.108500     312.0000     312.3900     311.7700
         704    18.120800     330.0000     312.4100     311.7900
         705    18.133000     324.0000     312.4300     311.8000
         706    18.145300     354.0000     312.4600     311.8100
         707    18.157500     308.0000     312.4900     311.8300
         708    18.169800     290.0000     312.5300     311.8400
         709    18.182000     299.0000     312.5700     311.8600
         710    18.194300     320.0000     312.6300     311.8800
         711    18.206500     315.0000     312.6900     311.8900
         712    18.218800     319.0000     312.7800     311.9100
         713    18.231000     317.0000     312.8900     311.9300
         714    18.243300     331.0000     313.0400     311.9400
         715    18.255500     319.0000     313.2300     311.9600
         716    18.267800     307.0000     313.5100     311.9800
         717    18.280000     321.0000     313.8100     312.0000
         718    18.292300     307.0000     314.3200     312.0200
         719    18.304500     315.0000     315.0500     312.0300
         720    18.316800     339.0000     316.0900     312.0500
         721    18.329000     306.0000     317.5500     312.0700
         722    18.341300     322.0000     319.4000     312.0900
         723    18.353500     333.0000     321.2900     312.1100
         724    18.365800     329.0000     322.9500     312.1300
         725    18.378000     341.0000     324.5900     312.1500
         726    18.390300     327.0000     326.0800     312.1700
         727    18.402500     333.0000     326.4000     312.2000
         728    18.414800     310.0000     324.8200     312.2200
         729    18.427000     324.0000     322.5300     312.2400
         730    18.439300     339.0000     320.8100     312.2600
         731    18.451500     286.0000     319.3000     312.2800
         732    18.463800     311.0000     317.4800     312.3100
         733    18.476000     310.0000     315.8000     312.3300
         734    18.488300     325.0000     314.7100     312.3500
         735    18.500600     317.0000     314.0900     312.3800
         736    18.512800     314.0000     313.7500     312.4000
         737    18.525100     269.0000     313.5400     312.4200
         738    18.537300     322.0000     313.4100     312.4500
         739    18.549600     313.0000     313.3300     312.4700
         740    18.561800     312.0000     313.2800     312.5000
         741    18.574100     341.0000     313.2400     312.5200
         742    18.586300     313.0000     313.2200     312.5500
         743    18.598600     311.0000     313.2100     312.5700
         744    18.610800     308.0000     313.2000     312.6000
         745    18.623100     324.0000     313.2000     312.6300
         746    18.635300     324.0000     313.2000     312.6500
         747    18.647600     297.0000     313.2100     312.6800
         748    18.659800     310.0000     313.2200     312.7100
         749    18.672100     316.0000     313.2400     312.7300
         750    18.684300     308.0000     313.2600     312.7600
         751    18.696600     324.0000     313.2900     312.7900
         752    18.708800     344.0000     313.3100     312.8200
         753    18.721100     320.0000     313.3400     312.8500
         754    18.733300     349.0000     313.3700     312.8700
         755    18.745600     299.0000     313.4100     312.9000
         756    18.757800     313.0000     313.4300     312.9300
         757    18.770100     312.0000     313.4000     312.9600
         758    18.782300     322.0000     313.4200     312.9900
         759    18.794600     318.0000     313.4500     313.0200
         760    18.806800     303.0000     313.4700     313.0500
         761    18.819100     320.0000     313.4700     313.0800
         762    18.831300     340.0000     313.4900     313.1100
         763    18.843600     299.0000     313.5200     313.1400
         764    18.855800     321.0000     313.5500     313.1700
         765    18.868100     329.0000     313.5700     313.2000
         766    18.880300     312.0000     313.6000     313.2300
         767    18.892600     295.0000     313.6300     313.2700
         768    18.904800     330.0000     313.6600     313.3000
         769    18.917100     308.0000     313.6900     313.3300
         770    18.929300     310.0000     313.7200     313.3600
         771    18.941600     300.0000     313.7500     313.3900
         772    18.953800     296.0000     313.7800     313.4300
         773    18.966100     309.0000     313.8200     313.4600
         774    18.978300     337.0000     313.8500     313.4900
         775    18.990600     341.0000     313.8800     313.5300
         776    19.002800     298.0000     313.9100     313.5600
         777    19.015100     320.0000     313.9500     313.5900
         778    19.027300     313.0000     313.9800     313.6300
         779    19.039600     311.0000     314.0200     313.6600
         780    19.051800     289.0000     314.0500     313.7000
         781    19.064100     277.0000     314.0800     313.7300
         782    19.076300     320.0000     314.1200     313.7600
         783    19.088600     334.0000     314.1600     313.8000
         784    19.100800     301.0000     314.1900     313.8300
         785    19.113100     327.0000     314.2200     313.8700
         786    19.125300     320.0000     314.2600     313.9000
         787    19.137600     331.0000     314.3000     313.9400
         788    19.149900     345.0000     314.3300     313.9800
         789    19.162100     296.0000     314.3700     314.0100
         790    19.174400     316.0000     314.4000     314.0500
         791    19.186600     297.0000     314.4400     314.0800
         792    19.198900     307.0000     314.4800     314.1200
         793    19.211100     353.0000     314.5200     314.1600
         794    19.223400     313.0000     314.5600     314.1900
         795    19.235600     280.0000     314.5900     314.2300
         796    19.247900     324.0000     314.6300     314.2700
         797    19.260100     335.0000     314.6700     314.3000
         798    19.272400     364.0000     314.7100     314.3400
         799    19.284600     302.0000     314.7500     314.3800
         800    19.296900     299.0000     314.7900     314.4200
         801    19.309100     325.0000     314.8300     314.4600
         802    19.321400     295.0000     314.8700     314.4900
         803    19.333600     321.0000     314.9100     314.5300
         804    19.345900     312.0000     314.9500     314.5700
         805    19.358100     310.0000     315.0000     314.6100
         806    19.370400     294.0000     315.0400     314.6500
         807    19.382600     311.0000     315.0800     314.6900
         808    19.394900     302.0000     315.1200     314.7200
         809    19.407100     293.0000     315.1700     314.7600
         810    19.419400     313.0000     315.2100     314.8000
         811    19.431600     330.0000     315.2600     314.8400
         812    19.443900     286.0000     315.3100     314.8800
         813    19.456100     337.0000     315.3600     314.9200
         814    19.468400     336.0000     315.4100     314.9600
         815    19.480600     318.0000     315.4600     315.0000
         816    19.492900     323.0000     315.5300     315.0400
         817    19.505100     322.0000     315.6100     315.0800
         818    19.517400     313.0000     315.7300     315.1200
         819    19.529600     345.0000     315.8800     315.1600
         820    19.541900     288.0000     315.9300     315.2000
         821    19.554100     337.0000     316.0200     315.2400
         822    19.566400     348.0000     316.1800     315.2800
         823    19.578600     343.0000     316.3700     315.3200
         824    19.590900     311.0000     316.2700     315.3700
         825    19.603100     308.0000     316.1000     315.4100
         826    19.615400     293.0000     316.1600     315.4500
         827    19.627600     319.0000     316.2500     315.4900
         828    19.639900     337.0000     316.2200     315.5300
         829    19.652100     264.0000     316.1600     315.5700
         830    19.664400     326.0000     316.1900     315.6100
         831    19.676600     326.0000     316.2400     315.6500
         832    19.688900     326.0000     316.3000     315.7000
         833    19.701100     300.0000     316.3500     315.7400
         834    19.713400     298.0000     316.4100     315.7800
         835    19.725600     305.0000     316.4700     315.8200
         836    19.737900     311.0000     316.5400     315.8600
         837    19.750100     311.0000     316.6100     315.9100
         838    19.762400     294.0000     316.6700     315.9500
         839    19.774700     344.0000     316.7500     315.9900
         840    19.786900     281.0000     316.8200     316.0300
         841    19.799200     309.0000     316.9000     316.0800
         842    19.811400     352.0000     316.9800     316.1200
         843    19.823700     312.0000     317.0700     316.1600
         844    19.835900     315.0000     317.1600     316.2000
         845    19.848200     356.0000     317.2600     316.2500
         846    19.860400     317.0000     317.3700     316.2900
         847    19.872700     352.0000     317.4900     316.3300
         848    19.884900     295.0000     317.6200     316.3700
         849    19.897200     320.0000     317.7700     316.4200
         850    19.909400     298.0000     317.9300     316.4600
         851    19.921700     305.0000     318.1200     316.5000
         852    19.933900     268.0000     318.3500     316.5500
         853    19.946200     351.0000     318.6100     316.5900
         854    19.958400     329.0000     318.9400     316.6300
         855    19.970700     331.0000     319.3500     316.6800
         856    19.982900     332.0000     319.8800     316.7200
         857    19.995200     345.0000     320.6200     316.7600
         858    20.007400     316.0000     321.6200     316.8100
         859    20.019700     329.0000     322.6800     316.8500
         860    20.031900     350.0000     324.1400     316.8900
         861    20.044200     307.0000     326.2700     316.9400
         862    20.056400     328.0000     329.3300     316.9800
         863    20.068700     345.0000     333.0800     317.0300
         864    20.080900     356.0000     338.3300     317.0700
         865    20.093200     333.0000     346.6800     317.1100
         866    20.105400     355.0000     358.0900     317.1600
         867    20.117700     431.0000     370.8600     317.2000
         868    20.129900     387.0000     382.3600     317.2400
         869    20.142200     433.0000     393.4300     317.2900
         870    20.154400     457.0000     404.7400     317.3300
         871    20.166700     424.0000     411.6400     317.3800
         872    20.178900     425.0000     406.2500     317.4200
         873    20.191200     416.0000     391.0900     317.4600
         874    20.203400     365.0000     377.9700     317.5100
         875    20.215700     349.0000     369.3200     317.5500
         876    20.227900     393.0000     360.2600     317.6000
         877    20.240200     341.0000     347.7700     317.6400
         878    20.252400     361.0000     336.9900     317.6800
         879    20.264700     332.0000     330.2700     317.7300
         880    20.276900     326.0000     326.4900     317.7700
         881    20.289200     272.0000     324.2900     317.8200
         882    20.301400     287.0000     322.9300     317.8600
         883    20.313700     302.0000     322.0300     317.9000
         884    20.325900     341.0000     321.4000     317.9500
         885    20.338200     331.0000     320.9500     317.9900
         886    20.350400     323.0000     320.6200     318.0300
         887    20.362700     318.0000     320.3800     318.0800
         888    20.374900     341.0000     320.1900     318.1200
         889    20.387200     333.0000     320.0500     318.1700
         890    20.399400     333.0000     319.9400     318.2100
         891    20.411700     326.0000     319.8600     318.2500
         892    20.424000     313.0000     319.7900     318.3000
         893    20.436200     338.0000     319.7500     318.3400
         894    20.448500     258.0000     319.7200     318.3900
         895    20.460700     337.0000     319.6900     318.4300
         896    20.473000     333.0000     319.6800     318.4700
         897    20.485200     333.0000     319.6800     318.5200
         898    20.497500     323.0000     319.6800     318.5600
         899    20.509700     288.0000     319.6900     318.6000
         900    20.522000     293.0000     319.7000     318.6500
         901    20.534200     319.0000     319.7200     318.6900
         902    20.546500     265.0000     319.7400     318.7300
         903    20.558700     284.0000     319.7600     318.7800
         904    20.571000     314.0000     319.7900     318.8200
         905    20.583200     363.0000     319.8200     318.8700
         906    20.595500     336.0000     319.8500     318.9100
         907    20.607700     318.0000     319.8900     318.9500
         908    20.620000     323.0000     319.9200     318.9900
         909    20.632200     316.0000     319.9600     319.0400
         910    20.644500     269.0000     320.0000     319.0800
         911    20.656700     288.0000     320.0400     319.1200
         912    20.669000     302.0000     320.0900     319.1700
         913    20.681200     350.0000     320.1300     319.2100
         914    20.693500     337.0000     320.1800     319.2500
         915    20.705700     325.0000     320.2300     319.3000
         916    20.718000     325.0000     320.2800     319.3400
         917    20.730200     294.0000     320.3300     319.3800
         918    20.742500     312.0000     320.3900     319.4200
         919    20.754700     330.0000     320.4500     319.4700
         920    20.767000     312.0000     320.5100     319.5100
         921    20.779200     325.0000     320.5800     319.5500
         922    20.791500     282.0000     320.6600     319.5900
         923    20.803700     342.0000     320.7600     319.6400
         924    20.816000     319.0000     320.8900     319.6800
         925    20.828200     331.0000     321.0800     319.7200
         926    20.840500     312.0000     321.4200     319.7600
         927    20.852700     307.0000     321.6000     319.8000
         928    20.865000     353.0000     321.7300     319.8500
         929    20.877200     327.0000     322.0200     319.8900
         930    20.889500     309.0000     322.4800     319.9300
         931    20.901700     343.0000     322.6200     319.9700
         932    20.914000     344.0000     321.8700     320.0100
         933    20.926200     304.0000     321.7900     320.0500
         934    20.938500     328.0000     321.9600     320.1000
         935    20.950700     288.0000     322.1100     320.1400
         936    20.963000     322.0000     321.8100     320.1800
         937    20.975200     307.0000     321.6900     320.2200
         938    20.987500     302.0000     321.7400     320.2600
         939    20.999700     334.0000     321.8200     320.3000
         940    21.012000     312.0000     321.9100     320.3400
         941    21.024200     326.0000     322.0100     320.3800
         942    21.036500     353.0000     322.1200     320.4200
         943    21.048700     351.0000     322.2400     320.4600
         944    21.061000     313.0000     322.3600     320.5000
         945    21.073300     334.0000     322.4900     320.5400
         946    21.085500     292.0000     322.6400     320.5800
         947    21.097800     342.0000     322.7900     320.6200
         948    21.110000     342.0000     322.9600     320.6600
         949    21.122300     293.0000     323.1500     320.7000
         950    21.134500     334.0000     323.3600     320.7400
         951    21.146800     366.0000     323.6000     320.7800
         952    21.159000     333.0000     323.8700     320.8200
         953    21.171300     326.0000     324.1800     320.8600
         954    21.183500     370.0000     324.5500     320.9000
         955    21.195800     335.0000     324.9800     320.9400
         956    21.208000     381.0000     325.5000     320.9800
         957    21.220300     325.0000     326.1500     321.0200
         958    21.232500     329.0000     326.9600     321.0600
         959    21.244800     302.0000     328.0000     321.0900
         960    21.257000     307.0000     329.3400     321.1300
         961    21.269300     351.0000     331.1000     321.1700
         962    21.281500     346.0000     333.5000     321.2100
         963    21.293800     344.0000     336.8400     321.2500
         964    21.306000     333.0000     341.6400     321.2800
         965    21.318300     356.0000     348.5800     321.3200
         966    21.330500     370.0000     358.5400     321.3600
         967    21.342800     355.0000     372.1700     321.4000
         968    21.355000     361.0000     388.5900     321.4300
         969    21.367300     402.0000     405.0800     321.4700
         970    21.379500     395.0000     420.6500     321.5100
         971    21.391800     459.0000     436.0100     321.5400
         972    21.404000     421.0000     447.5700     321.5800
         973    21.416300     464.0000     446.5400     321.6200
         974    21.428500     461.0000     431.1000     321.6500
         975    21.440800     414.0000     413.2300     321.6900
         976    21.453000     397.0000     400.9400     321.7200
         977    21.465300     385.0000     390.4600     321.7600
         978    21.477500     365.0000     376.5900     321.8000
         979    21.489800     337.0000     361.3500     321.8300
         980    21.502000     340.0000     349.7900     321.8700
         981    21.514300     368.0000     342.8200     321.9000
         982    21.526500     317.0000     338.9600     321.9400
         983    21.538800     359.0000     336.8900     321.9700
         984    21.551000     332.0000     335.8900     322.0100
         985    21.563300     333.0000     335.6100     322.0400
         986    21.575500     361.0000     335.8700     322.0700
         987    21.587800     337.0000     336.6200     322.1100
         988    21.600000     356.0000     337.8900     322.1400
         989    21.612300     383.0000     339.7300     322.1800
         990    21.624500     304.0000     342.3000     322.2100
         991    21.636800     354.0000     345.3900     322.2400
         992    21.649000     359.0000     350.0300     322.2700
         993    21.661300     326.0000     356.3800     322.3100
         994    21.673500     341.0000     365.1900     322.3400
         995    21.685800     367.0000     377.7200     322.3700
         996    21.698100     414.0000     395.9500     322.4100
         997    21.710300     398.0000     422.9000     322.4400
         998    21.722600     474.0000     462.8600     322.4700
         999    21.734800     521.0000     519.4000     322.5000
        1000    21.747100     565.0000     588.9300     322.5300
        1001    21.759300     651.0000     658.4800     322.5600
        1002    21.771600     690.0000     724.3300     322.5900
        1003    21.783800     780.0000     792.2500     322.6300
        1004    21.796100     818.0000     845.9200     322.6600
        1005    21.808300     897.0000     840.9000     322.6900
        1006    21.820600     766.0000     767.0100     322.7200
        1007    21.832800     666.0000     686.4400     322.7500
        1008    21.845100     630.0000     637.3900     322.7800
        1009    21.857300     530.0000     597.7600     322.8100
        1010    21.869600     531.0000     538.8800     322.8400
        1011    21.881800     463.0000     470.0300     322.8700
        1012    21.894100     368.0000     417.7900     322.9000
        1013    21.906300     365.0000     386.2100     322.9200
        1014    21.918600     335.0000     367.3000     322.9500
        1015    21.930800     334.0000     356.2700     322.9800
        1016    21.943100     351.0000     349.3300     323.0100
        1017    21.955300     365.0000     344.6100     323.0400
        1018    21.967600     347.0000     340.8300     323.0600
        1019    21.979800     319.0000     338.0500     323.0900
        1020    21.992100     348.0000     336.0900     323.1200
        1021    22.004300     314.0000     334.6100     323.1500
        1022    22.016600     325.0000     333.4600     323.1700
        1023    22.028800     341.0000     332.6000     323.2000
        1024    22.041100     310.0000     331.9600     323.2300
        1025    22.053300     330.0000     331.5300     323.2500
        1026    22.065600     364.0000     331.3200     323.2800
        1027    22.077800     348.0000     331.3500     323.3000
        1028    22.090100     341.0000     331.7100     323.3300
        1029    22.102300     340.0000     332.4900     323.3600
        1030    22.114600     324.0000     333.8700     323.3800
        1031    22.126800     314.0000     335.9800     323.4100
        1032    22.139100     303.0000     338.6400     323.4300
        1033    22.151300     311.0000     341.3500     323.4500
        1034    22.163600     360.0000     343.9200     323.4800
        1035    22.175800     314.0000     346.5500     323.5000
        1036    22.188100     347.0000     348.5400     323.5300
        1037    22.200300     351.0000     348.1400     323.5500
        1038    22.212600     332.0000     345.0200     323.5700
        1039    22.224800     355.0000     341.6000     323.6000
        1040    22.237100     334.0000     339.4200     323.6200
        1041    22.249300     334.0000     337.6900     323.6400
        1042    22.261600     328.0000     335.2300     323.6600
        1043    22.273800     306.0000     332.2900     323.6800
        1044    22.286100     330.0000     329.9500     323.7100
        1045    22.298300     372.0000     328.4900     323.7300
        1046    22.310600     326.0000     327.6200     323.7500
        1047    22.322800     313.0000     327.0800     323.7700
        1048    22.335100     339.0000     326.7200     323.7900
        1049    22.347400     299.0000     326.4700     323.8100
        1050    22.359600     341.0000     326.2800     323.8300
        1051    22.371900     301.0000     326.1500     323.8500
        1052    22.384100     308.0000     326.0400     323.8700
        1053    22.396400     305.0000     325.9600     323.8900
        1054    22.408600     296.0000     325.8900     323.9100
        1055    22.420900     346.0000     325.8300     323.9300
        1056    22.433100     352.0000     325.7900     323.9500
        1057    22.445400     347.0000     325.7600     323.9600
        1058    22.457600     355.0000     325.7300     323.9800
        1059    22.469900     340.0000     325.7200     324.0000
        1060    22.482100     327.0000     325.7100     324.0200
        1061    22.494400     333.0000     325.7100     324.0300
        1062    22.506600     324.0000     325.7100     324.0500
        1063    22.518900     338.0000     325.7200     324.0700
        1064    22.531100     334.0000     325.7400     324.0800
        1065    22.543400     317.0000     325.7600     324.1000
        1066    22.555600     346.0000     325.7900     324.1200
        1067    22.567900     342.0000     325.8200     324.1300
        1068    22.580100     310.0000     325.8600     324.1500
        1069    22.592400     326.0000     325.9000     324.1600
        1070    22.604600     340.0000     325.9400     324.1800
        1071    22.616900     306.0000     325.9800     324.1900
        1072    22.629100     319.0000     326.0300     324.2000
        1073    22.641400     312.0000     326.0700     324.2200
        1074    22.653600     369.0000     326.1000     324.2300
        1075    22.665900     312.0000     326.1300     324.2500
        1076    22.678100     332.0000     326.1600     324.2600
        1077    22.690400     352.0000     326.1700     324.2700
        1078    22.702600     369.0000     326.1800     324.2800
        1079    22.714900     322.0000     326.1700     324.3000
        1080    22.727100     369.0000     326.1600     324.3100
        1081    22.739400     320.0000     326.1300     324.3200
        1082    22.751600     320.0000     326.1000     324.3300
        1083    22.763900     337.0000     326.0600     324.3400
        1084    22.776100     357.0000     326.0200     324.3500
        1085    22.788400     334.0000     325.9700     324.3600
        1086    22.800600     333.0000     325.9200     324.3700
        1087    22.812900     325.0000     325.8600     324.3800
        1088    22.825100     308.0000     325.8100     324.3900
        1089    22.837400     316.0000     325.7600     324.4000
        1090    22.849600     353.0000     325.7100     324.4100
        1091    22.861900     327.0000     325.6600     324.4200
        1092    22.874100     360.0000     325.6100     324.4300
        1093    22.886400     331.0000     325.5700     324.4400
        1094    22.898600     346.0000     325.5300     324.4400
        1095    22.910900     363.0000     325.5000     324.4500
        1096    22.923100     340.0000     325.4700     324.4600
        1097    22.935400     338.0000     325.4400     324.4600
        1098    22.947600     349.0000     325.4100     324.4700
        1099    22.959900     306.0000     325.3900     324.4800
        1100    22.972100     340.0000     325.3700     324.4800
        1101    22.984400     324.0000     325.3500     324.4900
        1102    22.996700     327.0000     325.3400     324.4900
        1103    23.008900     289.0000     325.3200     324.5000
        1104    23.021200     337.0000     325.3100     324.5000
        1105    23.033400     327.0000     325.3000     324.5100
        1106    23.045700     326.0000     325.2900     324.5100
        1107    23.057900     339.0000     325.2800     324.5200
        1108    23.070200     343.0000     325.2700     324.5200
        1109    23.082400     320.0000     325.2600     324.5200
        1110    23.094700     340.0000     325.2500     324.5300
        1111    23.106900     299.0000     325.2500     324.5300
        1112    23.119200     321.0000     325.2400     324.5300
        1113    23.131400     326.0000     325.2400     324.5300
        1114    23.143700     337.0000     325.2300     324.5300
        1115    23.155900     310.0000     325.2200     324.5400
        1116    23.168200     322.0000     325.2200     324.5400
        1117    23.180400     338.0000     325.2100     324.5400
        1118    23.192700     319.0000     325.2100     324.5400
        1119    23.204900     305.0000     325.2000     324.5400
        1120    23.217200     312.0000     325.2000     324.5400
        1121    23.229400     311.0000     325.2000     324.5400
        1122    23.241700     382.0000     325.1900     324.5400
        1123    23.253900     336.0000     325.1900     324.5300
        1124    23.266200     349.0000     325.1800     324.5300
        1125    23.278400     339.0000     325.1800     324.5300
        1126    23.290700     296.0000     325.1700     324.5300
        1127    23.302900     308.0000     325.1700     324.5300
        1128    23.315200     311.0000     325.1600     324.5200
        1129    23.327400     365.0000     325.1600     324.5200
        1130    23.339700     320.0000     325.1500     324.5200
        1131    23.351900     352.0000     325.1500     324.5100
        1132    23.364200     347.0000     325.1400     324.5100
        1133    23.376400     291.0000     325.1300     324.5000
        1134    23.388700     335.0000     325.1300     324.5000
        1135    23.400900     340.0000     325.1200     324.4900
        1136    23.413200     324.0000     325.1200     324.4900
        1137    23.425400     336.0000     325.1100     324.4800
        1138    23.437700     316.0000     325.1000     324.4800
        1139    23.449900     332.0000     325.1000     324.4700
        1140    23.462200     306.0000     325.0900     324.4600
        1141    23.474400     327.0000     325.0800     324.4500
        1142    23.486700     333.0000     325.0800     324.4500
        1143    23.498900     326.0000     325.0700     324.4400
        1144    23.511200     341.0000     325.0600     324.4300
        1145    23.523400     348.0000     325.0500     324.4200
        1146    23.535700     348.0000     325.0400     324.4100
        1147    23.547900     333.0000     325.0400     324.4000
        1148    23.560200     317.0000     325.0300     324.4000
        1149    23.572400     330.0000     325.0200     324.3900
        1150    23.584700     334.0000     325.0100     324.3800
        1151    23.596900     308.0000     325.0000     324.3600
        1152    23.609200     384.0000     324.9900     324.3500
        1153    23.621400     336.0000     324.9800     324.3400
        1154    23.633700     283.0000     324.9700     324.3300
        1155    23.646000     352.0000     324.9600     324.3200
        1156    23.658200     356.0000     324.9500     324.3100
        1157    23.670500     332.0000     324.9400     324.2900
        1158    23.682700     301.0000     324.9300     324.2800
        1159    23.695000     321.0000     324.9200     324.2700
        1160    23.707200     293.0000     324.9100     324.2500
        1161    23.719500     372.0000     324.8900     324.2400
        1162    23.731700     316.0000     324.8800     324.2300
        1163    23.744000     329.0000     324.8700     324.2100
        1164    23.756200     345.0000     324.8600     324.2000
        1165    23.768500     319.0000     324.8500     324.1800
        1166    23.780700     345.0000     324.8300     324.1700
        1167    23.793000     330.0000     324.8200     324.1500
        1168    23.805200     319.0000     324.8100     324.1300
        1169    23.817500     358.0000     324.7900     324.1200
        1170    23.829700     353.0000     324.7800     324.1000
        1171    23.842000     351.0000     324.7700     324.0800
        1172    23.854200     333.0000     324.7500     324.0600
        1173    23.866500     357.0000     324.7400     324.0500
        1174    23.878700     303.0000     324.7200     324.0300
        1175    23.891000     336.0000     324.7100     324.0100
        1176    23.903200     337.0000     324.6900     323.9900
        1177    23.915500     329.0000     324.6800     323.9700
        1178    23.927700     325.0000     324.6600     323.9500
        1179    23.940000     328.0000     324.6500     323.9300
        1180    23.952200     334.0000     324.6300     323.9100
        1181    23.964500     337.0000     324.6100     323.8900
        1182    23.976700     336.0000     324.6000     323.8700
        1183    23.989000     322.0000     324.5800     323.8500
        1184    24.001200     340.0000     324.5600     323.8200
        1185    24.013500     346.0000     324.5500     323.8000
        1186    24.025700     334.0000     324.5300     323.7800
        1187    24.038000     328.0000     324.5100     323.7600
        1188    24.050200     337.0000     324.4900     323.7300
        1189    24.062500     317.0000     324.4800     323.7100
        1190    24.074700     348.0000     324.4600     323.6800
        1191    24.087000     300.0000     324.4400     323.6600
        1192    24.099200     345.0000     324.4200     323.6400
        1193    24.111500     337.0000     324.4000     323.6100
        1194    24.123700     306.0000     324.3800     323.5800
        1195    24.136000     339.0000     324.3700     323.5600
        1196    24.148200     329.0000     324.3500     323.5300
        1197    24.160500     330.0000     324.3300     323.5100
        1198    24.172700     324.0000     324.3100     323.4800
        1199    24.185000     335.0000     324.2900     323.4500
        1200    24.197200     353.0000     324.2700     323.4200
        1201    24.209500     312.0000     324.2500     323.4000
        1202    24.221700     362.0000     324.2300     323.3700
        1203    24.234000     345.0000     324.2200     323.3400
        1204    24.246200     323.0000     324.2000     323.3100
        1205    24.258500     331.0000     324.1800     323.2800
        1206    24.270700     284.0000     324.1700     323.2500
        1207    24.283000     364.0000     324.1700     323.2200
        1208    24.295300     343.0000     324.1800     323.1900
        1209    24.307500     371.0000     324.2300     323.1600
        1210    24.319800     302.0000     324.3200     323.1300
        1211    24.332000     334.0000     324.3300     323.1000
        1212    24.344300     314.0000     324.3600     323.0700
        1213    24.356500     298.0000     324.4700     323.0300
        1214    24.368800     341.0000     324.6300     323.0000
        1215    24.381000     330.0000     324.4500     322.9700
        1216    24.393300     315.0000     324.1500     322.9300
        1217    24.405500     350.0000     324.1100     322.9000
        1218    24.417800     301.0000     324.1300     322.8700
        1219    24.430000     326.0000     324.1700     322.8300
        1220    24.442300     332.0000     324.0500     322.8000
        1221    24.454500     269.0000     323.8700     322.7600
        1222    24.466800     332.0000     323.8200     322.7300
        1223    24.479000     335.0000     323.7900     322.6900
        1224    24.491300     308.0000     323.7700     322.6500
        1225    24.503500     299.0000     323.7400     322.6200
        1226    24.515800     304.0000     323.7200     322.5800
        1227    24.528000     341.0000     323.7000     322.5400
        1228    24.540300     324.0000     323.6800     322.5100
        1229    24.552500     311.0000     323.6600     322.4700
        1230    24.564800     279.0000     323.6400     322.4300
        1231    24.577000     332.0000     323.6200     322.3900
        1232    24.589300     328.0000     323.6000     322.3500
        1233    24.601500     345.0000     323.5800     322.3100
        1234    24.613800     322.0000     323.5600     322.2700
        1235    24.626000     312.0000     323.5400     322.2300
        1236    24.638300     338.0000     323.5200     322.1900
        1237    24.650500     335.0000     323.5000     322.1500
        1238    24.662800     313.0000     323.4900     322.1100
        1239    24.675000     314.0000     323.4700     322.0700
        1240    24.687300     332.0000     323.4500     322.0300
        1241    24.699500     301.0000     323.4400     321.9800
        1242    24.711800     342.0000     323.4300     321.9400
        1243    24.724000     329.0000     323.4100     321.9000
        1244    24.736300     339.0000     323.4000     321.8500
        1245    24.748500     341.0000     323.3900     321.8100
        1246    24.760800     315.0000     323.3800     321.7700
        1247    24.773000     272.0000     323.3700     321.7200
        1248    24.785300     343.0000     323.3600     321.6800
        1249    24.797500     365.0000     323.3600     321.6300
        1250    24.809800     270.0000     323.3500     321.5900
        1251    24.822000     303.0000     323.3500     321.5400
        1252    24.834300     327.0000     323.3500     321.4900
        1253    24.846500     324.0000     323.3600     321.4500
        1254    24.858800     322.0000     323.3600     321.4000
        1255    24.871000     344.0000     323.3700     321.3500
        1256    24.883300     325.0000     323.3800     321.3000
        1257    24.895500     315.0000     323.4000     321.2600
        1258    24.907800     326.0000     323.4200     321.2100
        1259    24.920100     344.0000     323.4400     321.1600
        1260    24.932300     315.0000     323.4700     321.1100
        1261    24.944600     349.0000     323.5000     321.0600
        1262    24.956800     342.0000     323.5400     321.0100
        1263    24.969100     333.0000     323.5800     320.9600
        1264    24.981300     334.0000     323.6300     320.9100
        1265    24.993600     328.0000     323.6800     320.8600
        1266    25.005800     339.0000     323.7400     320.8100
        1267    25.018100     350.0000     323.8000     320.7600
        1268    25.030300     322.0000     323.8700     320.7000
        1269    25.042600     314.0000     323.9400     320.6500
        1270    25.054800     336.0000     324.0100     320.6000
        1271    25.067100     320.0000     324.0900     320.5400
        1272    25.079300     341.0000     324.1700     320.4900
        1273    25.091600     354.0000     324.2400     320.4400
        1274    25.103800     351.0000     324.3200     320.3800
        1275    25.116100     315.0000     324.3900     320.3300
        1276    25.128300     330.0000     324.4700     320.2700
        1277    25.140600     317.0000     324.5300     320.2200
        1278    25.152800     333.0000     324.6000     320.1600
        1279    25.165100     322.0000     324.6600     320.1100
        1280    25.177300     313.0000     324.7100     320.0500
        1281    25.189600     312.0000     324.7700     319.9900
        1282    25.201800     349.0000     324.8200     319.9400
        1283    25.214100     317.0000     324.8800     319.8800
        1284    25.226300     345.0000     324.9400     319.8200
        1285    25.238600     338.0000     325.0000     319.7600
        1286    25.250800     298.0000     325.0800     319.7000
        1287    25.263100     286.0000     325.1700     319.6400
        1288    25.275300     328.0000     325.2700     319.5900
        1289    25.287600     334.0000     325.3900     319.5300
        1290    25.299800     345.0000     325.5300     319.4700
        1291    25.312100     311.0000     325.7100     319.4000
        1292    25.324300     313.0000     325.9300     319.3400
        1293    25.336600     356.0000     326.2300     319.2800
        1294    25.348800     307.0000     326.6600     319.2200
        1295    25.361100     295.0000     327.4300     319.1600
        1296    25.373300     324.0000     328.3400     319.1000
        1297    25.385600     327.0000     328.8500     319.0400
        1298    25.397800     316.0000     329.6800     318.9700
        1299    25.410100     333.0000     331.0200     318.9100
        1300    25.422300     339.0000     332.4800     318.8500
        1301    25.434600     345.0000     331.5000     318.7800
        1302    25.446800     318.0000     330.8100     318.7200
        1303    25.459100     326.0000     331.4400     318.6500
        1304    25.471300     332.0000     332.5600     318.5900
        1305    25.483600     315.0000     333.9300     318.5200
        1306    25.495800     362.0000     334.4900     318.4600
        1307    25.508100     337.0000     334.8000     318.3900
        1308    25.520300     321.0000     336.1100     318.3200
        1309    25.532600     338.0000     337.8800     318.2600
        1310    25.544800     337.0000     340.0400     318.1900
        1311    25.557100     359.0000     342.4500     318.1200
        1312    25.569400     359.0000     345.6300     318.0500
        1313    25.581600     353.0000     349.5600     317.9900
        1314    25.593900     328.0000     354.4700     317.9200
        1315    25.606100     368.0000     360.6000     317.8500
        1316    25.618400     340.0000     368.3200     317.7800
        1317    25.630600     373.0000     378.0500     317.7100
        1318    25.642900     363.0000     390.4500     317.6400
        1319    25.655100     395.0000     406.6200     317.5700
        1320    25.667400     448.0000     428.5100     317.5000
        1321    25.679600     447.0000     459.4100     317.4300
        1322    25.691900     488.0000     504.7000     317.3600
        1323    25.704100     533.0000     572.4500     317.2900
        1324    25.716400     625.0000     672.5600     317.2100
        1325    25.728600     743.0000     810.1300     317.1400
        1326    25.740900     955.0000     973.6600     317.0700
        1327    25.753100    1096.0000    1142.5500     316.9900
        1328    25.765400    1270.0000    1312.5400     316.9200
        1329    25.777600    1498.0000    1471.7600     316.8500
        1330    25.789900    1488.0000    1556.2700     316.7700
        1331    25.802100    1380.0000    1491.0200     316.7000
        1332    25.814400    1408.0000    1316.9400     316.6200
        1333    25.826600    1159.0000    1161.9200     316.5500
        1334    25.838900    1004.0000    1077.4700     316.4700
        1335    25.851100    1001.0000    1021.7300     316.4000
        1336    25.863400     839.0000     928.0300     316.3200
        1337    25.875600     752.0000     781.2800     316.2400
        1338    25.887900     681.0000     634.9000     316.1700
        1339    25.900100     561.0000     530.4600     316.0900
        1340    25.912400     460.0000     466.2300     316.0100
        1341    25.924600     405.0000     427.4500     315.9400
        1342    25.936900     426.0000     403.1900     315.8600
        1343    25.949100     357.0000     387.3000     315.7800
        1344    25.961400     374.0000     376.5100     315.7000
        1345    25.973600     374.0000     369.0000     315.6200
        1346    25.985900     369.0000     363.8200     315.5400
        1347    25.998100     383.0000     360.4300     315.4600
        1348    26.010400     357.0000     358.6800     315.3800
        1349    26.022600     345.0000     358.6900     315.3000
        1350    26.034900     364.0000     360.8800     315.2200
        1351    26.047100     380.0000     365.8100     315.1400
        1352    26.059400     324.0000     373.3600     315.0600
        1353    26.071600     395.0000     382.0900     314.9700
        1354    26.083900     407.0000     390.9500     314.8900
        1355    26.096100     417.0000     400.4200     314.8100
        1356    26.108400     427.0000     408.6400     314.7300
        1357    26.120600     401.0000     409.6000     314.6400
        1358    26.132900     406.0000     400.4300     314.5600
        1359    26.145100     389.0000     389.6000     314.4700
        1360    26.157400     382.0000     386.3000     314.3900
        1361    26.169600     380.0000     385.8900     314.3100
        1362    26.181900     380.0000     384.5900     314.2200
        1363    26.194200     351.0000     381.8700     314.1300
        1364    26.206400     366.0000     379.6900     314.0500
        1365    26.218700     354.0000     372.9000     313.9600
        1366    26.230900     358.0000     353.0000     313.8800
        1367    26.243200     303.0000     344.4200     313.7900
        1368    26.255400     317.0000     342.9500     313.7000
        1369    26.267700     366.0000     345.0300     313.6200
        1370    26.279900     345.0000     347.5500     313.5300
        1371    26.292200     338.0000     341.6600     313.4400
        1372    26.304400     304.0000     336.9600     313.3500
        1373    26.316700     333.0000     337.2500     313.2600
        1374    26.328900     338.0000     339.9300     313.1700
        1375    26.341200     325.0000     344.6800     313.0800
        1376    26.353400     353.0000     352.4400     312.9900
        1377    26.365700     372.0000     364.7900     312.9000
        1378    26.377900     308.0000     383.4500     312.8100
        1379    26.390200     352.0000     408.1500     312.7200
        1380    26.402400     368.0000     435.0100     312.6300
        1381    26.414700     414.0000     461.7700     312.5400
        1382    26.426900     428.0000     489.5700     312.4500
        1383    26.439200     439.0000     513.3300     312.3600
        1384    26.451400     404.0000     515.3100     312.2700
        1385    26.463700     407.0000     489.0900     312.1700
        1386    26.475900     377.0000     456.8600     312.0800
        1387    26.488200     396.0000     438.1700     311.9900
        1388    26.500400     407.0000     431.3200     311.8900
        1389    26.512700     409.0000     423.9900     311.8000
        1390    26.524900     402.0000     405.2400     311.7100
        1391    26.537200     341.0000     379.0000     311.6100
        1392    26.549400     360.0000     358.0600     311.5200
        1393    26.561700     350.0000     345.6600     311.4200
        1394    26.573900     322.0000     338.1400     311.3300
        1395    26.586200     352.0000     334.5400     311.2300
        1396    26.598400     317.0000     333.8400     311.1300
        1397    26.610700     309.0000     333.9400     311.0400
        1398    26.622900     327.0000     328.3400     310.9400
        1399    26.635200     293.0000     324.8500     310.8400
        1400    26.647400     331.0000     324.7300     310.7500
        1401    26.659700     347.0000     327.1900     310.6500
        1402    26.671900     368.0000     331.6400     310.5500
        1403    26.684200     336.0000     331.8300     310.4500
        1404    26.696400     304.0000     331.2000     310.3500
        1405    26.708700     349.0000     335.3700     310.2500
        1406    26.720900     315.0000     341.4300     310.1500
        1407    26.733200     308.0000     333.9400     310.0600
        1408    26.745400     325.0000     324.0200     309.9600
        1409    26.757700     328.0000     322.3600     309.8600
        1410    26.769900     310.0000     323.3600     309.7500
        1411    26.782200     313.0000     325.8300     309.6500
        1412    26.794400     336.0000     326.0300     309.5500
        1413    26.806700     321.0000     318.7600     309.4500
        1414    26.818900     308.0000     315.6300     309.3500
        1415    26.831200     313.0000     314.8400     309.2500
        1416    26.843500     334.0000     314.4700     309.1500
        1417    26.855700     337.0000     314.2400     309.0400
        1418    26.868000     290.0000     314.0600     308.9400
        1419    26.880200     316.0000     313.9200     308.8400
        1420    26.892500     340.0000     313.8200     308.7300
        1421    26.904700     320.0000     313.7600     308.6300
        1422    26.917000     323.0000     313.7800     308.5200
        1423    26.929200     330.0000     313.9700     308.4200
        1424    26.941500     316.0000     314.3700     308.3200
        1425    26.953700     311.0000     314.4800     308.2100
        1426    26.966000     305.0000     314.7100     308.1100
        1427    26.978200     326.0000     315.2600     308.0000
        1428    26.990500     336.0000     316.0200     307.8900
        1429    27.002700     308.0000     315.3500     307.7900
        1430    27.015000     332.0000     314.1200     307.6800
        1431    27.027200     332.0000     313.9100     307.5700
        1432    27.039500     312.0000     314.0300     307.4700
        1433    27.051700     324.0000     314.3600     307.3600
        1434    27.064000     315.0000     314.5500     307.2500
        1435    27.076200     335.0000     313.8300     307.1400
        1436    27.088500     322.0000     313.4600     307.0400
        1437    27.100700     334.0000     313.4600     306.9300
        1438    27.113000     311.0000     313.5300     306.8200
        1439    27.125200     317.0000     313.6500     306.7100
        1440    27.137500     310.0000     313.8100     306.6000
        1441    27.149700     316.0000     314.0000     306.4900
        1442    27.162000     313.0000     314.2300     306.3800
        1443    27.174200     326.0000     314.5000     306.2700
        1444    27.186500     362.0000     314.8400     306.1600
        1445    27.198700     269.0000     315.2400     306.0500
        1446    27.211000     334.0000     315.7300     305.9400
        1447    27.223200     304.0000     316.3200     305.8200
        1448    27.235500     338.0000     317.0300     305.7100
        1449    27.247700     336.0000     317.9000     305.6000
        1450    27.260000     375.0000     318.9600     305.4900
        1451    27.272200     341.0000     320.2600     305.3800
        1452    27.284500     351.0000     321.9000     305.2600
        1453    27.296700     323.0000     324.0500     305.1500
        1454    27.309000     329.0000     326.7200     305.0400
        1455    27.321200     356.0000     330.8400     304.9200
        1456    27.333500     353.0000     336.9700     304.8100
        1457    27.345700     343.0000     346.0000     304.6900
        1458    27.358000     373.0000     358.4000     304.5800
        1459    27.370200     377.0000     373.1400     304.4600
        1460    27.382500     378.0000     388.6200     304.3500
        1461    27.394700     366.0000     404.5900     304.2300
        1462    27.407000     381.0000     419.4300     304.1200
        1463    27.419200     378.0000     426.6800     304.0000
        1464    27.431500     378.0000     420.3600     303.8900
        1465    27.443700     395.0000     406.2500     303.7700
        1466    27.456000     400.0000     395.7900     303.6500
        1467    27.468200     389.0000     392.4900     303.5400
        1468    27.480500     381.0000     392.6900     303.4200
        1469    27.492800     367.0000     390.4400     303.3000
        1470    27.505000     384.0000     383.2800     303.1800
        1471    27.517300     384.0000     375.6500     303.0600
        1472    27.529500     398.0000     372.5400     302.9500
        1473    27.541800     351.0000     374.8100     302.8300
        1474    27.554000     365.0000     381.5400     302.7100
        1475    27.566300     394.0000     392.1400     302.5900
        1476    27.578500     399.0000     406.6700     302.4700
        1477    27.590800     424.0000     426.0400     302.3500
        1478    27.603000     484.0000     452.2900     302.2300
        1479    27.615300     495.0000     489.4000     302.1100
        1480    27.627500     527.0000     544.5600     301.9900
        1481    27.639800     618.0000     629.8200     301.8700
        1482    27.652000     783.0000     762.3900     301.7500
        1483    27.664300     899.0000     957.6600     301.6300
        1484    27.676500    1160.0000    1207.4100     301.5000
        1485    27.688800    1553.0000    1476.4100     301.3800
        1486    27.701000    1748.0000    1752.3500     301.2600
        1487    27.713300    2134.0000    2031.7600     301.1400
        1488    27.725500    2385.0000    2223.5400     301.0200
        1489    27.737800    2147.0000    2166.8500     300.8900
        1490    27.750000    1899.0000    1876.4200     300.7700
        1491    27.762300    1603.0000    1590.9600     300.6500
        1492    27.774500    1492.0000    1446.0800     300.5200
        1493    27.786800    1423.0000    1402.3200     300.4000
        1494    27.799000    1366.0000    1345.0200     300.2700
        1495    27.811300    1139.0000    1172.9900     300.1500
        1496    27.823500     895.0000     919.5500     300.0300
        1497    27.835800     674.0000     702.7400     299.9000
        1498    27.848000     521.0000     564.7400     299.7800
        1499    27.860300     443.0000     483.9700     299.6500
        1500    27.872500     443.0000     435.4000     299.5200
        1501    27.884800     403.0000     404.3900     299.4000
        1502    27.897000     370.0000     383.3700     299.2700
        1503    27.909300     393.0000     368.4000     299.1500
        1504    27.921500     373.0000     357.2900     299.0200
        1505    27.933800     378.0000     348.7700     298.8900
        1506    27.946000     351.0000     342.0700     298.7700
        1507    27.958300     346.0000     336.6800     298.6400
        1508    27.970500     372.0000     332.2600     298.5100
        1509    27.982800     307.0000     328.5900     298.3800
        1510    27.995000     344.0000     325.4900     298.2600
        1511    28.007300     323.0000     322.8400     298.1300
        1512    28.019500     345.0000     320.5700     298.0000
        1513    28.031800     323.0000     318.5800     297.8700
        1514    28.044000     323.0000     316.8500     297.7400
        1515    28.056300     304.0000     315.3100     297.6100
        1516    28.068500     296.0000     313.9500     297.4800
        1517    28.080800     293.0000     312.7300     297.3500
        1518    28.093000     326.0000     311.6400     297.2200
        1519    28.105300     323.0000     310.6600     297.0900
        1520    28.117500     305.0000     309.7700     296.9600
        1521    28.129800     295.0000     308.9600     296.8300
        1522    28.142100     297.0000     308.2300     296.7000
        1523    28.154300     308.0000     307.5600     296.5700
        1524    28.166600     334.0000     306.9500     296.4400
        1525    28.178800     302.0000     306.4000     296.3100
        1526    28.191100     337.0000     305.8900     296.1700
        1527    28.203300     338.0000     305.4500     296.0400
        1528    28.215600     302.0000     305.1000     295.9100
        1529    28.227800     296.0000     304.9000     295.7800
        1530    28.240100     314.0000     305.0500     295.6500
        1531    28.252300     301.0000     305.9000     295.5100
        1532    28.264600     291.0000     306.3800     295.3800
        1533    28.276800     328.0000     306.7100     295.2500
        1534    28.289100     313.0000     307.8900     295.1100
        1535    28.301300     324.0000     309.9400     294.9800
        1536    28.313600     339.0000     309.6600     294.8400
        1537    28.325800     331.0000     305.0800     294.7100
        1538    28.338100     352.0000     303.8000     294.5800
        1539    28.350300     320.0000     303.6900     294.4400
        1540    28.362600     306.0000     304.1900     294.3100
        1541    28.374800     308.0000     305.0300     294.1700
        1542    28.387100     325.0000     304.2800     294.0400
        1543    28.399300     313.0000     301.8800     293.9000
        1544    28.411600     252.0000     301.1400     293.7700
        1545    28.423800     282.0000     300.8200     293.6300
        1546    28.436100     308.0000     300.6600     293.4900
        1547    28.448300     331.0000     300.5800     293.3600
        1548    28.460600     330.0000     300.5500     293.2200
        1549    28.472800     313.0000     300.5500     293.0800
        1550    28.485100     320.0000     300.5700     292.9500
        1551    28.497300     300.0000     300.5800     292.8100
        1552    28.509600     291.0000     300.6600     292.6700
        1553    28.521800     296.0000     300.8000     292.5300
        1554    28.534100     326.0000     301.0300     292.4000
        1555    28.546300     296.0000     301.4000     292.2600
        1556    28.558600     321.0000     302.0000     292.1200
        1557    28.570800     307.0000     302.9900     291.9800
        1558    28.583100     282.0000     304.6100     291.8400
        1559    28.595300     304.0000     307.1000     291.7000
        1560    28.607600     317.0000     310.5200     291.5700
        1561    28.619800     340.0000     314.5600     291.4300
        1562    28.632100     304.0000     318.8000     291.2900
        1563    28.644300     319.0000     323.0500     291.1500
        1564    28.656600     340.0000     326.5000     291.0100
        1565    28.668800     312.0000     327.1600     290.8700
        1566    28.681100     298.0000     323.9800     290.7300
        1567    28.693300     317.0000     319.1200     290.5900
        1568    28.705600     323.0000     315.4700     290.4500
        1569    28.717800     343.0000     313.6700     290.3100
        1570    28.730100     315.0000     312.6700     290.1700
        1571    28.742300     304.0000     310.8400     290.0200
        1572    28.754600     298.0000     307.3700     289.8800
        1573    28.766800     307.0000     303.2700     289.7400
        1574    28.779100     334.0000     299.9200     289.6000
        1575    28.791400     297.0000     297.6700     289.4600
        1576    28.803600     269.0000     296.2100     289.3200
        1577    28.815900     305.0000     295.2300     289.1700
        1578    28.828100     290.0000     294.5200     289.0300
        1579    28.840400     327.0000     293.9700     288.8900
        1580    28.852600     318.0000     293.5400     288.7500
        1581    28.864900     302.0000     293.1900     288.6000
        1582    28.877100     307.0000     292.9200     288.4600
        1583    28.889400     277.0000     292.7400     288.3200
        1584    28.901600     314.0000     292.6900     288.1700
        1585    28.913900     279.0000     292.5600     288.0300
        1586    28.926100     287.0000     292.4700     287.8900
        1587    28.938400     301.0000     292.5400     287.7400
        1588    28.950600     304.0000     292.7300     287.6000
        1589    28.962900     304.0000     292.3000     287.4500
        1590    28.975100     302.0000     291.5300     287.3100
        1591    28.987400     306.0000     291.2700     287.1600
        1592    28.999600     309.0000     291.1400     287.0200
        1593    29.011900     272.0000     291.1100     286.8700
        1594    29.024100     293.0000     291.1400     286.7300
        1595    29.036400     321.0000     290.8700     286.5800
        1596    29.048600     305.0000     290.4000     286.4400
        1597    29.060900     312.0000     290.1900     286.2900
        1598    29.073100     305.0000     290.0800     286.1500
        1599    29.085400     309.0000     289.9700     286.0000
        1600    29.097600     310.0000     289.8900     285.8500
        1601    29.109900     307.0000     289.8200     285.7100
        1602    29.122100     320.0000     289.7600     285.5600
        1603    29.134400     301.0000     289.6900     285.4100
        1604    29.146600     273.0000     289.6300     285.2700
        1605    29.158900     297.0000     289.5900     285.1200
        1606    29.171100     316.0000     289.5700     284.9700
        1607    29.183400     338.0000     289.5800     284.8200
        1608    29.195600     325.0000     289.6000     284.6800
        1609    29.207900     280.0000     289.6400     284.5300
        1610    29.220100     272.0000     289.7000     284.3800
        1611    29.232400     297.0000     289.7900     284.2300
        1612    29.244600     310.0000     289.9300     284.0900
        1613    29.256900     291.0000     290.1100     283.9400
        1614    29.269100     328.0000     290.3500     283.7900
        1615    29.281400     280.0000     290.6500     283.6400
        1616    29.293600     314.0000     291.0300     283.4900
        1617    29.305900     297.0000     291.5200     283.3400
        1618    29.318100     270.0000     292.1400     283.1900
        1619    29.330400     298.0000     292.9200     283.0400
        1620    29.342600     291.0000     293.9200     282.9000
        1621    29.354900     295.0000     295.1600     282.7500
        1622    29.367100     314.0000     296.7300     282.6000
        1623    29.379400     282.0000     298.6500     282.4500
        1624    29.391600     255.0000     301.0200     282.3000
        1625    29.403900     291.0000     303.9300     282.1500
        1626    29.416200     311.0000     307.5700     282.0000
        1627    29.428400     293.0000     312.3300     281.8500
        1628    29.440700     296.0000     318.9600     281.7000
        1629    29.452900     310.0000     328.9000     281.5400
        1630    29.465200     337.0000     344.5800     281.3900
        1631    29.477400     333.0000     369.4800     281.2400
        1632    29.489700     367.0000     406.9700     281.0900
        1633    29.501900     444.0000     456.3800     280.9400
        1634    29.514200     519.0000     511.4400     280.7900
        1635    29.526400     521.0000     569.1600     280.6400
        1636    29.538700     626.0000     628.1500     280.4900
        1637    29.550900     667.0000     669.3800     280.3300
        1638    29.563200     666.0000     658.6900     280.1800
        1639    29.575400     543.0000     598.0200     280.0300
        1640    29.587700     499.0000     537.6400     279.8800
        1641    29.599900     505.0000     506.9500     279.7300
        1642    29.612200     454.0000     500.5400     279.5700
        1643    29.624400     522.0000     499.0000     279.4200
        1644    29.636700     483.0000     478.3400     279.2700
        1645    29.648900     419.0000     431.9700     279.1200
        1646    29.661200     352.0000     381.9400     278.9600
        1647    29.673400     334.0000     346.4500     278.8100
        1648    29.685700     288.0000     325.2300     278.6600
        1649    29.697900     297.0000     312.6900     278.5000
        1650    29.710200     312.0000     304.9000     278.3500
        1651    29.722400     320.0000     299.7600     278.2000
        1652    29.734700     275.0000     296.2100     278.0400
        1653    29.746900     323.0000     293.5900     277.8900
        1654    29.759200     296.0000     291.6200     277.7400
        1655    29.771400     293.0000     290.1500     277.5800
        1656    29.783700     299.0000     289.0000     277.4300
        1657    29.795900     295.0000     287.8400     277.2700
        1658    29.808200     321.0000     286.8200     277.1200
        1659    29.820400     264.0000     286.0900     276.9600
        1660    29.832700     298.0000     285.4900     276.8100
        1661    29.844900     311.0000     285.0100     276.6600
        1662    29.857200     301.0000     284.6300     276.5000
        1663    29.869400     288.0000     284.2700     276.3500
        1664    29.881700     275.0000     284.0800     276.1900
        1665    29.893900     277.0000     284.3900     276.0400
        1666    29.906200     294.0000     285.7600     275.8800
        1667    29.918400     296.0000     288.3200     275.7300
        1668    29.930700     288.0000     289.4100     275.5700
        1669    29.942900     293.0000     291.2900     275.4100
        1670    29.955200     299.0000     295.2700     275.2600
        1671    29.967400     320.0000     300.0700     275.1000
        1672    29.979700     308.0000     294.0600     274.9500
        1673    29.991900     292.0000     286.5500     274.7900
        1674    30.004200     296.0000     285.3400     274.6400
        1675    30.016400     315.0000     285.5700     274.4800
        1676    30.028700     282.0000     287.0000     274.3200
        1677    30.041000     282.0000     289.1400     274.1700
        1678    30.053200     273.0000     287.5400     274.0100
        1679    30.065500     331.0000     282.2900     273.8500
        1680    30.077700     301.0000     280.6000     273.7000
        1681    30.090000     305.0000     280.1000     273.5400
        1682    30.102200     258.0000     279.8700     273.3800
        1683    30.114500     301.0000     279.7200     273.2300
        1684    30.126700     300.0000     279.6300     273.0700
        1685    30.139000     317.0000     279.5800     272.9100
        1686    30.151200     298.0000     279.5600     272.7600
        1687    30.163500     284.0000     279.6000     272.6000
        1688    30.175700     267.0000     279.6400     272.4400
        1689    30.188000     280.0000     279.7600     272.2800
        1690    30.200200     298.0000     280.0800     272.1300
        1691    30.212500     291.0000     280.7600     271.9700
        1692    30.224700     309.0000     281.9900     271.8100
        1693    30.237000     306.0000     283.8500     271.6500
        1694    30.249200     290.0000     284.9000     271.5000
        1695    30.261500     286.0000     286.7000     271.3400
        1696    30.273700     293.0000     290.1300     271.1800
        1697    30.286000     277.0000     293.8600     271.0200
        1698    30.298200     306.0000     288.8500     270.8600
        1699    30.310500     276.0000     284.2000     270.7000
        1700    30.322700     289.0000     284.4100     270.5500
        1701    30.335000     277.0000     286.7800     270.3900
        1702    30.347200     279.0000     291.4300     270.2300
        1703    30.359500     305.0000     295.0100     270.0700
        1704    30.371700     291.0000     296.6300     269.9100
        1705    30.384000     286.0000     298.1100     269.7500
        1706    30.396200     294.0000     303.1800     269.5900
        1707    30.408500     313.0000     296.0400     269.4400
        1708    30.420700     295.0000     287.2600     269.2800
        1709    30.433000     278.0000     286.2900     269.1200
        1710    30.445200     295.0000     286.9700     268.9600
        1711    30.457500     312.0000     289.0900     268.8000
        1712    30.469700     289.0000     292.2300     268.6400
        1713    30.482000     310.0000     291.6500     268.4800
        1714    30.494200     304.0000     285.7400     268.3200
        1715    30.506500     339.0000     284.0000     268.1600
        1716    30.518700     294.0000     283.9800     268.0000
        1717    30.531000     283.0000     284.3600     267.8400
        1718    30.543200     294.0000     284.9100     267.6800
        1719    30.555500     281.0000     285.6100     267.5200
        1720    30.567700     310.0000     286.4900     267.3600
        1721    30.580000     317.0000     287.6400     267.2000
        1722    30.592200     322.0000     289.0800     267.0400
        1723    30.604500     292.0000     290.5400     266.8800
        1724    30.616700     292.0000     292.2400     266.7200
        1725    30.629000     298.0000     294.3900     266.5600
        1726    30.641200     326.0000     296.8500     266.4000
        1727    30.653500     321.0000     297.9000     266.2400
        1728    30.665700     314.0000     298.9300     266.0800
        1729    30.678000     298.0000     300.4300     265.9200
        1730    30.690300     280.0000     303.0200     265.7600
        1731    30.702500     328.0000     306.3900     265.6000
        1732    30.714800     332.0000     310.4100     265.4400
        1733    30.727000     307.0000     314.5400     265.2800
        1734    30.739300     323.0000     318.8800     265.1200
        1735    30.751500     325.0000     324.3300     264.9600
        1736    30.763800     295.0000     330.9300     264.8000
        1737    30.776000     342.0000     338.4600     264.6400
        1738    30.788300     351.0000     348.2700     264.4800
        1739    30.800500     341.0000     360.4200     264.3200
        1740    30.812800     358.0000     375.2700     264.1600
        1741    30.825000     386.0000     393.2400     264.0000
        1742    30.837300     395.0000     414.7500     263.8400
        1743    30.849500     431.0000     440.1500     263.6700
        1744    30.861800     442.0000     471.0100     263.5100
        1745    30.874000     506.0000     509.8500     263.3500
        1746    30.886300     546.0000     561.1500     263.1900
        1747    30.898500     619.0000     633.8000     263.0300
        1748    30.910800     724.0000     743.5900     262.8700
        1749    30.923000     912.0000     914.8600     262.7100
        1750    30.935300    1163.0000    1178.1500     262.5500
        1751    30.947500    1508.0000    1554.7500     262.3900
        1752    30.959800    1977.0000    2026.7000     262.2200
        1753    30.972000    2550.0000    2546.3300     262.0600
        1754    30.984300    3113.0000    3087.5900     261.9000
        1755    30.996500    3609.0000    3586.9500     261.7400
        1756    31.008800    3761.0000    3830.2600     261.5800
        1757    31.021000    3541.0000    3597.5500     261.4200
        1758    31.033300    3028.0000    3044.7700     261.2600
        1759    31.045500    2556.0000    2571.1000     261.1000
        1760    31.057800    2261.0000    2343.5200     260.9300
        1761    31.070000    2283.0000    2299.1000     260.7700
        1762    31.082300    2139.0000    2281.9600     260.6100
        1763    31.094500    1979.0000    2107.8400     260.4500
        1764    31.106800    1678.0000    1721.3600     260.2900
        1765    31.119000    1247.0000    1281.1200     260.1300
        1766    31.131300     892.0000     943.9300     259.9600
        1767    31.143500     671.0000     729.9300     259.8000
        1768    31.155800     545.0000     602.0100     259.6400
        1769    31.168000     497.0000     519.3000     259.4800
        1770    31.180300     442.0000     465.0700     259.3200
        1771    31.192500     400.0000     427.7400     259.1500
        1772    31.204800     395.0000     400.9700     258.9900
        1773    31.217000     373.0000     381.1400     258.8300
        1774    31.229300     342.0000     366.0500     258.6700
        1775    31.241500     341.0000     354.2100     258.5100
        1776    31.253800     331.0000     344.8000     258.3500
        1777    31.266000     327.0000     337.3300     258.1800
        1778    31.278300     317.0000     331.3300     258.0200
        1779    31.290500     330.0000     326.4500     257.8600
        1780    31.302800     296.0000     322.4600     257.7000
        1781    31.315000     309.0000     319.1800     257.5400
        1782    31.327300     342.0000     316.4800     257.3700
        1783    31.339600     285.0000     314.2300     257.2100
        1784    31.351800     305.0000     312.3300     257.0500
        1785    31.364100     310.0000     310.7200     256.8900
        1786    31.376300     289.0000     309.3100     256.7300
        1787    31.388600     310.0000     308.0600     256.5600
        1788    31.400800     290.0000     306.9000     256.4000
        1789    31.413100     333.0000     305.7900     256.2400
        1790    31.425300     274.0000     304.7000     256.0800
        1791    31.437600     336.0000     303.5900     255.9200
        1792    31.449800     282.0000     302.4400     255.7500
        1793    31.462100     305.0000     301.2300     255.5900
        1794    31.474300     300.0000     299.9500     255.4300
        1795    31.486600     313.0000     298.6100     255.2700
        1796    31.498800     279.0000     297.1900     255.1100
        1797    31.511100     321.0000     295.7100     254.9400
        1798    31.523300     280.0000     294.1700     254.7800
        1799    31.535600     279.0000     292.5800     254.6200
        1800    31.547800     293.0000     290.9600     254.4600
        1801    31.560100     283.0000     289.3300     254.3000
        1802    31.572300     285.0000     287.6900     254.1300
        1803    31.584600     289.0000     286.0700     253.9700
        1804    31.596800     302.0000     284.4700     253.8100
        1805    31.609100     279.0000     282.9100     253.6500
        1806    31.621300     316.0000     281.4000     253.4900
        1807    31.633600     311.0000     279.9600     253.3200
        1808    31.645800     282.0000     278.5800     253.1600
        1809    31.658100     297.0000     277.2700     253.0000
        1810    31.670300     283.0000     276.0400     252.8400
        1811    31.682600     299.0000     274.8800     252.6800
        1812    31.694800     276.0000     273.8100     252.5100
        1813    31.707100     278.0000     272.8200     252.3500
        1814    31.719300     279.0000     271.9100     252.1900
        1815    31.731600     291.0000     271.0700     252.0300
        1816    31.743800     255.0000     270.3200     251.8700
        1817    31.756100     251.0000     269.6400     251.7000
        1818    31.768300     321.0000     269.0300     251.5400
        1819    31.780600     266.0000     268.4900     251.3800
        1820    31.792800     293.0000     268.0200     251.2200
        1821    31.805100     279.0000     267.6200     251.0600
        1822    31.817300     261.0000     267.2900     250.9000
        1823    31.829600     292.0000     267.0200     250.7300
        1824    31.841800     263.0000     266.8100     250.5700
        1825    31.854100     263.0000     266.6700     250.4100
        1826    31.866300     282.0000     266.5900     250.2500
        1827    31.878600     286.0000     266.5800     250.0900
        1828    31.890800     312.0000     266.6400     249.9300
        1829    31.903100     277.0000     266.7600     249.7600
        1830    31.915300     271.0000     266.9600     249.6000
        1831    31.927600     288.0000     267.2200     249.4400
        1832    31.939800     286.0000     267.5600     249.2800
        1833    31.952100     308.0000     267.9700     249.1200
        1834    31.964400     248.0000     268.4600     248.9600
        1835    31.976600     312.0000     269.0200     248.7900
        1836    31.988900     279.0000     269.6600     248.6300
        1837    32.001100     264.0000     270.3700     248.4700
        1838    32.013400     292.0000     271.1600     248.3100
        1839    32.025600     269.0000     272.0200     248.1500
        1840    32.037900     295.0000     272.9500     247.9900
        1841    32.050100     288.0000     273.9500     247.8300
        1842    32.062400     275.0000     275.0100     247.6700
        1843    32.074600     262.0000     276.1400     247.5000
        1844    32.086900     305.0000     277.3300     247.3400
        1845    32.099100     260.0000     278.5900     247.1800
        1846    32.111400     265.0000     279.9100     247.0200
        1847    32.123600     303.0000     281.3100     246.8600
        1848    32.135900     297.0000     282.8100     246.7000
        1849    32.148100     291.0000     284.4300     246.5400
        1850    32.160400     288.0000     286.2100     246.3800
        1851    32.172600     258.0000     288.2000     246.2200
        1852    32.184900     269.0000     290.3100     246.0500
        1853    32.197100     254.0000     292.8600     245.8900
        1854    32.209400     310.0000     295.7800     245.7300
        1855    32.221600     326.0000     299.1300     245.5700
        1856    32.233900     310.0000     303.0000     245.4100
        1857    32.246100     304.0000     307.5400     245.2500
        1858    32.258400     311.0000     313.0600     245.0900
        1859    32.270600     320.0000     320.1800     244.9300
        1860    32.282900     352.0000     330.2000     244.7700
        1861    32.295100     373.0000     345.4400     244.6100
        1862    32.307400     396.0000     369.6100     244.4500
        1863    32.319600     432.0000     407.7800     244.2900
        1864    32.331900     477.0000     464.5000     244.1300
        1865    32.344100     578.0000     539.0700     243.9700
        1866    32.356400     638.0000     624.7800     243.8100
        1867    32.368600     748.0000     716.9900     243.6500
        1868    32.380900     859.0000     806.9300     243.4900
        1869    32.393100     888.0000     859.5700     243.3300
        1870    32.405400     893.0000     830.6000     243.1700
        1871    32.417600     771.0000     738.1000     243.0100
        1872    32.429900     674.0000     653.3500     242.8500
        1873    32.442100     596.0000     611.6000     242.6900
        1874    32.454400     619.0000     604.3200     242.5300
        1875    32.466600     634.0000     615.0200     242.3700
        1876    32.478900     621.0000     604.8000     242.2100
        1877    32.491100     613.0000     547.5700     242.0500
        1878    32.503400     492.0000     471.7200     241.8900
        1879    32.515600     442.0000     406.1300     241.7300
        1880    32.527900     331.0000     361.8600     241.5700
        1881    32.540100     308.0000     334.4300     241.4100
        1882    32.552400     325.0000     318.5600     241.2500
        1883    32.564600     262.0000     304.9100     241.0900
        1884    32.576900     295.0000     292.7100     240.9300
        1885    32.589100     306.0000     285.4700     240.7700
        1886    32.601400     278.0000     280.4200     240.6100
        1887    32.613600     262.0000     276.4700     240.4600
        1888    32.625900     284.0000     273.2400     240.3000
        1889    32.638200     259.0000     270.5400     240.1400
        1890    32.650400     247.0000     268.2500     239.9800
        1891    32.662700     237.0000     266.3500     239.8200
        1892    32.674900     263.0000     264.8800     239.6600
        1893    32.687200     291.0000     263.9700     239.5000
        1894    32.699400     279.0000     263.9800     239.3400
        1895    32.711700     309.0000     264.0400     239.1900
        1896    32.723900     257.0000     264.2800     239.0300
        1897    32.736200     245.0000     265.7800     238.8700
        1898    32.748400     289.0000     268.6800     238.7100
        1899    32.760700     256.0000     268.4300     238.5500
        1900    32.772900     282.0000     263.5100     238.4000
        1901    32.785200     256.0000     263.3300     238.2400
        1902    32.797400     265.0000     265.0200     238.0800
        1903    32.809700     275.0000     266.1800     237.9200
        1904    32.821900     251.0000     267.3300     237.7600
        1905    32.834200     255.0000     271.6800     237.6100
        1906    32.846400     289.0000     276.7300     237.4500
        1907    32.858700     294.0000     284.0800     237.2900
        1908    32.870900     269.0000     298.4700     237.1300
        1909    32.883200     322.0000     318.4400     236.9800
        1910    32.895400     308.0000     340.6900     236.8200
        1911    32.907700     318.0000     364.3100     236.6600
        1912    32.919900     367.0000     387.9000     236.5000
        1913    32.932200     331.0000     401.3100     236.3500
        1914    32.944400     349.0000     391.9400     236.1900
        1915    32.956700     355.0000     364.8000     236.0300
        1916    32.968900     319.0000     340.3800     235.8800
        1917    32.981200     291.0000     328.4600     235.7200
        1918    32.993400     295.0000     326.6500     235.5600
        1919    33.005700     287.0000     329.1900     235.4100
        1920    33.017900     333.0000     328.0300     235.2500
        1921    33.030200     316.0000     316.0600     235.0900
        1922    33.042400     279.0000     296.0200     234.9400
        1923    33.054700     282.0000     277.4900     234.7800
        1924    33.066900     270.0000     264.9400     234.6200
        1925    33.079200     277.0000     257.2900     234.4700
        1926    33.091400     244.0000     252.5900     234.3100
        1927    33.103700     253.0000     249.5500     234.1600
        1928    33.115900     267.0000     247.4800     234.0000
        1929    33.128200     250.0000     245.9900     233.8500
        1930    33.140400     234.0000     244.8900     233.6900
        1931    33.152700     234.0000     244.0500     233.5300
        1932    33.164900     222.0000     243.4000     233.3800
        1933    33.177200     261.0000     242.9100     233.2200
        1934    33.189400     254.0000     242.5400     233.0700
        1935    33.201700     268.0000     242.2700     232.9100
        1936    33.213900     255.0000     242.1100     232.7600
        1937    33.226200     253.0000     242.0500     232.6000
        1938    33.238400     241.0000     242.0900     232.4500
        1939    33.250700     285.0000     242.2200     232.2900
        1940    33.262900     230.0000     242.5000     232.1400
        1941    33.275200     232.0000     242.9100     231.9800
        1942    33.287500     226.0000     243.4600     231.8300
        1943    33.299700     243.0000     244.1800     231.6800
        1944    33.312000     258.0000     245.0700     231.5200
        1945    33.324200     257.0000     246.1800     231.3700
        1946    33.336500     250.0000     247.5900     231.2100
        1947    33.348700     250.0000     249.4900     231.0600
        1948    33.361000     256.0000     252.2500     230.9100
        1949    33.373200     263.0000     256.5000     230.7500
        1950    33.385500     298.0000     263.2500     230.6000
        1951    33.397700     284.0000     273.8500     230.4400
        1952    33.410000     292.0000     289.5700     230.2900
        1953    33.422200     338.0000     310.4700     230.1400
        1954    33.434500     337.0000     335.0000     229.9800
        1955    33.446700     405.0000     361.5700     229.8300
        1956    33.459000     385.0000     387.2200     229.6800
        1957    33.471200     405.0000     402.7800     229.5300
        1958    33.483500     424.0000     396.4500     229.3700
        1959    33.495700     405.0000     371.0300     229.2200
        1960    33.508000     404.0000     345.1400     229.0700
        1961    33.520200     342.0000     330.6700     228.9100
        1962    33.532500     337.0000     327.0500     228.7600
        1963    33.544700     349.0000     329.0000     228.6100
        1964    33.557000     341.0000     328.9300     228.4600
        1965    33.569200     303.0000     319.3200     228.3100
        1966    33.581500     328.0000     300.2700     228.1500
        1967    33.593700     296.0000     280.1800     228.0000
        1968    33.606000     280.0000     265.2000     227.8500
        1969    33.618200     268.0000     255.6400     227.7000
        1970    33.630500     271.0000     249.7300     227.5500
        1971    33.642700     250.0000     245.9800     227.4000
        1972    33.655000     269.0000     243.5100     227.2400
        1973    33.667200     211.0000     241.8000     227.0900
        1974    33.679500     233.0000     240.6000     226.9400
        1975    33.691700     250.0000     239.7300     226.7900
        1976    33.704000     253.0000     239.1100     226.6400
        1977    33.716200     238.0000     238.6600     226.4900
        1978    33.728500     232.0000     238.3500     226.3400
        1979    33.740700     248.0000     238.1600     226.1900
        1980    33.753000     245.0000     238.0600     226.0400
        1981    33.765200     245.0000     238.0400     225.8900
        1982    33.777500     251.0000     238.1000     225.7400
        1983    33.789700     265.0000     238.2300     225.5900
        1984    33.802000     274.0000     238.4300     225.4400
        1985    33.814200     283.0000     238.7000     225.2900
        1986    33.826500     226.0000     239.0400     225.1400
        1987    33.838700     244.0000     239.4500     224.9900
        1988    33.851000     239.0000     239.9400     224.8400
        1989    33.863200     248.0000     240.5100     224.6900
        1990    33.875500     251.0000     241.1800     224.5400
        1991    33.887700     264.0000     241.9500     224.3900
        1992    33.900000     242.0000     242.8400     224.2400
        1993    33.912300     245.0000     243.8600     224.1000
        1994    33.924500     257.0000     245.0500     223.9500
        1995    33.936800     236.0000     246.4200     223.8000
        1996    33.949000     209.0000     248.0300     223.6500
        1997    33.961300     257.0000     249.9200     223.5000
        1998    33.973500     225.0000     252.1700     223.3500
        1999    33.985800     247.0000     254.8600     223.2100
        2000    33.998000     243.0000     258.1300     223.0600
        2001    34.010300     270.0000     262.1300     222.9100
        2002    34.022500     280.0000     267.0300     222.7600
        2003    34.034800     263.0000     273.0400     222.6200
        2004    34.047000     238.0000     280.2900     222.4700
        2005    34.059300     291.0000     288.8900     222.3200
        2006    34.071500     282.0000     298.8300     222.1700
        2007    34.083800     323.0000     310.0600     222.0300
        2008    34.096000     313.0000     322.5800     221.8800
        2009    34.108300     327.0000     336.6700     221.7300
        2010    34.120500     332.0000     353.5500     221.5900
        2011    34.132800     341.0000     376.4800     221.4400
        2012    34.145000     376.0000     412.3200     221.2900
        2013    34.157300     510.0000     473.7300     221.1500
        2014    34.169500     630.0000     582.4000     221.0000
        2015    34.181800     767.0000     770.4500     220.8600
        2016    34.194000    1051.0000    1063.1500     220.7100
        2017    34.206300    1455.0000    1430.8300     220.5700
        2018    34.218500    1826.0000    1834.6600     220.4200
        2019    34.230800    2223.0000    2305.6300     220.2700
        2020    34.243000    2686.0000    2767.4600     220.1300
        2021    34.255300    2726.0000    2856.3900     219.9800
        2022    34.267500    2349.0000    2327.7900     219.8400
        2023    34.279800    1774.0000    1693.8100     219.7000
        2024    34.292000    1405.0000    1387.1500     219.5500
        2025    34.304300    1289.0000    1341.2900     219.4100
        2026    34.316500    1465.0000    1440.6300     219.2600
        2027    34.328800    1503.0000    1594.1900     219.1200
        2028    34.341000    1545.0000    1617.3600     218.9700
        2029    34.353300    1174.0000    1353.0100     218.8300
        2030    34.365500    1016.0000     935.6300     218.6900
        2031    34.377800     652.0000     639.2000     218.5400
        2032    34.390000     468.0000     480.4800     218.4000
        2033    34.402300     371.0000     396.7700     218.2600
        2034    34.414500     308.0000     348.9100     218.1100
        2035    34.426800     278.0000     319.0600     217.9700
        2036    34.439000     288.0000     299.0300     217.8300
        2037    34.451300     261.0000     284.8300     217.6800
        2038    34.463500     242.0000     274.2800     217.5400
        2039    34.475800     262.0000     266.1800     217.4000
        2040    34.488000     249.0000     259.8200     217.2600
        2041    34.500300     249.0000     254.7000     217.1100
        2042    34.512500     269.0000     250.5000     216.9700
        2043    34.524800     250.0000     247.0100     216.8300
        2044    34.537000     258.0000     244.0600     216.6900
        2045    34.549300     267.0000     241.5500     216.5500
        2046    34.561600     216.0000     239.3900     216.4100
        2047    34.573800     262.0000     237.5100     216.2600
        2048    34.586100     242.0000     235.8700     216.1200
        2049    34.598300     212.0000     234.4300     215.9800
        2050    34.610600     243.0000     233.1600     215.8400
        2051    34.622800     263.0000     232.0300     215.7000
        2052    34.635100     215.0000     231.0200     215.5600
        2053    34.647300     222.0000     230.1300     215.4200
        2054    34.659600     245.0000     229.3300     215.2800
        2055    34.671800     216.0000     228.6200     215.1400
        2056    34.684100     235.0000     228.0000     215.0000
        2057    34.696300     251.0000     227.4500     214.8600
        2058    34.708600     229.0000     226.9700     214.7200
        2059    34.720800     218.0000     226.5600     214.5800
        2060    34.733100     246.0000     226.2300     214.4400
        2061    34.745300     211.0000     225.9700     214.3000
        2062    34.757600     224.0000     225.8000     214.1600
        2063    34.769800     231.0000     225.7100     214.0300
        2064    34.782100     218.0000     225.7200     213.8900
        2065    34.794300     224.0000     225.8400     213.7500
        2066    34.806600     225.0000     226.0800     213.6100
        2067    34.818800     243.0000     226.4600     213.4700
        2068    34.831100     237.0000     227.0000     213.3300
        2069    34.843300     231.0000     227.6800     213.2000
        2070    34.855600     229.0000     228.5400     213.0600
        2071    34.867800     253.0000     229.5900     212.9200
        2072    34.880100     260.0000     230.8800     212.7800
        2073    34.892300     252.0000     232.5400     212.6500
        2074    34.904600     245.0000     234.8600     212.5100
        2075    34.916800     225.0000     238.3300     212.3700
        2076    34.929100     260.0000     243.7900     212.2400
        2077    34.941300     249.0000     252.5800     212.1000
        2078    34.953600     290.0000     266.4000     211.9600
        2079    34.965800     307.0000     286.5800     211.8300
        2080    34.978100     292.0000     312.7900     211.6900
        2081    34.990300     349.0000     343.4500     211.5500
        2082    35.002600     389.0000     376.6100     211.4200
        2083    35.014800     393.0000     406.3200     211.2800
        2084    35.027100     420.0000     419.0500     211.1500
        2085    35.039300     418.0000     404.5500     211.0100
        2086    35.051600     412.0000     372.6100     210.8800
        2087    35.063800     390.0000     343.6200     210.7400
        2088    35.076100     328.0000     328.2600     210.6100
        2089    35.088300     302.0000     325.5100     210.4700
        2090    35.100600     329.0000     329.2400     210.3400
        2091    35.112800     350.0000     330.7800     210.2000
        2092    35.125100     291.0000     321.5700     210.0700
        2093    35.137300     331.0000     301.0100     209.9400
        2094    35.149600     261.0000     276.6600     209.8000
        2095    35.161800     273.0000     257.0000     209.6700
        2096    35.174100     244.0000     244.1600     209.5300
        2097    35.186300     230.0000     236.2100     209.4000
        2098    35.198600     244.0000     231.2500     209.2700
        2099    35.210900     212.0000     228.1200     209.1400
        2100    35.223100     249.0000     226.1700     209.0000
        2101    35.235400     216.0000     224.7000     208.8700
        2102    35.247600     211.0000     223.1900     208.7400
        2103    35.259900     239.0000     222.0600     208.6000
        2104    35.272100     249.0000     221.5400     208.4700
        2105    35.284400     250.0000     221.3600     208.3400
        2106    35.296600     215.0000     221.4400     208.2100
        2107    35.308900     195.0000     221.7800     208.0800
        2108    35.321100     196.0000     222.3800     207.9500
        2109    35.333400     235.0000     223.1900     207.8100
        2110    35.345600     217.0000     224.0700     207.6800
        2111    35.357900     255.0000     225.2500     207.5500
        2112    35.370100     246.0000     226.7600     207.4200
        2113    35.382400     227.0000     228.6100     207.2900
        2114    35.394600     229.0000     230.9700     207.1600
        2115    35.406900     269.0000     234.1800     207.0300
        2116    35.419100     221.0000     238.9000     206.9000
        2117    35.431400     241.0000     246.2400     206.7700
        2118    35.443600     279.0000     258.0000     206.6400
        2119    35.455900     295.0000     276.6600     206.5100
        2120    35.468100     305.0000     304.7200     206.3800
        2121    35.480400     360.0000     340.1700     206.2500
        2122    35.492600     359.0000     385.2900     206.1200
        2123    35.504900     399.0000     435.4500     206.0000
        2124    35.517100     514.0000     484.8800     205.8700
        2125    35.529400     524.0000     515.2100     205.7400
        2126    35.541600     518.0000     502.3800     205.6100
        2127    35.553900     475.0000     451.6500     205.4800
        2128    35.566100     421.0000     400.1700     205.3500
        2129    35.578400     375.0000     371.6500     205.2300
        2130    35.590600     382.0000     365.0600     205.1000
        2131    35.602900     355.0000     371.5600     204.9700
        2132    35.615100     395.0000     379.5700     204.8400
        2133    35.627400     375.0000     373.9300     204.7200
        2134    35.639600     327.0000     346.5800     204.5900
        2135    35.651900     354.0000     308.5700     204.4600
        2136    35.664100     272.0000     276.2900     204.3400
        2137    35.676400     265.0000     254.9900     204.2100
        2138    35.688600     251.0000     242.3800     204.0800
        2139    35.700900     247.0000     235.4100     203.9600
        2140    35.713100     220.0000     232.1900     203.8300
        2141    35.725400     266.0000     231.5700     203.7100
        2142    35.737600     232.0000     232.6800     203.5800
        2143    35.749900     209.0000     234.9500     203.4600
        2144    35.762100     227.0000     237.7400     203.3300
        2145    35.774400     243.0000     239.0700     203.2100
        2146    35.786600     244.0000     236.5400     203.0800
        2147    35.798900     236.0000     230.9700     202.9600
        2148    35.811100     249.0000     225.9700     202.8300
        2149    35.823400     245.0000     222.9900     202.7100
        2150    35.835700     239.0000     221.6900     202.5800
        2151    35.847900     217.0000     221.8700     202.4600
        2152    35.860200     191.0000     222.3400     202.3400
        2153    35.872400     203.0000     221.5800     202.2100
        2154    35.884700     233.0000     218.8800     202.0900
        2155    35.896900     225.0000     215.4000     201.9700
        2156    35.909200     207.0000     212.6300     201.8400
        2157    35.921400     197.0000     210.6400     201.7200
        2158    35.933700     206.0000     209.5400     201.6000
        2159    35.945900     221.0000     209.2600     201.4800
        2160    35.958200     206.0000     209.5000     201.3500
        2161    35.970400     189.0000     209.3600     201.2300
        2162    35.982700     212.0000     209.3600     201.1100
        2163    35.994900     204.0000     210.0200     200.9900
        2164    36.007200     240.0000     210.9300     200.8700
        2165    36.019400     203.0000     211.6200     200.7500
        2166    36.031700     190.0000     211.5000     200.6200
        2167    36.043900     223.0000     210.4200     200.5000
        2168    36.056200     197.0000     209.1200     200.3800
        2169    36.068400     203.0000     208.3200     200.2600
        2170    36.080700     192.0000     208.7500     200.1400
        2171    36.092900     200.0000     209.3600     200.0200
        2172    36.105200     211.0000     210.1600     199.9000
        2173    36.117400     181.0000     211.7900     199.7800
        2174    36.129700     202.0000     213.4700     199.6600
        2175    36.141900     193.0000     210.6000     199.5400
        2176    36.154200     205.0000     205.7600     199.4200
        2177    36.166400     221.0000     204.2500     199.3000
        2178    36.178700     186.0000     203.9500     199.1900
        2179    36.190900     193.0000     203.7700     199.0700
        2180    36.203200     210.0000     203.9700     198.9500
        2181    36.215400     215.0000     204.7100     198.8300
        2182    36.227700     198.0000     205.0800     198.7100
        2183    36.239900     189.0000     203.0400     198.5900
        2184    36.252200     194.0000     201.4600     198.4800
        2185    36.264400     186.0000     200.9100     198.3600
        2186    36.276700     201.0000     200.6100     198.2400
        2187    36.288900     198.0000     200.3900     198.1200
        2188    36.301200     190.0000     200.2100     198.0100
        2189    36.313400     211.0000     200.0500     197.8900
        2190    36.325700     197.0000     199.9100     197.7700
        2191    36.337900     202.0000     199.8000     197.6600
        2192    36.350200     200.0000     199.6800     197.5400
        2193    36.362400     191.0000     199.5800     197.4300
        2194    36.374700     193.0000     199.5200     197.3100
        2195    36.386900     198.0000     199.4900     197.1900
        2196    36.399200     201.0000     199.2800     197.0800
        2197    36.411400     198.0000     198.9800     196.9600
        2198    36.423700     190.0000     198.8200     196.8500
        2199    36.435900     204.0000     198.7000     196.7300
        2200    36.448200     199.0000     198.5900     196.6200
        2201    36.460400     172.0000     198.4900     196.5000
        2202    36.472700     183.0000     198.4100     196.3900
        2203    36.485000     204.0000     198.3200     196.2800
        2204    36.497200     184.0000     198.1300     196.1600
        2205    36.509500     210.0000     197.9600     196.0500
        2206    36.521700     208.0000     197.8300     195.9300
        2207    36.534000     209.0000     197.7100     195.8200
        2208    36.546200     199.0000     197.6000     195.7100
        2209    36.558500     203.0000     197.4900     195.5900
        2210    36.570700     205.0000     197.3900     195.4800
        2211    36.583000     190.0000     197.2900     195.3700
        2212    36.595200     172.0000     197.1900     195.2600
        2213    36.607500     183.0000     197.0900     195.1500
        2214    36.619700     184.0000     197.0000     195.0300
        2215    36.632000     200.0000     196.9100     194.9200
        2216    36.644200     189.0000     196.8200     194.8100
        2217    36.656500     172.0000     196.7400     194.7000
        2218    36.668700     205.0000     196.6600     194.5900
        2219    36.681000     219.0000     196.5800     194.4800
        2220    36.693200     180.0000     196.5100     194.3700
        2221    36.705500     206.0000     196.4400     194.2500
        2222    36.717700     189.0000     196.3800     194.1400
        2223    36.730000     212.0000     196.3200     194.0300
        2224    36.742200     176.0000     196.2800     193.9200
        2225    36.754500     201.0000     196.2300     193.8100
        2226    36.766700     190.0000     196.2000     193.7000
        2227    36.779000     192.0000     196.1800     193.5900
        2228    36.791200     182.0000     196.1700     193.4900
        2229    36.803500     194.0000     196.1800     193.3800
        2230    36.815700     200.0000     196.1900     193.2700
        2231    36.828000     186.0000     196.2200     193.1600
        2232    36.840200     213.0000     196.2700     193.0500
        2233    36.852500     187.0000     196.3400     192.9400
        2234    36.864700     187.0000     196.4300     192.8300
        2235    36.877000     189.0000     196.5500     192.7300
        2236    36.889200     191.0000     196.7300     192.6200
        2237    36.901500     196.0000     197.0000     192.5100
        2238    36.913700     192.0000     197.4200     192.4000
        2239    36.926000     208.0000     198.0700     192.3000
        2240    36.938200     190.0000     199.0800     192.1900
        2241    36.950500     199.0000     200.4700     192.0800
        2242    36.962700     164.0000     202.2500     191.9800
        2243    36.975000     216.0000     204.3700     191.8700
        2244    36.987200     215.0000     206.7300     191.7600
        2245    36.999500     170.0000     208.6200     191.6600
        2246    37.011700     210.0000     209.2000     191.5500
        2247    37.024000     217.0000     208.3400     191.4500
        2248    37.036200     214.0000     207.1100     191.3400
        2249    37.048500     222.0000     206.7300     191.2400
        2250    37.060700     198.0000     207.4400     191.1300
        2251    37.073000     221.0000     208.9400     191.0300
        2252    37.085200     197.0000     210.9200     190.9200
        2253    37.097500     180.0000     212.8500     190.8200
        2254    37.109700     239.0000     214.4500     190.7100
        2255    37.122000     210.0000     215.9600     190.6100
        2256    37.134300     195.0000     218.4400     190.5000
        2257    37.146500     202.0000     223.2800     190.4000
        2258    37.158800     247.0000     231.9300     190.3000
        2259    37.171000     244.0000     246.4200     190.1900
        2260    37.183300     266.0000     269.2900     190.0900
        2261    37.195500     324.0000     301.9800     189.9900
        2262    37.207800     330.0000     343.2300     189.8900
        2263    37.220000     389.0000     390.7100     189.7800
        2264    37.232300     428.0000     440.5700     189.6800
        2265    37.244500     497.0000     478.2100     189.5800
        2266    37.256800     487.0000     477.8800     189.4800
        2267    37.269000     412.0000     433.6100     189.3800
        2268    37.281300     383.0000     378.0300     189.2700
        2269    37.293500     319.0000     341.9300     189.1700
        2270    37.305800     326.0000     329.5800     189.0700
        2271    37.318000     352.0000     333.5000     188.9700
        2272    37.330300     362.0000     345.0300     188.8700
        2273    37.342500     368.0000     352.1400     188.7700
        2274    37.354800     327.0000     340.6900     188.6700
        2275    37.367000     285.0000     309.1700     188.5700
        2276    37.379300     266.0000     273.1500     188.4700
        2277    37.391500     261.0000     245.5800     188.3700
        2278    37.403800     195.0000     227.9600     188.2700
        2279    37.416000     201.0000     217.1500     188.1700
        2280    37.428300     183.0000     210.3600     188.0700
        2281    37.440500     188.0000     205.8800     187.9700
        2282    37.452800     182.0000     202.8000     187.8700
        2283    37.465000     209.0000     200.6000     187.7800
        2284    37.477300     201.0000     198.9800     187.6800
        2285    37.489500     180.0000     197.7800     187.5800
        2286    37.501800     204.0000     196.8800     187.4800
        2287    37.514000     189.0000     196.2100     187.3800
        2288    37.526300     198.0000     195.7300     187.2900
        2289    37.538500     204.0000     195.4000     187.1900
        2290    37.550800     199.0000     195.2000     187.0900
        2291    37.563000     170.0000     195.1000     187.0000
        2292    37.575300     188.0000     195.1100     186.9000
        2293    37.587500     209.0000     195.2500     186.8000
        2294    37.599800     192.0000     195.5900     186.7100
        2295    37.612000     195.0000     196.2600     186.6100
        2296    37.624300     187.0000     197.4600     186.5100
        2297    37.636500     221.0000     199.5500     186.4200
        2298    37.648800     206.0000     203.0700     186.3200
        2299    37.661000     207.0000     208.7100     186.2300
        2300    37.673300     242.0000     216.9000     186.1300
        2301    37.685500     249.0000     227.3000     186.0400
        2302    37.697800     232.0000     239.3200     185.9400
        2303    37.710000     248.0000     252.0600     185.8500
        2304    37.722300     243.0000     261.8600     185.7500
        2305    37.734500     259.0000     261.9300     185.6600
        2306    37.746800     255.0000     250.2600     185.5700
        2307    37.759100     238.0000     235.3800     185.4700
        2308    37.771300     249.0000     225.6300     185.3800
        2309    37.783600     254.0000     222.1700     185.2800
        2310    37.795800     228.0000     223.0000     185.1900
        2311    37.808100     252.0000     225.9900     185.1000
        2312    37.820300     233.0000     228.2800     185.0100
        2313    37.832600     216.0000     226.4200     184.9100
        2314    37.844800     225.0000     218.6200     184.8200
        2315    37.857100     217.0000     208.9700     184.7300
        2316    37.869300     206.0000     201.3200     184.6400
        2317    37.881600     182.0000     196.3700     184.5500
        2318    37.893800     190.0000     193.3100     184.4500
        2319    37.906100     189.0000     191.3600     184.3600
        2320    37.918300     195.0000     190.0700     184.2700
        2321    37.930600     202.0000     189.1700     184.1800
        2322    37.942800     194.0000     188.4900     184.0900
        2323    37.955100     172.0000     188.0000     184.0000
        2324    37.967300     170.0000     187.6500     183.9100
        2325    37.979600     200.0000     187.3500     183.8200
        2326    37.991800     171.0000     186.8300     183.7300
        2327    38.004100     218.0000     186.4300     183.6400
        2328    38.016300     186.0000     186.1600     183.5500
        2329    38.028600     171.0000     185.9400     183.4600
        2330    38.040800     191.0000     185.7500     183.3700
        2331    38.053100     169.0000     185.5900     183.2800
        2332    38.065300     177.0000     185.4600     183.1900
        2333    38.077600     185.0000     185.3200     183.1000
        2334    38.089800     164.0000     185.0800     183.0200
        2335    38.102100     192.0000     184.8600     182.9300
        2336    38.114300     178.0000     184.7000     182.8400
        2337    38.126600     159.0000     184.5600     182.7500
        2338    38.138800     197.0000     184.4200     182.6600
        2339    38.151100     191.0000     184.2900     182.5800
        2340    38.163300     190.0000     184.1700     182.4900
        2341    38.175600     175.0000     184.0500     182.4000
        2342    38.187800     176.0000     183.9400     182.3200
        2343    38.200100     177.0000     183.8200     182.2300
        2344    38.212300     183.0000     183.7100     182.1400
        2345    38.224600     193.0000     183.6100     182.0600
        2346    38.236800     161.0000     183.5000     181.9700
        2347    38.249100     144.0000     183.4000     181.8800
        2348    38.261300     192.0000     183.3000     181.8000
        2349    38.273600     172.0000     183.2100     181.7100
        2350    38.285800     194.0000     183.1100     181.6300
        2351    38.298100     208.0000     183.0200     181.5400
        2352    38.310300     204.0000     182.9300     181.4600
        2353    38.322600     193.0000     182.8400     181.3700
        2354    38.334800     191.0000     182.7600     181.2900
        2355    38.347100     160.0000     182.6800     181.2000
        2356    38.359300     196.0000     182.6000     181.1200
        2357    38.371600     160.0000     182.5200     181.0400
        2358    38.383800     161.0000     182.4500     180.9500
        2359    38.396100     202.0000     182.3700     180.8700
        2360    38.408400     177.0000     182.2900     180.7900
        2361    38.420600     169.0000     182.2200     180.7000
        2362    38.432900     174.0000     182.1500     180.6200
        2363    38.445100     196.0000     182.0900     180.5400
        2364    38.457400     172.0000     182.0400     180.4500
        2365    38.469600     192.0000     182.0300     180.3700
        2366    38.481900     159.0000     182.1100     180.2900
        2367    38.494100     172.0000     182.3800     180.2100
        2368    38.506400     182.0000     182.7400     180.1300
        2369    38.518600     185.0000     183.0700     180.0400
        2370    38.530900     164.0000     183.7400     179.9600
        2371    38.543100     185.0000     184.8200     179.8800
        2372    38.555400     191.0000     184.9500     179.8000
        2373    38.567600     193.0000     182.8500     179.7200
        2374    38.579900     170.0000     181.9600     179.6400
        2375    38.592100     139.0000     181.8300     179.5600
        2376    38.604400     196.0000     181.9500     179.4800
        2377    38.616600     188.0000     182.1400     179.4000
        2378    38.628900     164.0000     182.5000     179.3200
        2379    38.641100     182.0000     183.0600     179.2400
        2380    38.653400     186.0000     183.3800     179.1600
        2381    38.665600     173.0000     182.7100     179.0800
        2382    38.677900     173.0000     182.1100     179.0000
        2383    38.690100     185.0000     181.5000     178.9200
        2384    38.702400     193.0000     181.2600     178.8400
        2385    38.714600     195.0000     181.2100     178.7700
        2386    38.726900     181.0000     181.2200     178.6900
        2387    38.739100     170.0000     181.2500     178.6100
        2388    38.751400     170.0000     181.3200     178.5300
        2389    38.763600     170.0000     181.4400     178.4500
        2390    38.775900     176.0000     181.5000     178.3800
        2391    38.788100     186.0000     181.3500     178.3000
        2392    38.800400     194.0000     181.2700     178.2200
        2393    38.812600     185.0000     181.2800     178.1400
        2394    38.824900     154.0000     181.3300     178.0700
        2395    38.837100     175.0000     181.3900     177.9900
        2396    38.849400     175.0000     181.4600     177.9100
        2397    38.861600     198.0000     181.5500     177.8400
        2398    38.873900     169.0000     181.6500     177.7600
        2399    38.886100     175.0000     181.7600     177.6900
        2400    38.898400     207.0000     181.8900     177.6100
        2401    38.910600     176.0000     182.0400     177.5400
        2402    38.922900     161.0000     182.2000     177.4600
        2403    38.935100     158.0000     182.3800     177.3900
        2404    38.947400     162.0000     182.5700     177.3100
        2405    38.959600     197.0000     182.7800     177.2400
        2406    38.971900     170.0000     183.0100     177.1600
        2407    38.984100     172.0000     183.2600     177.0900
        2408    38.996400     182.0000     183.5300     177.0100
        2409    39.008600     192.0000     183.8600     176.9400
        2410    39.020900     168.0000     184.2700     176.8700
        2411    39.033100     189.0000     184.8400     176.7900
        2412    39.045400     163.0000     185.6500     176.7200
        2413    39.057700     181.0000     186.7900     176.6500
        2414    39.069900     169.0000     188.6100     176.5700
        2415    39.082200     207.0000     191.3000     176.5000
        2416    39.094400     157.0000     194.9900     176.4300
        2417    39.106700     198.0000     199.5900     176.3600
        2418    39.118900     193.0000     204.8300     176.2800
        2419    39.131200     180.0000     210.0200     176.2100
        2420    39.143400     209.0000     213.3200     176.1400
        2421    39.155700     204.0000     212.4600     176.0700
        2422    39.167900     199.0000     207.6500     176.0000
        2423    39.180200     181.0000     202.1200     175.9200
        2424    39.192400     208.0000     198.5000     175.8500
        2425    39.204700     170.0000     197.2000     175.7800
        2426    39.216900     196.0000     197.5900     175.7100
        2427    39.229200     193.0000     198.8300     175.6400
        2428    39.241400     190.0000     199.8300     175.5700
        2429    39.253700     179.0000     199.3000     175.5000
        2430    39.265900     172.0000     196.7400     175.4300
        2431    39.278200     179.0000     193.0400     175.3600
        2432    39.290400     180.0000     189.4700     175.2900
        2433    39.302700     174.0000     187.0400     175.2200
        2434    39.314900     200.0000     185.5100     175.1500
        2435    39.327200     186.0000     184.5200     175.0800
        2436    39.339400     176.0000     183.8500     175.0200
        2437    39.351700     152.0000     183.3800     174.9500
        2438    39.363900     198.0000     183.0600     174.8800
        2439    39.376200     186.0000     182.8000     174.8100
        2440    39.388400     192.0000     182.4300     174.7400
        2441    39.400700     193.0000     182.1400     174.6700
        2442    39.412900     175.0000     181.9700     174.6100
        2443    39.425200     180.0000     181.8600     174.5400
        2444    39.437400     190.0000     181.8000     174.4700
        2445    39.449700     201.0000     181.8200     174.4000
        2446    39.461900     176.0000     181.9000     174.3400
        2447    39.474200     164.0000     181.8300     174.2700
        2448    39.486400     179.0000     181.7100     174.2000
        2449    39.498700     175.0000     181.7700     174.1400
        2450    39.510900     182.0000     181.9500     174.0700
        2451    39.523200     175.0000     182.2100     174.0000
        2452    39.535400     164.0000     182.5700     173.9400
        2453    39.547700     167.0000     183.0600     173.8700
        2454    39.559900     195.0000     183.7100     173.8100
        2455    39.572200     198.0000     184.4900     173.7400
        2456    39.584400     222.0000     185.3300     173.6800
        2457    39.596700     204.0000     186.3500     173.6100
        2458    39.608900     184.0000     187.6300     173.5500
        2459    39.621200     208.0000     189.1500     173.4800
        2460    39.633400     197.0000     190.4300     173.4200
        2461    39.645700     184.0000     191.6100     173.3500
        2462    39.657900     187.0000     193.5300     173.2900
        2463    39.670200     171.0000     195.9700     173.2300
        2464    39.682400     202.0000     199.0400     173.1600
        2465    39.694700     188.0000     203.2000     173.1000
        2466    39.707000     211.0000     208.4500     173.0400
        2467    39.719200     209.0000     214.9500     172.9700
        2468    39.731500     234.0000     223.6800     172.9100
        2469    39.743700     236.0000     237.1400     172.8500
        2470    39.756000     219.0000     253.2600     172.7800
        2471    39.768200     276.0000     278.7700     172.7200
        2472    39.780500     305.0000     318.7700     172.6600
        2473    39.792700     349.0000     372.0200     172.6000
        2474    39.805000     428.0000     435.3400     172.5400
        2475    39.817200     508.0000     502.6900     172.4700
        2476    39.829500     566.0000     558.0800     172.4100
        2477    39.841700     582.0000     574.1600     172.3500
        2478    39.854000     558.0000     534.2700     172.2900
        2479    39.866200     467.0000     463.1900     172.2300
        2480    39.878500     432.0000     404.0800     172.1700
        2481    39.890700     398.0000     373.9400     172.1100
        2482    39.903000     381.0000     366.3200     172.0500
        2483    39.915200     364.0000     375.0400     171.9900
        2484    39.927500     404.0000     390.6700     171.9300
        2485    39.939700     393.0000     397.3600     171.8700
        2486    39.952000     428.0000     380.6700     171.8100
        2487    39.964200     351.0000     342.1600     171.7500
        2488    39.976500     328.0000     299.4900     171.6900
        2489    39.988700     296.0000     266.9200     171.6300
        2490    40.001000     265.0000     246.3500     171.5700
        2491    40.013200     206.0000     234.6600     171.5100
        2492    40.025500     220.0000     230.1300     171.4500
        2493    40.037700     215.0000     229.8000     171.3900
        2494    40.050000     228.0000     230.4100     171.3300
        2495    40.062200     226.0000     228.3400     171.2800
        2496    40.074500     200.0000     221.7900     171.2200
        2497    40.086700     200.0000     212.8800     171.1600
        2498    40.099000     186.0000     205.2300     171.1000
        2499    40.111200     199.0000     200.6200     171.0400
        2500    40.123500     190.0000     198.8500     170.9900
        2501    40.135700     219.0000     198.9800     170.9300
        2502    40.148000     200.0000     199.8600     170.8700
        2503    40.160200     173.0000     199.9600     170.8200
        2504    40.172500     215.0000     197.8300     170.7600
        2505    40.184700     201.0000     193.5600     170.7000
        2506    40.197000     183.0000     188.6900     170.6500
        2507    40.209200     173.0000     184.6300     170.5900
        2508    40.221500     169.0000     181.7600     170.5300
        2509    40.233700     171.0000     179.8300     170.4800
        2510    40.246000     165.0000     178.5100     170.4200
        2511    40.258200     188.0000     177.5700     170.3700
        2512    40.270500     157.0000     176.8700     170.3100
        2513    40.282700     187.0000     176.3300     170.2600
        2514    40.295000     193.0000     175.8900     170.2000
        2515    40.307200     195.0000     175.5300     170.1500
        2516    40.319500     180.0000     175.2400     170.0900
        2517    40.331700     173.0000     174.9900     170.0400
        2518    40.344000     202.0000     174.7700     169.9800
        2519    40.356300     182.0000     174.5900     169.9300
        2520    40.368500     196.0000     174.4300     169.8700
        2521    40.380800     175.0000     174.3000     169.8200
        2522    40.393000     188.0000     174.1900     169.7700
        2523    40.405300     198.0000     174.1000     169.7100
        2524    40.417500     184.0000     174.0300     169.6600
        2525    40.429800     170.0000     173.9800     169.6100
        2526    40.442000     205.0000     173.9600     169.5500
        2527    40.454300     196.0000     173.9600     169.5000
        2528    40.466500     167.0000     174.0000     169.4500
        2529    40.478800     180.0000     174.0800     169.4000
        2530    40.491000     179.0000     174.2100     169.3400
        2531    40.503300     167.0000     174.3700     169.2900
        2532    40.515500     188.0000     174.5900     169.2400
        2533    40.527800     197.0000     174.9100     169.1900
        2534    40.540000     178.0000     175.1800     169.1400
        2535    40.552300     174.0000     175.1500     169.0800
        2536    40.564500     188.0000     175.2700     169.0300
        2537    40.576800     177.0000     175.5400     168.9800
        2538    40.589000     168.0000     175.9300     168.9300
        2539    40.601300     191.0000     176.4600     168.8800
        2540    40.613500     180.0000     177.1900     168.8300
        2541    40.625800     198.0000     178.2500     168.7800
        2542    40.638000     175.0000     179.8200     168.7300
        2543    40.650300     192.0000     182.0600     168.6800
        2544    40.662500     198.0000     185.3600     168.6300
        2545    40.674800     173.0000     190.1800     168.5800
        2546    40.687000     186.0000     196.4900     168.5300
        2547    40.699300     207.0000     204.0800     168.4800
        2548    40.711500     195.0000     212.3600     168.4300
        2549    40.723800     195.0000     219.0400     168.3800
        2550    40.736000     226.0000     220.3500     168.3300
        2551    40.748300     196.0000     215.4600     168.2800
        2552    40.760500     199.0000     208.3700     168.2300
        2553    40.772800     228.0000     203.6300     168.1800
        2554    40.785000     212.0000     202.4200     168.1400
        2555    40.797300     192.0000     204.1200     168.0900
        2556    40.809500     193.0000     207.9500     168.0400
        2557    40.821800     198.0000     213.2300     167.9900
        2558    40.834000     226.0000     218.5900     167.9400
        2559    40.846300     215.0000     223.1700     167.9000
        2560    40.858500     241.0000     228.8000     167.8500
        2561    40.870800     234.0000     239.7800     167.8000
        2562    40.883000     260.0000     259.2600     167.7500
        2563    40.895300     285.0000     289.8900     167.7100
        2564    40.907500     341.0000     333.3800     167.6600
        2565    40.919800     410.0000     386.9400     167.6100
        2566    40.932000     495.0000     445.7800     167.5700
        2567    40.944300     500.0000     493.3700     167.5200
        2568    40.956500     580.0000     499.4000     167.4700
        2569    40.968800     485.0000     451.0200     167.4300
        2570    40.981000     405.0000     382.8600     167.3800
        2571    40.993300     337.0000     332.7600     167.3400
        2572    41.005600     349.0000     310.4000     167.2900
        2573    41.017800     337.0000     309.5200     167.2500
        2574    41.030100     361.0000     321.8200     167.2000
        2575    41.042300     340.0000     340.0900     167.1500
        2576    41.054600     365.0000     351.0900     167.1100
        2577    41.066800     371.0000     339.3800     167.0600
        2578    41.079100     327.0000     304.2100     167.0200
        2579    41.091300     274.0000     264.3400     166.9800
        2580    41.103600     255.0000     233.8700     166.9300
        2581    41.115800     238.0000     214.2600     166.8900
        2582    41.128100     209.0000     202.0000     166.8400
        2583    41.140300     176.0000     194.2400     166.8000
        2584    41.152600     205.0000     189.3000     166.7500
        2585    41.164800     184.0000     186.2300     166.7100
        2586    41.177100     177.0000     184.4300     166.6700
        2587    41.189300     195.0000     182.5500     166.6200
        2588    41.201600     182.0000     179.9500     166.5800
        2589    41.213800     185.0000     178.4000     166.5400
        2590    41.226100     163.0000     177.4900     166.4900
        2591    41.238300     156.0000     176.9200     166.4500
        2592    41.250600     173.0000     176.5400     166.4100
        2593    41.262800     185.0000     176.3300     166.3700
        2594    41.275100     175.0000     176.3500     166.3200
        2595    41.287300     202.0000     176.5100     166.2800
        2596    41.299600     206.0000     176.2400     166.2400
        2597    41.311800     177.0000     175.7500     166.2000
        2598    41.324100     149.0000     175.6600     166.1600
        2599    41.336300     173.0000     175.8200     166.1100
        2600    41.348600     195.0000     176.1100     166.0700
        2601    41.360800     188.0000     176.5300     166.0300
        2602    41.373100     193.0000     177.0800     165.9900
        2603    41.385300     173.0000     177.7500     165.9500
        2604    41.397600     165.0000     178.5500     165.9100
        2605    41.409800     184.0000     179.4800     165.8700
        2606    41.422100     165.0000     180.5100     165.8300
        2607    41.434300     174.0000     181.6400     165.7900
        2608    41.446600     191.0000     182.8700     165.7500
        2609    41.458800     186.0000     184.2400     165.7100
        2610    41.471100     191.0000     185.8800     165.6700
        2611    41.483300     195.0000     188.0200     165.6300
        2612    41.495600     186.0000     191.0200     165.5900
        2613    41.507800     191.0000     195.4600     165.5500
        2614    41.520100     209.0000     202.2300     165.5100
        2615    41.532300     227.0000     212.7300     165.4700
        2616    41.544600     272.0000     229.0600     165.4300
        2617    41.556800     267.0000     253.6300     165.3900
        2618    41.569100     274.0000     287.8900     165.3500
        2619    41.581300     357.0000     331.1800     165.3100
        2620    41.593600     392.0000     381.1200     165.2700
        2621    41.605800     460.0000     430.6500     165.2300
        2622    41.618100     472.0000     462.9400     165.2000
        2623    41.630400     450.0000     452.5400     165.1600
        2624    41.642600     396.0000     402.9000     165.1200
        2625    41.654900     385.0000     346.5200     165.0800
        2626    41.667100     297.0000     308.7300     165.0400
        2627    41.679400     309.0000     293.6400     165.0100
        2628    41.691600     293.0000     295.7400     164.9700
        2629    41.703900     311.0000     308.4100     164.9300
        2630    41.716100     325.0000     323.8400     164.8900
        2631    41.728400     297.0000     330.0800     164.8600
        2632    41.740600     291.0000     316.0400     164.8200
        2633    41.752900     267.0000     284.5500     164.7800
        2634    41.765100     245.0000     250.5200     164.7500
        2635    41.777400     231.0000     224.3300     164.7100
        2636    41.789600     218.0000     207.0400     164.6700
        2637    41.801900     192.0000     196.0600     164.6400
        2638    41.814100     199.0000     188.9600     164.6000
        2639    41.826400     188.0000     184.2000     164.5600
        2640    41.838600     196.0000     180.8800     164.5300
        2641    41.850900     203.0000     178.5000     164.4900
        2642    41.863100     181.0000     176.8000     164.4600
        2643    41.875400     163.0000     175.7400     164.4200
        2644    41.887600     189.0000     175.1100     164.3900
        2645    41.899900     177.0000     174.7300     164.3500
        2646    41.912100     187.0000     174.9600     164.3200
        2647    41.924400     174.0000     175.8500     164.2800
        2648    41.936600     162.0000     175.4700     164.2500
        2649    41.948900     180.0000     172.4300     164.2100
        2650    41.961100     167.0000     170.8800     164.1800
        2651    41.973400     176.0000     170.2600     164.1400
        2652    41.985600     181.0000     170.0100     164.1100
        2653    41.997900     159.0000     169.9400     164.0700
        2654    42.010100     167.0000     169.9500     164.0400
        2655    42.022400     189.0000     170.2200     164.0100
        2656    42.034600     150.0000     170.7000     163.9700
        2657    42.046900     151.0000     170.4300     163.9400
        2658    42.059100     157.0000     169.0800     163.9000
        2659    42.071400     180.0000     168.3100     163.8700
        2660    42.083600     176.0000     167.9700     163.8400
        2661    42.095900     153.0000     167.7600     163.8000
        2662    42.108100     153.0000     167.5800     163.7700
        2663    42.120400     198.0000     167.4300     163.7400
        2664    42.132600     174.0000     167.2900     163.7000
        2665    42.144900     165.0000     167.1600     163.6700
        2666    42.157100     218.0000     167.0300     163.6400
        2667    42.169400     189.0000     166.9100     163.6100
        2668    42.181600     166.0000     166.8000     163.5700
        2669    42.193900     172.0000     166.6900     163.5400
        2670    42.206100     182.0000     166.5900     163.5100
        2671    42.218400     174.0000     166.5000     163.4800
        2672    42.230600     151.0000     166.4200     163.4500
        2673    42.242900     175.0000     166.3900     163.4100
        2674    42.255100     171.0000     166.4400     163.3800
        2675    42.267400     171.0000     166.6300     163.3500
        2676    42.279700     170.0000     166.9300     163.3200
        2677    42.291900     166.0000     167.3200     163.2900
        2678    42.304200     173.0000     167.9900     163.2600
        2679    42.316400     191.0000     168.6500     163.2300
        2680    42.328700     169.0000     168.5000     163.2000
        2681    42.340900     183.0000     166.8400     163.1600
        2682    42.353200     161.0000     166.0600     163.1300
        2683    42.365400     159.0000     165.8800     163.1000
        2684    42.377700     181.0000     165.9500     163.0700
        2685    42.389900     169.0000     166.1300     163.0400
        2686    42.402200     183.0000     166.4300     163.0100
        2687    42.414400     187.0000     166.9500     162.9800
        2688    42.426700     173.0000     167.4200     162.9500
        2689    42.438900     180.0000     166.9800     162.9200
        2690    42.451200     166.0000     165.9600     162.8900
        2691    42.463400     184.0000     165.4400     162.8600
        2692    42.475700     188.0000     165.3000     162.8300
        2693    42.487900     153.0000     165.2700     162.8000
        2694    42.500200     163.0000     165.2900     162.7800
        2695    42.512400     187.0000     165.3900     162.7500
        2696    42.524700     175.0000     165.5300     162.7200
        2697    42.536900     180.0000     165.4700     162.6900
        2698    42.549200     173.0000     165.2400     162.6600
        2699    42.561400     192.0000     165.1000     162.6300
        2700    42.573700     180.0000     165.1500     162.6000
        2701    42.585900     158.0000     165.3800     162.5700
        2702    42.598200     178.0000     165.6500     162.5400
        2703    42.610400     184.0000     166.0200     162.5200
        2704    42.622700     183.0000     166.6700     162.4900
        2705    42.634900     174.0000     167.5100     162.4600
        2706    42.647200     196.0000     167.0900     162.4300
        2707    42.659400     164.0000     165.9000     162.4000
        2708    42.671700     158.0000     165.5500     162.3800
        2709    42.683900     165.0000     165.5700     162.3500
        2710    42.696200     181.0000     165.7500     162.3200
        2711    42.708400     149.0000     166.0100     162.2900
        2712    42.720700     177.0000     166.3200     162.2700
        2713    42.732900     136.0000     166.7700     162.2400
        2714    42.745200     183.0000     167.3200     162.2100
        2715    42.757400     191.0000     167.4300     162.1900
        2716    42.769700     168.0000     167.1600     162.1600
        2717    42.781900     181.0000     167.3000     162.1300
        2718    42.794200     130.0000     167.7500     162.1100
        2719    42.806400     189.0000     168.5200     162.0800
        2720    42.818700     181.0000     169.7200     162.0500
        2721    42.830900     194.0000     171.2900     162.0300
        2722    42.843200     199.0000     173.0400     162.0000
        2723    42.855400     168.0000     176.1000     161.9700
        2724    42.867700     189.0000     180.8600     161.9500
        2725    42.879900     183.0000     187.2700     161.9200
        2726    42.892200     185.0000     195.0700     161.9000
        2727    42.904400     193.0000     203.4900     161.8700
        2728    42.916700     207.0000     210.4500     161.8400
        2729    42.929000     184.0000     212.3300     161.8200
        2730    42.941200     194.0000     207.4800     161.7900
        2731    42.953500     217.0000     198.3800     161.7700
        2732    42.965700     171.0000     190.6000     161.7400
        2733    42.978000     213.0000     186.6200     161.7200
        2734    42.990200     196.0000     186.2100     161.6900
        2735    43.002500     180.0000     187.5900     161.6700
        2736    43.014700     182.0000     188.9700     161.6400
        2737    43.027000     185.0000     190.9000     161.6200
        2738    43.039200     191.0000     191.2400     161.5900
        2739    43.051500     194.0000     188.4400     161.5700
        2740    43.063700     170.0000     183.4900     161.5500
        2741    43.076000     179.0000     178.6200     161.5200
        2742    43.088200     171.0000     175.2100     161.5000
        2743    43.100500     193.0000     173.3800     161.4700
        2744    43.112700     153.0000     172.3600     161.4500
        2745    43.125000     163.0000     170.8000     161.4200
        2746    43.137200     158.0000     169.6400     161.4000
        2747    43.149500     174.0000     169.2000     161.3800
        2748    43.161700     159.0000     169.1000     161.3500
        2749    43.174000     179.0000     169.1900     161.3300
        2750    43.186200     170.0000     169.4200     161.3100
        2751    43.198500     171.0000     169.8000     161.2800
        2752    43.210700     187.0000     170.3900     161.2600
        2753    43.223000     182.0000     171.2400     161.2400
        2754    43.235200     181.0000     172.2600     161.2100
        2755    43.247500     158.0000     173.7000     161.1900
        2756    43.259700     184.0000     176.0800     161.1700
        2757    43.272000     193.0000     179.7900     161.1400
        2758    43.284200     198.0000     185.3400     161.1200
        2759    43.296500     196.0000     193.0600     161.1000
        2760    43.308700     235.0000     202.9200     161.0800
        2761    43.321000     230.0000     214.4200     161.0500
        2762    43.333200     225.0000     225.7800     161.0300
        2763    43.345500     215.0000     232.5700     161.0100
        2764    43.357700     231.0000     230.1200     160.9900
        2765    43.370000     247.0000     220.0400     160.9700
        2766    43.382200     228.0000     209.5200     160.9400
        2767    43.394500     202.0000     203.4400     160.9200
        2768    43.406700     205.0000     202.2000     160.9000
        2769    43.419000     226.0000     203.8600     160.8800
        2770    43.431200     214.0000     208.1900     160.8600
        2771    43.443500     225.0000     214.8400     160.8400
        2772    43.455700     244.0000     221.8600     160.8100
        2773    43.468000     213.0000     227.3100     160.7900
        2774    43.480200     262.0000     231.6500     160.7700
        2775    43.492500     234.0000     239.6700     160.7500
        2776    43.504700     299.0000     256.2400     160.7300
        2777    43.517000     275.0000     282.9700     160.7100
        2778    43.529200     336.0000     318.6000     160.6900
        2779    43.541500     340.0000     359.3900     160.6700
        2780    43.553800     370.0000     396.4100     160.6500
        2781    43.566000     403.0000     413.7200     160.6200
        2782    43.578300     398.0000     399.6200     160.6000
        2783    43.590500     337.0000     360.7600     160.5800
        2784    43.602800     347.0000     318.3400     160.5600
        2785    43.615000     309.0000     289.0000     160.5400
        2786    43.627300     275.0000     276.5700     160.5200
        2787    43.639500     274.0000     278.1700     160.5000
        2788    43.651800     290.0000     289.2300     160.4800
        2789    43.664000     319.0000     304.0000     160.4600
        2790    43.676300     352.0000     314.6700     160.4400
        2791    43.688500     297.0000     314.2400     160.4200
        2792    43.700800     296.0000     303.2100     160.4000
        2793    43.713000     303.0000     290.4600     160.3800
        2794    43.725300     321.0000     284.9100     160.3600
        2795    43.737500     286.0000     289.3700     160.3400
        2796    43.749800     300.0000     300.3100     160.3200
        2797    43.762000     282.0000     307.4400     160.3000
        2798    43.774300     302.0000     298.1100     160.2900
        2799    43.786500     251.0000     272.4500     160.2700
        2800    43.798800     276.0000     244.8600     160.2500
        2801    43.811000     231.0000     226.1500     160.2300
        2802    43.823300     228.0000     217.6300     160.2100
        2803    43.835500     212.0000     216.8400     160.1900
        2804    43.847800     214.0000     221.2100     160.1700
        2805    43.860000     223.0000     228.3700     160.1500
        2806    43.872300     232.0000     234.4400     160.1300
        2807    43.884500     237.0000     233.6000     160.1100
        2808    43.896800     218.0000     223.2500     160.1000
        2809    43.909000     192.0000     208.3300     160.0800
        2810    43.921300     203.0000     195.3400     160.0600
        2811    43.933500     200.0000     186.4500     160.0400
        2812    43.945800     179.0000     180.8700     160.0200
        2813    43.958000     216.0000     177.3700     160.0000
        2814    43.970300     169.0000     175.1000     159.9900
        2815    43.982500     191.0000     173.5800     159.9700
        2816    43.994800     162.0000     172.5300     159.9500
        2817    44.007000     173.0000     171.8200     159.9300
        2818    44.019300     190.0000     171.3300     159.9100
        2819    44.031500     196.0000     171.0500     159.9000
        2820    44.043800     165.0000     170.9600     159.8800
        2821    44.056000     175.0000     171.1300     159.8600
        2822    44.068300     163.0000     171.5200     159.8400
        2823    44.080500     170.0000     172.0600     159.8300
        2824    44.092800     178.0000     173.0200     159.8100
        2825    44.105000     159.0000     174.4200     159.7900
        2826    44.117300     181.0000     175.0400     159.7700
        2827    44.129500     185.0000     174.0200     159.7600
        2828    44.141800     173.0000     174.0200     159.7400
        2829    44.154000     180.0000     174.7600     159.7200
        2830    44.166300     163.0000     175.8700     159.7100
        2831    44.178600     178.0000     177.2300     159.6900
        2832    44.190800     182.0000     178.7500     159.6700
        2833    44.203100     188.0000     180.4400     159.6500
        2834    44.215300     181.0000     182.3800     159.6400
        2835    44.227600     202.0000     184.3600     159.6200
        2836    44.239800     202.0000     185.7900     159.6000
        2837    44.252100     172.0000     187.6300     159.5900
        2838    44.264300     202.0000     190.8300     159.5700
        2839    44.276600     209.0000     195.7300     159.5500
        2840    44.288800     214.0000     203.1200     159.5400
        2841    44.301100     226.0000     213.6300     159.5200
        2842    44.313300     233.0000     230.7200     159.5100
        2843    44.325600     281.0000     257.2500     159.4900
        2844    44.337800     307.0000     297.0700     159.4700
        2845    44.350100     400.0000     352.4400     159.4600
        2846    44.362300     471.0000     422.7100     159.4400
        2847    44.374600     544.0000     503.3900     159.4300
        2848    44.386800     639.0000     576.9600     159.4100
        2849    44.399100     668.0000     606.2200     159.3900
        2850    44.411300     685.0000     563.5200     159.3800
        2851    44.423600     535.0000     475.1100     159.3600
        2852    44.435800     423.0000     393.8000     159.3500
        2853    44.448100     332.0000     345.2100     159.3300
        2854    44.460300     330.0000     328.5500     159.3200
        2855    44.472600     349.0000     335.5700     159.3000
        2856    44.484800     397.0000     358.4300     159.2800
        2857    44.497100     394.0000     388.2300     159.2700
        2858    44.509300     425.0000     409.4300     159.2500
        2859    44.521600     418.0000     403.1200     159.2400
        2860    44.533800     391.0000     367.1200     159.2200
        2861    44.546100     322.0000     322.7000     159.2100
        2862    44.558300     310.0000     290.0600     159.1900
        2863    44.570600     279.0000     273.8700     159.1800
        2864    44.582800     256.0000     269.8300     159.1600
        2865    44.595100     239.0000     270.1600     159.1500
        2866    44.607300     222.0000     265.0800     159.1300
        2867    44.619600     242.0000     249.6300     159.1200
        2868    44.631800     213.0000     229.6900     159.1000
        2869    44.644100     217.0000     213.7000     159.0900
        2870    44.656300     186.0000     204.4400     159.0700
        2871    44.668600     220.0000     200.9400     159.0600
        2872    44.680800     205.0000     201.5900     159.0400
        2873    44.693100     199.0000     205.0000     159.0300
        2874    44.705300     182.0000     209.4800     159.0200
        2875    44.717600     195.0000     212.0300     159.0000
        2876    44.729800     205.0000     209.4000     158.9900
        2877    44.742100     210.0000     202.0100     158.9700
        2878    44.754300     188.0000     194.0600     158.9600
        2879    44.766600     193.0000     188.7700     158.9400
        2880    44.778800     171.0000     186.5200     158.9300
        2881    44.791100     188.0000     186.4600     158.9200
        2882    44.803300     176.0000     187.3500     158.9000
        2883    44.815600     211.0000     187.4500     158.8900
        2884    44.827800     191.0000     185.3500     158.8700
        2885    44.840100     207.0000     181.5200     158.8600
        2886    44.852400     200.0000     177.8300     158.8500
        2887    44.864600     184.0000     175.3900     158.8300
        2888    44.876900     163.0000     174.3100     158.8200
        2889    44.889100     181.0000     174.3000     158.8000
        2890    44.901400     187.0000     175.0400     158.7900
        2891    44.913600     193.0000     176.2100     158.7800
        2892    44.925900     166.0000     177.2900     158.7600
        2893    44.938100     161.0000     177.5700     158.7500
        2894    44.950400     195.0000     176.7200     158.7400
        2895    44.962600     212.0000     175.3200     158.7200
        2896    44.974900     197.0000     174.2200     158.7100
        2897    44.987100     206.0000     173.7400     158.7000
        2898    44.999400     180.0000     173.8200     158.6800
        2899    45.011600     178.0000     174.2900     158.6700
        2900    45.023900     173.0000     175.0200     158.6600
        2901    45.036100     191.0000     175.9000     158.6400
        2902    45.048400     186.0000     176.9300     158.6300
        2903    45.060600     190.0000     178.1300     158.6200
        2904    45.072900     194.0000     179.6400     158.6000
        2905    45.085100     187.0000     181.6700     158.5900
        2906    45.097400     184.0000     184.5500     158.5800
        2907    45.109600     195.0000     188.7500     158.5600
        2908    45.121900     195.0000     195.0100     158.5500
        2909    45.134100     216.0000     204.5200     158.5400
        2910    45.146400     208.0000     219.1700     158.5300
        2911    45.158600     259.0000     241.6500     158.5100
        2912    45.170900     294.0000     274.7700     158.5000
        2913    45.183100     326.0000     320.0300     158.4900
        2914    45.195400     364.0000     376.5600     158.4700
        2915    45.207600     408.0000     439.4900     158.4600
        2916    45.219900     446.0000     493.3500     158.4500
        2917    45.232100     486.0000     510.0300     158.4400
        2918    45.244400     437.0000     473.0600     158.4200
        2919    45.256600     407.0000     404.7700     158.4100
        2920    45.268900     342.0000     342.8600     158.4000
        2921    45.281100     282.0000     305.2700     158.3900
        2922    45.293400     322.0000     291.6400     158.3700
        2923    45.305600     298.0000     296.2300     158.3600
        2924    45.317900     292.0000     313.0500     158.3500
        2925    45.330100     328.0000     335.1900     158.3400
        2926    45.342400     304.0000     351.3400     158.3200
        2927    45.354600     320.0000     347.3000     158.3100
        2928    45.366900     328.0000     318.3700     158.3000
        2929    45.379100     250.0000     277.5000     158.2900
        2930    45.391400     254.0000     241.9200     158.2800
        2931    45.403600     201.0000     217.1400     158.2600
        2932    45.415900     188.0000     201.2500     158.2500
        2933    45.428100     205.0000     191.1600     158.2400
        2934    45.440400     183.0000     184.5900     158.2300
        2935    45.452600     194.0000     180.2200     158.2100
        2936    45.464900     194.0000     177.3700     158.2000
        2937    45.477100     201.0000     175.3700     158.1900
        2938    45.489400     171.0000     173.1500     158.1800
        2939    45.501700     176.0000     171.0100     158.1700
        2940    45.513900     177.0000     169.4500     158.1600
        2941    45.526200     152.0000     168.3700     158.1400
        2942    45.538400     175.0000     167.5700     158.1300
        2943    45.550700     177.0000     166.9400     158.1200
        2944    45.562900     172.0000     166.4400     158.1100
        2945    45.575200     181.0000     166.0400     158.1000
        2946    45.587400     162.0000     165.7500     158.0800
        2947    45.599700     171.0000     165.4600     158.0700
        2948    45.611900     189.0000     165.1200     158.0600
        2949    45.624200     168.0000     164.8900     158.0500
        2950    45.636400     152.0000     164.7700     158.0400
        2951    45.648700     158.0000     164.7200     158.0300
        2952    45.660900     156.0000     164.7000     158.0100
        2953    45.673200     164.0000     164.7000     158.0000
        2954    45.685400     162.0000     164.8500     157.9900
        2955    45.697700     156.0000     164.9000     157.9800
        2956    45.709900     154.0000     164.6200     157.9700
        2957    45.722200     183.0000     164.6400     157.9600
        2958    45.734400     190.0000     164.9300     157.9500
        2959    45.746700     165.0000     165.4900     157.9300
        2960    45.758900     142.0000     166.4500     157.9200
        2961    45.771200     177.0000     167.9800     157.9100
        2962    45.783400     163.0000     170.1500     157.9000
        2963    45.795700     180.0000     172.9800     157.8900
        2964    45.807900     156.0000     176.5100     157.8800
        2965    45.820200     173.0000     180.0800     157.8700
        2966    45.832400     170.0000     182.2600     157.8500
        2967    45.844700     185.0000     181.5000     157.8400
        2968    45.856900     169.0000     177.9500     157.8300
        2969    45.869200     173.0000     173.9200     157.8200
        2970    45.881400     187.0000     171.1400     157.8100
        2971    45.893700     148.0000     169.8600     157.8000
        2972    45.905900     158.0000     169.7600     157.7900
        2973    45.918200     163.0000     170.5000     157.7800
        2974    45.930400     173.0000     171.8300     157.7700
        2975    45.942700     146.0000     173.3400     157.7500
        2976    45.954900     160.0000     174.2800     157.7400
        2977    45.967200     163.0000     173.8300     157.7300
        2978    45.979400     188.0000     172.2300     157.7200
        2979    45.991700     166.0000     170.7200     157.7100
        2980    46.003900     173.0000     169.9700     157.7000
        2981    46.016200     184.0000     168.7100     157.6900
        2982    46.028400     163.0000     166.9800     157.6800
        2983    46.040700     180.0000     166.2600     157.6700
        2984    46.052900     171.0000     166.0300     157.6500
        2985    46.065200     182.0000     166.0400     157.6400
        2986    46.077400     167.0000     166.1900     157.6300
        2987    46.089700     171.0000     166.4400     157.6200
        2988    46.101900     174.0000     166.7800     157.6100
        2989    46.114200     172.0000     167.2900     157.6000
        2990    46.126500     154.0000     167.8500     157.5900
        2991    46.138700     160.0000     167.8700     157.5800
        2992    46.151000     161.0000     167.6000     157.5700
        2993    46.163200     155.0000     167.6400     157.5600
        2994    46.175500     186.0000     167.8600     157.5500
        2995    46.187700     188.0000     168.1400     157.5400
        2996    46.200000     142.0000     168.4400     157.5200
        2997    46.212200     173.0000     168.7600     157.5100
        2998    46.224500     160.0000     169.0900     157.5000
        2999    46.236700     168.0000     169.4200     157.4900
        3000    46.249000     165.0000     169.7500     157.4800
        3001    46.261200     186.0000     170.0700     157.4700
        3002    46.273500     194.0000     170.4000     157.4600
        3003    46.285700     168.0000     170.7400     157.4500
        3004    46.298000     147.0000     171.0900     157.4400
        3005    46.310200     184.0000     171.4700     157.4300
        3006    46.322500     176.0000     171.8900     157.4200
        3007    46.334700     153.0000     172.4000     157.4100
        3008    46.347000     175.0000     173.0300     157.4000
        3009    46.359200     159.0000     173.8800     157.3800
        3010    46.371500     168.0000     175.0800     157.3700
        3011    46.383700     197.0000     176.7700     157.3600
        3012    46.396000     165.0000     179.0700     157.3500
        3013    46.408200     163.0000     181.9600     157.3400
        3014    46.420500     156.0000     185.2900     157.3300
        3015    46.432700     192.0000     188.4000     157.3200
        3016    46.445000     185.0000     189.8400     157.3100
        3017    46.457200     167.0000     188.3900     157.3000
        3018    46.469500     164.0000     185.2900     157.2900
        3019    46.481700     192.0000     182.6100     157.2800
        3020    46.494000     169.0000     181.2400     157.2700
        3021    46.506200     219.0000     181.1400     157.2600
        3022    46.518500     202.0000     182.0400     157.2500
        3023    46.530700     187.0000     183.7000     157.2400
        3024    46.543000     177.0000     185.9100     157.2200
        3025    46.555200     178.0000     188.2900     157.2100
        3026    46.567500     193.0000     190.1200     157.2000
        3027    46.579700     200.0000     190.8700     157.1900
        3028    46.592000     201.0000     191.0400     157.1800
        3029    46.604200     182.0000     191.5600     157.1700
        3030    46.616500     172.0000     192.8200     157.1600
        3031    46.628700     188.0000     194.7300     157.1500
        3032    46.641000     187.0000     197.0500     157.1400
        3033    46.653200     176.0000     199.6300     157.1300
        3034    46.665500     171.0000     202.4600     157.1200
        3035    46.677700     196.0000     205.7100     157.1100
        3036    46.690000     201.0000     209.7500     157.1000
        3037    46.702200     197.0000     215.1500     157.0900
        3038    46.714500     213.0000     222.7200     157.0800
        3039    46.726700     220.0000     233.6600     157.0700
        3040    46.739000     233.0000     249.7700     157.0500
        3041    46.751300     286.0000     274.0400     157.0400
        3042    46.763500     309.0000     311.2500     157.0300
        3043    46.775800     404.0000     368.5500     157.0200
        3044    46.788000     470.0000     454.4300     157.0100
        3045    46.800300     611.0000     574.8700     157.0000
        3046    46.812500     776.0000     729.6800     156.9900
        3047    46.824800     971.0000     908.6100     156.9800
        3048    46.837000    1079.0000    1074.3200     156.9700
        3049    46.849300    1121.0000    1148.9400     156.9600
        3050    46.861500    1114.0000    1069.8400     156.9500
        3051    46.873800     887.0000     880.8500     156.9400
        3052    46.886000     739.0000     691.8700     156.9300
        3053    46.898300     583.0000     566.0700     156.9200
        3054    46.910500     506.0000     509.0000     156.9100
        3055    46.922800     509.0000     506.5100     156.8900
        3056    46.935000     534.0000     543.5600     156.8800
        3057    46.947300     585.0000     605.5400     156.8700
        3058    46.959500     673.0000     669.6800     156.8600
        3059    46.971800     669.0000     697.5600     156.8500
        3060    46.984000     639.0000     656.0500     156.8400
        3061    46.996300     589.0000     557.8700     156.8300
        3062    47.008500     450.0000     451.6200     156.8200
        3063    47.020800     370.0000     370.4400     156.8100
        3064    47.033000     343.0000     318.4700     156.8000
        3065    47.045300     296.0000     287.2200     156.7900
        3066    47.057500     254.0000     266.9700     156.7800
        3067    47.069800     282.0000     250.6900     156.7700
        3068    47.082000     214.0000     236.5800     156.7500
        3069    47.094300     213.0000     225.6500     156.7400
        3070    47.106500     229.0000     215.2500     156.7300
        3071    47.118800     188.0000     203.6500     156.7200
        3072    47.131000     188.0000     197.3100     156.7100
        3073    47.143300     211.0000     194.3800     156.7000
        3074    47.155500     192.0000     193.4200     156.6900
        3075    47.167800     201.0000     193.4000     156.6800
        3076    47.180000     176.0000     193.1500     156.6700
        3077    47.192300     204.0000     191.4900     156.6600
        3078    47.204500     194.0000     188.5800     156.6500
        3079    47.216800     209.0000     185.5600     156.6400
        3080    47.229000     189.0000     182.1100     156.6200
        3081    47.241300     177.0000     177.2900     156.6100
        3082    47.253500     162.0000     173.8300     156.6000
        3083    47.265800     179.0000     171.8400     156.5900
        3084    47.278000     176.0000     170.5300     156.5800
        3085    47.290300     173.0000     169.5800     156.5700
        3086    47.302500     192.0000     168.8600     156.5600
        3087    47.314800     155.0000     168.2600     156.5500
        3088    47.327000     149.0000     167.7500     156.5400
        3089    47.339300     159.0000     167.3500     156.5300
        3090    47.351500     177.0000     167.0400     156.5100
        3091    47.363800     186.0000     166.7900     156.5000
        3092    47.376000     171.0000     166.5900     156.4900
        3093    47.388300     152.0000     166.4500     156.4800
        3094    47.400600     146.0000     166.3500     156.4700
        3095    47.412800     169.0000     166.3100     156.4600
        3096    47.425100     161.0000     166.3100     156.4500
        3097    47.437300     166.0000     166.3400     156.4400
        3098    47.449600     174.0000     166.4000     156.4300
        3099    47.461800     175.0000     166.5200     156.4100
        3100    47.474100     157.0000     166.7000     156.4000
        3101    47.486300     134.0000     166.9300     156.3900
        3102    47.498600     171.0000     167.2200     156.3800
        3103    47.510800     195.0000     167.5800     156.3700
        3104    47.523100     173.0000     168.0200     156.3600
        3105    47.535300     151.0000     168.5400     156.3500
        3106    47.547600     189.0000     169.1700     156.3400
        3107    47.559800     167.0000     169.9000     156.3200
        3108    47.572100     174.0000     170.7400     156.3100
        3109    47.584300     177.0000     171.7000     156.3000
        3110    47.596600     164.0000     172.7600     156.2900
        3111    47.608800     157.0000     173.9000     156.2800
        3112    47.621100     184.0000     175.0900     156.2700
        3113    47.633300     166.0000     176.3000     156.2600
        3114    47.645600     171.0000     177.5300     156.2400
        3115    47.657800     159.0000     178.8400     156.2300
        3116    47.670100     168.0000     180.3200     156.2200
        3117    47.682300     184.0000     182.1700     156.2100
        3118    47.694600     185.0000     184.6400     156.2000
        3119    47.706800     171.0000     188.0700     156.1900
        3120    47.719100     182.0000     192.9800     156.1700
        3121    47.731300     210.0000     200.1500     156.1600
        3122    47.743600     222.0000     210.9000     156.1500
        3123    47.755800     242.0000     227.3300     156.1400
        3124    47.768100     255.0000     252.5600     156.1300
        3125    47.780300     282.0000     290.1600     156.1200
        3126    47.792600     328.0000     342.6300     156.1000
        3127    47.804800     418.0000     409.6900     156.0900
        3128    47.817100     523.0000     485.9800     156.0800
        3129    47.829300     587.0000     552.4500     156.0700
        3130    47.841600     635.0000     573.9400     156.0600
        3131    47.853800     552.0000     529.4600     156.0400
        3132    47.866100     474.0000     446.5100     156.0300
        3133    47.878300     415.0000     370.5100     156.0200
        3134    47.890600     353.0000     322.2800     156.0100
        3135    47.902800     295.0000     301.5000     156.0000
        3136    47.915100     317.0000     302.2200     155.9900
        3137    47.927300     305.0000     318.9000     155.9700
        3138    47.939600     334.0000     346.1000     155.9600
        3139    47.951800     358.0000     374.9200     155.9500
        3140    47.964100     403.0000     389.4400     155.9400
        3141    47.976300     394.0000     374.8300     155.9200
        3142    47.988600     330.0000     335.0700     155.9100
        3143    48.000800     300.0000     290.3800     155.9000
        3144    48.013100     230.0000     255.5100     155.8900
        3145    48.025400     235.0000     232.6000     155.8800
        3146    48.037600     196.0000     218.2800     155.8600
        3147    48.049900     196.0000     209.0700     155.8500
        3148    48.062100     197.0000     202.9500     155.8400
        3149    48.074400     193.0000     199.1200     155.8300
        3150    48.086600     188.0000     197.3800     155.8100
        3151    48.098900     204.0000     197.6600     155.8000
        3152    48.111100     202.0000     200.1300     155.7900
        3153    48.123400     213.0000     205.2900     155.7800
        3154    48.135600     207.0000     214.3000     155.7600
        3155    48.147900     234.0000     229.0600     155.7500
        3156    48.160100     245.0000     252.3700     155.7400
        3157    48.172400     290.0000     287.4100     155.7300
        3158    48.184600     343.0000     336.2700     155.7100
        3159    48.196900     407.0000     398.6800     155.7000
        3160    48.209100     493.0000     469.1800     155.6900
        3161    48.221400     566.0000     528.7400     155.6800
        3162    48.233600     580.0000     543.8900     155.6600
        3163    48.245900     562.0000     497.9300     155.6500
        3164    48.258100     461.0000     418.8700     155.6400
        3165    48.270400     367.0000     347.6500     155.6300
        3166    48.282600     310.0000     303.6700     155.6100
        3167    48.294900     282.0000     284.8300     155.6000
        3168    48.307100     274.0000     285.3300     155.5900
        3169    48.319400     283.0000     300.5200     155.5700
        3170    48.331600     325.0000     325.4400     155.5600
        3171    48.343900     366.0000     351.9200     155.5500
        3172    48.356100     357.0000     365.2000     155.5300
        3173    48.368400     382.0000     351.2700     155.5200
        3174    48.380600     319.0000     313.4500     155.5100
        3175    48.392900     282.0000     270.0200     155.5000
        3176    48.405100     223.0000     235.5000     155.4800
        3177    48.417400     207.0000     212.4100     155.4700
        3178    48.429600     204.0000     197.5200     155.4600
        3179    48.441900     184.0000     187.8700     155.4400
        3180    48.454100     186.0000     181.4300     155.4300
        3181    48.466400     187.0000     176.9400     155.4200
        3182    48.478600     165.0000     173.6700     155.4000
        3183    48.490900     172.0000     171.2200     155.3900
        3184    48.503100     144.0000     169.3300     155.3800
        3185    48.515400     168.0000     167.8300     155.3600
        3186    48.527600     165.0000     166.6200     155.3500
        3187    48.539900     169.0000     165.6300     155.3400
        3188    48.552100     164.0000     164.8100     155.3200
        3189    48.564400     171.0000     164.1000     155.3100
        3190    48.576600     172.0000     163.4500     155.2900
        3191    48.588900     147.0000     162.9100     155.2800
        3192    48.601100     162.0000     162.4500     155.2700
        3193    48.613400     138.0000     162.0400     155.2500
        3194    48.625600     168.0000     161.6900     155.2400
        3195    48.637900     138.0000     161.3800     155.2300
        3196    48.650100     147.0000     161.1000     155.2100
        3197    48.662400     152.0000     160.8500     155.2000
        3198    48.674700     186.0000     160.6400     155.1800
        3199    48.686900     154.0000     160.4400     155.1700
        3200    48.699100     153.0000     160.2500     155.1600
        3201    48.711400     159.0000     160.0700     155.1400
        3202    48.723700     160.0000     159.9200     155.1300
        3203    48.735900     156.0000     159.7800     155.1100
        3204    48.748200     160.0000     159.6600     155.1000
        3205    48.760400     164.0000     159.5500     155.0900
        3206    48.772700     148.0000     159.4500     155.0700
        3207    48.784900     157.0000     159.3700     155.0600
        3208    48.797200     155.0000     159.2900     155.0400
        3209    48.809400     157.0000     159.2200     155.0300
        3210    48.821700     163.0000     159.1600     155.0100
        3211    48.833900     170.0000     159.1100     155.0000
        3212    48.846200     151.0000     159.0700     154.9900
        3213    48.858400     156.0000     159.0400     154.9700
        3214    48.870700     149.0000     159.0400     154.9600
        3215    48.882900     158.0000     159.0500     154.9400
        3216    48.895200     156.0000     159.0900     154.9300
        3217    48.907400     144.0000     159.1700     154.9100
        3218    48.919700     145.0000     159.3000     154.9000
        3219    48.931900     142.0000     159.4200     154.8800
        3220    48.944200     159.0000     159.2500     154.8700
        3221    48.956400     168.0000     159.1100     154.8500
        3222    48.968700     132.0000     159.0800     154.8400
        3223    48.980900     148.0000     159.1000     154.8200
        3224    48.993200     167.0000     159.1400     154.8100
        3225    49.005400     146.0000     159.2000     154.7900
        3226    49.017700     161.0000     159.2800     154.7800
        3227    49.029900     184.0000     159.3700     154.7600
        3228    49.042200     164.0000     159.4900     154.7500
        3229    49.054400     153.0000     159.6400     154.7300
        3230    49.066700     142.0000     159.7300     154.7200
        3231    49.078900     168.0000     159.7400     154.7000
        3232    49.091200     152.0000     159.7900     154.6900
        3233    49.103400     154.0000     159.9100     154.6700
        3234    49.115700     134.0000     160.0500     154.6600
        3235    49.127900     169.0000     160.2400     154.6400
        3236    49.140200     180.0000     160.4500     154.6300
        3237    49.152400     159.0000     160.7100     154.6100
        3238    49.164700     159.0000     161.0600     154.6000
        3239    49.176900     156.0000     161.4900     154.5800
        3240    49.189200     150.0000     161.9900     154.5700
        3241    49.201400     161.0000     162.5700     154.5500
        3242    49.213700     148.0000     163.1300     154.5300
        3243    49.225900     154.0000     163.1400     154.5200
        3244    49.238200     186.0000     162.6700     154.5000
        3245    49.250400     160.0000     162.4500     154.4900
        3246    49.262700     160.0000     162.4300     154.4700
        3247    49.274900     142.0000     162.5200     154.4600
        3248    49.287200     154.0000     162.7000     154.4400
        3249    49.299400     150.0000     162.9600     154.4200
        3250    49.311700     151.0000     163.2800     154.4100
        3251    49.324000     151.0000     163.6400     154.3900
        3252    49.336200     182.0000     164.0300     154.3800
        3253    49.348500     168.0000     164.3400     154.3600
        3254    49.360700     154.0000     164.3500     154.3400
        3255    49.373000     180.0000     164.2600     154.3300
        3256    49.385200     164.0000     164.2800     154.3100
        3257    49.397500     164.0000     164.4000     154.2900
        3258    49.409700     153.0000     164.5800     154.2800
        3259    49.422000     151.0000     164.8200     154.2600
        3260    49.434200     159.0000     165.1100     154.2500
        3261    49.446500     156.0000     165.3100     154.2300
        3262    49.458700     162.0000     165.3500     154.2100
        3263    49.471000     186.0000     165.5000     154.2000
        3264    49.483200     170.0000     165.7200     154.1800
        3265    49.495500     149.0000     165.9800     154.1600
        3266    49.507700     156.0000     166.2800     154.1500
        3267    49.520000     157.0000     166.6100     154.1300
        3268    49.532200     154.0000     166.9700     154.1100
        3269    49.544500     159.0000     167.3700     154.1000
        3270    49.556700     160.0000     167.7900     154.0800
        3271    49.569000     175.0000     168.2200     154.0600
        3272    49.581200     168.0000     168.5600     154.0500
        3273    49.593500     180.0000     168.8700     154.0300
        3274    49.605700     189.0000     169.2500     154.0100
        3275    49.618000     177.0000     169.7400     153.9900
        3276    49.630200     194.0000     170.3700     153.9800
        3277    49.642500     173.0000     171.2100     153.9600
        3278    49.654700     146.0000     172.3900     153.9400
        3279    49.667000     168.0000     174.0500     153.9300
        3280    49.679200     165.0000     176.4500     153.9100
        3281    49.691500     188.0000     179.9700     153.8900
        3282    49.703700     171.0000     185.2400     153.8700
        3283    49.716000     180.0000     193.1800     153.8600
        3284    49.728200     221.0000     204.9900     153.8400
        3285    49.740500     205.0000     221.5100     153.8200
        3286    49.752700     250.0000     242.7400     153.8000
        3287    49.765000     287.0000     267.7500     153.7900
        3288    49.777200     328.0000     291.6700     153.7700
        3289    49.789500     355.0000     302.1500     153.7500
        3290    49.801700     323.0000     291.8300     153.7300
        3291    49.814000     286.0000     269.8100     153.7200
        3292    49.826200     253.0000     245.5800     153.7000
        3293    49.838500     239.0000     226.9300     153.6800
        3294    49.850700     222.0000     216.3200     153.6600
        3295    49.863000     221.0000     213.3100     153.6400
        3296    49.875200     208.0000     216.6500     153.6300
        3297    49.887500     223.0000     224.2800     153.6100
        3298    49.899700     241.0000     232.6600     153.5900
        3299    49.912000     236.0000     240.4300     153.5700
        3300    49.924200     252.0000     241.8300     153.5500
        3301    49.936500     233.0000     234.4200     153.5300
        3302    49.948700     224.0000     222.0900     153.5200
        3303    49.961000     224.0000     209.3600     153.5000
        3304    49.973300     190.0000     199.3200     153.4800
        3305    49.985500     179.0000     192.9900     153.4600
        3306    49.997800     176.0000     189.9800     153.4400
        3307    50.010000     199.0000     188.2100     153.4200
        3308    50.022300     182.0000     185.8100     153.4100
        3309    50.034500     200.0000     184.9400     153.3900
        3310    50.046800     175.0000     186.3500     153.3700
        3311    50.059000     188.0000     190.3400     153.3500
        3312    50.071300     193.0000     197.4700     153.3300
        3313    50.083500     197.0000     209.1000     153.3100
        3314    50.095800     213.0000     226.2600     153.2900
        3315    50.108000     247.0000     252.4200     153.2700
        3316    50.120300     298.0000     288.0600     153.2600
        3317    50.132500     326.0000     331.8100     153.2400
        3318    50.144800     343.0000     375.9000     153.2200
        3319    50.157000     361.0000     403.3200     153.2000
        3320    50.169300     368.0000     395.8900     153.1800
        3321    50.181500     340.0000     355.3800     153.1600
        3322    50.193800     321.0000     305.7900     153.1400
        3323    50.206000     262.0000     267.0600     153.1200
        3324    50.218300     254.0000     244.3100     153.1000
        3325    50.230500     217.0000     235.4700     153.0800
        3326    50.242800     213.0000     237.6100     153.0600
        3327    50.255000     226.0000     248.4000     153.0400
        3328    50.267300     236.0000     265.1700     153.0200
        3329    50.279500     266.0000     282.9300     153.0100
        3330    50.291800     275.0000     292.8600     152.9900
        3331    50.304000     272.0000     286.3800     152.9700
        3332    50.316300     263.0000     263.9500     152.9500
        3333    50.328500     246.0000     236.2300     152.9300
        3334    50.340800     189.0000     213.8300     152.9100
        3335    50.353000     180.0000     198.5700     152.8900
        3336    50.365300     173.0000     188.8200     152.8700
        3337    50.377500     162.0000     182.7000     152.8500
        3338    50.389800     164.0000     178.9200     152.8300
        3339    50.402000     164.0000     176.7400     152.8100
        3340    50.414300     166.0000     175.7800     152.7900
        3341    50.426500     169.0000     175.9800     152.7700
        3342    50.438800     179.0000     177.4000     152.7500
        3343    50.451000     169.0000     179.8900     152.7300
        3344    50.463300     165.0000     184.0300     152.7100
        3345    50.475500     191.0000     191.2800     152.6900
        3346    50.487800     213.0000     202.3100     152.6700
        3347    50.500000     206.0000     217.1400     152.6500
        3348    50.512300     252.0000     234.6000     152.6300
        3349    50.524500     248.0000     250.4000     152.6000
        3350    50.536800     267.0000     256.2700     152.5800
        3351    50.549000     269.0000     246.7700     152.5600
        3352    50.561300     240.0000     227.5100     152.5400
        3353    50.573500     203.0000     208.9200     152.5200
        3354    50.585800     193.0000     196.1900     152.5000
        3355    50.598000     185.0000     189.5400     152.4800
        3356    50.610300     195.0000     187.7500     152.4600
        3357    50.622600     181.0000     189.8000     152.4400
        3358    50.634800     182.0000     194.8500     152.4200
        3359    50.647100     207.0000     201.7600     152.4000
        3360    50.659300     221.0000     208.0900     152.3800
        3361    50.671600     231.0000     209.8700     152.3600
        3362    50.683800     206.0000     204.5500     152.3300
        3363    50.696100     176.0000     194.3900     152.3100
        3364    50.708300     172.0000     184.1200     152.2900
        3365    50.720600     179.0000     176.3500     152.2700
        3366    50.732800     203.0000     171.1600     152.2500
        3367    50.745100     164.0000     167.8300     152.2300
        3368    50.757300     167.0000     165.6500     152.2100
        3369    50.769600     171.0000     164.1900     152.1900
        3370    50.781800     169.0000     163.2100     152.1600
        3371    50.794100     145.0000     162.5600     152.1400
        3372    50.806300     158.0000     162.1500     152.1200
        3373    50.818600     163.0000     161.9400     152.1000
        3374    50.830800     179.0000     161.9300     152.0800
        3375    50.843100     168.0000     161.9700     152.0600
        3376    50.855300     184.0000     161.6200     152.0300
        3377    50.867600     168.0000     161.3200     152.0100
        3378    50.879800     164.0000     161.2500     151.9900
        3379    50.892100     156.0000     161.3000     151.9700
        3380    50.904300     146.0000     161.4200     151.9500
        3381    50.916600     165.0000     161.6200     151.9200
        3382    50.928800     169.0000     161.9200     151.9000
        3383    50.941100     163.0000     162.3500     151.8800
        3384    50.953300     157.0000     162.9500     151.8600
        3385    50.965600     153.0000     163.7900     151.8400
        3386    50.977800     162.0000     164.9000     151.8100
        3387    50.990100     179.0000     166.1700     151.7900
        3388    51.002300     178.0000     167.8700     151.7700
        3389    51.014600     191.0000     170.4800     151.7500
        3390    51.026800     190.0000     174.3800     151.7300
        3391    51.039100     178.0000     180.0700     151.7000
        3392    51.051300     211.0000     188.0800     151.6800
        3393    51.063600     201.0000     198.6200     151.6600
        3394    51.075800     227.0000     211.2800     151.6400
        3395    51.088100     222.0000     224.0000     151.6100
        3396    51.100300     232.0000     231.9900     151.5900
        3397    51.112600     241.0000     230.2800     151.5700
        3398    51.124800     205.0000     219.9000     151.5400
        3399    51.137100     202.0000     207.7300     151.5200
        3400    51.149300     202.0000     199.2100     151.5000
        3401    51.161600     207.0000     195.8300     151.4800
        3402    51.173800     229.0000     197.3800     151.4500
        3403    51.186100     183.0000     203.7500     151.4300
        3404    51.198300     221.0000     215.4500     151.4100
        3405    51.210600     269.0000     233.5900     151.3800
        3406    51.222800     272.0000     259.3600     151.3600
        3407    51.235100     301.0000     292.9300     151.3400
        3408    51.247300     368.0000     332.9400     151.3100
        3409    51.259600     404.0000     377.8000     151.2900
        3410    51.271900     441.0000     422.0700     151.2700
        3411    51.284100     522.0000     448.1100     151.2400
        3412    51.296400     518.0000     433.9200     151.2200
        3413    51.308600     411.0000     382.4800     151.2000
        3414    51.320900     359.0000     322.7900     151.1700
        3415    51.333100     253.0000     277.1300     151.1500
        3416    51.345400     259.0000     250.2600     151.1300
        3417    51.357600     226.0000     239.2000     151.1000
        3418    51.369900     199.0000     240.5500     151.0800
        3419    51.382100     265.0000     251.8800     151.0600
        3420    51.394400     256.0000     270.8200     151.0300
        3421    51.406600     324.0000     292.8500     151.0100
        3422    51.418900     326.0000     308.6000     150.9900
        3423    51.431100     349.0000     307.1600     150.9600
        3424    51.443400     296.0000     286.6600     150.9400
        3425    51.455600     257.0000     258.3700     150.9100
        3426    51.467900     215.0000     233.7000     150.8900
        3427    51.480100     199.0000     215.4500     150.8700
        3428    51.492400     181.0000     201.5200     150.8400
        3429    51.504600     185.0000     190.4200     150.8200
        3430    51.516900     174.0000     182.0500     150.7900
        3431    51.529100     169.0000     176.2600     150.7700
        3432    51.541400     172.0000     172.4900     150.7500
        3433    51.553600     151.0000     170.1500     150.7200
        3434    51.565900     179.0000     169.0300     150.7000
        3435    51.578100     191.0000     168.9300     150.6700
        3436    51.590400     150.0000     169.6100     150.6500
        3437    51.602600     182.0000     170.8500     150.6200
        3438    51.614900     170.0000     171.9600     150.6000
        3439    51.627100     157.0000     170.8900     150.5700
        3440    51.639400     162.0000     167.4500     150.5500
        3441    51.651600     148.0000     164.1800     150.5300
        3442    51.663900     159.0000     161.9700     150.5000
        3443    51.676100     165.0000     160.5100     150.4800
        3444    51.688400     189.0000     159.5600     150.4500
        3445    51.700600     160.0000     158.9400     150.4300
        3446    51.712900     156.0000     158.5700     150.4000
        3447    51.725100     154.0000     158.4100     150.3800
        3448    51.737400     159.0000     158.4800     150.3500
        3449    51.749600     161.0000     158.7700     150.3300
        3450    51.761900     160.0000     158.7300     150.3000
        3451    51.774100     143.0000     157.9400     150.2800
        3452    51.786400     153.0000     157.0800     150.2500
        3453    51.798600     159.0000     156.5700     150.2300
        3454    51.810900     151.0000     156.2900     150.2000
        3455    51.823100     165.0000     156.0900     150.1800
        3456    51.835400     159.0000     155.9300     150.1500
        3457    51.847600     143.0000     155.8000     150.1300
        3458    51.859900     120.0000     155.6800     150.1000
        3459    51.872100     169.0000     155.5800     150.0800
        3460    51.884400     164.0000     155.4900     150.0500
        3461    51.896700     145.0000     155.4200     150.0300
        3462    51.908900     164.0000     155.3600     150.0000
        3463    51.921200     159.0000     155.3300     149.9800
        3464    51.933400     138.0000     155.3500     149.9500
        3465    51.945700     155.0000     155.4500     149.9200
        3466    51.957900     144.0000     155.6100     149.9000
        3467    51.970200     151.0000     155.9400     149.8700
        3468    51.982400     169.0000     156.4200     149.8500
        3469    51.994700     162.0000     156.3100     149.8200
        3470    52.006900     164.0000     155.5600     149.8000
        3471    52.019200     167.0000     155.2100     149.7700
        3472    52.031400     126.0000     155.0900     149.7400
        3473    52.043700     137.0000     155.0500     149.7200
        3474    52.055900     162.0000     155.0600     149.6900
        3475    52.068200     144.0000     155.1200     149.6700
        3476    52.080400     150.0000     155.2100     149.6400
        3477    52.092700     152.0000     155.3500     149.6200
        3478    52.104900     169.0000     155.5700     149.5900
        3479    52.117200     141.0000     155.8900     149.5600
        3480    52.129400     136.0000     156.0900     149.5400
        3481    52.141700     149.0000     155.9400     149.5100
        3482    52.153900     145.0000     155.8400     149.4900
        3483    52.166200     161.0000     155.8600     149.4600
        3484    52.178400     174.0000     155.8600     149.4300
        3485    52.190700     150.0000     155.9200     149.4100
        3486    52.202900     159.0000     156.0100     149.3800
        3487    52.215200     145.0000     156.1200     149.3500
        3488    52.227400     162.0000     156.2600     149.3300
        3489    52.239700     146.0000     156.4500     149.3000
        3490    52.251900     147.0000     156.6800     149.2800
        3491    52.264200     164.0000     157.0000     149.2500
        3492    52.276400     157.0000     157.4200     149.2200
        3493    52.288700     158.0000     158.0000     149.2000
        3494    52.300900     172.0000     158.8300     149.1700
        3495    52.313200     164.0000     160.0200     149.1400
        3496    52.325400     166.0000     161.8900     149.1200
        3497    52.337700     198.0000     164.8900     149.0900
        3498    52.349900     174.0000     169.5100     149.0600
        3499    52.362200     190.0000     176.0500     149.0400
        3500    52.374400     199.0000     184.5700     149.0100
        3501    52.386700     217.0000     193.8400     148.9800
        3502    52.398900     228.0000     199.3900     148.9600
        3503    52.411200     238.0000     196.0900     148.9300
        3504    52.423400     222.0000     186.2700     148.9000
        3505    52.435700     184.0000     177.0200     148.8800
        3506    52.447900     184.0000     171.3900     148.8500
        3507    52.460200     181.0000     168.9300     148.8200
        3508    52.472400     159.0000     168.7900     148.7900
        3509    52.484700     154.0000     170.6000     148.7700
        3510    52.496900     174.0000     173.7100     148.7400
        3511    52.509200     181.0000     176.5000     148.7100
        3512    52.521400     184.0000     180.1000     148.6900
        3513    52.533700     205.0000     183.7600     148.6600
        3514    52.546000     189.0000     184.5700     148.6300
        3515    52.558200     175.0000     181.5200     148.6100
        3516    52.570500     183.0000     177.1500     148.5800
        3517    52.582700     173.0000     174.0300     148.5500
        3518    52.595000     176.0000     172.7100     148.5200
        3519    52.607200     157.0000     172.7400     148.5000
        3520    52.619500     168.0000     173.7200     148.4700
        3521    52.631700     191.0000     175.3800     148.4400
        3522    52.644000     187.0000     177.0900     148.4100
        3523    52.656200     176.0000     178.6900     148.3900
        3524    52.668500     204.0000     180.8700     148.3600
        3525    52.680700     171.0000     183.6200     148.3300
        3526    52.693000     184.0000     186.7700     148.3000
        3527    52.705200     198.0000     190.2100     148.2800
        3528    52.717500     168.0000     193.8400     148.2500
        3529    52.729700     186.0000     197.5700     148.2200
        3530    52.742000     188.0000     201.3400     148.1900
        3531    52.754200     195.0000     205.1800     148.1700
        3532    52.766500     203.0000     209.1800     148.1400
        3533    52.778700     209.0000     213.7200     148.1100
        3534    52.791000     191.0000     219.2400     148.0800
        3535    52.803200     206.0000     226.3700     148.0600
        3536    52.815500     239.0000     235.9900     148.0300
        3537    52.827700     234.0000     249.2300     148.0000
        3538    52.840000     268.0000     267.3300     147.9700
        3539    52.852200     302.0000     292.9100     147.9500
        3540    52.864500     320.0000     330.1500     147.9200
        3541    52.876700     388.0000     383.7800     147.8900
        3542    52.889000     455.0000     457.5400     147.8600
        3543    52.901200     584.0000     565.2600     147.8300
        3544    52.913500     799.0000     721.5000     147.8100
        3545    52.925700    1025.0000     930.6400     147.7800
        3546    52.938000    1191.0000    1183.5600     147.7500
        3547    52.950200    1467.0000    1441.2200     147.7200
        3548    52.962500    1695.0000    1620.6500     147.7000
        3549    52.974700    1688.0000    1626.3500     147.6700
        3550    52.987000    1479.0000    1444.2700     147.6400
        3551    52.999200    1195.0000    1172.6100     147.6100
        3552    53.011500    1022.0000     925.0200     147.5800
        3553    53.023700     799.0000     752.7300     147.5600
        3554    53.036000     657.0000     658.1200     147.5300
        3555    53.048200     618.0000     631.3900     147.5000
        3556    53.060500     638.0000     660.3800     147.4700
        3557    53.072700     764.0000     731.1800     147.4400
        3558    53.085000     820.0000     828.0600     147.4200
        3559    53.097200     932.0000     919.8300     147.3900
        3560    53.109500     985.0000     959.0100     147.3600
        3561    53.121700     918.0000     909.2800     147.3300
        3562    53.134000     787.0000     783.4500     147.3000
        3563    53.146200     661.0000     633.4600     147.2700
        3564    53.158500     508.0000     503.3800     147.2500
        3565    53.170700     378.0000     407.6600     147.2200
        3566    53.183000     326.0000     342.2700     147.1900
        3567    53.195200     284.0000     298.8000     147.1600
        3568    53.207500     249.0000     268.6200     147.1300
        3569    53.219800     236.0000     246.8300     147.1000
        3570    53.232000     242.0000     231.0300     147.0800
        3571    53.244300     204.0000     219.5400     147.0500
        3572    53.256500     216.0000     211.0400     147.0200
        3573    53.268800     205.0000     204.6000     146.9900
        3574    53.281000     194.0000     199.6100     146.9600
        3575    53.293300     186.0000     195.7000     146.9300
        3576    53.305500     194.0000     192.6200     146.9100
        3577    53.317800     190.0000     190.2500     146.8800
        3578    53.330000     168.0000     188.5200     146.8500
        3579    53.342300     187.0000     187.4500     146.8200
        3580    53.354500     180.0000     187.0800     146.7900
        3581    53.366800     173.0000     187.5400     146.7600
        3582    53.379000     196.0000     189.0100     146.7400
        3583    53.391300     181.0000     191.8400     146.7100
        3584    53.403500     194.0000     196.5700     146.6800
        3585    53.415800     215.0000     204.1000     146.6500
        3586    53.428000     238.0000     215.8200     146.6200
        3587    53.440300     245.0000     233.7300     146.5900
        3588    53.452500     258.0000     260.1500     146.5700
        3589    53.464800     296.0000     296.8300     146.5400
        3590    53.477000     380.0000     343.3400     146.5100
        3591    53.489300     385.0000     394.2800     146.4800
        3592    53.501500     423.0000     435.3600     146.4500
        3593    53.513800     426.0000     446.2900     146.4200
        3594    53.526000     440.0000     418.1800     146.3900
        3595    53.538300     390.0000     366.3900     146.3700
        3596    53.550500     383.0000     315.0300     146.3400
        3597    53.562800     258.0000     277.3900     146.3100
        3598    53.575000     253.0000     255.5100     146.2800
        3599    53.587300     265.0000     247.2100     146.2500
        3600    53.599500     266.0000     250.2000     146.2200
        3601    53.611800     271.0000     262.7400     146.1900
        3602    53.624000     288.0000     282.6200     146.1700
        3603    53.636300     298.0000     305.3800     146.1400
        3604    53.648500     337.0000     322.6900     146.1100
        3605    53.660800     316.0000     325.2000     146.0800
        3606    53.673000     297.0000     310.4400     146.0500
        3607    53.685300     263.0000     285.3500     146.0200
        3608    53.697500     264.0000     258.4500     145.9900
        3609    53.709800     221.0000     234.2100     145.9700
        3610    53.722000     207.0000     214.3300     145.9400
        3611    53.734300     180.0000     199.4100     145.9100
        3612    53.746500     202.0000     189.0400     145.8800
        3613    53.758800     186.0000     182.2400     145.8500
        3614    53.771000     175.0000     178.1100     145.8200
        3615    53.783300     186.0000     175.9900     145.7900
        3616    53.795500     147.0000     175.4500     145.7700
        3617    53.807800     166.0000     176.1100     145.7400
        3618    53.820000     182.0000     177.3100     145.7100
        3619    53.832300     177.0000     178.3100     145.6800
        3620    53.844600     182.0000     178.3600     145.6500
        3621    53.856800     172.0000     176.2100     145.6200
        3622    53.869100     146.0000     171.5700     145.5900
        3623    53.881300     191.0000     167.8800     145.5700
        3624    53.893600     150.0000     165.3900     145.5400
        3625    53.905800     147.0000     163.9000     145.5100
        3626    53.918100     172.0000     162.9600     145.4800
        3627    53.930300     165.0000     161.8800     145.4500
        3628    53.942600     168.0000     161.4000     145.4200
        3629    53.954800     141.0000     161.5100     145.3900
        3630    53.967100     166.0000     162.0200     145.3700
        3631    53.979300     163.0000     163.0100     145.3400
        3632    53.991600     166.0000     164.5400     145.3100
        3633    54.003800     155.0000     165.4200     145.2800
        3634    54.016100     163.0000     164.0700     145.2500
        3635    54.028300     144.0000     163.1500     145.2200
        3636    54.040600     148.0000     163.1900     145.1900
        3637    54.052800     176.0000     163.8200     145.1700
        3638    54.065100     178.0000     164.8000     145.1400
        3639    54.077300     194.0000     166.1000     145.1100
        3640    54.089600     174.0000     168.1700     145.0800
        3641    54.101800     167.0000     171.3500     145.0500
        3642    54.114100     181.0000     176.0300     145.0200
        3643    54.126300     183.0000     182.9500     145.0000
        3644    54.138600     190.0000     193.3600     144.9700
        3645    54.150800     207.0000     208.6500     144.9400
        3646    54.163100     215.0000     230.6400     144.9100
        3647    54.175300     260.0000     261.9400     144.8800
        3648    54.187600     307.0000     303.0700     144.8500
        3649    54.199800     314.0000     350.1000     144.8200
        3650    54.212100     372.0000     390.5100     144.8000
        3651    54.224300     436.0000     403.5800     144.7700
        3652    54.236600     363.0000     378.3300     144.7400
        3653    54.248800     364.0000     329.9600     144.7100
        3654    54.261100     281.0000     283.1800     144.6800
        3655    54.273300     259.0000     250.3300     144.6600
        3656    54.285600     210.0000     232.3400     144.6300
        3657    54.297800     210.0000     226.7400     144.6000
        3658    54.310100     208.0000     231.6200     144.5700
        3659    54.322300     238.0000     246.2300     144.5400
        3660    54.334600     258.0000     270.2100     144.5100
        3661    54.346800     295.0000     301.3000     144.4900
        3662    54.359100     323.0000     331.8200     144.4600
        3663    54.371300     333.0000     351.5400     144.4300
        3664    54.383600     399.0000     355.1700     144.4000
        3665    54.395800     374.0000     342.4200     144.3700
        3666    54.408100     357.0000     316.0400     144.3500
        3667    54.420300     307.0000     280.5000     144.3200
        3668    54.432600     275.0000     245.5300     144.2900
        3669    54.444800     241.0000     219.2700     144.2600
        3670    54.457100     185.0000     202.1200     144.2300
        3671    54.469400     171.0000     192.3200     144.2100
        3672    54.481600     200.0000     188.2400     144.1800
        3673    54.493900     208.0000     188.6300     144.1500
        3674    54.506100     187.0000     192.1500     144.1200
        3675    54.518400     195.0000     197.9400     144.0900
        3676    54.530600     199.0000     204.8600     144.0700
        3677    54.542900     251.0000     209.4400     144.0400
        3678    54.555100     223.0000     207.7700     144.0100
        3679    54.567400     211.0000     199.1700     143.9800
        3680    54.579600     202.0000     187.6000     143.9600
        3681    54.591900     183.0000     177.3300     143.9300
        3682    54.604100     169.0000     169.6600     143.9000
        3683    54.616400     160.0000     164.3600     143.8700
        3684    54.628600     140.0000     160.8300     143.8500
        3685    54.640900     164.0000     158.5000     143.8200
        3686    54.653100     146.0000     156.9700     143.7900
        3687    54.665400     177.0000     155.9600     143.7600
        3688    54.677600     150.0000     155.3400     143.7400
        3689    54.689900     167.0000     155.0100     143.7100
        3690    54.702100     161.0000     154.9500     143.6800
        3691    54.714400     158.0000     155.0500     143.6500
        3692    54.726600     151.0000     155.2900     143.6300
        3693    54.738900     157.0000     155.7600     143.6000
        3694    54.751100     159.0000     156.2000     143.5700
        3695    54.763400     157.0000     155.3800     143.5400
        3696    54.775600     157.0000     154.4000     143.5200
        3697    54.787900     151.0000     154.2200     143.4900
        3698    54.800100     152.0000     154.5300     143.4600
        3699    54.812400     144.0000     155.2900     143.4300
        3700    54.824600     162.0000     156.5600     143.4100
        3701    54.836900     161.0000     158.5300     143.3800
        3702    54.849100     182.0000     161.5600     143.3500
        3703    54.861400     193.0000     166.1900     143.3300
        3704    54.873600     181.0000     173.2500     143.3000
        3705    54.885900     186.0000     183.7200     143.2700
        3706    54.898100     220.0000     198.2200     143.2500
        3707    54.910400     210.0000     216.0100     143.2200
        3708    54.922600     233.0000     235.1400     143.1900
        3709    54.934900     256.0000     250.1000     143.1700
        3710    54.947100     239.0000     252.1900     143.1400
        3711    54.959400     254.0000     238.2500     143.1100
        3712    54.971600     220.0000     217.5500     143.0900
        3713    54.983900     185.0000     199.0700     143.0600
        3714    54.996100     193.0000     186.3100     143.0300
        3715    55.008400     184.0000     178.9200     143.0100
        3716    55.020600     174.0000     175.4500     142.9800
        3717    55.032900     178.0000     175.9000     142.9500
        3718    55.045100     205.0000     179.8300     142.9300
        3719    55.057400     200.0000     186.5100     142.9000
        3720    55.069600     195.0000     194.5400     142.8700
        3721    55.081900     201.0000     201.0600     142.8500
        3722    55.094100     208.0000     202.0400     142.8200
        3723    55.106400     186.0000     195.5300     142.8000
        3724    55.118700     175.0000     184.8700     142.7700
        3725    55.130900     180.0000     174.4900     142.7400
        3726    55.143200     170.0000     166.5200     142.7200
        3727    55.155400     166.0000     160.9500     142.6900
        3728    55.167700     178.0000     156.9800     142.6700
        3729    55.179900     164.0000     154.2400     142.6400
        3730    55.192200     175.0000     152.3900     142.6200
        3731    55.204400     169.0000     151.1000     142.5900
        3732    55.216700     152.0000     150.1700     142.5600
        3733    55.228900     134.0000     149.4600     142.5400
        3734    55.241200     169.0000     148.9100     142.5100
        3735    55.253400     168.0000     148.4800     142.4900
        3736    55.265700     145.0000     148.1300     142.4600
        3737    55.277900     137.0000     147.8500     142.4400
        3738    55.290200     161.0000     147.6300     142.4100
        3739    55.302400     162.0000     147.4800     142.3900
        3740    55.314700     120.0000     147.4000     142.3600
        3741    55.326900     133.0000     147.4100     142.3400
        3742    55.339200     162.0000     147.5600     142.3100
        3743    55.351400     160.0000     147.7700     142.2900
        3744    55.363700     159.0000     147.7700     142.2600
        3745    55.375900     178.0000     147.8700     142.2400
        3746    55.388200     174.0000     148.0200     142.2100
        3747    55.400400     154.0000     148.4700     142.1900
        3748    55.412700     165.0000     149.3200     142.1600
        3749    55.424900     145.0000     149.5600     142.1400
        3750    55.437200     144.0000     149.6600     142.1100
        3751    55.449400     149.0000     150.6800     142.0900
        3752    55.461700     163.0000     152.1000     142.0600
        3753    55.473900     127.0000     152.1200     142.0400
        3754    55.486200     158.0000     151.0900     142.0100
        3755    55.498400     137.0000     150.2000     141.9900
        3756    55.510700     149.0000     149.2600     141.9700
        3757    55.522900     132.0000     148.4900     141.9400
        3758    55.535200     150.0000     148.0100     141.9200
        3759    55.547400     146.0000     147.8700     141.8900
        3760    55.559700     143.0000     148.0900     141.8700
        3761    55.571900     152.0000     148.3500     141.8500
        3762    55.584200     147.0000     148.5600     141.8200
        3763    55.596400     144.0000     149.0200     141.8000
        3764    55.608700     155.0000     149.4300     141.7700
        3765    55.620900     146.0000     149.4900     141.7500
        3766    55.633200     133.0000     148.9500     141.7300
        3767    55.645400     141.0000     148.4300     141.7000
        3768    55.657700     144.0000     148.0200     141.6800
        3769    55.669900     139.0000     147.7200     141.6600
        3770    55.682200     143.0000     147.5900     141.6300
        3771    55.694400     142.0000     147.6500     141.6100
        3772    55.706700     140.0000     147.8800     141.5900
        3773    55.718900     168.0000     148.1400     141.5600
        3774    55.731200     146.0000     148.2900     141.5400
        3775    55.743400     156.0000     148.5100     141.5200
        3776    55.755700     155.0000     148.6600     141.5000
        3777    55.768000     149.0000     148.8000     141.4700
        3778    55.780200     153.0000     148.9800     141.4500
        3779    55.792500     140.0000     149.2100     141.4300
        3780    55.804700     165.0000     149.5100     141.4000
        3781    55.817000     157.0000     149.9000     141.3800
        3782    55.829200     131.0000     150.4100     141.3600
        3783    55.841500     144.0000     151.1000     141.3400
        3784    55.853700     168.0000     152.0500     141.3200
        3785    55.866000     145.0000     153.3300     141.2900
        3786    55.878200     175.0000     154.9900     141.2700
        3787    55.890500     149.0000     157.3200     141.2500
        3788    55.902700     147.0000     160.7200     141.2300
        3789    55.915000     178.0000     165.7100     141.2100
        3790    55.927200     166.0000     173.1200     141.1800
        3791    55.939500     206.0000     184.1300     141.1600
        3792    55.951700     217.0000     200.0500     141.1400
        3793    55.964000     239.0000     221.8300     141.1200
        3794    55.976200     259.0000     248.9500     141.1000
        3795    55.988500     266.0000     277.6000     141.0800
        3796    56.000700     311.0000     298.7100     141.0600
        3797    56.013000     275.0000     301.2000     141.0300
        3798    56.025200     278.0000     282.8500     141.0100
        3799    56.037500     240.0000     253.9400     140.9900
        3800    56.049700     217.0000     226.2200     140.9700
        3801    56.062000     181.0000     205.7900     140.9500
        3802    56.074200     188.0000     193.7600     140.9300
        3803    56.086500     182.0000     188.6500     140.9100
        3804    56.098700     165.0000     189.2600     140.8900
        3805    56.111000     219.0000     194.8000     140.8700
        3806    56.123200     211.0000     204.2900     140.8500
        3807    56.135500     234.0000     215.8600     140.8300
        3808    56.147700     241.0000     226.2100     140.8100
        3809    56.160000     224.0000     230.0100     140.7900
        3810    56.172200     204.0000     223.9300     140.7700
        3811    56.184500     211.0000     210.3900     140.7500
        3812    56.196700     198.0000     195.0400     140.7300
        3813    56.209000     165.0000     182.0200     140.7100
        3814    56.221200     181.0000     172.8100     140.6900
        3815    56.233500     172.0000     166.9800     140.6700
        3816    56.245700     175.0000     163.6100     140.6500
        3817    56.258000     171.0000     162.1000     140.6300
        3818    56.270200     172.0000     162.1000     140.6100
        3819    56.282500     184.0000     163.5000     140.6000
        3820    56.294700     159.0000     166.6000     140.5800
        3821    56.307000     188.0000     171.6700     140.5600
        3822    56.319200     190.0000     178.6500     140.5400
        3823    56.331500     192.0000     186.6800     140.5200
        3824    56.343700     176.0000     193.4000     140.5000
        3825    56.356000     176.0000     195.2500     140.4800
        3826    56.368200     202.0000     190.7200     140.4700
        3827    56.380500     197.0000     182.6200     140.4500
        3828    56.392800     171.0000     175.0700     140.4300
        3829    56.405000     188.0000     170.1900     140.4100
        3830    56.417300     159.0000     168.2900     140.3900
        3831    56.429500     172.0000     169.0300     140.3800
        3832    56.441800     186.0000     172.6700     140.3600
        3833    56.454000     174.0000     179.5500     140.3400
        3834    56.466300     213.0000     190.4400     140.3200
        3835    56.478500     214.0000     206.0500     140.3100
        3836    56.490800     221.0000     226.3500     140.2900
        3837    56.503000     220.0000     249.4400     140.2700
        3838    56.515300     304.0000     271.0100     140.2600
        3839    56.527500     264.0000     284.3000     140.2400
        3840    56.539800     276.0000     282.3800     140.2200
        3841    56.552000     240.0000     264.3700     140.2100
        3842    56.564300     235.0000     238.3700     140.1900
        3843    56.576500     205.0000     214.1900     140.1700
        3844    56.588800     170.0000     196.5300     140.1600
        3845    56.601000     166.0000     185.6900     140.1400
        3846    56.613300     164.0000     180.5200     140.1200
        3847    56.625500     202.0000     179.9000     140.1100
        3848    56.637800     168.0000     183.1500     140.0900
        3849    56.650000     190.0000     189.8900     140.0800
        3850    56.662300     185.0000     198.9400     140.0600
        3851    56.674500     196.0000     207.6900     140.0500
        3852    56.686800     199.0000     212.0600     140.0300
        3853    56.699000     211.0000     208.7400     140.0200
        3854    56.711300     195.0000     198.3100     140.0000
        3855    56.723500     184.0000     185.3400     139.9900
        3856    56.735800     179.0000     174.0300     139.9700
        3857    56.748000     174.0000     165.6900     139.9600
        3858    56.760300     168.0000     160.0300     139.9400
        3859    56.772500     120.0000     156.3000     139.9300
        3860    56.784800     175.0000     153.8500     139.9200
        3861    56.797000     136.0000     152.3400     139.9000
        3862    56.809300     146.0000     151.2900     139.8900
        3863    56.821500     153.0000     150.0600     139.8700
        3864    56.833800     152.0000     149.2400     139.8600
        3865    56.846000     149.0000     148.8700     139.8500
        3866    56.858300     155.0000     148.6900     139.8300
        3867    56.870500     161.0000     148.6400     139.8200
        3868    56.882800     176.0000     148.7200     139.8100
        3869    56.895000     157.0000     148.2000     139.7900
        3870    56.907300     143.0000     147.4400     139.7800
        3871    56.919500     168.0000     147.1300     139.7700
        3872    56.931800     145.0000     147.0700     139.7600
        3873    56.944000     170.0000     147.1600     139.7400
        3874    56.956300     151.0000     147.3500     139.7300
        3875    56.968500     149.0000     147.4100     139.7200
        3876    56.980800     151.0000     147.3500     139.7100
        3877    56.993000     161.0000     147.3900     139.6900
        3878    57.005300     153.0000     147.5700     139.6800
        3879    57.017500     125.0000     147.8800     139.6700
        3880    57.029800     158.0000     148.3500     139.6600
        3881    57.042100     153.0000     148.8500     139.6500
        3882    57.054300     160.0000     149.2100     139.6400
        3883    57.066600     141.0000     149.8000     139.6300
        3884    57.078800     134.0000     150.9100     139.6200
        3885    57.091100     153.0000     152.7500     139.6100
        3886    57.103300     146.0000     154.9400     139.5900
        3887    57.115600     166.0000     155.9000     139.5800
        3888    57.127800     142.0000     157.1300     139.5700
        3889    57.140100     160.0000     160.1900     139.5600
        3890    57.152300     183.0000     165.2400     139.5500
        3891    57.164600     189.0000     172.9900     139.5400
        3892    57.176800     185.0000     184.0600     139.5400
        3893    57.189100     161.0000     198.6100     139.5300
        3894    57.201300     179.0000     215.3000     139.5200
        3895    57.213600     232.0000     229.7700     139.5100
        3896    57.225800     223.0000     235.0500     139.5000
        3897    57.238100     212.0000     227.5700     139.4900
        3898    57.250300     226.0000     212.2700     139.4800
        3899    57.262600     206.0000     196.9000     139.4700
        3900    57.274800     217.0000     185.3500     139.4600
        3901    57.287100     186.0000     179.0400     139.4500
        3902    57.299300     200.0000     177.7500     139.4500
        3903    57.311600     205.0000     181.0500     139.4400
        3904    57.323800     179.0000     189.2300     139.4300
        3905    57.336100     194.0000     202.9900     139.4200
        3906    57.348300     222.0000     222.8000     139.4200
        3907    57.360600     284.0000     247.5800     139.4100
        3908    57.372800     284.0000     272.8900     139.4000
        3909    57.385100     289.0000     289.9500     139.4000
        3910    57.397300     303.0000     289.1000     139.3900
        3911    57.409600     262.0000     268.9200     139.3800
        3912    57.421800     225.0000     239.5800     139.3800
        3913    57.434100     220.0000     212.7900     139.3700
        3914    57.446300     192.0000     193.5000     139.3600
        3915    57.458600     186.0000     181.4800     139.3600
        3916    57.470800     157.0000     175.0500     139.3500
        3917    57.483100     162.0000     172.8700     139.3500
        3918    57.495300     184.0000     174.2600     139.3400
        3919    57.507600     191.0000     178.8600     139.3400
        3920    57.519800     202.0000     186.0900     139.3300
        3921    57.532100     209.0000     194.3900     139.3300
        3922    57.544300     221.0000     200.3700     139.3200
        3923    57.556600     210.0000     199.8800     139.3200
        3924    57.568800     192.0000     192.1000     139.3100
        3925    57.581100     179.0000     180.8100     139.3100
        3926    57.593300     181.0000     170.2800     139.3100
        3927    57.605600     165.0000     162.3900     139.3000
        3928    57.617800     159.0000     157.0200     139.3000
        3929    57.630100     140.0000     153.4700     139.2900
        3930    57.642300     156.0000     151.0900     139.2900
        3931    57.654600     150.0000     149.4700     139.2900
        3932    57.666800     153.0000     148.3300     139.2900
        3933    57.679100     153.0000     147.5100     139.2800
        3934    57.691400     151.0000     146.8900     139.2800
        3935    57.703600     137.0000     146.4200     139.2800
        3936    57.715900     168.0000     146.0000     139.2800
        3937    57.728100     143.0000     145.6500     139.2700
        3938    57.740400     164.0000     145.4000     139.2700
        3939    57.752600     137.0000     145.2600     139.2700
        3940    57.764900     148.0000     145.2000     139.2700
        3941    57.777100     144.0000     145.2300     139.2700
        3942    57.789400     162.0000     145.3700     139.2700
        3943    57.801600     158.0000     145.6400     139.2700
        3944    57.813900     144.0000     146.1100     139.2700
        3945    57.826100     147.0000     146.8500     139.2700
        3946    57.838400     164.0000     147.9800     139.2700
        3947    57.850600     153.0000     149.6900     139.2700
        3948    57.862900     153.0000     152.2300     139.2700
        3949    57.875100     158.0000     155.8300     139.2700
        3950    57.887400     159.0000     160.5500     139.2700
        3951    57.899600     155.0000     165.9900     139.2700
        3952    57.911900     157.0000     171.0100     139.2700
        3953    57.924100     164.0000     173.9000     139.2700
        3954    57.936400     159.0000     173.3300     139.2700
        3955    57.948600     171.0000     169.4800     139.2700
        3956    57.960900     155.0000     164.0000     139.2800
        3957    57.973100     150.0000     158.8200     139.2800
        3958    57.985400     140.0000     154.9800     139.2800
        3959    57.997600     158.0000     152.6700     139.2800
        3960    58.009900     151.0000     151.6200     139.2800
        3961    58.022100     158.0000     151.3600     139.2900
        3962    58.034400     142.0000     152.0800     139.2900
        3963    58.046600     168.0000     153.6900     139.2900
        3964    58.058900     158.0000     155.8100     139.3000
        3965    58.071100     145.0000     157.7500     139.3000
        3966    58.083400     140.0000     158.6600     139.3000
        3967    58.095600     143.0000     158.0200     139.3100
        3968    58.107900     154.0000     155.8000     139.3100
        3969    58.120100     151.0000     152.8500     139.3200
        3970    58.132400     152.0000     150.0300     139.3200
        3971    58.144600     130.0000     147.8000     139.3300
        3972    58.156900     151.0000     146.2300     139.3300
        3973    58.169100     148.0000     145.1200     139.3400
        3974    58.181400     160.0000     144.2300     139.3400
        3975    58.193600     139.0000     143.5800     139.3500
        3976    58.205900     146.0000     143.1300     139.3600
        3977    58.218100     145.0000     142.8100     139.3600
        3978    58.230400     120.0000     142.5700     139.3700
        3979    58.242600     135.0000     142.3800     139.3800
        3980    58.254900     123.0000     142.2400     139.3800
        3981    58.267100     149.0000     142.1300     139.3900
        3982    58.279400     160.0000     142.0400     139.4000
        3983    58.291600     156.0000     141.9600     139.4100
        3984    58.303900     145.0000     141.9000     139.4100
        3985    58.316200     121.0000     141.8600     139.4200
        3986    58.328400     138.0000     141.8200     139.4300
        3987    58.340700     153.0000     141.8000     139.4400
        3988    58.352900     157.0000     141.8000     139.4500
        3989    58.365200     140.0000     141.8000     139.4600
        3990    58.377400     135.0000     141.8300     139.4700
        3991    58.389700     149.0000     141.9000     139.4800
        3992    58.401900     150.0000     141.9400     139.4900
        3993    58.414200     167.0000     141.8800     139.5000
        3994    58.426400     143.0000     141.8500     139.5100
        3995    58.438700     171.0000     141.8700     139.5200
        3996    58.450900     128.0000     141.9500     139.5300
        3997    58.463200     158.0000     142.1000     139.5400
        3998    58.475400     139.0000     142.3300     139.5500
        3999    58.487700     138.0000     142.7300     139.5600
        4000    58.499900     152.0000     143.0800     139.5700
        4001    58.512200     131.0000     142.7500     139.5900
        4002    58.524400     161.0000     142.3500     139.6000
        4003    58.536700     160.0000     142.2200     139.6100
        4004    58.548900     139.0000     142.2100     139.6200
        4005    58.561200     135.0000     142.2500     139.6400
        4006    58.573400     148.0000     142.2700     139.6500
        4007    58.585700     129.0000     142.3200     139.6600
        4008    58.597900     157.0000     142.4300     139.6800
        4009    58.610200     151.0000     142.6100     139.6900
        4010    58.622400     115.0000     142.8800     139.7000
        4011    58.634700     157.0000     143.3100     139.7200
        4012    58.646900     156.0000     143.9100     139.7300
        4013    58.659200     150.0000     144.2100     139.7500
        4014    58.671400     145.0000     143.8700     139.7600
        4015    58.683700     146.0000     143.8000     139.7800
        4016    58.695900     124.0000     144.1200     139.7900
        4017    58.708200     143.0000     144.9300     139.8100
        4018    58.720400     160.0000     145.9600     139.8300
        4019    58.732700     149.0000     145.6600     139.8400
        4020    58.744900     155.0000     144.5200     139.8600
        4021    58.757200     130.0000     144.0900     139.8800
        4022    58.769400     172.0000     144.0200     139.8900
        4023    58.781700     154.0000     144.1400     139.9100
        4024    58.793900     126.0000     144.3800     139.9300
        4025    58.806200     133.0000     144.7000     139.9500
        4026    58.818400     131.0000     144.9500     139.9600
        4027    58.830700     158.0000     145.0600     139.9800
        4028    58.842900     144.0000     145.3000     140.0000
        4029    58.855200     139.0000     145.7300     140.0200
        4030    58.867400     142.0000     146.3800     140.0400
        4031    58.879700     128.0000     147.1800     140.0600
        4032    58.891900     155.0000     147.5500     140.0800
        4033    58.904200     143.0000     147.5800     140.1000
        4034    58.916400     146.0000     147.8900     140.1200
        4035    58.928700     159.0000     148.1600     140.1400
        4036    58.940900     138.0000     148.3100     140.1600
        4037    58.953200     139.0000     148.7100     140.1900
        4038    58.965500     147.0000     149.2700     140.2100
        4039    58.977700     150.0000     149.9300     140.2300
        4040    58.990000     167.0000     150.6500     140.2500
        4041    59.002200     160.0000     151.4000     140.2700
        4042    59.014500     164.0000     152.1500     140.3000
        4043    59.026700     143.0000     152.9000     140.3200
        4044    59.039000     143.0000     153.6700     140.3400
        4045    59.051200     145.0000     154.4600     140.3700
        4046    59.063500     159.0000     155.3400     140.3900
        4047    59.075700     148.0000     156.3300     140.4100
        4048    59.088000     171.0000     157.3900     140.4400
        4049    59.100200     152.0000     158.5400     140.4600
        4050    59.112500     161.0000     160.0600     140.4900
        4051    59.124700     179.0000     162.0800     140.5100
        4052    59.137000     170.0000     164.7200     140.5400
        4053    59.149200     149.0000     168.1900     140.5700
        4054    59.161500     184.0000     172.8100     140.5900
        4055    59.173700     185.0000     179.1000     140.6200
        4056    59.186000     192.0000     187.9000     140.6400
        4057    59.198200     205.0000     200.5700     140.6700
        4058    59.210500     233.0000     219.1600     140.7000
        4059    59.222700     281.0000     246.3600     140.7300
        4060    59.235000     323.0000     284.9600     140.7600
        4061    59.247200     366.0000     336.0300     140.7800
        4062    59.259500     442.0000     395.8800     140.8100
        4063    59.271700     509.0000     450.9700     140.8400
        4064    59.284000     542.0000     478.2300     140.8700
        4065    59.296200     525.0000     462.0000     140.9000
        4066    59.308500     461.0000     412.6200     140.9300
        4067    59.320700     384.0000     355.5400     140.9600
        4068    59.333000     307.0000     308.7200     140.9900
        4069    59.345200     270.0000     278.0500     141.0200
        4070    59.357500     260.0000     263.0100     141.0500
        4071    59.369700     265.0000     261.9500     141.0800
        4072    59.382000     272.0000     274.6100     141.1200
        4073    59.394200     307.0000     302.0600     141.1500
        4074    59.406500     319.0000     345.6200     141.1800
        4075    59.418700     385.0000     404.2200     141.2100
        4076    59.431000     453.0000     470.4100     141.2400
        4077    59.443200     506.0000     526.3900     141.2800
        4078    59.455500     537.0000     547.9300     141.3100
        4079    59.467700     533.0000     521.2500     141.3500
        4080    59.480000     493.0000     457.6500     141.3800
        4081    59.492200     398.0000     384.3200     141.4100
        4082    59.504500     294.0000     322.0800     141.4500
        4083    59.516700     282.0000     277.6100     141.4800
        4084    59.529000     229.0000     249.2700     141.5200
        4085    59.541200     224.0000     233.5500     141.5500
        4086    59.553500     209.0000     227.7500     141.5900
        4087    59.565700     235.0000     230.4300     141.6300
        4088    59.578000     236.0000     240.7900     141.6600
        4089    59.590200     280.0000     257.4300     141.7000
        4090    59.602500     258.0000     276.7200     141.7400
        4091    59.614800     277.0000     291.5100     141.7800
        4092    59.627000     310.0000     293.1000     141.8100
        4093    59.639300     271.0000     278.2000     141.8500
        4094    59.651500     246.0000     252.8400     141.8900
        4095    59.663800     219.0000     226.5700     141.9300
        4096    59.676000     216.0000     205.2300     141.9700
        4097    59.688300     166.0000     189.9600     142.0100
        4098    59.700500     182.0000     179.5800     142.0500
        4099    59.712800     173.0000     172.4300     142.0900
        4100    59.725000     181.0000     167.6800     142.1300
        4101    59.737300     183.0000     164.7300     142.1700
        4102    59.749500     127.0000     163.1000     142.2100
        4103    59.761800     156.0000     162.4200     142.2600
        4104    59.774000     146.0000     162.2700     142.3000
        4105    59.786300     169.0000     162.1000     142.3400
        4106    59.798500     144.0000     161.1500     142.3800
        4107    59.810800     140.0000     158.9700     142.4300
        4108    59.823000     147.0000     156.5300     142.4700
        4109    59.835300     153.0000     154.3900     142.5100
        4110    59.847500     167.0000     152.7300     142.5600
        4111    59.859800     163.0000     151.5000     142.6000
        4112    59.872000     147.0000     150.5300     142.6500
        4113    59.884300     153.0000     149.7400     142.6900
        4114    59.896500     117.0000     149.1600     142.7400
        4115    59.908800     193.0000     148.7500     142.7800
        4116    59.921000     121.0000     148.4700     142.8300
        4117    59.933300     152.0000     148.3400     142.8800
        4118    59.945500     143.0000     148.2400     142.9200
        4119    59.957800     159.0000     147.9700     142.9700
        4120    59.970000     158.0000     147.6000     143.0200
        4121    59.982300     156.0000     147.2600     143.0700
        4122    59.994500     142.0000     147.0400     143.1200

# The following lines are used to test the character set of files sent by
# network email or other means. They are not part of the CIF data set.
# abcdefghijklmnopqrstuvwxyzABCDEFGHIJKLMNOPQRSTUVWXYZ0123456789
# !@#$%^&*()_+{}:"~<>?|\-=[];'`,./ 
