# Supplementary material for: Hydrogen-substituted β-tricalcium phosphate synthesized in organic media
Source: Acta Crystallogr B Struct Sci Cryst Eng Mater. 2016 Dec 1;72(Pt 6):875–84. doi: 10.1107/S2052520616015675 (PMC5134762; doi:10.1107/S2052520616015675)
Supplement: Supplementary file 30 [file b-72-00875-150601-01-betaTCPsup30.rtv]

###############################################################################
# Rietveld refinement results for sample 150601-01
# Created with Profex 3.10.0
# Export date: Juli 27, 2016 - 16:29
###############################################################################

data_150601-01
_pd_block_id 150601-01

loop_
    _pd_proc_point_id
    _pd_proc_2theta_corrected
    _pd_proc_intensity_total
    _pd_calc_intensity_total
    _pd_proc_intensity_bkg_calc
           1     9.508400     497.0000     547.7600     547.5700
           2     9.520600     547.0000     548.0500     547.8500
           3     9.532900     518.0000     548.3000     548.1100
           4     9.545100     536.0000     548.5300     548.3300
           5     9.557400     574.0000     548.7400     548.5400
           6     9.569600     579.0000     548.9300     548.7200
           7     9.581900     576.0000     549.0900     548.8800
           8     9.594100     572.0000     549.2200     549.0100
           9     9.606400     527.0000     549.3400     549.1200
          10     9.618600     568.0000     549.4300     549.2100
          11     9.630900     555.0000     549.5000     549.2800
          12     9.643100     546.0000     549.5500     549.3200
          13     9.655400     550.0000     549.5800     549.3500
          14     9.667600     573.0000     549.5900     549.3500
          15     9.679900     530.0000     549.5800     549.3400
          16     9.692100     558.0000     549.5500     549.3100
          17     9.704400     527.0000     549.5000     549.2600
          18     9.716600     583.0000     549.4400     549.1900
          19     9.728900     586.0000     549.3600     549.1000
          20     9.741100     521.0000     549.2600     549.0000
          21     9.753400     542.0000     549.1500     548.8800
          22     9.765600     572.0000     549.0200     548.7400
          23     9.777900     599.0000     548.8700     548.5900
          24     9.790100     570.0000     548.7100     548.4200
          25     9.802400     526.0000     548.5300     548.2400
          26     9.814600     538.0000     548.3500     548.0500
          27     9.826900     556.0000     548.1400     547.8400
          28     9.839100     515.0000     547.9300     547.6200
          29     9.851400     567.0000     547.7000     547.3800
          30     9.863600     549.0000     547.4600     547.1300
          31     9.875900     530.0000     547.2000     546.8700
          32     9.888100     581.0000     546.9400     546.6000
          33     9.900400     545.0000     546.6600     546.3100
          34     9.912600     557.0000     546.3700     546.0200
          35     9.924900     521.0000     546.0800     545.7100
          36     9.937100     570.0000     545.7700     545.3900
          37     9.949400     539.0000     545.4500     545.0600
          38     9.961600     571.0000     545.1200     544.7300
          39     9.973900     547.0000     544.7800     544.3800
          40     9.986100     556.0000     544.4400     544.0200
          41     9.998400     544.0000     544.0900     543.6600
          42    10.010600     534.0000     543.7200     543.2800
          43    10.022900     549.0000     543.3500     542.9000
          44    10.035100     508.0000     542.9700     542.5100
          45    10.047400     522.0000     542.5900     542.1100
          46    10.059600     586.0000     542.2000     541.7000
          47    10.071900     557.0000     541.8000     541.2900
          48    10.084100     534.0000     541.3900     540.8700
          49    10.096400     549.0000     540.9800     540.4400
          50    10.108600     568.0000     540.5700     540.0100
          51    10.120900     463.0000     540.1400     539.5600
          52    10.133100     555.0000     539.7200     539.1200
          53    10.145400     542.0000     539.2800     538.6600
          54    10.157700     563.0000     538.8500     538.2100
          55    10.169900     509.0000     538.4000     537.7400
          56    10.182200     543.0000     537.9600     537.2700
          57    10.194400     555.0000     537.5100     536.8000
          58    10.206700     551.0000     537.0600     536.3200
          59    10.218900     569.0000     536.6000     535.8400
          60    10.231200     509.0000     536.1400     535.3500
          61    10.243400     529.0000     535.6800     534.8600
          62    10.255700     514.0000     535.2200     534.3600
          63    10.267900     545.0000     534.7600     533.8600
          64    10.280200     542.0000     534.2900     533.3600
          65    10.292400     473.0000     533.8300     532.8500
          66    10.304700     516.0000     533.3700     532.3400
          67    10.316900     471.0000     532.9000     531.8200
          68    10.329200     533.0000     532.4400     531.3100
          69    10.341400     499.0000     531.9800     530.7900
          70    10.353700     521.0000     531.5200     530.2600
          71    10.365900     524.0000     531.0700     529.7400
          72    10.378200     531.0000     530.6100     529.2100
          73    10.390400     511.0000     530.1700     528.6800
          74    10.402700     516.0000     529.7300     528.1500
          75    10.414900     558.0000     529.3000     527.6200
          76    10.427200     509.0000     528.8800     527.0800
          77    10.439400     538.0000     528.4700     526.5400
          78    10.451700     468.0000     528.0700     526.0100
          79    10.463900     538.0000     527.6900     525.4700
          80    10.476200     544.0000     527.3300     524.9200
          81    10.488400     526.0000     527.0000     524.3800
          82    10.500700     536.0000     526.7000     523.8400
          83    10.512900     492.0000     526.4300     523.2900
          84    10.525200     519.0000     526.2100     522.7500
          85    10.537400     549.0000     526.0600     522.2000
          86    10.549700     528.0000     525.9700     521.6500
          87    10.561900     518.0000     525.9800     521.1000
          88    10.574200     508.0000     526.1200     520.5600
          89    10.586400     501.0000     526.4200     520.0100
          90    10.598700     519.0000     526.9400     519.4600
          91    10.610900     528.0000     527.7500     518.9100
          92    10.623200     506.0000     528.4000     518.3600
          93    10.635400     536.0000     530.0700     517.8100
          94    10.647700     534.0000     532.5200     517.2600
          95    10.659900     544.0000     535.3300     516.7100
          96    10.672200     570.0000     539.2400     516.1600
          97    10.684400     550.0000     544.5100     515.6100
          98    10.696700     557.0000     551.5000     515.0700
          99    10.708900     569.0000     560.2900     514.5200
         100    10.721200     610.0000     571.2600     513.9700
         101    10.733400     551.0000     586.6800     513.4200
         102    10.745700     611.0000     607.3600     512.8800
         103    10.757900     643.0000     635.7900     512.3300
         104    10.770200     691.0000     674.2900     511.7900
         105    10.782400     723.0000     727.0300     511.2400
         106    10.794700     817.0000     798.2500     510.7000
         107    10.807000     945.0000     881.3000     510.1600
         108    10.819200     949.0000     946.4700     509.6100
         109    10.831500    1092.0000     987.0900     509.0700
         110    10.843700    1061.0000    1015.2900     508.5300
         111    10.856000    1086.0000    1021.0300     508.0000
         112    10.868200    1016.0000     979.9800     507.4600
         113    10.880500     895.0000     880.5300     506.9200
         114    10.892700     809.0000     773.5600     506.3900
         115    10.905000     691.0000     678.5200     505.8600
         116    10.917200     615.0000     605.0800     505.3200
         117    10.929500     582.0000     564.1800     504.7900
         118    10.941700     543.0000     543.3700     504.2600
         119    10.954000     568.0000     531.7300     503.7400
         120    10.966200     506.0000     524.4400     503.2100
         121    10.978500     542.0000     519.4500     502.6900
         122    10.990700     500.0000     515.8200     502.1600
         123    11.003000     532.0000     513.0000     501.6400
         124    11.015200     520.0000     510.7300     501.1200
         125    11.027500     533.0000     508.8600     500.6000
         126    11.039700     501.0000     507.2700     500.0900
         127    11.052000     511.0000     505.8800     499.5700
         128    11.064200     513.0000     504.6500     499.0600
         129    11.076500     524.0000     503.5400     498.5500
         130    11.088700     477.0000     502.5300     498.0400
         131    11.101000     509.0000     501.5900     497.5300
         132    11.113200     503.0000     500.7200     497.0200
         133    11.125500     478.0000     499.9000     496.5200
         134    11.137700     515.0000     499.1200     496.0100
         135    11.150000     547.0000     498.3700     495.5100
         136    11.162200     539.0000     497.6600     495.0200
         137    11.174500     507.0000     496.9700     494.5200
         138    11.186700     502.0000     496.3100     494.0200
         139    11.199000     503.0000     495.6600     493.5300
         140    11.211200     505.0000     495.0400     493.0400
         141    11.223500     500.0000     494.4300     492.5500
         142    11.235700     503.0000     493.8300     492.0600
         143    11.248000     513.0000     493.2400     491.5800
         144    11.260200     507.0000     492.6700     491.0900
         145    11.272500     483.0000     492.1000     490.6100
         146    11.284700     498.0000     491.5500     490.1300
         147    11.297000     474.0000     491.0000     489.6600
         148    11.309200     496.0000     490.4600     489.1800
         149    11.321500     452.0000     489.9300     488.7100
         150    11.333700     462.0000     489.4000     488.2400
         151    11.346000     486.0000     488.8800     487.7700
         152    11.358200     504.0000     488.3700     487.3000
         153    11.370500     468.0000     487.8700     486.8400
         154    11.382700     440.0000     487.3600     486.3700
         155    11.395000     484.0000     486.8600     485.9100
         156    11.407200     491.0000     486.3700     485.4500
         157    11.419500     509.0000     485.8800     485.0000
         158    11.431800     505.0000     485.4000     484.5400
         159    11.444000     499.0000     484.9100     484.0900
         160    11.456300     458.0000     484.4400     483.6400
         161    11.468500     461.0000     483.9600     483.1900
         162    11.480800     495.0000     483.4900     482.7400
         163    11.493000     456.0000     483.0300     482.3000
         164    11.505300     462.0000     482.5600     481.8600
         165    11.517500     467.0000     482.1000     481.4200
         166    11.529800     483.0000     481.6400     480.9800
         167    11.542000     494.0000     481.1900     480.5400
         168    11.554300     504.0000     480.7300     480.1100
         169    11.566500     472.0000     480.2900     479.6800
         170    11.578800     480.0000     479.8400     479.2500
         171    11.591000     426.0000     479.4000     478.8200
         172    11.603300     462.0000     478.9600     478.3900
         173    11.615500     509.0000     478.5200     477.9700
         174    11.627800     482.0000     478.0800     477.5500
         175    11.640000     480.0000     477.6500     477.1300
         176    11.652300     496.0000     477.2200     476.7100
         177    11.664500     474.0000     476.8000     476.3000
         178    11.676800     473.0000     476.3700     475.8800
         179    11.689000     447.0000     475.9500     475.4700
         180    11.701300     463.0000     475.5300     475.0600
         181    11.713500     461.0000     475.1100     474.6500
         182    11.725800     478.0000     474.7000     474.2500
         183    11.738000     469.0000     474.2900     473.8400
         184    11.750300     450.0000     473.8800     473.4400
         185    11.762500     475.0000     473.4700     473.0400
         186    11.774800     441.0000     473.0600     472.6400
         187    11.787000     460.0000     472.6600     472.2500
         188    11.799300     493.0000     472.2600     471.8500
         189    11.811500     504.0000     471.8600     471.4600
         190    11.823800     473.0000     471.4700     471.0700
         191    11.836000     465.0000     471.0700     470.6800
         192    11.848300     471.0000     470.6800     470.3000
         193    11.860500     485.0000     470.2900     469.9100
         194    11.872800     500.0000     469.9000     469.5300
         195    11.885000     480.0000     469.5200     469.1500
         196    11.897300     477.0000     469.1400     468.7700
         197    11.909500     529.0000     468.7500     468.3900
         198    11.921800     493.0000     468.3700     468.0200
         199    11.934000     480.0000     468.0000     467.6400
         200    11.946300     457.0000     467.6200     467.2700
         201    11.958500     498.0000     467.2500     466.9000
         202    11.970800     421.0000     466.8800     466.5300
         203    11.983000     441.0000     466.5100     466.1700
         204    11.995300     469.0000     466.1400     465.8000
         205    12.007500     475.0000     465.7800     465.4400
         206    12.019800     495.0000     465.4100     465.0800
         207    12.032000     459.0000     465.0500     464.7200
         208    12.044300     500.0000     464.6900     464.3600
         209    12.056500     455.0000     464.3300     464.0000
         210    12.068800     494.0000     463.9800     463.6500
         211    12.081100     431.0000     463.6200     463.3000
         212    12.093300     483.0000     463.2700     462.9500
         213    12.105600     420.0000     462.9200     462.6000
         214    12.117800     492.0000     462.5700     462.2500
         215    12.130100     485.0000     462.2300     461.9000
         216    12.142300     455.0000     461.8800     461.5600
         217    12.154600     435.0000     461.5400     461.2200
         218    12.166800     440.0000     461.1900     460.8800
         219    12.179100     469.0000     460.8600     460.5400
         220    12.191300     423.0000     460.5200     460.2000
         221    12.203600     454.0000     460.1800     459.8600
         222    12.215800     462.0000     459.8500     459.5300
         223    12.228100     452.0000     459.5100     459.1900
         224    12.240300     490.0000     459.1800     458.8600
         225    12.252600     442.0000     458.8500     458.5300
         226    12.264800     436.0000     458.5200     458.2000
         227    12.277100     444.0000     458.2000     457.8800
         228    12.289300     434.0000     457.8700     457.5500
         229    12.301600     455.0000     457.5500     457.2300
         230    12.313800     484.0000     457.2300     456.9100
         231    12.326100     486.0000     456.9100     456.5800
         232    12.338300     456.0000     456.5900     456.2600
         233    12.350600     472.0000     456.2700     455.9500
         234    12.362800     453.0000     455.9600     455.6300
         235    12.375100     475.0000     455.6400     455.3100
         236    12.387300     469.0000     455.3300     455.0000
         237    12.399600     432.0000     455.0200     454.6900
         238    12.411800     441.0000     454.7100     454.3800
         239    12.424100     471.0000     454.4000     454.0700
         240    12.436300     469.0000     454.1000     453.7600
         241    12.448600     417.0000     453.7900     453.4500
         242    12.460800     498.0000     453.4900     453.1400
         243    12.473100     470.0000     453.1900     452.8400
         244    12.485300     430.0000     452.8900     452.5400
         245    12.497600     452.0000     452.5900     452.2400
         246    12.509800     434.0000     452.2900     451.9300
         247    12.522100     420.0000     452.0000     451.6400
         248    12.534300     470.0000     451.7000     451.3400
         249    12.546600     457.0000     451.4100     451.0400
         250    12.558800     471.0000     451.1200     450.7400
         251    12.571100     441.0000     450.8300     450.4500
         252    12.583300     435.0000     450.5400     450.1600
         253    12.595600     453.0000     450.2500     449.8700
         254    12.607800     430.0000     449.9700     449.5700
         255    12.620100     468.0000     449.6800     449.2900
         256    12.632300     416.0000     449.4000     449.0000
         257    12.644600     426.0000     449.1200     448.7100
         258    12.656800     433.0000     448.8400     448.4200
         259    12.669100     451.0000     448.5600     448.1400
         260    12.681300     452.0000     448.2900     447.8600
         261    12.693600     433.0000     448.0100     447.5700
         262    12.705900     484.0000     447.7400     447.2900
         263    12.718100     444.0000     447.4700     447.0100
         264    12.730400     473.0000     447.2000     446.7300
         265    12.742600     495.0000     446.9300     446.4500
         266    12.754900     454.0000     446.6700     446.1800
         267    12.767100     421.0000     446.4000     445.9000
         268    12.779400     448.0000     446.1400     445.6300
         269    12.791600     474.0000     445.8900     445.3500
         270    12.803900     458.0000     445.6300     445.0800
         271    12.816100     429.0000     445.3800     444.8100
         272    12.828400     447.0000     445.1400     444.5400
         273    12.840600     452.0000     444.9200     444.2700
         274    12.852900     409.0000     444.7100     444.0000
         275    12.865100     455.0000     444.5200     443.7300
         276    12.877400     456.0000     444.3600     443.4600
         277    12.889600     434.0000     444.2400     443.2000
         278    12.901900     448.0000     444.1800     442.9300
         279    12.914100     419.0000     444.2200     442.6700
         280    12.926400     444.0000     444.3300     442.4100
         281    12.938600     421.0000     444.6600     442.1400
         282    12.950900     408.0000     445.4000     441.8800
         283    12.963100     471.0000     446.9300     441.6200
         284    12.975400     468.0000     446.8300     441.3600
         285    12.987600     442.0000     447.0000     441.1100
         286    12.999900     424.0000     447.8600     440.8500
         287    13.012100     497.0000     448.2100     440.5900
         288    13.024400     432.0000     447.5100     440.3400
         289    13.036600     422.0000     444.0300     440.0800
         290    13.048900     430.0000     443.6500     439.8300
         291    13.061100     448.0000     442.1900     439.5800
         292    13.073400     446.0000     440.6400     439.3200
         293    13.085600     469.0000     440.2700     439.0700
         294    13.097900     446.0000     440.0100     438.8200
         295    13.110100     426.0000     439.7900     438.5700
         296    13.122400     444.0000     439.5800     438.3200
         297    13.134600     444.0000     439.3900     438.0800
         298    13.146900     499.0000     439.2000     437.8300
         299    13.159100     438.0000     439.0200     437.5800
         300    13.171400     470.0000     438.8500     437.3400
         301    13.183600     418.0000     438.6900     437.0900
         302    13.195900     452.0000     438.5500     436.8500
         303    13.208100     421.0000     438.4100     436.6100
         304    13.220400     434.0000     438.2800     436.3600
         305    13.232600     420.0000     438.1700     436.1200
         306    13.244900     462.0000     438.0800     435.8800
         307    13.257100     440.0000     438.0000     435.6400
         308    13.269400     434.0000     437.9500     435.4000
         309    13.281600     399.0000     437.9200     435.1600
         310    13.293900     469.0000     437.9200     434.9300
         311    13.306100     444.0000     437.9600     434.6900
         312    13.318400     477.0000     438.0500     434.4500
         313    13.330600     426.0000     438.1900     434.2200
         314    13.342900     435.0000     438.3900     433.9800
         315    13.355100     473.0000     438.7000     433.7500
         316    13.367400     411.0000     439.1200     433.5200
         317    13.379700     424.0000     439.7000     433.2800
         318    13.391900     428.0000     440.5100     433.0500
         319    13.404200     434.0000     441.6100     432.8200
         320    13.416400     436.0000     443.1300     432.5900
         321    13.428700     412.0000     445.2400     432.3600
         322    13.440900     469.0000     448.2200     432.1300
         323    13.453200     480.0000     452.4100     431.9000
         324    13.465400     502.0000     458.3200     431.6700
         325    13.477700     481.0000     465.0400     431.4500
         326    13.489900     478.0000     475.8500     431.2200
         327    13.502200     462.0000     490.7200     430.9900
         328    13.514400     547.0000     511.2400     430.7700
         329    13.526700     517.0000     539.4700     430.5400
         330    13.538900     537.0000     578.6800     430.3200
         331    13.551200     609.0000     633.0900     430.1000
         332    13.563400     664.0000     701.0600     429.8700
         333    13.575700     688.0000     764.1400     429.6500
         334    13.587900     777.0000     810.2500     429.4300
         335    13.600200     842.0000     852.3600     429.2100
         336    13.612400     901.0000     883.2000     428.9900
         337    13.624700     867.0000     872.1800     428.7700
         338    13.636900     814.0000     802.4100     428.5500
         339    13.649200     753.0000     715.2700     428.3300
         340    13.661400     669.0000     642.3800     428.1100
         341    13.673700     567.0000     570.7100     427.9000
         342    13.685900     522.0000     512.9700     427.6800
         343    13.698200     510.0000     479.7800     427.4600
         344    13.710400     505.0000     462.2700     427.2500
         345    13.722700     484.0000     452.3300     427.0300
         346    13.734900     414.0000     446.1200     426.8200
         347    13.747200     445.0000     441.9200     426.6000
         348    13.759400     417.0000     438.8900     426.3900
         349    13.771700     428.0000     436.6200     426.1800
         350    13.783900     418.0000     434.8300     425.9700
         351    13.796200     476.0000     433.4000     425.7500
         352    13.808400     423.0000     432.2100     425.5400
         353    13.820700     445.0000     431.2100     425.3300
         354    13.832900     459.0000     430.3500     425.1200
         355    13.845200     419.0000     429.6000     424.9100
         356    13.857400     456.0000     428.9300     424.7000
         357    13.869700     425.0000     428.3400     424.5000
         358    13.881900     430.0000     427.7900     424.2900
         359    13.894200     403.0000     427.3000     424.0800
         360    13.906400     430.0000     426.8400     423.8700
         361    13.918700     418.0000     426.4200     423.6700
         362    13.930900     447.0000     426.0200     423.4600
         363    13.943200     426.0000     425.6500     423.2600
         364    13.955400     431.0000     425.3000     423.0500
         365    13.967700     390.0000     424.9600     422.8500
         366    13.979900     428.0000     424.6400     422.6400
         367    13.992200     434.0000     424.3400     422.4400
         368    14.004500     383.0000     424.0500     422.2400
         369    14.016700     399.0000     423.7800     422.0400
         370    14.029000     398.0000     423.5200     421.8400
         371    14.041200     403.0000     423.2800     421.6300
         372    14.053500     440.0000     423.0500     421.4300
         373    14.065700     437.0000     422.8600     421.2300
         374    14.078000     465.0000     422.6900     421.0300
         375    14.090200     445.0000     422.5600     420.8400
         376    14.102500     432.0000     422.4900     420.6400
         377    14.114700     398.0000     422.4900     420.4400
         378    14.127000     399.0000     422.5800     420.2400
         379    14.139200     418.0000     422.7900     420.0400
         380    14.151500     427.0000     423.1900     419.8500
         381    14.163700     447.0000     423.8100     419.6500
         382    14.176000     438.0000     424.6200     419.4600
         383    14.188200     404.0000     425.3500     419.2600
         384    14.200500     423.0000     425.8600     419.0700
         385    14.212700     438.0000     426.3100     418.8700
         386    14.225000     434.0000     426.5500     418.6800
         387    14.237200     415.0000     426.1100     418.4900
         388    14.249500     416.0000     424.8300     418.2900
         389    14.261700     387.0000     423.3300     418.1000
         390    14.274000     458.0000     422.0200     417.9100
         391    14.286200     438.0000     420.7400     417.7200
         392    14.298500     413.0000     419.6300     417.5300
         393    14.310700     450.0000     418.8800     417.3400
         394    14.323000     433.0000     418.3700     417.1500
         395    14.335200     452.0000     418.0000     416.9600
         396    14.347500     405.0000     417.6900     416.7700
         397    14.359700     429.0000     417.4200     416.5800
         398    14.372000     422.0000     417.1700     416.3900
         399    14.384200     414.0000     416.9300     416.2100
         400    14.396500     412.0000     416.7100     416.0200
         401    14.408700     409.0000     416.4900     415.8300
         402    14.421000     415.0000     416.2700     415.6500
         403    14.433200     441.0000     416.0600     415.4600
         404    14.445500     409.0000     415.8600     415.2800
         405    14.457700     411.0000     415.6500     415.0900
         406    14.470000     418.0000     415.4500     414.9100
         407    14.482200     423.0000     415.2500     414.7300
         408    14.494500     410.0000     415.0600     414.5400
         409    14.506700     392.0000     414.8600     414.3600
         410    14.519000     436.0000     414.6700     414.1800
         411    14.531200     397.0000     414.4700     414.0000
         412    14.543500     360.0000     414.2800     413.8200
         413    14.555700     409.0000     414.0900     413.6400
         414    14.568000     471.0000     413.9000     413.4600
         415    14.580200     398.0000     413.7200     413.2800
         416    14.592500     416.0000     413.5300     413.1000
         417    14.604700     416.0000     413.3400     412.9200
         418    14.617000     448.0000     413.1600     412.7400
         419    14.629200     396.0000     412.9700     412.5600
         420    14.641500     381.0000     412.7900     412.3800
         421    14.653800     427.0000     412.6100     412.2100
         422    14.666000     376.0000     412.4200     412.0300
         423    14.678300     405.0000     412.2400     411.8500
         424    14.690500     376.0000     412.0600     411.6800
         425    14.702800     386.0000     411.8800     411.5000
         426    14.715000     383.0000     411.7000     411.3300
         427    14.727300     383.0000     411.5200     411.1600
         428    14.739500     441.0000     411.3500     410.9800
         429    14.751800     444.0000     411.1700     410.8100
         430    14.764000     418.0000     410.9900     410.6400
         431    14.776300     437.0000     410.8200     410.4600
         432    14.788500     376.0000     410.6400     410.2900
         433    14.800800     419.0000     410.4700     410.1200
         434    14.813000     425.0000     410.3000     409.9500
         435    14.825300     386.0000     410.1200     409.7800
         436    14.837500     428.0000     409.9500     409.6100
         437    14.849800     456.0000     409.7800     409.4400
         438    14.862000     416.0000     409.6100     409.2700
         439    14.874300     341.0000     409.4400     409.1000
         440    14.886500     393.0000     409.2700     408.9400
         441    14.898800     429.0000     409.1000     408.7700
         442    14.911000     413.0000     408.9300     408.6000
         443    14.923300     401.0000     408.7600     408.4300
         444    14.935500     425.0000     408.5900     408.2700
         445    14.947800     416.0000     408.4200     408.1000
         446    14.960000     425.0000     408.2600     407.9400
         447    14.972300     424.0000     408.0900     407.7700
         448    14.984500     407.0000     407.9300     407.6100
         449    14.996800     419.0000     407.7600     407.4500
         450    15.009000     421.0000     407.6000     407.2800
         451    15.021300     419.0000     407.4400     407.1200
         452    15.033500     412.0000     407.2700     406.9600
         453    15.045800     416.0000     407.1100     406.8000
         454    15.058000     422.0000     406.9500     406.6300
         455    15.070300     386.0000     406.7900     406.4700
         456    15.082500     432.0000     406.6300     406.3100
         457    15.094800     444.0000     406.4700     406.1500
         458    15.107000     395.0000     406.3100     405.9900
         459    15.119300     439.0000     406.1500     405.8400
         460    15.131500     387.0000     405.9900     405.6800
         461    15.143800     370.0000     405.8300     405.5200
         462    15.156000     428.0000     405.6700     405.3600
         463    15.168300     403.0000     405.5200     405.2100
         464    15.180500     408.0000     405.3600     405.0500
         465    15.192800     430.0000     405.2100     404.8900
         466    15.205000     404.0000     405.0500     404.7400
         467    15.217300     408.0000     404.9000     404.5800
         468    15.229500     404.0000     404.7400     404.4300
         469    15.241800     418.0000     404.5900     404.2700
         470    15.254000     376.0000     404.4400     404.1200
         471    15.266300     406.0000     404.2800     403.9700
         472    15.278600     414.0000     404.1300     403.8100
         473    15.290800     421.0000     403.9800     403.6600
         474    15.303100     434.0000     403.8300     403.5100
         475    15.315300     411.0000     403.6800     403.3600
         476    15.327600     404.0000     403.5300     403.2100
         477    15.339800     415.0000     403.3800     403.0600
         478    15.352100     415.0000     403.2400     402.9100
         479    15.364300     398.0000     403.0900     402.7600
         480    15.376600     372.0000     402.9400     402.6100
         481    15.388800     421.0000     402.8000     402.4600
         482    15.401100     440.0000     402.6500     402.3200
         483    15.413300     407.0000     402.5000     402.1700
         484    15.425600     367.0000     402.3600     402.0200
         485    15.437800     356.0000     402.2200     401.8800
         486    15.450100     376.0000     402.0700     401.7300
         487    15.462300     402.0000     401.9300     401.5900
         488    15.474600     382.0000     401.7900     401.4400
         489    15.486800     435.0000     401.6500     401.3000
         490    15.499100     396.0000     401.5100     401.1500
         491    15.511300     437.0000     401.3700     401.0100
         492    15.523600     381.0000     401.2300     400.8700
         493    15.535800     415.0000     401.0900     400.7300
         494    15.548100     413.0000     400.9500     400.5900
         495    15.560300     417.0000     400.8100     400.4400
         496    15.572600     408.0000     400.6700     400.3000
         497    15.584800     384.0000     400.5400     400.1600
         498    15.597100     421.0000     400.4000     400.0200
         499    15.609300     407.0000     400.2700     399.8900
         500    15.621600     399.0000     400.1300     399.7500
         501    15.633800     420.0000     400.0000     399.6100
         502    15.646100     399.0000     399.8700     399.4700
         503    15.658300     426.0000     399.7300     399.3300
         504    15.670600     413.0000     399.6000     399.2000
         505    15.682800     409.0000     399.4700     399.0600
         506    15.695100     383.0000     399.3400     398.9300
         507    15.707300     387.0000     399.2100     398.7900
         508    15.719600     393.0000     399.0800     398.6600
         509    15.731800     385.0000     398.9500     398.5200
         510    15.744100     396.0000     398.8300     398.3900
         511    15.756300     391.0000     398.7000     398.2600
         512    15.768600     379.0000     398.5700     398.1200
         513    15.780800     385.0000     398.4500     397.9900
         514    15.793100     388.0000     398.3200     397.8600
         515    15.805300     388.0000     398.2000     397.7300
         516    15.817600     394.0000     398.0800     397.6000
         517    15.829800     419.0000     397.9500     397.4700
         518    15.842100     417.0000     397.8300     397.3400
         519    15.854300     419.0000     397.7100     397.2100
         520    15.866600     365.0000     397.5900     397.0900
         521    15.878800     394.0000     397.4700     396.9600
         522    15.891100     436.0000     397.3600     396.8300
         523    15.903300     450.0000     397.2400     396.7000
         524    15.915600     377.0000     397.1200     396.5800
         525    15.927900     391.0000     397.0100     396.4500
         526    15.940100     383.0000     396.8900     396.3300
         527    15.952400     411.0000     396.7800     396.2000
         528    15.964600     403.0000     396.6700     396.0800
         529    15.976900     406.0000     396.5600     395.9600
         530    15.989100     401.0000     396.4500     395.8300
         531    16.001400     379.0000     396.3400     395.7100
         532    16.013600     368.0000     396.2300     395.5900
         533    16.025900     410.0000     396.1200     395.4700
         534    16.038100     408.0000     396.0200     395.3500
         535    16.050400     401.0000     395.9100     395.2300
         536    16.062600     396.0000     395.8100     395.1100
         537    16.074900     405.0000     395.7100     394.9900
         538    16.087100     401.0000     395.6100     394.8700
         539    16.099400     394.0000     395.5100     394.7500
         540    16.111600     392.0000     395.4100     394.6300
         541    16.123900     372.0000     395.3100     394.5200
         542    16.136100     374.0000     395.2200     394.4000
         543    16.148400     376.0000     395.1200     394.2800
         544    16.160600     416.0000     395.0300     394.1700
         545    16.172900     378.0000     394.9400     394.0500
         546    16.185100     385.0000     394.8600     393.9400
         547    16.197400     380.0000     394.7700     393.8200
         548    16.209600     375.0000     394.6900     393.7100
         549    16.221900     392.0000     394.6100     393.6000
         550    16.234100     405.0000     394.5300     393.4900
         551    16.246400     377.0000     394.4600     393.3700
         552    16.258600     369.0000     394.3900     393.2600
         553    16.270900     403.0000     394.3300     393.1500
         554    16.283100     393.0000     394.2800     393.0400
         555    16.295400     416.0000     394.2300     392.9300
         556    16.307600     394.0000     394.2100     392.8200
         557    16.319900     405.0000     394.2100     392.7200
         558    16.332100     394.0000     394.2900     392.6100
         559    16.344400     392.0000     394.3000     392.5000
         560    16.356600     369.0000     394.2600     392.3900
         561    16.368900     426.0000     394.3100     392.2900
         562    16.381100     384.0000     394.4200     392.1800
         563    16.393400     385.0000     394.4000     392.0800
         564    16.405600     396.0000     394.0400     391.9700
         565    16.417900     414.0000     393.9500     391.8700
         566    16.430100     365.0000     393.9600     391.7600
         567    16.442400     404.0000     393.8200     391.6600
         568    16.454600     392.0000     393.7100     391.5600
         569    16.466900     396.0000     393.7000     391.4600
         570    16.479100     388.0000     393.7200     391.3500
         571    16.491400     396.0000     393.7500     391.2500
         572    16.503600     378.0000     393.7900     391.1500
         573    16.515900     381.0000     393.8300     391.0500
         574    16.528100     408.0000     393.9100     390.9500
         575    16.540400     399.0000     394.0000     390.8500
         576    16.552600     379.0000     394.1200     390.7600
         577    16.564900     388.0000     394.2600     390.6600
         578    16.577200     396.0000     394.4200     390.5600
         579    16.589400     406.0000     394.6300     390.4600
         580    16.601700     384.0000     394.8700     390.3700
         581    16.613900     358.0000     395.1600     390.2700
         582    16.626200     425.0000     395.5100     390.1800
         583    16.638400     359.0000     395.9200     390.0800
         584    16.650700     385.0000     396.4200     389.9900
         585    16.662900     369.0000     397.0200     389.9000
         586    16.675200     408.0000     397.7500     389.8000
         587    16.687400     408.0000     398.6500     389.7100
         588    16.699700     421.0000     399.7700     389.6200
         589    16.711900     376.0000     401.1900     389.5300
         590    16.724200     377.0000     403.0000     389.4400
         591    16.736400     404.0000     405.3600     389.3500
         592    16.748700     428.0000     408.5200     389.2600
         593    16.760900     423.0000     412.8100     389.1700
         594    16.773200     418.0000     418.8000     389.0800
         595    16.785400     425.0000     427.3800     388.9900
         596    16.797700     453.0000     439.9100     388.9000
         597    16.809900     453.0000     458.2900     388.8200
         598    16.822200     468.0000     484.7800     388.7300
         599    16.834400     507.0000     522.1800     388.6400
         600    16.846700     594.0000     576.4100     388.5600
         601    16.858900     610.0000     660.0400     388.4700
         602    16.871200     808.0000     790.6100     388.3900
         603    16.883400     948.0000     983.1100     388.3100
         604    16.895700    1123.0000    1179.3700     388.2200
         605    16.907900    1359.0000    1300.0100     388.1400
         606    16.920200    1534.0000    1441.5100     388.0600
         607    16.932400    1755.0000    1636.2400     387.9800
         608    16.944700    1678.0000    1719.2500     387.8900
         609    16.956900    1527.0000    1487.1100     387.8100
         610    16.969200    1241.0000    1173.3500     387.7300
         611    16.981400    1070.0000    1038.7300     387.6500
         612    16.993700     884.0000     911.3200     387.5800
         613    17.005900     667.0000     693.4400     387.5000
         614    17.018200     558.0000     540.5900     387.4200
         615    17.030400     514.0000     475.1100     387.3400
         616    17.042700     440.0000     445.3800     387.2600
         617    17.054900     424.0000     429.3100     387.1900
         618    17.067200     457.0000     419.4400     387.1100
         619    17.079400     422.0000     412.8100     387.0400
         620    17.091700     436.0000     408.2500     386.9600
         621    17.103900     417.0000     404.7100     386.8900
         622    17.116200     402.0000     401.9900     386.8100
         623    17.128400     390.0000     399.8400     386.7400
         624    17.140700     402.0000     398.1100     386.6700
         625    17.152900     423.0000     396.6900     386.6000
         626    17.165200     380.0000     395.5000     386.5200
         627    17.177400     446.0000     394.5000     386.4500
         628    17.189700     362.0000     393.6300     386.3800
         629    17.201900     370.0000     392.8900     386.3100
         630    17.214200     383.0000     392.2400     386.2400
         631    17.226500     414.0000     391.6600     386.1700
         632    17.238700     431.0000     391.1500     386.1100
         633    17.251000     424.0000     390.7000     386.0400
         634    17.263200     391.0000     390.2900     385.9700
         635    17.275500     406.0000     389.9100     385.9000
         636    17.287700     414.0000     389.5700     385.8400
         637    17.300000     390.0000     389.2600     385.7700
         638    17.312200     465.0000     388.9800     385.7000
         639    17.324500     384.0000     388.7200     385.6400
         640    17.336700     389.0000     388.4700     385.5800
         641    17.349000     378.0000     388.2500     385.5100
         642    17.361200     393.0000     388.0300     385.4500
         643    17.373500     408.0000     387.8300     385.3800
         644    17.385700     417.0000     387.6500     385.3200
         645    17.398000     387.0000     387.4700     385.2600
         646    17.410200     369.0000     387.3100     385.2000
         647    17.422500     364.0000     387.1500     385.1400
         648    17.434700     385.0000     387.0000     385.0800
         649    17.447000     397.0000     386.8600     385.0200
         650    17.459200     378.0000     386.7200     384.9600
         651    17.471500     437.0000     386.5900     384.9000
         652    17.483700     399.0000     386.4700     384.8400
         653    17.496000     365.0000     386.3500     384.7800
         654    17.508200     400.0000     386.2400     384.7300
         655    17.520500     350.0000     386.1300     384.6700
         656    17.532700     399.0000     386.0200     384.6100
         657    17.545000     402.0000     385.9200     384.5600
         658    17.557200     423.0000     385.8200     384.5000
         659    17.569500     378.0000     385.7200     384.4500
         660    17.581700     383.0000     385.6200     384.3900
         661    17.594000     383.0000     385.5300     384.3400
         662    17.606200     375.0000     385.4400     384.2800
         663    17.618500     386.0000     385.3600     384.2300
         664    17.630700     385.0000     385.2700     384.1800
         665    17.643000     357.0000     385.2000     384.1300
         666    17.655200     385.0000     385.1300     384.0700
         667    17.667500     385.0000     385.0700     384.0200
         668    17.679700     384.0000     385.0100     383.9700
         669    17.692000     384.0000     384.9800     383.9200
         670    17.704200     391.0000     384.9600     383.8700
         671    17.716500     382.0000     384.9900     383.8200
         672    17.728700     407.0000     385.1100     383.7700
         673    17.741000     414.0000     385.4200     383.7300
         674    17.753200     358.0000     385.6400     383.6800
         675    17.765500     422.0000     385.6000     383.6300
         676    17.777700     354.0000     385.8000     383.5800
         677    17.790000     392.0000     386.2700     383.5400
         678    17.802200     385.0000     386.4500     383.4900
         679    17.814500     365.0000     385.3500     383.4500
         680    17.826700     405.0000     384.9000     383.4000
         681    17.839000     401.0000     384.9400     383.3600
         682    17.851300     419.0000     384.7800     383.3100
         683    17.863500     368.0000     384.1500     383.2700
         684    17.875800     406.0000     383.9600     383.2300
         685    17.888000     405.0000     383.8700     383.1800
         686    17.900300     352.0000     383.8100     383.1400
         687    17.912500     383.0000     383.7500     383.1000
         688    17.924800     388.0000     383.7000     383.0600
         689    17.937000     364.0000     383.6400     383.0200
         690    17.949300     352.0000     383.5900     382.9800
         691    17.961500     384.0000     383.5400     382.9400
         692    17.973800     383.0000     383.5000     382.9000
         693    17.986000     405.0000     383.4500     382.8600
         694    17.998300     404.0000     383.4000     382.8200
         695    18.010500     404.0000     383.3600     382.7800
         696    18.022800     377.0000     383.3200     382.7400
         697    18.035000     380.0000     383.2800     382.7100
         698    18.047300     389.0000     383.2300     382.6700
         699    18.059500     378.0000     383.2000     382.6300
         700    18.071800     368.0000     383.1600     382.6000
         701    18.084000     384.0000     383.1200     382.5600
         702    18.096300     357.0000     383.0900     382.5300
         703    18.108500     388.0000     383.0600     382.4900
         704    18.120800     381.0000     383.0300     382.4600
         705    18.133000     358.0000     383.0000     382.4200
         706    18.145300     352.0000     382.9800     382.3900
         707    18.157500     389.0000     382.9600     382.3600
         708    18.169800     378.0000     382.9500     382.3200
         709    18.182000     370.0000     382.9400     382.2900
         710    18.194300     366.0000     382.9400     382.2600
         711    18.206500     406.0000     382.9600     382.2300
         712    18.218800     399.0000     383.0000     382.2000
         713    18.231000     365.0000     383.0600     382.1700
         714    18.243300     403.0000     383.1700     382.1400
         715    18.255500     373.0000     383.3300     382.1100
         716    18.267800     402.0000     383.5700     382.0800
         717    18.280000     362.0000     383.8700     382.0500
         718    18.292300     392.0000     384.4100     382.0200
         719    18.304500     396.0000     385.2200     381.9900
         720    18.316800     380.0000     386.4200     381.9700
         721    18.329000     390.0000     388.0500     381.9400
         722    18.341300     382.0000     389.7100     381.9100
         723    18.353500     405.0000     391.0700     381.8900
         724    18.365800     381.0000     392.4900     381.8600
         725    18.378000     377.0000     393.9900     381.8300
         726    18.390300     369.0000     394.4300     381.8100
         727    18.402500     406.0000     392.7500     381.7800
         728    18.414800     373.0000     390.3800     381.7600
         729    18.427000     387.0000     388.9100     381.7300
         730    18.439300     415.0000     387.6900     381.7100
         731    18.451500     441.0000     385.9700     381.6900
         732    18.463800     398.0000     384.3700     381.6600
         733    18.476000     373.0000     383.4200     381.6400
         734    18.488300     369.0000     382.9100     381.6200
         735    18.500600     385.0000     382.6300     381.6000
         736    18.512800     397.0000     382.4500     381.5800
         737    18.525100     383.0000     382.3200     381.5600
         738    18.537300     366.0000     382.2300     381.5300
         739    18.549600     370.0000     382.1700     381.5100
         740    18.561800     392.0000     382.1100     381.4900
         741    18.574100     373.0000     382.0500     381.4700
         742    18.586300     372.0000     382.0000     381.4600
         743    18.598600     387.0000     381.9800     381.4400
         744    18.610800     410.0000     381.9700     381.4200
         745    18.623100     382.0000     381.9300     381.4000
         746    18.635300     415.0000     381.9000     381.3800
         747    18.647600     369.0000     381.9000     381.3600
         748    18.659800     420.0000     381.9000     381.3500
         749    18.672100     383.0000     381.8300     381.3300
         750    18.684300     413.0000     381.7600     381.3100
         751    18.696600     359.0000     381.7400     381.3000
         752    18.708800     377.0000     381.7200     381.2800
         753    18.721100     360.0000     381.6700     381.2700
         754    18.733300     413.0000     381.6300     381.2500
         755    18.745600     372.0000     381.6100     381.2400
         756    18.757800     359.0000     381.5900     381.2200
         757    18.770100     387.0000     381.5700     381.2100
         758    18.782300     428.0000     381.5500     381.1900
         759    18.794600     373.0000     381.5400     381.1800
         760    18.806800     405.0000     381.5200     381.1700
         761    18.819100     385.0000     381.5000     381.1500
         762    18.831300     391.0000     381.4900     381.1400
         763    18.843600     369.0000     381.4800     381.1300
         764    18.855800     387.0000     381.4600     381.1200
         765    18.868100     372.0000     381.4500     381.1100
         766    18.880300     375.0000     381.4400     381.1000
         767    18.892600     377.0000     381.4300     381.0800
         768    18.904800     400.0000     381.4100     381.0700
         769    18.917100     372.0000     381.4000     381.0600
         770    18.929300     370.0000     381.3900     381.0500
         771    18.941600     401.0000     381.3800     381.0400
         772    18.953800     398.0000     381.3800     381.0400
         773    18.966100     350.0000     381.3700     381.0300
         774    18.978300     359.0000     381.3600     381.0200
         775    18.990600     410.0000     381.3500     381.0100
         776    19.002800     406.0000     381.3400     381.0000
         777    19.015100     342.0000     381.3300     380.9900
         778    19.027300     376.0000     381.3200     380.9800
         779    19.039600     378.0000     381.3100     380.9800
         780    19.051800     393.0000     381.3100     380.9700
         781    19.064100     368.0000     381.3000     380.9600
         782    19.076300     415.0000     381.2900     380.9600
         783    19.088600     333.0000     381.2900     380.9500
         784    19.100800     375.0000     381.2800     380.9500
         785    19.113100     421.0000     381.2800     380.9400
         786    19.125300     373.0000     381.2700     380.9300
         787    19.137600     407.0000     381.2700     380.9300
         788    19.149900     386.0000     381.2700     380.9200
         789    19.162100     370.0000     381.2600     380.9200
         790    19.174400     378.0000     381.2600     380.9200
         791    19.186600     377.0000     381.2600     380.9100
         792    19.198900     356.0000     381.2600     380.9100
         793    19.211100     364.0000     381.2600     380.9000
         794    19.223400     393.0000     381.2500     380.9000
         795    19.235600     352.0000     381.2500     380.9000
         796    19.247900     353.0000     381.2500     380.8900
         797    19.260100     357.0000     381.2500     380.8900
         798    19.272400     402.0000     381.2500     380.8900
         799    19.284600     391.0000     381.2600     380.8900
         800    19.296900     379.0000     381.2600     380.8900
         801    19.309100     387.0000     381.2600     380.8800
         802    19.321400     397.0000     381.2700     380.8800
         803    19.333600     383.0000     381.2700     380.8800
         804    19.345900     414.0000     381.2900     380.8800
         805    19.358100     372.0000     381.3000     380.8800
         806    19.370400     391.0000     381.3200     380.8800
         807    19.382600     418.0000     381.3600     380.8800
         808    19.394900     368.0000     381.4200     380.8800
         809    19.407100     393.0000     381.5400     380.8800
         810    19.419400     373.0000     381.6800     380.8800
         811    19.431600     378.0000     381.7000     380.8800
         812    19.443900     393.0000     381.7800     380.8800
         813    19.456100     396.0000     381.9600     380.8800
         814    19.468400     399.0000     382.1600     380.8800
         815    19.480600     375.0000     381.8800     380.8900
         816    19.492900     388.0000     381.6200     380.8900
         817    19.505100     400.0000     381.6400     380.8900
         818    19.517400     342.0000     381.6900     380.8900
         819    19.529600     369.0000     381.5600     380.8900
         820    19.541900     377.0000     381.4100     380.9000
         821    19.554100     376.0000     381.4000     380.9000
         822    19.566400     377.0000     381.4000     380.9000
         823    19.578600     367.0000     381.4100     380.9100
         824    19.590900     399.0000     381.4300     380.9100
         825    19.603100     390.0000     381.4400     380.9100
         826    19.615400     350.0000     381.4500     380.9200
         827    19.627600     390.0000     381.4700     380.9200
         828    19.639900     425.0000     381.4900     380.9200
         829    19.652100     370.0000     381.5100     380.9300
         830    19.664400     380.0000     381.5300     380.9300
         831    19.676600     370.0000     381.5500     380.9400
         832    19.688900     392.0000     381.5700     380.9400
         833    19.701100     355.0000     381.6000     380.9500
         834    19.713400     372.0000     381.6300     380.9500
         835    19.725600     380.0000     381.6600     380.9600
         836    19.737900     377.0000     381.6900     380.9600
         837    19.750100     376.0000     381.7200     380.9700
         838    19.762400     386.0000     381.7600     380.9700
         839    19.774700     402.0000     381.8000     380.9800
         840    19.786900     374.0000     381.8500     380.9900
         841    19.799200     378.0000     381.9000     380.9900
         842    19.811400     405.0000     381.9600     381.0000
         843    19.823700     382.0000     382.0200     381.0100
         844    19.835900     381.0000     382.0900     381.0100
         845    19.848200     349.0000     382.1700     381.0200
         846    19.860400     397.0000     382.2600     381.0300
         847    19.872700     377.0000     382.3700     381.0300
         848    19.884900     400.0000     382.4900     381.0400
         849    19.897200     356.0000     382.6300     381.0500
         850    19.909400     364.0000     382.8000     381.0500
         851    19.921700     363.0000     383.0000     381.0600
         852    19.933900     370.0000     383.2500     381.0700
         853    19.946200     388.0000     383.5500     381.0800
         854    19.958400     376.0000     383.9400     381.0800
         855    19.970700     383.0000     384.4400     381.0900
         856    19.982900     403.0000     385.1000     381.1000
         857    19.995200     363.0000     385.9700     381.1100
         858    20.007400     402.0000     387.1500     381.1200
         859    20.019700     412.0000     388.7800     381.1300
         860    20.031900     396.0000     391.0800     381.1300
         861    20.044200     403.0000     394.4400     381.1400
         862    20.056400     435.0000     399.4900     381.1500
         863    20.068700     410.0000     407.1100     381.1600
         864    20.080900     464.0000     418.5000     381.1700
         865    20.093200     418.0000     434.7200     381.1800
         866    20.105400     430.0000     453.4500     381.1900
         867    20.117700     490.0000     469.6300     381.2000
         868    20.129900     525.0000     484.9500     381.2100
         869    20.142200     529.0000     502.5600     381.2200
         870    20.154400     564.0000     514.7900     381.2300
         871    20.166700     571.0000     505.5200     381.2400
         872    20.178900     479.0000     479.6200     381.2500
         873    20.191200     451.0000     460.8300     381.2500
         874    20.203400     463.0000     451.0900     381.2600
         875    20.215700     452.0000     438.5600     381.2700
         876    20.227900     379.0000     420.3500     381.2800
         877    20.240200     375.0000     404.9300     381.2900
         878    20.252400     433.0000     396.6600     381.3000
         879    20.264700     411.0000     392.6900     381.3100
         880    20.276900     374.0000     389.9500     381.3300
         881    20.289200     354.0000     387.5400     381.3400
         882    20.301400     374.0000     386.4500     381.3500
         883    20.313700     408.0000     385.8500     381.3600
         884    20.325900     401.0000     385.2500     381.3700
         885    20.338200     403.0000     384.3700     381.3800
         886    20.350400     357.0000     383.9300     381.3900
         887    20.362700     369.0000     383.6600     381.4000
         888    20.374900     372.0000     383.4500     381.4100
         889    20.387200     395.0000     383.2900     381.4200
         890    20.399400     375.0000     383.1600     381.4300
         891    20.411700     420.0000     383.0600     381.4400
         892    20.424000     363.0000     382.9700     381.4500
         893    20.436200     376.0000     382.9100     381.4600
         894    20.448500     385.0000     382.8600     381.4700
         895    20.460700     386.0000     382.8200     381.4800
         896    20.473000     354.0000     382.8100     381.5000
         897    20.485200     374.0000     382.8300     381.5100
         898    20.497500     388.0000     382.8900     381.5200
         899    20.509700     383.0000     383.0200     381.5300
         900    20.522000     383.0000     383.3500     381.5400
         901    20.534200     368.0000     383.6900     381.5500
         902    20.546500     393.0000     383.7200     381.5600
         903    20.558700     369.0000     383.9600     381.5700
         904    20.571000     351.0000     384.4700     381.5800
         905    20.583200     368.0000     384.9900     381.5900
         906    20.595500     382.0000     383.9700     381.6100
         907    20.607700     382.0000     383.3400     381.6200
         908    20.620000     401.0000     383.4100     381.6300
         909    20.632200     389.0000     383.5800     381.6400
         910    20.644500     400.0000     383.2300     381.6500
         911    20.656700     371.0000     382.7400     381.6600
         912    20.669000     392.0000     382.6600     381.6700
         913    20.681200     394.0000     382.6500     381.6800
         914    20.693500     383.0000     382.6500     381.6900
         915    20.705700     387.0000     382.6600     381.7100
         916    20.718000     409.0000     382.6700     381.7200
         917    20.730200     374.0000     382.6900     381.7300
         918    20.742500     410.0000     382.7100     381.7400
         919    20.754700     375.0000     382.7300     381.7500
         920    20.767000     404.0000     382.7500     381.7600
         921    20.779200     394.0000     382.7700     381.7700
         922    20.791500     398.0000     382.7900     381.7800
         923    20.803700     372.0000     382.8200     381.7900
         924    20.816000     383.0000     382.8500     381.8000
         925    20.828200     383.0000     382.8700     381.8100
         926    20.840500     411.0000     382.9000     381.8300
         927    20.852700     373.0000     382.9400     381.8400
         928    20.865000     389.0000     382.9700     381.8500
         929    20.877200     387.0000     383.0100     381.8600
         930    20.889500     407.0000     383.0400     381.8700
         931    20.901700     402.0000     383.0900     381.8800
         932    20.914000     364.0000     383.1300     381.8900
         933    20.926200     381.0000     383.1700     381.9000
         934    20.938500     391.0000     383.2200     381.9100
         935    20.950700     382.0000     383.2700     381.9200
         936    20.963000     364.0000     383.3300     381.9300
         937    20.975200     379.0000     383.3900     381.9400
         938    20.987500     385.0000     383.4500     381.9500
         939    20.999700     407.0000     383.5200     381.9600
         940    21.012000     386.0000     383.5900     381.9700
         941    21.024200     372.0000     383.6700     381.9800
         942    21.036500     382.0000     383.7600     381.9900
         943    21.048700     404.0000     383.8600     382.0000
         944    21.061000     429.0000     383.9600     382.0100
         945    21.073300     392.0000     384.0800     382.0200
         946    21.085500     445.0000     384.2000     382.0300
         947    21.097800     374.0000     384.3500     382.0400
         948    21.110000     389.0000     384.5100     382.0500
         949    21.122300     369.0000     384.6900     382.0600
         950    21.134500     384.0000     384.9100     382.0700
         951    21.146800     399.0000     385.1500     382.0800
         952    21.159000     412.0000     385.4400     382.0800
         953    21.171300     353.0000     385.7800     382.0900
         954    21.183500     365.0000     386.1900     382.1000
         955    21.195800     387.0000     386.7000     382.1100
         956    21.208000     385.0000     387.3300     382.1200
         957    21.220300     397.0000     388.1400     382.1300
         958    21.232500     378.0000     389.1800     382.1400
         959    21.244800     407.0000     390.5400     382.1500
         960    21.257000     366.0000     392.3500     382.1500
         961    21.269300     393.0000     394.8100     382.1600
         962    21.281500     364.0000     398.2600     382.1700
         963    21.293800     409.0000     403.3100     382.1800
         964    21.306000     397.0000     410.8100     382.1900
         965    21.318300     424.0000     421.9900     382.1900
         966    21.330500     463.0000     438.2900     382.2000
         967    21.342800     456.0000     459.5900     382.2100
         968    21.355000     451.0000     481.5400     382.2200
         969    21.367300     479.0000     501.3100     382.2200
         970    21.379500     496.0000     522.0900     382.2300
         971    21.391800     533.0000     542.0800     382.2400
         972    21.404000     553.0000     547.0400     382.2400
         973    21.416300     540.0000     526.2300     382.2500
         974    21.428500     484.0000     498.1900     382.2600
         975    21.440800     518.0000     481.4500     382.2600
         976    21.453000     496.0000     470.5900     382.2700
         977    21.465300     466.0000     453.8300     382.2800
         978    21.477500     432.0000     431.9400     382.2800
         979    21.489800     435.0000     415.0500     382.2900
         980    21.502000     436.0000     405.5200     382.2900
         981    21.514300     418.0000     400.5200     382.3000
         982    21.526500     410.0000     397.8700     382.3000
         983    21.538800     387.0000     396.5200     382.3100
         984    21.551000     386.0000     396.0100     382.3100
         985    21.563300     424.0000     396.1000     382.3200
         986    21.575500     389.0000     396.7100     382.3200
         987    21.587800     432.0000     397.8600     382.3300
         988    21.600000     400.0000     399.6100     382.3300
         989    21.612300     389.0000     402.1100     382.3400
         990    21.624500     432.0000     405.5600     382.3400
         991    21.636800     424.0000     409.7400     382.3500
         992    21.649000     391.0000     416.1000     382.3500
         993    21.661300     429.0000     425.0100     382.3500
         994    21.673500     414.0000     437.8500     382.3600
         995    21.685800     456.0000     456.8700     382.3600
         996    21.698100     519.0000     485.6900     382.3600
         997    21.710300     525.0000     530.0700     382.3700
         998    21.722600     569.0000     596.3300     382.3700
         999    21.734800     651.0000     681.2300     382.3700
        1000    21.747100     777.0000     763.6600     382.3700
        1001    21.759300     867.0000     839.1700     382.3800
        1002    21.771600     938.0000     924.4500     382.3800
        1003    21.783800     994.0000    1001.9700     382.3800
        1004    21.796100     991.0000     999.9600     382.3800
        1005    21.808300     901.0000     892.5100     382.3800
        1006    21.820600     760.0000     785.2000     382.3900
        1007    21.832800     724.0000     734.2900     382.3900
        1008    21.845100     668.0000     697.8200     382.3900
        1009    21.857300     584.0000     626.8900     382.3900
        1010    21.869600     490.0000     538.0400     382.3900
        1011    21.881800     449.0000     475.7200     382.3900
        1012    21.894100     465.0000     442.1800     382.3900
        1013    21.906300     405.0000     424.2000     382.3900
        1014    21.918600     404.0000     413.7200     382.3900
        1015    21.930800     412.0000     407.0800     382.3900
        1016    21.943100     370.0000     402.6400     382.3900
        1017    21.955300     415.0000     399.5800     382.3900
        1018    21.967600     453.0000     397.5800     382.3900
        1019    21.979800     411.0000     396.0300     382.3900
        1020    21.992100     402.0000     394.7700     382.3800
        1021    22.004300     425.0000     394.0700     382.3800
        1022    22.016600     361.0000     393.8900     382.3800
        1023    22.028800     390.0000     393.7400     382.3800
        1024    22.041100     369.0000     392.4000     382.3800
        1025    22.053300     395.0000     392.1500     382.3700
        1026    22.065600     374.0000     392.7200     382.3700
        1027    22.077800     388.0000     393.9000     382.3700
        1028    22.090100     416.0000     395.4000     382.3600
        1029    22.102300     441.0000     397.9000     382.3600
        1030    22.114600     413.0000     402.4500     382.3600
        1031    22.126800     411.0000     408.5300     382.3500
        1032    22.139100     377.0000     414.6100     382.3500
        1033    22.151300     395.0000     420.1700     382.3500
        1034    22.163600     370.0000     426.3100     382.3400
        1035    22.175800     413.0000     431.9700     382.3400
        1036    22.188100     429.0000     432.1800     382.3300
        1037    22.200300     407.0000     424.5500     382.3300
        1038    22.212600     400.0000     416.1700     382.3200
        1039    22.224800     375.0000     411.8400     382.3100
        1040    22.237100     345.0000     409.0700     382.3100
        1041    22.249300     408.0000     404.0900     382.3000
        1042    22.261600     417.0000     397.3000     382.3000
        1043    22.273800     391.0000     392.0800     382.2900
        1044    22.286100     403.0000     389.1200     382.2800
        1045    22.298300     392.0000     387.4800     382.2700
        1046    22.310600     368.0000     386.5000     382.2700
        1047    22.322800     408.0000     385.8500     382.2600
        1048    22.335100     401.0000     385.4000     382.2500
        1049    22.347400     371.0000     385.0600     382.2400
        1050    22.359600     378.0000     384.8000     382.2300
        1051    22.371900     360.0000     384.6000     382.2300
        1052    22.384100     442.0000     384.4200     382.2200
        1053    22.396400     377.0000     384.2700     382.2100
        1054    22.408600     373.0000     384.1300     382.2000
        1055    22.420900     382.0000     384.0200     382.1900
        1056    22.433100     372.0000     383.9200     382.1800
        1057    22.445400     363.0000     383.8200     382.1700
        1058    22.457600     384.0000     383.7400     382.1600
        1059    22.469900     380.0000     383.6600     382.1500
        1060    22.482100     384.0000     383.5900     382.1300
        1061    22.494400     397.0000     383.5200     382.1200
        1062    22.506600     357.0000     383.4600     382.1100
        1063    22.518900     393.0000     383.4000     382.1000
        1064    22.531100     363.0000     383.3500     382.0900
        1065    22.543400     414.0000     383.3000     382.0700
        1066    22.555600     361.0000     383.2500     382.0600
        1067    22.567900     387.0000     383.2000     382.0500
        1068    22.580100     380.0000     383.1600     382.0300
        1069    22.592400     357.0000     383.1200     382.0200
        1070    22.604600     403.0000     383.0800     382.0100
        1071    22.616900     387.0000     383.0400     381.9900
        1072    22.629100     365.0000     383.0100     381.9800
        1073    22.641400     374.0000     382.9800     381.9600
        1074    22.653600     377.0000     382.9500     381.9500
        1075    22.665900     377.0000     382.9400     381.9300
        1076    22.678100     328.0000     382.9400     381.9200
        1077    22.690400     384.0000     382.9700     381.9000
        1078    22.702600     401.0000     383.0700     381.8800
        1079    22.714900     366.0000     383.2000     381.8700
        1080    22.727100     385.0000     383.2700     381.8500
        1081    22.739400     365.0000     383.3500     381.8300
        1082    22.751600     372.0000     383.5200     381.8200
        1083    22.763900     395.0000     383.6900     381.8000
        1084    22.776100     411.0000     383.5000     381.7800
        1085    22.788400     406.0000     383.1000     381.7600
        1086    22.800600     374.0000     382.9500     381.7400
        1087    22.812900     395.0000     382.9600     381.7200
        1088    22.825100     374.0000     382.9300     381.7100
        1089    22.837400     397.0000     382.7200     381.6900
        1090    22.849600     331.0000     382.5100     381.6700
        1091    22.861900     374.0000     382.4100     381.6500
        1092    22.874100     368.0000     382.3600     381.6200
        1093    22.886400     399.0000     382.3300     381.6000
        1094    22.898600     353.0000     382.2900     381.5800
        1095    22.910900     388.0000     382.2600     381.5600
        1096    22.923100     368.0000     382.2300     381.5400
        1097    22.935400     376.0000     382.2000     381.5200
        1098    22.947600     364.0000     382.1700     381.5000
        1099    22.959900     410.0000     382.1400     381.4700
        1100    22.972100     386.0000     382.1100     381.4500
        1101    22.984400     385.0000     382.0800     381.4300
        1102    22.996700     390.0000     382.0500     381.4000
        1103    23.008900     397.0000     382.0200     381.3800
        1104    23.021200     376.0000     381.9900     381.3500
        1105    23.033400     391.0000     381.9600     381.3300
        1106    23.045700     404.0000     381.9300     381.3000
        1107    23.057900     374.0000     381.9000     381.2800
        1108    23.070200     398.0000     381.8700     381.2500
        1109    23.082400     389.0000     381.8400     381.2300
        1110    23.094700     374.0000     381.8100     381.2000
        1111    23.106900     346.0000     381.7800     381.1700
        1112    23.119200     357.0000     381.7500     381.1500
        1113    23.131400     388.0000     381.7200     381.1200
        1114    23.143700     411.0000     381.6900     381.0900
        1115    23.155900     371.0000     381.6600     381.0600
        1116    23.168200     346.0000     381.6300     381.0400
        1117    23.180400     398.0000     381.6000     381.0100
        1118    23.192700     387.0000     381.5600     380.9800
        1119    23.204900     383.0000     381.5300     380.9500
        1120    23.217200     382.0000     381.5000     380.9200
        1121    23.229400     351.0000     381.4700     380.8900
        1122    23.241700     393.0000     381.4400     380.8600
        1123    23.253900     360.0000     381.4000     380.8300
        1124    23.266200     392.0000     381.3700     380.8000
        1125    23.278400     356.0000     381.3400     380.7700
        1126    23.290700     404.0000     381.3000     380.7300
        1127    23.302900     397.0000     381.2700     380.7000
        1128    23.315200     352.0000     381.2400     380.6700
        1129    23.327400     351.0000     381.2000     380.6400
        1130    23.339700     409.0000     381.1700     380.6000
        1131    23.351900     416.0000     381.1400     380.5700
        1132    23.364200     408.0000     381.1000     380.5400
        1133    23.376400     404.0000     381.0700     380.5000
        1134    23.388700     377.0000     381.0300     380.4700
        1135    23.400900     394.0000     381.0000     380.4300
        1136    23.413200     373.0000     380.9600     380.4000
        1137    23.425400     429.0000     380.9200     380.3600
        1138    23.437700     368.0000     380.8900     380.3300
        1139    23.449900     384.0000     380.8500     380.2900
        1140    23.462200     379.0000     380.8200     380.2500
        1141    23.474400     355.0000     380.7800     380.2200
        1142    23.486700     367.0000     380.7400     380.1800
        1143    23.498900     382.0000     380.7000     380.1400
        1144    23.511200     356.0000     380.6700     380.1000
        1145    23.523400     349.0000     380.6300     380.0600
        1146    23.535700     377.0000     380.5900     380.0300
        1147    23.547900     390.0000     380.5500     379.9900
        1148    23.560200     381.0000     380.5100     379.9500
        1149    23.572400     383.0000     380.4700     379.9100
        1150    23.584700     383.0000     380.4400     379.8700
        1151    23.596900     371.0000     380.4000     379.8300
        1152    23.609200     375.0000     380.3600     379.7900
        1153    23.621400     439.0000     380.3200     379.7400
        1154    23.633700     361.0000     380.2800     379.7000
        1155    23.646000     404.0000     380.2400     379.6600
        1156    23.658200     362.0000     380.1900     379.6200
        1157    23.670500     409.0000     380.1500     379.5800
        1158    23.682700     429.0000     380.1100     379.5300
        1159    23.695000     408.0000     380.0700     379.4900
        1160    23.707200     362.0000     380.0300     379.4400
        1161    23.719500     383.0000     379.9900     379.4000
        1162    23.731700     423.0000     379.9400     379.3600
        1163    23.744000     397.0000     379.9000     379.3100
        1164    23.756200     415.0000     379.8600     379.2700
        1165    23.768500     409.0000     379.8100     379.2200
        1166    23.780700     439.0000     379.7700     379.1700
        1167    23.793000     397.0000     379.7300     379.1300
        1168    23.805200     381.0000     379.6800     379.0800
        1169    23.817500     369.0000     379.6400     379.0300
        1170    23.829700     389.0000     379.6000     378.9900
        1171    23.842000     432.0000     379.5500     378.9400
        1172    23.854200     391.0000     379.5100     378.8900
        1173    23.866500     367.0000     379.4600     378.8400
        1174    23.878700     406.0000     379.4200     378.7900
        1175    23.891000     391.0000     379.3700     378.7400
        1176    23.903200     378.0000     379.3300     378.6900
        1177    23.915500     395.0000     379.2900     378.6400
        1178    23.927700     356.0000     379.2400     378.5900
        1179    23.940000     385.0000     379.2000     378.5400
        1180    23.952200     378.0000     379.1700     378.4900
        1181    23.964500     404.0000     379.1400     378.4400
        1182    23.976700     346.0000     379.1300     378.3800
        1183    23.989000     374.0000     379.1500     378.3300
        1184    24.001200     358.0000     379.2700     378.2800
        1185    24.013500     366.0000     379.3200     378.2200
        1186    24.025700     375.0000     379.3200     378.1700
        1187    24.038000     402.0000     379.4200     378.1200
        1188    24.050200     394.0000     379.6300     378.0600
        1189    24.062500     348.0000     379.6700     378.0100
        1190    24.074700     406.0000     379.1000     377.9500
        1191    24.087000     361.0000     378.8900     377.9000
        1192    24.099200     426.0000     378.8800     377.8400
        1193    24.111500     415.0000     378.9200     377.7800
        1194    24.123700     370.0000     378.8500     377.7300
        1195    24.136000     341.0000     378.5200     377.6700
        1196    24.148200     395.0000     378.3700     377.6100
        1197    24.160500     366.0000     378.3000     377.5500
        1198    24.172700     356.0000     378.2400     377.5000
        1199    24.185000     405.0000     378.1800     377.4400
        1200    24.197200     391.0000     378.1300     377.3800
        1201    24.209500     365.0000     378.0700     377.3200
        1202    24.221700     366.0000     378.0200     377.2600
        1203    24.234000     380.0000     377.9600     377.2000
        1204    24.246200     402.0000     377.9100     377.1400
        1205    24.258500     399.0000     377.8600     377.0800
        1206    24.270700     356.0000     377.8000     377.0100
        1207    24.283000     394.0000     377.7500     376.9500
        1208    24.295300     359.0000     377.6900     376.8900
        1209    24.307500     385.0000     377.6400     376.8300
        1210    24.319800     386.0000     377.5800     376.7600
        1211    24.332000     345.0000     377.5300     376.7000
        1212    24.344300     363.0000     377.4700     376.6400
        1213    24.356500     350.0000     377.4200     376.5700
        1214    24.368800     394.0000     377.3600     376.5100
        1215    24.381000     366.0000     377.3100     376.4400
        1216    24.393300     363.0000     377.2500     376.3800
        1217    24.405500     393.0000     377.1900     376.3100
        1218    24.417800     373.0000     377.1400     376.2400
        1219    24.430000     346.0000     377.0800     376.1800
        1220    24.442300     367.0000     377.0300     376.1100
        1221    24.454500     376.0000     376.9700     376.0400
        1222    24.466800     383.0000     376.9100     375.9800
        1223    24.479000     376.0000     376.8600     375.9100
        1224    24.491300     340.0000     376.8000     375.8400
        1225    24.503500     368.0000     376.7400     375.7700
        1226    24.515800     399.0000     376.6900     375.7000
        1227    24.528000     387.0000     376.6300     375.6300
        1228    24.540300     376.0000     376.5700     375.5600
        1229    24.552500     388.0000     376.5200     375.4900
        1230    24.564800     355.0000     376.4600     375.4200
        1231    24.577000     392.0000     376.4100     375.3500
        1232    24.589300     363.0000     376.3500     375.2700
        1233    24.601500     367.0000     376.2900     375.2000
        1234    24.613800     357.0000     376.2400     375.1300
        1235    24.626000     384.0000     376.1800     375.0600
        1236    24.638300     372.0000     376.1200     374.9800
        1237    24.650500     369.0000     376.0700     374.9100
        1238    24.662800     349.0000     376.0100     374.8300
        1239    24.675000     410.0000     375.9600     374.7600
        1240    24.687300     320.0000     375.9000     374.6800
        1241    24.699500     378.0000     375.8500     374.6100
        1242    24.711800     367.0000     375.7900     374.5300
        1243    24.724000     399.0000     375.7400     374.4600
        1244    24.736300     388.0000     375.6800     374.3800
        1245    24.748500     369.0000     375.6300     374.3000
        1246    24.760800     403.0000     375.5800     374.2300
        1247    24.773000     378.0000     375.5300     374.1500
        1248    24.785300     380.0000     375.4700     374.0700
        1249    24.797500     403.0000     375.4200     373.9900
        1250    24.809800     355.0000     375.3700     373.9100
        1251    24.822000     380.0000     375.3200     373.8300
        1252    24.834300     376.0000     375.2700     373.7500
        1253    24.846500     324.0000     375.2300     373.6700
        1254    24.858800     379.0000     375.1800     373.5900
        1255    24.871000     397.0000     375.1400     373.5100
        1256    24.883300     383.0000     375.1000     373.4300
        1257    24.895500     391.0000     375.0600     373.3500
        1258    24.907800     407.0000     375.0200     373.2600
        1259    24.920100     378.0000     374.9900     373.1800
        1260    24.932300     370.0000     374.9600     373.1000
        1261    24.944600     353.0000     374.9400     373.0100
        1262    24.956800     395.0000     374.9200     372.9300
        1263    24.969100     379.0000     374.9100     372.8500
        1264    24.981300     395.0000     374.9200     372.7600
        1265    24.993600     374.0000     374.9500     372.6800
        1266    25.005800     407.0000     375.0400     372.5900
        1267    25.018100     379.0000     375.2300     372.5000
        1268    25.030300     399.0000     375.6800     372.4200
        1269    25.042600     408.0000     376.6700     372.3300
        1270    25.054800     369.0000     377.2300     372.2400
        1271    25.067100     398.0000     377.6100     372.1600
        1272    25.079300     366.0000     378.6000     372.0700
        1273    25.091600     370.0000     380.2300     371.9800
        1274    25.103800     378.0000     380.5500     371.8900
        1275    25.116100     363.0000     377.3800     371.8000
        1276    25.128300     387.0000     376.5400     371.7100
        1277    25.140600     385.0000     376.8600     371.6200
        1278    25.152800     385.0000     377.6500     371.5300
        1279    25.165100     381.0000     377.9800     371.4400
        1280    25.177300     357.0000     376.4400     371.3500
        1281    25.189600     395.0000     375.9000     371.2600
        1282    25.201800     387.0000     375.9900     371.1700
        1283    25.214100     338.0000     375.8200     371.0700
        1284    25.226300     382.0000     375.4200     370.9800
        1285    25.238600     376.0000     375.2800     370.8900
        1286    25.250800     369.0000     375.3600     370.7900
        1287    25.263100     370.0000     375.5000     370.7000
        1288    25.275300     361.0000     375.5000     370.6100
        1289    25.287600     392.0000     375.3500     370.5100
        1290    25.299800     373.0000     375.3100     370.4200
        1291    25.312100     376.0000     375.3900     370.3200
        1292    25.324300     383.0000     375.5300     370.2200
        1293    25.336600     347.0000     375.7000     370.1300
        1294    25.348800     370.0000     375.8900     370.0300
        1295    25.361100     389.0000     376.1200     369.9300
        1296    25.373300     423.0000     376.3800     369.8400
        1297    25.385600     366.0000     376.6700     369.7400
        1298    25.397800     373.0000     377.0100     369.6400
        1299    25.410100     379.0000     377.4000     369.5400
        1300    25.422300     357.0000     377.8300     369.4400
        1301    25.434600     357.0000     378.3400     369.3400
        1302    25.446800     368.0000     378.9200     369.2400
        1303    25.459100     356.0000     379.5800     369.1400
        1304    25.471300     388.0000     380.3600     369.0400
        1305    25.483600     410.0000     381.2600     368.9400
        1306    25.495800     360.0000     382.3100     368.8400
        1307    25.508100     405.0000     383.5600     368.7300
        1308    25.520300     389.0000     385.0400     368.6300
        1309    25.532600     422.0000     386.8300     368.5300
        1310    25.544800     367.0000     389.0000     368.4300
        1311    25.557100     403.0000     391.4400     368.3200
        1312    25.569400     382.0000     394.7000     368.2200
        1313    25.581600     407.0000     398.7800     368.1100
        1314    25.593900     397.0000     403.9300     368.0100
        1315    25.606100     403.0000     410.4200     367.9000
        1316    25.618400     399.0000     418.6200     367.8000
        1317    25.630600     426.0000     429.0000     367.6900
        1318    25.642900     429.0000     442.3700     367.5900
        1319    25.655100     495.0000     460.2300     367.4800
        1320    25.667400     495.0000     485.3000     367.3700
        1321    25.679600     510.0000     522.3500     367.2600
        1322    25.691900     587.0000     579.3300     367.1600
        1323    25.704100     677.0000     668.1500     367.0500
        1324    25.716400     747.0000     800.9500     366.9400
        1325    25.728600     920.0000     971.9900     366.8300
        1326    25.740900    1178.0000    1150.1700     366.7200
        1327    25.753100    1345.0000    1328.2300     366.6100
        1328    25.765400    1549.0000    1518.4700     366.5000
        1329    25.777600    1715.0000    1666.5000     366.3900
        1330    25.789900    1541.0000    1642.5800     366.2800
        1331    25.802100    1378.0000    1433.4700     366.1700
        1332    25.814400    1264.0000    1226.7300     366.0500
        1333    25.826600    1177.0000    1128.8500     365.9400
        1334    25.838900    1033.0000    1095.3800     365.8300
        1335    25.851100     951.0000    1028.7800     365.7200
        1336    25.863400     857.0000     874.2400     365.6000
        1337    25.875600     729.0000     698.1300     365.4900
        1338    25.887900     576.0000     575.2300     365.3700
        1339    25.900100     545.0000     505.1600     365.2600
        1340    25.912400     443.0000     465.4900     365.1400
        1341    25.924600     446.0000     441.6300     365.0300
        1342    25.936900     404.0000     426.3300     364.9100
        1343    25.949100     450.0000     416.0400     364.8000
        1344    25.961400     362.0000     408.9400     364.6800
        1345    25.973600     393.0000     404.0800     364.5600
        1346    25.985900     418.0000     401.0100     364.4500
        1347    25.998100     430.0000     399.6300     364.3300
        1348    26.010400     393.0000     400.2100     364.2100
        1349    26.022600     393.0000     403.4300     364.0900
        1350    26.034900     399.0000     410.2100     363.9700
        1351    26.047100     451.0000     420.5600     363.8500
        1352    26.059400     424.0000     432.0400     363.7300
        1353    26.071600     462.0000     443.6400     363.6100
        1354    26.083900     481.0000     457.3200     363.4900
        1355    26.096100     480.0000     471.1400     363.3700
        1356    26.108400     466.0000     476.8700     363.2500
        1357    26.120600     481.0000     467.8100     363.1300
        1358    26.132900     443.0000     452.6400     363.0100
        1359    26.145100     421.0000     449.3000     362.8900
        1360    26.157400     451.0000     457.2700     362.7600
        1361    26.169600     434.0000     464.3700     362.6400
        1362    26.181900     429.0000     437.9700     362.5200
        1363    26.194200     429.0000     410.9600     362.3900
        1364    26.206400     400.0000     400.0400     362.2700
        1365    26.218700     402.0000     397.7300     362.1400
        1366    26.230900     395.0000     399.9500     362.0200
        1367    26.243200     366.0000     395.7900     361.8900
        1368    26.255400     400.0000     384.7200     361.7700
        1369    26.267700     363.0000     382.8400     361.6400
        1370    26.279900     376.0000     383.6900     361.5100
        1371    26.292200     383.0000     385.8700     361.3900
        1372    26.304400     406.0000     389.5000     361.2600
        1373    26.316700     381.0000     393.9100     361.1300
        1374    26.328900     397.0000     397.9300     361.0000
        1375    26.341200     403.0000     404.8500     360.8800
        1376    26.353400     367.0000     419.0100     360.7500
        1377    26.365700     448.0000     442.6400     360.6200
        1378    26.377900     446.0000     474.7600     360.4900
        1379    26.390200     460.0000     507.6400     360.3600
        1380    26.402400     490.0000     538.8200     360.2300
        1381    26.414700     524.0000     574.1800     360.1000
        1382    26.426900     575.0000     607.2300     359.9700
        1383    26.439200     526.0000     607.4700     359.8400
        1384    26.451400     464.0000     565.4100     359.7000
        1385    26.463700     513.0000     521.2200     359.5700
        1386    26.475900     464.0000     501.2300     359.4400
        1387    26.488200     490.0000     498.0200     359.3100
        1388    26.500400     457.0000     492.0500     359.1700
        1389    26.512700     432.0000     466.5100     359.0400
        1390    26.524900     406.0000     430.6400     358.9100
        1391    26.537200     399.0000     404.6400     358.7700
        1392    26.549400     400.0000     390.8600     358.6400
        1393    26.561700     390.0000     383.9800     358.5000
        1394    26.573900     415.0000     381.8900     358.3700
        1395    26.586200     421.0000     384.9300     358.2300
        1396    26.598400     407.0000     388.3500     358.1000
        1397    26.610700     392.0000     387.3900     357.9600
        1398    26.622900     402.0000     390.2500     357.8200
        1399    26.635200     391.0000     398.5800     357.6900
        1400    26.647400     419.0000     403.3400     357.5500
        1401    26.659700     386.0000     385.0800     357.4100
        1402    26.671900     386.0000     376.5700     357.2700
        1403    26.684200     390.0000     374.8300     357.1300
        1404    26.696400     416.0000     376.9400     356.9900
        1405    26.708700     368.0000     380.4900     356.8500
        1406    26.720900     385.0000     375.6100     356.7200
        1407    26.733200     387.0000     366.6400     356.5800
        1408    26.745400     429.0000     364.6800     356.4300
        1409    26.757700     362.0000     364.0500     356.2900
        1410    26.769900     370.0000     364.1500     356.1500
        1411    26.782200     371.0000     364.8900     356.0100
        1412    26.794400     369.0000     365.4300     355.8700
        1413    26.806700     378.0000     363.2100     355.7300
        1414    26.818900     369.0000     361.9500     355.5900
        1415    26.831200     384.0000     361.7400     355.4400
        1416    26.843500     380.0000     361.9700     355.3000
        1417    26.855700     321.0000     362.4700     355.1600
        1418    26.868000     356.0000     362.3700     355.0100
        1419    26.880200     357.0000     361.9200     354.8700
        1420    26.892500     370.0000     363.4600     354.7200
        1421    26.904700     361.0000     364.8900     354.5800
        1422    26.917000     365.0000     365.6000     354.4300
        1423    26.929200     376.0000     367.5800     354.2900
        1424    26.941500     344.0000     371.0700     354.1400
        1425    26.953700     374.0000     372.5400     354.0000
        1426    26.966000     368.0000     365.5000     353.8500
        1427    26.978200     331.0000     362.7500     353.7000
        1428    26.990500     387.0000     362.6700     353.5600
        1429    27.002700     340.0000     363.6900     353.4100
        1430    27.015000     382.0000     365.1200     353.2600
        1431    27.027200     388.0000     363.3700     353.1100
        1432    27.039500     335.0000     359.8300     352.9600
        1433    27.051700     377.0000     358.9300     352.8100
        1434    27.064000     358.0000     358.6900     352.6600
        1435    27.076200     379.0000     358.6100     352.5200
        1436    27.088500     372.0000     358.6000     352.3700
        1437    27.100700     334.0000     358.6300     352.2200
        1438    27.113000     357.0000     358.7000     352.0600
        1439    27.125200     355.0000     358.7900     351.9100
        1440    27.137500     384.0000     358.9300     351.7600
        1441    27.149700     353.0000     359.1000     351.6100
        1442    27.162000     352.0000     359.3300     351.4600
        1443    27.174200     354.0000     359.6100     351.3100
        1444    27.186500     357.0000     359.9600     351.1500
        1445    27.198700     368.0000     360.4000     351.0000
        1446    27.211000     410.0000     360.9400     350.8500
        1447    27.223200     370.0000     361.6100     350.6900
        1448    27.235500     366.0000     362.4400     350.5400
        1449    27.247700     409.0000     363.4600     350.3900
        1450    27.260000     374.0000     364.7100     350.2300
        1451    27.272200     348.0000     366.2900     350.0800
        1452    27.284500     359.0000     368.3500     349.9200
        1453    27.296700     361.0000     371.2000     349.7700
        1454    27.309000     349.0000     374.9600     349.6100
        1455    27.321200     397.0000     381.1900     349.4500
        1456    27.333500     390.0000     390.9200     349.3000
        1457    27.345700     378.0000     405.2900     349.1400
        1458    27.358000     391.0000     423.1900     348.9800
        1459    27.370200     439.0000     441.7900     348.8300
        1460    27.382500     435.0000     461.3200     348.6700
        1461    27.394700     490.0000     481.8400     348.5100
        1462    27.407000     469.0000     494.8800     348.3500
        1463    27.419200     445.0000     487.5700     348.1900
        1464    27.431500     481.0000     465.7500     348.0400
        1465    27.443700     392.0000     449.5400     347.8800
        1466    27.456000     424.0000     445.1800     347.7200
        1467    27.468200     413.0000     447.1900     347.5600
        1468    27.480500     446.0000     446.2200     347.4000
        1469    27.492800     429.0000     436.2600     347.2400
        1470    27.505000     443.0000     423.8100     347.0800
        1471    27.517300     388.0000     417.7400     346.9100
        1472    27.529500     419.0000     418.9400     346.7500
        1473    27.541800     383.0000     425.4700     346.5900
        1474    27.554000     425.0000     436.1800     346.4300
        1475    27.566300     443.0000     450.9100     346.2700
        1476    27.578500     446.0000     470.4600     346.1000
        1477    27.590800     473.0000     496.9400     345.9400
        1478    27.603000     561.0000     534.6900     345.7800
        1479    27.615300     557.0000     592.0200     345.6200
        1480    27.627500     659.0000     683.8300     345.4500
        1481    27.639800     800.0000     833.5500     345.2900
        1482    27.652000    1034.0000    1065.3800     345.1200
        1483    27.664300    1350.0000    1368.6000     344.9600
        1484    27.676500    1757.0000    1686.0600     344.7900
        1485    27.688800    2237.0000    2013.0300     344.6300
        1486    27.701000    2592.0000    2370.5400     344.4600
        1487    27.713300    2751.0000    2632.5100     344.3000
        1488    27.725500    2520.0000    2534.2700     344.1300
        1489    27.737800    2076.0000    2105.5800     343.9600
        1490    27.750000    1759.0000    1738.6600     343.8000
        1491    27.762300    1599.0000    1594.1600     343.6300
        1492    27.774500    1659.0000    1587.3700     343.4600
        1493    27.786800    1598.0000    1550.8300     343.3000
        1494    27.799000    1296.0000    1331.4500     343.1300
        1495    27.811300     965.0000     999.2200     342.9600
        1496    27.823500     757.0000     741.7400     342.7900
        1497    27.835800     567.0000     595.2400     342.6200
        1498    27.848000     480.0000     515.5300     342.4500
        1499    27.860300     471.0000     469.2800     342.2800
        1500    27.872500     419.0000     440.1700     342.1100
        1501    27.884800     410.0000     420.5300     341.9500
        1502    27.897000     400.0000     406.5400     341.7700
        1503    27.909300     364.0000     396.1400     341.6000
        1504    27.921500     390.0000     388.1500     341.4300
        1505    27.933800     398.0000     381.8400     341.2600
        1506    27.946000     409.0000     376.7400     341.0900
        1507    27.958300     379.0000     372.5400     340.9200
        1508    27.970500     339.0000     369.0400     340.7500
        1509    27.982800     373.0000     366.0700     340.5800
        1510    27.995000     350.0000     363.5200     340.4000
        1511    28.007300     374.0000     361.3200     340.2300
        1512    28.019500     361.0000     359.3900     340.0600
        1513    28.031800     383.0000     357.6900     339.8900
        1514    28.044000     333.0000     356.1800     339.7100
        1515    28.056300     406.0000     354.8200     339.5400
        1516    28.068500     344.0000     353.6000     339.3600
        1517    28.080800     401.0000     352.5000     339.1900
        1518    28.093000     375.0000     351.4900     339.0200
        1519    28.105300     375.0000     350.5700     338.8400
        1520    28.117500     358.0000     349.7200     338.6700
        1521    28.129800     379.0000     348.9400     338.4900
        1522    28.142100     353.0000     348.2100     338.3200
        1523    28.154300     323.0000     347.5300     338.1400
        1524    28.166600     322.0000     346.9000     337.9600
        1525    28.178800     359.0000     346.3100     337.7900
        1526    28.191100     362.0000     345.7500     337.6100
        1527    28.203300     327.0000     345.2200     337.4400
        1528    28.215600     350.0000     344.7200     337.2600
        1529    28.227800     353.0000     344.2600     337.0800
        1530    28.240100     309.0000     343.8100     336.9000
        1531    28.252300     347.0000     343.3900     336.7300
        1532    28.264600     350.0000     342.9800     336.5500
        1533    28.276800     361.0000     342.6000     336.3700
        1534    28.289100     380.0000     342.2500     336.1900
        1535    28.301300     357.0000     341.9200     336.0100
        1536    28.313600     363.0000     341.6100     335.8300
        1537    28.325800     350.0000     341.3100     335.6500
        1538    28.338100     359.0000     341.0400     335.4700
        1539    28.350300     357.0000     340.8100     335.2900
        1540    28.362600     348.0000     340.5600     335.1100
        1541    28.374800     329.0000     340.1900     334.9300
        1542    28.387100     374.0000     339.9200     334.7500
        1543    28.399300     366.0000     339.7100     334.5700
        1544    28.411600     355.0000     339.5800     334.3900
        1545    28.423800     345.0000     339.5300     334.2100
        1546    28.436100     322.0000     339.5800     334.0300
        1547    28.448300     340.0000     339.7600     333.8500
        1548    28.460600     326.0000     340.0300     333.6700
        1549    28.472800     358.0000     340.3100     333.4800
        1550    28.485100     347.0000     340.7600     333.3000
        1551    28.497300     360.0000     341.3400     333.1200
        1552    28.509600     380.0000     341.4700     332.9400
        1553    28.521800     335.0000     340.7900     332.7500
        1554    28.534100     385.0000     340.4400     332.5700
        1555    28.546300     340.0000     340.8300     332.3900
        1556    28.558600     351.0000     341.9300     332.2000
        1557    28.570800     375.0000     343.9200     332.0200
        1558    28.583100     355.0000     347.0000     331.8400
        1559    28.595300     356.0000     351.8900     331.6500
        1560    28.607600     383.0000     357.7200     331.4700
        1561    28.619800     398.0000     363.6300     331.2800
        1562    28.632100     319.0000     370.9400     331.1000
        1563    28.644300     423.0000     379.6300     330.9100
        1564    28.656600     381.0000     383.8100     330.7300
        1565    28.668800     373.0000     375.1000     330.5400
        1566    28.681100     385.0000     366.1500     330.3500
        1567    28.693300     380.0000     360.3400     330.1700
        1568    28.705600     334.0000     358.6600     329.9800
        1569    28.717800     372.0000     359.6500     329.8000
        1570    28.730100     346.0000     358.9300     329.6100
        1571    28.742300     342.0000     352.4200     329.4200
        1572    28.754600     370.0000     345.7600     329.2300
        1573    28.766800     346.0000     341.0000     329.0500
        1574    28.779100     373.0000     338.3600     328.8600
        1575    28.791400     314.0000     337.0600     328.6700
        1576    28.803600     338.0000     335.3700     328.4800
        1577    28.815900     337.0000     333.7600     328.3000
        1578    28.828100     340.0000     333.0300     328.1100
        1579    28.840400     348.0000     332.6000     327.9200
        1580    28.852600     321.0000     332.3800     327.7300
        1581    28.864900     350.0000     332.2400     327.5400
        1582    28.877100     313.0000     331.6000     327.3500
        1583    28.889400     328.0000     330.8400     327.1600
        1584    28.901600     320.0000     330.4600     326.9700
        1585    28.913900     338.0000     330.1800     326.7800
        1586    28.926100     372.0000     329.9300     326.5900
        1587    28.938400     345.0000     329.7000     326.4000
        1588    28.950600     344.0000     329.4800     326.2100
        1589    28.962900     337.0000     329.2700     326.0200
        1590    28.975100     366.0000     329.0800     325.8300
        1591    28.987400     350.0000     328.8800     325.6400
        1592    28.999600     322.0000     328.7000     325.4500
        1593    29.011900     315.0000     328.5200     325.2600
        1594    29.024100     342.0000     328.3500     325.0700
        1595    29.036400     302.0000     328.1900     324.8700
        1596    29.048600     367.0000     328.0300     324.6800
        1597    29.060900     339.0000     327.8800     324.4900
        1598    29.073100     333.0000     327.7400     324.3000
        1599    29.085400     343.0000     327.6000     324.1000
        1600    29.097600     330.0000     327.4800     323.9100
        1601    29.109900     306.0000     327.3600     323.7200
        1602    29.122100     293.0000     327.2500     323.5300
        1603    29.134400     346.0000     327.1500     323.3300
        1604    29.146600     307.0000     327.0700     323.1400
        1605    29.158900     319.0000     327.0000     322.9500
        1606    29.171100     359.0000     326.9400     322.7500
        1607    29.183400     329.0000     326.9000     322.5600
        1608    29.195600     345.0000     326.8800     322.3600
        1609    29.207900     344.0000     326.8900     322.1700
        1610    29.220100     346.0000     326.9300     321.9800
        1611    29.232400     311.0000     327.0000     321.7800
        1612    29.244600     347.0000     327.1100     321.5900
        1613    29.256900     378.0000     327.2700     321.3900
        1614    29.269100     342.0000     327.5000     321.2000
        1615    29.281400     327.0000     327.8100     321.0000
        1616    29.293600     332.0000     328.2200     320.8100
        1617    29.305900     323.0000     328.7500     320.6100
        1618    29.318100     349.0000     329.4600     320.4100
        1619    29.330400     346.0000     330.3700     320.2200
        1620    29.342600     338.0000     331.5400     320.0200
        1621    29.354900     311.0000     333.0300     319.8300
        1622    29.367100     344.0000     334.8900     319.6300
        1623    29.379400     388.0000     337.1600     319.4300
        1624    29.391600     309.0000     339.9400     319.2400
        1625    29.403900     324.0000     343.4100     319.0400
        1626    29.416200     343.0000     347.9500     318.8400
        1627    29.428400     355.0000     354.3400     318.6500
        1628    29.440700     387.0000     364.1800     318.4500
        1629    29.452900     408.0000     380.4900     318.2500
        1630    29.465200     369.0000     407.7000     318.0500
        1631    29.477400     416.0000     450.4300     317.8500
        1632    29.489700     477.0000     507.3500     317.6600
        1633    29.501900     568.0000     568.8600     317.4600
        1634    29.514200     665.0000     633.9500     317.2600
        1635    29.526400     703.0000     704.6100     317.0600
        1636    29.538700     763.0000     753.8500     316.8600
        1637    29.550900     753.0000     730.2600     316.6700
        1638    29.563200     601.0000     644.8100     316.4700
        1639    29.575400     554.0000     574.4800     316.2700
        1640    29.587700     513.0000     547.1400     316.0700
        1641    29.599900     537.0000     548.8600     315.8700
        1642    29.612200     527.0000     553.6100     315.6700
        1643    29.624400     511.0000     528.6100     315.4700
        1644    29.636700     458.0000     469.2200     315.2700
        1645    29.648900     418.0000     411.6100     315.0700
        1646    29.661200     385.0000     375.7800     314.8700
        1647    29.673400     343.0000     356.3800     314.6700
        1648    29.685700     343.0000     345.5800     314.4700
        1649    29.697900     332.0000     338.9600     314.2700
        1650    29.710200     300.0000     335.2800     314.0700
        1651    29.722400     306.0000     334.5400     313.8700
        1652    29.734700     363.0000     336.4700     313.6700
        1653    29.746900     336.0000     336.8800     313.4700
        1654    29.759200     368.0000     338.6200     313.2700
        1655    29.771400     341.0000     343.4800     313.0700
        1656    29.783700     355.0000     349.8900     312.8600
        1657    29.795900     357.0000     341.4700     312.6600
        1658    29.808200     308.0000     329.2400     312.4600
        1659    29.820400     320.0000     326.7900     312.2600
        1660    29.832700     309.0000     326.7400     312.0600
        1661    29.844900     309.0000     328.5700     311.8600
        1662    29.857200     335.0000     331.4600     311.6500
        1663    29.869400     319.0000     328.8900     311.4500
        1664    29.881700     332.0000     320.8600     311.2500
        1665    29.893900     310.0000     318.0800     311.0500
        1666    29.906200     359.0000     317.1200     310.8500
        1667    29.918400     331.0000     316.5600     310.6400
        1668    29.930700     342.0000     316.1400     310.4400
        1669    29.942900     359.0000     315.8000     310.2400
        1670    29.955200     301.0000     315.5000     310.0400
        1671    29.967400     312.0000     315.2500     309.8300
        1672    29.979700     299.0000     315.0200     309.6300
        1673    29.991900     315.0000     314.8300     309.4300
        1674    30.004200     330.0000     314.6800     309.2200
        1675    30.016400     328.0000     314.5700     309.0200
        1676    30.028700     351.0000     314.5300     308.8200
        1677    30.041000     294.0000     314.5200     308.6100
        1678    30.053200     315.0000     314.4900     308.4100
        1679    30.065500     289.0000     314.5200     308.2100
        1680    30.077700     309.0000     314.6900     308.0000
        1681    30.090000     343.0000     314.9500     307.8000
        1682    30.102200     308.0000     315.1600     307.5900
        1683    30.114500     355.0000     316.4000     307.3900
        1684    30.126700     329.0000     319.9400     307.1900
        1685    30.139000     333.0000     324.6200     306.9800
        1686    30.151200     330.0000     326.7700     306.7800
        1687    30.163500     338.0000     331.4400     306.5700
        1688    30.175700     323.0000     339.7700     306.3700
        1689    30.188000     329.0000     346.6600     306.1600
        1690    30.200200     339.0000     331.3300     305.9600
        1691    30.212500     372.0000     321.8300     305.7500
        1692    30.224700     352.0000     320.8000     305.5500
        1693    30.237000     330.0000     322.2400     305.3400
        1694    30.249200     308.0000     326.2500     305.1400
        1695    30.261500     307.0000     332.0300     304.9300
        1696    30.273700     300.0000     330.1400     304.7300
        1697    30.286000     324.0000     323.3500     304.5200
        1698    30.298200     336.0000     323.7300     304.3200
        1699    30.310500     352.0000     328.0300     304.1100
        1700    30.322700     351.0000     332.6100     303.9100
        1701    30.335000     338.0000     324.3300     303.7000
        1702    30.347200     298.0000     317.6000     303.4900
        1703    30.359500     325.0000     316.7700     303.2900
        1704    30.371700     327.0000     317.3400     303.0800
        1705    30.384000     325.0000     319.2200     302.8800
        1706    30.396200     312.0000     321.7500     302.6700
        1707    30.408500     349.0000     319.8700     302.4600
        1708    30.420700     312.0000     314.6200     302.2600
        1709    30.433000     333.0000     313.1700     302.0500
        1710    30.445200     309.0000     313.0100     301.8500
        1711    30.457500     351.0000     313.2600     301.6400
        1712    30.469700     310.0000     313.9200     301.4300
        1713    30.482000     318.0000     314.6200     301.2300
        1714    30.494200     313.0000     315.2300     301.0200
        1715    30.506500     324.0000     316.2500     300.8100
        1716    30.518700     330.0000     317.7500     300.6100
        1717    30.531000     355.0000     318.4600     300.4000
        1718    30.543200     344.0000     316.8300     300.1900
        1719    30.555500     368.0000     316.7700     299.9900
        1720    30.567700     343.0000     317.3900     299.7800
        1721    30.580000     348.0000     318.3300     299.5700
        1722    30.592200     306.0000     319.6100     299.3600
        1723    30.604500     320.0000     320.9300     299.1600
        1724    30.616700     293.0000     321.1600     298.9500
        1725    30.629000     330.0000     321.5900     298.7400
        1726    30.641200     282.0000     322.8000     298.5400
        1727    30.653500     328.0000     324.3400     298.3300
        1728    30.665700     360.0000     326.1500     298.1200
        1729    30.678000     311.0000     328.2600     297.9100
        1730    30.690300     353.0000     330.7100     297.7100
        1731    30.702500     363.0000     333.5700     297.5000
        1732    30.714800     322.0000     336.9400     297.2900
        1733    30.727000     338.0000     340.9200     297.0800
        1734    30.739300     317.0000     345.6900     296.8800
        1735    30.751500     353.0000     351.4300     296.6700
        1736    30.763800     350.0000     358.4200     296.4600
        1737    30.776000     356.0000     366.9900     296.2500
        1738    30.788300     337.0000     377.5100     296.0400
        1739    30.800500     353.0000     390.4000     295.8400
        1740    30.812800     404.0000     406.0900     295.6300
        1741    30.825000     445.0000     424.9900     295.4200
        1742    30.837300     451.0000     447.4700     295.2100
        1743    30.849500     433.0000     474.1200     295.0000
        1744    30.861800     513.0000     506.7900     294.8000
        1745    30.874000     495.0000     548.9200     294.5900
        1746    30.886300     606.0000     607.3900     294.3800
        1747    30.898500     641.0000     695.4100     294.1700
        1748    30.910800     816.0000     839.6000     293.9600
        1749    30.923000    1130.0000    1075.9400     293.7600
        1750    30.935300    1328.0000    1440.7200     293.5500
        1751    30.947500    1887.0000    1927.0600     293.3400
        1752    30.959800    2431.0000    2468.0100     293.1300
        1753    30.972000    3141.0000    3043.1300     292.9200
        1754    30.984300    3693.0000    3645.5300     292.7100
        1755    30.996500    3958.0000    4053.2300     292.5100
        1756    31.008800    3930.0000    3870.8200     292.3000
        1757    31.021000    3248.0000    3175.2300     292.0900
        1758    31.033300    2564.0000    2565.8800     291.8800
        1759    31.045500    2281.0000    2299.6800     291.6700
        1760    31.057800    2365.0000    2288.0100     291.4600
        1761    31.070000    2336.0000    2356.2700     291.2500
        1762    31.082300    2147.0000    2257.3900     291.0500
        1763    31.094500    1765.0000    1846.1500     290.8400
        1764    31.106800    1352.0000    1325.2000     290.6300
        1765    31.119000     922.0000     941.6100     290.4200
        1766    31.131300     727.0000     717.2300     290.2100
        1767    31.143500     586.0000     589.5200     290.0000
        1768    31.155800     534.0000     514.2200     289.8000
        1769    31.168000     461.0000     464.3100     289.5900
        1770    31.180300     441.0000     430.1800     289.3800
        1771    31.192500     384.0000     405.6400     289.1700
        1772    31.204800     377.0000     387.3000     288.9600
        1773    31.217000     371.0000     373.1500     288.7500
        1774    31.229300     368.0000     361.9700     288.5400
        1775    31.241500     353.0000     352.9300     288.3300
        1776    31.253800     359.0000     345.5200     288.1300
        1777    31.266000     326.0000     339.3400     287.9200
        1778    31.278300     331.0000     334.1400     287.7100
        1779    31.290500     323.0000     329.7000     287.5000
        1780    31.302800     317.0000     325.8900     287.2900
        1781    31.315000     312.0000     322.5900     287.0800
        1782    31.327300     310.0000     319.7000     286.8700
        1783    31.339600     321.0000     317.1700     286.6700
        1784    31.351800     324.0000     314.9600     286.4600
        1785    31.364100     298.0000     313.0900     286.2500
        1786    31.376300     321.0000     311.7000     286.0400
        1787    31.388600     331.0000     311.0700     285.8300
        1788    31.400800     336.0000     311.7100     285.6200
        1789    31.413100     319.0000     314.0600     285.4100
        1790    31.425300     318.0000     317.2000     285.2100
        1791    31.437600     311.0000     320.4700     285.0000
        1792    31.449800     318.0000     325.2900     284.7900
        1793    31.462100     324.0000     331.0300     284.5800
        1794    31.474300     301.0000     331.0300     284.3700
        1795    31.486600     343.0000     320.9000     284.1600
        1796    31.498800     318.0000     311.6900     283.9500
        1797    31.511100     309.0000     308.3100     283.7500
        1798    31.523300     284.0000     308.2000     283.5400
        1799    31.535600     285.0000     309.9100     283.3300
        1800    31.547800     334.0000     311.1500     283.1200
        1801    31.560100     324.0000     307.8500     282.9100
        1802    31.572300     294.0000     301.1100     282.7000
        1803    31.584600     318.0000     296.3900     282.5000
        1804    31.596800     292.0000     294.0800     282.2900
        1805    31.609100     291.0000     292.8300     282.0800
        1806    31.621300     325.0000     291.9900     281.8700
        1807    31.633600     333.0000     291.3200     281.6600
        1808    31.645800     329.0000     290.7500     281.4500
        1809    31.658100     285.0000     290.2300     281.2500
        1810    31.670300     284.0000     289.7600     281.0400
        1811    31.682600     308.0000     289.3100     280.8300
        1812    31.694800     315.0000     288.8900     280.6200
        1813    31.707100     296.0000     288.4900     280.4100
        1814    31.719300     278.0000     288.1200     280.2100
        1815    31.731600     317.0000     287.7500     280.0000
        1816    31.743800     305.0000     287.4100     279.7900
        1817    31.756100     292.0000     287.0800     279.5800
        1818    31.768300     286.0000     286.7600     279.3700
        1819    31.780600     316.0000     286.4600     279.1700
        1820    31.792800     284.0000     286.1700     278.9600
        1821    31.805100     318.0000     285.9000     278.7500
        1822    31.817300     290.0000     285.6300     278.5400
        1823    31.829600     281.0000     285.3800     278.3400
        1824    31.841800     305.0000     285.1400     278.1300
        1825    31.854100     302.0000     284.9100     277.9200
        1826    31.866300     294.0000     284.7000     277.7100
        1827    31.878600     291.0000     284.5000     277.5000
        1828    31.890800     293.0000     284.3100     277.3000
        1829    31.903100     278.0000     284.1400     277.0900
        1830    31.915300     290.0000     283.9900     276.8800
        1831    31.927600     261.0000     283.8900     276.6800
        1832    31.939800     288.0000     283.8900     276.4700
        1833    31.952100     283.0000     284.0800     276.2600
        1834    31.964400     276.0000     284.7400     276.0500
        1835    31.976600     305.0000     285.8500     275.8500
        1836    31.988900     297.0000     286.4800     275.6400
        1837    32.001100     314.0000     287.5500     275.4300
        1838    32.013400     313.0000     289.5900     275.2300
        1839    32.025600     285.0000     291.6300     275.0200
        1840    32.037900     288.0000     288.4500     274.8100
        1841    32.050100     284.0000     285.6300     274.6000
        1842    32.062400     291.0000     285.5300     274.4000
        1843    32.074600     278.0000     285.9400     274.1900
        1844    32.086900     310.0000     286.8700     273.9800
        1845    32.099100     298.0000     288.3300     273.7800
        1846    32.111400     293.0000     289.2000     273.5700
        1847    32.123600     298.0000     287.7200     273.3700
        1848    32.135900     280.0000     287.4300     273.1600
        1849    32.148100     281.0000     288.3100     272.9500
        1850    32.160400     289.0000     289.7000     272.7500
        1851    32.172600     295.0000     291.5300     272.5400
        1852    32.184900     302.0000     293.6500     272.3300
        1853    32.197100     297.0000     296.4100     272.1300
        1854    32.209400     331.0000     299.7100     271.9200
        1855    32.221600     306.0000     303.6400     271.7200
        1856    32.233900     318.0000     308.3400     271.5100
        1857    32.246100     323.0000     314.2000     271.3000
        1858    32.258400     300.0000     322.1400     271.1000
        1859    32.270600     326.0000     333.9000     270.8900
        1860    32.282900     337.0000     350.5600     270.6900
        1861    32.295100     387.0000     377.6000     270.4800
        1862    32.307400     433.0000     423.4800     270.2800
        1863    32.319600     464.0000     495.6300     270.0700
        1864    32.331900     639.0000     586.7500     269.8700
        1865    32.344100     686.0000     687.9800     269.6600
        1866    32.356400     791.0000     806.7200     269.4600
        1867    32.368600    1007.0000     935.6500     269.2500
        1868    32.380900    1044.0000    1025.9400     269.0500
        1869    32.393100    1051.0000     992.5600     268.8400
        1870    32.405400     863.0000     850.8100     268.6400
        1871    32.417600     672.0000     722.2800     268.4300
        1872    32.429900     616.0000     659.0500     268.2300
        1873    32.442100     663.0000     651.7400     268.0200
        1874    32.454400     710.0000     673.3800     267.8200
        1875    32.466600     725.0000     676.9000     267.6100
        1876    32.478900     647.0000     617.0400     267.4100
        1877    32.491100     520.0000     514.3800     267.2000
        1878    32.503400     389.0000     426.3200     267.0000
        1879    32.515600     371.0000     369.2700     266.8000
        1880    32.527900     320.0000     335.9000     266.5900
        1881    32.540100     320.0000     316.8300     266.3900
        1882    32.552400     308.0000     305.2400     266.1900
        1883    32.564600     333.0000     297.6200     265.9800
        1884    32.576900     313.0000     292.2900     265.7800
        1885    32.589100     302.0000     288.3800     265.5700
        1886    32.601400     287.0000     285.4100     265.3700
        1887    32.613600     265.0000     283.0800     265.1700
        1888    32.625900     311.0000     281.2400     264.9600
        1889    32.638200     282.0000     279.7600     264.7600
        1890    32.650400     301.0000     278.5800     264.5600
        1891    32.662700     309.0000     277.7100     264.3600
        1892    32.674900     252.0000     277.1800     264.1500
        1893    32.687200     264.0000     277.1600     263.9500
        1894    32.699400     268.0000     277.3400     263.7500
        1895    32.711700     281.0000     277.5300     263.5400
        1896    32.723900     254.0000     278.3200     263.3400
        1897    32.736200     280.0000     279.7900     263.1400
        1898    32.748400     285.0000     280.4200     262.9400
        1899    32.760700     271.0000     278.1300     262.7400
        1900    32.772900     299.0000     277.8200     262.5300
        1901    32.785200     300.0000     278.6700     262.3300
        1902    32.797400     268.0000     280.0800     262.1300
        1903    32.809700     308.0000     282.5000     261.9300
        1904    32.821900     294.0000     286.5300     261.7300
        1905    32.834200     300.0000     292.3200     261.5300
        1906    32.846400     311.0000     301.1300     261.3200
        1907    32.858700     316.0000     316.7300     261.1200
        1908    32.870900     285.0000     338.4900     260.9200
        1909    32.883200     376.0000     363.3800     260.7200
        1910    32.895400     363.0000     390.7300     260.5200
        1911    32.907700     398.0000     419.3600     260.3200
        1912    32.919900     393.0000     436.7900     260.1200
        1913    32.932200     414.0000     423.9200     259.9200
        1914    32.944400     366.0000     388.2300     259.7200
        1915    32.956700     369.0000     359.7600     259.5200
        1916    32.968900     329.0000     348.4600     259.3200
        1917    32.981200     338.0000     349.1200     259.1200
        1918    32.993400     359.0000     355.0900     258.9200
        1919    33.005700     325.0000     356.5100     258.7200
        1920    33.017900     322.0000     343.6200     258.5200
        1921    33.030200     311.0000     321.8000     258.3200
        1922    33.042400     297.0000     303.9800     258.1200
        1923    33.054700     312.0000     293.3100     257.9200
        1924    33.066900     312.0000     289.8300     257.7200
        1925    33.079200     280.0000     291.7200     257.5200
        1926    33.091400     298.0000     291.8800     257.3200
        1927    33.103700     275.0000     278.2400     257.1200
        1928    33.115900     256.0000     271.8700     256.9200
        1929    33.128200     255.0000     270.7700     256.7300
        1930    33.140400     247.0000     270.6000     256.5300
        1931    33.152700     264.0000     271.7200     256.3300
        1932    33.164900     284.0000     274.0700     256.1300
        1933    33.177200     271.0000     274.1900     255.9300
        1934    33.189400     297.0000     267.9600     255.7300
        1935    33.201700     276.0000     264.6800     255.5400
        1936    33.213900     301.0000     263.8100     255.3400
        1937    33.226200     247.0000     263.5300     255.1400
        1938    33.238400     291.0000     263.4800     254.9400
        1939    33.250700     255.0000     263.5700     254.7500
        1940    33.262900     283.0000     263.8400     254.5500
        1941    33.275200     296.0000     264.2700     254.3500
        1942    33.287500     265.0000     264.8400     254.1600
        1943    33.299700     273.0000     265.5600     253.9600
        1944    33.312000     280.0000     266.4500     253.7600
        1945    33.324200     270.0000     267.5500     253.5700
        1946    33.336500     261.0000     268.9800     253.3700
        1947    33.348700     267.0000     271.0300     253.1700
        1948    33.361000     263.0000     274.2400     252.9800
        1949    33.373200     278.0000     279.5600     252.7800
        1950    33.385500     308.0000     288.4900     252.5900
        1951    33.397700     303.0000     302.9100     252.3900
        1952    33.410000     325.0000     323.8000     252.1900
        1953    33.422200     365.0000     349.4300     252.0000
        1954    33.434500     402.0000     377.9000     251.8000
        1955    33.446700     437.0000     408.8400     251.6100
        1956    33.459000     435.0000     434.6100     251.4100
        1957    33.471200     443.0000     435.8900     251.2200
        1958    33.483500     429.0000     405.6400     251.0200
        1959    33.495700     387.0000     369.8100     250.8300
        1960    33.508000     351.0000     350.0000     250.6400
        1961    33.520200     433.0000     345.5400     250.4400
        1962    33.532500     333.0000     349.9800     250.2500
        1963    33.544700     334.0000     355.2200     250.0500
        1964    33.557000     390.0000     349.7300     249.8600
        1965    33.569200     340.0000     328.8500     249.6700
        1966    33.581500     289.0000     303.9500     249.4700
        1967    33.593700     294.0000     285.9100     249.2800
        1968    33.606000     270.0000     275.2400     249.0900
        1969    33.618200     288.0000     269.0500     248.8900
        1970    33.630500     308.0000     265.2800     248.7000
        1971    33.642700     267.0000     262.8200     248.5100
        1972    33.655000     256.0000     261.1400     248.3200
        1973    33.667200     272.0000     259.9300     248.1200
        1974    33.679500     245.0000     259.0400     247.9300
        1975    33.691700     270.0000     258.3800     247.7400
        1976    33.704000     263.0000     257.8700     247.5500
        1977    33.716200     280.0000     257.4900     247.3600
        1978    33.728500     265.0000     257.2100     247.1600
        1979    33.740700     273.0000     257.0200     246.9700
        1980    33.753000     254.0000     256.9000     246.7800
        1981    33.765200     243.0000     256.8400     246.5900
        1982    33.777500     255.0000     256.8500     246.4000
        1983    33.789700     251.0000     256.9300     246.2100
        1984    33.802000     251.0000     257.0600     246.0200
        1985    33.814200     287.0000     257.2600     245.8300
        1986    33.826500     275.0000     257.5200     245.6400
        1987    33.838700     265.0000     257.8600     245.4500
        1988    33.851000     240.0000     258.2800     245.2600
        1989    33.863200     277.0000     258.8000     245.0700
        1990    33.875500     283.0000     259.4100     244.8800
        1991    33.887700     249.0000     260.1600     244.6900
        1992    33.900000     253.0000     261.0600     244.5000
        1993    33.912300     245.0000     262.1300     244.3100
        1994    33.924500     263.0000     263.4000     244.1200
        1995    33.936800     247.0000     264.9300     243.9300
        1996    33.949000     276.0000     266.7800     243.7400
        1997    33.961300     284.0000     269.0000     243.5500
        1998    33.973500     252.0000     271.5700     243.3700
        1999    33.985800     258.0000     274.8100     243.1800
        2000    33.998000     286.0000     278.8900     242.9900
        2001    34.010300     282.0000     283.9700     242.8000
        2002    34.022500     257.0000     290.2400     242.6200
        2003    34.034800     284.0000     297.8600     242.4300
        2004    34.047000     287.0000     306.8800     242.2400
        2005    34.059300     282.0000     317.1800     242.0500
        2006    34.071500     370.0000     328.7000     241.8700
        2007    34.083800     308.0000     341.3800     241.6800
        2008    34.096000     351.0000     355.4300     241.4900
        2009    34.108300     342.0000     372.1900     241.3100
        2010    34.120500     399.0000     395.4700     241.1200
        2011    34.132800     423.0000     433.3100     240.9400
        2012    34.145000     475.0000     500.6800     240.7500
        2013    34.157300     633.0000     624.0300     240.5600
        2014    34.169500     879.0000     843.4100     240.3800
        2015    34.181800    1123.0000    1186.4500     240.1900
        2016    34.194000    1615.0000    1602.8300     240.0100
        2017    34.206300    2096.0000    2056.5100     239.8200
        2018    34.218500    2631.0000    2607.0100     239.6400
        2019    34.230800    2959.0000    3138.3200     239.4500
        2020    34.243000    3088.0000    3147.6200     239.2700
        2021    34.255300    2446.0000    2416.2300     239.0900
        2022    34.267500    1801.0000    1707.3600     238.9000
        2023    34.279800    1465.0000    1430.0300     238.7200
        2024    34.292000    1419.0000    1426.5800     238.5300
        2025    34.304300    1592.0000    1574.1800     238.3500
        2026    34.316500    1718.0000    1770.2400     238.1700
        2027    34.328800    1572.0000    1770.9000     237.9800
        2028    34.341000    1430.0000    1392.3100     237.8000
        2029    34.353300     938.0000     924.8800     237.6200
        2030    34.365500     649.0000     624.4700     237.4400
        2031    34.377800     497.0000     475.4000     237.2500
        2032    34.390000     408.0000     399.0700     237.0700
        2033    34.402300     311.0000     355.7600     236.8900
        2034    34.414500     331.0000     328.7200     236.7100
        2035    34.426800     337.0000     310.5500     236.5300
        2036    34.439000     321.0000     297.6100     236.3400
        2037    34.451300     323.0000     287.9900     236.1600
        2038    34.463500     292.0000     280.5900     235.9800
        2039    34.475800     297.0000     274.7500     235.8000
        2040    34.488000     280.0000     270.0300     235.6200
        2041    34.500300     266.0000     266.1500     235.4400
        2042    34.512500     272.0000     262.9100     235.2600
        2043    34.524800     273.0000     260.1700     235.0800
        2044    34.537000     250.0000     257.8200     234.9000
        2045    34.549300     255.0000     255.7900     234.7200
        2046    34.561600     236.0000     254.0300     234.5400
        2047    34.573800     234.0000     252.4800     234.3600
        2048    34.586100     244.0000     251.1100     234.1800
        2049    34.598300     264.0000     249.9000     234.0000
        2050    34.610600     283.0000     248.8200     233.8300
        2051    34.622800     287.0000     247.8500     233.6500
        2052    34.635100     253.0000     246.9900     233.4700
        2053    34.647300     241.0000     246.2200     233.2900
        2054    34.659600     250.0000     245.5400     233.1100
        2055    34.671800     242.0000     244.9300     232.9400
        2056    34.684100     266.0000     244.4100     232.7600
        2057    34.696300     268.0000     243.9900     232.5800
        2058    34.708600     249.0000     243.7300     232.4000
        2059    34.720800     229.0000     243.6500     232.2300
        2060    34.733100     255.0000     243.6200     232.0500
        2061    34.745300     253.0000     243.7800     231.8700
        2062    34.757600     259.0000     244.2400     231.7000
        2063    34.769800     221.0000     244.9400     231.5200
        2064    34.782100     253.0000     244.8100     231.3500
        2065    34.794300     232.0000     244.2800     231.1700
        2066    34.806600     220.0000     244.4100     230.9900
        2067    34.818800     226.0000     244.5500     230.8200
        2068    34.831100     229.0000     245.2200     230.6400
        2069    34.843300     258.0000     246.2900     230.4700
        2070    34.855600     241.0000     247.6400     230.3000
        2071    34.867800     256.0000     248.9800     230.1200
        2072    34.880100     261.0000     250.1400     229.9500
        2073    34.892300     245.0000     252.1900     229.7700
        2074    34.904600     238.0000     255.4200     229.6000
        2075    34.916800     256.0000     261.0500     229.4300
        2076    34.929100     278.0000     270.8300     229.2500
        2077    34.941300     308.0000     287.0400     229.0800
        2078    34.953600     302.0000     311.4600     228.9100
        2079    34.965800     347.0000     343.5300     228.7300
        2080    34.978100     371.0000     381.7900     228.5600
        2081    34.990300     417.0000     424.6100     228.3900
        2082    35.002600     427.0000     463.6200     228.2200
        2083    35.014800     427.0000     478.7800     228.0400
        2084    35.027100     514.0000     457.7600     227.8700
        2085    35.039300     432.0000     415.9300     227.7000
        2086    35.051600     391.0000     378.1100     227.5300
        2087    35.063800     390.0000     359.0800     227.3600
        2088    35.076100     361.0000     357.7700     227.1900
        2089    35.088300     356.0000     365.1400     227.0200
        2090    35.100600     369.0000     368.3200     226.8500
        2091    35.112800     353.0000     356.0300     226.6800
        2092    35.125100     350.0000     329.5100     226.5100
        2093    35.137300     309.0000     299.5600     226.3400
        2094    35.149600     287.0000     275.8400     226.1700
        2095    35.161800     267.0000     260.8100     226.0000
        2096    35.174100     244.0000     251.9100     225.8300
        2097    35.186300     249.0000     246.3800     225.6600
        2098    35.198600     270.0000     242.7500     225.4900
        2099    35.210900     227.0000     240.3300     225.3200
        2100    35.223100     239.0000     238.7000     225.1600
        2101    35.235400     229.0000     237.5700     224.9900
        2102    35.247600     233.0000     236.8000     224.8200
        2103    35.259900     213.0000     236.3200     224.6500
        2104    35.272100     246.0000     236.0900     224.4800
        2105    35.284400     248.0000     236.0900     224.3200
        2106    35.296600     239.0000     236.3200     224.1500
        2107    35.308900     261.0000     236.8200     223.9800
        2108    35.321100     220.0000     237.6200     223.8200
        2109    35.333400     227.0000     238.6500     223.6500
        2110    35.345600     252.0000     239.8800     223.4900
        2111    35.357900     247.0000     241.4200     223.3200
        2112    35.370100     219.0000     243.3300     223.1500
        2113    35.382400     243.0000     245.3400     222.9900
        2114    35.394600     250.0000     247.2200     222.8200
        2115    35.406900     250.0000     250.7000     222.6600
        2116    35.419100     251.0000     256.7000     222.4900
        2117    35.431400     259.0000     266.7700     222.3300
        2118    35.443600     287.0000     283.7400     222.1700
        2119    35.455900     285.0000     311.1300     222.0000
        2120    35.468100     351.0000     350.1800     221.8400
        2121    35.480400     373.0000     394.7300     221.6700
        2122    35.492600     428.0000     448.5300     221.5100
        2123    35.504900     542.0000     507.2900     221.3500
        2124    35.517100     531.0000     551.8700     221.1800
        2125    35.529400     560.0000     544.1000     221.0200
        2126    35.541600     540.0000     480.1200     220.8600
        2127    35.553900     432.0000     413.9800     220.7000
        2128    35.566100     386.0000     380.3300     220.5400
        2129    35.578400     333.0000     374.6300     220.3700
        2130    35.590600     415.0000     385.4300     220.2100
        2131    35.602900     380.0000     401.0000     220.0500
        2132    35.615100     400.0000     402.0300     219.8900
        2133    35.627400     404.0000     373.1200     219.7300
        2134    35.639600     383.0000     327.8900     219.5700
        2135    35.651900     298.0000     290.9600     219.4100
        2136    35.664100     267.0000     268.4000     219.2500
        2137    35.676400     249.0000     256.4200     219.0900
        2138    35.688600     275.0000     251.1100     218.9300
        2139    35.700900     241.0000     250.3100     218.7700
        2140    35.713100     269.0000     252.7700     218.6100
        2141    35.725400     262.0000     257.3400     218.4500
        2142    35.737600     299.0000     263.5300     218.2900
        2143    35.749900     265.0000     270.2800     218.1300
        2144    35.762100     274.0000     273.3500     217.9700
        2145    35.774400     262.0000     267.7000     217.8200
        2146    35.786600     266.0000     256.3500     217.6600
        2147    35.798900     235.0000     247.6200     217.5000
        2148    35.811100     240.0000     243.9300     217.3400
        2149    35.823400     222.0000     243.7000     217.1900
        2150    35.835700     236.0000     245.3800     217.0300
        2151    35.847900     250.0000     247.0800     216.8700
        2152    35.860200     234.0000     245.7400     216.7200
        2153    35.872400     241.0000     240.1200     216.5600
        2154    35.884700     231.0000     233.3900     216.4000
        2155    35.896900     212.0000     228.5500     216.2500
        2156    35.909200     205.0000     225.7800     216.0900
        2157    35.921400     207.0000     224.3700     215.9400
        2158    35.933700     243.0000     223.9700     215.7800
        2159    35.945900     232.0000     224.6900     215.6300
        2160    35.958200     229.0000     226.6500     215.4700
        2161    35.970400     218.0000     228.7600     215.3200
        2162    35.982700     237.0000     231.4800     215.1700
        2163    35.994900     233.0000     235.6800     215.0100
        2164    36.007200     239.0000     240.1100     214.8600
        2165    36.019400     220.0000     236.6500     214.7000
        2166    36.031700     208.0000     228.6500     214.5500
        2167    36.043900     221.0000     225.0600     214.4000
        2168    36.056200     226.0000     224.0000     214.2500
        2169    36.068400     197.0000     224.0100     214.0900
        2170    36.080700     223.0000     225.0400     213.9400
        2171    36.092900     210.0000     226.9300     213.7900
        2172    36.105200     207.0000     227.7400     213.6400
        2173    36.117400     218.0000     224.1300     213.4900
        2174    36.129700     231.0000     220.6700     213.3400
        2175    36.141900     216.0000     219.0100     213.1800
        2176    36.154200     222.0000     218.3900     213.0300
        2177    36.166400     213.0000     217.9300     212.8800
        2178    36.178700     217.0000     216.4700     212.7300
        2179    36.190900     209.0000     215.6000     212.5800
        2180    36.203200     192.0000     215.2500     212.4300
        2181    36.215400     206.0000     215.0300     212.2800
        2182    36.227700     241.0000     214.8700     212.1300
        2183    36.239900     229.0000     214.8300     211.9800
        2184    36.252200     225.0000     214.8600     211.8400
        2185    36.264400     223.0000     214.5200     211.6900
        2186    36.276700     228.0000     213.8500     211.5400
        2187    36.288900     224.0000     213.4800     211.3900
        2188    36.301200     220.0000     213.2400     211.2400
        2189    36.313400     234.0000     213.0400     211.1000
        2190    36.325700     198.0000     212.8500     210.9500
        2191    36.337900     203.0000     212.6700     210.8000
        2192    36.350200     224.0000     212.4900     210.6500
        2193    36.362400     196.0000     212.3200     210.5100
        2194    36.374700     212.0000     212.1600     210.3600
        2195    36.386900     201.0000     211.9900     210.2100
        2196    36.399200     196.0000     211.8300     210.0700
        2197    36.411400     206.0000     211.6700     209.9200
        2198    36.423700     221.0000     211.5100     209.7800
        2199    36.435900     185.0000     211.3600     209.6300
        2200    36.448200     209.0000     211.2100     209.4900
        2201    36.460400     214.0000     211.0500     209.3400
        2202    36.472700     174.0000     210.9000     209.2000
        2203    36.485000     180.0000     210.7600     209.0500
        2204    36.497200     221.0000     210.6100     208.9100
        2205    36.509500     228.0000     210.4700     208.7700
        2206    36.521700     186.0000     210.3300     208.6200
        2207    36.534000     193.0000     210.1900     208.4800
        2208    36.546200     201.0000     210.0500     208.3400
        2209    36.558500     181.0000     209.9100     208.1900
        2210    36.570700     191.0000     209.7800     208.0500
        2211    36.583000     205.0000     209.6500     207.9100
        2212    36.595200     211.0000     209.5200     207.7700
        2213    36.607500     191.0000     209.4000     207.6200
        2214    36.619700     184.0000     209.2700     207.4800
        2215    36.632000     216.0000     209.1500     207.3400
        2216    36.644200     213.0000     209.0400     207.2000
        2217    36.656500     210.0000     208.9200     207.0600
        2218    36.668700     194.0000     208.8100     206.9200
        2219    36.681000     226.0000     208.7100     206.7800
        2220    36.693200     212.0000     208.6100     206.6400
        2221    36.705500     191.0000     208.5100     206.5000
        2222    36.717700     212.0000     208.4200     206.3600
        2223    36.730000     220.0000     208.3300     206.2200
        2224    36.742200     205.0000     208.2500     206.0800
        2225    36.754500     202.0000     208.1900     205.9400
        2226    36.766700     213.0000     208.1300     205.8000
        2227    36.779000     203.0000     208.0800     205.6700
        2228    36.791200     201.0000     208.0500     205.5300
        2229    36.803500     209.0000     208.0500     205.3900
        2230    36.815700     208.0000     208.0800     205.2500
        2231    36.828000     177.0000     208.1300     205.1100
        2232    36.840200     211.0000     208.2000     204.9800
        2233    36.852500     193.0000     208.3300     204.8400
        2234    36.864700     200.0000     208.5400     204.7000
        2235    36.877000     197.0000     208.6500     204.5700
        2236    36.889200     195.0000     208.5800     204.4300
        2237    36.901500     219.0000     208.8200     204.3000
        2238    36.913700     210.0000     209.3700     204.1600
        2239    36.926000     204.0000     210.2800     204.0200
        2240    36.938200     213.0000     211.6200     203.8900
        2241    36.950500     213.0000     213.3600     203.7500
        2242    36.962700     223.0000     215.4200     203.6200
        2243    36.975000     202.0000     217.6500     203.4900
        2244    36.987200     219.0000     219.5700     203.3500
        2245    36.999500     211.0000     220.0800     203.2200
        2246    37.011700     221.0000     218.7200     203.0800
        2247    37.024000     180.0000     217.1600     202.9500
        2248    37.036200     187.0000     216.7700     202.8200
        2249    37.048500     205.0000     217.5300     202.6800
        2250    37.060700     175.0000     219.0300     202.5500
        2251    37.073000     222.0000     220.9700     202.4200
        2252    37.085200     243.0000     222.8900     202.2900
        2253    37.097500     241.0000     224.2500     202.1600
        2254    37.109700     216.0000     225.2400     202.0200
        2255    37.122000     209.0000     227.2000     201.8900
        2256    37.134300     231.0000     231.5800     201.7600
        2257    37.146500     226.0000     239.8400     201.6300
        2258    37.158800     267.0000     254.0200     201.5000
        2259    37.171000     275.0000     277.1400     201.3700
        2260    37.183300     283.0000     311.8400     201.2400
        2261    37.195500     367.0000     356.3300     201.1100
        2262    37.207800     397.0000     408.3200     200.9800
        2263    37.220000     430.0000     465.8700     200.8500
        2264    37.232300     497.0000     512.4600     200.7200
        2265    37.244500     511.0000     512.0200     200.5900
        2266    37.256800     438.0000     454.4500     200.4600
        2267    37.269000     446.0000     386.3800     200.3300
        2268    37.281300     344.0000     346.7800     200.2100
        2269    37.293500     324.0000     336.2900     200.0800
        2270    37.305800     340.0000     344.0500     199.9500
        2271    37.318000     351.0000     360.8700     199.8200
        2272    37.330300     334.0000     372.8400     199.7000
        2273    37.342500     342.0000     360.8700     199.5700
        2274    37.354800     303.0000     322.9800     199.4400
        2275    37.367000     280.0000     281.4000     199.3200
        2276    37.379300     240.0000     252.0700     199.1900
        2277    37.391500     247.0000     234.7300     199.0600
        2278    37.403800     230.0000     224.6700     198.9400
        2279    37.416000     195.0000     218.5400     198.8100
        2280    37.428300     216.0000     214.5700     198.6900
        2281    37.440500     193.0000     211.8700     198.5600
        2282    37.452800     212.0000     209.9500     198.4400
        2283    37.465000     186.0000     208.5600     198.3100
        2284    37.477300     202.0000     207.5500     198.1900
        2285    37.489500     215.0000     206.8100     198.0600
        2286    37.501800     231.0000     206.2900     197.9400
        2287    37.514000     206.0000     205.9600     197.8200
        2288    37.526300     218.0000     205.7800     197.6900
        2289    37.538500     177.0000     205.7200     197.5700
        2290    37.550800     209.0000     205.7700     197.4500
        2291    37.563000     229.0000     205.9300     197.3300
        2292    37.575300     179.0000     206.2300     197.2000
        2293    37.587500     214.0000     206.7600     197.0800
        2294    37.599800     193.0000     207.6500     196.9600
        2295    37.612000     224.0000     209.1700     196.8400
        2296    37.624300     214.0000     211.9100     196.7200
        2297    37.636500     213.0000     216.7900     196.6000
        2298    37.648800     211.0000     224.9600     196.4800
        2299    37.661000     216.0000     237.1200     196.3600
        2300    37.673300     247.0000     252.6100     196.2400
        2301    37.685500     296.0000     270.6300     196.1200
        2302    37.697800     303.0000     290.5400     196.0000
        2303    37.710000     300.0000     306.2700     195.8800
        2304    37.722300     299.0000     304.8200     195.7600
        2305    37.734500     274.0000     283.3000     195.6400
        2306    37.746800     266.0000     259.2600     195.5200
        2307    37.759100     228.0000     245.9100     195.4000
        2308    37.771300     274.0000     242.6600     195.2800
        2309    37.783600     255.0000     245.5900     195.1600
        2310    37.795800     255.0000     251.7200     195.0500
        2311    37.808100     266.0000     256.3400     194.9300
        2312    37.820300     257.0000     252.4800     194.8100
        2313    37.832600     269.0000     239.6600     194.6900
        2314    37.844800     245.0000     224.6500     194.5800
        2315    37.857100     224.0000     214.0200     194.4600
        2316    37.869300     201.0000     207.7400     194.3500
        2317    37.881600     204.0000     204.1000     194.2300
        2318    37.893800     213.0000     201.8800     194.1100
        2319    37.906100     201.0000     200.3500     194.0000
        2320    37.918300     167.0000     199.1200     193.8800
        2321    37.930600     193.0000     198.2300     193.7700
        2322    37.942800     184.0000     197.5700     193.6500
        2323    37.955100     186.0000     197.0400     193.5400
        2324    37.967300     211.0000     196.6000     193.4200
        2325    37.979600     200.0000     196.2200     193.3100
        2326    37.991800     179.0000     195.8800     193.2000
        2327    38.004100     184.0000     195.5800     193.0800
        2328    38.016300     171.0000     195.3100     192.9700
        2329    38.028600     185.0000     195.0700     192.8600
        2330    38.040800     200.0000     194.8400     192.7400
        2331    38.053100     195.0000     194.6200     192.6300
        2332    38.065300     222.0000     194.4200     192.5200
        2333    38.077600     203.0000     194.2300     192.4100
        2334    38.089800     176.0000     194.0500     192.2900
        2335    38.102100     171.0000     193.8800     192.1800
        2336    38.114300     188.0000     193.7100     192.0700
        2337    38.126600     199.0000     193.5500     191.9600
        2338    38.138800     196.0000     193.3900     191.8500
        2339    38.151100     187.0000     193.2400     191.7400
        2340    38.163300     187.0000     193.0900     191.6300
        2341    38.175600     197.0000     192.9400     191.5200
        2342    38.187800     199.0000     192.8000     191.4100
        2343    38.200100     190.0000     192.6600     191.3000
        2344    38.212300     175.0000     192.5300     191.1900
        2345    38.224600     207.0000     192.3900     191.0800
        2346    38.236800     192.0000     192.2600     190.9700
        2347    38.249100     189.0000     192.1300     190.8600
        2348    38.261300     190.0000     192.0100     190.7500
        2349    38.273600     191.0000     191.8800     190.6500
        2350    38.285800     201.0000     191.7600     190.5400
        2351    38.298100     190.0000     191.6400     190.4300
        2352    38.310300     189.0000     191.5100     190.3200
        2353    38.322600     178.0000     191.3900     190.2200
        2354    38.334800     176.0000     191.2800     190.1100
        2355    38.347100     168.0000     191.1600     190.0000
        2356    38.359300     196.0000     191.0500     189.9000
        2357    38.371600     195.0000     190.9600     189.7900
        2358    38.383800     192.0000     190.8900     189.6800
        2359    38.396100     201.0000     190.8900     189.5800
        2360    38.408400     187.0000     190.9100     189.4700
        2361    38.420600     165.0000     190.9200     189.3700
        2362    38.432900     185.0000     191.0500     189.2600
        2363    38.445100     160.0000     191.2900     189.1600
        2364    38.457400     194.0000     191.1900     189.0500
        2365    38.469600     178.0000     190.4500     188.9500
        2366    38.481900     181.0000     190.1000     188.8400
        2367    38.494100     176.0000     189.9700     188.7400
        2368    38.506400     191.0000     189.9000     188.6400
        2369    38.518600     200.0000     189.8500     188.5300
        2370    38.530900     208.0000     189.8500     188.4300
        2371    38.543100     190.0000     189.9100     188.3300
        2372    38.555400     201.0000     189.8400     188.2300
        2373    38.567600     203.0000     189.4600     188.1200
        2374    38.579900     178.0000     189.1900     188.0200
        2375    38.592100     179.0000     189.0400     187.9200
        2376    38.604400     173.0000     188.9200     187.8200
        2377    38.616600     162.0000     188.8200     187.7200
        2378    38.628900     167.0000     188.7200     187.6100
        2379    38.641100     194.0000     188.6200     187.5100
        2380    38.653400     163.0000     188.5300     187.4100
        2381    38.665600     173.0000     188.4400     187.3100
        2382    38.677900     207.0000     188.3500     187.2100
        2383    38.690100     154.0000     188.2600     187.1100
        2384    38.702400     177.0000     188.1800     187.0100
        2385    38.714600     159.0000     188.1000     186.9100
        2386    38.726900     160.0000     188.0200     186.8100
        2387    38.739100     174.0000     187.9400     186.7200
        2388    38.751400     181.0000     187.8700     186.6200
        2389    38.763600     166.0000     187.7900     186.5200
        2390    38.775900     178.0000     187.7200     186.4200
        2391    38.788100     172.0000     187.6500     186.3200
        2392    38.800400     187.0000     187.5800     186.2200
        2393    38.812600     202.0000     187.5200     186.1300
        2394    38.824900     190.0000     187.4600     186.0300
        2395    38.837100     160.0000     187.4300     185.9300
        2396    38.849400     192.0000     187.4300     185.8300
        2397    38.861600     185.0000     187.5200     185.7400
        2398    38.873900     206.0000     187.8100     185.6400
        2399    38.886100     195.0000     188.3900     185.5500
        2400    38.898400     174.0000     188.8900     185.4500
        2401    38.910600     171.0000     189.6400     185.3500
        2402    38.922900     179.0000     191.0100     185.2600
        2403    38.935100     184.0000     192.4500     185.1600
        2404    38.947400     194.0000     190.7100     185.0700
        2405    38.959600     195.0000     188.5200     184.9700
        2406    38.971900     164.0000     188.0300     184.8800
        2407    38.984100     189.0000     188.1700     184.7800
        2408    38.996400     215.0000     188.4800     184.6900
        2409    39.008600     192.0000     188.9400     184.6000
        2410    39.020900     196.0000     189.7600     184.5000
        2411    39.033100     208.0000     190.8800     184.4100
        2412    39.045400     209.0000     191.1800     184.3200
        2413    39.057700     192.0000     190.9900     184.2200
        2414    39.069900     206.0000     192.4000     184.1300
        2415    39.082200     219.0000     195.2100     184.0400
        2416    39.094400     211.0000     199.2000     183.9500
        2417    39.106700     195.0000     204.1900     183.8500
        2418    39.118900     191.0000     210.0300     183.7600
        2419    39.131200     208.0000     215.5300     183.6700
        2420    39.143400     214.0000     217.5800     183.5800
        2421    39.155700     192.0000     214.3200     183.4900
        2422    39.167900     228.0000     208.9800     183.4000
        2423    39.180200     182.0000     205.2200     183.3100
        2424    39.192400     204.0000     203.4300     183.2200
        2425    39.204700     197.0000     202.2800     183.1300
        2426    39.216900     192.0000     201.7900     183.0400
        2427    39.229200     201.0000     202.4300     182.9500
        2428    39.241400     195.0000     202.7600     182.8600
        2429    39.253700     192.0000     201.0000     182.7700
        2430    39.265900     190.0000     197.6700     182.6800
        2431    39.278200     200.0000     194.5700     182.5900
        2432    39.290400     216.0000     192.3000     182.5000
        2433    39.302700     195.0000     190.3600     182.4200
        2434    39.314900     219.0000     188.5000     182.3300
        2435    39.327200     196.0000     187.1200     182.2400
        2436    39.339400     193.0000     186.3200     182.1500
        2437    39.351700     178.0000     185.8600     182.0600
        2438    39.363900     185.0000     185.5900     181.9800
        2439    39.376200     180.0000     185.4200     181.8900
        2440    39.388400     189.0000     185.3200     181.8000
        2441    39.400700     171.0000     185.2800     181.7200
        2442    39.412900     193.0000     185.3100     181.6300
        2443    39.425200     185.0000     185.4500     181.5500
        2444    39.437400     171.0000     185.7900     181.4600
        2445    39.449700     185.0000     186.2100     181.3700
        2446    39.461900     189.0000     186.7200     181.2900
        2447    39.474200     218.0000     187.5900     181.2000
        2448    39.486400     191.0000     188.7900     181.1200
        2449    39.498700     192.0000     188.8800     181.0300
        2450    39.510900     197.0000     187.6300     180.9500
        2451    39.523200     172.0000     187.3600     180.8700
        2452    39.535400     190.0000     187.4100     180.7800
        2453    39.547700     190.0000     187.9200     180.7000
        2454    39.559900     190.0000     188.6800     180.6100
        2455    39.572200     186.0000     189.7200     180.5300
        2456    39.584400     189.0000     191.1500     180.4500
        2457    39.596700     177.0000     192.6400     180.3600
        2458    39.608900     191.0000     193.3000     180.2800
        2459    39.621200     171.0000     194.1900     180.2000
        2460    39.633400     183.0000     196.2800     180.1200
        2461    39.645700     211.0000     198.6600     180.0400
        2462    39.657900     185.0000     201.8100     179.9500
        2463    39.670200     209.0000     206.3200     179.8700
        2464    39.682400     211.0000     211.2200     179.7900
        2465    39.694700     228.0000     210.2400     179.7100
        2466    39.707000     206.0000     209.2700     179.6300
        2467    39.719200     199.0000     212.9800     179.5500
        2468    39.731500     232.0000     220.7200     179.4700
        2469    39.743700     226.0000     233.6600     179.3900
        2470    39.756000     251.0000     254.5900     179.3100
        2471    39.768200     285.0000     287.7400     179.2300
        2472    39.780500     304.0000     335.3700     179.1500
        2473    39.792700     396.0000     393.7900     179.0700
        2474    39.805000     469.0000     460.1300     178.9900
        2475    39.817200     548.0000     532.0800     178.9100
        2476    39.829500     595.0000     581.3800     178.8300
        2477    39.841700     577.0000     564.0400     178.7500
        2478    39.854000     522.0000     483.4900     178.6800
        2479    39.866200     420.0000     401.1600     178.6000
        2480    39.878500     363.0000     355.1900     178.5200
        2481    39.890700     342.0000     343.7700     178.4400
        2482    39.903000     341.0000     354.4700     178.3600
        2483    39.915200     365.0000     377.6000     178.2900
        2484    39.927500     403.0000     401.2900     178.2100
        2485    39.939700     401.0000     404.0200     178.1300
        2486    39.952000     357.0000     370.1800     178.0600
        2487    39.964200     326.0000     316.5700     177.9800
        2488    39.976500     294.0000     275.4900     177.9000
        2489    39.988700     266.0000     253.1900     177.8300
        2490    40.001000     244.0000     244.5700     177.7500
        2491    40.013200     245.0000     244.2100     177.6800
        2492    40.025500     208.0000     247.6200     177.6000
        2493    40.037700     258.0000     251.2400     177.5300
        2494    40.050000     259.0000     250.1000     177.4500
        2495    40.062200     233.0000     240.4900     177.3800
        2496    40.074500     190.0000     227.1000     177.3000
        2497    40.086700     206.0000     216.3300     177.2300
        2498    40.099000     234.0000     210.6100     177.1600
        2499    40.111200     188.0000     209.2900     177.0800
        2500    40.123500     218.0000     210.5600     177.0100
        2501    40.135700     221.0000     212.3600     176.9300
        2502    40.148000     198.0000     212.7500     176.8600
        2503    40.160200     192.0000     209.8500     176.7900
        2504    40.172500     213.0000     203.9500     176.7200
        2505    40.184700     211.0000     197.1600     176.6400
        2506    40.197000     187.0000     191.6400     176.5700
        2507    40.209200     191.0000     187.9700     176.5000
        2508    40.221500     194.0000     185.6700     176.4300
        2509    40.233700     189.0000     184.1800     176.3600
        2510    40.246000     205.0000     183.1600     176.2800
        2511    40.258200     181.0000     182.4100     176.2100
        2512    40.270500     183.0000     181.8400     176.1400
        2513    40.282700     194.0000     181.3800     176.0700
        2514    40.295000     220.0000     181.0100     176.0000
        2515    40.307200     179.0000     180.7000     175.9300
        2516    40.319500     171.0000     180.4500     175.8600
        2517    40.331700     205.0000     180.2300     175.7900
        2518    40.344000     185.0000     180.0500     175.7200
        2519    40.356300     178.0000     179.9200     175.6500
        2520    40.368500     193.0000     179.8500     175.5800
        2521    40.380800     191.0000     179.8200     175.5100
        2522    40.393000     183.0000     179.8200     175.4400
        2523    40.405300     199.0000     179.9200     175.3700
        2524    40.417500     174.0000     180.0900     175.3000
        2525    40.429800     186.0000     179.9700     175.2400
        2526    40.442000     178.0000     179.5900     175.1700
        2527    40.454300     182.0000     179.4900     175.1000
        2528    40.466500     198.0000     179.5300     175.0300
        2529    40.478800     179.0000     179.6300     174.9600
        2530    40.491000     201.0000     179.7700     174.9000
        2531    40.503300     175.0000     179.9600     174.8300
        2532    40.515500     182.0000     180.2200     174.7600
        2533    40.527800     197.0000     180.4900     174.6900
        2534    40.540000     194.0000     180.5800     174.6300
        2535    40.552300     198.0000     180.7100     174.5600
        2536    40.564500     165.0000     181.0100     174.5000
        2537    40.576800     217.0000     181.4600     174.4300
        2538    40.589000     162.0000     182.1800     174.3600
        2539    40.601300     184.0000     183.3500     174.3000
        2540    40.613500     195.0000     184.8300     174.2300
        2541    40.625800     193.0000     187.0000     174.1700
        2542    40.638000     196.0000     190.5600     174.1000
        2543    40.650300     179.0000     195.5900     174.0400
        2544    40.662500     216.0000     199.4700     173.9700
        2545    40.674800     216.0000     204.2100     173.9100
        2546    40.687000     204.0000     212.1800     173.8400
        2547    40.699300     201.0000     222.1400     173.7800
        2548    40.711500     226.0000     231.3200     173.7200
        2549    40.723800     204.0000     234.0000     173.6500
        2550    40.736000     197.0000     228.3200     173.5900
        2551    40.748300     184.0000     220.7200     173.5200
        2552    40.760500     206.0000     215.8800     173.4600
        2553    40.772800     178.0000     212.2300     173.4000
        2554    40.785000     234.0000     212.9600     173.3400
        2555    40.797300     229.0000     217.5000     173.2700
        2556    40.809500     218.0000     224.5700     173.2100
        2557    40.821800     252.0000     231.9300     173.1500
        2558    40.834000     210.0000     235.5700     173.0900
        2559    40.846300     211.0000     239.8400     173.0200
        2560    40.858500     245.0000     252.1800     172.9600
        2561    40.870800     265.0000     277.3700     172.9000
        2562    40.883000     315.0000     318.6600     172.8400
        2563    40.895300     379.0000     376.1700     172.7800
        2564    40.907500     464.0000     447.5900     172.7200
        2565    40.919800     565.0000     528.3200     172.6600
        2566    40.932000     623.0000     592.7600     172.6000
        2567    40.944300     654.0000     591.2500     172.5400
        2568    40.956500     530.0000     512.8900     172.4800
        2569    40.968800     397.0000     417.1000     172.4200
        2570    40.981000     384.0000     354.7800     172.3600
        2571    40.993300     323.0000     331.8500     172.3000
        2572    41.005600     334.0000     336.4800     172.2400
        2573    41.017800     346.0000     358.0900     172.1800
        2574    41.030100     401.0000     386.6400     172.1200
        2575    41.042300     407.0000     402.7400     172.0600
        2576    41.054600     397.0000     383.3400     172.0000
        2577    41.066800     378.0000     332.4100     171.9400
        2578    41.079100     303.0000     279.5100     171.8800
        2579    41.091300     240.0000     242.2100     171.8300
        2580    41.103600     230.0000     219.7200     171.7700
        2581    41.115800     214.0000     206.4700     171.7100
        2582    41.128100     204.0000     198.3600     171.6500
        2583    41.140300     218.0000     193.1100     171.6000
        2584    41.152600     197.0000     189.6000     171.5400
        2585    41.164800     193.0000     187.1900     171.4800
        2586    41.177100     183.0000     185.1900     171.4200
        2587    41.189300     181.0000     183.3600     171.3700
        2588    41.201600     176.0000     182.0900     171.3100
        2589    41.213800     193.0000     181.1600     171.2500
        2590    41.226100     189.0000     180.4700     171.2000
        2591    41.238300     179.0000     179.9500     171.1400
        2592    41.250600     191.0000     179.5900     171.0900
        2593    41.262800     207.0000     179.4200     171.0300
        2594    41.275100     172.0000     179.4300     170.9800
        2595    41.287300     198.0000     179.3700     170.9200
        2596    41.299600     198.0000     179.3800     170.8700
        2597    41.311800     179.0000     179.7500     170.8100
        2598    41.324100     197.0000     180.3300     170.7600
        2599    41.336300     203.0000     180.1300     170.7000
        2600    41.348600     160.0000     179.7000     170.6500
        2601    41.360800     182.0000     179.9200     170.5900
        2602    41.373100     199.0000     180.4800     170.5400
        2603    41.385300     188.0000     181.2800     170.4800
        2604    41.397600     182.0000     182.2600     170.4300
        2605    41.409800     191.0000     183.4600     170.3800
        2606    41.422100     204.0000     184.9200     170.3200
        2607    41.434300     206.0000     186.4900     170.2700
        2608    41.446600     189.0000     187.7400     170.2200
        2609    41.458800     189.0000     189.2200     170.1600
        2610    41.471100     200.0000     191.3200     170.1100
        2611    41.483300     213.0000     193.8500     170.0600
        2612    41.495600     210.0000     196.9100     170.0100
        2613    41.507800     192.0000     201.7200     169.9500
        2614    41.520100     222.0000     210.1900     169.9000
        2615    41.532300     224.0000     224.6600     169.8500
        2616    41.544600     235.0000     248.1700     169.8000
        2617    41.556800     287.0000     283.2700     169.7500
        2618    41.569100     344.0000     329.7000     169.6900
        2619    41.581300     433.0000     385.8300     169.6400
        2620    41.593600     473.0000     448.0000     169.5900
        2621    41.605800     498.0000     497.0000     169.5400
        2622    41.618100     494.0000     498.3500     169.4900
        2623    41.630400     375.0000     437.1300     169.4400
        2624    41.642600     365.0000     362.9000     169.3900
        2625    41.654900     314.0000     316.0200     169.3400
        2626    41.667100     327.0000     298.8100     169.2900
        2627    41.679400     270.0000     298.3000     169.2400
        2628    41.691600     287.0000     312.4000     169.1900
        2629    41.703900     346.0000     334.5900     169.1400
        2630    41.716100     366.0000     350.1600     169.0900
        2631    41.728400     346.0000     340.0300     169.0400
        2632    41.740600     319.0000     302.8000     168.9900
        2633    41.752900     248.0000     260.9900     168.9400
        2634    41.765100     217.0000     231.0100     168.8900
        2635    41.777400     219.0000     212.3000     168.8500
        2636    41.789600     221.0000     199.3300     168.8000
        2637    41.801900     213.0000     191.2400     168.7500
        2638    41.814100     165.0000     186.3100     168.7000
        2639    41.826400     220.0000     183.0200     168.6500
        2640    41.838600     211.0000     180.6600     168.6000
        2641    41.850900     191.0000     178.8800     168.5600
        2642    41.863100     184.0000     177.5200     168.5100
        2643    41.875400     171.0000     176.4500     168.4600
        2644    41.887600     170.0000     175.6100     168.4100
        2645    41.899900     178.0000     174.9800     168.3700
        2646    41.912100     204.0000     174.4900     168.3200
        2647    41.924400     200.0000     174.1100     168.2700
        2648    41.936600     170.0000     173.9200     168.2300
        2649    41.948900     209.0000     173.8900     168.1800
        2650    41.961100     169.0000     173.4600     168.1300
        2651    41.973400     189.0000     172.5400     168.0900
        2652    41.985600     175.0000     172.0300     168.0400
        2653    41.997900     168.0000     171.7200     168.0000
        2654    42.010100     184.0000     171.5200     167.9500
        2655    42.022400     171.0000     171.3600     167.9000
        2656    42.034600     184.0000     171.2400     167.8600
        2657    42.046900     166.0000     171.1900     167.8100
        2658    42.059100     164.0000     171.1900     167.7700
        2659    42.071400     189.0000     170.9700     167.7200
        2660    42.083600     183.0000     170.5600     167.6800
        2661    42.095900     164.0000     170.3000     167.6300
        2662    42.108100     169.0000     170.1500     167.5900
        2663    42.120400     164.0000     170.0400     167.5400
        2664    42.132600     187.0000     169.9700     167.5000
        2665    42.144900     168.0000     169.9500     167.4600
        2666    42.157100     172.0000     169.9900     167.4100
        2667    42.169400     162.0000     170.0700     167.3700
        2668    42.181600     190.0000     170.2100     167.3200
        2669    42.193900     218.0000     170.3800     167.2800
        2670    42.206100     168.0000     170.4100     167.2400
        2671    42.218400     197.0000     170.1400     167.1900
        2672    42.230600     163.0000     169.7200     167.1500
        2673    42.242900     167.0000     169.4100     167.1100
        2674    42.255100     159.0000     169.2500     167.0600
        2675    42.267400     178.0000     169.1900     167.0200
        2676    42.279700     189.0000     169.1900     166.9800
        2677    42.291900     223.0000     169.2300     166.9400
        2678    42.304200     189.0000     169.2900     166.8900
        2679    42.316400     184.0000     169.2800     166.8500
        2680    42.328700     207.0000     169.1300     166.8100
        2681    42.340900     178.0000     168.9100     166.7700
        2682    42.353200     170.0000     168.7300     166.7300
        2683    42.365400     171.0000     168.6100     166.6800
        2684    42.377700     188.0000     168.5400     166.6400
        2685    42.389900     187.0000     168.4800     166.6000
        2686    42.402200     169.0000     168.4400     166.5600
        2687    42.414400     185.0000     168.4200     166.5200
        2688    42.426700     162.0000     168.4100     166.4800
        2689    42.438900     161.0000     168.4600     166.4400
        2690    42.451200     184.0000     168.6200     166.4000
        2691    42.463400     189.0000     168.9800     166.3600
        2692    42.475700     172.0000     169.3500     166.3200
        2693    42.487900     169.0000     169.9500     166.2800
        2694    42.500200     204.0000     171.0200     166.2300
        2695    42.512400     176.0000     172.2100     166.1900
        2696    42.524700     175.0000     171.3600     166.1600
        2697    42.536900     163.0000     170.3800     166.1200
        2698    42.549200     171.0000     170.6800     166.0800
        2699    42.561400     197.0000     171.8800     166.0400
        2700    42.573700     201.0000     173.1900     166.0000
        2701    42.585900     176.0000     172.0000     165.9600
        2702    42.598200     167.0000     170.5400     165.9200
        2703    42.610400     186.0000     170.1800     165.8800
        2704    42.622700     159.0000     170.5000     165.8400
        2705    42.634900     183.0000     170.2400     165.8000
        2706    42.647200     178.0000     169.9600     165.7600
        2707    42.659400     173.0000     170.5400     165.7200
        2708    42.671700     167.0000     171.6000     165.6900
        2709    42.683900     188.0000     172.9100     165.6500
        2710    42.696200     160.0000     173.6900     165.6100
        2711    42.708400     178.0000     174.2700     165.5700
        2712    42.720700     153.0000     172.7300     165.5300
        2713    42.732900     196.0000     170.5900     165.5000
        2714    42.745200     180.0000     169.9900     165.4600
        2715    42.757400     168.0000     170.0100     165.4200
        2716    42.769700     164.0000     170.3500     165.3800
        2717    42.781900     174.0000     170.8800     165.3500
        2718    42.794200     180.0000     171.6600     165.3100
        2719    42.806400     209.0000     172.9200     165.2700
        2720    42.818700     176.0000     174.7000     165.2300
        2721    42.830900     182.0000     176.1700     165.2000
        2722    42.843200     195.0000     178.1000     165.1600
        2723    42.855400     178.0000     182.3000     165.1200
        2724    42.867700     200.0000     188.8600     165.0900
        2725    42.879900     194.0000     197.4600     165.0500
        2726    42.892200     192.0000     207.8100     165.0200
        2727    42.904400     236.0000     218.3400     164.9800
        2728    42.916700     226.0000     224.2600     164.9400
        2729    42.929000     202.0000     220.3100     164.9100
        2730    42.941200     215.0000     209.0800     164.8700
        2731    42.953500     204.0000     197.0300     164.8400
        2732    42.965700     172.0000     189.6500     164.8000
        2733    42.978000     183.0000     187.1000     164.7700
        2734    42.990200     188.0000     188.1900     164.7300
        2735    43.002500     211.0000     191.5000     164.7000
        2736    43.014700     217.0000     195.7000     164.6600
        2737    43.027000     187.0000     198.3600     164.6300
        2738    43.039200     217.0000     196.6000     164.5900
        2739    43.051500     214.0000     190.6600     164.5600
        2740    43.063700     201.0000     183.7100     164.5200
        2741    43.076000     200.0000     178.4000     164.4900
        2742    43.088200     193.0000     175.1600     164.4500
        2743    43.100500     207.0000     173.4800     164.4200
        2744    43.112700     156.0000     172.6400     164.3800
        2745    43.125000     159.0000     172.3000     164.3500
        2746    43.137200     179.0000     172.3300     164.3200
        2747    43.149500     191.0000     172.5500     164.2800
        2748    43.161700     184.0000     172.3500     164.2500
        2749    43.174000     171.0000     172.1300     164.2100
        2750    43.186200     162.0000     172.3200     164.1800
        2751    43.198500     183.0000     172.7800     164.1500
        2752    43.210700     207.0000     173.5400     164.1100
        2753    43.223000     188.0000     174.7200     164.0800
        2754    43.235200     199.0000     176.5200     164.0500
        2755    43.247500     175.0000     179.1100     164.0100
        2756    43.259700     191.0000     183.1200     163.9800
        2757    43.272000     215.0000     189.3600     163.9500
        2758    43.284200     198.0000     198.4500     163.9200
        2759    43.296500     195.0000     210.6400     163.8800
        2760    43.308700     226.0000     225.6300     163.8500
        2761    43.321000     255.0000     241.7200     163.8200
        2762    43.333200     268.0000     252.5400     163.7900
        2763    43.345500     281.0000     249.1600     163.7500
        2764    43.357700     243.0000     232.9800     163.7200
        2765    43.370000     239.0000     216.3400     163.6900
        2766    43.382200     207.0000     206.7100     163.6600
        2767    43.394500     220.0000     204.0400     163.6300
        2768    43.406700     232.0000     206.3800     163.5900
        2769    43.419000     217.0000     212.2000     163.5600
        2770    43.431200     241.0000     220.3400     163.5300
        2771    43.443500     234.0000     228.3900     163.5000
        2772    43.455700     232.0000     232.5000     163.4700
        2773    43.468000     241.0000     232.2900     163.4400
        2774    43.480200     267.0000     234.4400     163.4100
        2775    43.492500     233.0000     245.7200     163.3800
        2776    43.504700     256.0000     268.7300     163.3400
        2777    43.517000     323.0000     303.2900     163.3100
        2778    43.529200     353.0000     346.2900     163.2800
        2779    43.541500     388.0000     390.4000     163.2500
        2780    43.553800     355.0000     422.3300     163.2200
        2781    43.566000     370.0000     424.4900     163.1900
        2782    43.578300     421.0000     388.3900     163.1600
        2783    43.590500     356.0000     334.6800     163.1300
        2784    43.602800     299.0000     293.4800     163.1000
        2785    43.615000     272.0000     274.9900     163.0700
        2786    43.627300     282.0000     275.2900     163.0400
        2787    43.639500     284.0000     285.9700     163.0100
        2788    43.651800     296.0000     301.4200     162.9800
        2789    43.664000     295.0000     317.9500     162.9500
        2790    43.676300     328.0000     326.6900     162.9200
        2791    43.688500     344.0000     321.5900     162.8900
        2792    43.700800     305.0000     308.1400     162.8600
        2793    43.713000     322.0000     300.2900     162.8300
        2794    43.725300     318.0000     305.6900     162.8000
        2795    43.737500     314.0000     320.5000     162.7700
        2796    43.749800     329.0000     328.9900     162.7400
        2797    43.762000     305.0000     312.9800     162.7200
        2798    43.774300     270.0000     277.7500     162.6900
        2799    43.786500     261.0000     244.9800     162.6600
        2800    43.798800     234.0000     225.5100     162.6300
        2801    43.811000     212.0000     218.2600     162.6000
        2802    43.823300     217.0000     219.4500     162.5700
        2803    43.835500     213.0000     226.1900     162.5400
        2804    43.847800     237.0000     236.0000     162.5100
        2805    43.860000     247.0000     243.8200     162.4900
        2806    43.872300     207.0000     241.6800     162.4600
        2807    43.884500     220.0000     227.2300     162.4300
        2808    43.896800     217.0000     208.8300     162.4000
        2809    43.909000     191.0000     194.5100     162.3700
        2810    43.921300     186.0000     185.5300     162.3400
        2811    43.933500     182.0000     180.2000     162.3200
        2812    43.945800     170.0000     176.9600     162.2900
        2813    43.958000     195.0000     174.9000     162.2600
        2814    43.970300     165.0000     173.5600     162.2300
        2815    43.982500     169.0000     172.6500     162.2100
        2816    43.994800     187.0000     172.0600     162.1800
        2817    44.007000     187.0000     171.7200     162.1500
        2818    44.019300     175.0000     171.4800     162.1200
        2819    44.031500     188.0000     171.1700     162.1000
        2820    44.043800     176.0000     171.0400     162.0700
        2821    44.056000     184.0000     171.1000     162.0400
        2822    44.068300     170.0000     171.2800     162.0100
        2823    44.080500     174.0000     171.5900     161.9900
        2824    44.092800     171.0000     172.0300     161.9600
        2825    44.105000     163.0000     172.6000     161.9300
        2826    44.117300     195.0000     173.3500     161.9100
        2827    44.129500     180.0000     174.2500     161.8800
        2828    44.141800     201.0000     175.2300     161.8500
        2829    44.154000     166.0000     176.3400     161.8300
        2830    44.166300     179.0000     177.6200     161.8000
        2831    44.178600     182.0000     179.0100     161.7700
        2832    44.190800     179.0000     180.4500     161.7500
        2833    44.203100     178.0000     181.9100     161.7200
        2834    44.215300     187.0000     183.4400     161.6900
        2835    44.227600     174.0000     185.2000     161.6700
        2836    44.239800     170.0000     187.4500     161.6400
        2837    44.252100     203.0000     190.6100     161.6200
        2838    44.264300     221.0000     195.2800     161.5900
        2839    44.276600     197.0000     202.4200     161.5600
        2840    44.288800     199.0000     213.5800     161.5400
        2841    44.301100     234.0000     230.1600     161.5100
        2842    44.313300     252.0000     258.2100     161.4900
        2843    44.325600     352.0000     302.0600     161.4600
        2844    44.337800     383.0000     364.9100     161.4400
        2845    44.350100     454.0000     446.3800     161.4100
        2846    44.362300     558.0000     543.6200     161.3800
        2847    44.374600     664.0000     637.9800     161.3600
        2848    44.386800     669.0000     677.3800     161.3300
        2849    44.399100     676.0000     617.3700     161.3100
        2850    44.411300     536.0000     498.8400     161.2800
        2851    44.423600     400.0000     398.5600     161.2600
        2852    44.435800     308.0000     344.4400     161.2300
        2853    44.448100     323.0000     329.5800     161.2100
        2854    44.460300     312.0000     341.9100     161.1800
        2855    44.472600     379.0000     372.4100     161.1600
        2856    44.484800     415.0000     412.2000     161.1300
        2857    44.497100     436.0000     442.2700     161.1100
        2858    44.509300     460.0000     434.8500     161.0800
        2859    44.521600     389.0000     386.3800     161.0600
        2860    44.533800     303.0000     329.4800     161.0300
        2861    44.546100     274.0000     291.1000     161.0100
        2862    44.558300     280.0000     274.1800     160.9800
        2863    44.570600     296.0000     271.7000     160.9600
        2864    44.582800     224.0000     273.7100     160.9400
        2865    44.595100     250.0000     267.7600     160.9100
        2866    44.607300     226.0000     248.8300     160.8900
        2867    44.619600     229.0000     226.4200     160.8600
        2868    44.631800     202.0000     210.3100     160.8400
        2869    44.644100     211.0000     202.1800     160.8100
        2870    44.656300     188.0000     200.1700     160.7900
        2871    44.668600     190.0000     202.3200     160.7700
        2872    44.680800     188.0000     207.5700     160.7400
        2873    44.693100     196.0000     214.2700     160.7200
        2874    44.705300     216.0000     217.4600     160.6900
        2875    44.717600     204.0000     211.8900     160.6700
        2876    44.729800     225.0000     201.8900     160.6500
        2877    44.742100     204.0000     192.9800     160.6200
        2878    44.754300     183.0000     188.0100     160.6000
        2879    44.766600     195.0000     186.7100     160.5700
        2880    44.778800     188.0000     187.9000     160.5500
        2881    44.791100     200.0000     190.3800     160.5300
        2882    44.803300     189.0000     192.1300     160.5000
        2883    44.815600     212.0000     190.5700     160.4800
        2884    44.827800     184.0000     185.2500     160.4600
        2885    44.840100     191.0000     179.6300     160.4300
        2886    44.852400     193.0000     176.3100     160.4100
        2887    44.864600     195.0000     175.0300     160.3900
        2888    44.876900     191.0000     175.1900     160.3600
        2889    44.889100     160.0000     176.3800     160.3400
        2890    44.901400     188.0000     178.1300     160.3200
        2891    44.913600     193.0000     179.3500     160.2900
        2892    44.925900     183.0000     179.5100     160.2700
        2893    44.938100     182.0000     178.1600     160.2500
        2894    44.950400     186.0000     175.9900     160.2200
        2895    44.962600     180.0000     174.2600     160.2000
        2896    44.974900     203.0000     173.4400     160.1800
        2897    44.987100     166.0000     173.3400     160.1600
        2898    44.999400     169.0000     173.7400     160.1300
        2899    45.011600     191.0000     174.4500     160.1100
        2900    45.023900     176.0000     175.2100     160.0900
        2901    45.036100     176.0000     175.8500     160.0600
        2902    45.048400     169.0000     176.7300     160.0400
        2903    45.060600     158.0000     177.9100     160.0200
        2904    45.072900     183.0000     179.0900     160.0000
        2905    45.085100     195.0000     180.8000     159.9700
        2906    45.097400     181.0000     183.7100     159.9500
        2907    45.109600     196.0000     188.2800     159.9300
        2908    45.121900     205.0000     195.4700     159.9100
        2909    45.134100     218.0000     206.9500     159.8800
        2910    45.146400     216.0000     225.4200     159.8600
        2911    45.158600     257.0000     254.3100     159.8400
        2912    45.170900     306.0000     295.9500     159.8200
        2913    45.183100     354.0000     350.3000     159.7900
        2914    45.195400     415.0000     415.2000     159.7700
        2915    45.207600     445.0000     478.9900     159.7500
        2916    45.219900     500.0000     508.9000     159.7300
        2917    45.232100     465.0000     474.1000     159.7100
        2918    45.244400     409.0000     396.2100     159.6800
        2919    45.256600     309.0000     325.8800     159.6600
        2920    45.268900     281.0000     285.1100     159.6400
        2921    45.281100     298.0000     271.0600     159.6200
        2922    45.293400     284.0000     276.0100     159.6000
        2923    45.305600     298.0000     293.9100     159.5700
        2924    45.317900     285.0000     319.3800     159.5500
        2925    45.330100     316.0000     341.8700     159.5300
        2926    45.342400     315.0000     343.2900     159.5100
        2927    45.354600     316.0000     314.4100     159.4900
        2928    45.366900     257.0000     270.9700     159.4600
        2929    45.379100     199.0000     234.0100     159.4400
        2930    45.391400     208.0000     209.7300     159.4200
        2931    45.403600     191.0000     195.0400     159.4000
        2932    45.415900     184.0000     186.0800     159.3800
        2933    45.428100     182.0000     180.4400     159.3500
        2934    45.440400     187.0000     176.8300     159.3300
        2935    45.452600     209.0000     174.4200     159.3100
        2936    45.464900     178.0000     172.7500     159.2900
        2937    45.477100     191.0000     171.9600     159.2700
        2938    45.489400     155.0000     171.9200     159.2500
        2939    45.501700     175.0000     171.1000     159.2200
        2940    45.513900     173.0000     168.4400     159.2000
        2941    45.526200     174.0000     166.8900     159.1800
        2942    45.538400     167.0000     166.0900     159.1600
        2943    45.550700     186.0000     165.6200     159.1400
        2944    45.562900     179.0000     165.3600     159.1200
        2945    45.575200     142.0000     165.1800     159.1000
        2946    45.587400     163.0000     165.1200     159.0700
        2947    45.599700     172.0000     165.3000     159.0500
        2948    45.611900     185.0000     165.6000     159.0300
        2949    45.624200     158.0000     165.2100     159.0100
        2950    45.636400     176.0000     164.2300     158.9900
        2951    45.648700     177.0000     163.6900     158.9700
        2952    45.660900     175.0000     163.4600     158.9500
        2953    45.673200     186.0000     163.3500     158.9200
        2954    45.685400     183.0000     163.3200     158.9000
        2955    45.697700     167.0000     163.3700     158.8800
        2956    45.709900     172.0000     163.5300     158.8600
        2957    45.722200     152.0000     163.8300     158.8400
        2958    45.734400     133.0000     164.3200     158.8200
        2959    45.746700     153.0000     165.0400     158.8000
        2960    45.758900     160.0000     166.1100     158.7800
        2961    45.771200     180.0000     167.7300     158.7500
        2962    45.783400     169.0000     170.0200     158.7300
        2963    45.795700     179.0000     172.8900     158.7100
        2964    45.807900     162.0000     175.8800     158.6900
        2965    45.820200     157.0000     177.6000     158.6700
        2966    45.832400     175.0000     176.3900     158.6500
        2967    45.844700     161.0000     172.8600     158.6300
        2968    45.856900     168.0000     169.4100     158.6100
        2969    45.869200     181.0000     167.2600     158.5900
        2970    45.881400     172.0000     166.3400     158.5600
        2971    45.893700     167.0000     166.3400     158.5400
        2972    45.905900     141.0000     167.0100     158.5200
        2973    45.918200     160.0000     168.1200     158.5000
        2974    45.930400     175.0000     169.2800     158.4800
        2975    45.942700     166.0000     169.7200     158.4600
        2976    45.954900     174.0000     168.7600     158.4400
        2977    45.967200     152.0000     166.8200     158.4200
        2978    45.979400     179.0000     164.9800     158.4000
        2979    45.991700     153.0000     163.7400     158.3800
        2980    46.003900     152.0000     163.0000     158.3500
        2981    46.016200     166.0000     162.5000     158.3300
        2982    46.028400     155.0000     162.1700     158.3100
        2983    46.040700     169.0000     161.9700     158.2900
        2984    46.052900     166.0000     161.8600     158.2700
        2985    46.065200     145.0000     161.7900     158.2500
        2986    46.077400     165.0000     161.7600     158.2300
        2987    46.089700     188.0000     161.7500     158.2100
        2988    46.101900     177.0000     161.7600     158.1900
        2989    46.114200     188.0000     161.8000     158.1700
        2990    46.126500     152.0000     161.8400     158.1400
        2991    46.138700     171.0000     161.8600     158.1200
        2992    46.151000     156.0000     161.9000     158.1000
        2993    46.163200     176.0000     161.9700     158.0800
        2994    46.175500     161.0000     162.0500     158.0600
        2995    46.187700     184.0000     162.1600     158.0400
        2996    46.200000     175.0000     162.2800     158.0200
        2997    46.212200     192.0000     162.4100     158.0000
        2998    46.224500     178.0000     162.5500     157.9800
        2999    46.236700     176.0000     162.7100     157.9600
        3000    46.249000     167.0000     162.8900     157.9400
        3001    46.261200     163.0000     163.1100     157.9100
        3002    46.273500     191.0000     163.4000     157.8900
        3003    46.285700     162.0000     163.7600     157.8700
        3004    46.298000     163.0000     164.2600     157.8500
        3005    46.310200     172.0000     164.9700     157.8300
        3006    46.322500     178.0000     165.7400     157.8100
        3007    46.334700     169.0000     166.1900     157.7900
        3008    46.347000     161.0000     166.9900     157.7700
        3009    46.359200     169.0000     168.1900     157.7500
        3010    46.371500     162.0000     170.3800     157.7300
        3011    46.383700     161.0000     173.7500     157.7100
        3012    46.396000     197.0000     178.2800     157.6800
        3013    46.408200     175.0000     183.9300     157.6600
        3014    46.420500     170.0000     189.8500     157.6400
        3015    46.432700     195.0000     193.7700     157.6200
        3016    46.445000     171.0000     194.0100     157.6000
        3017    46.457200     180.0000     191.1900     157.5800
        3018    46.469500     184.0000     186.5600     157.5600
        3019    46.481700     170.0000     181.6200     157.5400
        3020    46.494000     164.0000     178.6600     157.5200
        3021    46.506200     191.0000     178.2700     157.5000
        3022    46.518500     187.0000     179.8200     157.4700
        3023    46.530700     204.0000     182.7000     157.4500
        3024    46.543000     193.0000     186.1500     157.4300
        3025    46.555200     178.0000     188.9800     157.4100
        3026    46.567500     199.0000     190.3600     157.3900
        3027    46.579700     209.0000     190.5600     157.3700
        3028    46.592000     162.0000     190.0500     157.3500
        3029    46.604200     205.0000     189.4800     157.3300
        3030    46.616500     176.0000     189.6900     157.3100
        3031    46.628700     198.0000     190.8800     157.2900
        3032    46.641000     191.0000     192.6900     157.2600
        3033    46.653200     192.0000     194.8700     157.2400
        3034    46.665500     193.0000     197.4000     157.2200
        3035    46.677700     211.0000     200.5500     157.2000
        3036    46.690000     189.0000     204.8100     157.1800
        3037    46.702200     196.0000     210.8900     157.1600
        3038    46.714500     216.0000     219.8200     157.1400
        3039    46.726700     250.0000     233.2100     157.1200
        3040    46.739000     261.0000     253.7600     157.0900
        3041    46.751300     274.0000     286.1800     157.0700
        3042    46.763500     366.0000     338.1600     157.0500
        3043    46.775800     434.0000     419.8500     157.0300
        3044    46.788000     530.0000     539.5800     157.0100
        3045    46.800300     754.0000     699.0700     156.9900
        3046    46.812500     889.0000     893.5000     156.9700
        3047    46.824800    1093.0000    1090.6000     156.9500
        3048    46.837000    1202.0000    1195.6100     156.9200
        3049    46.849300    1178.0000    1109.2600     156.9000
        3050    46.861500     842.0000     881.3900     156.8800
        3051    46.873800     694.0000     662.4000     156.8600
        3052    46.886000     513.0000     526.0400     156.8400
        3053    46.898300     472.0000     468.8100     156.8200
        3054    46.910500     478.0000     470.4800     156.8000
        3055    46.922800     512.0000     514.1100     156.7800
        3056    46.935000     544.0000     586.7600     156.7500
        3057    46.947300     667.0000     667.8100     156.7300
        3058    46.959500     699.0000     712.1800     156.7100
        3059    46.971800     661.0000     670.8900     156.6900
        3060    46.984000     551.0000     556.6100     156.6700
        3061    46.996300     443.0000     435.9300     156.6500
        3062    47.008500     338.0000     349.9000     156.6200
        3063    47.020800     283.0000     298.9700     156.6000
        3064    47.033000     255.0000     271.3200     156.5800
        3065    47.045300     253.0000     255.9000     156.5600
        3066    47.057500     252.0000     243.5900     156.5400
        3067    47.069800     211.0000     229.1700     156.5200
        3068    47.082000     217.0000     214.1900     156.4900
        3069    47.094300     217.0000     202.3400     156.4700
        3070    47.106500     213.0000     194.5600     156.4500
        3071    47.118800     197.0000     190.0800     156.4300
        3072    47.131000     201.0000     187.9700     156.4100
        3073    47.143300     197.0000     187.6200     156.3900
        3074    47.155500     195.0000     188.4900     156.3600
        3075    47.167800     183.0000     189.6400     156.3400
        3076    47.180000     180.0000     189.3000     156.3200
        3077    47.192300     178.0000     186.1000     156.3000
        3078    47.204500     199.0000     181.0400     156.2800
        3079    47.216800     194.0000     176.3200     156.2500
        3080    47.229000     192.0000     172.9400     156.2300
        3081    47.241300     159.0000     170.7500     156.2100
        3082    47.253500     169.0000     169.4800     156.1900
        3083    47.265800     179.0000     169.0700     156.1700
        3084    47.278000     160.0000     169.4900     156.1400
        3085    47.290300     161.0000     170.3600     156.1200
        3086    47.302500     176.0000     172.5000     156.1000
        3087    47.314800     199.0000     176.2600     156.0800
        3088    47.327000     188.0000     177.3400     156.0600
        3089    47.339300     169.0000     170.6500     156.0300
        3090    47.351500     163.0000     166.6900     156.0100
        3091    47.363800     160.0000     165.2400     155.9900
        3092    47.376000     184.0000     164.7600     155.9700
        3093    47.388300     198.0000     164.7600     155.9400
        3094    47.400600     185.0000     165.1900     155.9200
        3095    47.412800     153.0000     165.8700     155.9000
        3096    47.425100     154.0000     167.0600     155.8800
        3097    47.437300     183.0000     169.0000     155.8500
        3098    47.449600     201.0000     170.3100     155.8300
        3099    47.461800     174.0000     168.0700     155.8100
        3100    47.474100     160.0000     165.7200     155.7900
        3101    47.486300     180.0000     164.9700     155.7600
        3102    47.498600     162.0000     164.9100     155.7400
        3103    47.510800     148.0000     165.1200     155.7200
        3104    47.523100     171.0000     165.5000     155.7000
        3105    47.535300     170.0000     166.0200     155.6700
        3106    47.547600     168.0000     166.6600     155.6500
        3107    47.559800     157.0000     167.4500     155.6300
        3108    47.572100     190.0000     168.3700     155.6100
        3109    47.584300     188.0000     169.3400     155.5800
        3110    47.596600     156.0000     170.3300     155.5600
        3111    47.608800     157.0000     171.3700     155.5400
        3112    47.621100     157.0000     172.4400     155.5100
        3113    47.633300     165.0000     173.4900     155.4900
        3114    47.645600     168.0000     174.5700     155.4700
        3115    47.657800     174.0000     175.7900     155.4400
        3116    47.670100     163.0000     177.3200     155.4200
        3117    47.682300     194.0000     179.4200     155.4000
        3118    47.694600     194.0000     182.4400     155.3800
        3119    47.706800     174.0000     186.9000     155.3500
        3120    47.719100     166.0000     193.5900     155.3300
        3121    47.731300     198.0000     203.8700     155.3100
        3122    47.743600     218.0000     220.1000     155.2800
        3123    47.755800     235.0000     246.0400     155.2600
        3124    47.768100     295.0000     286.1200     155.2400
        3125    47.780300     351.0000     343.1000     155.2100
        3126    47.792600     429.0000     418.2500     155.1900
        3127    47.804800     505.0000     507.7700     155.1700
        3128    47.817100     641.0000     590.1000     155.1400
        3129    47.829300     590.0000     617.0200     155.1200
        3130    47.841600     657.0000     557.1800     155.1000
        3131    47.853800     477.0000     451.7400     155.0700
        3132    47.866100     384.0000     362.5700     155.0500
        3133    47.878300     294.0000     310.7700     155.0200
        3134    47.890600     274.0000     291.1900     155.0000
        3135    47.902800     243.0000     295.1300     154.9800
        3136    47.915100     297.0000     316.4900     154.9500
        3137    47.927300     341.0000     350.4100     154.9300
        3138    47.939600     432.0000     387.5200     154.9100
        3139    47.951800     369.0000     407.4800     154.8800
        3140    47.964100     399.0000     389.3100     154.8600
        3141    47.976300     343.0000     339.4000     154.8300
        3142    47.988600     284.0000     286.6500     154.8100
        3143    48.000800     275.0000     248.6400     154.7900
        3144    48.013100     205.0000     225.5500     154.7600
        3145    48.025400     203.0000     212.0200     154.7400
        3146    48.037600     212.0000     203.5700     154.7100
        3147    48.049900     183.0000     197.7900     154.6900
        3148    48.062100     226.0000     194.0200     154.6600
        3149    48.074400     179.0000     192.2600     154.6400
        3150    48.086600     199.0000     192.5900     154.6200
        3151    48.098900     182.0000     195.1600     154.5900
        3152    48.111100     184.0000     200.5400     154.5700
        3153    48.123400     172.0000     209.9900     154.5400
        3154    48.135600     206.0000     225.8300     154.5200
        3155    48.147900     240.0000     251.6300     154.4900
        3156    48.160100     266.0000     291.5400     154.4700
        3157    48.172400     357.0000     348.3000     154.4400
        3158    48.184600     438.0000     422.1700     154.4200
        3159    48.196900     502.0000     508.2200     154.3900
        3160    48.209100     560.0000     582.2100     154.3700
        3161    48.221400     605.0000     596.0900     154.3400
        3162    48.233600     531.0000     527.9200     154.3200
        3163    48.245900     442.0000     425.2100     154.2900
        3164    48.258100     347.0000     343.2400     154.2700
        3165    48.270400     307.0000     296.9500     154.2400
        3166    48.282600     267.0000     280.1800     154.2200
        3167    48.294900     247.0000     285.1500     154.1900
        3168    48.307100     305.0000     306.2900     154.1700
        3169    48.319400     329.0000     338.8400     154.1400
        3170    48.331600     357.0000     373.5000     154.1200
        3171    48.343900     368.0000     390.3700     154.0900
        3172    48.356100     387.0000     369.9600     154.0700
        3173    48.368400     319.0000     319.9400     154.0400
        3174    48.380600     268.0000     268.1400     154.0200
        3175    48.392900     216.0000     230.5100     153.9900
        3176    48.405100     223.0000     206.9000     153.9700
        3177    48.417400     199.0000     192.4700     153.9400
        3178    48.429600     163.0000     183.3700     153.9200
        3179    48.441900     192.0000     177.3500     153.8900
        3180    48.454100     194.0000     173.1700     153.8600
        3181    48.466400     167.0000     170.1400     153.8400
        3182    48.478600     181.0000     167.8700     153.8100
        3183    48.490900     161.0000     166.1000     153.7900
        3184    48.503100     170.0000     164.7000     153.7600
        3185    48.515400     171.0000     163.5600     153.7400
        3186    48.527600     136.0000     162.6200     153.7100
        3187    48.539900     141.0000     161.8300     153.6800
        3188    48.552100     137.0000     161.1500     153.6600
        3189    48.564400     146.0000     160.5700     153.6300
        3190    48.576600     171.0000     160.0700     153.6000
        3191    48.588900     159.0000     159.6300     153.5800
        3192    48.601100     144.0000     159.2400     153.5500
        3193    48.613400     160.0000     158.8900     153.5300
        3194    48.625600     162.0000     158.5800     153.5000
        3195    48.637900     157.0000     158.3000     153.4700
        3196    48.650100     154.0000     158.0500     153.4500
        3197    48.662400     168.0000     157.8300     153.4200
        3198    48.674700     151.0000     157.6300     153.3900
        3199    48.686900     132.0000     157.4600     153.3700
        3200    48.699100     143.0000     157.3400     153.3400
        3201    48.711400     159.0000     157.2400     153.3100
        3202    48.723700     167.0000     157.2100     153.2900
        3203    48.735900     144.0000     157.2600     153.2600
        3204    48.748200     136.0000     157.2800     153.2300
        3205    48.760400     167.0000     156.8900     153.2100
        3206    48.772700     146.0000     156.5300     153.1800
        3207    48.784900     144.0000     156.3400     153.1500
        3208    48.797200     155.0000     156.2200     153.1300
        3209    48.809400     163.0000     156.1500     153.1000
        3210    48.821700     154.0000     156.1200     153.0700
        3211    48.833900     164.0000     156.1700     153.0400
        3212    48.846200     152.0000     156.4000     153.0200
        3213    48.858400     129.0000     156.8300     152.9900
        3214    48.870700     138.0000     157.3900     152.9600
        3215    48.882900     129.0000     158.2600     152.9300
        3216    48.895200     148.0000     159.4800     152.9100
        3217    48.907400     156.0000     159.5200     152.8800
        3218    48.919700     150.0000     157.2500     152.8500
        3219    48.931900     146.0000     156.0600     152.8200
        3220    48.944200     176.0000     155.6100     152.8000
        3221    48.956400     154.0000     155.4400     152.7700
        3222    48.968700     157.0000     155.4100     152.7400
        3223    48.980900     168.0000     155.5000     152.7100
        3224    48.993200     141.0000     155.6800     152.6900
        3225    49.005400     157.0000     155.9600     152.6600
        3226    49.017700     154.0000     156.4800     152.6300
        3227    49.029900     156.0000     157.0000     152.6000
        3228    49.042200     164.0000     156.5000     152.5700
        3229    49.054400     142.0000     155.5500     152.5500
        3230    49.066700     149.0000     155.0900     152.5200
        3231    49.078900     137.0000     154.9100     152.4900
        3232    49.091200     131.0000     154.8300     152.4600
        3233    49.103400     154.0000     154.7900     152.4300
        3234    49.115700     148.0000     154.7900     152.4000
        3235    49.127900     173.0000     154.8300     152.3800
        3236    49.140200     161.0000     154.9300     152.3500
        3237    49.152400     153.0000     155.1200     152.3200
        3238    49.164700     151.0000     155.4800     152.2900
        3239    49.176900     138.0000     156.1100     152.2600
        3240    49.189200     164.0000     156.9000     152.2300
        3241    49.201400     170.0000     157.9200     152.2000
        3242    49.213700     176.0000     159.3300     152.1700
        3243    49.225900     158.0000     160.4000     152.1500
        3244    49.238200     150.0000     158.4300     152.1200
        3245    49.250400     139.0000     156.2200     152.0900
        3246    49.262700     167.0000     155.3600     152.0600
        3247    49.274900     147.0000     155.0800     152.0300
        3248    49.287200     172.0000     155.0700     152.0000
        3249    49.299400     152.0000     155.2300     151.9700
        3250    49.311700     148.0000     155.5600     151.9400
        3251    49.324000     157.0000     155.9800     151.9100
        3252    49.336200     138.0000     156.5500     151.8800
        3253    49.348500     152.0000     157.2400     151.8500
        3254    49.360700     162.0000     157.3500     151.8200
        3255    49.373000     167.0000     156.2300     151.7900
        3256    49.385200     159.0000     155.3700     151.7700
        3257    49.397500     158.0000     155.0500     151.7400
        3258    49.409700     147.0000     154.9700     151.7100
        3259    49.422000     143.0000     154.9900     151.6800
        3260    49.434200     157.0000     155.0700     151.6500
        3261    49.446500     146.0000     155.2200     151.6200
        3262    49.458700     158.0000     155.4600     151.5900
        3263    49.471000     144.0000     155.8600     151.5600
        3264    49.483200     151.0000     156.6500     151.5300
        3265    49.495500     155.0000     158.0400     151.5000
        3266    49.507700     170.0000     159.7800     151.4700
        3267    49.520000     147.0000     162.5400     151.4400
        3268    49.532200     159.0000     166.9000     151.4100
        3269    49.544500     161.0000     169.6300     151.3800
        3270    49.556700     154.0000     164.3900     151.3500
        3271    49.569000     157.0000     160.3700     151.3100
        3272    49.581200     152.0000     159.0900     151.2800
        3273    49.593500     152.0000     158.9000     151.2500
        3274    49.605700     151.0000     159.1800     151.2200
        3275    49.618000     164.0000     159.8800     151.1900
        3276    49.630200     157.0000     161.0200     151.1600
        3277    49.642500     150.0000     162.6400     151.1300
        3278    49.654700     152.0000     165.1800     151.1000
        3279    49.667000     163.0000     168.7700     151.0700
        3280    49.679200     163.0000     171.4800     151.0400
        3281    49.691500     178.0000     172.7000     151.0100
        3282    49.703700     167.0000     176.9700     150.9800
        3283    49.716000     195.0000     185.7800     150.9500
        3284    49.728200     193.0000     199.6300     150.9100
        3285    49.740500     220.0000     219.0200     150.8800
        3286    49.752700     227.0000     243.1100     150.8500
        3287    49.765000     267.0000     268.1400     150.8200
        3288    49.777200     283.0000     286.3800     150.7900
        3289    49.789500     297.0000     288.4500     150.7600
        3290    49.801700     294.0000     271.1200     150.7300
        3291    49.814000     251.0000     243.4500     150.7000
        3292    49.826200     259.0000     218.5900     150.6600
        3293    49.838500     205.0000     202.7000     150.6300
        3294    49.850700     183.0000     196.3000     150.6000
        3295    49.863000     188.0000     197.1700     150.5700
        3296    49.875200     200.0000     203.4100     150.5400
        3297    49.887500     194.0000     213.1600     150.5100
        3298    49.899700     216.0000     223.5000     150.4700
        3299    49.912000     229.0000     230.0500     150.4400
        3300    49.924200     258.0000     228.4200     150.4100
        3301    49.936500     200.0000     217.9400     150.3800
        3302    49.948700     216.0000     203.3300     150.3500
        3303    49.961000     162.0000     190.2600     150.3100
        3304    49.973300     197.0000     181.1700     150.2800
        3305    49.985500     202.0000     175.8600     150.2500
        3306    49.997800     155.0000     173.1400     150.2200
        3307    50.010000     182.0000     172.2100     150.1800
        3308    50.022300     178.0000     172.7000     150.1500
        3309    50.034500     175.0000     174.6700     150.1200
        3310    50.046800     173.0000     178.5000     150.0900
        3311    50.059000     163.0000     185.0900     150.0500
        3312    50.071300     208.0000     196.0900     150.0200
        3313    50.083500     201.0000     213.9000     149.9900
        3314    50.095800     234.0000     239.6300     149.9600
        3315    50.108000     295.0000     277.6000     149.9200
        3316    50.120300     338.0000     326.8700     149.8900
        3317    50.132500     365.0000     380.4400     149.8600
        3318    50.144800     392.0000     415.8100     149.8200
        3319    50.157000     364.0000     408.6700     149.7900
        3320    50.169300     316.0000     358.6300     149.7600
        3321    50.181500     255.0000     298.8100     149.7300
        3322    50.193800     242.0000     254.8500     149.6900
        3323    50.206000     234.0000     230.6800     149.6600
        3324    50.218300     233.0000     222.1700     149.6300
        3325    50.230500     221.0000     225.4900     149.5900
        3326    50.242800     221.0000     238.3600     149.5600
        3327    50.255000     259.0000     258.6200     149.5300
        3328    50.267300     285.0000     280.9200     149.4900
        3329    50.279500     295.0000     293.7700     149.4600
        3330    50.291800     267.0000     286.1300     149.4300
        3331    50.304000     229.0000     259.2600     149.3900
        3332    50.316300     239.0000     228.0800     149.3600
        3333    50.328500     185.0000     203.9200     149.3200
        3334    50.340800     190.0000     188.3400     149.2900
        3335    50.353000     183.0000     178.8600     149.2600
        3336    50.365300     164.0000     173.1400     149.2200
        3337    50.377500     154.0000     169.7400     149.1900
        3338    50.389800     159.0000     167.9300     149.1500
        3339    50.402000     174.0000     167.3900     149.1200
        3340    50.414300     149.0000     168.0600     149.0900
        3341    50.426500     153.0000     170.0600     149.0500
        3342    50.438800     170.0000     173.6400     149.0200
        3343    50.451000     165.0000     178.9800     148.9800
        3344    50.463300     180.0000     186.4500     148.9500
        3345    50.475500     194.0000     197.0900     148.9100
        3346    50.487800     201.0000     211.9800     148.8800
        3347    50.500000     246.0000     230.4700     148.8500
        3348    50.512300     234.0000     247.4200     148.8100
        3349    50.524500     283.0000     252.5200     148.7800
        3350    50.536800     286.0000     239.9500     148.7400
        3351    50.549000     226.0000     218.1800     148.7100
        3352    50.561300     170.0000     199.1300     148.6700
        3353    50.573500     197.0000     187.2400     148.6400
        3354    50.585800     172.0000     181.6900     148.6000
        3355    50.598000     177.0000     180.7800     148.5700
        3356    50.610300     201.0000     183.4900     148.5300
        3357    50.622600     184.0000     188.8100     148.5000
        3358    50.634800     192.0000     195.8700     148.4600
        3359    50.647100     189.0000     202.6000     148.4300
        3360    50.659300     191.0000     203.9800     148.3900
        3361    50.671600     174.0000     197.2200     148.3600
        3362    50.683800     189.0000     185.8000     148.3200
        3363    50.696100     172.0000     175.1800     148.2900
        3364    50.708300     172.0000     167.6700     148.2500
        3365    50.720600     145.0000     162.9800     148.2200
        3366    50.732800     159.0000     160.1800     148.1800
        3367    50.745100     152.0000     158.5000     148.1500
        3368    50.757300     141.0000     157.2900     148.1100
        3369    50.769600     161.0000     156.2800     148.0700
        3370    50.781800     142.0000     155.6700     148.0400
        3371    50.794100     162.0000     155.3700     148.0000
        3372    50.806300     154.0000     155.2100     147.9700
        3373    50.818600     178.0000     154.9800     147.9300
        3374    50.830800     163.0000     154.8700     147.9000
        3375    50.843100     140.0000     154.8900     147.8600
        3376    50.855300     169.0000     155.0100     147.8200
        3377    50.867600     145.0000     155.1900     147.7900
        3378    50.879800     176.0000     155.3300     147.7500
        3379    50.892100     154.0000     155.4800     147.7200
        3380    50.904300     157.0000     155.7300     147.6800
        3381    50.916600     146.0000     156.0700     147.6400
        3382    50.928800     155.0000     156.5500     147.6100
        3383    50.941100     151.0000     157.1800     147.5700
        3384    50.953300     156.0000     157.9400     147.5400
        3385    50.965600     166.0000     158.9400     147.5000
        3386    50.977800     145.0000     160.3100     147.4600
        3387    50.990100     143.0000     162.3300     147.4300
        3388    51.002300     156.0000     165.2800     147.3900
        3389    51.014600     179.0000     169.6800     147.3500
        3390    51.026800     197.0000     176.2600     147.3200
        3391    51.039100     207.0000     185.9100     147.2800
        3392    51.051300     197.0000     199.1400     147.2400
        3393    51.063600     231.0000     215.6200     147.2100
        3394    51.075800     269.0000     232.7800     147.1700
        3395    51.088100     242.0000     244.3000     147.1300
        3396    51.100300     219.0000     241.8000     147.1000
        3397    51.112600     236.0000     226.3500     147.0600
        3398    51.124800     226.0000     209.2000     147.0200
        3399    51.137100     184.0000     198.1500     146.9800
        3400    51.149300     185.0000     193.8600     146.9500
        3401    51.161600     192.0000     194.3000     146.9100
        3402    51.173800     217.0000     200.5900     146.8700
        3403    51.186100     192.0000     213.6900     146.8400
        3404    51.198300     233.0000     234.7700     146.8000
        3405    51.210600     231.0000     265.3400     146.7600
        3406    51.222800     331.0000     305.5000     146.7200
        3407    51.235100     364.0000     353.0100     146.6900
        3408    51.247300     434.0000     406.2200     146.6500
        3409    51.259600     506.0000     459.7300     146.6100
        3410    51.271900     530.0000     489.5000     146.5800
        3411    51.284100     470.0000     465.5900     146.5400
        3412    51.296400     403.0000     396.6400     146.5000
        3413    51.308600     320.0000     324.1000     146.4600
        3414    51.320900     266.0000     271.7500     146.4300
        3415    51.333100     206.0000     243.1600     146.3900
        3416    51.345400     206.0000     233.1600     146.3500
        3417    51.357600     224.0000     237.1200     146.3100
        3418    51.369900     262.0000     252.3900     146.2700
        3419    51.382100     290.0000     276.6200     146.2400
        3420    51.394400     308.0000     304.7700     146.2000
        3421    51.406600     306.0000     324.7300     146.1600
        3422    51.418900     333.0000     321.5100     146.1200
        3423    51.431100     290.0000     294.8700     146.0900
        3424    51.443400     248.0000     261.9400     146.0500
        3425    51.455600     219.0000     235.9300     146.0100
        3426    51.467900     198.0000     218.0000     145.9700
        3427    51.480100     190.0000     203.9200     145.9300
        3428    51.492400     191.0000     191.7900     145.8900
        3429    51.504600     188.0000     181.4400     145.8600
        3430    51.516900     149.0000     172.3800     145.8200
        3431    51.529100     160.0000     166.9200     145.7800
        3432    51.541400     172.0000     164.0500     145.7400
        3433    51.553600     157.0000     162.8800     145.7000
        3434    51.565900     159.0000     162.9500     145.6700
        3435    51.578100     158.0000     163.9700     145.6300
        3436    51.590400     168.0000     165.4500     145.5900
        3437    51.602600     168.0000     166.3600     145.5500
        3438    51.614900     160.0000     165.6000     145.5100
        3439    51.627100     153.0000     163.3500     145.4700
        3440    51.639400     147.0000     160.4300     145.4300
        3441    51.651600     148.0000     157.3100     145.4000
        3442    51.663900     164.0000     155.1800     145.3600
        3443    51.676100     143.0000     154.1700     145.3200
        3444    51.688400     158.0000     153.7800     145.2800
        3445    51.700600     174.0000     153.5200     145.2400
        3446    51.712900     156.0000     152.9400     145.2000
        3447    51.725100     152.0000     152.0100     145.1600
        3448    51.737400     149.0000     151.0700     145.1200
        3449    51.749600     144.0000     150.3800     145.0900
        3450    51.761900     143.0000     149.9300     145.0500
        3451    51.774100     136.0000     149.6600     145.0100
        3452    51.786400     157.0000     149.5100     144.9700
        3453    51.798600     187.0000     149.4800     144.9300
        3454    51.810900     143.0000     149.5400     144.8900
        3455    51.823100     143.0000     149.6600     144.8500
        3456    51.835400     139.0000     149.7600     144.8100
        3457    51.847600     151.0000     149.6900     144.7700
        3458    51.859900     154.0000     149.3800     144.7300
        3459    51.872100     147.0000     148.9800     144.7000
        3460    51.884400     151.0000     148.6500     144.6600
        3461    51.896700     164.0000     148.4100     144.6200
        3462    51.908900     143.0000     148.2600     144.5800
        3463    51.921200     156.0000     148.1600     144.5400
        3464    51.933400     152.0000     148.0800     144.5000
        3465    51.945700     177.0000     148.0200     144.4600
        3466    51.957900     160.0000     147.9800     144.4200
        3467    51.970200     154.0000     147.9400     144.3800
        3468    51.982400     159.0000     147.9100     144.3400
        3469    51.994700     143.0000     147.8900     144.3000
        3470    52.006900     143.0000     147.8800     144.2600
        3471    52.019200     151.0000     147.8800     144.2200
        3472    52.031400     134.0000     147.8900     144.1800
        3473    52.043700     158.0000     147.9000     144.1400
        3474    52.055900     153.0000     147.9200     144.1000
        3475    52.068200     162.0000     147.9600     144.0600
        3476    52.080400     127.0000     148.0000     144.0300
        3477    52.092700     146.0000     148.0600     143.9900
        3478    52.104900     158.0000     148.1300     143.9500
        3479    52.117200     138.0000     148.2000     143.9100
        3480    52.129400     148.0000     148.2900     143.8700
        3481    52.141700     151.0000     148.3800     143.8300
        3482    52.153900     176.0000     148.4800     143.7900
        3483    52.166200     184.0000     148.5700     143.7500
        3484    52.178400     158.0000     148.6600     143.7100
        3485    52.190700     147.0000     148.7600     143.6700
        3486    52.202900     127.0000     148.8800     143.6300
        3487    52.215200     152.0000     149.0300     143.5900
        3488    52.227400     152.0000     149.1800     143.5500
        3489    52.239700     136.0000     149.3600     143.5100
        3490    52.251900     171.0000     149.6400     143.4700
        3491    52.264200     142.0000     150.0600     143.4300
        3492    52.276400     157.0000     150.6700     143.3900
        3493    52.288700     152.0000     151.5500     143.3500
        3494    52.300900     156.0000     152.8400     143.3100
        3495    52.313200     164.0000     154.8200     143.2700
        3496    52.325400     173.0000     157.9800     143.2300
        3497    52.337700     168.0000     162.9300     143.1900
        3498    52.349900     188.0000     170.0400     143.1500
        3499    52.362200     218.0000     179.4700     143.1100
        3500    52.374400     195.0000     189.6900     143.0700
        3501    52.386700     245.0000     194.6400     143.0300
        3502    52.398900     227.0000     188.5500     142.9900
        3503    52.411200     196.0000     176.9900     142.9500
        3504    52.423400     175.0000     167.4000     142.9100
        3505    52.435700     181.0000     161.8400     142.8700
        3506    52.447900     154.0000     159.3600     142.8300
        3507    52.460200     163.0000     158.9400     142.7900
        3508    52.472400     170.0000     160.1200     142.7500
        3509    52.484700     171.0000     162.7500     142.7100
        3510    52.496900     158.0000     166.7500     142.6700
        3511    52.509200     186.0000     171.7300     142.6300
        3512    52.521400     212.0000     175.7900     142.5900
        3513    52.533700     197.0000     175.6500     142.5500
        3514    52.546000     175.0000     171.2800     142.5100
        3515    52.558200     166.0000     166.2000     142.4700
        3516    52.570500     180.0000     162.7900     142.4300
        3517    52.582700     161.0000     161.1800     142.3900
        3518    52.595000     172.0000     160.7800     142.3500
        3519    52.607200     170.0000     161.1300     142.3100
        3520    52.619500     185.0000     161.9800     142.2600
        3521    52.631700     161.0000     163.2200     142.2200
        3522    52.644000     170.0000     164.8100     142.1800
        3523    52.656200     153.0000     166.7300     142.1400
        3524    52.668500     171.0000     168.9800     142.1000
        3525    52.680700     166.0000     171.5300     142.0600
        3526    52.693000     174.0000     174.3400     142.0200
        3527    52.705200     189.0000     177.3300     141.9800
        3528    52.717500     156.0000     180.4100     141.9400
        3529    52.729700     177.0000     183.4500     141.9000
        3530    52.742000     181.0000     186.3800     141.8600
        3531    52.754200     187.0000     189.2100     141.8200
        3532    52.766500     179.0000     192.0900     141.7800
        3533    52.778700     209.0000     195.3200     141.7400
        3534    52.791000     207.0000     199.3100     141.7000
        3535    52.803200     205.0000     204.6000     141.6600
        3536    52.815500     222.0000     211.8200     141.6200
        3537    52.827700     190.0000     221.8600     141.5800
        3538    52.840000     225.0000     236.0200     141.5400
        3539    52.852200     272.0000     256.4000     141.5000
        3540    52.864500     303.0000     286.4700     141.4600
        3541    52.876700     340.0000     331.9900     141.4200
        3542    52.889000     428.0000     402.6000     141.3800
        3543    52.901200     534.0000     511.9300     141.3400
        3544    52.913500     722.0000     673.2900     141.3000
        3545    52.925700     986.0000     893.6500     141.2600
        3546    52.938000    1174.0000    1170.3600     141.2200
        3547    52.950200    1516.0000    1457.0900     141.1800
        3548    52.962500    1648.0000    1628.5400     141.1400
        3549    52.974700    1609.0000    1547.6800     141.1000
        3550    52.987000    1369.0000    1253.7200     141.0600
        3551    52.999200     957.0000     933.0800     141.0100
        3552    53.011500     739.0000     701.5700     140.9700
        3553    53.023700     554.0000     569.8300     140.9300
        3554    53.036000     496.0000     515.4600     140.8900
        3555    53.048200     537.0000     520.2100     140.8500
        3556    53.060500     535.0000     573.5800     140.8100
        3557    53.072700     641.0000     668.1700     140.7700
        3558    53.085000     740.0000     789.8900     140.7300
        3559    53.097200     866.0000     898.6700     140.6900
        3560    53.109500     871.0000     925.5500     140.6500
        3561    53.121700     837.0000     830.8400     140.6100
        3562    53.134000     641.0000     663.9300     140.5700
        3563    53.146200     488.0000     505.7600     140.5300
        3564    53.158500     367.0000     392.3200     140.4900
        3565    53.170700     279.0000     319.5700     140.4500
        3566    53.183000     263.0000     273.7700     140.4100
        3567    53.195200     232.0000     244.4200     140.3700
        3568    53.207500     176.0000     224.6200     140.3300
        3569    53.219800     190.0000     210.9800     140.2900
        3570    53.232000     168.0000     201.4700     140.2500
        3571    53.244300     169.0000     194.9400     140.2100
        3572    53.256500     187.0000     190.8400     140.1700
        3573    53.268800     185.0000     189.0600     140.1300
        3574    53.281000     191.0000     188.9900     140.0900
        3575    53.293300     190.0000     188.3500     140.0500
        3576    53.305500     196.0000     187.6100     140.0100
        3577    53.317800     181.0000     183.2800     139.9700
        3578    53.330000     169.0000     177.1100     139.9300
        3579    53.342300     160.0000     174.7500     139.8900
        3580    53.354500     159.0000     174.8700     139.8500
        3581    53.366800     137.0000     176.9600     139.8100
        3582    53.379000     192.0000     179.2600     139.7700
        3583    53.391300     196.0000     180.3000     139.7300
        3584    53.403500     181.0000     184.5800     139.6900
        3585    53.415800     188.0000     193.3500     139.6500
        3586    53.428000     230.0000     207.5800     139.6100
        3587    53.440300     223.0000     228.8400     139.5700
        3588    53.452500     270.0000     260.3700     139.5300
        3589    53.464800     318.0000     302.5900     139.4900
        3590    53.477000     363.0000     355.0400     139.4600
        3591    53.489300     427.0000     409.8400     139.4200
        3592    53.501500     440.0000     445.8400     139.3800
        3593    53.513800     430.0000     434.6600     139.3400
        3594    53.526000     397.0000     378.9000     139.3000
        3595    53.538300     309.0000     314.2600     139.2600
        3596    53.550500     269.0000     267.0100     139.2200
        3597    53.562800     232.0000     237.9300     139.1800
        3598    53.575000     214.0000     223.5100     139.1400
        3599    53.587300     197.0000     222.5100     139.1000
        3600    53.599500     225.0000     232.5900     139.0600
        3601    53.611800     244.0000     252.1700     139.0200
        3602    53.624000     293.0000     278.1100     138.9800
        3603    53.636300     317.0000     304.3400     138.9400
        3604    53.648500     314.0000     319.0500     138.9000
        3605    53.660800     284.0000     311.4600     138.8600
        3606    53.673000     301.0000     286.0800     138.8300
        3607    53.685300     235.0000     257.0500     138.7900
        3608    53.697500     222.0000     231.1900     138.7500
        3609    53.709800     219.0000     208.1600     138.7100
        3610    53.722000     175.0000     189.9000     138.6700
        3611    53.734300     164.0000     177.6500     138.6300
        3612    53.746500     156.0000     170.0900     138.5900
        3613    53.758800     160.0000     165.7300     138.5500
        3614    53.771000     162.0000     163.6300     138.5100
        3615    53.783300     161.0000     163.2900     138.4800
        3616    53.795500     163.0000     164.3700     138.4400
        3617    53.807800     184.0000     166.2500     138.4000
        3618    53.820000     170.0000     167.8900     138.3600
        3619    53.832300     180.0000     168.5900     138.3200
        3620    53.844600     161.0000     167.6600     138.2800
        3621    53.856800     172.0000     165.2800     138.2400
        3622    53.869100     161.0000     160.9800     138.2100
        3623    53.881300     154.0000     156.1400     138.1700
        3624    53.893600     176.0000     153.4200     138.1300
        3625    53.905800     154.0000     152.0100     138.0900
        3626    53.918100     159.0000     151.3400     138.0500
        3627    53.930300     139.0000     151.1100     138.0100
        3628    53.942600     151.0000     151.1700     137.9800
        3629    53.954800     134.0000     151.3700     137.9400
        3630    53.967100     177.0000     151.6100     137.9000
        3631    53.979300     130.0000     152.0500     137.8600
        3632    53.991600     179.0000     152.7900     137.8200
        3633    54.003800     180.0000     153.5900     137.7900
        3634    54.016100     169.0000     153.5500     137.7500
        3635    54.028300     148.0000     153.2100     137.7100
        3636    54.040600     155.0000     153.5100     137.6700
        3637    54.052800     152.0000     154.4600     137.6300
        3638    54.065100     167.0000     156.0600     137.6000
        3639    54.077300     158.0000     158.4800     137.5600
        3640    54.089600     187.0000     161.9900     137.5200
        3641    54.101800     160.0000     167.0200     137.4800
        3642    54.114100     183.0000     174.1400     137.4500
        3643    54.126300     176.0000     184.1200     137.4100
        3644    54.138600     195.0000     198.5900     137.3700
        3645    54.150800     230.0000     220.5500     137.3400
        3646    54.163100     238.0000     253.2300     137.3000
        3647    54.175300     257.0000     298.0100     137.2600
        3648    54.187600     351.0000     351.8900     137.2200
        3649    54.199800     343.0000     400.8200     137.1900
        3650    54.212100     412.0000     417.4400     137.1500
        3651    54.224300     405.0000     385.6000     137.1100
        3652    54.236600     307.0000     326.5500     137.0800
        3653    54.248800     255.0000     272.7900     137.0400
        3654    54.261100     236.0000     237.3700     137.0000
        3655    54.273300     233.0000     218.8200     136.9700
        3656    54.285600     206.0000     213.0300     136.9300
        3657    54.297800     206.0000     217.8200     136.8900
        3658    54.310100     206.0000     232.8000     136.8600
        3659    54.322300     278.0000     257.9100     136.8200
        3660    54.334600     305.0000     291.3200     136.7800
        3661    54.346800     327.0000     325.8600     136.7500
        3662    54.359100     358.0000     348.6000     136.7100
        3663    54.371300     390.0000     350.3500     136.6800
        3664    54.383600     364.0000     332.8400     136.6400
        3665    54.395800     334.0000     301.2000     136.6000
        3666    54.408100     266.0000     262.9100     136.5700
        3667    54.420300     248.0000     228.3500     136.5300
        3668    54.432600     204.0000     203.3800     136.5000
        3669    54.444800     186.0000     187.8800     136.4600
        3670    54.457100     190.0000     178.8900     136.4300
        3671    54.469400     154.0000     174.5600     136.3900
        3672    54.481600     202.0000     174.7700     136.3600
        3673    54.493900     204.0000     178.8400     136.3200
        3674    54.506100     201.0000     185.9300     136.2900
        3675    54.518400     194.0000     194.1600     136.2500
        3676    54.530600     198.0000     199.5900     136.2200
        3677    54.542900     213.0000     198.0200     136.1800
        3678    54.555100     209.0000     189.6800     136.1500
        3679    54.567400     170.0000     178.8900     136.1100
        3680    54.579600     187.0000     169.1900     136.0800
        3681    54.591900     170.0000     161.5800     136.0400
        3682    54.604100     148.0000     155.7200     136.0100
        3683    54.616400     152.0000     151.6400     135.9700
        3684    54.628600     129.0000     149.0700     135.9400
        3685    54.640900     120.0000     147.5400     135.9000
        3686    54.653100     148.0000     146.6600     135.8700
        3687    54.665400     147.0000     146.2500     135.8400
        3688    54.677600     158.0000     146.2000     135.8000
        3689    54.689900     156.0000     146.4400     135.7700
        3690    54.702100     157.0000     146.8200     135.7300
        3691    54.714400     161.0000     147.0900     135.7000
        3692    54.726600     154.0000     147.1700     135.6700
        3693    54.738900     137.0000     147.0200     135.6300
        3694    54.751100     149.0000     146.1200     135.6000
        3695    54.763400     147.0000     144.9500     135.5700
        3696    54.775600     156.0000     144.5100     135.5300
        3697    54.787900     143.0000     144.5800     135.5000
        3698    54.800100     151.0000     145.0500     135.4700
        3699    54.812400     171.0000     145.9800     135.4300
        3700    54.824600     154.0000     147.5100     135.4000
        3701    54.836900     165.0000     149.9800     135.3700
        3702    54.849100     176.0000     153.9500     135.3400
        3703    54.861400     169.0000     160.2300     135.3000
        3704    54.873600     167.0000     170.0300     135.2700
        3705    54.885900     192.0000     184.6100     135.2400
        3706    54.898100     177.0000     203.5000     135.2100
        3707    54.910400     223.0000     223.0900     135.1800
        3708    54.922600     246.0000     239.6800     135.1400
        3709    54.934900     240.0000     244.0800     135.1100
        3710    54.947100     223.0000     230.7500     135.0800
        3711    54.959400     217.0000     208.1100     135.0500
        3712    54.971600     185.0000     187.4500     135.0200
        3713    54.983900     162.0000     173.2600     134.9800
        3714    54.996100     151.0000     165.3000     134.9500
        3715    55.008400     142.0000     162.2000     134.9200
        3716    55.020600     155.0000     163.0200     134.8900
        3717    55.032900     171.0000     167.4000     134.8600
        3718    55.045100     199.0000     174.7500     134.8300
        3719    55.057400     180.0000     183.2700     134.8000
        3720    55.069600     181.0000     190.6100     134.7700
        3721    55.081900     204.0000     192.7700     134.7400
        3722    55.094100     196.0000     186.8100     134.7100
        3723    55.106400     192.0000     175.5700     134.6800
        3724    55.118700     193.0000     164.3300     134.6500
        3725    55.130900     147.0000     155.8500     134.6200
        3726    55.143200     185.0000     150.2900     134.5900
        3727    55.155400     137.0000     146.9200     134.5600
        3728    55.167700     175.0000     144.9000     134.5300
        3729    55.179900     138.0000     143.2700     134.5000
        3730    55.192200     152.0000     142.0700     134.4700
        3731    55.204400     141.0000     141.6200     134.4400
        3732    55.216700     156.0000     141.8100     134.4100
        3733    55.228900     158.0000     141.8800     134.3800
        3734    55.241200     132.0000     140.4600     134.3500
        3735    55.253400     150.0000     139.3300     134.3200
        3736    55.265700     150.0000     138.8600     134.2900
        3737    55.277900     165.0000     138.7900     134.2700
        3738    55.290200     133.0000     138.9500     134.2400
        3739    55.302400     137.0000     138.9500     134.2100
        3740    55.314700     130.0000     138.7400     134.1800
        3741    55.326900     139.0000     138.6500     134.1500
        3742    55.339200     120.0000     138.6100     134.1200
        3743    55.351400     163.0000     138.7800     134.1000
        3744    55.363700     156.0000     139.2100     134.0700
        3745    55.375900     138.0000     139.7100     134.0400
        3746    55.388200     149.0000     139.7100     134.0100
        3747    55.400400     135.0000     139.5300     133.9900
        3748    55.412700     144.0000     139.5200     133.9600
        3749    55.424900     152.0000     139.7400     133.9300
        3750    55.437200     155.0000     140.3100     133.9100
        3751    55.449400     158.0000     141.1400     133.8800
        3752    55.461700     129.0000     142.0200     133.8500
        3753    55.473900     143.0000     142.6800     133.8300
        3754    55.486200     155.0000     142.7100     133.8000
        3755    55.498400     149.0000     142.5300     133.7700
        3756    55.510700     177.0000     142.6100     133.7500
        3757    55.522900     152.0000     141.6300     133.7200
        3758    55.535200     124.0000     139.7400     133.7000
        3759    55.547400     133.0000     138.8800     133.6700
        3760    55.559700     154.0000     138.5400     133.6500
        3761    55.571900     147.0000     138.4700     133.6200
        3762    55.584200     155.0000     138.6300     133.6000
        3763    55.596400     116.0000     139.0600     133.5700
        3764    55.608700     144.0000     139.7500     133.5500
        3765    55.620900     128.0000     140.5000     133.5200
        3766    55.633200     143.0000     141.2000     133.5000
        3767    55.645400     158.0000     142.0600     133.4700
        3768    55.657700     152.0000     142.7000     133.4500
        3769    55.669900     141.0000     141.5300     133.4300
        3770    55.682200     152.0000     139.9300     133.4000
        3771    55.694400     136.0000     139.1300     133.3800
        3772    55.706700     128.0000     138.8400     133.3500
        3773    55.718900     153.0000     138.8000     133.3300
        3774    55.731200     161.0000     138.9300     133.3100
        3775    55.743400     153.0000     139.1700     133.2900
        3776    55.755700     122.0000     139.4800     133.2600
        3777    55.768000     161.0000     139.8700     133.2400
        3778    55.780200     137.0000     140.3900     133.2200
        3779    55.792500     125.0000     141.1400     133.2000
        3780    55.804700     145.0000     142.0800     133.1700
        3781    55.817000     162.0000     142.7000     133.1500
        3782    55.829200     145.0000     143.5200     133.1300
        3783    55.841500     152.0000     145.1200     133.1100
        3784    55.853700     141.0000     146.3200     133.0900
        3785    55.866000     164.0000     145.8400     133.0600
        3786    55.878200     138.0000     146.4900     133.0400
        3787    55.890500     166.0000     148.5800     133.0200
        3788    55.902700     137.0000     152.1900     133.0000
        3789    55.915000     173.0000     157.9100     132.9800
        3790    55.927200     175.0000     166.8500     132.9600
        3791    55.939500     180.0000     180.6300     132.9400
        3792    55.951700     200.0000     200.8500     132.9200
        3793    55.964000     206.0000     228.2600     132.9000
        3794    55.976200     273.0000     261.0100     132.8800
        3795    55.988500     266.0000     290.7700     132.8600
        3796    56.000700     285.0000     301.7900     132.8400
        3797    56.013000     235.0000     284.4100     132.8200
        3798    56.025200     228.0000     250.0500     132.8000
        3799    56.037500     226.0000     216.9000     132.7900
        3800    56.049700     193.0000     193.3900     132.7700
        3801    56.062000     190.0000     179.6700     132.7500
        3802    56.074200     163.0000     173.5000     132.7300
        3803    56.086500     181.0000     173.1900     132.7100
        3804    56.098700     168.0000     177.9500     132.6900
        3805    56.111000     187.0000     187.3900     132.6800
        3806    56.123200     184.0000     200.5500     132.6600
        3807    56.135500     215.0000     214.4000     132.6400
        3808    56.147700     215.0000     222.5800     132.6300
        3809    56.160000     194.0000     218.8700     132.6100
        3810    56.172200     210.0000     204.3600     132.5900
        3811    56.184500     183.0000     186.6500     132.5800
        3812    56.196700     180.0000     171.9700     132.5600
        3813    56.209000     163.0000     162.0400     132.5400
        3814    56.221200     137.0000     156.0300     132.5300
        3815    56.233500     155.0000     152.7600     132.5100
        3816    56.245700     164.0000     151.4500     132.5000
        3817    56.258000     153.0000     151.8300     132.4800
        3818    56.270200     159.0000     154.0700     132.4700
        3819    56.282500     164.0000     158.0200     132.4500
        3820    56.294700     165.0000     162.2200     132.4400
        3821    56.307000     187.0000     168.0400     132.4200
        3822    56.319200     184.0000     176.1000     132.4100
        3823    56.331500     178.0000     183.5300     132.3900
        3824    56.343700     183.0000     185.7700     132.3800
        3825    56.356000     190.0000     180.4600     132.3700
        3826    56.368200     163.0000     171.1100     132.3500
        3827    56.380500     182.0000     162.7700     132.3400
        3828    56.392800     146.0000     157.6200     132.3300
        3829    56.405000     152.0000     155.6400     132.3100
        3830    56.417300     163.0000     156.4700     132.3000
        3831    56.429500     163.0000     159.8700     132.2900
        3832    56.441800     175.0000     165.8400     132.2800
        3833    56.454000     155.0000     174.2700     132.2700
        3834    56.466300     192.0000     187.2300     132.2500
        3835    56.478500     201.0000     205.5600     132.2400
        3836    56.490800     224.0000     227.7300     132.2300
        3837    56.503000     252.0000     250.3900     132.2200
        3838    56.515300     250.0000     268.3200     132.2100
        3839    56.527500     273.0000     273.0400     132.2000
        3840    56.539800     235.0000     258.4000     132.1900
        3841    56.552000     218.0000     230.6200     132.1800
        3842    56.564300     191.0000     203.1200     132.1700
        3843    56.576500     139.0000     183.3000     132.1600
        3844    56.588800     196.0000     171.5100     132.1500
        3845    56.601000     176.0000     165.7200     132.1400
        3846    56.613300     149.0000     164.3400     132.1300
        3847    56.625500     172.0000     166.8700     132.1200
        3848    56.637800     155.0000     173.0500     132.1100
        3849    56.650000     180.0000     182.1900     132.1100
        3850    56.662300     213.0000     192.4800     132.1000
        3851    56.674500     210.0000     199.8500     132.0900
        3852    56.686800     206.0000     199.2900     132.0800
        3853    56.699000     207.0000     189.7000     132.0800
        3854    56.711300     183.0000     175.8900     132.0700
        3855    56.723500     170.0000     163.4700     132.0600
        3856    56.735800     179.0000     154.5800     132.0600
        3857    56.748000     141.0000     148.7900     132.0500
        3858    56.760300     160.0000     145.1000     132.0400
        3859    56.772500     152.0000     142.6800     132.0400
        3860    56.784800     139.0000     141.0500     132.0300
        3861    56.797000     148.0000     139.9300     132.0300
        3862    56.809300     155.0000     139.1500     132.0200
        3863    56.821500     173.0000     138.6000     132.0200
        3864    56.833800     144.0000     138.2000     132.0100
        3865    56.846000     141.0000     137.9000     132.0100
        3866    56.858300     134.0000     137.6700     132.0100
        3867    56.870500     135.0000     137.5100     132.0000
        3868    56.882800     127.0000     137.4400     132.0000
        3869    56.895000     135.0000     137.4600     132.0000
        3870    56.907300     160.0000     137.5900     131.9900
        3871    56.919500     146.0000     137.8500     131.9900
        3872    56.931800     135.0000     138.2300     131.9900
        3873    56.944000     145.0000     138.7400     131.9900
        3874    56.956300     137.0000     139.3400     131.9800
        3875    56.968500     154.0000     139.6300     131.9800
        3876    56.980800     153.0000     139.0500     131.9800
        3877    56.993000     133.0000     138.7300     131.9800
        3878    57.005300     135.0000     138.7300     131.9800
        3879    57.017500     144.0000     138.9000     131.9800
        3880    57.029800     136.0000     139.2200     131.9800
        3881    57.042100     137.0000     139.6700     131.9800
        3882    57.054300     144.0000     140.3200     131.9800
        3883    57.066600     145.0000     141.2100     131.9800
        3884    57.078800     137.0000     142.4500     131.9800
        3885    57.091100     134.0000     144.1800     131.9800
        3886    57.103300     126.0000     146.6000     131.9800
        3887    57.115600     145.0000     150.0200     131.9800
        3888    57.127800     154.0000     154.7400     131.9900
        3889    57.140100     190.0000     161.6700     131.9900
        3890    57.152300     190.0000     172.3300     131.9900
        3891    57.164600     167.0000     187.7200     131.9900
        3892    57.176800     181.0000     207.5700     132.0000
        3893    57.189100     227.0000     230.9400     132.0000
        3894    57.201300     248.0000     252.6100     132.0000
        3895    57.213600     253.0000     260.7600     132.0100
        3896    57.225800     210.0000     248.1900     132.0100
        3897    57.238100     266.0000     223.1400     132.0200
        3898    57.250300     207.0000     199.3800     132.0200
        3899    57.262600     181.0000     183.3300     132.0300
        3900    57.274800     177.0000     175.1100     132.0300
        3901    57.287100     164.0000     173.2900     132.0400
        3902    57.299300     156.0000     177.1600     132.0400
        3903    57.311600     184.0000     187.0600     132.0500
        3904    57.323800     198.0000     203.8700     132.0600
        3905    57.336100     202.0000     228.1700     132.0600
        3906    57.348300     272.0000     259.2100     132.0700
        3907    57.360600     267.0000     291.5600     132.0800
        3908    57.372800     311.0000     312.7200     132.0800
        3909    57.385100     318.0000     308.4600     132.0900
        3910    57.397300     279.0000     278.6400     132.1000
        3911    57.409600     244.0000     240.2100     132.1100
        3912    57.421800     219.0000     207.9500     132.1200
        3913    57.434100     186.0000     186.1900     132.1300
        3914    57.446300     173.0000     173.2800     132.1400
        3915    57.458600     181.0000     166.6600     132.1500
        3916    57.470800     160.0000     164.7100     132.1600
        3917    57.483100     169.0000     166.7000     132.1700
        3918    57.495300     156.0000     172.3600     132.1800
        3919    57.507600     159.0000     181.1800     132.1900
        3920    57.519800     180.0000     191.4000     132.2000
        3921    57.532100     221.0000     198.7000     132.2200
        3922    57.544300     208.0000     197.5200     132.2300
        3923    57.556600     154.0000     187.3700     132.2400
        3924    57.568800     162.0000     173.7700     132.2500
        3925    57.581100     147.0000     161.9400     132.2700
        3926    57.593300     146.0000     153.5700     132.2800
        3927    57.605600     129.0000     148.1300     132.2900
        3928    57.617800     158.0000     144.6400     132.3100
        3929    57.630100     150.0000     142.3500     132.3200
        3930    57.642300     140.0000     140.8000     132.3400
        3931    57.654600     171.0000     139.7100     132.3500
        3932    57.666800     139.0000     138.9200     132.3700
        3933    57.679100     145.0000     138.3500     132.3800
        3934    57.691400     155.0000     137.9300     132.4000
        3935    57.703600     133.0000     137.6300     132.4200
        3936    57.715900     140.0000     137.4500     132.4300
        3937    57.728100     130.0000     137.4000     132.4500
        3938    57.740400     136.0000     137.4700     132.4700
        3939    57.752600     138.0000     137.6600     132.4800
        3940    57.764900     151.0000     137.9200     132.5000
        3941    57.777100     143.0000     138.1300     132.5200
        3942    57.789400     166.0000     138.2300     132.5400
        3943    57.801600     161.0000     138.2900     132.5600
        3944    57.813900     157.0000     138.4800     132.5800
        3945    57.826100     123.0000     139.0200     132.6000
        3946    57.838400     138.0000     140.0800     132.6200
        3947    57.850600     158.0000     141.8700     132.6400
        3948    57.862900     156.0000     144.6100     132.6600
        3949    57.875100     128.0000     148.5000     132.6800
        3950    57.887400     141.0000     153.4000     132.7000
        3951    57.899600     153.0000     158.6400     132.7300
        3952    57.911900     151.0000     163.1000     132.7500
        3953    57.924100     156.0000     165.5200     132.7700
        3954    57.936400     152.0000     164.2800     132.7900
        3955    57.948600     164.0000     159.2600     132.8200
        3956    57.960900     146.0000     152.9600     132.8400
        3957    57.973100     167.0000     147.8400     132.8700
        3958    57.985400     148.0000     144.5700     132.8900
        3959    57.997600     147.0000     142.7800     132.9200
        3960    58.009900     162.0000     142.1700     132.9400
        3961    58.022100     161.0000     142.6200     132.9700
        3962    58.034400     124.0000     143.9400     132.9900
        3963    58.046600     131.0000     145.9100     133.0200
        3964    58.058900     159.0000     148.0700     133.0500
        3965    58.071100     156.0000     149.8600     133.0700
        3966    58.083400     142.0000     150.6100     133.1000
        3967    58.095600     160.0000     149.7100     133.1300
        3968    58.107900     141.0000     147.1400     133.1600
        3969    58.120100     146.0000     144.0700     133.1900
        3970    58.132400     154.0000     141.4400     133.2100
        3971    58.144600     124.0000     139.5500     133.2400
        3972    58.156900     122.0000     138.4100     133.2700
        3973    58.169100     127.0000     137.8400     133.3000
        3974    58.181400     146.0000     137.8100     133.3300
        3975    58.193600     140.0000     138.1900     133.3700
        3976    58.205900     139.0000     138.2900     133.4000
        3977    58.218100     122.0000     137.9300     133.4300
        3978    58.230400     143.0000     137.1700     133.4600
        3979    58.242600     137.0000     136.3200     133.4900
        3980    58.254900     138.0000     135.9200     133.5300
        3981    58.267100     119.0000     135.7700     133.5600
        3982    58.279400     153.0000     135.7200     133.5900
        3983    58.291600     142.0000     135.6900     133.6300
        3984    58.303900     132.0000     135.6600     133.6600
        3985    58.316200     139.0000     135.7100     133.7000
        3986    58.328400     147.0000     135.8500     133.7300
        3987    58.340700     135.0000     136.1100     133.7700
        3988    58.352900     157.0000     136.4700     133.8100
        3989    58.365200     132.0000     136.6500     133.8400
        3990    58.377400     146.0000     136.6000     133.8800
        3991    58.389700     132.0000     136.3400     133.9200
        3992    58.401900     145.0000     136.0500     133.9500
        3993    58.414200     128.0000     135.9600     133.9900
        3994    58.426400     152.0000     136.0200     134.0300
        3995    58.438700     120.0000     136.2300     134.0700
        3996    58.450900     146.0000     136.5000     134.1100
        3997    58.463200     145.0000     136.4700     134.1500
        3998    58.475400     130.0000     136.1900     134.1900
        3999    58.487700     137.0000     136.0900     134.2300
        4000    58.499900     113.0000     136.0800     134.2700
        4001    58.512200     157.0000     136.1000     134.3100
        4002    58.524400     164.0000     136.1600     134.3600
        4003    58.536700     145.0000     136.2400     134.4000
        4004    58.548900     141.0000     136.3500     134.4400
        4005    58.561200     140.0000     136.5300     134.4800
        4006    58.573400     122.0000     136.8200     134.5300
        4007    58.585700     146.0000     137.3200     134.5700
        4008    58.597900     123.0000     138.0700     134.6200
        4009    58.610200     122.0000     139.2800     134.6600
        4010    58.622400     175.0000     140.8000     134.7100
        4011    58.634700     154.0000     140.8500     134.7500
        4012    58.646900     151.0000     138.9300     134.8000
        4013    58.659200     137.0000     137.9200     134.8500
        4014    58.671400     140.0000     137.5200     134.8900
        4015    58.683700     137.0000     137.4300     134.9400
        4016    58.695900     161.0000     137.4600     134.9900
        4017    58.708200     167.0000     137.5500     135.0400
        4018    58.720400     141.0000     137.6900     135.0800
        4019    58.732700     135.0000     137.9000     135.1300
        4020    58.744900     115.0000     138.2100     135.1900
        4021    58.757200     154.0000     138.6500     135.2300
        4022    58.769400     139.0000     139.3000     135.2900
        4023    58.781700     138.0000     140.1500     135.3400
        4024    58.793900     170.0000     140.5100     135.3900
        4025    58.806200     134.0000     140.0800     135.4400
        4026    58.818400     135.0000     139.8400     135.4900
        4027    58.830700     139.0000     139.7300     135.5500
        4028    58.842900     140.0000     139.6600     135.6000
        4029    58.855200     143.0000     139.7900     135.6500
        4030    58.867400     140.0000     140.0400     135.7100
        4031    58.879700     129.0000     140.3700     135.7600
        4032    58.891900     151.0000     140.7700     135.8200
        4033    58.904200     150.0000     141.2500     135.8800
        4034    58.916400     128.0000     141.8400     135.9300
        4035    58.928700     163.0000     142.5300     135.9900
        4036    58.940900     175.0000     143.3100     136.0500
        4037    58.953200     164.0000     144.0800     136.1000
        4038    58.965500     138.0000     144.7200     136.1600
        4039    58.977700     135.0000     145.2400     136.2200
        4040    58.990000     163.0000     145.6500     136.2800
        4041    59.002200     139.0000     146.0400     136.3400
        4042    59.014500     160.0000     146.5100     136.4000
        4043    59.026700     143.0000     147.0600     136.4600
        4044    59.039000     156.0000     147.6500     136.5200
        4045    59.051200     152.0000     148.2900     136.5800
        4046    59.063500     139.0000     149.0200     136.6500
        4047    59.075700     146.0000     149.8900     136.7100
        4048    59.088000     156.0000     150.9700     136.7700
        4049    59.100200     132.0000     152.3300     136.8300
        4050    59.112500     147.0000     154.0000     136.9000
        4051    59.124700     136.0000     156.0700     136.9600
        4052    59.137000     171.0000     158.7000     137.0300
        4053    59.149200     155.0000     162.1900     137.0900
        4054    59.161500     165.0000     167.0200     137.1600
        4055    59.173700     155.0000     173.9200     137.2300
        4056    59.186000     189.0000     184.0600     137.2900
        4057    59.198200     216.0000     199.3700     137.3600
        4058    59.210500     208.0000     222.6400     137.4300
        4059    59.222700     261.0000     257.1100     137.5000
        4060    59.235000     317.0000     305.1600     137.5700
        4061    59.247200     388.0000     365.0000     137.6400
        4062    59.259500     420.0000     424.3300     137.7100
        4063    59.271700     485.0000     458.4400     137.7800
        4064    59.284000     500.0000     446.6700     137.8500
        4065    59.296200     437.0000     398.0300     137.9200
        4066    59.308500     341.0000     340.8300     137.9900
        4067    59.320700     307.0000     292.6000     138.0600
        4068    59.333000     229.0000     258.8800     138.1400
        4069    59.345200     244.0000     240.2700     138.2100
        4070    59.357500     257.0000     235.3300     138.2900
        4071    59.369700     239.0000     243.2000     138.3600
        4072    59.382000     288.0000     264.7600     138.4400
        4073    59.394200     309.0000     302.0500     138.5100
        4074    59.406500     334.0000     356.1100     138.5900
        4075    59.418700     438.0000     422.8700     138.6600
        4076    59.431000     473.0000     488.0700     138.7400
        4077    59.443200     585.0000     526.5900     138.8200
        4078    59.455500     534.0000     516.2100     138.9000
        4079    59.467700     457.0000     458.0000     138.9800
        4080    59.480000     377.0000     380.3100     139.0600
        4081    59.492200     307.0000     311.9400     139.1400
        4082    59.504500     251.0000     263.4800     139.2200
        4083    59.516700     209.0000     233.2000     139.3000
        4084    59.529000     223.0000     216.3300     139.3800
        4085    59.541200     192.0000     209.2100     139.4600
        4086    59.553500     209.0000     210.1700     139.5500
        4087    59.565700     226.0000     218.9100     139.6300
        4088    59.578000     240.0000     235.0900     139.7100
        4089    59.590200     227.0000     256.7000     139.8000
        4090    59.602500     256.0000     277.7800     139.8800
        4091    59.614800     294.0000     287.8100     139.9700
        4092    59.627000     270.0000     278.1000     140.0500
        4093    59.639300     235.0000     252.2500     140.1400
        4094    59.651500     230.0000     223.1200     140.2300
        4095    59.663800     183.0000     199.6700     140.3100
        4096    59.676000     176.0000     183.6100     140.4000
        4097    59.688300     146.0000     173.3500     140.4900
        4098    59.700500     182.0000     167.0000     140.5800
        4099    59.712800     147.0000     163.2500     140.6700
        4100    59.725000     155.0000     161.5600     140.7600
        4101    59.737300     153.0000     161.4400     140.8500
        4102    59.749500     176.0000     161.0300     140.9500
        4103    59.761800     148.0000     159.5900     141.0400
        4104    59.774000     157.0000     158.8500     141.1300
        4105    59.786300     154.0000     157.9300     141.2200
        4106    59.798500     154.0000     156.1900     141.3200
        4107    59.810800     150.0000     153.8600     141.4100
        4108    59.823000     165.0000     151.6900     141.5100
        4109    59.835300     135.0000     150.0400     141.6000
        4110    59.847500     157.0000     148.9200     141.7000
        4111    59.859800     166.0000     148.2100     141.8000
        4112    59.872000     121.0000     147.8400     141.9000
        4113    59.884300     143.0000     147.7500     141.9900
        4114    59.896500     163.0000     147.9300     142.0900
        4115    59.908800     132.0000     147.9700     142.1900
        4116    59.921000     142.0000     147.2800     142.2900
        4117    59.933300     144.0000     146.5600     142.3900
        4118    59.945500     162.0000     146.1500     142.4900
        4119    59.957800     140.0000     145.9400     142.5900
        4120    59.970000     141.0000     145.8100     142.7000
        4121    59.982300     145.0000     145.7200     142.8000
        4122    59.994500     135.0000     145.6600     142.9000

# The following lines are used to test the character set of files sent by
# network email or other means. They are not part of the CIF data set.
# abcdefghijklmnopqrstuvwxyzABCDEFGHIJKLMNOPQRSTUVWXYZ0123456789
# !@#$%^&*()_+{}:"~<>?|\-=[];'`,./ 
