# Supplementary material for: Hydrogen-substituted β-tricalcium phosphate synthesized in organic media
Source: Acta Crystallogr B Struct Sci Cryst Eng Mater. 2016 Dec 1;72(Pt 6):875–84. doi: 10.1107/S2052520616015675 (PMC5134762; doi:10.1107/S2052520616015675)
Supplement: Supplementary file 31 [file b-72-00875-150601-02-betaTCPsup31.rtv]

###############################################################################
# Rietveld refinement results for sample 150601-02
# Created with Profex 3.10.0
# Export date: Juli 27, 2016 - 16:29
###############################################################################

data_150601-02
_pd_block_id 150601-02

loop_
    _pd_proc_point_id
    _pd_proc_2theta_corrected
    _pd_proc_intensity_total
    _pd_calc_intensity_total
    _pd_proc_intensity_bkg_calc
           1     9.508400     373.0000     357.0000     356.7500
           2     9.520600     363.0000     357.1300     356.8900
           3     9.532900     361.0000     357.2500     357.0000
           4     9.545100     383.0000     357.3600     357.1000
           5     9.557400     367.0000     357.4500     357.1900
           6     9.569600     391.0000     357.5300     357.2700
           7     9.581900     328.0000     357.6000     357.3300
           8     9.594100     378.0000     357.6600     357.3800
           9     9.606400     343.0000     357.7000     357.4200
          10     9.618600     362.0000     357.7300     357.4500
          11     9.630900     358.0000     357.7500     357.4600
          12     9.643100     372.0000     357.7500     357.4600
          13     9.655400     352.0000     357.7500     357.4500
          14     9.667600     360.0000     357.7300     357.4300
          15     9.679900     352.0000     357.7100     357.4000
          16     9.692100     343.0000     357.6800     357.3600
          17     9.704400     379.0000     357.6300     357.3200
          18     9.716600     365.0000     357.5800     357.2600
          19     9.728900     386.0000     357.5200     357.1900
          20     9.741100     356.0000     357.4400     357.1100
          21     9.753400     384.0000     357.3600     357.0200
          22     9.765600     332.0000     357.2800     356.9300
          23     9.777900     342.0000     357.1800     356.8300
          24     9.790100     331.0000     357.0800     356.7100
          25     9.802400     354.0000     356.9600     356.5900
          26     9.814600     357.0000     356.8400     356.4700
          27     9.826900     408.0000     356.7200     356.3400
          28     9.839100     322.0000     356.5900     356.1900
          29     9.851400     367.0000     356.4500     356.0500
          30     9.863600     331.0000     356.3000     355.8900
          31     9.875900     359.0000     356.1500     355.7300
          32     9.888100     342.0000     355.9900     355.5700
          33     9.900400     347.0000     355.8300     355.3900
          34     9.912600     341.0000     355.6600     355.2200
          35     9.924900     326.0000     355.4900     355.0300
          36     9.937100     348.0000     355.3100     354.8400
          37     9.949400     361.0000     355.1200     354.6500
          38     9.961600     337.0000     354.9400     354.4500
          39     9.973900     362.0000     354.7400     354.2400
          40     9.986100     365.0000     354.5500     354.0400
          41     9.998400     363.0000     354.3500     353.8200
          42    10.010600     354.0000     354.1400     353.6000
          43    10.022900     359.0000     353.9400     353.3800
          44    10.035100     334.0000     353.7300     353.1600
          45    10.047400     328.0000     353.5100     352.9300
          46    10.059600     359.0000     353.3000     352.6900
          47    10.071900     340.0000     353.0800     352.4600
          48    10.084100     378.0000     352.8500     352.2200
          49    10.096400     343.0000     352.6300     351.9700
          50    10.108600     362.0000     352.4000     351.7200
          51    10.120900     335.0000     352.1700     351.4700
          52    10.133100     324.0000     351.9400     351.2200
          53    10.145400     348.0000     351.7100     350.9700
          54    10.157700     364.0000     351.4800     350.7100
          55    10.169900     359.0000     351.2400     350.4500
          56    10.182200     340.0000     351.0100     350.1800
          57    10.194400     339.0000     350.7700     349.9200
          58    10.206700     337.0000     350.5300     349.6500
          59    10.218900     335.0000     350.3000     349.3800
          60    10.231200     336.0000     350.0600     349.1100
          61    10.243400     357.0000     349.8200     348.8400
          62    10.255700     353.0000     349.5900     348.5600
          63    10.267900     342.0000     349.3500     348.2900
          64    10.280200     353.0000     349.1100     348.0100
          65    10.292400     338.0000     348.8800     347.7300
          66    10.304700     336.0000     348.6500     347.4500
          67    10.316900     362.0000     348.4300     347.1700
          68    10.329200     380.0000     348.2000     346.8800
          69    10.341400     345.0000     347.9800     346.6000
          70    10.353700     298.0000     347.7600     346.3100
          71    10.365900     334.0000     347.5500     346.0300
          72    10.378200     347.0000     347.3500     345.7400
          73    10.390400     343.0000     347.1500     345.4500
          74    10.402700     372.0000     346.9500     345.1600
          75    10.414900     318.0000     346.7700     344.8700
          76    10.427200     346.0000     346.5900     344.5800
          77    10.439400     337.0000     346.4300     344.2900
          78    10.451700     401.0000     346.2800     344.0000
          79    10.463900     348.0000     346.1500     343.7100
          80    10.476200     351.0000     346.0300     343.4200
          81    10.488400     355.0000     345.9400     343.1300
          82    10.500700     340.0000     345.8700     342.8400
          83    10.512900     333.0000     345.8300     342.5500
          84    10.525200     344.0000     345.8300     342.2500
          85    10.537400     338.0000     345.8700     341.9600
          86    10.549700     341.0000     345.9700     341.6700
          87    10.561900     383.0000     346.1400     341.3800
          88    10.574200     326.0000     346.3900     341.0900
          89    10.586400     347.0000     346.7400     340.7900
          90    10.598700     321.0000     347.2200     340.5000
          91    10.610900     380.0000     347.8800     340.2100
          92    10.623200     379.0000     348.4500     339.9200
          93    10.635400     369.0000     349.5400     339.6300
          94    10.647700     372.0000     351.0100     339.3400
          95    10.659900     387.0000     353.0300     339.0500
          96    10.672200     338.0000     355.8600     338.7600
          97    10.684400     389.0000     358.6600     338.4700
          98    10.696700     368.0000     362.5000     338.1900
          99    10.708900     379.0000     367.3200     337.9000
         100    10.721200     411.0000     373.5100     337.6100
         101    10.733400     393.0000     380.9200     337.3200
         102    10.745700     383.0000     389.6900     337.0400
         103    10.757900     391.0000     402.1600     336.7500
         104    10.770200     422.0000     417.8000     336.4700
         105    10.782400     487.0000     438.5800     336.1900
         106    10.794700     472.0000     465.0700     335.9000
         107    10.807000     502.0000     497.5800     335.6200
         108    10.819200     517.0000     534.2000     335.3400
         109    10.831500     642.0000     569.1300     335.0600
         110    10.843700     609.0000     596.1500     334.7800
         111    10.856000     679.0000     613.0700     334.5000
         112    10.868200     651.0000     617.9800     334.2200
         113    10.880500     652.0000     606.3600     333.9500
         114    10.892700     603.0000     575.1600     333.6700
         115    10.905000     519.0000     530.1500     333.4000
         116    10.917200     473.0000     482.4400     333.1200
         117    10.929500     435.0000     439.7600     332.8500
         118    10.941700     414.0000     406.9300     332.5800
         119    10.954000     366.0000     384.6900     332.3100
         120    10.966200     334.0000     370.3200     332.0400
         121    10.978500     334.0000     360.8700     331.7700
         122    10.990700     372.0000     354.5500     331.5000
         123    11.003000     376.0000     349.8700     331.2300
         124    11.015200     319.0000     346.3800     330.9700
         125    11.027500     356.0000     343.6800     330.7000
         126    11.039700     349.0000     341.5400     330.4400
         127    11.052000     338.0000     339.7900     330.1800
         128    11.064200     328.0000     338.3300     329.9200
         129    11.076500     363.0000     337.0900     329.6600
         130    11.088700     366.0000     336.0200     329.4000
         131    11.101000     327.0000     335.0800     329.1400
         132    11.113200     345.0000     334.2500     328.8800
         133    11.125500     349.0000     333.5000     328.6300
         134    11.137700     325.0000     332.8100     328.3700
         135    11.150000     331.0000     332.1900     328.1200
         136    11.162200     316.0000     331.6200     327.8700
         137    11.174500     313.0000     331.0800     327.6200
         138    11.186700     310.0000     330.5800     327.3700
         139    11.199000     342.0000     330.1100     327.1200
         140    11.211200     342.0000     329.6600     326.8700
         141    11.223500     338.0000     329.2300     326.6300
         142    11.235700     333.0000     328.8300     326.3800
         143    11.248000     336.0000     328.4400     326.1400
         144    11.260200     322.0000     328.0600     325.9000
         145    11.272500     331.0000     327.7000     325.6600
         146    11.284700     324.0000     327.3500     325.4200
         147    11.297000     311.0000     327.0100     325.1800
         148    11.309200     358.0000     326.6800     324.9400
         149    11.321500     344.0000     326.3600     324.7000
         150    11.333700     310.0000     326.0500     324.4700
         151    11.346000     307.0000     325.7400     324.2300
         152    11.358200     292.0000     325.4400     324.0000
         153    11.370500     352.0000     325.1600     323.7700
         154    11.382700     342.0000     324.8700     323.5400
         155    11.395000     344.0000     324.5900     323.3100
         156    11.407200     322.0000     324.3100     323.0800
         157    11.419500     360.0000     324.0400     322.8500
         158    11.431800     319.0000     323.7700     322.6300
         159    11.444000     340.0000     323.5000     322.4000
         160    11.456300     299.0000     323.2400     322.1800
         161    11.468500     336.0000     322.9800     321.9600
         162    11.480800     340.0000     322.7300     321.7300
         163    11.493000     319.0000     322.4800     321.5100
         164    11.505300     305.0000     322.2300     321.3000
         165    11.517500     334.0000     321.9800     321.0800
         166    11.529800     343.0000     321.7400     320.8600
         167    11.542000     289.0000     321.5000     320.6400
         168    11.554300     317.0000     321.2600     320.4300
         169    11.566500     321.0000     321.0200     320.2200
         170    11.578800     298.0000     320.7900     320.0000
         171    11.591000     332.0000     320.5600     319.7900
         172    11.603300     323.0000     320.3300     319.5800
         173    11.615500     307.0000     320.1000     319.3700
         174    11.627800     319.0000     319.8800     319.1700
         175    11.640000     335.0000     319.6500     318.9600
         176    11.652300     342.0000     319.4300     318.7500
         177    11.664500     326.0000     319.2100     318.5500
         178    11.676800     327.0000     319.0000     318.3500
         179    11.689000     307.0000     318.7800     318.1400
         180    11.701300     325.0000     318.5700     317.9400
         181    11.713500     318.0000     318.3500     317.7400
         182    11.725800     329.0000     318.1400     317.5400
         183    11.738000     313.0000     317.9300     317.3400
         184    11.750300     315.0000     317.7300     317.1500
         185    11.762500     284.0000     317.5200     316.9500
         186    11.774800     321.0000     317.3200     316.7500
         187    11.787000     322.0000     317.1100     316.5600
         188    11.799300     310.0000     316.9100     316.3700
         189    11.811500     289.0000     316.7100     316.1700
         190    11.823800     352.0000     316.5100     315.9800
         191    11.836000     282.0000     316.3100     315.7900
         192    11.848300     315.0000     316.1200     315.6000
         193    11.860500     295.0000     315.9200     315.4100
         194    11.872800     307.0000     315.7300     315.2300
         195    11.885000     309.0000     315.5400     315.0400
         196    11.897300     326.0000     315.3500     314.8500
         197    11.909500     302.0000     315.1600     314.6700
         198    11.921800     303.0000     314.9700     314.4900
         199    11.934000     285.0000     314.7800     314.3000
         200    11.946300     323.0000     314.5900     314.1200
         201    11.958500     332.0000     314.4100     313.9400
         202    11.970800     321.0000     314.2200     313.7600
         203    11.983000     304.0000     314.0400     313.5800
         204    11.995300     312.0000     313.8600     313.4000
         205    12.007500     336.0000     313.6800     313.2200
         206    12.019800     326.0000     313.5000     313.0500
         207    12.032000     283.0000     313.3200     312.8700
         208    12.044300     319.0000     313.1400     312.6900
         209    12.056500     311.0000     312.9600     312.5200
         210    12.068800     319.0000     312.7900     312.3500
         211    12.081100     299.0000     312.6100     312.1700
         212    12.093300     292.0000     312.4400     312.0000
         213    12.105600     309.0000     312.2700     311.8300
         214    12.117800     329.0000     312.0900     311.6600
         215    12.130100     337.0000     311.9200     311.4900
         216    12.142300     336.0000     311.7500     311.3200
         217    12.154600     314.0000     311.5900     311.1500
         218    12.166800     302.0000     311.4200     310.9900
         219    12.179100     321.0000     311.2500     310.8200
         220    12.191300     258.0000     311.0800     310.6500
         221    12.203600     287.0000     310.9200     310.4900
         222    12.215800     256.0000     310.7500     310.3300
         223    12.228100     312.0000     310.5900     310.1600
         224    12.240300     325.0000     310.4300     310.0000
         225    12.252600     315.0000     310.2700     309.8400
         226    12.264800     311.0000     310.1100     309.6800
         227    12.277100     315.0000     309.9500     309.5100
         228    12.289300     321.0000     309.7900     309.3500
         229    12.301600     330.0000     309.6300     309.1900
         230    12.313800     328.0000     309.4700     309.0400
         231    12.326100     292.0000     309.3100     308.8800
         232    12.338300     301.0000     309.1600     308.7200
         233    12.350600     317.0000     309.0000     308.5600
         234    12.362800     327.0000     308.8500     308.4100
         235    12.375100     350.0000     308.7000     308.2500
         236    12.387300     330.0000     308.5400     308.1000
         237    12.399600     298.0000     308.3900     307.9400
         238    12.411800     298.0000     308.2400     307.7900
         239    12.424100     313.0000     308.0900     307.6400
         240    12.436300     312.0000     307.9400     307.4800
         241    12.448600     315.0000     307.8000     307.3300
         242    12.460800     287.0000     307.6500     307.1800
         243    12.473100     285.0000     307.5000     307.0300
         244    12.485300     311.0000     307.3600     306.8800
         245    12.497600     344.0000     307.2100     306.7300
         246    12.509800     319.0000     307.0700     306.5800
         247    12.522100     292.0000     306.9200     306.4300
         248    12.534300     306.0000     306.7800     306.2900
         249    12.546600     298.0000     306.6400     306.1400
         250    12.558800     331.0000     306.5000     305.9900
         251    12.571100     311.0000     306.3600     305.8500
         252    12.583300     292.0000     306.2200     305.7000
         253    12.595600     288.0000     306.0800     305.5600
         254    12.607800     314.0000     305.9400     305.4100
         255    12.620100     317.0000     305.8000     305.2700
         256    12.632300     329.0000     305.6700     305.1200
         257    12.644600     323.0000     305.5300     304.9800
         258    12.656800     281.0000     305.4000     304.8400
         259    12.669100     316.0000     305.2700     304.7000
         260    12.681300     312.0000     305.1400     304.5500
         261    12.693600     333.0000     305.0000     304.4100
         262    12.705900     320.0000     304.8700     304.2700
         263    12.718100     306.0000     304.7500     304.1300
         264    12.730400     313.0000     304.6200     303.9900
         265    12.742600     301.0000     304.4900     303.8500
         266    12.754900     338.0000     304.3700     303.7100
         267    12.767100     301.0000     304.2500     303.5800
         268    12.779400     286.0000     304.1300     303.4400
         269    12.791600     294.0000     304.0100     303.3000
         270    12.803900     295.0000     303.9000     303.1600
         271    12.816100     296.0000     303.8000     303.0300
         272    12.828400     298.0000     303.7000     302.8900
         273    12.840600     313.0000     303.6300     302.7600
         274    12.852900     307.0000     303.5700     302.6200
         275    12.865100     314.0000     303.5300     302.4900
         276    12.877400     304.0000     303.5300     302.3500
         277    12.889600     308.0000     303.5900     302.2200
         278    12.901900     303.0000     303.7000     302.0800
         279    12.914100     331.0000     303.9600     301.9500
         280    12.926400     296.0000     304.5800     301.8200
         281    12.938600     283.0000     305.1900     301.6800
         282    12.950900     303.0000     304.9900     301.5500
         283    12.963100     291.0000     305.3600     301.4200
         284    12.975400     269.0000     305.7100     301.2900
         285    12.987600     290.0000     305.9100     301.1600
         286    12.999900     319.0000     304.5000     301.0300
         287    13.012100     327.0000     303.4900     300.9000
         288    13.024400     309.0000     303.3400     300.7700
         289    13.036600     316.0000     302.2100     300.6400
         290    13.048900     300.0000     301.8400     300.5100
         291    13.061100     289.0000     301.7200     300.3800
         292    13.073400     288.0000     301.6200     300.2500
         293    13.085600     299.0000     301.5400     300.1300
         294    13.097900     324.0000     301.4700     300.0000
         295    13.110100     297.0000     301.4000     299.8700
         296    13.122400     304.0000     301.3400     299.7400
         297    13.134600     332.0000     301.2800     299.6200
         298    13.146900     300.0000     301.2400     299.4900
         299    13.159100     287.0000     301.2000     299.3700
         300    13.171400     306.0000     301.1600     299.2400
         301    13.183600     306.0000     301.1400     299.1100
         302    13.195900     307.0000     301.1300     298.9900
         303    13.208100     309.0000     301.1300     298.8600
         304    13.220400     299.0000     301.1400     298.7400
         305    13.232600     275.0000     301.1700     298.6200
         306    13.244900     298.0000     301.2200     298.4900
         307    13.257100     321.0000     301.2800     298.3700
         308    13.269400     295.0000     301.3600     298.2500
         309    13.281600     308.0000     301.4700     298.1200
         310    13.293900     300.0000     301.6200     298.0000
         311    13.306100     272.0000     301.7900     297.8800
         312    13.318400     291.0000     302.0100     297.7600
         313    13.330600     322.0000     302.2900     297.6400
         314    13.342900     282.0000     302.6300     297.5200
         315    13.355100     280.0000     303.0400     297.3900
         316    13.367400     320.0000     303.5600     297.2700
         317    13.379700     282.0000     304.1900     297.1500
         318    13.391900     291.0000     304.9800     297.0300
         319    13.404200     301.0000     305.9700     296.9100
         320    13.416400     298.0000     307.2300     296.8000
         321    13.428700     312.0000     308.8400     296.6800
         322    13.440900     290.0000     310.9100     296.5600
         323    13.453200     315.0000     313.6300     296.4400
         324    13.465400     305.0000     317.1800     296.3200
         325    13.477700     310.0000     321.1200     296.2000
         326    13.489900     312.0000     327.0800     296.0900
         327    13.502200     340.0000     334.9100     295.9700
         328    13.514400     331.0000     345.1800     295.8500
         329    13.526700     390.0000     358.5800     295.7300
         330    13.538900     360.0000     375.9900     295.6200
         331    13.551200     412.0000     398.3000     295.5000
         332    13.563400     414.0000     426.0800     295.3900
         333    13.575700     408.0000     458.4000     295.2700
         334    13.587900     465.0000     491.5800     295.1600
         335    13.600200     500.0000     520.9200     295.0400
         336    13.612400     507.0000     543.8800     294.9300
         337    13.624700     504.0000     558.0600     294.8100
         338    13.636900     517.0000     557.9600     294.7000
         339    13.649200     546.0000     539.1300     294.5800
         340    13.661400     535.0000     505.1800     294.4700
         341    13.673700     484.0000     465.6000     294.3600
         342    13.685900     445.0000     426.6000     294.2400
         343    13.698200     423.0000     391.6000     294.1300
         344    13.710400     363.0000     363.9900     294.0200
         345    13.722700     367.0000     344.5700     293.9100
         346    13.734900     371.0000     331.5500     293.7900
         347    13.747200     311.0000     322.7800     293.6800
         348    13.759400     334.0000     316.6800     293.5700
         349    13.771700     310.0000     312.2900     293.4600
         350    13.783900     336.0000     309.0200     293.3500
         351    13.796200     294.0000     306.5100     293.2400
         352    13.808400     305.0000     304.5300     293.1300
         353    13.820700     280.0000     302.9400     293.0200
         354    13.832900     326.0000     301.6300     292.9100
         355    13.845200     293.0000     300.5300     292.8000
         356    13.857400     296.0000     299.6100     292.6900
         357    13.869700     306.0000     298.8100     292.5800
         358    13.881900     287.0000     298.1200     292.4700
         359    13.894200     307.0000     297.5200     292.3600
         360    13.906400     321.0000     296.9800     292.2600
         361    13.918700     302.0000     296.5100     292.1500
         362    13.930900     272.0000     296.0800     292.0400
         363    13.943200     313.0000     295.7000     291.9300
         364    13.955400     307.0000     295.3500     291.8300
         365    13.967700     299.0000     295.0200     291.7200
         366    13.979900     309.0000     294.7300     291.6100
         367    13.992200     311.0000     294.4600     291.5100
         368    14.004500     257.0000     294.2100     291.4000
         369    14.016700     296.0000     293.9900     291.3000
         370    14.029000     301.0000     293.7900     291.1900
         371    14.041200     284.0000     293.6100     291.0900
         372    14.053500     291.0000     293.4500     290.9800
         373    14.065700     315.0000     293.3200     290.8800
         374    14.078000     314.0000     293.2300     290.7700
         375    14.090200     322.0000     293.1700     290.6700
         376    14.102500     283.0000     293.1600     290.5600
         377    14.114700     286.0000     293.2000     290.4600
         378    14.127000     313.0000     293.3200     290.3600
         379    14.139200     303.0000     293.5300     290.2600
         380    14.151500     312.0000     293.8400     290.1500
         381    14.163700     298.0000     294.2800     290.0500
         382    14.176000     291.0000     294.8400     289.9500
         383    14.188200     301.0000     295.4800     289.8500
         384    14.200500     289.0000     296.1200     289.7500
         385    14.212700     289.0000     296.6600     289.6500
         386    14.225000     286.0000     297.0400     289.5400
         387    14.237200     287.0000     297.1700     289.4400
         388    14.249500     308.0000     296.9300     289.3400
         389    14.261700     287.0000     296.2800     289.2400
         390    14.274000     314.0000     295.3400     289.1400
         391    14.286200     303.0000     294.2800     289.0500
         392    14.298500     269.0000     293.2400     288.9500
         393    14.310700     299.0000     292.2900     288.8500
         394    14.323000     290.0000     291.5100     288.7500
         395    14.335200     278.0000     290.9100     288.6500
         396    14.347500     290.0000     290.4600     288.5500
         397    14.359700     331.0000     290.1000     288.4600
         398    14.372000     288.0000     289.8200     288.3600
         399    14.384200     286.0000     289.5900     288.2600
         400    14.396500     278.0000     289.3800     288.1700
         401    14.408700     280.0000     289.2000     288.0700
         402    14.421000     288.0000     289.0400     287.9700
         403    14.433200     305.0000     288.8800     287.8800
         404    14.445500     307.0000     288.7400     287.7800
         405    14.457700     309.0000     288.6000     287.6900
         406    14.470000     272.0000     288.4700     287.5900
         407    14.482200     273.0000     288.3400     287.5000
         408    14.494500     301.0000     288.2200     287.4100
         409    14.506700     275.0000     288.1000     287.3100
         410    14.519000     290.0000     287.9800     287.2200
         411    14.531200     286.0000     287.8600     287.1300
         412    14.543500     279.0000     287.7500     287.0300
         413    14.555700     300.0000     287.6400     286.9400
         414    14.568000     265.0000     287.5300     286.8500
         415    14.580200     300.0000     287.4200     286.7600
         416    14.592500     277.0000     287.3200     286.6700
         417    14.604700     271.0000     287.2100     286.5800
         418    14.617000     322.0000     287.1100     286.4800
         419    14.629200     310.0000     287.0100     286.3900
         420    14.641500     285.0000     286.9100     286.3000
         421    14.653800     295.0000     286.8100     286.2200
         422    14.666000     296.0000     286.7100     286.1300
         423    14.678300     299.0000     286.6100     286.0400
         424    14.690500     297.0000     286.5100     285.9500
         425    14.702800     283.0000     286.4100     285.8600
         426    14.715000     243.0000     286.3200     285.7700
         427    14.727300     305.0000     286.2200     285.6800
         428    14.739500     289.0000     286.1300     285.6000
         429    14.751800     304.0000     286.0400     285.5100
         430    14.764000     290.0000     285.9400     285.4200
         431    14.776300     287.0000     285.8500     285.3400
         432    14.788500     291.0000     285.7600     285.2500
         433    14.800800     280.0000     285.6700     285.1700
         434    14.813000     333.0000     285.5800     285.0800
         435    14.825300     313.0000     285.4900     285.0000
         436    14.837500     297.0000     285.4000     284.9100
         437    14.849800     281.0000     285.3100     284.8300
         438    14.862000     263.0000     285.2200     284.7400
         439    14.874300     273.0000     285.1400     284.6600
         440    14.886500     285.0000     285.0500     284.5800
         441    14.898800     283.0000     284.9700     284.5000
         442    14.911000     262.0000     284.8800     284.4100
         443    14.923300     305.0000     284.8000     284.3300
         444    14.935500     284.0000     284.7100     284.2500
         445    14.947800     273.0000     284.6300     284.1700
         446    14.960000     287.0000     284.5400     284.0900
         447    14.972300     317.0000     284.4600     284.0100
         448    14.984500     290.0000     284.3800     283.9300
         449    14.996800     295.0000     284.3000     283.8500
         450    15.009000     287.0000     284.2200     283.7700
         451    15.021300     275.0000     284.1400     283.6900
         452    15.033500     305.0000     284.0600     283.6100
         453    15.045800     273.0000     283.9800     283.5300
         454    15.058000     286.0000     283.9000     283.4600
         455    15.070300     288.0000     283.8200     283.3800
         456    15.082500     269.0000     283.7400     283.3000
         457    15.094800     279.0000     283.6600     283.2300
         458    15.107000     264.0000     283.5900     283.1500
         459    15.119300     282.0000     283.5100     283.0700
         460    15.131500     291.0000     283.4400     283.0000
         461    15.143800     289.0000     283.3600     282.9200
         462    15.156000     280.0000     283.2900     282.8500
         463    15.168300     273.0000     283.2100     282.7700
         464    15.180500     261.0000     283.1400     282.7000
         465    15.192800     292.0000     283.0600     282.6300
         466    15.205000     291.0000     282.9900     282.5500
         467    15.217300     286.0000     282.9200     282.4800
         468    15.229500     273.0000     282.8500     282.4100
         469    15.241800     300.0000     282.7800     282.3400
         470    15.254000     281.0000     282.7100     282.2700
         471    15.266300     282.0000     282.6400     282.2000
         472    15.278600     289.0000     282.5700     282.1300
         473    15.290800     274.0000     282.5000     282.0600
         474    15.303100     278.0000     282.4300     281.9900
         475    15.315300     296.0000     282.3600     281.9200
         476    15.327600     286.0000     282.2900     281.8500
         477    15.339800     288.0000     282.2300     281.7800
         478    15.352100     296.0000     282.1600     281.7100
         479    15.364300     276.0000     282.0900     281.6400
         480    15.376600     273.0000     282.0300     281.5800
         481    15.388800     317.0000     281.9700     281.5100
         482    15.401100     301.0000     281.9000     281.4400
         483    15.413300     244.0000     281.8400     281.3800
         484    15.425600     284.0000     281.7700     281.3100
         485    15.437800     275.0000     281.7100     281.2500
         486    15.450100     312.0000     281.6500     281.1800
         487    15.462300     257.0000     281.5900     281.1200
         488    15.474600     277.0000     281.5300     281.0500
         489    15.486800     271.0000     281.4700     280.9900
         490    15.499100     249.0000     281.4100     280.9300
         491    15.511300     288.0000     281.3500     280.8700
         492    15.523600     281.0000     281.2900     280.8000
         493    15.535800     309.0000     281.2300     280.7400
         494    15.548100     300.0000     281.1800     280.6800
         495    15.560300     286.0000     281.1200     280.6200
         496    15.572600     304.0000     281.0600     280.5600
         497    15.584800     263.0000     281.0100     280.5000
         498    15.597100     280.0000     280.9500     280.4400
         499    15.609300     306.0000     280.9000     280.3800
         500    15.621600     280.0000     280.8500     280.3200
         501    15.633800     297.0000     280.7900     280.2700
         502    15.646100     272.0000     280.7400     280.2100
         503    15.658300     301.0000     280.6900     280.1500
         504    15.670600     292.0000     280.6400     280.0900
         505    15.682800     249.0000     280.5900     280.0400
         506    15.695100     276.0000     280.5400     279.9800
         507    15.707300     288.0000     280.4900     279.9300
         508    15.719600     303.0000     280.4400     279.8700
         509    15.731800     299.0000     280.3900     279.8200
         510    15.744100     277.0000     280.3500     279.7600
         511    15.756300     284.0000     280.3000     279.7100
         512    15.768600     278.0000     280.2600     279.6600
         513    15.780800     288.0000     280.2100     279.6000
         514    15.793100     277.0000     280.1700     279.5500
         515    15.805300     271.0000     280.1200     279.5000
         516    15.817600     290.0000     280.0800     279.4500
         517    15.829800     284.0000     280.0400     279.4000
         518    15.842100     282.0000     280.0000     279.3500
         519    15.854300     277.0000     279.9600     279.3000
         520    15.866600     289.0000     279.9200     279.2500
         521    15.878800     291.0000     279.8800     279.2000
         522    15.891100     263.0000     279.8500     279.1500
         523    15.903300     282.0000     279.8100     279.1000
         524    15.915600     294.0000     279.7700     279.0600
         525    15.927900     261.0000     279.7400     279.0100
         526    15.940100     285.0000     279.7100     278.9600
         527    15.952400     272.0000     279.6700     278.9200
         528    15.964600     286.0000     279.6400     278.8700
         529    15.976900     277.0000     279.6100     278.8300
         530    15.989100     285.0000     279.5800     278.7800
         531    16.001400     255.0000     279.5500     278.7400
         532    16.013600     279.0000     279.5300     278.6900
         533    16.025900     282.0000     279.5000     278.6500
         534    16.038100     285.0000     279.4800     278.6100
         535    16.050400     283.0000     279.4600     278.5700
         536    16.062600     272.0000     279.4300     278.5200
         537    16.074900     270.0000     279.4200     278.4800
         538    16.087100     288.0000     279.4000     278.4400
         539    16.099400     286.0000     279.3800     278.4000
         540    16.111600     272.0000     279.3700     278.3600
         541    16.123900     289.0000     279.3700     278.3200
         542    16.136100     257.0000     279.3600     278.2800
         543    16.148400     246.0000     279.3700     278.2400
         544    16.160600     255.0000     279.4000     278.2100
         545    16.172900     299.0000     279.4600     278.1700
         546    16.185100     271.0000     279.5000     278.1300
         547    16.197400     283.0000     279.4900     278.1000
         548    16.209600     266.0000     279.5400     278.0600
         549    16.221900     289.0000     279.6200     278.0200
         550    16.234100     273.0000     279.6500     277.9900
         551    16.246400     263.0000     279.4900     277.9500
         552    16.258600     258.0000     279.4400     277.9200
         553    16.270900     275.0000     279.4700     277.8900
         554    16.283100     269.0000     279.4300     277.8500
         555    16.295400     283.0000     279.3700     277.8200
         556    16.307600     287.0000     279.3800     277.7900
         557    16.319900     288.0000     279.4100     277.7600
         558    16.332100     272.0000     279.4300     277.7300
         559    16.344400     288.0000     279.4700     277.6900
         560    16.356600     277.0000     279.5000     277.6600
         561    16.368900     306.0000     279.5400     277.6300
         562    16.381100     260.0000     279.5900     277.6100
         563    16.393400     289.0000     279.6400     277.5800
         564    16.405600     286.0000     279.7000     277.5500
         565    16.417900     313.0000     279.7700     277.5200
         566    16.430100     282.0000     279.8400     277.4900
         567    16.442400     270.0000     279.9200     277.4700
         568    16.454600     263.0000     280.0100     277.4400
         569    16.466900     271.0000     280.1100     277.4100
         570    16.479100     261.0000     280.2300     277.3900
         571    16.491400     290.0000     280.3500     277.3600
         572    16.503600     277.0000     280.4900     277.3400
         573    16.515900     282.0000     280.6200     277.3200
         574    16.528100     264.0000     280.7900     277.2900
         575    16.540400     283.0000     280.9800     277.2700
         576    16.552600     286.0000     281.1900     277.2500
         577    16.564900     285.0000     281.4200     277.2200
         578    16.577200     304.0000     281.6800     277.2000
         579    16.589400     306.0000     281.9700     277.1800
         580    16.601700     291.0000     282.3100     277.1600
         581    16.613900     289.0000     282.6800     277.1400
         582    16.626200     303.0000     283.1100     277.1200
         583    16.638400     265.0000     283.5900     277.1000
         584    16.650700     276.0000     284.1500     277.0800
         585    16.662900     299.0000     284.7900     277.0700
         586    16.675200     270.0000     285.5400     277.0500
         587    16.687400     313.0000     286.4200     277.0300
         588    16.699700     311.0000     287.4600     277.0200
         589    16.711900     300.0000     288.7100     277.0000
         590    16.724200     297.0000     290.2200     276.9800
         591    16.736400     294.0000     292.0800     276.9700
         592    16.748700     297.0000     294.4000     276.9500
         593    16.760900     280.0000     297.3500     276.9400
         594    16.773200     306.0000     301.1700     276.9300
         595    16.785400     347.0000     306.2100     276.9100
         596    16.797700     305.0000     313.0000     276.9000
         597    16.809900     351.0000     322.3300     276.8900
         598    16.822200     340.0000     335.3100     276.8800
         599    16.834400     385.0000     353.4200     276.8600
         600    16.846700     358.0000     378.5200     276.8500
         601    16.858900     408.0000     413.3700     276.8400
         602    16.871200     447.0000     462.8500     276.8300
         603    16.883400     541.0000     534.4800     276.8200
         604    16.895700     632.0000     635.4300     276.8200
         605    16.907900     750.0000     760.1800     276.8100
         606    16.920200     869.0000     876.8000     276.8000
         607    16.932400     968.0000     971.5800     276.7900
         608    16.944700    1073.0000    1070.7900     276.7900
         609    16.956900    1126.0000    1156.6900     276.7800
         610    16.969200    1121.0000    1147.9100     276.7700
         611    16.981400    1002.0000    1011.4700     276.7700
         612    16.993700     894.0000     857.3300     276.7600
         613    17.005900     731.0000     749.6400     276.7600
         614    17.018200     654.0000     637.9500     276.7500
         615    17.030400     516.0000     513.0100     276.7500
         616    17.042700     404.0000     422.4600     276.7500
         617    17.054900     362.0000     371.9600     276.7400
         618    17.067200     353.0000     343.9900     276.7400
         619    17.079400     326.0000     327.1700     276.7400
         620    17.091700     318.0000     316.5700     276.7400
         621    17.103900     285.0000     308.9100     276.7400
         622    17.116200     323.0000     303.3600     276.7400
         623    17.128400     257.0000     299.1900     276.7400
         624    17.140700     289.0000     295.9700     276.7400
         625    17.152900     294.0000     293.4200     276.7400
         626    17.165200     305.0000     291.3700     276.7400
         627    17.177400     285.0000     289.6800     276.7500
         628    17.189700     270.0000     288.2900     276.7500
         629    17.201900     319.0000     287.1100     276.7500
         630    17.214200     277.0000     286.1200     276.7500
         631    17.226500     266.0000     285.2600     276.7600
         632    17.238700     298.0000     284.5300     276.7600
         633    17.251000     292.0000     283.8900     276.7700
         634    17.263200     291.0000     283.3300     276.7700
         635    17.275500     269.0000     282.8400     276.7800
         636    17.287700     285.0000     282.4100     276.7900
         637    17.300000     260.0000     282.0200     276.7900
         638    17.312200     292.0000     281.6800     276.8000
         639    17.324500     278.0000     281.3700     276.8100
         640    17.336700     284.0000     281.1000     276.8200
         641    17.349000     281.0000     280.8500     276.8200
         642    17.361200     253.0000     280.6300     276.8300
         643    17.373500     294.0000     280.4300     276.8400
         644    17.385700     265.0000     280.2400     276.8500
         645    17.398000     260.0000     280.0800     276.8600
         646    17.410200     294.0000     279.9300     276.8700
         647    17.422500     266.0000     279.7900     276.8900
         648    17.434700     272.0000     279.6700     276.9000
         649    17.447000     309.0000     279.5500     276.9100
         650    17.459200     294.0000     279.4500     276.9200
         651    17.471500     278.0000     279.3500     276.9400
         652    17.483700     277.0000     279.2700     276.9500
         653    17.496000     300.0000     279.1900     276.9600
         654    17.508200     278.0000     279.1200     276.9800
         655    17.520500     300.0000     279.0500     276.9900
         656    17.532700     281.0000     278.9900     277.0100
         657    17.545000     270.0000     278.9400     277.0200
         658    17.557200     275.0000     278.8900     277.0400
         659    17.569500     300.0000     278.8400     277.0600
         660    17.581700     276.0000     278.8000     277.0700
         661    17.594000     259.0000     278.7600     277.0900
         662    17.606200     280.0000     278.7300     277.1100
         663    17.618500     275.0000     278.6900     277.1300
         664    17.630700     291.0000     278.6600     277.1500
         665    17.643000     301.0000     278.6400     277.1700
         666    17.655200     291.0000     278.6200     277.1900
         667    17.667500     283.0000     278.6000     277.2100
         668    17.679700     302.0000     278.5900     277.2300
         669    17.692000     260.0000     278.5800     277.2500
         670    17.704200     270.0000     278.5700     277.2700
         671    17.716500     299.0000     278.5800     277.2900
         672    17.728700     285.0000     278.5900     277.3100
         673    17.741000     317.0000     278.6200     277.3400
         674    17.753200     257.0000     278.6800     277.3600
         675    17.765500     286.0000     278.7900     277.3800
         676    17.777700     251.0000     279.0100     277.4100
         677    17.790000     289.0000     279.1000     277.4300
         678    17.802200     291.0000     279.1400     277.4600
         679    17.814500     263.0000     279.3200     277.4800
         680    17.826700     308.0000     279.6100     277.5100
         681    17.839000     250.0000     279.6200     277.5300
         682    17.851300     292.0000     279.0300     277.5600
         683    17.863500     279.0000     278.9500     277.5900
         684    17.875800     264.0000     279.0300     277.6100
         685    17.888000     277.0000     278.9000     277.6400
         686    17.900300     263.0000     278.6500     277.6700
         687    17.912500     251.0000     278.6300     277.7000
         688    17.924800     275.0000     278.6300     277.7300
         689    17.937000     276.0000     278.6400     277.7600
         690    17.949300     309.0000     278.6600     277.7900
         691    17.961500     277.0000     278.6800     277.8200
         692    17.973800     287.0000     278.7000     277.8500
         693    17.986000     256.0000     278.7200     277.8800
         694    17.998300     277.0000     278.7500     277.9100
         695    18.010500     305.0000     278.7700     277.9400
         696    18.022800     332.0000     278.8000     277.9700
         697    18.035000     297.0000     278.8300     278.0100
         698    18.047300     270.0000     278.8600     278.0400
         699    18.059500     267.0000     278.8900     278.0700
         700    18.071800     275.0000     278.9300     278.1100
         701    18.084000     271.0000     278.9600     278.1400
         702    18.096300     296.0000     279.0000     278.1700
         703    18.108500     285.0000     279.0400     278.2100
         704    18.120800     265.0000     279.0900     278.2400
         705    18.133000     262.0000     279.1400     278.2800
         706    18.145300     266.0000     279.1900     278.3200
         707    18.157500     282.0000     279.2500     278.3500
         708    18.169800     283.0000     279.3200     278.3900
         709    18.182000     242.0000     279.3900     278.4300
         710    18.194300     292.0000     279.4800     278.4600
         711    18.206500     295.0000     279.5800     278.5000
         712    18.218800     269.0000     279.6900     278.5400
         713    18.231000     287.0000     279.8400     278.5800
         714    18.243300     283.0000     280.0100     278.6200
         715    18.255500     285.0000     280.2400     278.6600
         716    18.267800     288.0000     280.5300     278.7000
         717    18.280000     269.0000     280.8500     278.7400
         718    18.292300     312.0000     281.3300     278.7800
         719    18.304500     287.0000     281.9800     278.8200
         720    18.316800     299.0000     282.8600     278.8600
         721    18.329000     274.0000     284.0200     278.9000
         722    18.341300     259.0000     285.4900     278.9400
         723    18.353500     269.0000     287.1700     278.9800
         724    18.365800     275.0000     288.8400     279.0300
         725    18.378000     284.0000     290.3600     279.0700
         726    18.390300     298.0000     291.7000     279.1100
         727    18.402500     272.0000     292.5500     279.1500
         728    18.414800     308.0000     292.3800     279.2000
         729    18.427000     249.0000     291.1100     279.2400
         730    18.439300     307.0000     289.4400     279.2900
         731    18.451500     285.0000     287.8900     279.3300
         732    18.463800     282.0000     286.3600     279.3800
         733    18.476000     283.0000     284.7900     279.4200
         734    18.488300     305.0000     283.4300     279.4700
         735    18.500600     298.0000     282.4600     279.5100
         736    18.512800     286.0000     281.8400     279.5600
         737    18.525100     306.0000     281.4500     279.6100
         738    18.537300     269.0000     281.2100     279.6500
         739    18.549600     247.0000     281.0600     279.7000
         740    18.561800     283.0000     280.9500     279.7500
         741    18.574100     285.0000     280.8900     279.8000
         742    18.586300     264.0000     280.8700     279.8500
         743    18.598600     260.0000     280.8400     279.8900
         744    18.610800     303.0000     280.8100     279.9400
         745    18.623100     295.0000     280.8000     279.9900
         746    18.635300     292.0000     280.8200     280.0400
         747    18.647600     313.0000     280.8300     280.0900
         748    18.659800     273.0000     280.8400     280.1400
         749    18.672100     292.0000     280.8600     280.1900
         750    18.684300     263.0000     280.8900     280.2400
         751    18.696600     261.0000     280.9200     280.3000
         752    18.708800     294.0000     280.9600     280.3500
         753    18.721100     296.0000     281.0000     280.4000
         754    18.733300     305.0000     281.0400     280.4500
         755    18.745600     263.0000     281.0800     280.5000
         756    18.757800     304.0000     281.1300     280.5600
         757    18.770100     306.0000     281.1800     280.6100
         758    18.782300     263.0000     281.2400     280.6600
         759    18.794600     279.0000     281.2900     280.7100
         760    18.806800     266.0000     281.3400     280.7700
         761    18.819100     276.0000     281.4000     280.8200
         762    18.831300     287.0000     281.4700     280.8800
         763    18.843600     315.0000     281.4900     280.9300
         764    18.855800     261.0000     281.5200     280.9900
         765    18.868100     286.0000     281.5700     281.0400
         766    18.880300     251.0000     281.6300     281.1000
         767    18.892600     269.0000     281.6600     281.1500
         768    18.904800     255.0000     281.7000     281.2100
         769    18.917100     281.0000     281.7600     281.2600
         770    18.929300     309.0000     281.8100     281.3200
         771    18.941600     302.0000     281.8700     281.3800
         772    18.953800     254.0000     281.9200     281.4300
         773    18.966100     293.0000     281.9700     281.4900
         774    18.978300     287.0000     282.0300     281.5500
         775    18.990600     275.0000     282.0900     281.6100
         776    19.002800     315.0000     282.1400     281.6600
         777    19.015100     295.0000     282.2000     281.7200
         778    19.027300     265.0000     282.2600     281.7800
         779    19.039600     297.0000     282.3100     281.8400
         780    19.051800     287.0000     282.3700     281.9000
         781    19.064100     274.0000     282.4300     281.9600
         782    19.076300     267.0000     282.4900     282.0200
         783    19.088600     275.0000     282.5500     282.0800
         784    19.100800     284.0000     282.6100     282.1400
         785    19.113100     282.0000     282.6700     282.2000
         786    19.125300     278.0000     282.7300     282.2600
         787    19.137600     281.0000     282.7900     282.3200
         788    19.149900     276.0000     282.8600     282.3800
         789    19.162100     300.0000     282.9200     282.4400
         790    19.174400     289.0000     282.9800     282.5000
         791    19.186600     299.0000     283.0400     282.5600
         792    19.198900     270.0000     283.1100     282.6200
         793    19.211100     272.0000     283.1700     282.6800
         794    19.223400     291.0000     283.2300     282.7500
         795    19.235600     294.0000     283.3000     282.8100
         796    19.247900     294.0000     283.3600     282.8700
         797    19.260100     309.0000     283.4300     282.9300
         798    19.272400     294.0000     283.4900     283.0000
         799    19.284600     258.0000     283.5600     283.0600
         800    19.296900     255.0000     283.6300     283.1200
         801    19.309100     271.0000     283.6900     283.1800
         802    19.321400     293.0000     283.7600     283.2500
         803    19.333600     256.0000     283.8300     283.3100
         804    19.345900     274.0000     283.9000     283.3800
         805    19.358100     295.0000     283.9700     283.4400
         806    19.370400     303.0000     284.0400     283.5000
         807    19.382600     279.0000     284.1100     283.5700
         808    19.394900     315.0000     284.1800     283.6300
         809    19.407100     299.0000     284.2600     283.7000
         810    19.419400     274.0000     284.3400     283.7600
         811    19.431600     285.0000     284.4200     283.8300
         812    19.443900     294.0000     284.5100     283.8900
         813    19.456100     256.0000     284.6300     283.9600
         814    19.468400     243.0000     284.7900     284.0300
         815    19.480600     286.0000     284.8800     284.0900
         816    19.492900     303.0000     284.9800     284.1600
         817    19.505100     293.0000     285.1200     284.2200
         818    19.517400     286.0000     285.3100     284.2900
         819    19.529600     278.0000     285.3600     284.3600
         820    19.541900     284.0000     285.2200     284.4200
         821    19.554100     307.0000     285.2700     284.4900
         822    19.566400     302.0000     285.3800     284.5600
         823    19.578600     299.0000     285.4400     284.6300
         824    19.590900     290.0000     285.4000     284.6900
         825    19.603100     272.0000     285.4600     284.7600
         826    19.615400     288.0000     285.5300     284.8300
         827    19.627600     292.0000     285.6100     284.9000
         828    19.639900     280.0000     285.6900     284.9600
         829    19.652100     298.0000     285.7800     285.0300
         830    19.664400     280.0000     285.8700     285.1000
         831    19.676600     289.0000     285.9500     285.1700
         832    19.688900     306.0000     286.0400     285.2400
         833    19.701100     283.0000     286.1300     285.3100
         834    19.713400     294.0000     286.2300     285.3700
         835    19.725600     290.0000     286.3200     285.4400
         836    19.737900     272.0000     286.4200     285.5100
         837    19.750100     300.0000     286.5200     285.5800
         838    19.762400     283.0000     286.6300     285.6500
         839    19.774700     288.0000     286.7400     285.7200
         840    19.786900     292.0000     286.8500     285.7900
         841    19.799200     296.0000     286.9700     285.8600
         842    19.811400     310.0000     287.0900     285.9300
         843    19.823700     275.0000     287.2200     286.0000
         844    19.835900     279.0000     287.3500     286.0700
         845    19.848200     283.0000     287.4900     286.1400
         846    19.860400     274.0000     287.6500     286.2100
         847    19.872700     287.0000     287.8100     286.2800
         848    19.884900     270.0000     287.9900     286.3500
         849    19.897200     289.0000     288.1800     286.4200
         850    19.909400     306.0000     288.3900     286.4900
         851    19.921700     307.0000     288.6300     286.5600
         852    19.933900     271.0000     288.9000     286.6300
         853    19.946200     298.0000     289.2100     286.7000
         854    19.958400     292.0000     289.5700     286.7700
         855    19.970700     291.0000     290.0000     286.8400
         856    19.982900     283.0000     290.5200     286.9200
         857    19.995200     270.0000     291.1500     286.9900
         858    20.007400     301.0000     291.9400     287.0600
         859    20.019700     262.0000     292.9400     287.1300
         860    20.031900     273.0000     294.2400     287.2000
         861    20.044200     319.0000     295.9500     287.2700
         862    20.056400     298.0000     298.2500     287.3400
         863    20.068700     320.0000     301.4100     287.4100
         864    20.080900     315.0000     305.7800     287.4900
         865    20.093200     321.0000     311.7600     287.5600
         866    20.105400     294.0000     319.6800     287.6300
         867    20.117700     338.0000     329.3800     287.7000
         868    20.129900     357.0000     339.7400     287.7700
         869    20.142200     360.0000     349.5500     287.8500
         870    20.154400     366.0000     358.5900     287.9200
         871    20.166700     396.0000     365.9800     287.9900
         872    20.178900     438.0000     368.4800     288.0600
         873    20.191200     391.0000     363.3900     288.1300
         874    20.203400     377.0000     353.4800     288.2100
         875    20.215700     363.0000     343.9100     288.2800
         876    20.227900     364.0000     336.1800     288.3500
         877    20.240200     357.0000     327.2100     288.4200
         878    20.252400     328.0000     317.6000     288.4900
         879    20.264700     324.0000     309.5600     288.5700
         880    20.276900     333.0000     304.1000     288.6400
         881    20.289200     298.0000     300.4100     288.7100
         882    20.301400     309.0000     297.5300     288.7800
         883    20.313700     310.0000     295.8800     288.8600
         884    20.325900     286.0000     294.8500     288.9300
         885    20.338200     288.0000     294.0900     289.0000
         886    20.350400     321.0000     293.2600     289.0700
         887    20.362700     296.0000     292.7500     289.1500
         888    20.374900     288.0000     292.4200     289.2200
         889    20.387200     290.0000     292.1700     289.2900
         890    20.399400     323.0000     291.9900     289.3600
         891    20.411700     278.0000     291.8500     289.4400
         892    20.424000     308.0000     291.7400     289.5100
         893    20.436200     301.0000     291.6700     289.5800
         894    20.448500     322.0000     291.6200     289.6500
         895    20.460700     315.0000     291.5800     289.7300
         896    20.473000     313.0000     291.5600     289.8000
         897    20.485200     289.0000     291.5600     289.8700
         898    20.497500     278.0000     291.5700     289.9400
         899    20.509700     295.0000     291.5800     290.0200
         900    20.522000     295.0000     291.6100     290.0900
         901    20.534200     298.0000     291.6500     290.1600
         902    20.546500     302.0000     291.6900     290.2400
         903    20.558700     284.0000     291.7500     290.3100
         904    20.571000     332.0000     291.8300     290.3800
         905    20.583200     278.0000     291.9300     290.4500
         906    20.595500     298.0000     292.0800     290.5300
         907    20.607700     286.0000     292.3500     290.6000
         908    20.620000     310.0000     292.5300     290.6700
         909    20.632200     271.0000     292.6300     290.7400
         910    20.644500     322.0000     292.8600     290.8200
         911    20.656700     292.0000     293.2300     290.8900
         912    20.669000     287.0000     293.4500     290.9600
         913    20.681200     296.0000     292.8600     291.0300
         914    20.693500     323.0000     292.7600     291.1000
         915    20.705700     313.0000     292.8900     291.1800
         916    20.718000     295.0000     293.0400     291.2500
         917    20.730200     266.0000     292.8400     291.3200
         918    20.742500     320.0000     292.7300     291.3900
         919    20.754700     305.0000     292.7800     291.4600
         920    20.767000     320.0000     292.8500     291.5400
         921    20.779200     293.0000     292.9400     291.6100
         922    20.791500     268.0000     293.0200     291.6800
         923    20.803700     311.0000     293.1100     291.7500
         924    20.816000     299.0000     293.2000     291.8200
         925    20.828200     298.0000     293.2900     291.9000
         926    20.840500     296.0000     293.3800     291.9700
         927    20.852700     298.0000     293.4800     292.0400
         928    20.865000     316.0000     293.5800     292.1100
         929    20.877200     309.0000     293.6800     292.1800
         930    20.889500     296.0000     293.7800     292.2500
         931    20.901700     263.0000     293.8900     292.3300
         932    20.914000     296.0000     294.0000     292.4000
         933    20.926200     284.0000     294.1100     292.4700
         934    20.938500     299.0000     294.2200     292.5400
         935    20.950700     328.0000     294.3400     292.6100
         936    20.963000     303.0000     294.4600     292.6800
         937    20.975200     297.0000     294.5900     292.7500
         938    20.987500     279.0000     294.7200     292.8200
         939    20.999700     264.0000     294.8600     292.8900
         940    21.012000     300.0000     295.0000     292.9600
         941    21.024200     287.0000     295.1500     293.0300
         942    21.036500     286.0000     295.3100     293.1100
         943    21.048700     326.0000     295.4700     293.1800
         944    21.061000     300.0000     295.6500     293.2500
         945    21.073300     291.0000     295.8300     293.3200
         946    21.085500     302.0000     296.0300     293.3900
         947    21.097800     267.0000     296.2400     293.4600
         948    21.110000     335.0000     296.4700     293.5300
         949    21.122300     305.0000     296.7200     293.6000
         950    21.134500     302.0000     296.9900     293.6700
         951    21.146800     297.0000     297.2900     293.7400
         952    21.159000     292.0000     297.6300     293.8000
         953    21.171300     294.0000     298.0100     293.8700
         954    21.183500     279.0000     298.4400     293.9400
         955    21.195800     303.0000     298.9400     294.0100
         956    21.208000     327.0000     299.5200     294.0800
         957    21.220300     309.0000     300.2100     294.1500
         958    21.232500     291.0000     301.0500     294.2200
         959    21.244800     312.0000     302.0700     294.2900
         960    21.257000     294.0000     303.3400     294.3600
         961    21.269300     273.0000     304.9400     294.4300
         962    21.281500     312.0000     307.0000     294.4900
         963    21.293800     304.0000     309.6800     294.5600
         964    21.306000     281.0000     313.2400     294.6300
         965    21.318300     310.0000     317.9800     294.7000
         966    21.330500     338.0000     324.2400     294.7700
         967    21.342800     331.0000     332.2700     294.8300
         968    21.355000     364.0000     341.9300     294.9000
         969    21.367300     296.0000     352.4700     294.9700
         970    21.379500     310.0000     362.8900     295.0400
         971    21.391800     350.0000     372.4500     295.1000
         972    21.404000     367.0000     380.0300     295.1700
         973    21.416300     358.0000     383.4300     295.2400
         974    21.428500     353.0000     380.8300     295.3000
         975    21.440800     338.0000     373.4400     295.3700
         976    21.453000     350.0000     364.6400     295.4400
         977    21.465300     320.0000     356.2700     295.5000
         978    21.477500     356.0000     347.8600     295.5700
         979    21.489800     352.0000     338.9600     295.6300
         980    21.502000     313.0000     330.4700     295.7000
         981    21.514300     346.0000     323.6700     295.7700
         982    21.526500     301.0000     319.0200     295.8300
         983    21.538800     304.0000     316.1100     295.9000
         984    21.551000     349.0000     314.4400     295.9600
         985    21.563300     304.0000     313.6100     296.0300
         986    21.575500     314.0000     313.5000     296.0900
         987    21.587800     268.0000     313.9900     296.1600
         988    21.600000     305.0000     315.0300     296.2200
         989    21.612300     306.0000     316.6600     296.2800
         990    21.624500     353.0000     318.9500     296.3500
         991    21.636800     311.0000     321.7300     296.4100
         992    21.649000     332.0000     325.7900     296.4800
         993    21.661300     338.0000     331.2000     296.5400
         994    21.673500     326.0000     338.4400     296.6000
         995    21.685800     349.0000     348.2500     296.6700
         996    21.698100     376.0000     361.7100     296.7300
         997    21.710300     388.0000     380.3700     296.7900
         998    21.722600     386.0000     406.2500     296.8600
         999    21.734800     433.0000     441.3700     296.9200
        1000    21.747100     506.0000     486.0500     296.9800
        1001    21.759300     545.0000     536.7000     297.0400
        1002    21.771600     528.0000     587.4800     297.1000
        1003    21.783800     597.0000     635.5800     297.1700
        1004    21.796100     614.0000     677.5500     297.2300
        1005    21.808300     689.0000     700.3600     297.2900
        1006    21.820600     730.0000     688.0600     297.3500
        1007    21.832800     660.0000     645.5700     297.4100
        1008    21.845100     574.0000     597.7700     297.4700
        1009    21.857300     546.0000     557.9800     297.5300
        1010    21.869600     485.0000     519.3200     297.5900
        1011    21.881800     468.0000     474.3900     297.6500
        1012    21.894100     440.0000     428.3300     297.7100
        1013    21.906300     369.0000     390.9200     297.7700
        1014    21.918600     308.0000     365.4600     297.8300
        1015    21.930800     312.0000     348.8300     297.8900
        1016    21.943100     344.0000     337.7600     297.9500
        1017    21.955300     314.0000     329.8000     298.0100
        1018    21.967600     314.0000     324.1800     298.0700
        1019    21.979800     324.0000     320.1200     298.1300
        1020    21.992100     315.0000     317.0700     298.1800
        1021    22.004300     298.0000     314.7200     298.2400
        1022    22.016600     336.0000     312.8900     298.3000
        1023    22.028800     329.0000     311.4500     298.3600
        1024    22.041100     312.0000     310.3200     298.4200
        1025    22.053300     313.0000     309.4500     298.4700
        1026    22.065600     288.0000     308.8200     298.5300
        1027    22.077800     302.0000     308.4000     298.5900
        1028    22.090100     310.0000     308.2100     298.6400
        1029    22.102300     309.0000     308.2700     298.7000
        1030    22.114600     346.0000     308.6400     298.7500
        1031    22.126800     347.0000     309.3400     298.8100
        1032    22.139100     293.0000     310.3700     298.8700
        1033    22.151300     306.0000     311.6000     298.9200
        1034    22.163600     295.0000     312.8700     298.9800
        1035    22.175800     318.0000     314.0800     299.0300
        1036    22.188100     318.0000     315.0800     299.0900
        1037    22.200300     329.0000     315.4900     299.1400
        1038    22.212600     314.0000     314.9200     299.1900
        1039    22.224800     296.0000     313.5500     299.2500
        1040    22.237100     288.0000     312.0300     299.3000
        1041    22.249300     298.0000     310.7000     299.3500
        1042    22.261600     280.0000     309.4000     299.4100
        1043    22.273800     301.0000     307.9600     299.4600
        1044    22.286100     274.0000     306.5000     299.5100
        1045    22.298300     273.0000     305.3000     299.5700
        1046    22.310600     305.0000     304.4200     299.6200
        1047    22.322800     304.0000     303.8200     299.6700
        1048    22.335100     306.0000     303.4100     299.7200
        1049    22.347400     291.0000     303.1100     299.7700
        1050    22.359600     292.0000     302.8900     299.8200
        1051    22.371900     316.0000     302.7400     299.8700
        1052    22.384100     304.0000     302.6100     299.9300
        1053    22.396400     316.0000     302.5100     299.9800
        1054    22.408600     326.0000     302.4300     300.0300
        1055    22.420900     295.0000     302.3700     300.0800
        1056    22.433100     308.0000     302.3200     300.1200
        1057    22.445400     305.0000     302.2800     300.1700
        1058    22.457600     327.0000     302.2400     300.2200
        1059    22.469900     284.0000     302.2200     300.2700
        1060    22.482100     295.0000     302.2000     300.3200
        1061    22.494400     325.0000     302.1800     300.3700
        1062    22.506600     310.0000     302.1700     300.4200
        1063    22.518900     299.0000     302.1700     300.4600
        1064    22.531100     357.0000     302.1700     300.5100
        1065    22.543400     297.0000     302.1700     300.5600
        1066    22.555600     309.0000     302.1700     300.6000
        1067    22.567900     296.0000     302.1800     300.6500
        1068    22.580100     300.0000     302.1900     300.7000
        1069    22.592400     290.0000     302.2000     300.7400
        1070    22.604600     280.0000     302.2100     300.7900
        1071    22.616900     302.0000     302.2300     300.8300
        1072    22.629100     322.0000     302.2400     300.8800
        1073    22.641400     323.0000     302.2600     300.9200
        1074    22.653600     307.0000     302.2900     300.9700
        1075    22.665900     293.0000     302.3100     301.0100
        1076    22.678100     294.0000     302.3400     301.0600
        1077    22.690400     314.0000     302.3800     301.1000
        1078    22.702600     281.0000     302.4300     301.1400
        1079    22.714900     305.0000     302.5000     301.1900
        1080    22.727100     298.0000     302.6200     301.2300
        1081    22.739400     323.0000     302.8600     301.2700
        1082    22.751600     332.0000     303.0600     301.3100
        1083    22.763900     296.0000     303.1400     301.3600
        1084    22.776100     302.0000     303.3400     301.4000
        1085    22.788400     348.0000     303.7000     301.4400
        1086    22.800600     322.0000     303.9500     301.4800
        1087    22.812900     310.0000     303.3200     301.5200
        1088    22.825100     307.0000     303.0400     301.5600
        1089    22.837400     310.0000     303.1100     301.6000
        1090    22.849600     324.0000     303.2500     301.6400
        1091    22.861900     332.0000     303.2000     301.6800
        1092    22.874100     317.0000     302.8700     301.7200
        1093    22.886400     282.0000     302.7900     301.7600
        1094    22.898600     334.0000     302.7900     301.8000
        1095    22.910900     303.0000     302.8100     301.8400
        1096    22.923100     294.0000     302.8300     301.8700
        1097    22.935400     274.0000     302.8600     301.9100
        1098    22.947600     292.0000     302.8900     301.9500
        1099    22.959900     316.0000     302.9100     301.9900
        1100    22.972100     303.0000     302.9400     302.0200
        1101    22.984400     287.0000     302.9700     302.0600
        1102    22.996700     308.0000     303.0000     302.0900
        1103    23.008900     263.0000     303.0300     302.1300
        1104    23.021200     338.0000     303.0500     302.1700
        1105    23.033400     306.0000     303.0800     302.2000
        1106    23.045700     291.0000     303.1100     302.2400
        1107    23.057900     331.0000     303.1400     302.2700
        1108    23.070200     302.0000     303.1700     302.3000
        1109    23.082400     311.0000     303.2000     302.3400
        1110    23.094700     330.0000     303.2300     302.3700
        1111    23.106900     305.0000     303.2500     302.4000
        1112    23.119200     286.0000     303.2800     302.4400
        1113    23.131400     282.0000     303.3100     302.4700
        1114    23.143700     330.0000     303.3400     302.5000
        1115    23.155900     320.0000     303.3700     302.5300
        1116    23.168200     285.0000     303.4000     302.5700
        1117    23.180400     309.0000     303.4200     302.6000
        1118    23.192700     314.0000     303.4500     302.6300
        1119    23.204900     332.0000     303.4800     302.6600
        1120    23.217200     303.0000     303.5100     302.6900
        1121    23.229400     273.0000     303.5300     302.7200
        1122    23.241700     316.0000     303.5600     302.7500
        1123    23.253900     296.0000     303.5900     302.7800
        1124    23.266200     298.0000     303.6100     302.8100
        1125    23.278400     330.0000     303.6400     302.8300
        1126    23.290700     313.0000     303.6700     302.8600
        1127    23.302900     332.0000     303.6900     302.8900
        1128    23.315200     307.0000     303.7200     302.9200
        1129    23.327400     338.0000     303.7500     302.9500
        1130    23.339700     287.0000     303.7700     302.9700
        1131    23.351900     335.0000     303.8000     303.0000
        1132    23.364200     300.0000     303.8200     303.0200
        1133    23.376400     320.0000     303.8500     303.0500
        1134    23.388700     286.0000     303.8700     303.0800
        1135    23.400900     321.0000     303.9000     303.1000
        1136    23.413200     295.0000     303.9200     303.1300
        1137    23.425400     314.0000     303.9500     303.1500
        1138    23.437700     285.0000     303.9700     303.1700
        1139    23.449900     311.0000     304.0000     303.2000
        1140    23.462200     307.0000     304.0200     303.2200
        1141    23.474400     313.0000     304.0400     303.2400
        1142    23.486700     302.0000     304.0700     303.2700
        1143    23.498900     350.0000     304.0900     303.2900
        1144    23.511200     317.0000     304.1100     303.3100
        1145    23.523400     301.0000     304.1400     303.3300
        1146    23.535700     305.0000     304.1600     303.3600
        1147    23.547900     306.0000     304.1800     303.3800
        1148    23.560200     296.0000     304.2000     303.4000
        1149    23.572400     306.0000     304.2200     303.4200
        1150    23.584700     315.0000     304.2500     303.4400
        1151    23.596900     313.0000     304.2700     303.4600
        1152    23.609200     287.0000     304.2900     303.4800
        1153    23.621400     302.0000     304.3100     303.4900
        1154    23.633700     328.0000     304.3300     303.5100
        1155    23.646000     297.0000     304.3500     303.5300
        1156    23.658200     263.0000     304.3700     303.5500
        1157    23.670500     342.0000     304.3900     303.5700
        1158    23.682700     336.0000     304.4100     303.5800
        1159    23.695000     303.0000     304.4300     303.6000
        1160    23.707200     329.0000     304.4500     303.6200
        1161    23.719500     327.0000     304.4700     303.6300
        1162    23.731700     291.0000     304.4900     303.6500
        1163    23.744000     319.0000     304.5100     303.6600
        1164    23.756200     278.0000     304.5200     303.6800
        1165    23.768500     295.0000     304.5400     303.6900
        1166    23.780700     341.0000     304.5600     303.7100
        1167    23.793000     318.0000     304.5800     303.7200
        1168    23.805200     292.0000     304.5900     303.7300
        1169    23.817500     280.0000     304.6100     303.7500
        1170    23.829700     309.0000     304.6300     303.7600
        1171    23.842000     293.0000     304.6500     303.7700
        1172    23.854200     327.0000     304.6600     303.7800
        1173    23.866500     301.0000     304.6800     303.8000
        1174    23.878700     347.0000     304.6900     303.8100
        1175    23.891000     297.0000     304.7100     303.8200
        1176    23.903200     302.0000     304.7300     303.8300
        1177    23.915500     307.0000     304.7400     303.8400
        1178    23.927700     315.0000     304.7600     303.8500
        1179    23.940000     313.0000     304.7800     303.8600
        1180    23.952200     306.0000     304.7900     303.8700
        1181    23.964500     272.0000     304.8100     303.8800
        1182    23.976700     302.0000     304.8300     303.8800
        1183    23.989000     328.0000     304.8500     303.8900
        1184    24.001200     307.0000     304.8700     303.9000
        1185    24.013500     294.0000     304.9100     303.9100
        1186    24.025700     283.0000     304.9700     303.9100
        1187    24.038000     312.0000     305.0800     303.9200
        1188    24.050200     305.0000     305.1200     303.9300
        1189    24.062500     320.0000     305.1700     303.9300
        1190    24.074700     322.0000     305.2800     303.9400
        1191    24.087000     283.0000     305.4400     303.9400
        1192    24.099200     310.0000     305.3900     303.9500
        1193    24.111500     297.0000     305.1500     303.9500
        1194    24.123700     288.0000     305.1200     303.9500
        1195    24.136000     279.0000     305.1700     303.9600
        1196    24.148200     298.0000     305.2300     303.9600
        1197    24.160500     297.0000     305.1800     303.9600
        1198    24.172700     282.0000     305.0600     303.9700
        1199    24.185000     319.0000     305.0400     303.9700
        1200    24.197200     294.0000     305.0400     303.9700
        1201    24.209500     318.0000     305.0500     303.9700
        1202    24.221700     318.0000     305.0600     303.9700
        1203    24.234000     296.0000     305.0700     303.9700
        1204    24.246200     312.0000     305.0800     303.9700
        1205    24.258500     309.0000     305.0900     303.9700
        1206    24.270700     300.0000     305.1000     303.9700
        1207    24.283000     299.0000     305.1100     303.9700
        1208    24.295300     310.0000     305.1200     303.9700
        1209    24.307500     308.0000     305.1300     303.9700
        1210    24.319800     272.0000     305.1300     303.9600
        1211    24.332000     311.0000     305.1400     303.9600
        1212    24.344300     310.0000     305.1500     303.9600
        1213    24.356500     285.0000     305.1600     303.9600
        1214    24.368800     331.0000     305.1700     303.9500
        1215    24.381000     317.0000     305.1800     303.9500
        1216    24.393300     307.0000     305.1900     303.9400
        1217    24.405500     309.0000     305.2000     303.9400
        1218    24.417800     313.0000     305.2100     303.9300
        1219    24.430000     301.0000     305.2200     303.9300
        1220    24.442300     297.0000     305.2300     303.9200
        1221    24.454500     315.0000     305.2400     303.9100
        1222    24.466800     291.0000     305.2500     303.9100
        1223    24.479000     324.0000     305.2600     303.9000
        1224    24.491300     333.0000     305.2700     303.8900
        1225    24.503500     319.0000     305.2700     303.8800
        1226    24.515800     299.0000     305.2800     303.8800
        1227    24.528000     314.0000     305.2900     303.8700
        1228    24.540300     298.0000     305.3000     303.8600
        1229    24.552500     311.0000     305.3100     303.8500
        1230    24.564800     299.0000     305.3200     303.8400
        1231    24.577000     329.0000     305.3400     303.8300
        1232    24.589300     298.0000     305.3500     303.8200
        1233    24.601500     314.0000     305.3600     303.8100
        1234    24.613800     303.0000     305.3700     303.8000
        1235    24.626000     312.0000     305.3800     303.7800
        1236    24.638300     323.0000     305.3900     303.7700
        1237    24.650500     309.0000     305.4000     303.7600
        1238    24.662800     329.0000     305.4200     303.7500
        1239    24.675000     289.0000     305.4300     303.7300
        1240    24.687300     336.0000     305.4400     303.7200
        1241    24.699500     290.0000     305.4600     303.7000
        1242    24.711800     285.0000     305.4700     303.6900
        1243    24.724000     310.0000     305.4900     303.6700
        1244    24.736300     309.0000     305.5000     303.6600
        1245    24.748500     277.0000     305.5200     303.6400
        1246    24.760800     306.0000     305.5400     303.6300
        1247    24.773000     327.0000     305.5500     303.6100
        1248    24.785300     288.0000     305.5700     303.5900
        1249    24.797500     312.0000     305.5900     303.5800
        1250    24.809800     292.0000     305.6100     303.5600
        1251    24.822000     297.0000     305.6300     303.5400
        1252    24.834300     290.0000     305.6600     303.5200
        1253    24.846500     304.0000     305.6800     303.5000
        1254    24.858800     308.0000     305.7100     303.4800
        1255    24.871000     307.0000     305.7300     303.4600
        1256    24.883300     286.0000     305.7600     303.4400
        1257    24.895500     310.0000     305.7900     303.4200
        1258    24.907800     321.0000     305.8200     303.4000
        1259    24.920100     307.0000     305.8500     303.3800
        1260    24.932300     311.0000     305.8900     303.3600
        1261    24.944600     302.0000     305.9200     303.3400
        1262    24.956800     328.0000     305.9600     303.3200
        1263    24.969100     297.0000     306.0000     303.2900
        1264    24.981300     286.0000     306.0500     303.2700
        1265    24.993600     338.0000     306.0900     303.2500
        1266    25.005800     326.0000     306.1400     303.2200
        1267    25.018100     346.0000     306.2000     303.2000
        1268    25.030300     296.0000     306.2500     303.1700
        1269    25.042600     278.0000     306.3100     303.1500
        1270    25.054800     315.0000     306.3800     303.1200
        1271    25.067100     308.0000     306.4500     303.1000
        1272    25.079300     289.0000     306.5200     303.0700
        1273    25.091600     320.0000     306.6100     303.0400
        1274    25.103800     307.0000     306.7000     303.0200
        1275    25.116100     340.0000     306.7900     302.9900
        1276    25.128300     319.0000     306.9000     302.9600
        1277    25.140600     335.0000     307.0300     302.9300
        1278    25.152800     281.0000     307.1900     302.9100
        1279    25.165100     298.0000     307.3900     302.8800
        1280    25.177300     286.0000     307.7300     302.8500
        1281    25.189600     327.0000     308.1300     302.8200
        1282    25.201800     316.0000     308.4000     302.7900
        1283    25.214100     315.0000     308.8100     302.7600
        1284    25.226300     272.0000     309.5100     302.7300
        1285    25.238600     349.0000     310.4600     302.7000
        1286    25.250800     307.0000     310.5500     302.6600
        1287    25.263100     301.0000     310.3300     302.6300
        1288    25.275300     303.0000     310.8700     302.6000
        1289    25.287600     296.0000     311.9500     302.5700
        1290    25.299800     330.0000     313.0800     302.5300
        1291    25.312100     308.0000     311.7900     302.5000
        1292    25.324300     310.0000     310.7300     302.4700
        1293    25.336600     312.0000     310.9100     302.4300
        1294    25.348800     320.0000     311.4700     302.4000
        1295    25.361100     354.0000     312.1500     302.3600
        1296    25.373300     291.0000     312.0300     302.3300
        1297    25.385600     319.0000     311.7500     302.2900
        1298    25.397800     316.0000     312.1000     302.2500
        1299    25.410100     330.0000     312.6100     302.2200
        1300    25.422300     319.0000     313.2100     302.1800
        1301    25.434600     281.0000     313.8900     302.1400
        1302    25.446800     320.0000     314.6500     302.1000
        1303    25.459100     310.0000     315.5200     302.0700
        1304    25.471300     290.0000     316.4900     302.0300
        1305    25.483600     302.0000     317.6000     301.9900
        1306    25.495800     304.0000     318.8700     301.9500
        1307    25.508100     322.0000     320.3200     301.9100
        1308    25.520300     334.0000     322.0000     301.8700
        1309    25.532600     317.0000     323.9500     301.8300
        1310    25.544800     350.0000     326.2400     301.7900
        1311    25.557100     337.0000     328.7300     301.7500
        1312    25.569400     329.0000     331.9100     301.7000
        1313    25.581600     313.0000     335.7300     301.6600
        1314    25.593900     377.0000     340.3600     301.6200
        1315    25.606100     339.0000     346.0000     301.5800
        1316    25.618400     356.0000     352.9300     301.5300
        1317    25.630600     315.0000     361.5100     301.4900
        1318    25.642900     362.0000     372.2200     301.4500
        1319    25.655100     386.0000     385.7900     301.4000
        1320    25.667400     416.0000     403.3200     301.3600
        1321    25.679600     399.0000     426.4600     301.3100
        1322    25.691900     431.0000     457.5900     301.2700
        1323    25.704100     529.0000     499.9200     301.2200
        1324    25.716400     570.0000     556.9900     301.1700
        1325    25.728600     613.0000     631.1600     301.1300
        1326    25.740900     668.0000     720.9500     301.0800
        1327    25.753100     815.0000     819.7400     301.0300
        1328    25.765400     848.0000     919.0300     300.9800
        1329    25.777600     974.0000    1009.4900     300.9400
        1330    25.789900    1026.0000    1074.8500     300.8900
        1331    25.802100    1048.0000    1092.3600     300.8400
        1332    25.814400    1050.0000    1053.5800     300.7900
        1333    25.826600     944.0000     981.1700     300.7400
        1334    25.838900     908.0000     908.2400     300.6900
        1335    25.851100     832.0000     846.9400     300.6400
        1336    25.863400     709.0000     786.6300     300.5900
        1337    25.875600     677.0000     714.0000     300.5400
        1338    25.887900     623.0000     631.2400     300.4800
        1339    25.900100     565.0000     553.2200     300.4300
        1340    25.912400     509.0000     491.0900     300.3800
        1341    25.924600     474.0000     446.1400     300.3300
        1342    25.936900     397.0000     414.7300     300.2700
        1343    25.949100     348.0000     392.7500     300.2200
        1344    25.961400     349.0000     377.1400     300.1700
        1345    25.973600     343.0000     365.9100     300.1100
        1346    25.985900     369.0000     357.8300     300.0600
        1347    25.998100     322.0000     352.2200     300.0000
        1348    26.010400     365.0000     348.8300     299.9500
        1349    26.022600     314.0000     347.9900     299.8900
        1350    26.034900     335.0000     350.8800     299.8400
        1351    26.047100     355.0000     354.5800     299.7800
        1352    26.059400     378.0000     359.3300     299.7200
        1353    26.071600     339.0000     368.0600     299.6600
        1354    26.083900     363.0000     380.1700     299.6100
        1355    26.096100     397.0000     388.5500     299.5500
        1356    26.108400     382.0000     382.8300     299.4900
        1357    26.120600     395.0000     383.1000     299.4300
        1358    26.132900     394.0000     382.5900     299.3700
        1359    26.145100     372.0000     378.2100     299.3100
        1360    26.157400     378.0000     372.0800     299.2500
        1361    26.169600     341.0000     361.0900     299.1900
        1362    26.181900     378.0000     352.5700     299.1300
        1363    26.194200     362.0000     347.5100     299.0700
        1364    26.206400     329.0000     341.2000     299.0100
        1365    26.218700     327.0000     334.0000     298.9500
        1366    26.230900     333.0000     327.9600     298.8900
        1367    26.243200     318.0000     323.9300     298.8200
        1368    26.255400     302.0000     321.6800     298.7600
        1369    26.267700     337.0000     320.8200     298.7000
        1370    26.279900     311.0000     321.3400     298.6300
        1371    26.292200     329.0000     323.3700     298.5700
        1372    26.304400     369.0000     325.3300     298.5100
        1373    26.316700     323.0000     327.8200     298.4400
        1374    26.328900     333.0000     332.2600     298.3800
        1375    26.341200     315.0000     338.8600     298.3100
        1376    26.353400     327.0000     343.7700     298.2500
        1377    26.365700     314.0000     346.7500     298.1800
        1378    26.377900     349.0000     356.4300     298.1100
        1379    26.390200     323.0000     372.4400     298.0500
        1380    26.402400     349.0000     392.9200     297.9800
        1381    26.414700     396.0000     414.4400     297.9100
        1382    26.426900     370.0000     432.3700     297.8400
        1383    26.439200     375.0000     450.2600     297.7800
        1384    26.451400     401.0000     463.3300     297.7100
        1385    26.463700     425.0000     462.4000     297.6400
        1386    26.475900     381.0000     446.6200     297.5700
        1387    26.488200     368.0000     426.9000     297.5000
        1388    26.500400     380.0000     412.6600     297.4300
        1389    26.512700     356.0000     403.6200     297.3600
        1390    26.524900     378.0000     393.7300     297.2900
        1391    26.537200     302.0000     378.3700     297.2200
        1392    26.549400     342.0000     359.8900     297.1500
        1393    26.561700     318.0000     344.1400     297.0700
        1394    26.573900     309.0000     334.1000     297.0000
        1395    26.586200     307.0000     329.5800     296.9300
        1396    26.598400     332.0000     325.9400     296.8600
        1397    26.610700     324.0000     324.1000     296.7800
        1398    26.622900     338.0000     325.2900     296.7100
        1399    26.635200     338.0000     328.8600     296.6400
        1400    26.647400     361.0000     325.3900     296.5600
        1401    26.659700     313.0000     315.0600     296.4900
        1402    26.671900     302.0000     312.3700     296.4100
        1403    26.684200     272.0000     312.5300     296.3400
        1404    26.696400     269.0000     314.4600     296.2600
        1405    26.708700     300.0000     316.4300     296.1800
        1406    26.720900     306.0000     311.6200     296.1100
        1407    26.733200     294.0000     308.6400     296.0300
        1408    26.745400     282.0000     309.0100     295.9500
        1409    26.757700     337.0000     310.5600     295.8800
        1410    26.769900     314.0000     309.7000     295.8000
        1411    26.782200     302.0000     305.7200     295.7200
        1412    26.794400     272.0000     304.6500     295.6400
        1413    26.806700     303.0000     304.6400     295.5600
        1414    26.818900     292.0000     305.1900     295.4900
        1415    26.831200     290.0000     305.6300     295.4100
        1416    26.843500     347.0000     303.7400     295.3300
        1417    26.855700     284.0000     302.2400     295.2500
        1418    26.868000     283.0000     301.8600     295.1700
        1419    26.880200     329.0000     301.7000     295.0800
        1420    26.892500     298.0000     301.6300     295.0000
        1421    26.904700     293.0000     301.6300     294.9200
        1422    26.917000     327.0000     301.8000     294.8400
        1423    26.929200     279.0000     302.1100     294.7600
        1424    26.941500     344.0000     302.1900     294.6800
        1425    26.953700     283.0000     302.4100     294.5900
        1426    26.966000     312.0000     302.8900     294.5100
        1427    26.978200     340.0000     303.4800     294.4300
        1428    26.990500     336.0000     302.7900     294.3400
        1429    27.002700     310.0000     301.9900     294.2600
        1430    27.015000     309.0000     301.9100     294.1700
        1431    27.027200     315.0000     302.0700     294.0900
        1432    27.039500     313.0000     302.3900     294.0000
        1433    27.051700     286.0000     302.5300     293.9200
        1434    27.064000     317.0000     301.9900     293.8300
        1435    27.076200     291.0000     301.8300     293.7500
        1436    27.088500     321.0000     301.9100     293.6600
        1437    27.100700     299.0000     302.0600     293.5700
        1438    27.113000     324.0000     302.2400     293.4900
        1439    27.125200     292.0000     302.4600     293.4000
        1440    27.137500     321.0000     302.7100     293.3100
        1441    27.149700     284.0000     303.0000     293.2200
        1442    27.162000     337.0000     303.3300     293.1300
        1443    27.174200     324.0000     303.7100     293.0500
        1444    27.186500     317.0000     304.1600     292.9600
        1445    27.198700     293.0000     304.6700     292.8700
        1446    27.211000     281.0000     305.2700     292.7800
        1447    27.223200     324.0000     305.9800     292.6900
        1448    27.235500     302.0000     306.8100     292.6000
        1449    27.247700     314.0000     307.7900     292.5100
        1450    27.260000     316.0000     308.9500     292.4200
        1451    27.272200     329.0000     310.3500     292.3200
        1452    27.284500     307.0000     312.0500     292.2300
        1453    27.296700     284.0000     314.1700     292.1400
        1454    27.309000     329.0000     316.6500     292.0500
        1455    27.321200     315.0000     320.1200     291.9600
        1456    27.333500     335.0000     324.7700     291.8600
        1457    27.345700     340.0000     331.0200     291.7700
        1458    27.358000     340.0000     339.2200     291.6800
        1459    27.370200     316.0000     349.2800     291.5800
        1460    27.382500     324.0000     360.5700     291.4900
        1461    27.394700     340.0000     372.2300     291.3900
        1462    27.407000     362.0000     383.3100     291.3000
        1463    27.419200     371.0000     391.9400     291.2000
        1464    27.431500     335.0000     395.3800     291.1100
        1465    27.443700     390.0000     392.7400     291.0100
        1466    27.456000     350.0000     387.1000     290.9200
        1467    27.468200     358.0000     382.5800     290.8200
        1468    27.480500     405.0000     380.5800     290.7200
        1469    27.492800     354.0000     379.7700     290.6300
        1470    27.505000     369.0000     378.2100     290.5300
        1471    27.517300     364.0000     375.6900     290.4300
        1472    27.529500     370.0000     374.1100     290.3300
        1473    27.541800     372.0000     375.4900     290.2400
        1474    27.554000     372.0000     380.6100     290.1400
        1475    27.566300     389.0000     389.5800     290.0400
        1476    27.578500     367.0000     402.5000     289.9400
        1477    27.590800     399.0000     419.9100     289.8400
        1478    27.603000     434.0000     443.0000     289.7400
        1479    27.615300     446.0000     474.0200     289.6400
        1480    27.627500     504.0000     516.7700     289.5400
        1481    27.639800     562.0000     577.3700     289.4400
        1482    27.652000     718.0000     664.5300     289.3400
        1483    27.664300     817.0000     788.2500     289.2400
        1484    27.676500     950.0000     953.7700     289.1400
        1485    27.688800    1192.0000    1152.6300     289.0300
        1486    27.701000    1405.0000    1365.5000     288.9300
        1487    27.713300    1655.0000    1577.4600     288.8300
        1488    27.725500    1841.0000    1765.3800     288.7300
        1489    27.737800    1974.0000    1868.4000     288.6200
        1490    27.750000    1881.0000    1821.2500     288.5200
        1491    27.762300    1686.0000    1651.6400     288.4200
        1492    27.774500    1539.0000    1471.8100     288.3100
        1493    27.786800    1332.0000    1351.6200     288.2100
        1494    27.799000    1170.0000    1276.5100     288.1100
        1495    27.811300    1202.0000    1188.5500     288.0000
        1496    27.823500    1019.0000    1044.9100     287.9000
        1497    27.835800     841.0000     865.6200     287.7900
        1498    27.848000     656.0000     704.4700     287.6900
        1499    27.860300     527.0000     587.3800     287.5800
        1500    27.872500     486.0000     509.2600     287.4700
        1501    27.884800     409.0000     457.4200     287.3700
        1502    27.897000     381.0000     422.0000     287.2600
        1503    27.909300     411.0000     396.8800     287.1500
        1504    27.921500     377.0000     378.4300     287.0500
        1505    27.933800     354.0000     364.4500     286.9400
        1506    27.946000     353.0000     353.5600     286.8300
        1507    27.958300     326.0000     344.8900     286.7200
        1508    27.970500     330.0000     337.8700     286.6100
        1509    27.982800     370.0000     332.0700     286.5100
        1510    27.995000     327.0000     327.2300     286.4000
        1511    28.007300     323.0000     323.1400     286.2900
        1512    28.019500     299.0000     319.6300     286.1800
        1513    28.031800     310.0000     316.6100     286.0700
        1514    28.044000     288.0000     313.9800     285.9600
        1515    28.056300     316.0000     311.6700     285.8500
        1516    28.068500     320.0000     309.6300     285.7400
        1517    28.080800     311.0000     307.8200     285.6300
        1518    28.093000     307.0000     306.2000     285.5200
        1519    28.105300     315.0000     304.7400     285.4100
        1520    28.117500     325.0000     303.4200     285.2900
        1521    28.129800     321.0000     302.2300     285.1800
        1522    28.142100     287.0000     301.1400     285.0700
        1523    28.154300     298.0000     300.1500     284.9600
        1524    28.166600     288.0000     299.2400     284.8500
        1525    28.178800     302.0000     298.4000     284.7300
        1526    28.191100     332.0000     297.6200     284.6200
        1527    28.203300     296.0000     296.9000     284.5100
        1528    28.215600     313.0000     296.2300     284.3900
        1529    28.227800     308.0000     295.6300     284.2800
        1530    28.240100     300.0000     295.0500     284.1600
        1531    28.252300     309.0000     294.5200     284.0500
        1532    28.264600     291.0000     294.0300     283.9300
        1533    28.276800     282.0000     293.5600     283.8200
        1534    28.289100     320.0000     293.1200     283.7000
        1535    28.301300     274.0000     292.7300     283.5900
        1536    28.313600     287.0000     292.3700     283.4700
        1537    28.325800     303.0000     291.9500     283.3600
        1538    28.338100     278.0000     291.5700     283.2400
        1539    28.350300     281.0000     291.2600     283.1200
        1540    28.362600     309.0000     290.9700     283.0100
        1541    28.374800     272.0000     290.7100     282.8900
        1542    28.387100     298.0000     290.4700     282.7700
        1543    28.399300     300.0000     290.2200     282.6600
        1544    28.411600     293.0000     290.0200     282.5400
        1545    28.423800     307.0000     289.8900     282.4200
        1546    28.436100     272.0000     289.8800     282.3000
        1547    28.448300     268.0000     290.1100     282.1800
        1548    28.460600     297.0000     290.8800     282.0700
        1549    28.472800     283.0000     291.8300     281.9500
        1550    28.485100     288.0000     292.7000     281.8300
        1551    28.497300     295.0000     294.1200     281.7100
        1552    28.509600     309.0000     296.0500     281.5900
        1553    28.521800     305.0000     297.6700     281.4700
        1554    28.534100     286.0000     295.6500     281.3500
        1555    28.546300     322.0000     295.0100     281.2300
        1556    28.558600     316.0000     293.5600     281.1100
        1557    28.570800     315.0000     293.7800     280.9900
        1558    28.583100     302.0000     295.4500     280.8700
        1559    28.595300     298.0000     297.2900     280.7400
        1560    28.607600     318.0000     297.8700     280.6200
        1561    28.619800     318.0000     299.4100     280.5000
        1562    28.632100     273.0000     300.7900     280.3800
        1563    28.644300     318.0000     302.7700     280.2600
        1564    28.656600     319.0000     304.8100     280.1300
        1565    28.668800     314.0000     306.0200     280.0100
        1566    28.681100     320.0000     305.8100     279.8900
        1567    28.693300     309.0000     304.2200     279.7700
        1568    28.705600     291.0000     302.0600     279.6400
        1569    28.717800     310.0000     300.1400     279.5200
        1570    28.730100     292.0000     298.6300     279.3900
        1571    28.742300     307.0000     297.1900     279.2700
        1572    28.754600     292.0000     295.3900     279.1500
        1573    28.766800     309.0000     293.1600     279.0200
        1574    28.779100     272.0000     290.8300     278.9000
        1575    28.791400     311.0000     288.8200     278.7700
        1576    28.803600     281.0000     287.2600     278.6500
        1577    28.815900     292.0000     286.1000     278.5200
        1578    28.828100     274.0000     285.2400     278.4000
        1579    28.840400     301.0000     284.6000     278.2700
        1580    28.852600     303.0000     284.1100     278.1400
        1581    28.864900     275.0000     283.7500     278.0200
        1582    28.877100     299.0000     283.5500     277.8900
        1583    28.889400     280.0000     283.3600     277.7600
        1584    28.901600     289.0000     283.1700     277.6400
        1585    28.913900     294.0000     283.1100     277.5100
        1586    28.926100     285.0000     283.1900     277.3800
        1587    28.938400     289.0000     283.0600     277.2600
        1588    28.950600     316.0000     282.3300     277.1300
        1589    28.962900     314.0000     282.0100     277.0000
        1590    28.975100     320.0000     281.8600     276.8700
        1591    28.987400     292.0000     281.7900     276.7400
        1592    28.999600     304.0000     281.7800     276.6200
        1593    29.011900     309.0000     281.6700     276.4900
        1594    29.024100     296.0000     281.2600     276.3600
        1595    29.036400     301.0000     281.0400     276.2300
        1596    29.048600     288.0000     280.9200     276.1000
        1597    29.060900     278.0000     280.8300     275.9700
        1598    29.073100     282.0000     280.7500     275.8400
        1599    29.085400     292.0000     280.6800     275.7100
        1600    29.097600     295.0000     280.6300     275.5800
        1601    29.109900     249.0000     280.5800     275.4500
        1602    29.122100     312.0000     280.5500     275.3200
        1603    29.134400     320.0000     280.5300     275.1900
        1604    29.146600     278.0000     280.5200     275.0600
        1605    29.158900     285.0000     280.5300     274.9300
        1606    29.171100     282.0000     280.5500     274.7900
        1607    29.183400     309.0000     280.6000     274.6600
        1608    29.195600     320.0000     280.6600     274.5300
        1609    29.207900     282.0000     280.7600     274.4000
        1610    29.220100     287.0000     280.8800     274.2700
        1611    29.232400     311.0000     281.0300     274.1400
        1612    29.244600     290.0000     281.2200     274.0000
        1613    29.256900     280.0000     281.4600     273.8700
        1614    29.269100     283.0000     281.7500     273.7400
        1615    29.281400     275.0000     282.1100     273.6000
        1616    29.293600     276.0000     282.5500     273.4700
        1617    29.305900     259.0000     283.0800     273.3400
        1618    29.318100     300.0000     283.7400     273.2000
        1619    29.330400     301.0000     284.5400     273.0700
        1620    29.342600     286.0000     285.5300     272.9400
        1621    29.354900     284.0000     286.7500     272.8000
        1622    29.367100     283.0000     288.2500     272.6700
        1623    29.379400     304.0000     290.0900     272.5300
        1624    29.391600     290.0000     292.3500     272.4000
        1625    29.403900     304.0000     295.1100     272.2600
        1626    29.416200     296.0000     298.5300     272.1300
        1627    29.428400     263.0000     302.8100     271.9900
        1628    29.440700     297.0000     308.3900     271.8600
        1629    29.452900     335.0000     316.0300     271.7200
        1630    29.465200     314.0000     326.9200     271.5900
        1631    29.477400     328.0000     342.8800     271.4500
        1632    29.489700     366.0000     366.1400     271.3200
        1633    29.501900     407.0000     398.2800     271.1800
        1634    29.514200     418.0000     438.3400     271.0400
        1635    29.526400     480.0000     482.6600     270.9100
        1636    29.538700     519.0000     528.0000     270.7700
        1637    29.550900     540.0000     569.7600     270.6300
        1638    29.563200     592.0000     594.9500     270.5000
        1639    29.575400     581.0000     587.5500     270.3600
        1640    29.587700     571.0000     551.3100     270.2200
        1641    29.599900     490.0000     511.6500     270.0800
        1642    29.612200     481.0000     486.1700     269.9500
        1643    29.624400     441.0000     474.0700     269.8100
        1644    29.636700     456.0000     464.1500     269.6700
        1645    29.648900     405.0000     443.5100     269.5300
        1646    29.661200     387.0000     409.4300     269.3900
        1647    29.673400     382.0000     372.7000     269.2600
        1648    29.685700     330.0000     343.5600     269.1200
        1649    29.697900     324.0000     323.7200     268.9800
        1650    29.710200     314.0000     310.7200     268.8400
        1651    29.722400     287.0000     302.0300     268.7000
        1652    29.734700     306.0000     296.0000     268.5600
        1653    29.746900     251.0000     291.6500     268.4200
        1654    29.759200     286.0000     288.3900     268.2800
        1655    29.771400     320.0000     285.8900     268.1400
        1656    29.783700     258.0000     283.9300     268.0000
        1657    29.795900     298.0000     282.3700     267.8600
        1658    29.808200     306.0000     281.0900     267.7200
        1659    29.820400     272.0000     280.0200     267.5800
        1660    29.832700     260.0000     279.1500     267.4400
        1661    29.844900     279.0000     278.4400     267.3000
        1662    29.857200     260.0000     277.7600     267.1600
        1663    29.869400     276.0000     276.9900     267.0200
        1664    29.881700     290.0000     276.4300     266.8800
        1665    29.893900     291.0000     275.9800     266.7400
        1666    29.906200     321.0000     275.6100     266.6000
        1667    29.918400     273.0000     275.3200     266.4600
        1668    29.930700     258.0000     275.0600     266.3100
        1669    29.942900     291.0000     274.7600     266.1700
        1670    29.955200     307.0000     274.5000     266.0300
        1671    29.967400     289.0000     274.3300     265.8900
        1672    29.979700     283.0000     274.2700     265.7500
        1673    29.991900     276.0000     274.3900     265.6100
        1674    30.004200     288.0000     274.5800     265.4600
        1675    30.016400     289.0000     275.3900     265.3200
        1676    30.028700     309.0000     277.4000     265.1800
        1677    30.041000     265.0000     278.5200     265.0400
        1678    30.053200     293.0000     279.8900     264.8900
        1679    30.065500     278.0000     282.7900     264.7500
        1680    30.077700     304.0000     286.7500     264.6100
        1681    30.090000     297.0000     284.1400     264.4600
        1682    30.102200     287.0000     277.3000     264.3200
        1683    30.114500     263.0000     276.1500     264.1800
        1684    30.126700     303.0000     276.3700     264.0300
        1685    30.139000     272.0000     277.7100     263.8900
        1686    30.151200     269.0000     280.2100     263.7500
        1687    30.163500     335.0000     281.9200     263.6000
        1688    30.175700     272.0000     280.2200     263.4600
        1689    30.188000     282.0000     279.8200     263.3100
        1690    30.200200     326.0000     281.8600     263.1700
        1691    30.212500     284.0000     286.2400     263.0200
        1692    30.224700     304.0000     290.0100     262.8800
        1693    30.237000     282.0000     281.8000     262.7400
        1694    30.249200     270.0000     276.8600     262.5900
        1695    30.261500     266.0000     276.3700     262.4500
        1696    30.273700     275.0000     277.0400     262.3000
        1697    30.286000     305.0000     278.8500     262.1600
        1698    30.298200     281.0000     281.0300     262.0100
        1699    30.310500     297.0000     278.6500     261.8700
        1700    30.322700     277.0000     274.4000     261.7200
        1701    30.335000     285.0000     273.4000     261.5700
        1702    30.347200     302.0000     273.2700     261.4300
        1703    30.359500     284.0000     273.3500     261.2800
        1704    30.371700     311.0000     273.5200     261.1400
        1705    30.384000     280.0000     273.7500     260.9900
        1706    30.396200     255.0000     274.0200     260.8500
        1707    30.408500     274.0000     274.3600     260.7000
        1708    30.420700     273.0000     274.8500     260.5500
        1709    30.433000     266.0000     275.6100     260.4100
        1710    30.445200     265.0000     277.0000     260.2600
        1711    30.457500     307.0000     279.2700     260.1100
        1712    30.469700     304.0000     280.8000     259.9700
        1713    30.482000     291.0000     282.6900     259.8200
        1714    30.494200     328.0000     286.0000     259.6700
        1715    30.506500     306.0000     290.1100     259.5300
        1716    30.518700     268.0000     287.8000     259.3800
        1717    30.531000     286.0000     283.0000     259.2300
        1718    30.543200     302.0000     282.9600     259.0900
        1719    30.555500     280.0000     284.0400     258.9400
        1720    30.567700     285.0000     286.0000     258.7900
        1721    30.580000     311.0000     288.7600     258.6400
        1722    30.592200     275.0000     290.0500     258.5000
        1723    30.604500     258.0000     287.9400     258.3500
        1724    30.616700     287.0000     288.0300     258.2000
        1725    30.629000     301.0000     289.5700     258.0500
        1726    30.641200     289.0000     291.4500     257.9100
        1727    30.653500     261.0000     292.9300     257.7600
        1728    30.665700     306.0000     294.9500     257.6100
        1729    30.678000     318.0000     297.5100     257.4600
        1730    30.690300     298.0000     300.4800     257.3100
        1731    30.702500     306.0000     303.9500     257.1700
        1732    30.714800     312.0000     307.9700     257.0200
        1733    30.727000     341.0000     312.3600     256.8700
        1734    30.739300     305.0000     317.2600     256.7200
        1735    30.751500     315.0000     323.2400     256.5700
        1736    30.763800     345.0000     330.3900     256.4200
        1737    30.776000     327.0000     338.8000     256.2700
        1738    30.788300     338.0000     348.1600     256.1300
        1739    30.800500     356.0000     359.4800     255.9800
        1740    30.812800     376.0000     373.3200     255.8300
        1741    30.825000     387.0000     389.9400     255.6800
        1742    30.837300     421.0000     409.9000     255.5300
        1743    30.849500     426.0000     433.9000     255.3800
        1744    30.861800     423.0000     462.7900     255.2300
        1745    30.874000     475.0000     498.2000     255.0800
        1746    30.886300     524.0000     543.2700     254.9300
        1747    30.898500     609.0000     602.4900     254.7800
        1748    30.910800     695.0000     683.2000     254.6300
        1749    30.923000     752.0000     796.1300     254.4800
        1750    30.935300     938.0000     954.8200     254.3300
        1751    30.947500    1170.0000    1171.6500     254.1800
        1752    30.959800    1416.0000    1449.1400     254.0300
        1753    30.972000    1734.0000    1772.9200     253.8800
        1754    30.984300    2084.0000    2116.1100     253.7400
        1755    30.996500    2454.0000    2444.0500     253.5900
        1756    31.008800    2635.0000    2695.1400     253.4400
        1757    31.021000    2731.0000    2778.5500     253.2900
        1758    31.033300    2608.0000    2651.0400     253.1400
        1759    31.045500    2469.0000    2396.1700     252.9800
        1760    31.057800    2217.0000    2153.3700     252.8300
        1761    31.070000    2061.0000    1992.9100     252.6800
        1762    31.082300    1770.0000    1895.6600     252.5300
        1763    31.094500    1716.0000    1794.3700     252.3800
        1764    31.106800    1503.0000    1624.1900     252.2300
        1765    31.119000    1329.0000    1379.9000     252.0800
        1766    31.131300    1131.0000    1119.1300     251.9300
        1767    31.143500     902.0000     898.9800     251.7800
        1768    31.155800     721.0000     740.3100     251.6300
        1769    31.168000     585.0000     625.7600     251.4800
        1770    31.180300     466.0000     545.8400     251.3300
        1771    31.192500     434.0000     488.8600     251.1800
        1772    31.204800     423.0000     447.2200     251.0300
        1773    31.217000     431.0000     415.9200     250.8800
        1774    31.229300     347.0000     391.7800     250.7300
        1775    31.241500     356.0000     372.7300     250.5800
        1776    31.253800     336.0000     357.4300     250.4200
        1777    31.266000     327.0000     344.9100     250.2700
        1778    31.278300     333.0000     334.5400     250.1200
        1779    31.290500     304.0000     325.8400     249.9700
        1780    31.302800     329.0000     318.4700     249.8200
        1781    31.315000     324.0000     312.1600     249.6700
        1782    31.327300     305.0000     306.7300     249.5200
        1783    31.339600     287.0000     302.0200     249.3700
        1784    31.351800     291.0000     297.8900     249.2200
        1785    31.364100     308.0000     294.2600     249.0600
        1786    31.376300     257.0000     291.0400     248.9100
        1787    31.388600     303.0000     288.1700     248.7600
        1788    31.400800     321.0000     285.6500     248.6100
        1789    31.413100     300.0000     283.5900     248.4600
        1790    31.425300     271.0000     282.2800     248.3100
        1791    31.437600     281.0000     282.3200     248.1600
        1792    31.449800     274.0000     285.2000     248.0000
        1793    31.462100     265.0000     289.6000     247.8500
        1794    31.474300     257.0000     292.0200     247.7000
        1795    31.486600     289.0000     297.3900     247.5500
        1796    31.498800     294.0000     307.7100     247.4000
        1797    31.511100     285.0000     314.0600     247.2500
        1798    31.523300     283.0000     293.3300     247.1000
        1799    31.535600     256.0000     279.2800     246.9400
        1800    31.547800     238.0000     276.8900     246.7900
        1801    31.560100     263.0000     277.2300     246.6400
        1802    31.572300     293.0000     280.2400     246.4900
        1803    31.584600     292.0000     284.8300     246.3400
        1804    31.596800     296.0000     281.7300     246.1800
        1805    31.609100     293.0000     269.2800     246.0300
        1806    31.621300     254.0000     263.6400     245.8800
        1807    31.633600     255.0000     261.6800     245.7300
        1808    31.645800     255.0000     260.5800     245.5800
        1809    31.658100     272.0000     259.7600     245.4300
        1810    31.670300     242.0000     259.0700     245.2700
        1811    31.682600     274.0000     258.4600     245.1200
        1812    31.694800     286.0000     257.9000     244.9700
        1813    31.707100     266.0000     257.3900     244.8200
        1814    31.719300     261.0000     256.9100     244.6700
        1815    31.731600     263.0000     256.4700     244.5100
        1816    31.743800     302.0000     256.0500     244.3600
        1817    31.756100     297.0000     255.6500     244.2100
        1818    31.768300     273.0000     255.2800     244.0600
        1819    31.780600     287.0000     254.9200     243.9100
        1820    31.792800     231.0000     254.5900     243.7600
        1821    31.805100     257.0000     254.2700     243.6000
        1822    31.817300     286.0000     253.9800     243.4500
        1823    31.829600     261.0000     253.7000     243.3000
        1824    31.841800     257.0000     253.4300     243.1500
        1825    31.854100     293.0000     253.1800     243.0000
        1826    31.866300     278.0000     252.9500     242.8400
        1827    31.878600     284.0000     252.7300     242.6900
        1828    31.890800     282.0000     252.5300     242.5400
        1829    31.903100     252.0000     252.3500     242.3900
        1830    31.915300     232.0000     252.1900     242.2400
        1831    31.927600     302.0000     252.0600     242.0800
        1832    31.939800     308.0000     251.9400     241.9300
        1833    31.952100     234.0000     251.8400     241.7800
        1834    31.964400     237.0000     251.7700     241.6300
        1835    31.976600     243.0000     251.7200     241.4800
        1836    31.988900     256.0000     251.7100     241.3200
        1837    32.001100     262.0000     251.7400     241.1700
        1838    32.013400     265.0000     251.8700     241.0200
        1839    32.025600     277.0000     252.1500     240.8700
        1840    32.037900     260.0000     252.7700     240.7200
        1841    32.050100     264.0000     253.4800     240.5700
        1842    32.062400     248.0000     254.0500     240.4100
        1843    32.074600     266.0000     255.0300     240.2600
        1844    32.086900     281.0000     256.5700     240.1100
        1845    32.099100     283.0000     257.5000     239.9600
        1846    32.111400     262.0000     255.6300     239.8100
        1847    32.123600     253.0000     255.3900     239.6500
        1848    32.135900     293.0000     256.1400     239.5000
        1849    32.148100     253.0000     257.2200     239.3500
        1850    32.160400     258.0000     258.7700     239.2000
        1851    32.172600     305.0000     260.7300     239.0500
        1852    32.184900     268.0000     262.1000     238.9000
        1853    32.197100     250.0000     262.9300     238.7400
        1854    32.209400     272.0000     265.0100     238.5900
        1855    32.221600     267.0000     267.9100     238.4400
        1856    32.233900     296.0000     271.4800     238.2900
        1857    32.246100     316.0000     275.8100     238.1400
        1858    32.258400     309.0000     281.1100     237.9900
        1859    32.270600     281.0000     287.7400     237.8400
        1860    32.282900     298.0000     296.3600     237.6800
        1861    32.295100     335.0000     308.1100     237.5300
        1862    32.307400     360.0000     324.7800     237.3800
        1863    32.319600     338.0000     348.8700     237.2300
        1864    32.331900     404.0000     383.3200     237.0800
        1865    32.344100     455.0000     430.1600     236.9300
        1866    32.356400     505.0000     489.2400     236.7800
        1867    32.368600     597.0000     556.8800     236.6200
        1868    32.380900     641.0000     625.0100     236.4700
        1869    32.393100     706.0000     686.4600     236.3200
        1870    32.405400     761.0000     725.0500     236.1700
        1871    32.417600     739.0000     720.2300     236.0200
        1872    32.429900     746.0000     667.7500     235.8700
        1873    32.442100     640.0000     613.0400     235.7200
        1874    32.454400     610.0000     583.1600     235.5700
        1875    32.466600     538.0000     557.5100     235.4200
        1876    32.478900     546.0000     536.6200     235.2600
        1877    32.491100     507.0000     520.6900     235.1100
        1878    32.503400     528.0000     488.2400     234.9600
        1879    32.515600     434.0000     436.7800     234.8100
        1880    32.527900     387.0000     389.2600     234.6600
        1881    32.540100     375.0000     353.5500     234.5100
        1882    32.552400     317.0000     321.0300     234.3600
        1883    32.564600     309.0000     297.5200     234.2100
        1884    32.576900     279.0000     284.0800     234.0600
        1885    32.589100     261.0000     275.2600     233.9100
        1886    32.601400     276.0000     268.9700     233.7600
        1887    32.613600     262.0000     264.2900     233.6100
        1888    32.625900     251.0000     260.7300     233.4600
        1889    32.638200     246.0000     258.0500     233.3100
        1890    32.650400     283.0000     256.1800     233.1600
        1891    32.662700     247.0000     254.9000     233.0100
        1892    32.674900     259.0000     254.2200     232.8600
        1893    32.687200     252.0000     254.8300     232.7100
        1894    32.699400     258.0000     256.2300     232.5600
        1895    32.711700     268.0000     256.6700     232.4100
        1896    32.723900     263.0000     256.6800     232.2600
        1897    32.736200     239.0000     259.3300     232.1100
        1898    32.748400     267.0000     261.0300     231.9600
        1899    32.760700     236.0000     254.7600     231.8100
        1900    32.772900     254.0000     252.5400     231.6600
        1901    32.785200     220.0000     253.4100     231.5100
        1902    32.797400     228.0000     254.4900     231.3600
        1903    32.809700     269.0000     256.0200     231.2100
        1904    32.821900     266.0000     259.1700     231.0600
        1905    32.834200     271.0000     261.9200     230.9100
        1906    32.846400     293.0000     262.6500     230.7600
        1907    32.858700     277.0000     267.2900     230.6100
        1908    32.870900     273.0000     276.0200     230.4600
        1909    32.883200     270.0000     288.4700     230.3100
        1910    32.895400     290.0000     304.1300     230.1600
        1911    32.907700     278.0000     321.7800     230.0100
        1912    32.919900     308.0000     339.8700     229.8600
        1913    32.932200     291.0000     355.5900     229.7100
        1914    32.944400     296.0000     363.3000     229.5600
        1915    32.956700     296.0000     357.9900     229.4200
        1916    32.968900     335.0000     342.8100     229.2700
        1917    32.981200     301.0000     327.3700     229.1200
        1918    32.993400     301.0000     317.7100     228.9700
        1919    33.005700     295.0000     313.7100     228.8200
        1920    33.017900     303.0000     312.0700     228.6700
        1921    33.030200     285.0000     308.1700     228.5200
        1922    33.042400     282.0000     298.7100     228.3800
        1923    33.054700     270.0000     285.0100     228.2300
        1924    33.066900     273.0000     271.5400     228.0800
        1925    33.079200     255.0000     261.1300     227.9300
        1926    33.091400     243.0000     253.9200     227.7800
        1927    33.103700     262.0000     249.0500     227.6300
        1928    33.115900     242.0000     245.7000     227.4900
        1929    33.128200     262.0000     243.3300     227.3400
        1930    33.140400     246.0000     241.6000     227.1900
        1931    33.152700     246.0000     240.3000     227.0400
        1932    33.164900     255.0000     239.3200     226.9000
        1933    33.177200     276.0000     238.5700     226.7500
        1934    33.189400     230.0000     238.0000     226.6000
        1935    33.201700     243.0000     237.5800     226.4500
        1936    33.213900     250.0000     237.2900     226.3100
        1937    33.226200     234.0000     237.1200     226.1600
        1938    33.238400     255.0000     237.0600     226.0100
        1939    33.250700     247.0000     237.1000     225.8600
        1940    33.262900     260.0000     237.2700     225.7200
        1941    33.275200     225.0000     237.5800     225.5700
        1942    33.287500     251.0000     238.0200     225.4200
        1943    33.299700     249.0000     238.6200     225.2800
        1944    33.312000     245.0000     239.3900     225.1300
        1945    33.324200     272.0000     240.3800     224.9800
        1946    33.336500     240.0000     241.6600     224.8400
        1947    33.348700     239.0000     243.3200     224.6900
        1948    33.361000     257.0000     245.5500     224.5400
        1949    33.373200     253.0000     248.6400     224.4000
        1950    33.385500     261.0000     253.0300     224.2500
        1951    33.397700     263.0000     259.2700     224.1100
        1952    33.410000     247.0000     267.9600     223.9600
        1953    33.422200     284.0000     279.4200     223.8100
        1954    33.434500     276.0000     293.3400     223.6700
        1955    33.446700     318.0000     308.7400     223.5200
        1956    33.459000     320.0000     324.0700     223.3800
        1957    33.471200     345.0000     336.5800     223.2300
        1958    33.483500     317.0000     342.2300     223.0900
        1959    33.495700     361.0000     338.3100     222.9400
        1960    33.508000     337.0000     327.3400     222.8000
        1961    33.520200     349.0000     315.5900     222.6500
        1962    33.532500     296.0000     307.3800     222.5100
        1963    33.544700     309.0000     303.0800     222.3600
        1964    33.557000     286.0000     300.5000     222.2200
        1965    33.569200     331.0000     296.4600     222.0700
        1966    33.581500     291.0000     288.7000     221.9300
        1967    33.593700     286.0000     277.8100     221.7800
        1968    33.606000     290.0000     266.5500     221.6400
        1969    33.618200     298.0000     257.1700     221.4900
        1970    33.630500     252.0000     250.2200     221.3500
        1971    33.642700     244.0000     245.3200     221.2000
        1972    33.655000     253.0000     241.8700     221.0600
        1973    33.667200     238.0000     239.4200     220.9200
        1974    33.679500     253.0000     237.6400     220.7700
        1975    33.691700     250.0000     236.3200     220.6300
        1976    33.704000     274.0000     235.3400     220.4800
        1977    33.716200     220.0000     234.6100     220.3400
        1978    33.728500     219.0000     234.0700     220.2000
        1979    33.740700     244.0000     233.6800     220.0500
        1980    33.753000     249.0000     233.4100     219.9100
        1981    33.765200     231.0000     233.2400     219.7700
        1982    33.777500     246.0000     233.1700     219.6300
        1983    33.789700     235.0000     233.1800     219.4800
        1984    33.802000     224.0000     233.2700     219.3400
        1985    33.814200     247.0000     233.4400     219.2000
        1986    33.826500     235.0000     233.6900     219.0500
        1987    33.838700     213.0000     234.0200     218.9100
        1988    33.851000     223.0000     234.4300     218.7700
        1989    33.863200     264.0000     234.9300     218.6300
        1990    33.875500     229.0000     235.5200     218.4900
        1991    33.887700     246.0000     236.2300     218.3400
        1992    33.900000     220.0000     237.0600     218.2000
        1993    33.912300     225.0000     238.0300     218.0600
        1994    33.924500     255.0000     239.1700     217.9200
        1995    33.936800     247.0000     240.5000     217.7800
        1996    33.949000     252.0000     242.0500     217.6300
        1997    33.961300     267.0000     243.8800     217.4900
        1998    33.973500     244.0000     246.0400     217.3500
        1999    33.985800     211.0000     248.6000     217.2100
        2000    33.998000     256.0000     251.6100     217.0700
        2001    34.010300     253.0000     255.1900     216.9300
        2002    34.022500     286.0000     259.5700     216.7900
        2003    34.034800     250.0000     264.8900     216.6500
        2004    34.047000     257.0000     271.3100     216.5100
        2005    34.059300     252.0000     279.0200     216.3700
        2006    34.071500     273.0000     288.1400     216.2300
        2007    34.083800     279.0000     298.7100     216.0900
        2008    34.096000     297.0000     310.8300     215.9500
        2009    34.108300     286.0000     324.7200     215.8100
        2010    34.120500     311.0000     340.9000     215.6700
        2011    34.132800     358.0000     360.7500     215.5300
        2012    34.145000     396.0000     387.4000     215.3900
        2013    34.157300     482.0000     426.9200     215.2500
        2014    34.169500     500.0000     489.9600     215.1100
        2015    34.181800     622.0000     593.1200     214.9700
        2016    34.194000     791.0000     759.2900     214.8300
        2017    34.206300    1054.0000    1005.8000     214.6900
        2018    34.218500    1379.0000    1314.6900     214.5500
        2019    34.230800    1645.0000    1654.6900     214.4100
        2020    34.243000    1934.0000    2027.9600     214.2800
        2021    34.255300    2258.0000    2374.6000     214.1400
        2022    34.267500    2332.0000    2457.1200     214.0000
        2023    34.279800    2196.0000    2111.2800     213.8600
        2024    34.292000    1725.0000    1639.9000     213.7200
        2025    34.304300    1431.0000    1367.5100     213.5800
        2026    34.316500    1282.0000    1295.0000     213.4500
        2027    34.328800    1231.0000    1340.7000     213.3100
        2028    34.341000    1300.0000    1428.9900     213.1700
        2029    34.353300    1335.0000    1442.4400     213.0300
        2030    34.365500    1130.0000    1238.7900     212.9000
        2031    34.377800     918.0000     919.7200     212.7600
        2032    34.390000     622.0000     665.0400     212.6200
        2033    34.402300     513.0000     511.8100     212.4900
        2034    34.414500     376.0000     423.6900     212.3500
        2035    34.426800     340.0000     370.3900     212.2100
        2036    34.439000     347.0000     335.8800     212.0800
        2037    34.451300     296.0000     312.1900     211.9400
        2038    34.463500     285.0000     295.1000     211.8000
        2039    34.475800     252.0000     282.3200     211.6700
        2040    34.488000     271.0000     272.4500     211.5300
        2041    34.500300     246.0000     264.6400     211.4000
        2042    34.512500     236.0000     258.3400     211.2600
        2043    34.524800     268.0000     253.1500     211.1300
        2044    34.537000     250.0000     248.8300     210.9900
        2045    34.549300     242.0000     245.1900     210.8600
        2046    34.561600     274.0000     242.0900     210.7200
        2047    34.573800     229.0000     239.4200     210.5900
        2048    34.586100     238.0000     237.1100     210.4500
        2049    34.598300     235.0000     235.0900     210.3200
        2050    34.610600     229.0000     233.3200     210.1800
        2051    34.622800     231.0000     231.7500     210.0500
        2052    34.635100     216.0000     230.3700     209.9100
        2053    34.647300     232.0000     229.1500     209.7800
        2054    34.659600     243.0000     228.0700     209.6400
        2055    34.671800     229.0000     227.1000     209.5100
        2056    34.684100     200.0000     226.2500     209.3800
        2057    34.696300     250.0000     225.5000     209.2400
        2058    34.708600     237.0000     224.8400     209.1100
        2059    34.720800     219.0000     224.2800     208.9800
        2060    34.733100     253.0000     223.8000     208.8400
        2061    34.745300     211.0000     223.4200     208.7100
        2062    34.757600     212.0000     223.1500     208.5800
        2063    34.769800     219.0000     222.9900     208.4500
        2064    34.782100     222.0000     222.9200     208.3100
        2065    34.794300     224.0000     222.9700     208.1800
        2066    34.806600     223.0000     223.1900     208.0500
        2067    34.818800     222.0000     223.5700     207.9200
        2068    34.831100     227.0000     223.8900     207.7900
        2069    34.843300     217.0000     224.2400     207.6500
        2070    34.855600     210.0000     224.9400     207.5200
        2071    34.867800     213.0000     225.9100     207.3900
        2072    34.880100     216.0000     227.1400     207.2600
        2073    34.892300     222.0000     228.7300     207.1300
        2074    34.904600     232.0000     230.8400     207.0000
        2075    34.916800     270.0000     233.6500     206.8700
        2076    34.929100     234.0000     237.5400     206.7400
        2077    34.941300     246.0000     243.3200     206.6100
        2078    34.953600     263.0000     251.8600     206.4800
        2079    34.965800     266.0000     264.0500     206.3400
        2080    34.978100     288.0000     280.3400     206.2100
        2081    34.990300     326.0000     300.2100     206.0800
        2082    35.002600     304.0000     322.2800     205.9600
        2083    35.014800     365.0000     344.3500     205.8300
        2084    35.027100     359.0000     361.7100     205.7000
        2085    35.039300     368.0000     367.2400     205.5700
        2086    35.051600     363.0000     357.7100     205.4400
        2087    35.063800     364.0000     339.8200     205.3100
        2088    35.076100     343.0000     323.6500     205.1800
        2089    35.088300     327.0000     314.0300     205.0500
        2090    35.100600     306.0000     309.9800     204.9200
        2091    35.112800     304.0000     308.7700     204.7900
        2092    35.125100     281.0000     305.7500     204.6700
        2093    35.137300     280.0000     295.7900     204.5400
        2094    35.149600     306.0000     280.4600     204.4100
        2095    35.161800     283.0000     264.6100     204.2800
        2096    35.174100     274.0000     251.4400     204.1600
        2097    35.186300     236.0000     241.6000     204.0300
        2098    35.198600     216.0000     234.5400     203.9000
        2099    35.210900     235.0000     229.8000     203.7700
        2100    35.223100     216.0000     226.2700     203.6500
        2101    35.235400     217.0000     223.4800     203.5200
        2102    35.247600     232.0000     221.6200     203.3900
        2103    35.259900     221.0000     220.3900     203.2700
        2104    35.272100     256.0000     219.5900     203.1400
        2105    35.284400     199.0000     219.1300     203.0200
        2106    35.296600     235.0000     218.9500     202.8900
        2107    35.308900     211.0000     219.0400     202.7600
        2108    35.321100     203.0000     219.3900     202.6400
        2109    35.333400     193.0000     220.0000     202.5100
        2110    35.345600     215.0000     220.8800     202.3900
        2111    35.357900     223.0000     222.0400     202.2600
        2112    35.370100     219.0000     223.5200     202.1400
        2113    35.382400     223.0000     225.3800     202.0100
        2114    35.394600     233.0000     227.7100     201.8900
        2115    35.406900     230.0000     230.7200     201.7600
        2116    35.419100     212.0000     234.7600     201.6400
        2117    35.431400     233.0000     240.4100     201.5200
        2118    35.443600     247.0000     248.5200     201.3900
        2119    35.455900     276.0000     260.3000     201.2700
        2120    35.468100     249.0000     277.1100     201.1400
        2121    35.480400     309.0000     298.5300     201.0200
        2122    35.492600     329.0000     327.0300     200.9000
        2123    35.504900     323.0000     359.8100     200.7700
        2124    35.517100     393.0000     393.8800     200.6500
        2125    35.529400     431.0000     423.5600     200.5300
        2126    35.541600     453.0000     438.9800     200.4100
        2127    35.553900     474.0000     431.7300     200.2800
        2128    35.566100     457.0000     406.0900     200.1600
        2129    35.578400     416.0000     377.6500     200.0400
        2130    35.590600     365.0000     358.2300     199.9200
        2131    35.602900     368.0000     349.7500     199.8000
        2132    35.615100     322.0000     348.2000     199.6700
        2133    35.627400     347.0000     346.8100     199.5500
        2134    35.639600     342.0000     338.1200     199.4300
        2135    35.651900     359.0000     319.0900     199.3100
        2136    35.664100     302.0000     294.9900     199.1900
        2137    35.676400     315.0000     272.8500     199.0700
        2138    35.688600     269.0000     256.1900     198.9500
        2139    35.700900     248.0000     245.0600     198.8300
        2140    35.713100     243.0000     238.3400     198.7100
        2141    35.725400     237.0000     234.9300     198.5900
        2142    35.737600     249.0000     233.8400     198.4700
        2143    35.749900     243.0000     234.4400     198.3500
        2144    35.762100     235.0000     236.2400     198.2300
        2145    35.774400     245.0000     238.3200     198.1100
        2146    35.786600     274.0000     239.1000     197.9900
        2147    35.798900     242.0000     236.9400     197.8700
        2148    35.811100     248.0000     232.1600     197.7500
        2149    35.823400     260.0000     227.0700     197.6400
        2150    35.835700     243.0000     223.5100     197.5200
        2151    35.847900     219.0000     221.8500     197.4000
        2152    35.860200     248.0000     221.3900     197.2800
        2153    35.872400     219.0000     221.1600     197.1600
        2154    35.884700     206.0000     220.0500     197.0500
        2155    35.896900     225.0000     217.4300     196.9300
        2156    35.909200     220.0000     213.9400     196.8100
        2157    35.921400     196.0000     210.6700     196.6900
        2158    35.933700     220.0000     208.2500     196.5800
        2159    35.945900     210.0000     206.7000     196.4600
        2160    35.958200     199.0000     205.7900     196.3400
        2161    35.970400     219.0000     205.4000     196.2300
        2162    35.982700     196.0000     205.4700     196.1100
        2163    35.994900     197.0000     206.0000     195.9900
        2164    36.007200     189.0000     207.0900     195.8800
        2165    36.019400     199.0000     208.2800     195.7600
        2166    36.031700     188.0000     209.2100     195.6500
        2167    36.043900     215.0000     210.1200     195.5300
        2168    36.056200     184.0000     210.9800     195.4200
        2169    36.068400     220.0000     209.7600     195.3000
        2170    36.080700     201.0000     205.3400     195.1900
        2171    36.092900     216.0000     203.6300     195.0700
        2172    36.105200     216.0000     203.3800     194.9600
        2173    36.117400     168.0000     203.4400     194.8400
        2174    36.129700     205.0000     203.5800     194.7300
        2175    36.141900     182.0000     203.8100     194.6200
        2176    36.154200     207.0000     203.8000     194.5000
        2177    36.166400     189.0000     202.0500     194.3900
        2178    36.178700     204.0000     200.0800     194.2800
        2179    36.190900     221.0000     199.3800     194.1600
        2180    36.203200     198.0000     198.9200     194.0500
        2181    36.215400     159.0000     197.9800     193.9400
        2182    36.227700     198.0000     197.4400     193.8200
        2183    36.239900     194.0000     197.1600     193.7100
        2184    36.252200     198.0000     196.9600     193.6000
        2185    36.264400     221.0000     196.8000     193.4900
        2186    36.276700     194.0000     196.7000     193.3800
        2187    36.288900     200.0000     196.6400     193.2600
        2188    36.301200     200.0000     196.3700     193.1500
        2189    36.313400     210.0000     195.9600     193.0400
        2190    36.325700     174.0000     195.7100     192.9300
        2191    36.337900     181.0000     195.5300     192.8200
        2192    36.350200     203.0000     195.3700     192.7100
        2193    36.362400     197.0000     195.2200     192.6000
        2194    36.374700     168.0000     195.0800     192.4900
        2195    36.386900     180.0000     194.9400     192.3800
        2196    36.399200     199.0000     194.8000     192.2700
        2197    36.411400     205.0000     194.6700     192.1600
        2198    36.423700     163.0000     194.5500     192.0500
        2199    36.435900     184.0000     194.4400     191.9400
        2200    36.448200     173.0000     194.3500     191.8300
        2201    36.460400     162.0000     194.2600     191.7200
        2202    36.472700     179.0000     194.1800     191.6100
        2203    36.485000     197.0000     194.1300     191.5000
        2204    36.497200     203.0000     194.0800     191.3900
        2205    36.509500     178.0000     193.8500     191.2900
        2206    36.521700     189.0000     193.6500     191.1800
        2207    36.534000     183.0000     193.5200     191.0700
        2208    36.546200     194.0000     193.4300     190.9600
        2209    36.558500     173.0000     193.3400     190.8600
        2210    36.570700     192.0000     193.2600     190.7500
        2211    36.583000     173.0000     193.2000     190.6400
        2212    36.595200     194.0000     193.1100     190.5300
        2213    36.607500     193.0000     192.9500     190.4300
        2214    36.619700     174.0000     192.8300     190.3200
        2215    36.632000     177.0000     192.7400     190.2100
        2216    36.644200     198.0000     192.6500     190.1100
        2217    36.656500     189.0000     192.5700     190.0000
        2218    36.668700     168.0000     192.5000     189.9000
        2219    36.681000     187.0000     192.4300     189.7900
        2220    36.693200     199.0000     192.3700     189.6900
        2221    36.705500     205.0000     192.3100     189.5800
        2222    36.717700     180.0000     192.2500     189.4800
        2223    36.730000     203.0000     192.2100     189.3700
        2224    36.742200     193.0000     192.1600     189.2700
        2225    36.754500     191.0000     192.1300     189.1600
        2226    36.766700     178.0000     192.1100     189.0600
        2227    36.779000     199.0000     192.0900     188.9500
        2228    36.791200     184.0000     192.0900     188.8500
        2229    36.803500     178.0000     192.1000     188.7500
        2230    36.815700     191.0000     192.1200     188.6400
        2231    36.828000     165.0000     192.1500     188.5400
        2232    36.840200     204.0000     192.2100     188.4400
        2233    36.852500     210.0000     192.2800     188.3300
        2234    36.864700     196.0000     192.3700     188.2300
        2235    36.877000     190.0000     192.4900     188.1300
        2236    36.889200     173.0000     192.6500     188.0300
        2237    36.901500     188.0000     192.8600     187.9200
        2238    36.913700     204.0000     193.1500     187.8200
        2239    36.926000     204.0000     193.5400     187.7200
        2240    36.938200     180.0000     194.0900     187.6200
        2241    36.950500     198.0000     194.8500     187.5200
        2242    36.962700     182.0000     195.8500     187.4200
        2243    36.975000     189.0000     197.0900     187.3200
        2244    36.987200     212.0000     198.5100     187.2100
        2245    36.999500     197.0000     200.0300     187.1100
        2246    37.011700     203.0000     201.4000     187.0100
        2247    37.024000     207.0000     202.2400     186.9100
        2248    37.036200     201.0000     202.4000     186.8100
        2249    37.048500     199.0000     202.3000     186.7100
        2250    37.060700     198.0000     202.5600     186.6100
        2251    37.073000     235.0000     203.4100     186.5100
        2252    37.085200     179.0000     204.8100     186.4200
        2253    37.097500     222.0000     206.6300     186.3200
        2254    37.109700     217.0000     208.7100     186.2200
        2255    37.122000     207.0000     210.9500     186.1200
        2256    37.134300     232.0000     213.5600     186.0200
        2257    37.146500     223.0000     217.1800     185.9200
        2258    37.158800     210.0000     222.7600     185.8200
        2259    37.171000     225.0000     231.3900     185.7300
        2260    37.183300     237.0000     244.4100     185.6300
        2261    37.195500     242.0000     263.1700     185.5300
        2262    37.207800     282.0000     288.3200     185.4300
        2263    37.220000     312.0000     318.9800     185.3400
        2264    37.232300     356.0000     352.9700     185.2400
        2265    37.244500     368.0000     386.1600     185.1400
        2266    37.256800     403.0000     409.6300     185.0500
        2267    37.269000     396.0000     411.3600     184.9500
        2268    37.281300     408.0000     388.9400     184.8600
        2269    37.293500     335.0000     356.7200     184.7600
        2270    37.305800     318.0000     331.3600     184.6600
        2271    37.318000     309.0000     318.7500     184.5700
        2272    37.330300     309.0000     316.5300     184.4700
        2273    37.342500     298.0000     319.2700     184.3800
        2274    37.354800     303.0000     319.4800     184.2800
        2275    37.367000     294.0000     309.9600     184.1900
        2276    37.379300     268.0000     289.7600     184.0900
        2277    37.391500     252.0000     265.5100     184.0000
        2278    37.403800     226.0000     244.4000     183.9100
        2279    37.416000     221.0000     228.9400     183.8100
        2280    37.428300     218.0000     218.3500     183.7200
        2281    37.440500     212.0000     211.1400     183.6300
        2282    37.452800     185.0000     206.0500     183.5300
        2283    37.465000     179.0000     202.3500     183.4400
        2284    37.477300     191.0000     199.6700     183.3500
        2285    37.489500     195.0000     197.6700     183.2500
        2286    37.501800     193.0000     196.1600     183.1600
        2287    37.514000     178.0000     195.0100     183.0700
        2288    37.526300     167.0000     194.1400     182.9800
        2289    37.538500     181.0000     193.4900     182.8800
        2290    37.550800     179.0000     193.0400     182.7900
        2291    37.563000     206.0000     192.7600     182.7000
        2292    37.575300     180.0000     192.6300     182.6100
        2293    37.587500     191.0000     192.6700     182.5200
        2294    37.599800     180.0000     192.9000     182.4300
        2295    37.612000     186.0000     193.3700     182.3400
        2296    37.624300     170.0000     194.2100     182.2500
        2297    37.636500     213.0000     195.6200     182.1600
        2298    37.648800     197.0000     197.7100     182.0700
        2299    37.661000     174.0000     200.7900     181.9800
        2300    37.673300     194.0000     205.5500     181.8900
        2301    37.685500     193.0000     212.2000     181.8000
        2302    37.697800     226.0000     220.4600     181.7100
        2303    37.710000     234.0000     229.7500     181.6200
        2304    37.722300     228.0000     239.0200     181.5300
        2305    37.734500     270.0000     245.8600     181.4400
        2306    37.746800     228.0000     246.5800     181.3500
        2307    37.759100     245.0000     240.0700     181.2700
        2308    37.771300     254.0000     230.4400     181.1800
        2309    37.783600     224.0000     222.7700     181.0900
        2310    37.795800     251.0000     218.8800     181.0000
        2311    37.808100     222.0000     218.1100     180.9100
        2312    37.820300     230.0000     218.9700     180.8300
        2313    37.832600     216.0000     219.6600     180.7400
        2314    37.844800     221.0000     217.7100     180.6500
        2315    37.857100     204.0000     212.3700     180.5700
        2316    37.869300     190.0000     205.3800     180.4800
        2317    37.881600     181.0000     199.0800     180.3900
        2318    37.893800     220.0000     194.4000     180.3100
        2319    37.906100     190.0000     191.1900     180.2200
        2320    37.918300     189.0000     188.9700     180.1400
        2321    37.930600     191.0000     187.4100     180.0500
        2322    37.942800     207.0000     186.2600     179.9700
        2323    37.955100     177.0000     185.3900     179.8800
        2324    37.967300     172.0000     184.7000     179.8000
        2325    37.979600     201.0000     184.1400     179.7100
        2326    37.991800     186.0000     183.6700     179.6300
        2327    38.004100     174.0000     183.2800     179.5400
        2328    38.016300     185.0000     182.9300     179.4600
        2329    38.028600     160.0000     182.6300     179.3700
        2330    38.040800     177.0000     182.3600     179.2900
        2331    38.053100     179.0000     182.1200     179.2100
        2332    38.065300     188.0000     181.9000     179.1200
        2333    38.077600     159.0000     181.7100     179.0400
        2334    38.089800     162.0000     181.5600     178.9600
        2335    38.102100     191.0000     181.4000     178.8700
        2336    38.114300     179.0000     181.2800     178.7900
        2337    38.126600     160.0000     181.2000     178.7100
        2338    38.138800     183.0000     181.1200     178.6300
        2339    38.151100     183.0000     180.8500     178.5500
        2340    38.163300     171.0000     180.6000     178.4600
        2341    38.175600     179.0000     180.4500     178.3800
        2342    38.187800     175.0000     180.3300     178.3000
        2343    38.200100     161.0000     180.2200     178.2200
        2344    38.212300     177.0000     180.1200     178.1400
        2345    38.224600     184.0000     180.0300     178.0600
        2346    38.236800     163.0000     179.9500     177.9800
        2347    38.249100     189.0000     179.7900     177.9000
        2348    38.261300     183.0000     179.6200     177.8200
        2349    38.273600     173.0000     179.5000     177.7400
        2350    38.285800     188.0000     179.4000     177.6600
        2351    38.298100     181.0000     179.3100     177.5800
        2352    38.310300     182.0000     179.2600     177.5000
        2353    38.322600     191.0000     179.2300     177.4200
        2354    38.334800     174.0000     179.2000     177.3400
        2355    38.347100     169.0000     179.2100     177.2600
        2356    38.359300     200.0000     179.3000     177.1800
        2357    38.371600     170.0000     179.3100     177.1100
        2358    38.383800     143.0000     178.9100     177.0300
        2359    38.396100     156.0000     178.6300     176.9500
        2360    38.408400     168.0000     178.5200     176.8700
        2361    38.420600     158.0000     178.4500     176.7900
        2362    38.432900     165.0000     178.4000     176.7200
        2363    38.445100     189.0000     178.3600     176.6400
        2364    38.457400     188.0000     178.3700     176.5600
        2365    38.469600     168.0000     178.3400     176.4900
        2366    38.481900     196.0000     178.1300     176.4100
        2367    38.494100     160.0000     177.9400     176.3300
        2368    38.506400     195.0000     177.8300     176.2600
        2369    38.518600     188.0000     177.7400     176.1800
        2370    38.530900     183.0000     177.6800     176.1100
        2371    38.543100     172.0000     177.6400     176.0300
        2372    38.555400     174.0000     177.6500     175.9500
        2373    38.567600     183.0000     177.7900     175.8800
        2374    38.579900     184.0000     178.0500     175.8000
        2375    38.592100     152.0000     178.2600     175.7300
        2376    38.604400     176.0000     178.6600     175.6600
        2377    38.616600     172.0000     179.4100     175.5800
        2378    38.628900     175.0000     179.9100     175.5100
        2379    38.641100     169.0000     178.4400     175.4300
        2380    38.653400     147.0000     177.4500     175.3600
        2381    38.665600     206.0000     177.2100     175.2900
        2382    38.677900     164.0000     177.2300     175.2100
        2383    38.690100     174.0000     177.2800     175.1400
        2384    38.702400     172.0000     177.4200     175.0700
        2385    38.714600     159.0000     177.7200     174.9900
        2386    38.726900     182.0000     177.9700     174.9200
        2387    38.739100     156.0000     177.4000     174.8500
        2388    38.751400     143.0000     176.7600     174.7800
        2389    38.763600     185.0000     176.5200     174.7000
        2390    38.775900     184.0000     176.4100     174.6300
        2391    38.788100     184.0000     176.3400     174.5600
        2392    38.800400     187.0000     176.2900     174.4900
        2393    38.812600     175.0000     176.2400     174.4200
        2394    38.824900     170.0000     176.2100     174.3500
        2395    38.837100     162.0000     176.1700     174.2800
        2396    38.849400     176.0000     176.1500     174.2100
        2397    38.861600     164.0000     176.1300     174.1300
        2398    38.873900     165.0000     176.1200     174.0600
        2399    38.886100     209.0000     176.1200     173.9900
        2400    38.898400     166.0000     176.1300     173.9200
        2401    38.910600     165.0000     176.1500     173.8500
        2402    38.922900     172.0000     176.1900     173.7900
        2403    38.935100     188.0000     176.2400     173.7200
        2404    38.947400     156.0000     176.3100     173.6500
        2405    38.959600     174.0000     176.3900     173.5800
        2406    38.971900     180.0000     176.5000     173.5100
        2407    38.984100     169.0000     176.6300     173.4400
        2408    38.996400     181.0000     176.8000     173.3700
        2409    39.008600     176.0000     177.0100     173.3000
        2410    39.020900     163.0000     177.2800     173.2400
        2411    39.033100     176.0000     177.6500     173.1700
        2412    39.045400     175.0000     178.1700     173.1000
        2413    39.057700     195.0000     178.8500     173.0300
        2414    39.069900     186.0000     179.8600     172.9700
        2415    39.082200     186.0000     181.2900     172.9000
        2416    39.094400     203.0000     183.2200     172.8300
        2417    39.106700     177.0000     185.6800     172.7700
        2418    39.118900     176.0000     188.5700     172.7000
        2419    39.131200     207.0000     191.6500     172.6300
        2420    39.143400     203.0000     194.4800     172.5700
        2421    39.155700     193.0000     196.3200     172.5000
        2422    39.167900     198.0000     196.4500     172.4400
        2423    39.180200     159.0000     195.4300     172.3700
        2424    39.192400     206.0000     194.6600     172.3100
        2425    39.204700     176.0000     194.6000     172.2400
        2426    39.216900     171.0000     194.4400     172.1800
        2427    39.229200     173.0000     195.0000     172.1100
        2428    39.241400     163.0000     195.8100     172.0500
        2429    39.253700     184.0000     192.1200     171.9800
        2430    39.265900     215.0000     188.7000     171.9200
        2431    39.278200     166.0000     186.6700     171.8500
        2432    39.290400     217.0000     185.2200     171.7900
        2433    39.302700     162.0000     184.2400     171.7300
        2434    39.314900     189.0000     183.4300     171.6600
        2435    39.327200     169.0000     182.5300     171.6000
        2436    39.339400     159.0000     182.1000     171.5400
        2437    39.351700     195.0000     180.3600     171.4800
        2438    39.363900     165.0000     178.1600     171.4100
        2439    39.376200     198.0000     177.2300     171.3500
        2440    39.388400     147.0000     176.9500     171.2900
        2441    39.400700     169.0000     176.8800     171.2300
        2442    39.412900     170.0000     176.6400     171.1600
        2443    39.425200     165.0000     176.4600     171.1000
        2444    39.437400     163.0000     176.3700     171.0400
        2445    39.449700     171.0000     176.4200     170.9800
        2446    39.461900     190.0000     176.5700     170.9200
        2447    39.474200     181.0000     176.8300     170.8600
        2448    39.486400     169.0000     177.2900     170.8000
        2449    39.498700     148.0000     178.1200     170.7400
        2450    39.510900     175.0000     179.0000     170.6800
        2451    39.523200     163.0000     179.9800     170.6200
        2452    39.535400     171.0000     181.7300     170.5600
        2453    39.547700     180.0000     184.1400     170.5000
        2454    39.559900     175.0000     184.7000     170.4400
        2455    39.572200     188.0000     182.8100     170.3800
        2456    39.584400     173.0000     183.0400     170.3200
        2457    39.596700     189.0000     183.3600     170.2600
        2458    39.608900     197.0000     183.8600     170.2000
        2459    39.621200     185.0000     185.0100     170.1400
        2460    39.633400     182.0000     186.6700     170.0800
        2461    39.645700     176.0000     188.8600     170.0300
        2462    39.657900     186.0000     190.9900     169.9700
        2463    39.670200     193.0000     191.8300     169.9100
        2464    39.682400     176.0000     193.3400     169.8500
        2465    39.694700     203.0000     195.7500     169.7900
        2466    39.707000     188.0000     198.6300     169.7400
        2467    39.719200     213.0000     202.7600     169.6800
        2468    39.731500     210.0000     208.5200     169.6200
        2469    39.743700     202.0000     216.5000     169.5700
        2470    39.756000     234.0000     227.7600     169.5100
        2471    39.768200     247.0000     243.6000     169.4500
        2472    39.780500     244.0000     264.8100     169.4000
        2473    39.792700     298.0000     291.4500     169.3400
        2474    39.805000     297.0000     323.8000     169.2900
        2475    39.817200     343.0000     359.4600     169.2300
        2476    39.829500     378.0000     391.9700     169.1700
        2477    39.841700     415.0000     412.2700     169.1200
        2478    39.854000     398.0000     414.9300     169.0600
        2479    39.866200     453.0000     397.8800     169.0100
        2480    39.878500     430.0000     370.1000     168.9500
        2481    39.890700     384.0000     344.2500     168.9000
        2482    39.903000     355.0000     327.9500     168.8500
        2483    39.915200     330.0000     321.9800     168.7900
        2484    39.927500     322.0000     322.5400     168.7400
        2485    39.939700     333.0000     323.3100     168.6800
        2486    39.952000     292.0000     319.2200     168.6300
        2487    39.964200     321.0000     306.9000     168.5800
        2488    39.976500     311.0000     287.4400     168.5200
        2489    39.988700     305.0000     266.3600     168.4700
        2490    40.001000     276.0000     248.7100     168.4200
        2491    40.013200     276.0000     236.4000     168.3600
        2492    40.025500     246.0000     229.0200     168.3100
        2493    40.037700     222.0000     225.4200     168.2600
        2494    40.050000     221.0000     224.1000     168.2100
        2495    40.062200     204.0000     223.1700     168.1500
        2496    40.074500     209.0000     220.6500     168.1000
        2497    40.086700     202.0000     215.6900     168.0500
        2498    40.099000     214.0000     209.4700     168.0000
        2499    40.111200     223.0000     203.8600     167.9500
        2500    40.123500     207.0000     199.9300     167.9000
        2501    40.135700     207.0000     197.7400     167.8500
        2502    40.148000     188.0000     196.8600     167.8000
        2503    40.160200     187.0000     196.4900     167.7400
        2504    40.172500     159.0000     195.6500     167.6900
        2505    40.184700     180.0000     193.5600     167.6400
        2506    40.197000     192.0000     190.2800     167.5900
        2507    40.209200     199.0000     186.6200     167.5400
        2508    40.221500     210.0000     183.3400     167.4900
        2509    40.233700     185.0000     180.7500     167.4400
        2510    40.246000     185.0000     178.8200     167.4000
        2511    40.258200     190.0000     177.3900     167.3500
        2512    40.270500     187.0000     176.3100     167.3000
        2513    40.282700     172.0000     175.4800     167.2500
        2514    40.295000     177.0000     174.8300     167.2000
        2515    40.307200     165.0000     174.3000     167.1500
        2516    40.319500     180.0000     173.8800     167.1000
        2517    40.331700     183.0000     173.5300     167.0500
        2518    40.344000     179.0000     173.2500     167.0100
        2519    40.356300     198.0000     173.0300     166.9600
        2520    40.368500     172.0000     172.8600     166.9100
        2521    40.380800     178.0000     172.7400     166.8600
        2522    40.393000     178.0000     172.7000     166.8200
        2523    40.405300     193.0000     172.6800     166.7700
        2524    40.417500     174.0000     172.4300     166.7200
        2525    40.429800     157.0000     172.2100     166.6800
        2526    40.442000     182.0000     172.1300     166.6300
        2527    40.454300     187.0000     172.1200     166.5800
        2528    40.466500     187.0000     172.1500     166.5400
        2529    40.478800     165.0000     172.2100     166.4900
        2530    40.491000     170.0000     172.3200     166.4400
        2531    40.503300     187.0000     172.4700     166.4000
        2532    40.515500     188.0000     172.6100     166.3500
        2533    40.527800     151.0000     172.6900     166.3100
        2534    40.540000     198.0000     172.8400     166.2600
        2535    40.552300     173.0000     173.0800     166.2200
        2536    40.564500     184.0000     173.3600     166.1700
        2537    40.576800     171.0000     173.7000     166.1300
        2538    40.589000     168.0000     174.1100     166.0800
        2539    40.601300     148.0000     174.6100     166.0400
        2540    40.613500     179.0000     175.2600     165.9900
        2541    40.625800     164.0000     176.1200     165.9500
        2542    40.638000     180.0000     177.3200     165.9100
        2543    40.650300     186.0000     179.0300     165.8600
        2544    40.662500     153.0000     181.4500     165.8200
        2545    40.674800     202.0000     184.7000     165.7800
        2546    40.687000     197.0000     189.1300     165.7300
        2547    40.699300     196.0000     194.8100     165.6900
        2548    40.711500     200.0000     200.9700     165.6500
        2549    40.723800     193.0000     205.9600     165.6000
        2550    40.736000     203.0000     210.2800     165.5600
        2551    40.748300     198.0000     212.1300     165.5200
        2552    40.760500     201.0000     210.5800     165.4800
        2553    40.772800     199.0000     207.2300     165.4300
        2554    40.785000     198.0000     204.7100     165.3900
        2555    40.797300     216.0000     204.5500     165.3500
        2556    40.809500     189.0000     206.7200     165.3100
        2557    40.821800     211.0000     209.3900     165.2700
        2558    40.834000     199.0000     212.2300     165.2300
        2559    40.846300     204.0000     216.6100     165.1900
        2560    40.858500     219.0000     221.7700     165.1500
        2561    40.870800     236.0000     228.4500     165.1000
        2562    40.883000     241.0000     239.0700     165.0600
        2563    40.895300     268.0000     256.3900     165.0200
        2564    40.907500     262.0000     282.3600     164.9800
        2565    40.919800     310.0000     316.9900     164.9400
        2566    40.932000     378.0000     357.6500     164.9000
        2567    40.944300     429.0000     398.7600     164.8600
        2568    40.956500     456.0000     431.1600     164.8200
        2569    40.968800     508.0000     439.5200     164.7800
        2570    40.981000     463.0000     415.2300     164.7500
        2571    40.993300     391.0000     372.5700     164.7100
        2572    41.005600     363.0000     334.5000     164.6700
        2573    41.017800     313.0000     312.4800     164.6300
        2574    41.030100     320.0000     306.1700     164.5900
        2575    41.042300     316.0000     310.4800     164.5500
        2576    41.054600     335.0000     318.6500     164.5100
        2577    41.066800     360.0000     323.1100     164.4700
        2578    41.079100     320.0000     315.1500     164.4400
        2579    41.091300     343.0000     292.6700     164.4000
        2580    41.103600     287.0000     263.8900     164.3600
        2581    41.115800     242.0000     238.2900     164.3200
        2582    41.128100     208.0000     219.4100     164.2900
        2583    41.140300     200.0000     206.4700     164.2500
        2584    41.152600     202.0000     197.6900     164.2100
        2585    41.164800     195.0000     191.6600     164.1700
        2586    41.177100     188.0000     187.4100     164.1400
        2587    41.189300     201.0000     184.1600     164.1000
        2588    41.201600     183.0000     181.5700     164.0700
        2589    41.213800     214.0000     179.6700     164.0300
        2590    41.226100     184.0000     178.2400     163.9900
        2591    41.238300     200.0000     177.1600     163.9600
        2592    41.250600     196.0000     176.3700     163.9200
        2593    41.262800     190.0000     175.7800     163.8900
        2594    41.275100     174.0000     175.4100     163.8500
        2595    41.287300     203.0000     175.2600     163.8100
        2596    41.299600     167.0000     175.1800     163.7800
        2597    41.311800     176.0000     174.6800     163.7400
        2598    41.324100     178.0000     174.1900     163.7100
        2599    41.336300     172.0000     174.1000     163.6700
        2600    41.348600     195.0000     174.2200     163.6400
        2601    41.360800     190.0000     174.4900     163.6100
        2602    41.373100     162.0000     174.8900     163.5700
        2603    41.385300     173.0000     175.4400     163.5400
        2604    41.397600     178.0000     176.1700     163.5000
        2605    41.409800     184.0000     177.0100     163.4700
        2606    41.422100     188.0000     177.7600     163.4400
        2607    41.434300     170.0000     178.6700     163.4000
        2608    41.446600     183.0000     179.8800     163.3700
        2609    41.458800     190.0000     181.4100     163.3400
        2610    41.471100     189.0000     183.3400     163.3000
        2611    41.483300     189.0000     185.7000     163.2700
        2612    41.495600     204.0000     188.6800     163.2400
        2613    41.507800     208.0000     192.8700     163.2000
        2614    41.520100     204.0000     198.8000     163.1700
        2615    41.532300     210.0000     206.0400     163.1400
        2616    41.544600     222.0000     214.0500     163.1100
        2617    41.556800     248.0000     226.6200     163.0700
        2618    41.569100     269.0000     245.3300     163.0400
        2619    41.581300     258.0000     270.1200     163.0100
        2620    41.593600     314.0000     299.9500     162.9800
        2621    41.605800     317.0000     332.3100     162.9500
        2622    41.618100     363.0000     362.2100     162.9200
        2623    41.630400     380.0000     380.4900     162.8900
        2624    41.642600     356.0000     376.8000     162.8500
        2625    41.654900     348.0000     352.2100     162.8200
        2626    41.667100     322.0000     321.1100     162.7900
        2627    41.679400     303.0000     296.6600     162.7600
        2628    41.691600     315.0000     283.6000     162.7300
        2629    41.703900     282.0000     280.6800     162.7000
        2630    41.716100     274.0000     284.2200     162.6700
        2631    41.728400     293.0000     289.1900     162.6400
        2632    41.740600     269.0000     289.3400     162.6100
        2633    41.752900     240.0000     279.7700     162.5800
        2634    41.765100     247.0000     261.3200     162.5500
        2635    41.777400     266.0000     240.0000     162.5200
        2636    41.789600     229.0000     221.3200     162.4900
        2637    41.801900     211.0000     207.2000     162.4600
        2638    41.814100     206.0000     197.1800     162.4300
        2639    41.826400     181.0000     190.1300     162.4100
        2640    41.838600     180.0000     185.1600     162.3800
        2641    41.850900     178.0000     181.6800     162.3500
        2642    41.863100     198.0000     179.2800     162.3200
        2643    41.875400     207.0000     177.5100     162.2900
        2644    41.887600     182.0000     176.4800     162.2600
        2645    41.899900     180.0000     176.2600     162.2400
        2646    41.912100     203.0000     175.8600     162.2100
        2647    41.924400     216.0000     173.1400     162.1800
        2648    41.936600     177.0000     171.2700     162.1500
        2649    41.948900     196.0000     170.4600     162.1200
        2650    41.961100     179.0000     170.0400     162.1000
        2651    41.973400     175.0000     169.4200     162.0700
        2652    41.985600     155.0000     168.9400     162.0400
        2653    41.997900     172.0000     168.8200     162.0200
        2654    42.010100     181.0000     168.9900     161.9900
        2655    42.022400     185.0000     168.8900     161.9600
        2656    42.034600     164.0000     167.7900     161.9400
        2657    42.046900     179.0000     167.0000     161.9100
        2658    42.059100     192.0000     166.6700     161.8800
        2659    42.071400     197.0000     166.4500     161.8600
        2660    42.083600     160.0000     166.1000     161.8300
        2661    42.095900     156.0000     165.8000     161.8000
        2662    42.108100     163.0000     165.5900     161.7800
        2663    42.120400     176.0000     165.4200     161.7500
        2664    42.132600     159.0000     165.2700     161.7300
        2665    42.144900     161.0000     165.1400     161.7000
        2666    42.157100     176.0000     165.0300     161.6800
        2667    42.169400     158.0000     164.9500     161.6500
        2668    42.181600     168.0000     164.9200     161.6300
        2669    42.193900     149.0000     164.9900     161.6000
        2670    42.206100     200.0000     165.1700     161.5800
        2671    42.218400     160.0000     165.5000     161.5500
        2672    42.230600     172.0000     166.0500     161.5300
        2673    42.242900     175.0000     166.8100     161.5000
        2674    42.255100     188.0000     167.3300     161.4800
        2675    42.267400     168.0000     167.1900     161.4600
        2676    42.279700     176.0000     166.5700     161.4300
        2677    42.291900     150.0000     165.3700     161.4100
        2678    42.304200     185.0000     164.9100     161.3800
        2679    42.316400     171.0000     164.5800     161.3600
        2680    42.328700     171.0000     164.5600     161.3400
        2681    42.340900     154.0000     164.7600     161.3100
        2682    42.353200     195.0000     165.0900     161.2900
        2683    42.365400     169.0000     165.3200     161.2700
        2684    42.377700     180.0000     165.2400     161.2400
        2685    42.389900     151.0000     164.9000     161.2200
        2686    42.402200     166.0000     164.3100     161.2000
        2687    42.414400     149.0000     164.0000     161.1800
        2688    42.426700     164.0000     163.7600     161.1500
        2689    42.438900     150.0000     163.6300     161.1300
        2690    42.451200     202.0000     163.5700     161.1100
        2691    42.463400     174.0000     163.5300     161.0900
        2692    42.475700     184.0000     163.5100     161.0700
        2693    42.487900     172.0000     163.4900     161.0400
        2694    42.500200     166.0000     163.4800     161.0200
        2695    42.512400     171.0000     163.4700     161.0000
        2696    42.524700     165.0000     163.4600     160.9800
        2697    42.536900     180.0000     163.4600     160.9600
        2698    42.549200     182.0000     163.4700     160.9400
        2699    42.561400     158.0000     163.4800     160.9200
        2700    42.573700     178.0000     163.5100     160.8900
        2701    42.585900     181.0000     163.5500     160.8700
        2702    42.598200     180.0000     163.6300     160.8500
        2703    42.610400     175.0000     163.7900     160.8300
        2704    42.622700     183.0000     164.0400     160.8100
        2705    42.634900     169.0000     164.2900     160.7900
        2706    42.647200     159.0000     164.7000     160.7700
        2707    42.659400     186.0000     165.3500     160.7500
        2708    42.671700     164.0000     165.7500     160.7300
        2709    42.683900     172.0000     164.9300     160.7100
        2710    42.696200     147.0000     164.4700     160.6900
        2711    42.708400     155.0000     164.4500     160.6700
        2712    42.720700     181.0000     164.6100     160.6500
        2713    42.732900     167.0000     164.8700     160.6300
        2714    42.745200     168.0000     165.1700     160.6100
        2715    42.757400     189.0000     165.5800     160.5900
        2716    42.769700     176.0000     166.1500     160.5700
        2717    42.781900     171.0000     166.7200     160.5600
        2718    42.794200     174.0000     166.8300     160.5400
        2719    42.806400     166.0000     167.1500     160.5200
        2720    42.818700     184.0000     167.9600     160.5000
        2721    42.830900     184.0000     169.0000     160.4800
        2722    42.843200     164.0000     170.0600     160.4600
        2723    42.855400     167.0000     171.7400     160.4400
        2724    42.867700     181.0000     174.2100     160.4300
        2725    42.879900     145.0000     177.6500     160.4100
        2726    42.892200     181.0000     181.9800     160.3900
        2727    42.904400     186.0000     186.9100     160.3700
        2728    42.916700     190.0000     191.8200     160.3500
        2729    42.929000     186.0000     195.5700     160.3400
        2730    42.941200     187.0000     196.7300     160.3200
        2731    42.953500     192.0000     194.3200     160.3000
        2732    42.965700     218.0000     189.8700     160.2800
        2733    42.978000     196.0000     185.5600     160.2700
        2734    42.990200     190.0000     182.7500     160.2500
        2735    43.002500     172.0000     181.6400     160.2300
        2736    43.014700     172.0000     181.9000     160.2200
        2737    43.027000     195.0000     182.9800     160.2000
        2738    43.039200     192.0000     183.9900     160.1800
        2739    43.051500     188.0000     183.6100     160.1700
        2740    43.063700     185.0000     181.8200     160.1500
        2741    43.076000     214.0000     179.1500     160.1300
        2742    43.088200     182.0000     176.3700     160.1200
        2743    43.100500     181.0000     174.2800     160.1000
        2744    43.112700     168.0000     173.0800     160.0800
        2745    43.125000     204.0000     171.9500     160.0700
        2746    43.137200     170.0000     170.3800     160.0500
        2747    43.149500     161.0000     169.6600     160.0400
        2748    43.161700     162.0000     169.2900     160.0200
        2749    43.174000     183.0000     169.1200     160.0100
        2750    43.186200     158.0000     169.2500     159.9900
        2751    43.198500     153.0000     169.5800     159.9800
        2752    43.210700     168.0000     170.1500     159.9600
        2753    43.223000     188.0000     171.0100     159.9400
        2754    43.235200     173.0000     171.9500     159.9300
        2755    43.247500     174.0000     172.7600     159.9100
        2756    43.259700     170.0000     174.1800     159.9000
        2757    43.272000     179.0000     176.4900     159.8900
        2758    43.284200     179.0000     179.5600     159.8700
        2759    43.296500     196.0000     183.7300     159.8600
        2760    43.308700     202.0000     189.4200     159.8400
        2761    43.321000     195.0000     196.5200     159.8300
        2762    43.333200     232.0000     204.5800     159.8100
        2763    43.345500     218.0000     212.1400     159.8000
        2764    43.357700     198.0000     216.3000     159.7800
        2765    43.370000     227.0000     215.9000     159.7700
        2766    43.382200     220.0000     211.4400     159.7600
        2767    43.394500     221.0000     205.7200     159.7400
        2768    43.406700     212.0000     201.5700     159.7300
        2769    43.419000     190.0000     200.2600     159.7200
        2770    43.431200     209.0000     201.6700     159.7000
        2771    43.443500     227.0000     205.2800     159.6900
        2772    43.455700     215.0000     210.3700     159.6800
        2773    43.468000     261.0000     215.8000     159.6600
        2774    43.480200     225.0000     221.0600     159.6500
        2775    43.492500     257.0000     226.8200     159.6400
        2776    43.504700     252.0000     234.9500     159.6200
        2777    43.517000     241.0000     247.6500     159.6100
        2778    43.529200     252.0000     265.7700     159.6000
        2779    43.541500     300.0000     288.2800     159.5900
        2780    43.553800     345.0000     312.2200     159.5700
        2781    43.566000     320.0000     331.7600     159.5600
        2782    43.578300     339.0000     339.0800     159.5500
        2783    43.590500     306.0000     330.4200     159.5400
        2784    43.602800     346.0000     310.5600     159.5200
        2785    43.615000     324.0000     289.0000     159.5100
        2786    43.627300     283.0000     272.9700     159.5000
        2787    43.639500     243.0000     265.0700     159.4900
        2788    43.651800     251.0000     264.5500     159.4800
        2789    43.664000     251.0000     269.1400     159.4600
        2790    43.676300     241.0000     275.5300     159.4500
        2791    43.688500     254.0000     279.5900     159.4400
        2792    43.700800     265.0000     278.5000     159.4300
        2793    43.713000     288.0000     273.4300     159.4200
        2794    43.725300     297.0000     268.7100     159.4100
        2795    43.737500     275.0000     268.0100     159.4000
        2796    43.749800     293.0000     272.2400     159.3800
        2797    43.762000     313.0000     279.9000     159.3700
        2798    43.774300     299.0000     285.7100     159.3600
        2799    43.786500     288.0000     282.3000     159.3500
        2800    43.798800     261.0000     267.3300     159.3400
        2801    43.811000     249.0000     247.4700     159.3300
        2802    43.823300     186.0000     231.0000     159.3200
        2803    43.835500     210.0000     221.3000     159.3100
        2804    43.847800     242.0000     217.8500     159.3000
        2805    43.860000     227.0000     218.8900     159.2900
        2806    43.872300     232.0000     222.5200     159.2800
        2807    43.884500     222.0000     226.2400     159.2700
        2808    43.896800     221.0000     226.6800     159.2600
        2809    43.909000     221.0000     221.3700     159.2500
        2810    43.921300     205.0000     210.6900     159.2400
        2811    43.933500     191.0000     198.7300     159.2300
        2812    43.945800     183.0000     189.7500     159.2200
        2813    43.958000     209.0000     183.6700     159.2100
        2814    43.970300     160.0000     179.6600     159.2000
        2815    43.982500     207.0000     177.0100     159.1900
        2816    43.994800     196.0000     175.2300     159.1800
        2817    44.007000     193.0000     174.1000     159.1700
        2818    44.019300     180.0000     173.4900     159.1600
        2819    44.031500     189.0000     172.9700     159.1500
        2820    44.043800     198.0000     172.0100     159.1400
        2821    44.056000     192.0000     171.3300     159.1300
        2822    44.068300     186.0000     171.0700     159.1200
        2823    44.080500     169.0000     171.0200     159.1200
        2824    44.092800     188.0000     171.1200     159.1100
        2825    44.105000     146.0000     171.3600     159.1000
        2826    44.117300     173.0000     171.7300     159.0900
        2827    44.129500     177.0000     172.2300     159.0800
        2828    44.141800     146.0000     172.8700     159.0700
        2829    44.154000     189.0000     173.6700     159.0600
        2830    44.166300     152.0000     174.6200     159.0600
        2831    44.178600     194.0000     175.7200     159.0500
        2832    44.190800     195.0000     176.9900     159.0400
        2833    44.203100     182.0000     178.4100     159.0300
        2834    44.215300     187.0000     179.9800     159.0200
        2835    44.227600     179.0000     181.7300     159.0100
        2836    44.239800     180.0000     183.7300     159.0100
        2837    44.252100     195.0000     186.0300     159.0000
        2838    44.264300     208.0000     188.9100     158.9900
        2839    44.276600     198.0000     192.7400     158.9800
        2840    44.288800     198.0000     197.8600     158.9800
        2841    44.301100     227.0000     204.5500     158.9700
        2842    44.313300     211.0000     214.6000     158.9600
        2843    44.325600     249.0000     229.2000     158.9500
        2844    44.337800     256.0000     250.2900     158.9500
        2845    44.350100     313.0000     279.9300     158.9400
        2846    44.362300     377.0000     319.4700     158.9300
        2847    44.374600     430.0000     368.2000     158.9200
        2848    44.386800     490.0000     421.5400     158.9200
        2849    44.399100     531.0000     468.4700     158.9100
        2850    44.411300     536.0000     492.3200     158.9000
        2851    44.423600     514.0000     478.0600     158.9000
        2852    44.435800     484.0000     432.3100     158.8900
        2853    44.448100     458.0000     380.4500     158.8800
        2854    44.460300     379.0000     342.3400     158.8700
        2855    44.472600     337.0000     323.5300     158.8700
        2856    44.484800     304.0000     321.5400     158.8600
        2857    44.497100     341.0000     331.3100     158.8500
        2858    44.509300     383.0000     346.1400     158.8500
        2859    44.521600     390.0000     357.3900     158.8400
        2860    44.533800     384.0000     355.6600     158.8400
        2861    44.546100     350.0000     337.4600     158.8300
        2862    44.558300     328.0000     310.8000     158.8200
        2863    44.570600     274.0000     287.2800     158.8200
        2864    44.582800     241.0000     272.5500     158.8100
        2865    44.595100     264.0000     265.9700     158.8000
        2866    44.607300     250.0000     263.4500     158.8000
        2867    44.619600     240.0000     259.1800     158.7900
        2868    44.631800     224.0000     248.9800     158.7900
        2869    44.644100     218.0000     234.4000     158.7800
        2870    44.656300     215.0000     220.6100     158.7800
        2871    44.668600     225.0000     210.9100     158.7700
        2872    44.680800     213.0000     205.7400     158.7600
        2873    44.693100     210.0000     204.2200     158.7600
        2874    44.705300     212.0000     205.2300     158.7500
        2875    44.717600     176.0000     207.4400     158.7500
        2876    44.729800     199.0000     208.9400     158.7400
        2877    44.742100     186.0000     207.5900     158.7400
        2878    44.754300     209.0000     202.8300     158.7300
        2879    44.766600     209.0000     196.6100     158.7300
        2880    44.778800     198.0000     191.3400     158.7200
        2881    44.791100     205.0000     187.9900     158.7200
        2882    44.803300     196.0000     186.3200     158.7100
        2883    44.815600     192.0000     185.5700     158.7100
        2884    44.827800     176.0000     184.8200     158.7000
        2885    44.840100     200.0000     183.2900     158.7000
        2886    44.852400     185.0000     180.9800     158.6900
        2887    44.864600     175.0000     178.5800     158.6900
        2888    44.876900     187.0000     176.7600     158.6800
        2889    44.889100     194.0000     175.7400     158.6800
        2890    44.901400     188.0000     175.4500     158.6700
        2891    44.913600     188.0000     175.7800     158.6700
        2892    44.925900     168.0000     176.5700     158.6600
        2893    44.938100     188.0000     177.3500     158.6600
        2894    44.950400     196.0000     177.5800     158.6500
        2895    44.962600     185.0000     177.6200     158.6500
        2896    44.974900     172.0000     177.5600     158.6500
        2897    44.987100     185.0000     176.6700     158.6400
        2898    44.999400     184.0000     175.5900     158.6400
        2899    45.011600     178.0000     175.4600     158.6300
        2900    45.023900     172.0000     175.8900     158.6300
        2901    45.036100     171.0000     176.6900     158.6200
        2902    45.048400     192.0000     177.7800     158.6200
        2903    45.060600     206.0000     179.0100     158.6200
        2904    45.072900     166.0000     180.4800     158.6100
        2905    45.085100     174.0000     182.4600     158.6100
        2906    45.097400     202.0000     184.9300     158.6100
        2907    45.109600     236.0000     187.7100     158.6000
        2908    45.121900     222.0000     191.6600     158.6000
        2909    45.134100     169.0000     197.5400     158.5900
        2910    45.146400     227.0000     206.0400     158.5900
        2911    45.158600     247.0000     218.2400     158.5900
        2912    45.170900     233.0000     235.5400     158.5800
        2913    45.183100     275.0000     259.3300     158.5800
        2914    45.195400     275.0000     290.1700     158.5800
        2915    45.207600     338.0000     326.8600     158.5700
        2916    45.219900     389.0000     365.4400     158.5700
        2917    45.232100     349.0000     397.6600     158.5700
        2918    45.244400     395.0000     410.7300     158.5600
        2919    45.256600     362.0000     396.5100     158.5600
        2920    45.268900     357.0000     362.2900     158.5600
        2921    45.281100     307.0000     325.3400     158.5500
        2922    45.293400     287.0000     298.1600     158.5500
        2923    45.305600     280.0000     284.2600     158.5500
        2924    45.317900     295.0000     281.9900     158.5400
        2925    45.330100     273.0000     287.7700     158.5400
        2926    45.342400     286.0000     297.0000     158.5400
        2927    45.354600     280.0000     303.4400     158.5300
        2928    45.366900     313.0000     300.1600     158.5300
        2929    45.379100     253.0000     284.4500     158.5300
        2930    45.391400     242.0000     261.0700     158.5300
        2931    45.403600     242.0000     237.6200     158.5200
        2932    45.415900     229.0000     218.6300     158.5200
        2933    45.428100     217.0000     204.7600     158.5200
        2934    45.440400     210.0000     194.9800     158.5200
        2935    45.452600     183.0000     188.0600     158.5100
        2936    45.464900     166.0000     183.0700     158.5100
        2937    45.477100     178.0000     179.3900     158.5100
        2938    45.489400     155.0000     176.6100     158.5100
        2939    45.501700     193.0000     174.4600     158.5000
        2940    45.513900     175.0000     172.7800     158.5000
        2941    45.526200     162.0000     171.3700     158.5000
        2942    45.538400     183.0000     170.2400     158.5000
        2943    45.550700     174.0000     169.3600     158.4900
        2944    45.562900     160.0000     168.7100     158.4900
        2945    45.575200     164.0000     168.2700     158.4900
        2946    45.587400     172.0000     167.9600     158.4900
        2947    45.599700     175.0000     167.9100     158.4800
        2948    45.611900     155.0000     168.1500     158.4800
        2949    45.624200     193.0000     167.9900     158.4800
        2950    45.636400     143.0000     166.7300     158.4800
        2951    45.648700     161.0000     165.9900     158.4800
        2952    45.660900     174.0000     165.6300     158.4700
        2953    45.673200     135.0000     165.4500     158.4700
        2954    45.685400     165.0000     165.4000     158.4700
        2955    45.697700     189.0000     165.4200     158.4700
        2956    45.709900     173.0000     165.5500     158.4700
        2957    45.722200     173.0000     165.8600     158.4600
        2958    45.734400     202.0000     166.3800     158.4600
        2959    45.746700     167.0000     166.7000     158.4600
        2960    45.758900     164.0000     166.8800     158.4600
        2961    45.771200     160.0000     167.6600     158.4600
        2962    45.783400     180.0000     169.0300     158.4600
        2963    45.795700     175.0000     170.6200     158.4500
        2964    45.807900     187.0000     172.6800     158.4500
        2965    45.820200     163.0000     175.4700     158.4500
        2966    45.832400     184.0000     178.5900     158.4500
        2967    45.844700     200.0000     180.9700     158.4500
        2968    45.856900     156.0000     180.9900     158.4500
        2969    45.869200     165.0000     178.7200     158.4400
        2970    45.881400     176.0000     175.5600     158.4400
        2971    45.893700     161.0000     172.9000     158.4400
        2972    45.905900     162.0000     171.3100     158.4400
        2973    45.918200     182.0000     170.6000     158.4400
        2974    45.930400     165.0000     170.6300     158.4400
        2975    45.942700     161.0000     171.3200     158.4400
        2976    45.954900     166.0000     172.3300     158.4300
        2977    45.967200     162.0000     172.9700     158.4300
        2978    45.979400     175.0000     172.5000     158.4300
        2979    45.991700     171.0000     171.0200     158.4300
        2980    46.003900     154.0000     169.1500     158.4300
        2981    46.016200     164.0000     167.4700     158.4300
        2982    46.028400     156.0000     166.2300     158.4300
        2983    46.040700     159.0000     165.4100     158.4300
        2984    46.052900     159.0000     164.8500     158.4200
        2985    46.065200     170.0000     164.4800     158.4200
        2986    46.077400     181.0000     164.2500     158.4200
        2987    46.089700     167.0000     164.1100     158.4200
        2988    46.101900     179.0000     164.0300     158.4200
        2989    46.114200     150.0000     164.0000     158.4200
        2990    46.126500     162.0000     164.0000     158.4200
        2991    46.138700     170.0000     164.0100     158.4200
        2992    46.151000     180.0000     164.0500     158.4200
        2993    46.163200     151.0000     164.1200     158.4100
        2994    46.175500     154.0000     164.2100     158.4100
        2995    46.187700     185.0000     164.3300     158.4100
        2996    46.200000     187.0000     164.4700     158.4100
        2997    46.212200     160.0000     164.6300     158.4100
        2998    46.224500     165.0000     164.8200     158.4100
        2999    46.236700     177.0000     165.0300     158.4100
        3000    46.249000     167.0000     165.2700     158.4100
        3001    46.261200     177.0000     165.5400     158.4100
        3002    46.273500     147.0000     165.8400     158.4100
        3003    46.285700     160.0000     166.1900     158.4100
        3004    46.298000     188.0000     166.6100     158.4100
        3005    46.310200     169.0000     167.0500     158.4000
        3006    46.322500     164.0000     167.3500     158.4000
        3007    46.334700     164.0000     167.7700     158.4000
        3008    46.347000     183.0000     168.3900     158.4000
        3009    46.359200     186.0000     169.2400     158.4000
        3010    46.371500     168.0000     170.4000     158.4000
        3011    46.383700     179.0000     171.9900     158.4000
        3012    46.396000     190.0000     174.1800     158.4000
        3013    46.408200     184.0000     177.0900     158.4000
        3014    46.420500     169.0000     180.7800     158.4000
        3015    46.432700     181.0000     185.1100     158.4000
        3016    46.445000     177.0000     189.7200     158.4000
        3017    46.457200     186.0000     193.7900     158.4000
        3018    46.469500     181.0000     195.8600     158.4000
        3019    46.481700     183.0000     196.7700     158.3900
        3020    46.494000     206.0000     199.2400     158.3900
        3021    46.506200     184.0000     202.0000     158.3900
        3022    46.518500     202.0000     196.5500     158.3900
        3023    46.530700     168.0000     189.3100     158.3900
        3024    46.543000     154.0000     187.6600     158.3900
        3025    46.555200     196.0000     189.0500     158.3900
        3026    46.567500     191.0000     191.7200     158.3900
        3027    46.579700     199.0000     194.6900     158.3900
        3028    46.592000     202.0000     197.1300     158.3900
        3029    46.604200     182.0000     199.2900     158.3900
        3030    46.616500     181.0000     202.2900     158.3900
        3031    46.628700     207.0000     205.4200     158.3900
        3032    46.641000     180.0000     205.1900     158.3900
        3033    46.653200     201.0000     203.8800     158.3900
        3034    46.665500     160.0000     205.0400     158.3900
        3035    46.677700     177.0000     207.9700     158.3900
        3036    46.690000     223.0000     211.9800     158.3900
        3037    46.702200     224.0000     217.1200     158.3900
        3038    46.714500     220.0000     223.7800     158.3900
        3039    46.726700     238.0000     232.6500     158.3800
        3040    46.739000     258.0000     244.7100     158.3800
        3041    46.751300     264.0000     261.4300     158.3800
        3042    46.763500     279.0000     285.0200     158.3800
        3043    46.775800     344.0000     318.7000     158.3800
        3044    46.788000     421.0000     366.9100     158.3800
        3045    46.800300     419.0000     434.5800     158.3800
        3046    46.812500     554.0000     525.0600     158.3800
        3047    46.824800     658.0000     637.3300     158.3800
        3048    46.837000     762.0000     762.8200     158.3800
        3049    46.849300     908.0000     878.9400     158.3800
        3050    46.861500     971.0000     944.8700     158.3800
        3051    46.873800     955.0000     923.1000     158.3800
        3052    46.886000     899.0000     822.0600     158.3800
        3053    46.898300     757.0000     695.7400     158.3800
        3054    46.910500     600.0000     593.3400     158.3800
        3055    46.922800     517.0000     533.1900     158.3800
        3056    46.935000     490.0000     513.2000     158.3800
        3057    46.947300     502.0000     524.4400     158.3800
        3058    46.959500     535.0000     555.6200     158.3800
        3059    46.971800     557.0000     591.2800     158.3800
        3060    46.984000     643.0000     609.3900     158.3800
        3061    46.996300     599.0000     589.4600     158.3800
        3062    47.008500     545.0000     530.9800     158.3800
        3063    47.020800     438.0000     456.1400     158.3800
        3064    47.033000     376.0000     388.4200     158.3800
        3065    47.045300     300.0000     337.3400     158.3700
        3066    47.057500     283.0000     301.5900     158.3700
        3067    47.069800     244.0000     276.2500     158.3700
        3068    47.082000     229.0000     256.7500     158.3700
        3069    47.094300     260.0000     240.6600     158.3700
        3070    47.106500     231.0000     227.6300     158.3700
        3071    47.118800     193.0000     217.4700     158.3700
        3072    47.131000     213.0000     210.0100     158.3700
        3073    47.143300     222.0000     204.5300     158.3700
        3074    47.155500     213.0000     200.7100     158.3700
        3075    47.167800     210.0000     198.0600     158.3700
        3076    47.180000     202.0000     196.0500     158.3700
        3077    47.192300     191.0000     194.0900     158.3700
        3078    47.204500     194.0000     191.6200     158.3700
        3079    47.216800     199.0000     188.5100     158.3700
        3080    47.229000     206.0000     185.2600     158.3700
        3081    47.241300     183.0000     182.3100     158.3700
        3082    47.253500     184.0000     179.8400     158.3700
        3083    47.265800     202.0000     177.8600     158.3700
        3084    47.278000     152.0000     176.2900     158.3700
        3085    47.290300     176.0000     175.0400     158.3700
        3086    47.302500     190.0000     174.0100     158.3700
        3087    47.314800     182.0000     173.1300     158.3700
        3088    47.327000     186.0000     172.3900     158.3700
        3089    47.339300     159.0000     171.7800     158.3600
        3090    47.351500     165.0000     171.2700     158.3600
        3091    47.363800     165.0000     170.8400     158.3600
        3092    47.376000     181.0000     170.4800     158.3600
        3093    47.388300     175.0000     170.2000     158.3600
        3094    47.400600     162.0000     169.9900     158.3600
        3095    47.412800     148.0000     169.8600     158.3600
        3096    47.425100     162.0000     169.8100     158.3600
        3097    47.437300     161.0000     169.8900     158.3600
        3098    47.449600     160.0000     170.2500     158.3600
        3099    47.461800     139.0000     170.9600     158.3600
        3100    47.474100     164.0000     171.7500     158.3600
        3101    47.486300     159.0000     173.1700     158.3600
        3102    47.498600     200.0000     175.5100     158.3600
        3103    47.510800     173.0000     176.6000     158.3600
        3104    47.523100     166.0000     173.5500     158.3600
        3105    47.535300     187.0000     171.9500     158.3600
        3106    47.547600     167.0000     171.7500     158.3600
        3107    47.559800     172.0000     172.1400     158.3500
        3108    47.572100     166.0000     172.8600     158.3500
        3109    47.584300     175.0000     173.8900     158.3500
        3110    47.596600     154.0000     175.1100     158.3500
        3111    47.608800     168.0000     176.6500     158.3500
        3112    47.621100     164.0000     178.6700     158.3500
        3113    47.633300     155.0000     180.5400     158.3500
        3114    47.645600     157.0000     180.7000     158.3500
        3115    47.657800     176.0000     180.7700     158.3500
        3116    47.670100     184.0000     181.7800     158.3500
        3117    47.682300     175.0000     183.3500     158.3500
        3118    47.694600     199.0000     185.4000     158.3500
        3119    47.706800     211.0000     188.0800     158.3500
        3120    47.719100     180.0000     191.6600     158.3500
        3121    47.731300     179.0000     196.5400     158.3400
        3122    47.743600     187.0000     203.3000     158.3400
        3123    47.755800     207.0000     212.8600     158.3400
        3124    47.768100     213.0000     226.5500     158.3400
        3125    47.780300     258.0000     246.2200     158.3400
        3126    47.792600     263.0000     274.0100     158.3400
        3127    47.804800     311.0000     311.4600     158.3400
        3128    47.817100     359.0000     358.2500     158.3400
        3129    47.829300     400.0000     410.7200     158.3400
        3130    47.841600     470.0000     459.0600     158.3400
        3131    47.853800     564.0000     485.1100     158.3400
        3132    47.866100     454.0000     472.5200     158.3300
        3133    47.878300     475.0000     427.0500     158.3300
        3134    47.890600     431.0000     374.0900     158.3300
        3135    47.902800     390.0000     332.0700     158.3300
        3136    47.915100     336.0000     308.0000     158.3300
        3137    47.927300     284.0000     300.6500     158.3300
        3138    47.939600     278.0000     306.2300     158.3300
        3139    47.951800     282.0000     320.4900     158.3300
        3140    47.964100     332.0000     337.7400     158.3300
        3141    47.976300     397.0000     349.2600     158.3200
        3142    47.988600     353.0000     345.4500     158.3200
        3143    48.000800     363.0000     324.0600     158.3200
        3144    48.013100     313.0000     294.2800     158.3200
        3145    48.025400     274.0000     266.4400     158.3200
        3146    48.037600     262.0000     245.3900     158.3200
        3147    48.049900     204.0000     230.9900     158.3200
        3148    48.062100     198.0000     220.9900     158.3200
        3149    48.074400     214.0000     214.1600     158.3100
        3150    48.086600     203.0000     209.7900     158.3100
        3151    48.098900     197.0000     207.5800     158.3100
        3152    48.111100     211.0000     207.4700     158.3100
        3153    48.123400     214.0000     209.5700     158.3100
        3154    48.135600     192.0000     214.2600     158.3100
        3155    48.147900     253.0000     222.2400     158.3100
        3156    48.160100     220.0000     234.7300     158.3000
        3157    48.172400     241.0000     253.4000     158.3000
        3158    48.184600     276.0000     280.0600     158.3000
        3159    48.196900     325.0000     316.2000     158.3000
        3160    48.209100     380.0000     361.6300     158.3000
        3161    48.221400     429.0000     412.7100     158.3000
        3162    48.233600     452.0000     459.0300     158.3000
        3163    48.245900     497.0000     481.8400     158.2900
        3164    48.258100     563.0000     465.8200     158.2900
        3165    48.270400     499.0000     418.3800     158.2900
        3166    48.282600     405.0000     364.5300     158.2900
        3167    48.294900     342.0000     323.2200     158.2900
        3168    48.307100     298.0000     299.6600     158.2900
        3169    48.319400     251.0000     292.1100     158.2800
        3170    48.331600     284.0000     297.0800     158.2800
        3171    48.343900     314.0000     310.5900     158.2800
        3172    48.356100     310.0000     327.1100     158.2800
        3173    48.368400     371.0000     337.9700     158.2800
        3174    48.380600     317.0000     333.4900     158.2700
        3175    48.392900     335.0000     311.2600     158.2700
        3176    48.405100     292.0000     279.8200     158.2700
        3177    48.417400     274.0000     250.0600     158.2700
        3178    48.429600     217.0000     227.0900     158.2700
        3179    48.441900     172.0000     210.8700     158.2600
        3180    48.454100     206.0000     199.6500     158.2600
        3181    48.466400     180.0000     191.7900     158.2600
        3182    48.478600     196.0000     186.1300     158.2600
        3183    48.490900     166.0000     181.9300     158.2600
        3184    48.503100     179.0000     178.7300     158.2500
        3185    48.515400     163.0000     176.2300     158.2500
        3186    48.527600     171.0000     174.2400     158.2500
        3187    48.539900     156.0000     172.6200     158.2500
        3188    48.552100     161.0000     171.2800     158.2500
        3189    48.564400     160.0000     170.1600     158.2400
        3190    48.576600     157.0000     169.2100     158.2400
        3191    48.588900     162.0000     168.3900     158.2400
        3192    48.601100     179.0000     167.7000     158.2400
        3193    48.613400     174.0000     167.0800     158.2300
        3194    48.625600     164.0000     166.5400     158.2300
        3195    48.637900     165.0000     166.0700     158.2300
        3196    48.650100     167.0000     165.6600     158.2300
        3197    48.662400     166.0000     165.3100     158.2200
        3198    48.674700     141.0000     165.0400     158.2200
        3199    48.686900     165.0000     164.8900     158.2200
        3200    48.699100     186.0000     164.8500     158.2200
        3201    48.711400     160.0000     164.9300     158.2100
        3202    48.723700     151.0000     165.2900     158.2100
        3203    48.735900     170.0000     165.8500     158.2100
        3204    48.748200     155.0000     165.3300     158.2100
        3205    48.760400     166.0000     164.0100     158.2000
        3206    48.772700     162.0000     163.3900     158.2000
        3207    48.784900     181.0000     163.0900     158.2000
        3208    48.797200     174.0000     162.9100     158.1900
        3209    48.809400     172.0000     162.8100     158.1900
        3210    48.821700     161.0000     162.7800     158.1900
        3211    48.833900     165.0000     162.7900     158.1900
        3212    48.846200     148.0000     162.9000     158.1800
        3213    48.858400     153.0000     163.1400     158.1800
        3214    48.870700     149.0000     163.2600     158.1800
        3215    48.882900     178.0000     162.7600     158.1700
        3216    48.895200     162.0000     162.2600     158.1700
        3217    48.907400     149.0000     162.0200     158.1700
        3218    48.919700     156.0000     161.9000     158.1600
        3219    48.931900     147.0000     161.8100     158.1600
        3220    48.944200     155.0000     161.7500     158.1600
        3221    48.956400     154.0000     161.6900     158.1600
        3222    48.968700     180.0000     161.6400     158.1500
        3223    48.980900     145.0000     161.6000     158.1500
        3224    48.993200     145.0000     161.5600     158.1500
        3225    49.005400     148.0000     161.5300     158.1400
        3226    49.017700     165.0000     161.5100     158.1400
        3227    49.029900     179.0000     161.5000     158.1400
        3228    49.042200     165.0000     161.5100     158.1300
        3229    49.054400     163.0000     161.5300     158.1300
        3230    49.066700     159.0000     161.5800     158.1200
        3231    49.078900     145.0000     161.6700     158.1200
        3232    49.091200     156.0000     161.7800     158.1200
        3233    49.103400     185.0000     161.7300     158.1100
        3234    49.115700     144.0000     161.6100     158.1100
        3235    49.127900     150.0000     161.6000     158.1100
        3236    49.140200     157.0000     161.6700     158.1000
        3237    49.152400     168.0000     161.7800     158.1000
        3238    49.164700     169.0000     161.9500     158.1000
        3239    49.176900     171.0000     162.1900     158.0900
        3240    49.189200     148.0000     162.5000     158.0900
        3241    49.201400     154.0000     162.8500     158.0800
        3242    49.213700     179.0000     163.2600     158.0800
        3243    49.225900     149.0000     163.6700     158.0800
        3244    49.238200     163.0000     163.9000     158.0700
        3245    49.250400     145.0000     163.9500     158.0700
        3246    49.262700     168.0000     164.3000     158.0600
        3247    49.274900     168.0000     164.9200     158.0600
        3248    49.287200     174.0000     164.3600     158.0600
        3249    49.299400     168.0000     163.2200     158.0500
        3250    49.311700     170.0000     163.0000     158.0500
        3251    49.324000     148.0000     163.4200     158.0400
        3252    49.336200     148.0000     164.2100     158.0400
        3253    49.348500     176.0000     165.3300     158.0300
        3254    49.360700     170.0000     167.2200     158.0300
        3255    49.373000     175.0000     169.5400     158.0300
        3256    49.385200     174.0000     168.6600     158.0200
        3257    49.397500     160.0000     165.7000     158.0200
        3258    49.409700     154.0000     164.6000     158.0100
        3259    49.422000     150.0000     163.7400     158.0100
        3260    49.434200     166.0000     163.1800     158.0000
        3261    49.446500     156.0000     163.1300     158.0000
        3262    49.458700     139.0000     163.4100     158.0000
        3263    49.471000     158.0000     163.8800     157.9900
        3264    49.483200     154.0000     164.6100     157.9900
        3265    49.495500     185.0000     165.7300     157.9800
        3266    49.507700     152.0000     166.7100     157.9800
        3267    49.520000     161.0000     166.0200     157.9700
        3268    49.532200     158.0000     165.0200     157.9700
        3269    49.544500     168.0000     164.8100     157.9600
        3270    49.556700     161.0000     165.0000     157.9600
        3271    49.569000     176.0000     165.3300     157.9500
        3272    49.581200     175.0000     165.7400     157.9500
        3273    49.593500     170.0000     166.2000     157.9400
        3274    49.605700     162.0000     166.7100     157.9400
        3275    49.618000     177.0000     167.2900     157.9300
        3276    49.630200     164.0000     167.9700     157.9300
        3277    49.642500     166.0000     168.8000     157.9200
        3278    49.654700     166.0000     169.8500     157.9200
        3279    49.667000     175.0000     171.2100     157.9100
        3280    49.679200     165.0000     173.0000     157.9100
        3281    49.691500     177.0000     175.4300     157.9000
        3282    49.703700     174.0000     178.7500     157.9000
        3283    49.716000     185.0000     183.3400     157.8900
        3284    49.728200     175.0000     189.7400     157.8800
        3285    49.740500     190.0000     198.5800     157.8800
        3286    49.752700     206.0000     210.4000     157.8700
        3287    49.765000     241.0000     224.9100     157.8700
        3288    49.777200     241.0000     241.1400     157.8600
        3289    49.789500     244.0000     257.3300     157.8600
        3290    49.801700     247.0000     268.2600     157.8500
        3291    49.814000     281.0000     264.4600     157.8500
        3292    49.826200     251.0000     249.9000     157.8400
        3293    49.838500     248.0000     236.7100     157.8300
        3294    49.850700     231.0000     227.5600     157.8300
        3295    49.863000     229.0000     219.8300     157.8200
        3296    49.875200     242.0000     212.9500     157.8200
        3297    49.887500     215.0000     211.5400     157.8100
        3298    49.899700     200.0000     214.6800     157.8100
        3299    49.912000     248.0000     220.5900     157.8000
        3300    49.924200     252.0000     226.8900     157.7900
        3301    49.936500     212.0000     228.5600     157.7900
        3302    49.948700     252.0000     223.2600     157.7800
        3303    49.961000     200.0000     214.6600     157.7800
        3304    49.973300     197.0000     207.0400     157.7700
        3305    49.985500     189.0000     201.2100     157.7600
        3306    49.997800     167.0000     195.6900     157.7600
        3307    50.010000     197.0000     190.7400     157.7500
        3308    50.022300     182.0000     188.0300     157.7400
        3309    50.034500     177.0000     187.4300     157.7400
        3310    50.046800     160.0000     188.5200     157.7300
        3311    50.059000     186.0000     190.9200     157.7200
        3312    50.071300     214.0000     194.3100     157.7200
        3313    50.083500     178.0000     199.9600     157.7100
        3314    50.095800     202.0000     208.6300     157.7100
        3315    50.108000     208.0000     221.9700     157.7000
        3316    50.120300     277.0000     240.7500     157.6900
        3317    50.132500     250.0000     265.5200     157.6900
        3318    50.144800     292.0000     295.2700     157.6800
        3319    50.157000     331.0000     326.0800     157.6700
        3320    50.169300     324.0000     349.2600     157.6700
        3321    50.181500     357.0000     353.7400     157.6600
        3322    50.193800     337.0000     335.8300     157.6500
        3323    50.206000     316.0000     305.0900     157.6500
        3324    50.218300     250.0000     275.2500     157.6400
        3325    50.230500     222.0000     253.9000     157.6300
        3326    50.242800     229.0000     242.3700     157.6200
        3327    50.255000     262.0000     239.4500     157.6200
        3328    50.267300     211.0000     243.4100     157.6100
        3329    50.279500     264.0000     252.1600     157.6000
        3330    50.291800     232.0000     262.5600     157.6000
        3331    50.304000     260.0000     269.6200     157.5900
        3332    50.316300     232.0000     267.9300     157.5800
        3333    50.328500     240.0000     255.9800     157.5700
        3334    50.340800     210.0000     238.2100     157.5700
        3335    50.353000     217.0000     220.7300     157.5600
        3336    50.365300     184.0000     206.8200     157.5500
        3337    50.377500     212.0000     196.8800     157.5400
        3338    50.389800     182.0000     190.0900     157.5400
        3339    50.402000     190.0000     185.5600     157.5300
        3340    50.414300     153.0000     182.6600     157.5200
        3341    50.426500     177.0000     181.0300     157.5100
        3342    50.438800     150.0000     180.5500     157.5100
        3343    50.451000     186.0000     181.3300     157.5000
        3344    50.463300     165.0000     183.6200     157.4900
        3345    50.475500     196.0000     187.7200     157.4800
        3346    50.487800     176.0000     194.4500     157.4800
        3347    50.500000     187.0000     204.3300     157.4700
        3348    50.512300     213.0000     215.1700     157.4600
        3349    50.524500     226.0000     224.2400     157.4500
        3350    50.536800     231.0000     233.7600     157.4500
        3351    50.549000     248.0000     240.3000     157.4400
        3352    50.561300     267.0000     238.4500     157.4300
        3353    50.573500     257.0000     228.0400     157.4200
        3354    50.585800     233.0000     214.6100     157.4100
        3355    50.598000     196.0000     203.5000     157.4000
        3356    50.610300     180.0000     196.6500     157.4000
        3357    50.622600     199.0000     194.1000     157.3900
        3358    50.634800     186.0000     195.0800     157.3800
        3359    50.647100     203.0000     197.5000     157.3700
        3360    50.659300     200.0000     199.9400     157.3600
        3361    50.671600     186.0000     202.9500     157.3600
        3362    50.683800     231.0000     204.8200     157.3500
        3363    50.696100     199.0000     202.9600     157.3400
        3364    50.708300     190.0000     197.0600     157.3300
        3365    50.720600     197.0000     189.4700     157.3200
        3366    50.732800     181.0000     182.6500     157.3100
        3367    50.745100     140.0000     177.5700     157.3100
        3368    50.757300     159.0000     174.0900     157.3000
        3369    50.769600     170.0000     171.7100     157.2900
        3370    50.781800     163.0000     169.9800     157.2800
        3371    50.794100     170.0000     168.7100     157.2700
        3372    50.806300     170.0000     167.8600     157.2600
        3373    50.818600     205.0000     167.3300     157.2500
        3374    50.830800     160.0000     167.0300     157.2400
        3375    50.843100     159.0000     166.9500     157.2400
        3376    50.855300     159.0000     167.0400     157.2300
        3377    50.867600     182.0000     167.3300     157.2200
        3378    50.879800     175.0000     167.9200     157.2100
        3379    50.892100     157.0000     168.6000     157.2000
        3380    50.904300     149.0000     168.3200     157.1900
        3381    50.916600     183.0000     167.8900     157.1800
        3382    50.928800     155.0000     167.9900     157.1700
        3383    50.941100     155.0000     168.2500     157.1600
        3384    50.953300     163.0000     168.7100     157.1500
        3385    50.965600     153.0000     169.4100     157.1500
        3386    50.977800     160.0000     170.3600     157.1400
        3387    50.990100     151.0000     171.6400     157.1300
        3388    51.002300     188.0000     173.3400     157.1200
        3389    51.014600     172.0000     175.6700     157.1100
        3390    51.026800     170.0000     178.7500     157.1000
        3391    51.039100     192.0000     182.5100     157.0900
        3392    51.051300     198.0000     187.5400     157.0800
        3393    51.063600     211.0000     194.6300     157.0700
        3394    51.075800     184.0000     203.8500     157.0600
        3395    51.088100     221.0000     214.8300     157.0500
        3396    51.100300     237.0000     226.2500     157.0400
        3397    51.112600     234.0000     235.1600     157.0300
        3398    51.124800     230.0000     237.7800     157.0200
        3399    51.137100     209.0000     232.9200     157.0100
        3400    51.149300     201.0000     224.1300     157.0000
        3401    51.161600     214.0000     216.3000     156.9900
        3402    51.173800     245.0000     211.7000     156.9800
        3403    51.186100     229.0000     210.7700     156.9700
        3404    51.198300     212.0000     214.5300     156.9600
        3405    51.210600     210.0000     223.0300     156.9500
        3406    51.222800     294.0000     236.6300     156.9400
        3407    51.235100     268.0000     255.8000     156.9300
        3408    51.247300     307.0000     280.5700     156.9200
        3409    51.259600     324.0000     310.0300     156.9100
        3410    51.271900     371.0000     342.5200     156.9000
        3411    51.284100     394.0000     375.0100     156.8900
        3412    51.296400     423.0000     399.6500     156.8800
        3413    51.308600     492.0000     403.1100     156.8700
        3414    51.320900     438.0000     378.6700     156.8600
        3415    51.333100     386.0000     337.7100     156.8500
        3416    51.345400     318.0000     298.1500     156.8400
        3417    51.357600     263.0000     269.6700     156.8300
        3418    51.369900     248.0000     253.6400     156.8200
        3419    51.382100     234.0000     248.3400     156.8100
        3420    51.394400     263.0000     251.7900     156.8000
        3421    51.406600     269.0000     261.9800     156.7900
        3422    51.418900     313.0000     276.0700     156.7800
        3423    51.431100     317.0000     289.1000     156.7700
        3424    51.443400     328.0000     294.1100     156.7600
        3425    51.455600     292.0000     286.3900     156.7500
        3426    51.467900     267.0000     269.0200     156.7400
        3427    51.480100     245.0000     249.7800     156.7300
        3428    51.492400     218.0000     233.1400     156.7200
        3429    51.504600     192.0000     218.3900     156.7100
        3430    51.516900     193.0000     205.9500     156.6900
        3431    51.529100     185.0000     196.1900     156.6800
        3432    51.541400     186.0000     188.9100     156.6700
        3433    51.553600     199.0000     183.7700     156.6600
        3434    51.565900     178.0000     180.3600     156.6500
        3435    51.578100     180.0000     178.3000     156.6400
        3436    51.590400     143.0000     177.2600     156.6300
        3437    51.602600     168.0000     176.9700     156.6200
        3438    51.614900     177.0000     177.1300     156.6100
        3439    51.627100     164.0000     177.2100     156.6000
        3440    51.639400     171.0000     176.1300     156.5900
        3441    51.651600     168.0000     174.0100     156.5700
        3442    51.663900     149.0000     171.6900     156.5600
        3443    51.676100     173.0000     169.6300     156.5500
        3444    51.688400     158.0000     168.0300     156.5400
        3445    51.700600     191.0000     166.9600     156.5300
        3446    51.712900     170.0000     166.3800     156.5200
        3447    51.725100     174.0000     166.2000     156.5100
        3448    51.737400     178.0000     166.5600     156.5000
        3449    51.749600     192.0000     167.3700     156.4800
        3450    51.761900     158.0000     167.2800     156.4700
        3451    51.774100     156.0000     165.3500     156.4600
        3452    51.786400     152.0000     163.8400     156.4500
        3453    51.798600     160.0000     163.0900     156.4400
        3454    51.810900     170.0000     162.7100     156.4300
        3455    51.823100     160.0000     162.5000     156.4200
        3456    51.835400     181.0000     162.4100     156.4000
        3457    51.847600     169.0000     162.4400     156.3900
        3458    51.859900     156.0000     162.5900     156.3800
        3459    51.872100     176.0000     162.9200     156.3700
        3460    51.884400     146.0000     163.4400     156.3600
        3461    51.896700     164.0000     163.7000     156.3500
        3462    51.908900     162.0000     163.0900     156.3300
        3463    51.921200     164.0000     162.2900     156.3200
        3464    51.933400     167.0000     161.8800     156.3100
        3465    51.945700     153.0000     161.7500     156.3000
        3466    51.957900     151.0000     161.7700     156.2900
        3467    51.970200     151.0000     161.8700     156.2800
        3468    51.982400     155.0000     162.1100     156.2600
        3469    51.994700     141.0000     162.5000     156.2500
        3470    52.006900     172.0000     162.6300     156.2400
        3471    52.019200     192.0000     162.1000     156.2300
        3472    52.031400     172.0000     161.8100     156.2200
        3473    52.043700     145.0000     161.7000     156.2000
        3474    52.055900     168.0000     161.6900     156.1900
        3475    52.068200     166.0000     161.7300     156.1800
        3476    52.080400     151.0000     161.8100     156.1700
        3477    52.092700     182.0000     161.9300     156.1600
        3478    52.104900     180.0000     162.0800     156.1400
        3479    52.117200     178.0000     162.2900     156.1300
        3480    52.129400     171.0000     162.5700     156.1200
        3481    52.141700     159.0000     162.8300     156.1100
        3482    52.153900     157.0000     162.8100     156.1000
        3483    52.166200     156.0000     162.7400     156.0800
        3484    52.178400     176.0000     162.8100     156.0700
        3485    52.190700     170.0000     162.9400     156.0600
        3486    52.202900     163.0000     163.1000     156.0500
        3487    52.215200     165.0000     163.2700     156.0300
        3488    52.227400     163.0000     163.4600     156.0200
        3489    52.239700     185.0000     163.6800     156.0100
        3490    52.251900     160.0000     163.9400     156.0000
        3491    52.264200     170.0000     164.2500     155.9800
        3492    52.276400     147.0000     164.6000     155.9700
        3493    52.288700     182.0000     165.0600     155.9600
        3494    52.300900     163.0000     165.6800     155.9500
        3495    52.313200     188.0000     166.5400     155.9300
        3496    52.325400     182.0000     167.7300     155.9200
        3497    52.337700     161.0000     169.4900     155.9100
        3498    52.349900     189.0000     172.0700     155.9000
        3499    52.362200     191.0000     175.5900     155.8800
        3500    52.374400     191.0000     180.3800     155.8700
        3501    52.386700     195.0000     186.9700     155.8600
        3502    52.398900     210.0000     195.0200     155.8500
        3503    52.411200     216.0000     202.3100     155.8300
        3504    52.423400     218.0000     204.1000     155.8200
        3505    52.435700     201.0000     198.2000     155.8100
        3506    52.447900     200.0000     189.4200     155.8000
        3507    52.460200     185.0000     182.6700     155.7800
        3508    52.472400     196.0000     178.9300     155.7700
        3509    52.484700     189.0000     177.5200     155.7600
        3510    52.496900     192.0000     177.7400     155.7400
        3511    52.509200     186.0000     179.2100     155.7300
        3512    52.521400     186.0000     181.9100     155.7200
        3513    52.533700     198.0000     185.7800     155.7100
        3514    52.546000     204.0000     190.1100     155.6900
        3515    52.558200     208.0000     193.2100     155.6800
        3516    52.570500     202.0000     193.2400     155.6700
        3517    52.582700     181.0000     190.2700     155.6600
        3518    52.595000     167.0000     186.0300     155.6400
        3519    52.607200     177.0000     183.4400     155.6300
        3520    52.619500     183.0000     182.6000     155.6200
        3521    52.631700     196.0000     182.8700     155.6000
        3522    52.644000     167.0000     183.8500     155.5900
        3523    52.656200     184.0000     185.3500     155.5800
        3524    52.668500     178.0000     187.2900     155.5600
        3525    52.680700     192.0000     189.6500     155.5500
        3526    52.693000     168.0000     192.4000     155.5400
        3527    52.705200     194.0000     195.5600     155.5300
        3528    52.717500     208.0000     199.0500     155.5100
        3529    52.729700     206.0000     202.3800     155.5000
        3530    52.742000     197.0000     205.6800     155.4900
        3531    52.754200     187.0000     209.4300     155.4700
        3532    52.766500     222.0000     213.6600     155.4600
        3533    52.778700     205.0000     218.4600     155.4500
        3534    52.791000     230.0000     224.1300     155.4300
        3535    52.803200     212.0000     231.0900     155.4200
        3536    52.815500     225.0000     239.7500     155.4100
        3537    52.827700     223.0000     251.0800     155.3900
        3538    52.840000     275.0000     266.0200     155.3800
        3539    52.852200     270.0000     283.4600     155.3700
        3540    52.864500     305.0000     303.1500     155.3500
        3541    52.876700     303.0000     332.0100     155.3400
        3542    52.889000     382.0000     373.0100     155.3300
        3543    52.901200     492.0000     429.8100     155.3200
        3544    52.913500     574.0000     507.1400     155.3000
        3545    52.925700     687.0000     608.9900     155.2900
        3546    52.938000     804.0000     735.7700     155.2800
        3547    52.950200     989.0000     879.4700     155.2600
        3548    52.962500    1098.0000    1018.7500     155.2500
        3549    52.974700    1131.0000    1116.7200     155.2400
        3550    52.987000    1108.0000    1134.7000     155.2200
        3551    52.999200    1135.0000    1062.0200     155.2100
        3552    53.011500     991.0000     932.5300     155.2000
        3553    53.023700     876.0000     796.9600     155.1800
        3554    53.036000     802.0000     688.8600     155.1700
        3555    53.048200     632.0000     619.9400     155.1600
        3556    53.060500     589.0000     589.3700     155.1400
        3557    53.072700     622.0000     591.8200     155.1300
        3558    53.085000     600.0000     619.6800     155.1200
        3559    53.097200     681.0000     661.6300     155.1000
        3560    53.109500     679.0000     700.5500     155.0900
        3561    53.121700     747.0000     715.5700     155.0800
        3562    53.134000     670.0000     691.1900     155.0600
        3563    53.146200     666.0000     629.1800     155.0500
        3564    53.158500     532.0000     547.1400     155.0400
        3565    53.170700     479.0000     466.0200     155.0200
        3566    53.183000     383.0000     399.1300     155.0100
        3567    53.195200     365.0000     348.7800     155.0000
        3568    53.207500     299.0000     311.4800     154.9800
        3569    53.219800     255.0000     284.5700     154.9700
        3570    53.232000     241.0000     265.2200     154.9600
        3571    53.244300     229.0000     250.4000     154.9400
        3572    53.256500     222.0000     237.5100     154.9300
        3573    53.268800     201.0000     227.8400     154.9200
        3574    53.281000     203.0000     220.8400     154.9000
        3575    53.293300     190.0000     215.4800     154.8900
        3576    53.305500     184.0000     210.7000     154.8800
        3577    53.317800     209.0000     206.7400     154.8600
        3578    53.330000     191.0000     203.8900     154.8500
        3579    53.342300     198.0000     201.9700     154.8400
        3580    53.354500     213.0000     200.8600     154.8200
        3581    53.366800     219.0000     200.6400     154.8100
        3582    53.379000     195.0000     201.3200     154.8000
        3583    53.391300     189.0000     202.4800     154.7800
        3584    53.403500     201.0000     204.3800     154.7700
        3585    53.415800     218.0000     208.0900     154.7600
        3586    53.428000     222.0000     214.1500     154.7400
        3587    53.440300     242.0000     223.2700     154.7300
        3588    53.452500     243.0000     236.4300     154.7200
        3589    53.464800     256.0000     254.7300     154.7000
        3590    53.477000     305.0000     278.8200     154.6900
        3591    53.489300     284.0000     308.0200     154.6800
        3592    53.501500     322.0000     339.0100     154.6600
        3593    53.513800     342.0000     364.7200     154.6500
        3594    53.526000     347.0000     375.5300     154.6400
        3595    53.538300     354.0000     365.7700     154.6200
        3596    53.550500     344.0000     339.9000     154.6100
        3597    53.562800     349.0000     309.1000     154.6000
        3598    53.575000     286.0000     282.7300     154.5800
        3599    53.587300     273.0000     264.7400     154.5700
        3600    53.599500     258.0000     255.5300     154.5600
        3601    53.611800     255.0000     254.1500     154.5400
        3602    53.624000     244.0000     259.1700     154.5300
        3603    53.636300     247.0000     269.0300     154.5200
        3604    53.648500     266.0000     281.1400     154.5000
        3605    53.660800     317.0000     291.1800     154.4900
        3606    53.673000     290.0000     294.3000     154.4800
        3607    53.685300     304.0000     288.2300     154.4700
        3608    53.697500     278.0000     275.0500     154.4500
        3609    53.709800     266.0000     258.5100     154.4400
        3610    53.722000     230.0000     240.5100     154.4300
        3611    53.734300     225.0000     224.2400     154.4100
        3612    53.746500     218.0000     211.3900     154.4000
        3613    53.758800     212.0000     201.7600     154.3900
        3614    53.771000     195.0000     194.8400     154.3700
        3615    53.783300     164.0000     190.1100     154.3600
        3616    53.795500     195.0000     187.1600     154.3500
        3617    53.807800     183.0000     185.5900     154.3300
        3618    53.820000     205.0000     185.0000     154.3200
        3619    53.832300     167.0000     184.9800     154.3100
        3620    53.844600     196.0000     185.0000     154.3000
        3621    53.856800     192.0000     184.2200     154.2800
        3622    53.869100     150.0000     182.0100     154.2700
        3623    53.881300     188.0000     179.2900     154.2600
        3624    53.893600     180.0000     176.8000     154.2400
        3625    53.905800     175.0000     174.7900     154.2300
        3626    53.918100     178.0000     173.3100     154.2200
        3627    53.930300     163.0000     172.3100     154.2100
        3628    53.942600     182.0000     171.6800     154.1900
        3629    53.954800     179.0000     171.3600     154.1800
        3630    53.967100     177.0000     171.3300     154.1700
        3631    53.979300     202.0000     171.5500     154.1500
        3632    53.991600     172.0000     172.0000     154.1400
        3633    54.003800     175.0000     172.7800     154.1300
        3634    54.016100     169.0000     173.8000     154.1200
        3635    54.028300     163.0000     173.9200     154.1000
        3636    54.040600     177.0000     173.5000     154.0900
        3637    54.052800     168.0000     173.8000     154.0800
        3638    54.065100     180.0000     174.6000     154.0700
        3639    54.077300     173.0000     175.8500     154.0500
        3640    54.089600     186.0000     177.6200     154.0400
        3641    54.101800     179.0000     180.1100     154.0300
        3642    54.114100     168.0000     183.6900     154.0200
        3643    54.126300     177.0000     188.7900     154.0000
        3644    54.138600     194.0000     196.0100     153.9900
        3645    54.150800     197.0000     206.5100     153.9800
        3646    54.163100     223.0000     221.0100     153.9700
        3647    54.175300     244.0000     237.8900     153.9500
        3648    54.187600     250.0000     258.0600     153.9400
        3649    54.199800     266.0000     285.6100     153.9300
        3650    54.212100     320.0000     319.1900     153.9200
        3651    54.224300     331.0000     352.5300     153.9100
        3652    54.236600     372.0000     373.6500     153.8900
        3653    54.248800     360.0000     370.9500     153.8800
        3654    54.261100     401.0000     345.1800     153.8700
        3655    54.273300     297.0000     310.2600     153.8600
        3656    54.285600     281.0000     279.9400     153.8400
        3657    54.297800     259.0000     260.2100     153.8300
        3658    54.310100     235.0000     251.0300     153.8200
        3659    54.322300     241.0000     248.9400     153.8100
        3660    54.334600     232.0000     253.0700     153.8000
        3661    54.346800     271.0000     265.1100     153.7900
        3662    54.359100     271.0000     283.6600     153.7700
        3663    54.371300     295.0000     305.1100     153.7600
        3664    54.383600     349.0000     323.2300     153.7500
        3665    54.395800     345.0000     331.5000     153.7400
        3666    54.408100     345.0000     327.2100     153.7300
        3667    54.420300     370.0000     311.6500     153.7100
        3668    54.432600     312.0000     288.0600     153.7000
        3669    54.444800     268.0000     261.8600     153.6900
        3670    54.457100     255.0000     238.6800     153.6800
        3671    54.469400     231.0000     220.8800     153.6700
        3672    54.481600     200.0000     208.6500     153.6600
        3673    54.493900     216.0000     201.4300     153.6500
        3674    54.506100     201.0000     198.2100     153.6300
        3675    54.518400     195.0000     198.1400     153.6200
        3676    54.530600     191.0000     200.4700     153.6100
        3677    54.542900     191.0000     204.1700     153.6000
        3678    54.555100     203.0000     207.4900     153.5900
        3679    54.567400     233.0000     207.9800     153.5800
        3680    54.579600     211.0000     204.2000     153.5700
        3681    54.591900     187.0000     197.1800     153.5600
        3682    54.604100     195.0000     189.3800     153.5400
        3683    54.616400     182.0000     182.5900     153.5300
        3684    54.628600     180.0000     177.3900     153.5200
        3685    54.640900     192.0000     173.6500     153.5100
        3686    54.653100     185.0000     171.0600     153.5000
        3687    54.665400     187.0000     169.3100     153.4900
        3688    54.677600     171.0000     168.0100     153.4800
        3689    54.689900     165.0000     166.9000     153.4700
        3690    54.702100     182.0000     166.1800     153.4600
        3691    54.714400     182.0000     165.7300     153.4500
        3692    54.726600     194.0000     165.4600     153.4400
        3693    54.738900     180.0000     165.2700     153.4300
        3694    54.751100     183.0000     165.1000     153.4200
        3695    54.763400     182.0000     164.9400     153.4100
        3696    54.775600     150.0000     164.8400     153.3900
        3697    54.787900     160.0000     164.8900     153.3800
        3698    54.800100     183.0000     165.1600     153.3700
        3699    54.812400     162.0000     165.7400     153.3600
        3700    54.824600     173.0000     166.5800     153.3500
        3701    54.836900     163.0000     167.8100     153.3400
        3702    54.849100     178.0000     169.6800     153.3300
        3703    54.861400     156.0000     172.1000     153.3200
        3704    54.873600     185.0000     175.1300     153.3100
        3705    54.885900     184.0000     179.8100     153.3000
        3706    54.898100     214.0000     186.6200     153.2900
        3707    54.910400     203.0000     195.8900     153.2800
        3708    54.922600     215.0000     207.4900     153.2700
        3709    54.934900     209.0000     220.3300     153.2600
        3710    54.947100     216.0000     231.5200     153.2600
        3711    54.959400     247.0000     236.6900     153.2500
        3712    54.971600     219.0000     232.9400     153.2400
        3713    54.983900     212.0000     222.1200     153.2300
        3714    54.996100     213.0000     209.3300     153.2200
        3715    55.008400     199.0000     198.4400     153.2100
        3716    55.020600     150.0000     190.8200     153.2000
        3717    55.032900     197.0000     186.6700     153.1900
        3718    55.045100     203.0000     185.6100     153.1800
        3719    55.057400     187.0000     187.2000     153.1700
        3720    55.069600     209.0000     191.0900     153.1600
        3721    55.081900     191.0000     196.3000     153.1500
        3722    55.094100     203.0000     200.2800     153.1400
        3723    55.106400     203.0000     201.7100     153.1400
        3724    55.118700     196.0000     199.8200     153.1300
        3725    55.130900     200.0000     194.2600     153.1200
        3726    55.143200     177.0000     186.0700     153.1100
        3727    55.155400     185.0000     178.7000     153.1000
        3728    55.167700     158.0000     173.1700     153.0900
        3729    55.179900     164.0000     169.2500     153.0800
        3730    55.192200     155.0000     166.5300     153.0800
        3731    55.204400     160.0000     164.6800     153.0700
        3732    55.216700     156.0000     163.4800     153.0600
        3733    55.228900     150.0000     162.7400     153.0500
        3734    55.241200     135.0000     161.9800     153.0400
        3735    55.253400     169.0000     161.2900     153.0400
        3736    55.265700     164.0000     161.0800     153.0300
        3737    55.277900     158.0000     161.1800     153.0200
        3738    55.290200     167.0000     161.1400     153.0100
        3739    55.302400     163.0000     160.8100     153.0000
        3740    55.314700     157.0000     159.6600     153.0000
        3741    55.326900     177.0000     158.8500     152.9900
        3742    55.339200     163.0000     158.5400     152.9800
        3743    55.351400     190.0000     158.4900     152.9700
        3744    55.363700     182.0000     158.6600     152.9700
        3745    55.375900     163.0000     159.0200     152.9600
        3746    55.388200     168.0000     159.3700     152.9500
        3747    55.400400     171.0000     159.4300     152.9500
        3748    55.412700     144.0000     159.6000     152.9400
        3749    55.424900     166.0000     160.3300     152.9300
        3750    55.437200     187.0000     161.6900     152.9300
        3751    55.449400     177.0000     163.3900     152.9200
        3752    55.461700     154.0000     164.2300     152.9100
        3753    55.473900     164.0000     164.1200     152.9100
        3754    55.486200     178.0000     164.1700     152.9000
        3755    55.498400     165.0000     164.1100     152.8900
        3756    55.510700     156.0000     163.6700     152.8900
        3757    55.522900     170.0000     162.9000     152.8800
        3758    55.535200     173.0000     162.0600     152.8700
        3759    55.547400     163.0000     161.3100     152.8700
        3760    55.559700     145.0000     160.7600     152.8600
        3761    55.571900     164.0000     160.3700     152.8600
        3762    55.584200     146.0000     160.4500     152.8500
        3763    55.596400     162.0000     161.0600     152.8400
        3764    55.608700     162.0000     161.8200     152.8400
        3765    55.620900     169.0000     162.5200     152.8300
        3766    55.633200     160.0000     163.2200     152.8300
        3767    55.645400     163.0000     162.8700     152.8200
        3768    55.657700     152.0000     161.8500     152.8200
        3769    55.669900     141.0000     161.1400     152.8100
        3770    55.682200     171.0000     160.5900     152.8100
        3771    55.694400     164.0000     160.2300     152.8000
        3772    55.706700     171.0000     160.0600     152.8000
        3773    55.718900     171.0000     159.9600     152.7900
        3774    55.731200     157.0000     159.9400     152.7900
        3775    55.743400     164.0000     160.1100     152.7800
        3776    55.755700     154.0000     160.4300     152.7800
        3777    55.768000     165.0000     160.9000     152.7700
        3778    55.780200     170.0000     161.4900     152.7700
        3779    55.792500     160.0000     161.8300     152.7700
        3780    55.804700     167.0000     161.8100     152.7600
        3781    55.817000     189.0000     161.9600     152.7600
        3782    55.829200     164.0000     162.3500     152.7500
        3783    55.841500     173.0000     162.9200     152.7500
        3784    55.853700     168.0000     163.6800     152.7500
        3785    55.866000     167.0000     164.6700     152.7400
        3786    55.878200     171.0000     165.9700     152.7400
        3787    55.890500     169.0000     167.6700     152.7400
        3788    55.902700     163.0000     169.9500     152.7300
        3789    55.915000     154.0000     173.0300     152.7300
        3790    55.927200     174.0000     177.2600     152.7300
        3791    55.939500     183.0000     183.1400     152.7200
        3792    55.951700     238.0000     191.3400     152.7200
        3793    55.964000     243.0000     202.6100     152.7200
        3794    55.976200     232.0000     217.4500     152.7200
        3795    55.988500     233.0000     235.5900     152.7100
        3796    56.000700     255.0000     255.2200     152.7100
        3797    56.013000     272.0000     271.7500     152.7100
        3798    56.025200     273.0000     278.4700     152.7100
        3799    56.037500     288.0000     272.1400     152.7000
        3800    56.049700     233.0000     256.0200     152.7000
        3801    56.062000     228.0000     237.1000     152.7000
        3802    56.074200     217.0000     220.9200     152.7000
        3803    56.086500     188.0000     209.6500     152.7000
        3804    56.098700     224.0000     203.3100     152.6900
        3805    56.111000     193.0000     201.3300     152.6900
        3806    56.123200     214.0000     203.0900     152.6900
        3807    56.135500     220.0000     207.9200     152.6900
        3808    56.147700     221.0000     214.7800     152.6900
        3809    56.160000     190.0000     221.6800     152.6900
        3810    56.172200     219.0000     225.5500     152.6900
        3811    56.184500     212.0000     223.7800     152.6900
        3812    56.196700     229.0000     216.5300     152.6900
        3813    56.209000     217.0000     206.4900     152.6900
        3814    56.221200     196.0000     196.7000     152.6900
        3815    56.233500     187.0000     188.7500     152.6900
        3816    56.245700     186.0000     182.9800     152.6900
        3817    56.258000     173.0000     179.2500     152.6900
        3818    56.270200     170.0000     177.1700     152.6900
        3819    56.282500     163.0000     176.4600     152.6900
        3820    56.294700     171.0000     177.0300     152.6900
        3821    56.307000     183.0000     178.9400     152.6900
        3822    56.319200     174.0000     182.3000     152.6900
        3823    56.331500     191.0000     187.1000     152.6900
        3824    56.343700     208.0000     192.9800     152.6900
        3825    56.356000     197.0000     198.7900     152.6900
        3826    56.368200     186.0000     202.5000     152.6900
        3827    56.380500     198.0000     202.1600     152.6900
        3828    56.392800     210.0000     197.9300     152.6900
        3829    56.405000     218.0000     192.2700     152.7000
        3830    56.417300     174.0000     187.6000     152.7000
        3831    56.429500     208.0000     184.9600     152.7000
        3832    56.441800     206.0000     184.6800     152.7000
        3833    56.454000     179.0000     186.7600     152.7000
        3834    56.466300     216.0000     191.3800     152.7100
        3835    56.478500     177.0000     198.8900     152.7100
        3836    56.490800     196.0000     209.6700     152.7100
        3837    56.503000     216.0000     223.7200     152.7100
        3838    56.515300     248.0000     239.9800     152.7200
        3839    56.527500     243.0000     255.9600     152.7200
        3840    56.539800     274.0000     267.7100     152.7200
        3841    56.552000     265.0000     270.4500     152.7200
        3842    56.564300     251.0000     261.7600     152.7300
        3843    56.576500     239.0000     245.8200     152.7300
        3844    56.588800     239.0000     228.3400     152.7400
        3845    56.601000     218.0000     213.5600     152.7400
        3846    56.613300     206.0000     203.0200     152.7400
        3847    56.625500     170.0000     196.6100     152.7500
        3848    56.637800     193.0000     193.9000     152.7500
        3849    56.650000     206.0000     194.3600     152.7600
        3850    56.662300     221.0000     197.4800     152.7600
        3851    56.674500     226.0000     202.4700     152.7700
        3852    56.686800     222.0000     207.9200     152.7700
        3853    56.699000     218.0000     211.5000     152.7800
        3854    56.711300     203.0000     210.6600     152.7800
        3855    56.723500     215.0000     205.0200     152.7900
        3856    56.735800     194.0000     196.6900     152.7900
        3857    56.748000     185.0000     188.1500     152.8000
        3858    56.760300     209.0000     180.9500     152.8000
        3859    56.772500     181.0000     175.4700     152.8100
        3860    56.784800     185.0000     171.4700     152.8100
        3861    56.797000     173.0000     168.6200     152.8200
        3862    56.809300     177.0000     166.7200     152.8300
        3863    56.821500     175.0000     165.3900     152.8300
        3864    56.833800     145.0000     163.9800     152.8400
        3865    56.846000     144.0000     162.7900     152.8500
        3866    56.858300     171.0000     162.0300     152.8500
        3867    56.870500     154.0000     161.5400     152.8600
        3868    56.882800     194.0000     161.2200     152.8700
        3869    56.895000     154.0000     161.1000     152.8800
        3870    56.907300     157.0000     161.0700     152.8800
        3871    56.919500     146.0000     160.8800     152.8900
        3872    56.931800     154.0000     160.8600     152.9000
        3873    56.944000     159.0000     161.0300     152.9100
        3874    56.956300     132.0000     160.9000     152.9100
        3875    56.968500     151.0000     160.7500     152.9200
        3876    56.980800     143.0000     160.7300     152.9300
        3877    56.993000     176.0000     160.6400     152.9400
        3878    57.005300     140.0000     160.6600     152.9500
        3879    57.017500     171.0000     160.8000     152.9600
        3880    57.029800     162.0000     161.0400     152.9700
        3881    57.042100     196.0000     161.3800     152.9800
        3882    57.054300     168.0000     161.8500     152.9900
        3883    57.066600     148.0000     162.3700     153.0000
        3884    57.078800     163.0000     162.9600     153.0100
        3885    57.091100     172.0000     163.7700     153.0200
        3886    57.103300     153.0000     164.8000     153.0300
        3887    57.115600     169.0000     165.9700     153.0400
        3888    57.127800     166.0000     167.5800     153.0500
        3889    57.140100     172.0000     169.8700     153.0600
        3890    57.152300     165.0000     173.1000     153.0700
        3891    57.164600     182.0000     177.6900     153.0800
        3892    57.176800     180.0000     184.1600     153.0900
        3893    57.189100     186.0000     193.1400     153.1000
        3894    57.201300     205.0000     205.0200     153.1200
        3895    57.213600     216.0000     218.8000     153.1300
        3896    57.225800     230.0000     231.3100     153.1400
        3897    57.238100     249.0000     239.3800     153.1500
        3898    57.250300     253.0000     239.7300     153.1600
        3899    57.262600     247.0000     231.6300     153.1800
        3900    57.274800     222.0000     219.2000     153.1900
        3901    57.287100     232.0000     207.8300     153.2000
        3902    57.299300     206.0000     200.2900     153.2200
        3903    57.311600     216.0000     197.0000     153.2300
        3904    57.323800     189.0000     197.7900     153.2400
        3905    57.336100     192.0000     202.6700     153.2600
        3906    57.348300     207.0000     212.0000     153.2700
        3907    57.360600     220.0000     226.1400     153.2900
        3908    57.372800     223.0000     244.4400     153.3000
        3909    57.385100     252.0000     264.6500     153.3100
        3910    57.397300     300.0000     282.7500     153.3300
        3911    57.409600     304.0000     292.0200     153.3400
        3912    57.421800     320.0000     286.2800     153.3600
        3913    57.434100     284.0000     267.2500     153.3700
        3914    57.446300     259.0000     243.7100     153.3900
        3915    57.458600     189.0000     222.9900     153.4100
        3916    57.470800     204.0000     207.8800     153.4200
        3917    57.483100     197.0000     198.1900     153.4400
        3918    57.495300     183.0000     192.9300     153.4500
        3919    57.507600     178.0000     191.2400     153.4700
        3920    57.519800     197.0000     192.6100     153.4900
        3921    57.532100     211.0000     196.5700     153.5000
        3922    57.544300     207.0000     202.2900     153.5200
        3923    57.556600     220.0000     208.0500     153.5400
        3924    57.568800     225.0000     210.9600     153.5600
        3925    57.581100     220.0000     208.4200     153.5700
        3926    57.593300     204.0000     200.9700     153.5900
        3927    57.605600     194.0000     191.6800     153.6100
        3928    57.617800     201.0000     183.2600     153.6300
        3929    57.630100     170.0000     176.7900     153.6500
        3930    57.642300     179.0000     172.1600     153.6700
        3931    57.654600     196.0000     168.9300     153.6900
        3932    57.666800     149.0000     166.6900     153.7000
        3933    57.679100     175.0000     165.1200     153.7200
        3934    57.691400     182.0000     163.8900     153.7400
        3935    57.703600     164.0000     162.8600     153.7600
        3936    57.715900     181.0000     162.1200     153.7800
        3937    57.728100     166.0000     161.5800     153.8000
        3938    57.740400     152.0000     161.2000     153.8200
        3939    57.752600     191.0000     160.9400     153.8500
        3940    57.764900     177.0000     160.8200     153.8700
        3941    57.777100     152.0000     160.8500     153.8900
        3942    57.789400     168.0000     161.0700     153.9100
        3943    57.801600     138.0000     161.5300     153.9300
        3944    57.813900     172.0000     162.3600     153.9500
        3945    57.826100     161.0000     163.5000     153.9700
        3946    57.838400     170.0000     164.4600     154.0000
        3947    57.850600     164.0000     165.1000     154.0200
        3948    57.862900     147.0000     166.1000     154.0400
        3949    57.875100     176.0000     167.7300     154.0700
        3950    57.887400     164.0000     170.3700     154.0900
        3951    57.899600     178.0000     173.9900     154.1100
        3952    57.911900     153.0000     178.2500     154.1400
        3953    57.924100     167.0000     182.3900     154.1600
        3954    57.936400     159.0000     185.2000     154.1800
        3955    57.948600     177.0000     185.5800     154.2100
        3956    57.960900     177.0000     183.4700     154.2300
        3957    57.973100     182.0000     179.8900     154.2600
        3958    57.985400     163.0000     176.0800     154.2800
        3959    57.997600     176.0000     172.7000     154.3100
        3960    58.009900     182.0000     170.0800     154.3300
        3961    58.022100     165.0000     168.4300     154.3600
        3962    58.034400     178.0000     167.7200     154.3800
        3963    58.046600     157.0000     167.9300     154.4100
        3964    58.058900     148.0000     168.8900     154.4400
        3965    58.071100     166.0000     170.3300     154.4700
        3966    58.083400     162.0000     171.7600     154.4900
        3967    58.095600     171.0000     172.6100     154.5200
        3968    58.107900     182.0000     172.2900     154.5500
        3969    58.120100     177.0000     170.7900     154.5700
        3970    58.132400     171.0000     168.5800     154.6000
        3971    58.144600     172.0000     166.2500     154.6300
        3972    58.156900     169.0000     164.2000     154.6600
        3973    58.169100     147.0000     162.5700     154.6900
        3974    58.181400     167.0000     161.3500     154.7200
        3975    58.193600     160.0000     160.4500     154.7500
        3976    58.205900     154.0000     159.7900     154.7700
        3977    58.218100     143.0000     159.3100     154.8000
        3978    58.230400     134.0000     158.9500     154.8300
        3979    58.242600     165.0000     158.7000     154.8600
        3980    58.254900     152.0000     158.5400     154.9000
        3981    58.267100     160.0000     158.4600     154.9300
        3982    58.279400     143.0000     158.4800     154.9600
        3983    58.291600     181.0000     158.5700     154.9900
        3984    58.303900     166.0000     158.4200     155.0200
        3985    58.316200     178.0000     158.1000     155.0500
        3986    58.328400     134.0000     157.9400     155.0800
        3987    58.340700     142.0000     157.8600     155.1200
        3988    58.352900     170.0000     157.8200     155.1500
        3989    58.365200     190.0000     157.8100     155.1800
        3990    58.377400     170.0000     157.8100     155.2100
        3991    58.389700     167.0000     157.8200     155.2500
        3992    58.401900     180.0000     157.8500     155.2800
        3993    58.414200     146.0000     157.9100     155.3200
        3994    58.426400     181.0000     158.0000     155.3500
        3995    58.438700     157.0000     158.1500     155.3800
        3996    58.450900     167.0000     158.3500     155.4200
        3997    58.463200     145.0000     158.5500     155.4500
        3998    58.475400     135.0000     158.7800     155.4900
        3999    58.487700     162.0000     159.2900     155.5200
        4000    58.499900     167.0000     160.1000     155.5600
        4001    58.512200     164.0000     160.2700     155.6000
        4002    58.524400     149.0000     159.3200     155.6300
        4003    58.536700     161.0000     158.8500     155.6700
        4004    58.548900     155.0000     158.7500     155.7100
        4005    58.561200     176.0000     158.8900     155.7400
        4006    58.573400     158.0000     159.1800     155.7800
        4007    58.585700     170.0000     159.2900     155.8200
        4008    58.597900     175.0000     159.0500     155.8600
        4009    58.610200     166.0000     159.0100     155.9000
        4010    58.622400     150.0000     159.1500     155.9300
        4011    58.634700     169.0000     159.4400     155.9700
        4012    58.646900     154.0000     159.9300     156.0100
        4013    58.659200     146.0000     160.5400     156.0500
        4014    58.671400     174.0000     160.6100     156.0900
        4015    58.683700     155.0000     160.1000     156.1300
        4016    58.695900     166.0000     159.8200     156.1700
        4017    58.708200     183.0000     159.8000     156.2100
        4018    58.720400     164.0000     159.9400     156.2500
        4019    58.732700     168.0000     160.1600     156.3000
        4020    58.744900     158.0000     160.3100     156.3400
        4021    58.757200     162.0000     160.3400     156.3800
        4022    58.769400     173.0000     160.4200     156.4200
        4023    58.781700     163.0000     160.6000     156.4600
        4024    58.793900     147.0000     160.8800     156.5100
        4025    58.806200     147.0000     161.2100     156.5500
        4026    58.818400     153.0000     161.4600     156.5900
        4027    58.830700     161.0000     161.5400     156.6400
        4028    58.842900     174.0000     161.6400     156.6800
        4029    58.855200     161.0000     161.8200     156.7200
        4030    58.867400     142.0000     162.0800     156.7700
        4031    58.879700     142.0000     162.4000     156.8100
        4032    58.891900     160.0000     162.7700     156.8600
        4033    58.904200     172.0000     163.1900     156.9000
        4034    58.916400     192.0000     163.6900     156.9500
        4035    58.928700     174.0000     164.2700     157.0000
        4036    58.940900     182.0000     164.9300     157.0400
        4037    58.953200     174.0000     165.7900     157.0900
        4038    58.965500     155.0000     166.7700     157.1400
        4039    58.977700     151.0000     167.3500     157.1800
        4040    58.990000     174.0000     167.9500     157.2300
        4041    59.002200     161.0000     169.0100     157.2800
        4042    59.014500     157.0000     170.2900     157.3300
        4043    59.026700     163.0000     171.0200     157.3800
        4044    59.039000     151.0000     171.1300     157.4200
        4045    59.051200     168.0000     171.5000     157.4700
        4046    59.063500     164.0000     172.1800     157.5200
        4047    59.075700     190.0000     173.0800     157.5700
        4048    59.088000     177.0000     174.1500     157.6200
        4049    59.100200     193.0000     175.4100     157.6700
        4050    59.112500     186.0000     176.9500     157.7200
        4051    59.124700     172.0000     178.8200     157.7800
        4052    59.137000     166.0000     180.9500     157.8300
        4053    59.149200     178.0000     183.5300     157.8800
        4054    59.161500     201.0000     186.9400     157.9300
        4055    59.173700     195.0000     191.3500     157.9800
        4056    59.186000     234.0000     196.8300     158.0400
        4057    59.198200     224.0000     203.7700     158.0900
        4058    59.210500     228.0000     213.2500     158.1400
        4059    59.222700     245.0000     226.5600     158.2000
        4060    59.235000     261.0000     245.1800     158.2500
        4061    59.247200     291.0000     270.7400     158.3100
        4062    59.259500     299.0000     304.4100     158.3600
        4063    59.271700     381.0000     345.2300     158.4200
        4064    59.284000     444.0000     387.9200     158.4700
        4065    59.296200     478.0000     420.9400     158.5300
        4066    59.308500     486.0000     430.3300     158.5800
        4067    59.320700     442.0000     411.2100     158.6400
        4068    59.333000     400.0000     374.6400     158.7000
        4069    59.345200     366.0000     336.8800     158.7500
        4070    59.357500     310.0000     307.6900     158.8100
        4071    59.369700     288.0000     290.0100     158.8700
        4072    59.382000     272.0000     283.6600     158.9300
        4073    59.394200     270.0000     287.9300     158.9900
        4074    59.406500     285.0000     302.9300     159.0400
        4075    59.418700     302.0000     329.1700     159.1000
        4076    59.431000     334.0000     366.2400     159.1600
        4077    59.443200     446.0000     410.9100     159.2200
        4078    59.455500     474.0000     454.6200     159.2800
        4079    59.467700     505.0000     483.3200     159.3500
        4080    59.480000     475.0000     483.5400     159.4000
        4081    59.492200     473.0000     453.4200     159.4700
        4082    59.504500     417.0000     405.3600     159.5300
        4083    59.516700     373.0000     355.7100     159.5900
        4084    59.529000     297.0000     314.6600     159.6500
        4085    59.541200     269.0000     285.0700     159.7200
        4086    59.553500     238.0000     266.0400     159.7800
        4087    59.565700     268.0000     255.8200     159.8400
        4088    59.578000     222.0000     253.0900     159.9100
        4089    59.590200     224.0000     256.5700     159.9700
        4090    59.602500     249.0000     264.6700     160.0400
        4091    59.614800     248.0000     275.6600     160.1000
        4092    59.627000     262.0000     286.0000     160.1700
        4093    59.639300     269.0000     290.6600     160.2300
        4094    59.651500     255.0000     285.6200     160.3000
        4095    59.663800     280.0000     271.0800     160.3700
        4096    59.676000     258.0000     251.9000     160.4300
        4097    59.688300     214.0000     233.3900     160.5000
        4098    59.700500     225.0000     218.2500     160.5700
        4099    59.712800     198.0000     206.9400     160.6400
        4100    59.725000     194.0000     198.8700     160.7000
        4101    59.737300     190.0000     193.2900     160.7700
        4102    59.749500     193.0000     189.5300     160.8400
        4103    59.761800     187.0000     186.9300     160.9100
        4104    59.774000     164.0000     185.1300     160.9800
        4105    59.786300     185.0000     183.9400     161.0500
        4106    59.798500     165.0000     183.0200     161.1200
        4107    59.810800     206.0000     181.9300     161.1900
        4108    59.823000     151.0000     180.4500     161.2700
        4109    59.835300     202.0000     178.6400     161.3400
        4110    59.847500     196.0000     176.9300     161.4100
        4111    59.859800     182.0000     175.7000     161.4800
        4112    59.872000     187.0000     174.5400     161.5600
        4113    59.884300     172.0000     172.6700     161.6300
        4114    59.896500     151.0000     171.2000     161.7000
        4115    59.908800     177.0000     170.2200     161.7800
        4116    59.921000     178.0000     169.5700     161.8500
        4117    59.933300     177.0000     169.1500     161.9300
        4118    59.945500     160.0000     168.7900     162.0000
        4119    59.957800     160.0000     168.3300     162.0800
        4120    59.970000     152.0000     167.9400     162.1600
        4121    59.982300     193.0000     167.6700     162.2300
        4122    59.994500     160.0000     167.5100     162.3100

# The following lines are used to test the character set of files sent by
# network email or other means. They are not part of the CIF data set.
# abcdefghijklmnopqrstuvwxyzABCDEFGHIJKLMNOPQRSTUVWXYZ0123456789
# !@#$%^&*()_+{}:"~<>?|\-=[];'`,./ 
