# Supplementary material for: Hydrogen-substituted β-tricalcium phosphate synthesized in organic media
Source: Acta Crystallogr B Struct Sci Cryst Eng Mater. 2016 Dec 1;72(Pt 6):875–84. doi: 10.1107/S2052520616015675 (PMC5134762; doi:10.1107/S2052520616015675)
Supplement: Supplementary file 32 [file b-72-00875-150602-01-betaTCPsup32.rtv]

###############################################################################
# Rietveld refinement results for sample 150602-01
# Created with Profex 3.10.0
# Export date: Juli 27, 2016 - 16:29
###############################################################################

data_150602-01
_pd_block_id 150602-01

loop_
    _pd_proc_point_id
    _pd_proc_2theta_corrected
    _pd_proc_intensity_total
    _pd_calc_intensity_total
    _pd_proc_intensity_bkg_calc
           1     9.508400     492.0000     471.5800     471.3200
           2     9.520600     496.0000     472.2400     471.9800
           3     9.532900     507.0000     472.8700     472.6100
           4     9.545100     492.0000     473.4700     473.2000
           5     9.557400     474.0000     474.0400     473.7600
           6     9.569600     539.0000     474.5700     474.3000
           7     9.581900     475.0000     475.0800     474.8000
           8     9.594100     562.0000     475.5600     475.2700
           9     9.606400     473.0000     476.0100     475.7200
          10     9.618600     452.0000     476.4300     476.1300
          11     9.630900     471.0000     476.8200     476.5200
          12     9.643100     460.0000     477.1900     476.8900
          13     9.655400     471.0000     477.5300     477.2200
          14     9.667600     511.0000     477.8500     477.5300
          15     9.679900     480.0000     478.1400     477.8200
          16     9.692100     470.0000     478.4100     478.0900
          17     9.704400     472.0000     478.6600     478.3300
          18     9.716600     463.0000     478.8800     478.5400
          19     9.728900     511.0000     479.0800     478.7400
          20     9.741100     470.0000     479.2600     478.9100
          21     9.753400     413.0000     479.4200     479.0600
          22     9.765600     461.0000     479.5600     479.2000
          23     9.777900     485.0000     479.6800     479.3100
          24     9.790100     450.0000     479.7800     479.4000
          25     9.802400     488.0000     479.8600     479.4700
          26     9.814600     486.0000     479.9300     479.5300
          27     9.826900     504.0000     479.9700     479.5700
          28     9.839100     490.0000     480.0000     479.5900
          29     9.851400     492.0000     480.0200     479.5900
          30     9.863600     447.0000     480.0100     479.5700
          31     9.875900     471.0000     479.9900     479.5400
          32     9.888100     495.0000     479.9500     479.5000
          33     9.900400     469.0000     479.9000     479.4400
          34     9.912600     429.0000     479.8400     479.3600
          35     9.924900     479.0000     479.7600     479.2700
          36     9.937100     454.0000     479.6700     479.1700
          37     9.949400     486.0000     479.5600     479.0500
          38     9.961600     479.0000     479.4500     478.9200
          39     9.973900     483.0000     479.3200     478.7800
          40     9.986100     493.0000     479.1700     478.6200
          41     9.998400     480.0000     479.0200     478.4500
          42    10.010600     462.0000     478.8600     478.2700
          43    10.022900     463.0000     478.6800     478.0800
          44    10.035100     470.0000     478.5000     477.8800
          45    10.047400     480.0000     478.3000     477.6700
          46    10.059600     473.0000     478.1000     477.4400
          47    10.071900     457.0000     477.8800     477.2100
          48    10.084100     432.0000     477.6600     476.9700
          49    10.096400     450.0000     477.4300     476.7100
          50    10.108600     472.0000     477.1900     476.4500
          51    10.120900     494.0000     476.9500     476.1800
          52    10.133100     423.0000     476.7000     475.9000
          53    10.145400     484.0000     476.4400     475.6200
          54    10.157700     482.0000     476.1700     475.3200
          55    10.169900     496.0000     475.9000     475.0200
          56    10.182200     478.0000     475.6200     474.7100
          57    10.194400     494.0000     475.3400     474.3900
          58    10.206700     452.0000     475.0500     474.0700
          59    10.218900     440.0000     474.7500     473.7400
          60    10.231200     480.0000     474.4600     473.4000
          61    10.243400     485.0000     474.1600     473.0600
          62    10.255700     453.0000     473.8600     472.7100
          63    10.267900     462.0000     473.5500     472.3500
          64    10.280200     482.0000     473.2400     471.9900
          65    10.292400     447.0000     472.9300     471.6300
          66    10.304700     466.0000     472.6200     471.2600
          67    10.316900     473.0000     472.3200     470.8800
          68    10.329200     462.0000     472.0100     470.5000
          69    10.341400     487.0000     471.7000     470.1200
          70    10.353700     463.0000     471.4000     469.7300
          71    10.365900     500.0000     471.1000     469.3300
          72    10.378200     481.0000     470.8100     468.9400
          73    10.390400     435.0000     470.5200     468.5400
          74    10.402700     479.0000     470.2400     468.1300
          75    10.414900     479.0000     469.9700     467.7200
          76    10.427200     508.0000     469.7100     467.3100
          77    10.439400     461.0000     469.4600     466.9000
          78    10.451700     464.0000     469.2300     466.4800
          79    10.463900     478.0000     469.0300     466.0600
          80    10.476200     441.0000     468.8400     465.6400
          81    10.488400     467.0000     468.6900     465.2100
          82    10.500700     462.0000     468.5700     464.7900
          83    10.512900     503.0000     468.4900     464.3600
          84    10.525200     484.0000     468.4600     463.9300
          85    10.537400     475.0000     468.5000     463.4900
          86    10.549700     487.0000     468.6000     463.0600
          87    10.561900     465.0000     468.8000     462.6200
          88    10.574200     468.0000     469.1000     462.1800
          89    10.586400     487.0000     469.5400     461.7400
          90    10.598700     475.0000     470.1300     461.3000
          91    10.610900     428.0000     470.9300     460.8600
          92    10.623200     448.0000     471.6100     460.4200
          93    10.635400     481.0000     472.8900     459.9700
          94    10.647700     475.0000     474.5400     459.5300
          95    10.659900     486.0000     476.6600     459.0800
          96    10.672200     492.0000     479.3700     458.6300
          97    10.684400     499.0000     482.8300     458.1900
          98    10.696700     513.0000     487.2100     457.7400
          99    10.708900     486.0000     492.7600     457.2900
         100    10.721200     471.0000     499.7400     456.8400
         101    10.733400     498.0000     508.6100     456.3900
         102    10.745700     492.0000     520.0100     455.9400
         103    10.757900     544.0000     534.7800     455.4900
         104    10.770200     597.0000     553.8900     455.0500
         105    10.782400     609.0000     578.5500     454.6000
         106    10.794700     648.0000     610.0400     454.1500
         107    10.807000     627.0000     648.1300     453.7000
         108    10.819200     672.0000     686.9900     453.2500
         109    10.831500     718.0000     716.8200     452.8000
         110    10.843700     799.0000     736.1400     452.3600
         111    10.856000     792.0000     745.3000     451.9100
         112    10.868200     755.0000     738.9900     451.4600
         113    10.880500     746.0000     709.5900     451.0200
         114    10.892700     692.0000     660.5300     450.5700
         115    10.905000     592.0000     608.4700     450.1300
         116    10.917200     555.0000     561.2200     449.6900
         117    10.929500     496.0000     524.9000     449.2400
         118    10.941700     531.0000     501.4500     448.8000
         119    10.954000     473.0000     486.8500     448.3600
         120    10.966200     492.0000     477.3400     447.9200
         121    10.978500     470.0000     470.7600     447.4800
         122    10.990700     471.0000     466.0800     447.0400
         123    11.003000     502.0000     462.4100     446.6100
         124    11.015200     471.0000     459.5300     446.1700
         125    11.027500     414.0000     457.1900     445.7400
         126    11.039700     449.0000     455.2500     445.3000
         127    11.052000     478.0000     453.5900     444.8700
         128    11.064200     478.0000     452.1600     444.4400
         129    11.076500     465.0000     450.8900     444.0100
         130    11.088700     440.0000     449.7600     443.5900
         131    11.101000     481.0000     448.7400     443.1600
         132    11.113200     438.0000     447.8000     442.7300
         133    11.125500     460.0000     446.9300     442.3100
         134    11.137700     427.0000     446.1300     441.8900
         135    11.150000     455.0000     445.3700     441.4700
         136    11.162200     453.0000     444.6500     441.0500
         137    11.174500     484.0000     443.9700     440.6300
         138    11.186700     454.0000     443.3300     440.2200
         139    11.199000     456.0000     442.7000     439.8000
         140    11.211200     446.0000     442.1000     439.3900
         141    11.223500     456.0000     441.5200     438.9800
         142    11.235700     444.0000     440.9600     438.5700
         143    11.248000     408.0000     440.4100     438.1600
         144    11.260200     428.0000     439.8800     437.7600
         145    11.272500     440.0000     439.3600     437.3500
         146    11.284700     459.0000     438.8600     436.9500
         147    11.297000     413.0000     438.3600     436.5500
         148    11.309200     446.0000     437.8700     436.1500
         149    11.321500     434.0000     437.3900     435.7500
         150    11.333700     400.0000     436.9200     435.3600
         151    11.346000     458.0000     436.4600     434.9600
         152    11.358200     415.0000     436.0000     434.5700
         153    11.370500     403.0000     435.5600     434.1800
         154    11.382700     416.0000     435.1100     433.7900
         155    11.395000     449.0000     434.6800     433.4100
         156    11.407200     452.0000     434.2400     433.0200
         157    11.419500     392.0000     433.8100     432.6400
         158    11.431800     452.0000     433.3900     432.2600
         159    11.444000     481.0000     432.9700     431.8800
         160    11.456300     413.0000     432.5600     431.5000
         161    11.468500     430.0000     432.1500     431.1300
         162    11.480800     431.0000     431.7400     430.7500
         163    11.493000     440.0000     431.3400     430.3800
         164    11.505300     423.0000     430.9400     430.0100
         165    11.517500     447.0000     430.5400     429.6400
         166    11.529800     442.0000     430.1500     429.2800
         167    11.542000     402.0000     429.7600     428.9100
         168    11.554300     470.0000     429.3800     428.5500
         169    11.566500     418.0000     428.9900     428.1900
         170    11.578800     445.0000     428.6100     427.8300
         171    11.591000     422.0000     428.2300     427.4700
         172    11.603300     416.0000     427.8600     427.1200
         173    11.615500     462.0000     427.4900     426.7700
         174    11.627800     476.0000     427.1200     426.4100
         175    11.640000     402.0000     426.7500     426.0600
         176    11.652300     438.0000     426.3900     425.7200
         177    11.664500     435.0000     426.0300     425.3700
         178    11.676800     421.0000     425.6700     425.0300
         179    11.689000     413.0000     425.3200     424.6900
         180    11.701300     411.0000     424.9600     424.3400
         181    11.713500     434.0000     424.6100     424.0100
         182    11.725800     433.0000     424.2600     423.6700
         183    11.738000     404.0000     423.9200     423.3300
         184    11.750300     439.0000     423.5700     423.0000
         185    11.762500     419.0000     423.2300     422.6700
         186    11.774800     445.0000     422.8900     422.3400
         187    11.787000     419.0000     422.5600     422.0100
         188    11.799300     439.0000     422.2200     421.6900
         189    11.811500     412.0000     421.8900     421.3600
         190    11.823800     418.0000     421.5600     421.0400
         191    11.836000     409.0000     421.2300     420.7200
         192    11.848300     435.0000     420.9100     420.4000
         193    11.860500     423.0000     420.5800     420.0800
         194    11.872800     442.0000     420.2600     419.7700
         195    11.885000     414.0000     419.9400     419.4500
         196    11.897300     435.0000     419.6200     419.1400
         197    11.909500     410.0000     419.3100     418.8300
         198    11.921800     389.0000     418.9900     418.5200
         199    11.934000     445.0000     418.6800     418.2200
         200    11.946300     416.0000     418.3700     417.9100
         201    11.958500     413.0000     418.0600     417.6100
         202    11.970800     396.0000     417.7500     417.3000
         203    11.983000     404.0000     417.4500     417.0000
         204    11.995300     420.0000     417.1500     416.7100
         205    12.007500     422.0000     416.8500     416.4100
         206    12.019800     369.0000     416.5500     416.1100
         207    12.032000     399.0000     416.2500     415.8200
         208    12.044300     446.0000     415.9500     415.5300
         209    12.056500     399.0000     415.6600     415.2400
         210    12.068800     419.0000     415.3700     414.9500
         211    12.081100     412.0000     415.0800     414.6600
         212    12.093300     402.0000     414.7900     414.3700
         213    12.105600     419.0000     414.5000     414.0900
         214    12.117800     396.0000     414.2200     413.8000
         215    12.130100     421.0000     413.9400     413.5200
         216    12.142300     413.0000     413.6500     413.2400
         217    12.154600     414.0000     413.3700     412.9600
         218    12.166800     446.0000     413.1000     412.6900
         219    12.179100     426.0000     412.8200     412.4100
         220    12.191300     384.0000     412.5400     412.1400
         221    12.203600     427.0000     412.2700     411.8600
         222    12.215800     420.0000     412.0000     411.5900
         223    12.228100     398.0000     411.7300     411.3200
         224    12.240300     421.0000     411.4600     411.0500
         225    12.252600     408.0000     411.1900     410.7800
         226    12.264800     396.0000     410.9200     410.5200
         227    12.277100     410.0000     410.6600     410.2500
         228    12.289300     383.0000     410.4000     409.9900
         229    12.301600     430.0000     410.1400     409.7300
         230    12.313800     423.0000     409.8800     409.4700
         231    12.326100     409.0000     409.6200     409.2100
         232    12.338300     394.0000     409.3600     408.9500
         233    12.350600     388.0000     409.1100     408.6900
         234    12.362800     438.0000     408.8500     408.4400
         235    12.375100     419.0000     408.6000     408.1800
         236    12.387300     413.0000     408.3500     407.9300
         237    12.399600     413.0000     408.1000     407.6800
         238    12.411800     393.0000     407.8500     407.4300
         239    12.424100     411.0000     407.6000     407.1800
         240    12.436300     407.0000     407.3600     406.9300
         241    12.448600     417.0000     407.1100     406.6900
         242    12.460800     444.0000     406.8700     406.4400
         243    12.473100     452.0000     406.6300     406.2000
         244    12.485300     414.0000     406.3900     405.9500
         245    12.497600     418.0000     406.1500     405.7100
         246    12.509800     396.0000     405.9100     405.4700
         247    12.522100     398.0000     405.6800     405.2300
         248    12.534300     409.0000     405.4400     404.9900
         249    12.546600     424.0000     405.2100     404.7500
         250    12.558800     421.0000     404.9800     404.5200
         251    12.571100     438.0000     404.7500     404.2800
         252    12.583300     403.0000     404.5200     404.0500
         253    12.595600     391.0000     404.2900     403.8100
         254    12.607800     399.0000     404.0600     403.5800
         255    12.620100     412.0000     403.8400     403.3500
         256    12.632300     400.0000     403.6200     403.1200
         257    12.644600     423.0000     403.3900     402.8900
         258    12.656800     357.0000     403.1700     402.6600
         259    12.669100     418.0000     402.9500     402.4300
         260    12.681300     381.0000     402.7400     402.2100
         261    12.693600     399.0000     402.5200     401.9800
         262    12.705900     397.0000     402.3000     401.7600
         263    12.718100     395.0000     402.0900     401.5300
         264    12.730400     425.0000     401.8800     401.3100
         265    12.742600     372.0000     401.6700     401.0900
         266    12.754900     384.0000     401.4600     400.8700
         267    12.767100     382.0000     401.2500     400.6500
         268    12.779400     442.0000     401.0500     400.4300
         269    12.791600     407.0000     400.8400     400.2100
         270    12.803900     410.0000     400.6400     400.0000
         271    12.816100     438.0000     400.4400     399.7800
         272    12.828400     398.0000     400.2400     399.5700
         273    12.840600     403.0000     400.0500     399.3500
         274    12.852900     383.0000     399.8600     399.1400
         275    12.865100     423.0000     399.6800     398.9200
         276    12.877400     411.0000     399.5000     398.7100
         277    12.889600     371.0000     399.3400     398.5000
         278    12.901900     389.0000     399.1900     398.2900
         279    12.914100     385.0000     399.0700     398.0800
         280    12.926400     403.0000     398.9900     397.8700
         281    12.938600     402.0000     398.9500     397.6700
         282    12.950900     418.0000     398.9600     397.4600
         283    12.963100     425.0000     399.0800     397.2500
         284    12.975400     430.0000     399.3100     397.0500
         285    12.987600     391.0000     399.6900     396.8400
         286    12.999900     381.0000     400.4700     396.6400
         287    13.012100     438.0000     402.2100     396.4300
         288    13.024400     426.0000     403.3000     396.2300
         289    13.036600     389.0000     403.0600     396.0300
         290    13.048900     370.0000     404.2000     395.8300
         291    13.061100     379.0000     405.0200     395.6300
         292    13.073400     415.0000     405.5100     395.4300
         293    13.085600     392.0000     401.4600     395.2300
         294    13.097900     397.0000     399.8700     395.0300
         295    13.110100     405.0000     399.3200     394.8300
         296    13.122400     390.0000     396.7400     394.6400
         297    13.134600     419.0000     396.1200     394.4400
         298    13.146900     416.0000     395.9100     394.2400
         299    13.159100     379.0000     395.7600     394.0500
         300    13.171400     406.0000     395.6300     393.8500
         301    13.183600     410.0000     395.5200     393.6600
         302    13.195900     398.0000     395.4200     393.4700
         303    13.208100     406.0000     395.3400     393.2700
         304    13.220400     384.0000     395.2700     393.0800
         305    13.232600     422.0000     395.2100     392.8900
         306    13.244900     400.0000     395.1800     392.7000
         307    13.257100     423.0000     395.1600     392.5100
         308    13.269400     421.0000     395.1500     392.3200
         309    13.281600     428.0000     395.1800     392.1300
         310    13.293900     423.0000     395.2300     391.9400
         311    13.306100     399.0000     395.3200     391.7500
         312    13.318400     377.0000     395.4600     391.5700
         313    13.330600     391.0000     395.6400     391.3800
         314    13.342900     402.0000     395.8900     391.1900
         315    13.355100     403.0000     396.2200     391.0100
         316    13.367400     397.0000     396.6500     390.8200
         317    13.379700     421.0000     397.2000     390.6400
         318    13.391900     386.0000     397.9000     390.4500
         319    13.404200     395.0000     398.8200     390.2700
         320    13.416400     375.0000     400.0100     390.0900
         321    13.428700     384.0000     401.5800     389.9100
         322    13.440900     375.0000     403.6300     389.7200
         323    13.453200     406.0000     406.3900     389.5400
         324    13.465400     432.0000     410.0700     389.3600
         325    13.477700     431.0000     414.1800     389.1800
         326    13.489900     426.0000     420.4800     389.0000
         327    13.502200     423.0000     428.8400     388.8200
         328    13.514400     417.0000     439.8900     388.6400
         329    13.526700     444.0000     454.4700     388.4600
         330    13.538900     487.0000     473.6100     388.2800
         331    13.551200     502.0000     498.5500     388.1100
         332    13.563400     532.0000     529.6700     387.9300
         333    13.575700     526.0000     563.5500     387.7500
         334    13.587900     586.0000     592.9700     387.5800
         335    13.600200     639.0000     616.0100     387.4000
         336    13.612400     611.0000     633.7600     387.2200
         337    13.624700     648.0000     639.4400     387.0500
         338    13.636900     638.0000     623.3200     386.8700
         339    13.649200     567.0000     587.0800     386.7000
         340    13.661400     552.0000     546.7300     386.5300
         341    13.673700     532.0000     508.6700     386.3500
         342    13.685900     422.0000     473.1700     386.1800
         343    13.698200     434.0000     445.9300     386.0100
         344    13.710400     431.0000     428.2400     385.8400
         345    13.722700     436.0000     417.0700     385.6600
         346    13.734900     430.0000     409.7200     385.4900
         347    13.747200     387.0000     404.6400     385.3200
         348    13.759400     395.0000     400.9500     385.1500
         349    13.771700     407.0000     398.1800     384.9800
         350    13.783900     365.0000     396.0200     384.8100
         351    13.796200     418.0000     394.3000     384.6400
         352    13.808400     403.0000     392.8900     384.4700
         353    13.820700     394.0000     391.7200     384.3100
         354    13.832900     410.0000     390.7200     384.1400
         355    13.845200     406.0000     389.8600     383.9700
         356    13.857400     405.0000     389.1200     383.8000
         357    13.869700     378.0000     388.4600     383.6400
         358    13.881900     382.0000     387.8700     383.4700
         359    13.894200     400.0000     387.3400     383.3000
         360    13.906400     390.0000     386.8600     383.1400
         361    13.918700     371.0000     386.4200     382.9700
         362    13.930900     398.0000     386.0200     382.8100
         363    13.943200     391.0000     385.6500     382.6400
         364    13.955400     418.0000     385.3100     382.4800
         365    13.967700     361.0000     384.9800     382.3200
         366    13.979900     387.0000     384.6700     382.1500
         367    13.992200     417.0000     384.3900     381.9900
         368    14.004500     368.0000     384.1200     381.8300
         369    14.016700     391.0000     383.8700     381.6600
         370    14.029000     386.0000     383.6400     381.5000
         371    14.041200     399.0000     383.4300     381.3400
         372    14.053500     394.0000     383.2400     381.1800
         373    14.065700     405.0000     383.0800     381.0200
         374    14.078000     398.0000     382.9500     380.8600
         375    14.090200     392.0000     382.8600     380.7000
         376    14.102500     368.0000     382.8200     380.5400
         377    14.114700     373.0000     382.8400     380.3800
         378    14.127000     368.0000     382.9400     380.2200
         379    14.139200     407.0000     383.1500     380.0600
         380    14.151500     361.0000     383.4900     379.9000
         381    14.163700     369.0000     383.9900     379.7400
         382    14.176000     385.0000     384.6400     379.5800
         383    14.188200     369.0000     385.3200     379.4300
         384    14.200500     377.0000     385.8700     379.2700
         385    14.212700     359.0000     386.2800     379.1100
         386    14.225000     369.0000     386.5300     378.9600
         387    14.237200     372.0000     386.4000     378.8000
         388    14.249500     372.0000     385.6600     378.6500
         389    14.261700     378.0000     384.4900     378.4900
         390    14.274000     368.0000     383.2900     378.3400
         391    14.286200     394.0000     382.1500     378.1800
         392    14.298500     364.0000     381.0700     378.0300
         393    14.310700     389.0000     380.2200     377.8700
         394    14.323000     376.0000     379.6000     377.7200
         395    14.335200     361.0000     379.1400     377.5700
         396    14.347500     370.0000     378.7800     377.4100
         397    14.359700     361.0000     378.4800     377.2600
         398    14.372000     350.0000     378.2200     377.1100
         399    14.384200     404.0000     377.9900     376.9600
         400    14.396500     420.0000     377.7700     376.8000
         401    14.408700     368.0000     377.5600     376.6500
         402    14.421000     397.0000     377.3600     376.5000
         403    14.433200     359.0000     377.1700     376.3500
         404    14.445500     374.0000     376.9900     376.2000
         405    14.457700     420.0000     376.8100     376.0500
         406    14.470000     347.0000     376.6300     375.9000
         407    14.482200     374.0000     376.4600     375.7500
         408    14.494500     382.0000     376.2900     375.6000
         409    14.506700     394.0000     376.1200     375.4600
         410    14.519000     350.0000     375.9500     375.3100
         411    14.531200     358.0000     375.7900     375.1600
         412    14.543500     391.0000     375.6200     375.0100
         413    14.555700     373.0000     375.4600     374.8700
         414    14.568000     378.0000     375.3000     374.7200
         415    14.580200     320.0000     375.1500     374.5700
         416    14.592500     354.0000     374.9900     374.4300
         417    14.604700     398.0000     374.8300     374.2800
         418    14.617000     399.0000     374.6800     374.1400
         419    14.629200     376.0000     374.5200     373.9900
         420    14.641500     338.0000     374.3700     373.8500
         421    14.653800     387.0000     374.2200     373.7000
         422    14.666000     366.0000     374.0700     373.5600
         423    14.678300     349.0000     373.9200     373.4200
         424    14.690500     352.0000     373.7700     373.2700
         425    14.702800     361.0000     373.6200     373.1300
         426    14.715000     385.0000     373.4700     372.9900
         427    14.727300     358.0000     373.3200     372.8500
         428    14.739500     384.0000     373.1700     372.7000
         429    14.751800     404.0000     373.0300     372.5600
         430    14.764000     356.0000     372.8800     372.4200
         431    14.776300     339.0000     372.7400     372.2800
         432    14.788500     339.0000     372.5900     372.1400
         433    14.800800     358.0000     372.4500     372.0000
         434    14.813000     367.0000     372.3000     371.8600
         435    14.825300     328.0000     372.1600     371.7200
         436    14.837500     367.0000     372.0200     371.5800
         437    14.849800     370.0000     371.8800     371.4500
         438    14.862000     390.0000     371.7400     371.3100
         439    14.874300     386.0000     371.6000     371.1700
         440    14.886500     377.0000     371.4600     371.0300
         441    14.898800     362.0000     371.3200     370.9000
         442    14.911000     362.0000     371.1800     370.7600
         443    14.923300     382.0000     371.0400     370.6200
         444    14.935500     360.0000     370.9000     370.4900
         445    14.947800     344.0000     370.7700     370.3500
         446    14.960000     385.0000     370.6300     370.2200
         447    14.972300     364.0000     370.4900     370.0800
         448    14.984500     388.0000     370.3600     369.9500
         449    14.996800     398.0000     370.2200     369.8100
         450    15.009000     364.0000     370.0900     369.6800
         451    15.021300     369.0000     369.9500     369.5500
         452    15.033500     352.0000     369.8200     369.4200
         453    15.045800     399.0000     369.6900     369.2800
         454    15.058000     374.0000     369.5500     369.1500
         455    15.070300     369.0000     369.4200     369.0200
         456    15.082500     345.0000     369.2900     368.8900
         457    15.094800     350.0000     369.1600     368.7600
         458    15.107000     339.0000     369.0300     368.6300
         459    15.119300     394.0000     368.9000     368.5000
         460    15.131500     373.0000     368.7700     368.3700
         461    15.143800     342.0000     368.6400     368.2400
         462    15.156000     365.0000     368.5100     368.1100
         463    15.168300     343.0000     368.3800     367.9800
         464    15.180500     347.0000     368.2600     367.8500
         465    15.192800     368.0000     368.1300     367.7300
         466    15.205000     358.0000     368.0000     367.6000
         467    15.217300     355.0000     367.8800     367.4700
         468    15.229500     359.0000     367.7500     367.3500
         469    15.241800     398.0000     367.6300     367.2200
         470    15.254000     346.0000     367.5000     367.1000
         471    15.266300     355.0000     367.3800     366.9700
         472    15.278600     368.0000     367.2600     366.8500
         473    15.290800     363.0000     367.1400     366.7200
         474    15.303100     413.0000     367.0100     366.6000
         475    15.315300     364.0000     366.8900     366.4800
         476    15.327600     383.0000     366.7700     366.3500
         477    15.339800     355.0000     366.6500     366.2300
         478    15.352100     325.0000     366.5300     366.1100
         479    15.364300     350.0000     366.4100     365.9900
         480    15.376600     368.0000     366.2900     365.8700
         481    15.388800     365.0000     366.1700     365.7500
         482    15.401100     361.0000     366.0600     365.6300
         483    15.413300     356.0000     365.9400     365.5100
         484    15.425600     354.0000     365.8200     365.3900
         485    15.437800     355.0000     365.7100     365.2700
         486    15.450100     380.0000     365.5900     365.1500
         487    15.462300     395.0000     365.4800     365.0300
         488    15.474600     371.0000     365.3600     364.9100
         489    15.486800     387.0000     365.2500     364.8000
         490    15.499100     370.0000     365.1400     364.6800
         491    15.511300     389.0000     365.0200     364.5600
         492    15.523600     378.0000     364.9100     364.4500
         493    15.535800     381.0000     364.8000     364.3300
         494    15.548100     395.0000     364.6900     364.2200
         495    15.560300     360.0000     364.5800     364.1000
         496    15.572600     365.0000     364.4700     363.9900
         497    15.584800     353.0000     364.3600     363.8800
         498    15.597100     352.0000     364.2500     363.7600
         499    15.609300     365.0000     364.1500     363.6500
         500    15.621600     389.0000     364.0400     363.5400
         501    15.633800     381.0000     363.9300     363.4300
         502    15.646100     364.0000     363.8300     363.3200
         503    15.658300     373.0000     363.7200     363.2100
         504    15.670600     391.0000     363.6200     363.1000
         505    15.682800     343.0000     363.5200     362.9900
         506    15.695100     368.0000     363.4100     362.8800
         507    15.707300     345.0000     363.3100     362.7700
         508    15.719600     349.0000     363.2100     362.6600
         509    15.731800     356.0000     363.1100     362.5500
         510    15.744100     352.0000     363.0100     362.4500
         511    15.756300     392.0000     362.9100     362.3400
         512    15.768600     385.0000     362.8100     362.2300
         513    15.780800     335.0000     362.7200     362.1300
         514    15.793100     360.0000     362.6200     362.0200
         515    15.805300     383.0000     362.5200     361.9200
         516    15.817600     341.0000     362.4300     361.8100
         517    15.829800     360.0000     362.3400     361.7100
         518    15.842100     365.0000     362.2400     361.6100
         519    15.854300     388.0000     362.1500     361.5000
         520    15.866600     374.0000     362.0600     361.4000
         521    15.878800     340.0000     361.9700     361.3000
         522    15.891100     375.0000     361.8800     361.2000
         523    15.903300     351.0000     361.7900     361.1000
         524    15.915600     387.0000     361.7000     361.0000
         525    15.927900     362.0000     361.6200     360.9000
         526    15.940100     329.0000     361.5300     360.8000
         527    15.952400     347.0000     361.4500     360.7000
         528    15.964600     355.0000     361.3600     360.6000
         529    15.976900     343.0000     361.2800     360.5000
         530    15.989100     369.0000     361.2000     360.4000
         531    16.001400     344.0000     361.1200     360.3100
         532    16.013600     358.0000     361.0400     360.2100
         533    16.025900     342.0000     360.9700     360.1200
         534    16.038100     332.0000     360.8900     360.0200
         535    16.050400     357.0000     360.8200     359.9300
         536    16.062600     389.0000     360.7500     359.8300
         537    16.074900     351.0000     360.6800     359.7400
         538    16.087100     372.0000     360.6100     359.6400
         539    16.099400     388.0000     360.5500     359.5500
         540    16.111600     397.0000     360.4900     359.4600
         541    16.123900     370.0000     360.4300     359.3700
         542    16.136100     367.0000     360.3900     359.2800
         543    16.148400     367.0000     360.3500     359.1900
         544    16.160600     355.0000     360.3300     359.1000
         545    16.172900     369.0000     360.3400     359.0100
         546    16.185100     329.0000     360.4100     358.9200
         547    16.197400     363.0000     360.5300     358.8300
         548    16.209600     348.0000     360.4800     358.7400
         549    16.221900     376.0000     360.5000     358.6500
         550    16.234100     370.0000     360.6400     358.5700
         551    16.246400     357.0000     360.7400     358.4800
         552    16.258600     358.0000     360.4500     358.3900
         553    16.270900     364.0000     360.1200     358.3100
         554    16.283100     366.0000     360.1100     358.2200
         555    16.295400     343.0000     360.0400     358.1400
         556    16.307600     368.0000     359.7900     358.0600
         557    16.319900     333.0000     359.7300     357.9700
         558    16.332100     350.0000     359.7000     357.8900
         559    16.344400     373.0000     359.6900     357.8100
         560    16.356600     323.0000     359.6900     357.7300
         561    16.368900     351.0000     359.6900     357.6500
         562    16.381100     364.0000     359.7000     357.5700
         563    16.393400     342.0000     359.7200     357.4900
         564    16.405600     367.0000     359.7400     357.4100
         565    16.417900     350.0000     359.7800     357.3300
         566    16.430100     347.0000     359.8200     357.2500
         567    16.442400     331.0000     359.8800     357.1700
         568    16.454600     342.0000     359.9500     357.1000
         569    16.466900     369.0000     360.0300     357.0200
         570    16.479100     351.0000     360.1300     356.9400
         571    16.491400     395.0000     360.2500     356.8700
         572    16.503600     374.0000     360.3800     356.7900
         573    16.515900     348.0000     360.5200     356.7200
         574    16.528100     324.0000     360.7000     356.6400
         575    16.540400     339.0000     360.9100     356.5700
         576    16.552600     351.0000     361.1500     356.5000
         577    16.564900     391.0000     361.4300     356.4300
         578    16.577200     338.0000     361.7500     356.3500
         579    16.589400     379.0000     362.1300     356.2800
         580    16.601700     383.0000     362.5500     356.2100
         581    16.613900     410.0000     363.0500     356.1400
         582    16.626200     348.0000     363.6200     356.0700
         583    16.638400     367.0000     364.2800     356.0000
         584    16.650700     337.0000     365.0500     355.9400
         585    16.662900     398.0000     365.9500     355.8700
         586    16.675200     368.0000     366.9900     355.8000
         587    16.687400     365.0000     368.2000     355.7400
         588    16.699700     386.0000     369.6300     355.6700
         589    16.711900     404.0000     371.3200     355.6000
         590    16.724200     384.0000     373.3400     355.5400
         591    16.736400     378.0000     375.7600     355.4700
         592    16.748700     390.0000     378.7200     355.4100
         593    16.760900     400.0000     382.4100     355.3500
         594    16.773200     386.0000     387.0800     355.2900
         595    16.785400     378.0000     393.1600     355.2200
         596    16.797700     437.0000     401.2600     355.1600
         597    16.809900     402.0000     412.2900     355.1000
         598    16.822200     402.0000     427.4500     355.0400
         599    16.834400     455.0000     448.2500     354.9800
         600    16.846700     494.0000     476.7900     354.9200
         601    16.858900     535.0000     516.9500     354.8600
         602    16.871200     617.0000     575.1100     354.8000
         603    16.883400     626.0000     658.3300     354.7500
         604    16.895700     772.0000     766.0300     354.6900
         605    16.907900     818.0000     867.3900     354.6300
         606    16.920200     984.0000     943.8500     354.5800
         607    16.932400    1064.0000    1027.1300     354.5200
         608    16.944700    1094.0000    1109.9300     354.4700
         609    16.956900    1052.0000    1114.9200     354.4100
         610    16.969200    1031.0000     992.2000     354.3600
         611    16.981400     830.0000     851.8700     354.3100
         612    16.993700     808.0000     765.2600     354.2500
         613    17.005900     686.0000     673.2600     354.2000
         614    17.018200     562.0000     561.0300     354.1500
         615    17.030400     501.0000     481.2800     354.1000
         616    17.042700     467.0000     438.2900     354.0500
         617    17.054900     462.0000     414.4100     354.0000
         618    17.067200     419.0000     399.8300     353.9500
         619    17.079400     407.0000     390.1700     353.9000
         620    17.091700     425.0000     383.6000     353.8600
         621    17.103900     387.0000     378.5700     353.8100
         622    17.116200     372.0000     374.7400     353.7600
         623    17.128400     393.0000     371.7400     353.7100
         624    17.140700     349.0000     369.3600     353.6700
         625    17.152900     363.0000     367.4100     353.6200
         626    17.165200     344.0000     365.8000     353.5800
         627    17.177400     399.0000     364.4500     353.5400
         628    17.189700     368.0000     363.3100     353.4900
         629    17.201900     350.0000     362.3300     353.4500
         630    17.214200     345.0000     361.4900     353.4100
         631    17.226500     362.0000     360.7500     353.3700
         632    17.238700     362.0000     360.1000     353.3200
         633    17.251000     357.0000     359.5300     353.2800
         634    17.263200     374.0000     359.0200     353.2400
         635    17.275500     359.0000     358.5600     353.2000
         636    17.287700     332.0000     358.1500     353.1700
         637    17.300000     377.0000     357.7800     353.1300
         638    17.312200     376.0000     357.4500     353.0900
         639    17.324500     335.0000     357.1400     353.0500
         640    17.336700     349.0000     356.8600     353.0200
         641    17.349000     361.0000     356.6000     352.9800
         642    17.361200     372.0000     356.3700     352.9400
         643    17.373500     360.0000     356.1500     352.9100
         644    17.385700     372.0000     355.9500     352.8700
         645    17.398000     367.0000     355.7600     352.8400
         646    17.410200     354.0000     355.5800     352.8100
         647    17.422500     381.0000     355.4200     352.7700
         648    17.434700     360.0000     355.2700     352.7400
         649    17.447000     370.0000     355.1300     352.7100
         650    17.459200     327.0000     354.9900     352.6800
         651    17.471500     330.0000     354.8700     352.6500
         652    17.483700     404.0000     354.7500     352.6200
         653    17.496000     328.0000     354.6400     352.5900
         654    17.508200     379.0000     354.5300     352.5600
         655    17.520500     382.0000     354.4300     352.5300
         656    17.532700     351.0000     354.3400     352.5000
         657    17.545000     345.0000     354.2500     352.4800
         658    17.557200     328.0000     354.1600     352.4500
         659    17.569500     355.0000     354.0800     352.4200
         660    17.581700     361.0000     354.0000     352.4000
         661    17.594000     360.0000     353.9300     352.3700
         662    17.606200     343.0000     353.8500     352.3500
         663    17.618500     412.0000     353.7900     352.3300
         664    17.630700     333.0000     353.7200     352.3000
         665    17.643000     329.0000     353.6600     352.2800
         666    17.655200     360.0000     353.6000     352.2600
         667    17.667500     351.0000     353.5500     352.2400
         668    17.679700     364.0000     353.5000     352.2100
         669    17.692000     315.0000     353.4600     352.1900
         670    17.704200     362.0000     353.4300     352.1700
         671    17.716500     386.0000     353.4200     352.1500
         672    17.728700     355.0000     353.4200     352.1300
         673    17.741000     366.0000     353.4500     352.1200
         674    17.753200     391.0000     353.5300     352.1000
         675    17.765500     344.0000     353.7000     352.0800
         676    17.777700     334.0000     354.1200     352.0600
         677    17.790000     340.0000     354.5000     352.0500
         678    17.802200     367.0000     354.4800     352.0300
         679    17.814500     331.0000     354.7300     352.0200
         680    17.826700     370.0000     355.3600     352.0000
         681    17.839000     396.0000     355.7600     351.9900
         682    17.851300     353.0000     354.5300     351.9700
         683    17.863500     351.0000     353.8500     351.9600
         684    17.875800     335.0000     353.9400     351.9500
         685    17.888000     362.0000     353.8800     351.9400
         686    17.900300     358.0000     353.1100     351.9200
         687    17.912500     346.0000     352.8800     351.9100
         688    17.924800     368.0000     352.8200     351.9000
         689    17.937000     327.0000     352.7800     351.8900
         690    17.949300     349.0000     352.7600     351.8800
         691    17.961500     381.0000     352.7400     351.8700
         692    17.973800     349.0000     352.7200     351.8600
         693    17.986000     355.0000     352.7100     351.8600
         694    17.998300     349.0000     352.7000     351.8500
         695    18.010500     415.0000     352.6900     351.8400
         696    18.022800     378.0000     352.6800     351.8400
         697    18.035000     339.0000     352.6800     351.8300
         698    18.047300     339.0000     352.6800     351.8200
         699    18.059500     343.0000     352.6800     351.8200
         700    18.071800     383.0000     352.6900     351.8100
         701    18.084000     398.0000     352.7000     351.8100
         702    18.096300     355.0000     352.7100     351.8100
         703    18.108500     358.0000     352.7300     351.8000
         704    18.120800     351.0000     352.7500     351.8000
         705    18.133000     347.0000     352.7800     351.8000
         706    18.145300     363.0000     352.8100     351.8000
         707    18.157500     391.0000     352.8600     351.8000
         708    18.169800     328.0000     352.9200     351.8000
         709    18.182000     374.0000     352.9900     351.8000
         710    18.194300     346.0000     353.0900     351.8000
         711    18.206500     328.0000     353.2100     351.8000
         712    18.218800     360.0000     353.3600     351.8000
         713    18.231000     331.0000     353.5700     351.8000
         714    18.243300     343.0000     353.8400     351.8000
         715    18.255500     361.0000     354.2000     351.8100
         716    18.267800     345.0000     354.6900     351.8100
         717    18.280000     338.0000     355.2500     351.8100
         718    18.292300     375.0000     356.1400     351.8200
         719    18.304500     383.0000     357.3700     351.8200
         720    18.316800     374.0000     359.0400     351.8300
         721    18.329000     397.0000     361.2600     351.8300
         722    18.341300     376.0000     363.9000     351.8400
         723    18.353500     357.0000     366.4600     351.8500
         724    18.365800     325.0000     368.7400     351.8500
         725    18.378000     376.0000     370.9000     351.8600
         726    18.390300     361.0000     372.5300     351.8700
         727    18.402500     355.0000     372.3400     351.8800
         728    18.414800     368.0000     369.9500     351.8900
         729    18.427000     424.0000     367.0200     351.9000
         730    18.439300     360.0000     364.6700     351.9100
         731    18.451500     402.0000     362.3500     351.9200
         732    18.463800     369.0000     359.7400     351.9300
         733    18.476000     336.0000     357.5000     351.9400
         734    18.488300     415.0000     355.9900     351.9500
         735    18.500600     336.0000     355.0500     351.9600
         736    18.512800     347.0000     354.4400     351.9700
         737    18.525100     362.0000     354.0400     351.9900
         738    18.537300     348.0000     353.7600     352.0000
         739    18.549600     356.0000     353.5600     352.0200
         740    18.561800     361.0000     353.4100     352.0300
         741    18.574100     369.0000     353.3000     352.0400
         742    18.586300     364.0000     353.2100     352.0600
         743    18.598600     352.0000     353.1400     352.0800
         744    18.610800     328.0000     353.0900     352.0900
         745    18.623100     360.0000     353.0500     352.1100
         746    18.635300     350.0000     353.0200     352.1200
         747    18.647600     369.0000     352.9900     352.1400
         748    18.659800     328.0000     352.9800     352.1600
         749    18.672100     354.0000     352.9600     352.1800
         750    18.684300     388.0000     352.9500     352.2000
         751    18.696600     381.0000     352.9400     352.2200
         752    18.708800     361.0000     352.9400     352.2400
         753    18.721100     316.0000     352.9400     352.2600
         754    18.733300     373.0000     352.9500     352.2800
         755    18.745600     340.0000     352.9600     352.3000
         756    18.757800     332.0000     352.9900     352.3200
         757    18.770100     349.0000     353.0300     352.3400
         758    18.782300     403.0000     353.0400     352.3600
         759    18.794600     348.0000     353.0600     352.3800
         760    18.806800     379.0000     353.1100     352.4100
         761    18.819100     349.0000     353.1600     352.4300
         762    18.831300     369.0000     353.1000     352.4500
         763    18.843600     345.0000     353.0700     352.4800
         764    18.855800     370.0000     353.0900     352.5000
         765    18.868100     355.0000     353.1200     352.5300
         766    18.880300     365.0000     353.0900     352.5500
         767    18.892600     345.0000     353.0900     352.5800
         768    18.904800     346.0000     353.1100     352.6000
         769    18.917100     353.0000     353.1300     352.6300
         770    18.929300     392.0000     353.1500     352.6500
         771    18.941600     355.0000     353.1800     352.6800
         772    18.953800     329.0000     353.2000     352.7100
         773    18.966100     330.0000     353.2300     352.7400
         774    18.978300     317.0000     353.2500     352.7600
         775    18.990600     350.0000     353.2700     352.7900
         776    19.002800     362.0000     353.3000     352.8200
         777    19.015100     384.0000     353.3300     352.8500
         778    19.027300     392.0000     353.3500     352.8800
         779    19.039600     344.0000     353.3800     352.9100
         780    19.051800     375.0000     353.4100     352.9400
         781    19.064100     323.0000     353.4400     352.9700
         782    19.076300     364.0000     353.4700     353.0000
         783    19.088600     344.0000     353.5000     353.0300
         784    19.100800     363.0000     353.5300     353.0700
         785    19.113100     347.0000     353.5600     353.1000
         786    19.125300     369.0000     353.6000     353.1300
         787    19.137600     384.0000     353.6300     353.1600
         788    19.149900     358.0000     353.6600     353.2000
         789    19.162100     341.0000     353.7000     353.2300
         790    19.174400     342.0000     353.7300     353.2600
         791    19.186600     344.0000     353.7700     353.3000
         792    19.198900     314.0000     353.8000     353.3300
         793    19.211100     380.0000     353.8400     353.3700
         794    19.223400     344.0000     353.8800     353.4000
         795    19.235600     358.0000     353.9100     353.4400
         796    19.247900     385.0000     353.9500     353.4700
         797    19.260100     369.0000     353.9900     353.5100
         798    19.272400     358.0000     354.0300     353.5400
         799    19.284600     360.0000     354.0700     353.5800
         800    19.296900     377.0000     354.1100     353.6200
         801    19.309100     359.0000     354.1500     353.6500
         802    19.321400     357.0000     354.1900     353.6900
         803    19.333600     339.0000     354.2300     353.7300
         804    19.345900     346.0000     354.2700     353.7700
         805    19.358100     356.0000     354.3200     353.8100
         806    19.370400     367.0000     354.3600     353.8500
         807    19.382600     346.0000     354.4000     353.8800
         808    19.394900     354.0000     354.4500     353.9200
         809    19.407100     360.0000     354.4900     353.9600
         810    19.419400     325.0000     354.5400     354.0000
         811    19.431600     373.0000     354.5900     354.0400
         812    19.443900     350.0000     354.6300     354.0800
         813    19.456100     356.0000     354.6800     354.1300
         814    19.468400     326.0000     354.7300     354.1700
         815    19.480600     347.0000     354.7800     354.2100
         816    19.492900     359.0000     354.8400     354.2500
         817    19.505100     341.0000     354.9000     354.2900
         818    19.517400     367.0000     354.9600     354.3300
         819    19.529600     366.0000     355.0200     354.3800
         820    19.541900     351.0000     355.1000     354.4200
         821    19.554100     366.0000     355.1900     354.4600
         822    19.566400     334.0000     355.3100     354.5000
         823    19.578600     361.0000     355.5100     354.5500
         824    19.590900     367.0000     355.7400     354.5900
         825    19.603100     387.0000     355.8100     354.6400
         826    19.615400     330.0000     355.9600     354.6800
         827    19.627600     407.0000     356.2500     354.7200
         828    19.639900     355.0000     356.5500     354.7700
         829    19.652100     373.0000     356.2300     354.8100
         830    19.664400     371.0000     355.9700     354.8600
         831    19.676600     313.0000     356.0600     354.9000
         832    19.688900     365.0000     356.1900     354.9500
         833    19.701100     351.0000     356.0800     355.0000
         834    19.713400     344.0000     355.9600     355.0400
         835    19.725600     350.0000     356.0000     355.0900
         836    19.737900     382.0000     356.0700     355.1300
         837    19.750100     332.0000     356.1500     355.1800
         838    19.762400     384.0000     356.2300     355.2300
         839    19.774700     371.0000     356.3200     355.2800
         840    19.786900     370.0000     356.4200     355.3200
         841    19.799200     358.0000     356.5200     355.3700
         842    19.811400     373.0000     356.6200     355.4200
         843    19.823700     361.0000     356.7300     355.4700
         844    19.835900     360.0000     356.8600     355.5200
         845    19.848200     333.0000     356.9900     355.5600
         846    19.860400     388.0000     357.1300     355.6100
         847    19.872700     362.0000     357.2900     355.6600
         848    19.884900     343.0000     357.4600     355.7100
         849    19.897200     361.0000     357.6500     355.7600
         850    19.909400     367.0000     357.8700     355.8100
         851    19.921700     382.0000     358.1200     355.8600
         852    19.933900     379.0000     358.4100     355.9100
         853    19.946200     387.0000     358.7400     355.9600
         854    19.958400     353.0000     359.1400     356.0100
         855    19.970700     358.0000     359.6300     356.0600
         856    19.982900     368.0000     360.2300     356.1100
         857    19.995200     373.0000     360.9800     356.1600
         858    20.007400     368.0000     361.9400     356.2100
         859    20.019700     339.0000     363.1700     356.2600
         860    20.031900     358.0000     364.8000     356.3100
         861    20.044200     393.0000     366.9900     356.3700
         862    20.056400     352.0000     370.0000     356.4200
         863    20.068700     385.0000     374.1800     356.4700
         864    20.080900     399.0000     379.9800     356.5200
         865    20.093200     381.0000     387.8600     356.5700
         866    20.105400     423.0000     397.7800     356.6300
         867    20.117700     369.0000     408.4000     356.6800
         868    20.129900     436.0000     418.1200     356.7300
         869    20.142200     461.0000     427.3200     356.7800
         870    20.154400     420.0000     435.7000     356.8400
         871    20.166700     424.0000     439.3000     356.8900
         872    20.178900     460.0000     433.6000     356.9400
         873    20.191200     448.0000     422.0600     356.9900
         874    20.203400     427.0000     412.5300     357.0500
         875    20.215700     408.0000     405.3300     357.1000
         876    20.227900     388.0000     397.4800     357.1500
         877    20.240200     371.0000     386.4900     357.2100
         878    20.252400     391.0000     377.3000     357.2600
         879    20.264700     363.0000     371.8700     357.3200
         880    20.276900     388.0000     368.6400     357.3700
         881    20.289200     337.0000     366.1800     357.4200
         882    20.301400     369.0000     364.1500     357.4800
         883    20.313700     377.0000     363.0100     357.5300
         884    20.325900     376.0000     362.2300     357.5900
         885    20.338200     340.0000     361.6600     357.6400
         886    20.350400     374.0000     361.2300     357.7000
         887    20.362700     366.0000     360.9000     357.7500
         888    20.374900     367.0000     360.6400     357.8100
         889    20.387200     350.0000     360.4400     357.8600
         890    20.399400     350.0000     360.2900     357.9200
         891    20.411700     330.0000     360.1700     357.9700
         892    20.424000     359.0000     360.0700     358.0300
         893    20.436200     344.0000     360.0000     358.0800
         894    20.448500     369.0000     359.9500     358.1400
         895    20.460700     298.0000     359.9100     358.1900
         896    20.473000     393.0000     359.8900     358.2500
         897    20.485200     343.0000     359.8700     358.3000
         898    20.497500     350.0000     359.8700     358.3600
         899    20.509700     376.0000     359.8700     358.4200
         900    20.522000     370.0000     359.8800     358.4700
         901    20.534200     373.0000     359.9000     358.5300
         902    20.546500     340.0000     359.9200     358.5800
         903    20.558700     331.0000     359.9500     358.6400
         904    20.571000     370.0000     359.9800     358.7000
         905    20.583200     354.0000     360.0200     358.7500
         906    20.595500     373.0000     360.0600     358.8100
         907    20.607700     365.0000     360.1100     358.8700
         908    20.620000     357.0000     360.1600     358.9200
         909    20.632200     414.0000     360.2300     358.9800
         910    20.644500     367.0000     360.3000     359.0300
         911    20.656700     367.0000     360.3900     359.0900
         912    20.669000     375.0000     360.5000     359.1500
         913    20.681200     360.0000     360.6600     359.2000
         914    20.693500     378.0000     360.9200     359.2600
         915    20.705700     363.0000     361.4000     359.3200
         916    20.718000     350.0000     361.9100     359.3700
         917    20.730200     377.0000     362.0200     359.4300
         918    20.742500     364.0000     362.3800     359.4900
         919    20.754700     355.0000     363.0700     359.5400
         920    20.767000     324.0000     363.8200     359.6000
         921    20.779200     371.0000     362.6500     359.6600
         922    20.791500     367.0000     361.9000     359.7100
         923    20.803700     374.0000     362.0500     359.7700
         924    20.816000     367.0000     362.3400     359.8300
         925    20.828200     354.0000     362.0300     359.8800
         926    20.840500     366.0000     361.4500     359.9400
         927    20.852700     378.0000     361.4100     360.0000
         928    20.865000     382.0000     361.4600     360.0500
         929    20.877200     382.0000     361.5300     360.1100
         930    20.889500     400.0000     361.6100     360.1700
         931    20.901700     385.0000     361.6900     360.2200
         932    20.914000     377.0000     361.7800     360.2800
         933    20.926200     330.0000     361.8700     360.3400
         934    20.938500     354.0000     361.9700     360.3900
         935    20.950700     385.0000     362.0700     360.4500
         936    20.963000     382.0000     362.1700     360.5100
         937    20.975200     349.0000     362.2800     360.5600
         938    20.987500     361.0000     362.4000     360.6200
         939    20.999700     380.0000     362.5200     360.6800
         940    21.012000     358.0000     362.6400     360.7300
         941    21.024200     341.0000     362.7700     360.7900
         942    21.036500     340.0000     362.9100     360.8500
         943    21.048700     360.0000     363.0600     360.9000
         944    21.061000     348.0000     363.2100     360.9600
         945    21.073300     389.0000     363.3800     361.0200
         946    21.085500     391.0000     363.5600     361.0700
         947    21.097800     352.0000     363.7600     361.1300
         948    21.110000     346.0000     363.9700     361.1900
         949    21.122300     346.0000     364.2000     361.2400
         950    21.134500     392.0000     364.4600     361.3000
         951    21.146800     391.0000     364.7400     361.3500
         952    21.159000     366.0000     365.0600     361.4100
         953    21.171300     352.0000     365.4300     361.4700
         954    21.183500     372.0000     365.8600     361.5200
         955    21.195800     358.0000     366.3500     361.5800
         956    21.208000     378.0000     366.9500     361.6300
         957    21.220300     399.0000     367.6600     361.6900
         958    21.232500     332.0000     368.5400     361.7500
         959    21.244800     360.0000     369.6300     361.8000
         960    21.257000     365.0000     371.0100     361.8600
         961    21.269300     364.0000     372.7900     361.9100
         962    21.281500     366.0000     375.1300     361.9700
         963    21.293800     366.0000     378.2800     362.0200
         964    21.306000     356.0000     382.6100     362.0800
         965    21.318300     360.0000     388.5700     362.1300
         966    21.330500     374.0000     396.6500     362.1900
         967    21.342800     394.0000     407.0000     362.2400
         968    21.355000     407.0000     418.5400     362.3000
         969    21.367300     386.0000     429.6100     362.3500
         970    21.379500     475.0000     440.0600     362.4100
         971    21.391800     450.0000     449.6800     362.4600
         972    21.404000     431.0000     454.9500     362.5200
         973    21.416300     452.0000     450.9900     362.5700
         974    21.428500     397.0000     439.8800     362.6200
         975    21.440800     393.0000     429.3900     362.6800
         976    21.453000     455.0000     421.7000     362.7300
         977    21.465300     425.0000     413.6700     362.7900
         978    21.477500     375.0000     403.5600     362.8400
         979    21.489800     432.0000     393.9000     362.8900
         980    21.502000     424.0000     387.0400     362.9500
         981    21.514300     395.0000     382.8400     363.0000
         982    21.526500     426.0000     380.4100     363.0500
         983    21.538800     400.0000     379.0900     363.1100
         984    21.551000     394.0000     378.5300     363.1600
         985    21.563300     411.0000     378.5300     363.2100
         986    21.575500     391.0000     379.0200     363.2700
         987    21.587800     370.0000     379.9600     363.3200
         988    21.600000     369.0000     381.3900     363.3700
         989    21.612300     393.0000     383.3900     363.4200
         990    21.624500     392.0000     386.0900     363.4800
         991    21.636800     381.0000     389.3000     363.5300
         992    21.649000     375.0000     393.9500     363.5800
         993    21.661300     398.0000     400.1500     363.6300
         994    21.673500     400.0000     408.5300     363.6800
         995    21.685800     427.0000     420.0600     363.7300
         996    21.698100     469.0000     436.1500     363.7900
         997    21.710300     451.0000     458.8100     363.8400
         998    21.722600     467.0000     490.4300     363.8900
         999    21.734800     503.0000     532.1300     363.9400
        1000    21.747100     539.0000     579.9200     363.9900
        1001    21.759300     612.0000     626.2200     364.0400
        1002    21.771600     658.0000     670.2800     364.0900
        1003    21.783800     755.0000     712.4200     364.1400
        1004    21.796100     753.0000     737.9900     364.1900
        1005    21.808300     743.0000     723.0800     364.2400
        1006    21.820600     677.0000     673.7100     364.2900
        1007    21.832800     618.0000     626.7200     364.3400
        1008    21.845100     583.0000     594.5100     364.3900
        1009    21.857300     548.0000     562.3300     364.4400
        1010    21.869600     526.0000     518.9600     364.4900
        1011    21.881800     445.0000     474.5000     364.5400
        1012    21.894100     434.0000     441.7300     364.5800
        1013    21.906300     389.0000     421.0100     364.6300
        1014    21.918600     422.0000     408.0400     364.6800
        1015    21.930800     408.0000     399.2200     364.7300
        1016    21.943100     372.0000     393.3200     364.7800
        1017    21.955300     404.0000     389.4600     364.8200
        1018    21.967600     383.0000     386.8600     364.8700
        1019    21.979800     381.0000     383.3100     364.9200
        1020    21.992100     352.0000     380.4400     364.9700
        1021    22.004300     386.0000     378.9500     365.0100
        1022    22.016600     357.0000     377.9900     365.0600
        1023    22.028800     363.0000     377.0100     365.1100
        1024    22.041100     359.0000     375.5700     365.1500
        1025    22.053300     380.0000     374.8900     365.2000
        1026    22.065600     345.0000     374.6100     365.2400
        1027    22.077800     413.0000     374.6000     365.2900
        1028    22.090100     351.0000     374.9000     365.3300
        1029    22.102300     377.0000     375.5800     365.3800
        1030    22.114600     401.0000     376.7300     365.4200
        1031    22.126800     366.0000     378.4000     365.4700
        1032    22.139100     369.0000     380.3700     365.5100
        1033    22.151300     342.0000     382.2900     365.5600
        1034    22.163600     391.0000     384.1400     365.6000
        1035    22.175800     376.0000     385.8900     365.6400
        1036    22.188100     373.0000     386.8200     365.6900
        1037    22.200300     385.0000     385.8900     365.7300
        1038    22.212600     406.0000     383.4700     365.7700
        1039    22.224800     362.0000     381.2100     365.8200
        1040    22.237100     372.0000     379.6300     365.8600
        1041    22.249300     338.0000     378.0700     365.9000
        1042    22.261600     367.0000     375.9900     365.9400
        1043    22.273800     363.0000     373.8500     365.9900
        1044    22.286100     367.0000     372.2200     366.0300
        1045    22.298300     353.0000     371.1600     366.0700
        1046    22.310600     339.0000     370.4700     366.1100
        1047    22.322800     362.0000     370.0000     366.1500
        1048    22.335100     394.0000     369.6800     366.1900
        1049    22.347400     386.0000     369.4400     366.2300
        1050    22.359600     394.0000     369.2600     366.2700
        1051    22.371900     343.0000     369.1400     366.3100
        1052    22.384100     354.0000     369.0400     366.3500
        1053    22.396400     404.0000     368.9600     366.3900
        1054    22.408600     372.0000     368.9100     366.4300
        1055    22.420900     337.0000     368.8700     366.4700
        1056    22.433100     378.0000     368.8500     366.5100
        1057    22.445400     399.0000     368.8400     366.5500
        1058    22.457600     356.0000     368.8400     366.5800
        1059    22.469900     378.0000     368.8500     366.6200
        1060    22.482100     369.0000     368.8700     366.6600
        1061    22.494400     393.0000     368.9000     366.7000
        1062    22.506600     393.0000     368.9400     366.7300
        1063    22.518900     361.0000     369.0000     366.7700
        1064    22.531100     374.0000     369.0600     366.8100
        1065    22.543400     393.0000     369.1300     366.8400
        1066    22.555600     377.0000     369.2200     366.8800
        1067    22.567900     356.0000     369.3100     366.9100
        1068    22.580100     347.0000     369.4200     366.9500
        1069    22.592400     337.0000     369.5300     366.9800
        1070    22.604600     380.0000     369.6600     367.0200
        1071    22.616900     384.0000     369.7900     367.0500
        1072    22.629100     372.0000     369.9300     367.0800
        1073    22.641400     399.0000     370.0700     367.1200
        1074    22.653600     370.0000     370.2100     367.1500
        1075    22.665900     390.0000     370.3500     367.1900
        1076    22.678100     394.0000     370.4800     367.2200
        1077    22.690400     361.0000     370.6000     367.2500
        1078    22.702600     349.0000     370.7100     367.2800
        1079    22.714900     394.0000     370.8000     367.3100
        1080    22.727100     387.0000     370.8700     367.3500
        1081    22.739400     368.0000     370.9200     367.3800
        1082    22.751600     414.0000     370.9400     367.4100
        1083    22.763900     400.0000     370.9300     367.4400
        1084    22.776100     404.0000     370.9000     367.4700
        1085    22.788400     381.0000     370.8500     367.5000
        1086    22.800600     392.0000     370.7800     367.5300
        1087    22.812900     356.0000     370.6900     367.5600
        1088    22.825100     381.0000     370.5900     367.5900
        1089    22.837400     356.0000     370.4800     367.6200
        1090    22.849600     362.0000     370.3700     367.6400
        1091    22.861900     371.0000     370.2500     367.6700
        1092    22.874100     353.0000     370.1300     367.7000
        1093    22.886400     388.0000     370.0200     367.7300
        1094    22.898600     389.0000     369.9200     367.7500
        1095    22.910900     354.0000     369.8200     367.7800
        1096    22.923100     364.0000     369.7300     367.8100
        1097    22.935400     351.0000     369.6400     367.8300
        1098    22.947600     361.0000     369.5700     367.8600
        1099    22.959900     362.0000     369.5000     367.8900
        1100    22.972100     384.0000     369.4400     367.9100
        1101    22.984400     392.0000     369.3900     367.9400
        1102    22.996700     337.0000     369.3500     367.9600
        1103    23.008900     384.0000     369.3100     367.9800
        1104    23.021200     390.0000     369.2800     368.0100
        1105    23.033400     378.0000     369.2500     368.0300
        1106    23.045700     379.0000     369.2300     368.0500
        1107    23.057900     370.0000     369.2100     368.0800
        1108    23.070200     397.0000     369.2000     368.1000
        1109    23.082400     382.0000     369.1800     368.1200
        1110    23.094700     352.0000     369.1800     368.1400
        1111    23.106900     389.0000     369.1700     368.1600
        1112    23.119200     385.0000     369.1700     368.1900
        1113    23.131400     362.0000     369.1700     368.2100
        1114    23.143700     354.0000     369.1700     368.2300
        1115    23.155900     386.0000     369.1700     368.2500
        1116    23.168200     353.0000     369.1700     368.2700
        1117    23.180400     385.0000     369.1700     368.2900
        1118    23.192700     386.0000     369.1800     368.3000
        1119    23.204900     345.0000     369.1800     368.3200
        1120    23.217200     395.0000     369.1900     368.3400
        1121    23.229400     404.0000     369.2000     368.3600
        1122    23.241700     350.0000     369.2000     368.3800
        1123    23.253900     365.0000     369.2100     368.3900
        1124    23.266200     353.0000     369.2200     368.4100
        1125    23.278400     360.0000     369.2300     368.4300
        1126    23.290700     360.0000     369.2400     368.4400
        1127    23.302900     411.0000     369.2500     368.4600
        1128    23.315200     344.0000     369.2600     368.4700
        1129    23.327400     402.0000     369.2700     368.4900
        1130    23.339700     353.0000     369.2700     368.5000
        1131    23.351900     336.0000     369.2800     368.5200
        1132    23.364200     363.0000     369.2900     368.5300
        1133    23.376400     359.0000     369.3000     368.5400
        1134    23.388700     376.0000     369.3100     368.5600
        1135    23.400900     381.0000     369.3200     368.5700
        1136    23.413200     370.0000     369.3300     368.5800
        1137    23.425400     372.0000     369.3400     368.5900
        1138    23.437700     367.0000     369.3500     368.6000
        1139    23.449900     384.0000     369.3600     368.6200
        1140    23.462200     358.0000     369.3700     368.6300
        1141    23.474400     378.0000     369.3800     368.6400
        1142    23.486700     353.0000     369.3800     368.6500
        1143    23.498900     366.0000     369.3900     368.6600
        1144    23.511200     385.0000     369.4000     368.6600
        1145    23.523400     382.0000     369.4100     368.6700
        1146    23.535700     343.0000     369.4200     368.6800
        1147    23.547900     348.0000     369.4200     368.6900
        1148    23.560200     373.0000     369.4300     368.7000
        1149    23.572400     355.0000     369.4400     368.7000
        1150    23.584700     328.0000     369.4500     368.7100
        1151    23.596900     367.0000     369.4500     368.7200
        1152    23.609200     354.0000     369.4600     368.7200
        1153    23.621400     375.0000     369.4700     368.7300
        1154    23.633700     375.0000     369.4700     368.7300
        1155    23.646000     363.0000     369.4800     368.7400
        1156    23.658200     333.0000     369.4800     368.7400
        1157    23.670500     370.0000     369.4900     368.7500
        1158    23.682700     405.0000     369.4900     368.7500
        1159    23.695000     344.0000     369.5000     368.7500
        1160    23.707200     393.0000     369.5000     368.7600
        1161    23.719500     409.0000     369.5100     368.7600
        1162    23.731700     403.0000     369.5100     368.7600
        1163    23.744000     329.0000     369.5100     368.7600
        1164    23.756200     377.0000     369.5200     368.7600
        1165    23.768500     390.0000     369.5200     368.7600
        1166    23.780700     372.0000     369.5200     368.7700
        1167    23.793000     385.0000     369.5300     368.7600
        1168    23.805200     383.0000     369.5300     368.7600
        1169    23.817500     340.0000     369.5300     368.7600
        1170    23.829700     360.0000     369.5300     368.7600
        1171    23.842000     371.0000     369.5300     368.7600
        1172    23.854200     344.0000     369.5400     368.7600
        1173    23.866500     382.0000     369.5400     368.7600
        1174    23.878700     356.0000     369.5400     368.7500
        1175    23.891000     334.0000     369.5400     368.7500
        1176    23.903200     356.0000     369.5400     368.7500
        1177    23.915500     349.0000     369.5400     368.7400
        1178    23.927700     329.0000     369.5400     368.7400
        1179    23.940000     359.0000     369.5400     368.7300
        1180    23.952200     364.0000     369.5400     368.7300
        1181    23.964500     378.0000     369.5400     368.7200
        1182    23.976700     349.0000     369.5400     368.7100
        1183    23.989000     392.0000     369.5400     368.7100
        1184    24.001200     352.0000     369.5400     368.7000
        1185    24.013500     387.0000     369.5500     368.6900
        1186    24.025700     379.0000     369.5500     368.6800
        1187    24.038000     377.0000     369.5600     368.6800
        1188    24.050200     354.0000     369.5700     368.6700
        1189    24.062500     392.0000     369.6000     368.6600
        1190    24.074700     353.0000     369.6600     368.6500
        1191    24.087000     364.0000     369.8000     368.6400
        1192    24.099200     385.0000     370.0000     368.6300
        1193    24.111500     393.0000     370.0500     368.6200
        1194    24.123700     382.0000     370.1700     368.6000
        1195    24.136000     359.0000     370.4200     368.5900
        1196    24.148200     384.0000     370.7500     368.5800
        1197    24.160500     361.0000     370.3800     368.5700
        1198    24.172700     361.0000     369.8800     368.5500
        1199    24.185000     366.0000     369.8500     368.5400
        1200    24.197200     361.0000     369.9300     368.5300
        1201    24.209500     344.0000     370.0300     368.5100
        1202    24.221700     359.0000     369.7900     368.5000
        1203    24.234000     369.0000     369.5200     368.4800
        1204    24.246200     363.0000     369.4700     368.4700
        1205    24.258500     362.0000     369.4400     368.4500
        1206    24.270700     377.0000     369.4300     368.4300
        1207    24.283000     377.0000     369.4200     368.4200
        1208    24.295300     368.0000     369.4100     368.4000
        1209    24.307500     377.0000     369.4000     368.3800
        1210    24.319800     370.0000     369.3900     368.3600
        1211    24.332000     354.0000     369.3800     368.3400
        1212    24.344300     374.0000     369.3700     368.3200
        1213    24.356500     355.0000     369.3600     368.3000
        1214    24.368800     387.0000     369.3500     368.2800
        1215    24.381000     334.0000     369.3500     368.2600
        1216    24.393300     348.0000     369.3400     368.2400
        1217    24.405500     356.0000     369.3300     368.2200
        1218    24.417800     365.0000     369.3200     368.2000
        1219    24.430000     380.0000     369.3100     368.1800
        1220    24.442300     377.0000     369.3000     368.1500
        1221    24.454500     341.0000     369.2900     368.1300
        1222    24.466800     363.0000     369.2800     368.1100
        1223    24.479000     360.0000     369.2800     368.0800
        1224    24.491300     369.0000     369.2700     368.0600
        1225    24.503500     361.0000     369.2600     368.0300
        1226    24.515800     341.0000     369.2500     368.0100
        1227    24.528000     357.0000     369.2400     367.9800
        1228    24.540300     409.0000     369.2300     367.9500
        1229    24.552500     341.0000     369.2300     367.9300
        1230    24.564800     365.0000     369.2200     367.9000
        1231    24.577000     385.0000     369.2100     367.8700
        1232    24.589300     329.0000     369.2100     367.8400
        1233    24.601500     398.0000     369.2000     367.8100
        1234    24.613800     375.0000     369.1900     367.7800
        1235    24.626000     368.0000     369.1900     367.7500
        1236    24.638300     360.0000     369.1800     367.7200
        1237    24.650500     375.0000     369.1800     367.6900
        1238    24.662800     367.0000     369.1700     367.6600
        1239    24.675000     363.0000     369.1700     367.6300
        1240    24.687300     349.0000     369.1700     367.6000
        1241    24.699500     385.0000     369.1700     367.5700
        1242    24.711800     394.0000     369.1700     367.5300
        1243    24.724000     334.0000     369.1700     367.5000
        1244    24.736300     362.0000     369.1700     367.4700
        1245    24.748500     383.0000     369.1700     367.4300
        1246    24.760800     336.0000     369.1800     367.4000
        1247    24.773000     375.0000     369.1900     367.3600
        1248    24.785300     385.0000     369.1900     367.3300
        1249    24.797500     375.0000     369.2100     367.2900
        1250    24.809800     345.0000     369.2200     367.2600
        1251    24.822000     348.0000     369.2300     367.2200
        1252    24.834300     388.0000     369.2500     367.1800
        1253    24.846500     381.0000     369.2800     367.1400
        1254    24.858800     375.0000     369.3000     367.1000
        1255    24.871000     388.0000     369.3300     367.0700
        1256    24.883300     370.0000     369.3600     367.0300
        1257    24.895500     367.0000     369.4000     366.9900
        1258    24.907800     368.0000     369.4500     366.9500
        1259    24.920100     385.0000     369.5000     366.9100
        1260    24.932300     356.0000     369.5500     366.8600
        1261    24.944600     388.0000     369.6100     366.8200
        1262    24.956800     360.0000     369.6800     366.7800
        1263    24.969100     380.0000     369.7600     366.7400
        1264    24.981300     341.0000     369.8500     366.7000
        1265    24.993600     383.0000     369.9400     366.6500
        1266    25.005800     326.0000     370.0500     366.6100
        1267    25.018100     378.0000     370.1600     366.5600
        1268    25.030300     359.0000     370.2900     366.5200
        1269    25.042600     349.0000     370.4200     366.4700
        1270    25.054800     364.0000     370.5600     366.4300
        1271    25.067100     344.0000     370.7200     366.3800
        1272    25.079300     348.0000     370.8800     366.3400
        1273    25.091600     393.0000     371.0400     366.2900
        1274    25.103800     336.0000     371.2100     366.2400
        1275    25.116100     323.0000     371.3900     366.1900
        1276    25.128300     382.0000     371.5600     366.1400
        1277    25.140600     379.0000     371.7300     366.1000
        1278    25.152800     365.0000     371.8900     366.0500
        1279    25.165100     354.0000     372.0400     366.0000
        1280    25.177300     368.0000     372.1900     365.9500
        1281    25.189600     381.0000     372.3200     365.9000
        1282    25.201800     353.0000     372.4300     365.8400
        1283    25.214100     377.0000     372.5400     365.7900
        1284    25.226300     366.0000     372.6300     365.7400
        1285    25.238600     398.0000     372.7100     365.6900
        1286    25.250800     362.0000     372.7900     365.6300
        1287    25.263100     426.0000     372.8700     365.5800
        1288    25.275300     339.0000     372.9500     365.5300
        1289    25.287600     335.0000     373.0300     365.4700
        1290    25.299800     373.0000     373.1400     365.4200
        1291    25.312100     383.0000     373.2900     365.3600
        1292    25.324300     371.0000     373.5100     365.3100
        1293    25.336600     346.0000     373.8700     365.2500
        1294    25.348800     364.0000     374.5500     365.1900
        1295    25.361100     393.0000     375.9200     365.1400
        1296    25.373300     378.0000     376.9200     365.0800
        1297    25.385600     365.0000     377.6000     365.0200
        1298    25.397800     340.0000     379.0400     364.9600
        1299    25.410100     355.0000     381.3500     364.9000
        1300    25.422300     380.0000     382.5000     364.8400
        1301    25.434600     333.0000     379.0600     364.7800
        1302    25.446800     417.0000     378.3300     364.7200
        1303    25.459100     390.0000     379.1400     364.6600
        1304    25.471300     383.0000     380.5900     364.6000
        1305    25.483600     353.0000     381.9500     364.5400
        1306    25.495800     389.0000     381.0700     364.4700
        1307    25.508100     395.0000     381.0600     364.4100
        1308    25.520300     382.0000     382.2400     364.3500
        1309    25.532600     399.0000     383.8400     364.2800
        1310    25.544800     393.0000     385.8100     364.2200
        1311    25.557100     380.0000     387.9900     364.1600
        1312    25.569400     404.0000     390.8400     364.0900
        1313    25.581600     346.0000     394.3200     364.0200
        1314    25.593900     386.0000     398.5900     363.9600
        1315    25.606100     437.0000     403.8700     363.8900
        1316    25.618400     404.0000     410.4000     363.8300
        1317    25.630600     413.0000     418.5500     363.7600
        1318    25.642900     398.0000     428.8400     363.6900
        1319    25.655100     424.0000     442.1300     363.6200
        1320    25.667400     460.0000     459.8200     363.5500
        1321    25.679600     451.0000     484.1100     363.4800
        1322    25.691900     523.0000     518.3100     363.4100
        1323    25.704100     596.0000     566.8900     363.3400
        1324    25.716400     641.0000     634.2100     363.2700
        1325    25.728600     689.0000     719.7200     363.2000
        1326    25.740900     792.0000     813.7000     363.1300
        1327    25.753100     888.0000     907.2600     363.0600
        1328    25.765400    1033.0000     998.7600     362.9800
        1329    25.777600    1136.0000    1072.7000     362.9100
        1330    25.789900    1086.0000    1089.0100     362.8400
        1331    25.802100    1020.0000    1026.8000     362.7600
        1332    25.814400     934.0000     933.4500     362.6900
        1333    25.826600     866.0000     864.3800     362.6200
        1334    25.838900     869.0000     823.6200     362.5400
        1335    25.851100     734.0000     782.3600     362.4600
        1336    25.863400     677.0000     714.3000     362.3900
        1337    25.875600     653.0000     628.6200     362.3100
        1338    25.887900     556.0000     554.8600     362.2300
        1339    25.900100     494.0000     503.9900     362.1600
        1340    25.912400     463.0000     471.0900     362.0800
        1341    25.924600     412.0000     449.5600     362.0000
        1342    25.936900     442.0000     435.0200     361.9200
        1343    25.949100     432.0000     424.8900     361.8400
        1344    25.961400     433.0000     417.7100     361.7600
        1345    25.973600     440.0000     412.5700     361.6800
        1346    25.985900     398.0000     408.9900     361.6000
        1347    25.998100     456.0000     406.6700     361.5200
        1348    26.010400     417.0000     405.5400     361.4400
        1349    26.022600     400.0000     405.6800     361.3600
        1350    26.034900     430.0000     407.3200     361.2700
        1351    26.047100     417.0000     410.6600     361.1900
        1352    26.059400     406.0000     415.4100     361.1100
        1353    26.071600     418.0000     420.6300     361.0200
        1354    26.083900     418.0000     425.9100     360.9400
        1355    26.096100     419.0000     431.1500     360.8500
        1356    26.108400     430.0000     434.6100     360.7700
        1357    26.120600     395.0000     432.9200     360.6800
        1358    26.132900     418.0000     425.9200     360.6000
        1359    26.145100     416.0000     418.4600     360.5100
        1360    26.157400     404.0000     413.8000     360.4200
        1361    26.169600     422.0000     411.2600     360.3300
        1362    26.181900     402.0000     408.6500     360.2500
        1363    26.194200     398.0000     404.9600     360.1600
        1364    26.206400     405.0000     403.8100     360.0700
        1365    26.218700     387.0000     407.4100     359.9800
        1366    26.230900     405.0000     406.8200     359.8900
        1367    26.243200     407.0000     409.8700     359.8000
        1368    26.255400     433.0000     419.7600     359.7100
        1369    26.267700     399.0000     433.5300     359.6200
        1370    26.279900     427.0000     419.9500     359.5300
        1371    26.292200     395.0000     398.3100     359.4300
        1372    26.304400     383.0000     395.9500     359.3400
        1373    26.316700     368.0000     400.2300     359.2500
        1374    26.328900     412.0000     408.4400     359.1500
        1375    26.341200     419.0000     412.1000     359.0600
        1376    26.353400     389.0000     402.4700     358.9700
        1377    26.365700     400.0000     405.4100     358.8700
        1378    26.377900     394.0000     416.4300     358.7800
        1379    26.390200     430.0000     431.1500     358.6800
        1380    26.402400     427.0000     447.1200     358.5900
        1381    26.414700     428.0000     463.2200     358.4900
        1382    26.426900     416.0000     478.4400     358.3900
        1383    26.439200     440.0000     489.2400     358.2900
        1384    26.451400     429.0000     487.4600     358.2000
        1385    26.463700     407.0000     473.3100     358.1000
        1386    26.475900     418.0000     455.5100     358.0000
        1387    26.488200     413.0000     444.3400     357.9000
        1388    26.500400     390.0000     439.0000     357.8000
        1389    26.512700     413.0000     432.2800     357.7000
        1390    26.524900     392.0000     420.0900     357.6000
        1391    26.537200     385.0000     405.0400     357.5000
        1392    26.549400     375.0000     392.0100     357.4000
        1393    26.561700     395.0000     384.5300     357.3000
        1394    26.573900     403.0000     381.1900     357.1900
        1395    26.586200     413.0000     382.2700     357.0900
        1396    26.598400     398.0000     387.4900     356.9900
        1397    26.610700     453.0000     388.5800     356.8900
        1398    26.622900     504.0000     391.8200     356.7800
        1399    26.635200     507.0000     400.4800     356.6800
        1400    26.647400     552.0000     412.5600     356.5700
        1401    26.659700     536.0000     401.6100     356.4700
        1402    26.671900     489.0000     382.1300     356.3600
        1403    26.684200     488.0000     380.2000     356.2600
        1404    26.696400     453.0000     384.7900     356.1500
        1405    26.708700     513.0000     390.4400     356.0400
        1406    26.720900     466.0000     393.3700     355.9300
        1407    26.733200     411.0000     383.7600     355.8300
        1408    26.745400     397.0000     382.2500     355.7200
        1409    26.757700     420.0000     376.3700     355.6100
        1410    26.769900     375.0000     368.2200     355.5000
        1411    26.782200     363.0000     366.5900     355.3900
        1412    26.794400     401.0000     367.0800     355.2800
        1413    26.806700     392.0000     368.7400     355.1700
        1414    26.818900     388.0000     369.1300     355.0600
        1415    26.831200     366.0000     363.9000     354.9500
        1416    26.843500     366.0000     361.3400     354.8400
        1417    26.855700     356.0000     360.6900     354.7300
        1418    26.868000     339.0000     360.3900     354.6100
        1419    26.880200     365.0000     360.2000     354.5000
        1420    26.892500     365.0000     360.0900     354.3900
        1421    26.904700     382.0000     360.0700     354.2700
        1422    26.917000     358.0000     360.2000     354.1600
        1423    26.929200     348.0000     360.7200     354.0400
        1424    26.941500     337.0000     361.4600     353.9300
        1425    26.953700     364.0000     361.6700     353.8100
        1426    26.966000     343.0000     362.2200     353.7000
        1427    26.978200     361.0000     363.4000     353.5800
        1428    26.990500     411.0000     364.6800     353.4700
        1429    27.002700     355.0000     362.6700     353.3500
        1430    27.015000     389.0000     360.8400     353.2300
        1431    27.027200     368.0000     360.6100     353.1100
        1432    27.039500     354.0000     360.9100     352.9900
        1433    27.051700     365.0000     361.5100     352.8800
        1434    27.064000     422.0000     361.5300     352.7600
        1435    27.076200     370.0000     360.0100     352.6400
        1436    27.088500     376.0000     359.4700     352.5200
        1437    27.100700     345.0000     359.4000     352.4000
        1438    27.113000     381.0000     359.4400     352.2800
        1439    27.125200     361.0000     359.5200     352.1600
        1440    27.137500     378.0000     359.6300     352.0300
        1441    27.149700     371.0000     359.7700     351.9100
        1442    27.162000     374.0000     359.9400     351.7900
        1443    27.174200     385.0000     360.1500     351.6700
        1444    27.186500     357.0000     360.4000     351.5400
        1445    27.198700     346.0000     360.6900     351.4200
        1446    27.211000     376.0000     361.0300     351.3000
        1447    27.223200     387.0000     361.4400     351.1700
        1448    27.235500     361.0000     361.9200     351.0500
        1449    27.247700     344.0000     362.4900     350.9200
        1450    27.260000     352.0000     363.1600     350.8000
        1451    27.272200     348.0000     363.9600     350.6700
        1452    27.284500     362.0000     364.9500     350.5400
        1453    27.296700     407.0000     366.1800     350.4200
        1454    27.309000     347.0000     367.6500     350.2900
        1455    27.321200     402.0000     369.7400     350.1600
        1456    27.333500     353.0000     372.6000     350.0300
        1457    27.345700     359.0000     376.4500     349.9100
        1458    27.358000     408.0000     381.2600     349.7800
        1459    27.370200     384.0000     386.5900     349.6500
        1460    27.382500     382.0000     392.1000     349.5200
        1461    27.394700     385.0000     397.6600     349.3900
        1462    27.407000     405.0000     402.3400     349.2600
        1463    27.419200     378.0000     404.0900     349.1300
        1464    27.431500     360.0000     402.3600     349.0000
        1465    27.443700     403.0000     399.9100     348.8700
        1466    27.456000     405.0000     399.2600     348.7300
        1467    27.468200     363.0000     400.5200     348.6000
        1468    27.480500     414.0000     402.4300     348.4700
        1469    27.492800     419.0000     403.6600     348.3400
        1470    27.505000     416.0000     404.4300     348.2000
        1471    27.517300     379.0000     406.4300     348.0700
        1472    27.529500     390.0000     410.7700     347.9400
        1473    27.541800     443.0000     417.6100     347.8000
        1474    27.554000     454.0000     426.9900     347.6700
        1475    27.566300     409.0000     439.1300     347.5300
        1476    27.578500     451.0000     454.6500     347.3900
        1477    27.590800     465.0000     474.6300     347.2600
        1478    27.603000     538.0000     501.0400     347.1200
        1479    27.615300     501.0000     537.2200     346.9900
        1480    27.627500     602.0000     588.6400     346.8500
        1481    27.639800     655.0000     663.5200     346.7100
        1482    27.652000     793.0000     771.9100     346.5700
        1483    27.664300     893.0000     919.3100     346.4300
        1484    27.676500    1021.0000    1094.4800     346.3000
        1485    27.688800    1297.0000    1276.3400     346.1600
        1486    27.701000    1496.0000    1459.0800     346.0200
        1487    27.713300    1728.0000    1626.7400     345.8800
        1488    27.725500    1768.0000    1709.3900     345.7400
        1489    27.737800    1626.0000    1630.9600     345.6000
        1490    27.750000    1441.0000    1446.0200     345.4600
        1491    27.762300    1340.0000    1288.7400     345.3200
        1492    27.774500    1203.0000    1206.3200     345.1700
        1493    27.786800    1172.0000    1163.1700     345.0300
        1494    27.799000    1133.0000    1092.7100     344.8900
        1495    27.811300     961.0000     954.6900     344.7500
        1496    27.823500     787.0000     789.4000     344.6000
        1497    27.835800     638.0000     656.8100     344.4600
        1498    27.848000     529.0000     568.8000     344.3200
        1499    27.860300     487.0000     512.3200     344.1700
        1500    27.872500     460.0000     474.9400     344.0300
        1501    27.884800     411.0000     449.0800     343.8800
        1502    27.897000     442.0000     430.4300     343.7400
        1503    27.909300     401.0000     416.4900     343.5900
        1504    27.921500     388.0000     405.7600     343.4500
        1505    27.933800     426.0000     397.3000     343.3000
        1506    27.946000     382.0000     390.4900     343.1600
        1507    27.958300     372.0000     384.9100     343.0100
        1508    27.970500     418.0000     380.2700     342.8600
        1509    27.982800     416.0000     376.3600     342.7100
        1510    27.995000     384.0000     373.0400     342.5700
        1511    28.007300     375.0000     370.1700     342.4200
        1512    28.019500     383.0000     367.6900     342.2700
        1513    28.031800     372.0000     365.5100     342.1200
        1514    28.044000     359.0000     363.6000     341.9700
        1515    28.056300     360.0000     361.8900     341.8200
        1516    28.068500     392.0000     360.3800     341.6700
        1517    28.080800     361.0000     359.0100     341.5200
        1518    28.093000     380.0000     357.7800     341.3700
        1519    28.105300     376.0000     356.6700     341.2200
        1520    28.117500     353.0000     355.6500     341.0700
        1521    28.129800     367.0000     354.7300     340.9200
        1522    28.142100     346.0000     353.8700     340.7600
        1523    28.154300     344.0000     353.0900     340.6100
        1524    28.166600     379.0000     352.3700     340.4600
        1525    28.178800     373.0000     351.7000     340.3100
        1526    28.191100     336.0000     351.0800     340.1500
        1527    28.203300     353.0000     350.5000     340.0000
        1528    28.215600     356.0000     349.9600     339.8400
        1529    28.227800     345.0000     349.4600     339.6900
        1530    28.240100     324.0000     348.9900     339.5400
        1531    28.252300     360.0000     348.5500     339.3800
        1532    28.264600     363.0000     348.1300     339.2300
        1533    28.276800     369.0000     347.7500     339.0700
        1534    28.289100     374.0000     347.3900     338.9100
        1535    28.301300     351.0000     347.0600     338.7600
        1536    28.313600     341.0000     346.7500     338.6000
        1537    28.325800     375.0000     346.4800     338.4400
        1538    28.338100     346.0000     346.2500     338.2900
        1539    28.350300     351.0000     346.0800     338.1300
        1540    28.362600     368.0000     345.9000     337.9700
        1541    28.374800     382.0000     345.7700     337.8100
        1542    28.387100     346.0000     345.6900     337.6500
        1543    28.399300     353.0000     345.6700     337.5000
        1544    28.411600     359.0000     345.5300     337.3400
        1545    28.423800     368.0000     345.4100     337.1800
        1546    28.436100     332.0000     345.4800     337.0200
        1547    28.448300     326.0000     345.7900     336.8600
        1548    28.460600     322.0000     346.5300     336.7000
        1549    28.472800     355.0000     348.3300     336.5400
        1550    28.485100     348.0000     350.5900     336.3800
        1551    28.497300     332.0000     351.6600     336.2100
        1552    28.509600     348.0000     353.8500     336.0500
        1553    28.521800     367.0000     357.8800     335.8900
        1554    28.534100     363.0000     361.7100     335.7300
        1555    28.546300     332.0000     355.7700     335.5700
        1556    28.558600     336.0000     352.4400     335.4000
        1557    28.570800     360.0000     353.4200     335.2400
        1558    28.583100     324.0000     356.3300     335.0800
        1559    28.595300     366.0000     360.9500     334.9100
        1560    28.607600     334.0000     365.5100     334.7500
        1561    28.619800     391.0000     365.3900     334.5800
        1562    28.632100     357.0000     366.5700     334.4200
        1563    28.644300     348.0000     369.3000     334.2600
        1564    28.656600     373.0000     370.4800     334.0900
        1565    28.668800     351.0000     368.5000     333.9200
        1566    28.681100     354.0000     364.4700     333.7600
        1567    28.693300     353.0000     360.8900     333.5900
        1568    28.705600     371.0000     358.7700     333.4300
        1569    28.717800     356.0000     357.5200     333.2600
        1570    28.730100     328.0000     355.9100     333.0900
        1571    28.742300     340.0000     352.9800     332.9300
        1572    28.754600     350.0000     349.2400     332.7600
        1573    28.766800     344.0000     345.9100     332.5900
        1574    28.779100     361.0000     343.4700     332.4200
        1575    28.791400     331.0000     341.7700     332.2500
        1576    28.803600     322.0000     340.5500     332.0900
        1577    28.815900     335.0000     339.6400     331.9200
        1578    28.828100     313.0000     338.9600     331.7500
        1579    28.840400     348.0000     338.5200     331.5800
        1580    28.852600     365.0000     338.3600     331.4100
        1581    28.864900     349.0000     338.1200     331.2400
        1582    28.877100     328.0000     337.9100     331.0700
        1583    28.889400     348.0000     338.0000     330.9000
        1584    28.901600     309.0000     338.3500     330.7300
        1585    28.913900     291.0000     337.8600     330.5600
        1586    28.926100     345.0000     336.3000     330.3800
        1587    28.938400     360.0000     335.7500     330.2100
        1588    28.950600     334.0000     335.5100     330.0400
        1589    28.962900     323.0000     335.4600     329.8700
        1590    28.975100     309.0000     335.5300     329.7000
        1591    28.987400     340.0000     335.1700     329.5200
        1592    28.999600     302.0000     334.2600     329.3500
        1593    29.011900     321.0000     333.8400     329.1800
        1594    29.024100     340.0000     333.6000     329.0000
        1595    29.036400     357.0000     333.4100     328.8300
        1596    29.048600     360.0000     333.2400     328.6600
        1597    29.060900     332.0000     333.0800     328.4800
        1598    29.073100     347.0000     332.9300     328.3100
        1599    29.085400     327.0000     332.7900     328.1300
        1600    29.097600     318.0000     332.6700     327.9600
        1601    29.109900     372.0000     332.5600     327.7800
        1602    29.122100     328.0000     332.4600     327.6100
        1603    29.134400     333.0000     332.3800     327.4300
        1604    29.146600     344.0000     332.3000     327.2600
        1605    29.158900     371.0000     332.2500     327.0800
        1606    29.171100     341.0000     332.2000     326.9000
        1607    29.183400     336.0000     332.1800     326.7300
        1608    29.195600     351.0000     332.1900     326.5500
        1609    29.207900     335.0000     332.2100     326.3700
        1610    29.220100     344.0000     332.2700     326.1900
        1611    29.232400     352.0000     332.3600     326.0200
        1612    29.244600     326.0000     332.4900     325.8400
        1613    29.256900     339.0000     332.6600     325.6600
        1614    29.269100     359.0000     332.9000     325.4800
        1615    29.281400     340.0000     333.2000     325.3000
        1616    29.293600     378.0000     333.6000     325.1200
        1617    29.305900     340.0000     334.0800     324.9500
        1618    29.318100     325.0000     334.7000     324.7700
        1619    29.330400     353.0000     335.4800     324.5900
        1620    29.342600     347.0000     336.4600     324.4100
        1621    29.354900     324.0000     337.6200     324.2300
        1622    29.367100     347.0000     339.0500     324.0500
        1623    29.379400     323.0000     340.8600     323.8700
        1624    29.391600     375.0000     343.0900     323.6800
        1625    29.403900     339.0000     345.8500     323.5000
        1626    29.416200     368.0000     349.3500     323.3200
        1627    29.428400     331.0000     353.9100     323.1400
        1628    29.440700     383.0000     360.1300     322.9600
        1629    29.452900     386.0000     369.1300     322.7800
        1630    29.465200     425.0000     382.4700     322.6000
        1631    29.477400     418.0000     402.1100     322.4100
        1632    29.489700     404.0000     429.4100     322.2300
        1633    29.501900     495.0000     462.8400     322.0500
        1634    29.514200     513.0000     498.6500     321.8700
        1635    29.526400     527.0000     535.2200     321.6800
        1636    29.538700     567.0000     569.1300     321.5000
        1637    29.550900     588.0000     586.6100     321.3100
        1638    29.563200     599.0000     572.0800     321.1300
        1639    29.575400     522.0000     535.4500     320.9500
        1640    29.587700     462.0000     503.7000     320.7600
        1641    29.599900     454.0000     487.3700     320.5800
        1642    29.612200     465.0000     481.5200     320.3900
        1643    29.624400     479.0000     474.6900     320.2100
        1644    29.636700     444.0000     455.2700     320.0200
        1645    29.648900     418.0000     424.2400     319.8400
        1646    29.661200     361.0000     394.5300     319.6500
        1647    29.673400     353.0000     373.3300     319.4700
        1648    29.685700     379.0000     359.6000     319.2800
        1649    29.697900     327.0000     350.6400     319.1000
        1650    29.710200     357.0000     344.5400     318.9100
        1651    29.722400     341.0000     340.1900     318.7200
        1652    29.734700     354.0000     336.9800     318.5400
        1653    29.746900     333.0000     334.5200     318.3500
        1654    29.759200     366.0000     332.5900     318.1600
        1655    29.771400     355.0000     331.0600     317.9800
        1656    29.783700     343.0000     329.8700     317.7900
        1657    29.795900     336.0000     328.8800     317.6000
        1658    29.808200     341.0000     328.0200     317.4100
        1659    29.820400     311.0000     327.3600     317.2200
        1660    29.832700     335.0000     326.8900     317.0400
        1661    29.844900     314.0000     326.4000     316.8500
        1662    29.857200     328.0000     325.4500     316.6600
        1663    29.869400     328.0000     324.8500     316.4700
        1664    29.881700     302.0000     324.4400     316.2800
        1665    29.893900     342.0000     324.1400     316.0900
        1666    29.906200     328.0000     323.9300     315.9000
        1667    29.918400     309.0000     323.7500     315.7100
        1668    29.930700     332.0000     323.3500     315.5200
        1669    29.942900     310.0000     323.0200     315.3300
        1670    29.955200     340.0000     322.8600     315.1400
        1671    29.967400     327.0000     322.8600     314.9500
        1672    29.979700     327.0000     323.1700     314.7600
        1673    29.991900     312.0000     323.9600     314.5700
        1674    30.004200     321.0000     325.9800     314.3800
        1675    30.016400     317.0000     330.8000     314.1900
        1676    30.028700     348.0000     334.7400     314.0000
        1677    30.041000     335.0000     337.0800     313.8100
        1678    30.053200     338.0000     342.6000     313.6200
        1679    30.065500     320.0000     352.0600     313.4300
        1680    30.077700     357.0000     353.1800     313.2400
        1681    30.090000     299.0000     334.6200     313.0400
        1682    30.102200     328.0000     329.9000     312.8500
        1683    30.114500     314.0000     329.5200     312.6600
        1684    30.126700     331.0000     331.2000     312.4700
        1685    30.139000     335.0000     335.1000     312.2700
        1686    30.151200     302.0000     337.6100     312.0800
        1687    30.163500     319.0000     328.8200     311.8900
        1688    30.175700     330.0000     323.7700     311.7000
        1689    30.188000     329.0000     324.3400     311.5000
        1690    30.200200     328.0000     328.6100     311.3100
        1691    30.212500     327.0000     334.1100     311.1200
        1692    30.224700     345.0000     337.0700     310.9200
        1693    30.237000     326.0000     343.2400     310.7300
        1694    30.249200     343.0000     354.3900     310.5400
        1695    30.261500     339.0000     362.0200     310.3400
        1696    30.273700     335.0000     340.6700     310.1500
        1697    30.286000     310.0000     330.7000     309.9500
        1698    30.298200     330.0000     329.7800     309.7600
        1699    30.310500     336.0000     331.5500     309.5600
        1700    30.322700     333.0000     336.0000     309.3700
        1701    30.335000     298.0000     340.9400     309.1700
        1702    30.347200     323.0000     334.1900     308.9800
        1703    30.359500     331.0000     325.4400     308.7800
        1704    30.371700     355.0000     325.5500     308.5900
        1705    30.384000     348.0000     328.7000     308.3900
        1706    30.396200     326.0000     330.4100     308.2000
        1707    30.408500     328.0000     333.7000     308.0000
        1708    30.420700     397.0000     340.0000     307.8100
        1709    30.433000     345.0000     346.4700     307.6100
        1710    30.445200     299.0000     336.4600     307.4100
        1711    30.457500     333.0000     328.1800     307.2200
        1712    30.469700     351.0000     327.5100     307.0200
        1713    30.482000     352.0000     328.5400     306.8300
        1714    30.494200     328.0000     331.2100     306.6300
        1715    30.506500     316.0000     334.8400     306.4300
        1716    30.518700     344.0000     333.2100     306.2400
        1717    30.531000     316.0000     326.8500     306.0400
        1718    30.543200     309.0000     325.3700     305.8400
        1719    30.555500     352.0000     325.5500     305.6400
        1720    30.567700     286.0000     326.1400     305.4500
        1721    30.580000     337.0000     326.9400     305.2500
        1722    30.592200     312.0000     327.9000     305.0500
        1723    30.604500     359.0000     329.0300     304.8600
        1724    30.616700     322.0000     330.3800     304.6600
        1725    30.629000     313.0000     332.0300     304.4600
        1726    30.641200     337.0000     333.9600     304.2600
        1727    30.653500     323.0000     335.9700     304.0600
        1728    30.665700     364.0000     338.4600     303.8700
        1729    30.678000     350.0000     341.6800     303.6700
        1730    30.690300     321.0000     345.4700     303.4700
        1731    30.702500     335.0000     347.8600     303.2700
        1732    30.714800     371.0000     351.1300     303.0700
        1733    30.727000     356.0000     356.0200     302.8700
        1734    30.739300     358.0000     362.2300     302.6700
        1735    30.751500     364.0000     367.9300     302.4800
        1736    30.763800     382.0000     372.1400     302.2800
        1737    30.776000     381.0000     379.1200     302.0800
        1738    30.788300     396.0000     387.8700     301.8800
        1739    30.800500     389.0000     399.2400     301.6800
        1740    30.812800     373.0000     413.2700     301.4800
        1741    30.825000     401.0000     429.8100     301.2800
        1742    30.837300     419.0000     447.9500     301.0800
        1743    30.849500     510.0000     470.2600     300.8800
        1744    30.861800     505.0000     498.4600     300.6800
        1745    30.874000     576.0000     534.2000     300.4800
        1746    30.886300     545.0000     581.3500     300.2800
        1747    30.898500     637.0000     646.8400     300.0800
        1748    30.910800     738.0000     741.6300     299.8800
        1749    30.923000     883.0000     880.4700     299.6800
        1750    30.935300    1068.0000    1079.1700     299.4800
        1751    30.947500    1413.0000    1341.6200     299.2800
        1752    30.959800    1700.0000    1645.9900     299.0800
        1753    30.972000    1939.0000    1964.1900     298.8800
        1754    30.984300    2332.0000    2279.9700     298.6800
        1755    30.996500    2541.0000    2527.9000     298.4800
        1756    31.008800    2521.0000    2569.1300     298.2800
        1757    31.021000    2311.0000    2347.1900     298.0800
        1758    31.033300    2080.0000    2033.4100     297.8800
        1759    31.045500    1791.0000    1812.3100     297.6700
        1760    31.057800    1677.0000    1713.4800     297.4700
        1761    31.070000    1635.0000    1681.5700     297.2700
        1762    31.082300    1534.0000    1622.4400     297.0700
        1763    31.094500    1418.0000    1451.8100     296.8700
        1764    31.106800    1198.0000    1190.7400     296.6700
        1765    31.119000     984.0000     942.9000     296.4700
        1766    31.131300     775.0000     763.3000     296.2700
        1767    31.143500     604.0000     644.9500     296.0600
        1768    31.155800     545.0000     568.6700     295.8600
        1769    31.168000     515.0000     515.1900     295.6600
        1770    31.180300     475.0000     477.3900     295.4600
        1771    31.192500     457.0000     449.8500     295.2600
        1772    31.204800     445.0000     429.3100     295.0500
        1773    31.217000     425.0000     413.5800     294.8500
        1774    31.229300     415.0000     400.7500     294.6500
        1775    31.241500     390.0000     390.7000     294.4500
        1776    31.253800     386.0000     382.8900     294.2500
        1777    31.266000     384.0000     376.7100     294.0400
        1778    31.278300     359.0000     371.8500     293.8400
        1779    31.290500     397.0000     368.0600     293.6400
        1780    31.302800     335.0000     364.9600     293.4400
        1781    31.315000     375.0000     362.3800     293.2400
        1782    31.327300     335.0000     360.5700     293.0300
        1783    31.339600     379.0000     359.3400     292.8300
        1784    31.351800     367.0000     358.5700     292.6300
        1785    31.364100     362.0000     358.1700     292.4300
        1786    31.376300     356.0000     358.0900     292.2200
        1787    31.388600     353.0000     358.2500     292.0200
        1788    31.400800     372.0000     358.6100     291.8200
        1789    31.413100     379.0000     359.1100     291.6100
        1790    31.425300     343.0000     359.6900     291.4100
        1791    31.437600     359.0000     360.2900     291.2100
        1792    31.449800     347.0000     360.8700     291.0100
        1793    31.462100     359.0000     361.3600     290.8000
        1794    31.474300     351.0000     361.7300     290.6000
        1795    31.486600     381.0000     361.9300     290.4000
        1796    31.498800     383.0000     361.9100     290.1900
        1797    31.511100     365.0000     361.6600     289.9900
        1798    31.523300     324.0000     361.1500     289.7900
        1799    31.535600     392.0000     360.3700     289.5900
        1800    31.547800     340.0000     359.3200     289.3800
        1801    31.560100     379.0000     358.0100     289.1800
        1802    31.572300     340.0000     356.4500     288.9800
        1803    31.584600     346.0000     354.6600     288.7700
        1804    31.596800     358.0000     352.6700     288.5700
        1805    31.609100     341.0000     350.5100     288.3700
        1806    31.621300     358.0000     348.2300     288.1600
        1807    31.633600     341.0000     345.8500     287.9600
        1808    31.645800     354.0000     343.4200     287.7600
        1809    31.658100     362.0000     340.9600     287.5500
        1810    31.670300     343.0000     338.5100     287.3500
        1811    31.682600     334.0000     336.1100     287.1500
        1812    31.694800     331.0000     333.7700     286.9400
        1813    31.707100     340.0000     331.5300     286.7400
        1814    31.719300     319.0000     329.3900     286.5400
        1815    31.731600     352.0000     327.3900     286.3300
        1816    31.743800     384.0000     325.5100     286.1300
        1817    31.756100     381.0000     323.7900     285.9300
        1818    31.768300     336.0000     322.2200     285.7200
        1819    31.780600     332.0000     320.8000     285.5200
        1820    31.792800     335.0000     319.5400     285.3200
        1821    31.805100     376.0000     318.4400     285.1100
        1822    31.817300     324.0000     317.5000     284.9100
        1823    31.829600     360.0000     316.7200     284.7100
        1824    31.841800     352.0000     316.0900     284.5000
        1825    31.854100     348.0000     315.6200     284.3000
        1826    31.866300     357.0000     315.3100     284.0900
        1827    31.878600     356.0000     315.1600     283.8900
        1828    31.890800     336.0000     315.1600     283.6900
        1829    31.903100     346.0000     315.3300     283.4800
        1830    31.915300     355.0000     315.6500     283.2800
        1831    31.927600     358.0000     316.1400     283.0800
        1832    31.939800     349.0000     316.7900     282.8700
        1833    31.952100     311.0000     317.6000     282.6700
        1834    31.964400     332.0000     318.5800     282.4700
        1835    31.976600     318.0000     319.7300     282.2600
        1836    31.988900     333.0000     321.0300     282.0600
        1837    32.001100     373.0000     322.5000     281.8600
        1838    32.013400     391.0000     324.1300     281.6500
        1839    32.025600     341.0000     325.9100     281.4500
        1840    32.037900     342.0000     327.8400     281.2500
        1841    32.050100     362.0000     329.8900     281.0400
        1842    32.062400     352.0000     332.0800     280.8400
        1843    32.074600     348.0000     334.3700     280.6400
        1844    32.086900     339.0000     336.7500     280.4300
        1845    32.099100     395.0000     339.2000     280.2300
        1846    32.111400     348.0000     341.7100     280.0300
        1847    32.123600     357.0000     344.2700     279.8200
        1848    32.135900     336.0000     346.8600     279.6200
        1849    32.148100     385.0000     349.4700     279.4200
        1850    32.160400     329.0000     352.1200     279.2100
        1851    32.172600     322.0000     354.8200     279.0100
        1852    32.184900     351.0000     357.4600     278.8100
        1853    32.197100     333.0000     360.3500     278.6000
        1854    32.209400     350.0000     363.4300     278.4000
        1855    32.221600     348.0000     366.8600     278.2000
        1856    32.233900     391.0000     370.8700     277.9900
        1857    32.246100     364.0000     376.0400     277.7900
        1858    32.258400     393.0000     382.3800     277.5900
        1859    32.270600     364.0000     389.7000     277.3800
        1860    32.282900     385.0000     400.3800     277.1800
        1861    32.295100     426.0000     416.6800     276.9800
        1862    32.307400     479.0000     439.0300     276.7800
        1863    32.319600     435.0000     464.1400     276.5700
        1864    32.331900     490.0000     503.7500     276.3700
        1865    32.344100     524.0000     555.4300     276.1700
        1866    32.356400     607.0000     612.4000     275.9600
        1867    32.368600     724.0000     671.4200     275.7600
        1868    32.380900     747.0000     722.1200     275.5600
        1869    32.393100     761.0000     737.4200     275.3600
        1870    32.405400     755.0000     698.6600     275.1500
        1871    32.417600     665.0000     636.6300     274.9500
        1872    32.429900     626.0000     589.9800     274.7500
        1873    32.442100     569.0000     568.4000     274.5500
        1874    32.454400     595.0000     563.9300     274.3400
        1875    32.466600     571.0000     562.2400     274.1400
        1876    32.478900     542.0000     545.7400     273.9400
        1877    32.491100     528.0000     507.5500     273.7400
        1878    32.503400     452.0000     460.5200     273.5300
        1879    32.515600     410.0000     423.2700     273.3300
        1880    32.527900     391.0000     400.5300     273.1300
        1881    32.540100     368.0000     387.6500     272.9300
        1882    32.552400     358.0000     369.7000     272.7300
        1883    32.564600     347.0000     352.7800     272.5200
        1884    32.576900     333.0000     345.0700     272.3200
        1885    32.589100     322.0000     339.9200     272.1200
        1886    32.601400     345.0000     336.5200     271.9200
        1887    32.613600     330.0000     334.8400     271.7200
        1888    32.625900     344.0000     333.1800     271.5100
        1889    32.638200     346.0000     326.1300     271.3100
        1890    32.650400     288.0000     319.7000     271.1100
        1891    32.662700     307.0000     316.2400     270.9100
        1892    32.674900     302.0000     313.6400     270.7100
        1893    32.687200     302.0000     311.4700     270.5100
        1894    32.699400     295.0000     309.8000     270.3000
        1895    32.711700     324.0000     308.9100     270.1000
        1896    32.723900     312.0000     309.6500     269.9000
        1897    32.736200     320.0000     312.3800     269.7000
        1898    32.748400     282.0000     313.8900     269.5000
        1899    32.760700     281.0000     317.2700     269.3000
        1900    32.772900     308.0000     324.2600     269.1000
        1901    32.785200     318.0000     331.9800     268.9000
        1902    32.797400     309.0000     322.6700     268.7000
        1903    32.809700     299.0000     313.1900     268.5000
        1904    32.821900     330.0000     313.9600     268.3000
        1905    32.834200     313.0000     313.4500     268.0900
        1906    32.846400     317.0000     318.2400     267.8900
        1907    32.858700     291.0000     328.6500     267.6900
        1908    32.870900     317.0000     341.5800     267.4900
        1909    32.883200     312.0000     348.3500     267.2900
        1910    32.895400     364.0000     357.4100     267.0900
        1911    32.907700     387.0000     370.3600     266.8900
        1912    32.919900     357.0000     380.4600     266.6900
        1913    32.932200     373.0000     383.1500     266.4900
        1914    32.944400     362.0000     373.2000     266.2900
        1915    32.956700     338.0000     356.7900     266.0900
        1916    32.968900     282.0000     344.1600     265.8900
        1917    32.981200     339.0000     338.1000     265.6900
        1918    32.993400     275.0000     336.6200     265.4900
        1919    33.005700     282.0000     336.2200     265.2900
        1920    33.017900     307.0000     332.2900     265.1000
        1921    33.030200     336.0000     322.3100     264.9000
        1922    33.042400     311.0000     309.5500     264.7000
        1923    33.054700     313.0000     298.7600     264.5000
        1924    33.066900     324.0000     291.2600     264.3000
        1925    33.079200     251.0000     286.2800     264.1000
        1926    33.091400     305.0000     282.8800     263.9000
        1927    33.103700     313.0000     280.4500     263.7000
        1928    33.115900     315.0000     278.6400     263.5000
        1929    33.128200     298.0000     277.2600     263.3000
        1930    33.140400     283.0000     276.1600     263.1100
        1931    33.152700     269.0000     275.2800     262.9100
        1932    33.164900     285.0000     274.5600     262.7100
        1933    33.177200     284.0000     273.9800     262.5100
        1934    33.189400     273.0000     273.5100     262.3100
        1935    33.201700     258.0000     273.1300     262.1200
        1936    33.213900     278.0000     272.8600     261.9200
        1937    33.226200     281.0000     272.6800     261.7200
        1938    33.238400     303.0000     272.5900     261.5200
        1939    33.250700     265.0000     272.5800     261.3300
        1940    33.262900     270.0000     272.7000     261.1300
        1941    33.275200     315.0000     272.9300     260.9300
        1942    33.287500     289.0000     273.2900     260.7300
        1943    33.299700     284.0000     273.7900     260.5400
        1944    33.312000     263.0000     274.4600     260.3400
        1945    33.324200     285.0000     275.3300     260.1400
        1946    33.336500     283.0000     276.4800     259.9500
        1947    33.348700     273.0000     278.0800     259.7500
        1948    33.361000     288.0000     280.4200     259.5500
        1949    33.373200     294.0000     283.9200     259.3600
        1950    33.385500     295.0000     289.2100     259.1600
        1951    33.397700     296.0000     297.0100     258.9600
        1952    33.410000     315.0000     307.7500     258.7700
        1953    33.422200     340.0000     320.9200     258.5700
        1954    33.434500     360.0000     335.4500     258.3700
        1955    33.446700     354.0000     350.3400     258.1800
        1956    33.459000     348.0000     362.7700     257.9800
        1957    33.471200     361.0000     366.4900     257.7900
        1958    33.483500     361.0000     357.6000     257.5900
        1959    33.495700     349.0000     342.5200     257.4000
        1960    33.508000     336.0000     330.8300     257.2000
        1961    33.520200     342.0000     325.3200     257.0100
        1962    33.532500     356.0000     324.2200     256.8100
        1963    33.544700     326.0000     324.3300     256.6200
        1964    33.557000     329.0000     321.3700     256.4200
        1965    33.569200     315.0000     312.6900     256.2300
        1966    33.581500     314.0000     300.8200     256.0300
        1967    33.593700     288.0000     290.3300     255.8400
        1968    33.606000     292.0000     282.9000     255.6400
        1969    33.618200     251.0000     277.9900     255.4500
        1970    33.630500     300.0000     274.7200     255.2600
        1971    33.642700     272.0000     272.4800     255.0600
        1972    33.655000     300.0000     270.9100     254.8700
        1973    33.667200     302.0000     269.7800     254.6800
        1974    33.679500     281.0000     268.9600     254.4800
        1975    33.691700     256.0000     268.3700     254.2900
        1976    33.704000     276.0000     267.9500     254.1000
        1977    33.716200     283.0000     267.6700     253.9000
        1978    33.728500     277.0000     267.5100     253.7100
        1979    33.740700     282.0000     267.4400     253.5200
        1980    33.753000     284.0000     267.4700     253.3200
        1981    33.765200     269.0000     267.5800     253.1300
        1982    33.777500     280.0000     267.7600     252.9400
        1983    33.789700     281.0000     268.0200     252.7500
        1984    33.802000     255.0000     268.3600     252.5600
        1985    33.814200     245.0000     268.7800     252.3600
        1986    33.826500     305.0000     269.2700     252.1700
        1987    33.838700     274.0000     269.8500     251.9800
        1988    33.851000     286.0000     270.5100     251.7900
        1989    33.863200     303.0000     271.2700     251.6000
        1990    33.875500     297.0000     272.1200     251.4100
        1991    33.887700     268.0000     273.0900     251.2200
        1992    33.900000     298.0000     274.1900     251.0200
        1993    33.912300     278.0000     275.4200     250.8300
        1994    33.924500     283.0000     276.8100     250.6400
        1995    33.936800     272.0000     278.4000     250.4500
        1996    33.949000     272.0000     280.2000     250.2600
        1997    33.961300     306.0000     282.2700     250.0700
        1998    33.973500     286.0000     284.6700     249.8800
        1999    33.985800     309.0000     287.4800     249.6900
        2000    33.998000     260.0000     290.8000     249.5000
        2001    34.010300     319.0000     294.7500     249.3100
        2002    34.022500     313.0000     299.4800     249.1200
        2003    34.034800     292.0000     305.1400     248.9300
        2004    34.047000     303.0000     311.8500     248.7500
        2005    34.059300     361.0000     319.7100     248.5600
        2006    34.071500     350.0000     328.8100     248.3700
        2007    34.083800     358.0000     339.2300     248.1800
        2008    34.096000     362.0000     351.1600     247.9900
        2009    34.108300     391.0000     365.2000     247.8000
        2010    34.120500     353.0000     382.8400     247.6100
        2011    34.132800     463.0000     407.2000     247.4300
        2012    34.145000     502.0000     443.9700     247.2400
        2013    34.157300     531.0000     503.2700     247.0500
        2014    34.169500     618.0000     600.8900     246.8600
        2015    34.181800     770.0000     756.5500     246.6800
        2016    34.194000     896.0000     977.6000     246.4900
        2017    34.206300    1290.0000    1237.2000     246.3000
        2018    34.218500    1502.0000    1520.8100     246.1100
        2019    34.230800    1781.0000    1834.3900     245.9300
        2020    34.243000    2037.0000    2081.2700     245.7400
        2021    34.255300    1952.0000    2025.9800     245.5500
        2022    34.267500    1697.0000    1646.5700     245.3700
        2023    34.279800    1310.0000    1298.1300     245.1800
        2024    34.292000    1165.0000    1145.3100     245.0000
        2025    34.304300    1069.0000    1129.8900     244.8100
        2026    34.316500    1217.0000    1191.3700     244.6300
        2027    34.328800    1264.0000    1259.1100     244.4400
        2028    34.341000    1158.0000    1208.8700     244.2500
        2029    34.353300     964.0000     993.6700     244.0700
        2030    34.365500     742.0000     735.2500     243.8800
        2031    34.377800     571.0000     560.6200     243.7000
        2032    34.390000     468.0000     460.4200     243.5200
        2033    34.402300     433.0000     401.7400     243.3300
        2034    34.414500     409.0000     364.9300     243.1500
        2035    34.426800     366.0000     340.2700     242.9600
        2036    34.439000     351.0000     322.8300     242.7800
        2037    34.451300     303.0000     309.9600     242.6000
        2038    34.463500     334.0000     300.1400     242.4100
        2039    34.475800     303.0000     292.4100     242.2300
        2040    34.488000     277.0000     286.1900     242.0500
        2041    34.500300     286.0000     281.1100     241.8600
        2042    34.512500     327.0000     276.9000     241.6800
        2043    34.524800     298.0000     273.3500     241.5000
        2044    34.537000     287.0000     270.3300     241.3100
        2045    34.549300     286.0000     267.7300     241.1300
        2046    34.561600     316.0000     265.4600     240.9500
        2047    34.573800     266.0000     263.4700     240.7700
        2048    34.586100     299.0000     261.7200     240.5900
        2049    34.598300     297.0000     260.1700     240.4100
        2050    34.610600     306.0000     258.7900     240.2200
        2051    34.622800     252.0000     257.5600     240.0400
        2052    34.635100     252.0000     256.4600     239.8600
        2053    34.647300     271.0000     255.4700     239.6800
        2054    34.659600     291.0000     254.5800     239.5000
        2055    34.671800     250.0000     253.7700     239.3200
        2056    34.684100     274.0000     253.0600     239.1400
        2057    34.696300     260.0000     252.4200     238.9600
        2058    34.708600     255.0000     251.8500     238.7800
        2059    34.720800     254.0000     251.3500     238.6000
        2060    34.733100     260.0000     250.9200     238.4200
        2061    34.745300     258.0000     250.5700     238.2400
        2062    34.757600     250.0000     250.2800     238.0600
        2063    34.769800     270.0000     250.0800     237.8800
        2064    34.782100     258.0000     249.9600     237.7100
        2065    34.794300     276.0000     249.9400     237.5300
        2066    34.806600     245.0000     250.0200     237.3500
        2067    34.818800     273.0000     250.2100     237.1700
        2068    34.831100     266.0000     250.5500     236.9900
        2069    34.843300     264.0000     251.0400     236.8100
        2070    34.855600     257.0000     251.7600     236.6400
        2071    34.867800     276.0000     252.6400     236.4600
        2072    34.880100     293.0000     253.7600     236.2800
        2073    34.892300     221.0000     255.3300     236.1100
        2074    34.904600     267.0000     257.5600     235.9300
        2075    34.916800     305.0000     260.3100     235.7500
        2076    34.929100     242.0000     264.0100     235.5800
        2077    34.941300     251.0000     270.3200     235.4000
        2078    34.953600     283.0000     279.8200     235.2200
        2079    34.965800     306.0000     292.7500     235.0500
        2080    34.978100     323.0000     308.4800     234.8700
        2081    34.990300     316.0000     325.9400     234.7000
        2082    35.002600     322.0000     343.4400     234.5200
        2083    35.014800     341.0000     356.4100     234.3500
        2084    35.027100     384.0000     357.9000     234.1700
        2085    35.039300     339.0000     345.6400     234.0000
        2086    35.051600     330.0000     328.1200     233.8200
        2087    35.063800     347.0000     315.1700     233.6500
        2088    35.076100     271.0000     309.3500     233.4800
        2089    35.088300     297.0000     308.6700     233.3000
        2090    35.100600     319.0000     309.6600     233.1300
        2091    35.112800     299.0000     307.6400     232.9500
        2092    35.125100     313.0000     299.2300     232.7800
        2093    35.137300     292.0000     286.2600     232.6100
        2094    35.149600     265.0000     273.8400     232.4400
        2095    35.161800     269.0000     264.7100     232.2600
        2096    35.174100     263.0000     258.5400     232.0900
        2097    35.186300     275.0000     254.6400     231.9200
        2098    35.198600     245.0000     252.3900     231.7500
        2099    35.210900     252.0000     250.9600     231.5800
        2100    35.223100     232.0000     248.3800     231.4000
        2101    35.235400     262.0000     246.3500     231.2300
        2102    35.247600     249.0000     245.4600     231.0600
        2103    35.259900     241.0000     244.9900     230.8900
        2104    35.272100     230.0000     244.7700     230.7200
        2105    35.284400     258.0000     244.8900     230.5500
        2106    35.296600     249.0000     245.2700     230.3800
        2107    35.308900     268.0000     245.3400     230.2100
        2108    35.321100     246.0000     245.0800     230.0400
        2109    35.333400     250.0000     245.4600     229.8700
        2110    35.345600     237.0000     246.2300     229.7000
        2111    35.357900     225.0000     247.2700     229.5300
        2112    35.370100     279.0000     248.6000     229.3600
        2113    35.382400     267.0000     250.2900     229.1900
        2114    35.394600     234.0000     252.5100     229.0300
        2115    35.406900     244.0000     255.5600     228.8600
        2116    35.419100     269.0000     259.9700     228.6900
        2117    35.431400     249.0000     266.5500     228.5200
        2118    35.443600     309.0000     276.4700     228.3500
        2119    35.455900     294.0000     291.2000     228.1900
        2120    35.468100     330.0000     311.7000     228.0200
        2121    35.480400     356.0000     335.8700     227.8500
        2122    35.492600     377.0000     364.8300     227.6900
        2123    35.504900     381.0000     395.2300     227.5200
        2124    35.517100     436.0000     421.3300     227.3500
        2125    35.529400     440.0000     430.2600     227.1900
        2126    35.541600     397.0000     412.8800     227.0200
        2127    35.553900     396.0000     381.3800     226.8600
        2128    35.566100     376.0000     356.1300     226.6900
        2129    35.578400     352.0000     344.0300     226.5300
        2130    35.590600     330.0000     342.0900     226.3600
        2131    35.602900     347.0000     345.0400     226.2000
        2132    35.615100     350.0000     345.5200     226.0300
        2133    35.627400     361.0000     335.5900     225.8700
        2134    35.639600     319.0000     314.8700     225.7000
        2135    35.651900     271.0000     292.2200     225.5400
        2136    35.664100     279.0000     274.6600     225.3800
        2137    35.676400     260.0000     263.0100     225.2100
        2138    35.688600     226.0000     255.7500     225.0500
        2139    35.700900     244.0000     251.4500     224.8900
        2140    35.713100     235.0000     249.1600     224.7200
        2141    35.725400     277.0000     248.4000     224.5600
        2142    35.737600     268.0000     248.7800     224.4000
        2143    35.749900     245.0000     249.6200     224.2400
        2144    35.762100     231.0000     249.4600     224.0800
        2145    35.774400     228.0000     248.6000     223.9100
        2146    35.786600     233.0000     246.2500     223.7500
        2147    35.798900     242.0000     242.9800     223.5900
        2148    35.811100     232.0000     240.3400     223.4300
        2149    35.823400     227.0000     238.9200     223.2700
        2150    35.835700     225.0000     238.4200     223.1100
        2151    35.847900     213.0000     238.0800     222.9500
        2152    35.860200     236.0000     237.3900     222.7900
        2153    35.872400     232.0000     236.2100     222.6300
        2154    35.884700     216.0000     234.2800     222.4700
        2155    35.896900     252.0000     232.2100     222.3100
        2156    35.909200     249.0000     230.5700     222.1500
        2157    35.921400     253.0000     229.4500     221.9900
        2158    35.933700     225.0000     228.7200     221.8400
        2159    35.945900     242.0000     228.2900     221.6800
        2160    35.958200     237.0000     228.1300     221.5200
        2161    35.970400     227.0000     228.2200     221.3600
        2162    35.982700     235.0000     228.5200     221.2000
        2163    35.994900     248.0000     229.0500     221.0500
        2164    36.007200     226.0000     229.9400     220.8900
        2165    36.019400     226.0000     231.3700     220.7300
        2166    36.031700     233.0000     232.7800     220.5800
        2167    36.043900     213.0000     233.3200     220.4200
        2168    36.056200     214.0000     235.0000     220.2600
        2169    36.068400     236.0000     238.5900     220.1100
        2170    36.080700     232.0000     240.7500     219.9500
        2171    36.092900     228.0000     233.2500     219.8000
        2172    36.105200     221.0000     228.8100     219.6400
        2173    36.117400     244.0000     228.3800     219.4900
        2174    36.129700     225.0000     228.8000     219.3300
        2175    36.141900     216.0000     229.5300     219.1800
        2176    36.154200     189.0000     229.9400     219.0200
        2177    36.166400     206.0000     230.1500     218.8700
        2178    36.178700     220.0000     228.6000     218.7200
        2179    36.190900     203.0000     224.3400     218.5600
        2180    36.203200     206.0000     222.5400     218.4100
        2181    36.215400     236.0000     222.0100     218.2600
        2182    36.227700     213.0000     221.9000     218.1000
        2183    36.239900     198.0000     221.7800     217.9500
        2184    36.252200     225.0000     220.9900     217.8000
        2185    36.264400     216.0000     220.3200     217.6500
        2186    36.276700     225.0000     219.9700     217.4900
        2187    36.288900     222.0000     219.7200     217.3400
        2188    36.301200     233.0000     219.5000     217.1900
        2189    36.313400     234.0000     219.3000     217.0400
        2190    36.325700     210.0000     219.1000     216.8900
        2191    36.337900     218.0000     218.9200     216.7400
        2192    36.350200     200.0000     218.7300     216.5900
        2193    36.362400     232.0000     218.5600     216.4400
        2194    36.374700     207.0000     218.3800     216.2900
        2195    36.386900     220.0000     218.2100     216.1400
        2196    36.399200     213.0000     218.0400     215.9900
        2197    36.411400     215.0000     217.8800     215.8400
        2198    36.423700     233.0000     217.7200     215.6900
        2199    36.435900     225.0000     217.5600     215.5400
        2200    36.448200     196.0000     217.4000     215.4000
        2201    36.460400     179.0000     217.2500     215.2500
        2202    36.472700     222.0000     217.0900     215.1000
        2203    36.485000     202.0000     216.9400     214.9500
        2204    36.497200     202.0000     216.7900     214.8000
        2205    36.509500     200.0000     216.6400     214.6600
        2206    36.521700     233.0000     216.5000     214.5100
        2207    36.534000     230.0000     216.3700     214.3600
        2208    36.546200     242.0000     216.2400     214.2200
        2209    36.558500     212.0000     216.1500     214.0700
        2210    36.570700     202.0000     216.0900     213.9300
        2211    36.583000     219.0000     216.0200     213.7800
        2212    36.595200     231.0000     215.9700     213.6300
        2213    36.607500     206.0000     216.0100     213.4900
        2214    36.619700     210.0000     216.0300     213.3400
        2215    36.632000     227.0000     215.6500     213.2000
        2216    36.644200     228.0000     215.2900     213.0600
        2217    36.656500     200.0000     215.1400     212.9100
        2218    36.668700     207.0000     215.0400     212.7700
        2219    36.681000     205.0000     214.9600     212.6200
        2220    36.693200     189.0000     214.9100     212.4800
        2221    36.705500     194.0000     214.9000     212.3400
        2222    36.717700     187.0000     214.8300     212.1900
        2223    36.730000     200.0000     214.5800     212.0500
        2224    36.742200     206.0000     214.4100     211.9100
        2225    36.754500     208.0000     214.3100     211.7700
        2226    36.766700     199.0000     214.2400     211.6300
        2227    36.779000     226.0000     214.1800     211.4800
        2228    36.791200     202.0000     214.1300     211.3400
        2229    36.803500     205.0000     214.1000     211.2000
        2230    36.815700     198.0000     214.0900     211.0600
        2231    36.828000     188.0000     214.0900     210.9200
        2232    36.840200     196.0000     214.1000     210.7800
        2233    36.852500     221.0000     214.1400     210.6400
        2234    36.864700     178.0000     214.2100     210.5000
        2235    36.877000     234.0000     214.3100     210.3600
        2236    36.889200     200.0000     214.4800     210.2200
        2237    36.901500     216.0000     214.7300     210.0800
        2238    36.913700     196.0000     215.1100     209.9400
        2239    36.926000     223.0000     215.6700     209.8100
        2240    36.938200     184.0000     216.5000     209.6700
        2241    36.950500     180.0000     217.6000     209.5300
        2242    36.962700     208.0000     218.9400     209.3900
        2243    36.975000     193.0000     220.4500     209.2500
        2244    36.987200     243.0000     222.0100     209.1200
        2245    36.999500     227.0000     223.2100     208.9800
        2246    37.011700     229.0000     223.4600     208.8400
        2247    37.024000     236.0000     222.8400     208.7100
        2248    37.036200     206.0000     222.2300     208.5700
        2249    37.048500     233.0000     222.2600     208.4300
        2250    37.060700     203.0000     222.9600     208.3000
        2251    37.073000     200.0000     224.1500     208.1600
        2252    37.085200     251.0000     225.6500     208.0300
        2253    37.097500     238.0000     227.2000     207.8900
        2254    37.109700     199.0000     228.6200     207.7600
        2255    37.122000     227.0000     230.2300     207.6200
        2256    37.134300     233.0000     232.8500     207.4900
        2257    37.146500     244.0000     237.3100     207.3600
        2258    37.158800     233.0000     244.5500     207.2200
        2259    37.171000     226.0000     255.7600     207.0900
        2260    37.183300     258.0000     272.1300     206.9600
        2261    37.195500     265.0000     293.8800     206.8200
        2262    37.207800     303.0000     319.6300     206.6900
        2263    37.220000     358.0000     347.7700     206.5600
        2264    37.232300     360.0000     374.5900     206.4300
        2265    37.244500     372.0000     389.6800     206.2900
        2266    37.256800     407.0000     380.6500     206.1600
        2267    37.269000     374.0000     352.2500     206.0300
        2268    37.281300     296.0000     324.4700     205.9000
        2269    37.293500     307.0000     308.5700     205.7700
        2270    37.305800     286.0000     303.8800     205.6400
        2271    37.318000     311.0000     306.2500     205.5100
        2272    37.330300     323.0000     310.7200     205.3800
        2273    37.342500     304.0000     310.0900     205.2500
        2274    37.354800     282.0000     298.0900     205.1200
        2275    37.367000     285.0000     277.6900     204.9900
        2276    37.379300     252.0000     257.8500     204.8600
        2277    37.391500     219.0000     243.1800     204.7300
        2278    37.403800     239.0000     233.3700     204.6000
        2279    37.416000     228.0000     226.8400     204.4800
        2280    37.428300     213.0000     222.3600     204.3500
        2281    37.440500     220.0000     219.1700     204.2200
        2282    37.452800     188.0000     216.8100     204.0900
        2283    37.465000     221.0000     215.0200     203.9600
        2284    37.477300     219.0000     213.6200     203.8400
        2285    37.489500     236.0000     212.5100     203.7100
        2286    37.501800     216.0000     211.6100     203.5800
        2287    37.514000     193.0000     210.8900     203.4600
        2288    37.526300     227.0000     210.3000     203.3300
        2289    37.538500     178.0000     209.8200     203.2100
        2290    37.550800     210.0000     209.4300     203.0800
        2291    37.563000     220.0000     209.1200     202.9600
        2292    37.575300     204.0000     208.9000     202.8300
        2293    37.587500     204.0000     208.7600     202.7100
        2294    37.599800     220.0000     208.7300     202.5800
        2295    37.612000     213.0000     208.8500     202.4600
        2296    37.624300     236.0000     209.2000     202.3400
        2297    37.636500     231.0000     209.8900     202.2100
        2298    37.648800     188.0000     211.0800     202.0900
        2299    37.661000     241.0000     212.9200     201.9700
        2300    37.673300     225.0000     215.4500     201.8400
        2301    37.685500     201.0000     218.5100     201.7200
        2302    37.697800     224.0000     221.9000     201.6000
        2303    37.710000     235.0000     225.1500     201.4800
        2304    37.722300     225.0000     227.0100     201.3600
        2305    37.734500     212.0000     225.8600     201.2300
        2306    37.746800     234.0000     222.1200     201.1100
        2307    37.759100     220.0000     218.3000     200.9900
        2308    37.771300     208.0000     215.9800     200.8700
        2309    37.783600     223.0000     215.1300     200.7500
        2310    37.795800     205.0000     215.2400     200.6300
        2311    37.808100     233.0000     215.7100     200.5100
        2312    37.820300     217.0000     215.6800     200.3900
        2313    37.832600     215.0000     214.3700     200.2700
        2314    37.844800     208.0000     211.7300     200.1500
        2315    37.857100     204.0000     208.9500     200.0300
        2316    37.869300     223.0000     206.8100     199.9200
        2317    37.881600     236.0000     205.3100     199.8000
        2318    37.893800     211.0000     204.2800     199.6800
        2319    37.906100     221.0000     203.5300     199.5600
        2320    37.918300     207.0000     202.9600     199.4400
        2321    37.930600     186.0000     202.5000     199.3300
        2322    37.942800     198.0000     202.1300     199.2100
        2323    37.955100     213.0000     201.8000     199.0900
        2324    37.967300     212.0000     201.5200     198.9800
        2325    37.979600     198.0000     201.2700     198.8600
        2326    37.991800     230.0000     201.0300     198.7400
        2327    38.004100     199.0000     200.8200     198.6300
        2328    38.016300     212.0000     200.6200     198.5100
        2329    38.028600     197.0000     200.4300     198.4000
        2330    38.040800     197.0000     200.2700     198.2800
        2331    38.053100     199.0000     200.1200     198.1700
        2332    38.065300     213.0000     200.0200     198.0500
        2333    38.077600     212.0000     199.9400     197.9400
        2334    38.089800     189.0000     199.8600     197.8300
        2335    38.102100     197.0000     199.8400     197.7100
        2336    38.114300     194.0000     199.9100     197.6000
        2337    38.126600     195.0000     199.7800     197.4900
        2338    38.138800     196.0000     199.2700     197.3700
        2339    38.151100     200.0000     198.9900     197.2600
        2340    38.163300     205.0000     198.8400     197.1500
        2341    38.175600     179.0000     198.7400     197.0400
        2342    38.187800     173.0000     198.6400     196.9300
        2343    38.200100     210.0000     198.5800     196.8100
        2344    38.212300     171.0000     198.5600     196.7000
        2345    38.224600     189.0000     198.4500     196.5900
        2346    38.236800     208.0000     198.1600     196.4800
        2347    38.249100     201.0000     197.9500     196.3700
        2348    38.261300     178.0000     197.8100     196.2600
        2349    38.273600     198.0000     197.6900     196.1500
        2350    38.285800     186.0000     197.5700     196.0400
        2351    38.298100     177.0000     197.4600     195.9300
        2352    38.310300     192.0000     197.3500     195.8200
        2353    38.322600     205.0000     197.2500     195.7100
        2354    38.334800     205.0000     197.1600     195.6100
        2355    38.347100     191.0000     197.0900     195.5000
        2356    38.359300     195.0000     197.0600     195.3900
        2357    38.371600     196.0000     197.1300     195.2800
        2358    38.383800     195.0000     197.1800     195.1700
        2359    38.396100     186.0000     197.2700     195.0700
        2360    38.408400     197.0000     197.5200     194.9600
        2361    38.420600     166.0000     197.8800     194.8500
        2362    38.432900     162.0000     197.5200     194.7500
        2363    38.445100     165.0000     196.6900     194.6400
        2364    38.457400     209.0000     196.3900     194.5300
        2365    38.469600     196.0000     196.3100     194.4300
        2366    38.481900     193.0000     196.2900     194.3200
        2367    38.494100     216.0000     196.2900     194.2200
        2368    38.506400     194.0000     196.3700     194.1100
        2369    38.518600     178.0000     196.5100     194.0100
        2370    38.530900     205.0000     196.3700     193.9000
        2371    38.543100     187.0000     195.9300     193.8000
        2372    38.555400     190.0000     195.7100     193.7000
        2373    38.567600     178.0000     195.6100     193.5900
        2374    38.579900     209.0000     195.5400     193.4900
        2375    38.592100     171.0000     195.4900     193.3900
        2376    38.604400     197.0000     195.4400     193.2800
        2377    38.616600     203.0000     195.4000     193.1800
        2378    38.628900     192.0000     195.3800     193.0800
        2379    38.641100     199.0000     195.3500     192.9800
        2380    38.653400     195.0000     195.3400     192.8800
        2381    38.665600     202.0000     195.3300     192.7700
        2382    38.677900     180.0000     195.3200     192.6700
        2383    38.690100     163.0000     195.3200     192.5700
        2384    38.702400     183.0000     195.3300     192.4700
        2385    38.714600     192.0000     195.3400     192.3700
        2386    38.726900     200.0000     195.3700     192.2700
        2387    38.739100     210.0000     195.4200     192.1700
        2388    38.751400     191.0000     195.5200     192.0700
        2389    38.763600     189.0000     195.7000     191.9700
        2390    38.775900     195.0000     196.1100     191.8700
        2391    38.788100     188.0000     196.9000     191.7700
        2392    38.800400     174.0000     197.6700     191.6700
        2393    38.812600     178.0000     198.6100     191.5800
        2394    38.824900     220.0000     200.2800     191.4800
        2395    38.837100     186.0000     202.4400     191.3800
        2396    38.849400     190.0000     201.2700     191.2800
        2397    38.861600     213.0000     198.0300     191.1800
        2398    38.873900     164.0000     197.2200     191.0900
        2399    38.886100     178.0000     197.4000     190.9900
        2400    38.898400     207.0000     197.8400     190.8900
        2401    38.910600     187.0000     198.3800     190.8000
        2402    38.922900     206.0000     199.2500     190.7000
        2403    38.935100     202.0000     200.4300     190.6100
        2404    38.947400     181.0000     200.5400     190.5100
        2405    38.959600     193.0000     199.0800     190.4100
        2406    38.971900     213.0000     198.5300     190.3200
        2407    38.984100     206.0000     198.5900     190.2200
        2408    38.996400     200.0000     198.8100     190.1300
        2409    39.008600     208.0000     199.1300     190.0400
        2410    39.020900     188.0000     199.5400     189.9400
        2411    39.033100     208.0000     200.0700     189.8500
        2412    39.045400     173.0000     200.8000     189.7500
        2413    39.057700     202.0000     201.7500     189.6600
        2414    39.069900     189.0000     203.1600     189.5700
        2415    39.082200     192.0000     205.0800     189.4700
        2416    39.094400     183.0000     207.5100     189.3800
        2417    39.106700     183.0000     210.3400     189.2900
        2418    39.118900     203.0000     213.3300     189.2000
        2419    39.131200     196.0000     215.8500     189.1100
        2420    39.143400     205.0000     216.6700     189.0100
        2421    39.155700     179.0000     215.0200     188.9200
        2422    39.167900     202.0000     212.0000     188.8300
        2423    39.180200     186.0000     209.4300     188.7400
        2424    39.192400     190.0000     208.0800     188.6500
        2425    39.204700     197.0000     207.7800     188.5600
        2426    39.216900     223.0000     208.1300     188.4700
        2427    39.229200     222.0000     208.6800     188.3800
        2428    39.241400     189.0000     208.7400     188.2900
        2429    39.253700     207.0000     207.7000     188.2000
        2430    39.265900     196.0000     205.7600     188.1100
        2431    39.278200     211.0000     203.7400     188.0200
        2432    39.290400     229.0000     202.1600     187.9400
        2433    39.302700     214.0000     201.0800     187.8500
        2434    39.314900     194.0000     200.3800     187.7600
        2435    39.327200     205.0000     199.9600     187.6700
        2436    39.339400     218.0000     199.6800     187.5800
        2437    39.351700     208.0000     199.5500     187.5000
        2438    39.363900     208.0000     199.6400     187.4100
        2439    39.376200     211.0000     199.7900     187.3200
        2440    39.388400     208.0000     199.3600     187.2400
        2441    39.400700     196.0000     198.9300     187.1500
        2442    39.412900     204.0000     198.8700     187.0600
        2443    39.425200     194.0000     198.5400     186.9800
        2444    39.437400     210.0000     198.1900     186.8900
        2445    39.449700     202.0000     198.0900     186.8100
        2446    39.461900     232.0000     198.1800     186.7200
        2447    39.474200     234.0000     198.3900     186.6400
        2448    39.486400     235.0000     198.5200     186.5500
        2449    39.498700     206.0000     198.6000     186.4700
        2450    39.510900     225.0000     199.0700     186.3900
        2451    39.523200     193.0000     199.8000     186.3000
        2452    39.535400     204.0000     200.7700     186.2200
        2453    39.547700     242.0000     202.2300     186.1300
        2454    39.559900     218.0000     204.0800     186.0500
        2455    39.572200     185.0000     206.1500     185.9700
        2456    39.584400     232.0000     208.0600     185.8900
        2457    39.596700     210.0000     209.0300     185.8000
        2458    39.608900     220.0000     208.5400     185.7200
        2459    39.621200     205.0000     207.3000     185.6400
        2460    39.633400     191.0000     206.5200     185.5600
        2461    39.645700     194.0000     206.6800     185.4800
        2462    39.657900     209.0000     207.6600     185.4000
        2463    39.670200     188.0000     209.2600     185.3200
        2464    39.682400     222.0000     211.2900     185.2300
        2465    39.694700     234.0000     213.5200     185.1500
        2466    39.707000     203.0000     215.8100     185.0700
        2467    39.719200     219.0000     218.6300     184.9900
        2468    39.731500     208.0000     223.1300     184.9100
        2469    39.743700     219.0000     230.6500     184.8400
        2470    39.756000     225.0000     242.5700     184.7600
        2471    39.768200     270.0000     260.3600     184.6800
        2472    39.780500     296.0000     284.9100     184.6000
        2473    39.792700     310.0000     314.6700     184.5200
        2474    39.805000     345.0000     347.5800     184.4400
        2475    39.817200     401.0000     380.6100     184.3600
        2476    39.829500     383.0000     403.0000     184.2900
        2477    39.841700     396.0000     394.9500     184.2100
        2478    39.854000     342.0000     357.6000     184.1300
        2479    39.866200     342.0000     323.1200     184.0500
        2480    39.878500     326.0000     302.7700     183.9800
        2481    39.890700     319.0000     295.8900     183.9000
        2482    39.903000     293.0000     296.9600     183.8300
        2483    39.915200     282.0000     303.3700     183.7500
        2484    39.927500     311.0000     310.2500     183.6700
        2485    39.939700     314.0000     308.2200     183.6000
        2486    39.952000     289.0000     289.8600     183.5200
        2487    39.964200     267.0000     265.9000     183.4500
        2488    39.976500     274.0000     246.8700     183.3700
        2489    39.988700     246.0000     234.8100     183.3000
        2490    40.001000     240.0000     228.1300     183.2200
        2491    40.013200     248.0000     224.6800     183.1500
        2492    40.025500     218.0000     224.5300     183.0800
        2493    40.037700     215.0000     226.7000     183.0000
        2494    40.050000     209.0000     227.1900     182.9300
        2495    40.062200     209.0000     219.9900     182.8600
        2496    40.074500     205.0000     212.9200     182.7800
        2497    40.086700     221.0000     207.8000     182.7100
        2498    40.099000     184.0000     204.7200     182.6400
        2499    40.111200     217.0000     203.3000     182.5700
        2500    40.123500     195.0000     203.1700     182.4900
        2501    40.135700     206.0000     204.1400     182.4200
        2502    40.148000     209.0000     205.2700     182.3500
        2503    40.160200     189.0000     203.5900     182.2800
        2504    40.172500     208.0000     199.5700     182.2100
        2505    40.184700     209.0000     196.1600     182.1400
        2506    40.197000     185.0000     193.4900     182.0700
        2507    40.209200     201.0000     191.5300     182.0000
        2508    40.221500     216.0000     190.1500     181.9300
        2509    40.233700     190.0000     189.1600     181.8600
        2510    40.246000     204.0000     188.4200     181.7900
        2511    40.258200     193.0000     187.8500     181.7200
        2512    40.270500     206.0000     187.4000     181.6500
        2513    40.282700     176.0000     187.0300     181.5800
        2514    40.295000     184.0000     186.7200     181.5100
        2515    40.307200     191.0000     186.4600     181.4400
        2516    40.319500     199.0000     186.2400     181.3700
        2517    40.331700     217.0000     186.0500     181.3100
        2518    40.344000     184.0000     185.9000     181.2400
        2519    40.356300     179.0000     185.7900     181.1700
        2520    40.368500     169.0000     185.7500     181.1000
        2521    40.380800     222.0000     185.7500     181.0400
        2522    40.393000     182.0000     185.7700     180.9700
        2523    40.405300     197.0000     185.9000     180.9000
        2524    40.417500     201.0000     186.1500     180.8400
        2525    40.429800     209.0000     186.1900     180.7700
        2526    40.442000     163.0000     185.6900     180.7000
        2527    40.454300     167.0000     185.4900     180.6400
        2528    40.466500     196.0000     185.5000     180.5700
        2529    40.478800     167.0000     185.6000     180.5100
        2530    40.491000     177.0000     185.7400     180.4400
        2531    40.503300     186.0000     185.9400     180.3800
        2532    40.515500     186.0000     186.2200     180.3100
        2533    40.527800     179.0000     186.5500     180.2500
        2534    40.540000     191.0000     186.6800     180.1800
        2535    40.552300     191.0000     186.7500     180.1200
        2536    40.564500     201.0000     187.0000     180.0600
        2537    40.576800     186.0000     187.3700     179.9900
        2538    40.589000     201.0000     187.8500     179.9300
        2539    40.601300     208.0000     188.4900     179.8700
        2540    40.613500     182.0000     189.3500     179.8000
        2541    40.625800     222.0000     190.5500     179.7400
        2542    40.638000     187.0000     192.2400     179.6800
        2543    40.650300     188.0000     194.6500     179.6200
        2544    40.662500     193.0000     198.0500     179.5500
        2545    40.674800     210.0000     202.5700     179.4900
        2546    40.687000     199.0000     208.1100     179.4300
        2547    40.699300     225.0000     214.3700     179.3700
        2548    40.711500     223.0000     220.5800     179.3100
        2549    40.723800     225.0000     224.7200     179.2500
        2550    40.736000     237.0000     224.3900     179.1900
        2551    40.748300     213.0000     220.1500     179.1300
        2552    40.760500     209.0000     215.6100     179.0700
        2553    40.772800     213.0000     213.2900     179.0100
        2554    40.785000     203.0000     213.4900     178.9500
        2555    40.797300     194.0000     215.6800     178.8900
        2556    40.809500     210.0000     219.3600     178.8300
        2557    40.821800     225.0000     223.9800     178.7700
        2558    40.834000     204.0000     228.8300     178.7100
        2559    40.846300     259.0000     233.8600     178.6500
        2560    40.858500     238.0000     240.4500     178.5900
        2561    40.870800     256.0000     252.1700     178.5300
        2562    40.883000     251.0000     272.2500     178.4800
        2563    40.895300     318.0000     301.0500     178.4200
        2564    40.907500     342.0000     332.0600     178.3600
        2565    40.919800     341.0000     366.4400     178.3000
        2566    40.932000     428.0000     403.8600     178.2500
        2567    40.944300     418.0000     429.0700     178.1900
        2568    40.956500     436.0000     422.9600     178.1300
        2569    40.968800     390.0000     383.5800     178.0800
        2570    40.981000     352.0000     340.6300     178.0200
        2571    40.993300     301.0000     313.6900     177.9600
        2572    41.005600     280.0000     303.2100     177.9100
        2573    41.017800     293.0000     302.4800     177.8500
        2574    41.030100     307.0000     309.3200     177.8000
        2575    41.042300     331.0000     318.6300     177.7400
        2576    41.054600     322.0000     320.5200     177.6900
        2577    41.066800     313.0000     306.3100     177.6300
        2578    41.079100     275.0000     278.9700     177.5800
        2579    41.091300     244.0000     251.7900     177.5200
        2580    41.103600     217.0000     231.7600     177.4700
        2581    41.115800     225.0000     218.4100     177.4100
        2582    41.128100     192.0000     209.5900     177.3600
        2583    41.140300     219.0000     203.6200     177.3100
        2584    41.152600     198.0000     199.4500     177.2500
        2585    41.164800     191.0000     196.5400     177.2000
        2586    41.177100     218.0000     194.5600     177.1500
        2587    41.189300     172.0000     192.9700     177.0900
        2588    41.201600     203.0000     191.6700     177.0400
        2589    41.213800     207.0000     191.0100     176.9900
        2590    41.226100     205.0000     190.7400     176.9400
        2591    41.238300     211.0000     189.4900     176.8800
        2592    41.250600     193.0000     188.0000     176.8300
        2593    41.262800     194.0000     187.3000     176.7800
        2594    41.275100     185.0000     186.9800     176.7300
        2595    41.287300     177.0000     186.8600     176.6800
        2596    41.299600     191.0000     186.8500     176.6300
        2597    41.311800     178.0000     187.0000     176.5800
        2598    41.324100     198.0000     187.3500     176.5300
        2599    41.336300     199.0000     187.7200     176.4800
        2600    41.348600     202.0000     187.5800     176.4300
        2601    41.360800     205.0000     187.5400     176.3800
        2602    41.373100     177.0000     187.8700     176.3300
        2603    41.385300     205.0000     188.4000     176.2800
        2604    41.397600     188.0000     189.0700     176.2300
        2605    41.409800     216.0000     189.8600     176.1800
        2606    41.422100     195.0000     190.7600     176.1300
        2607    41.434300     175.0000     191.7800     176.0800
        2608    41.446600     197.0000     192.9300     176.0300
        2609    41.458800     202.0000     194.2900     175.9800
        2610    41.471100     175.0000     195.9600     175.9300
        2611    41.483300     173.0000     198.1200     175.8900
        2612    41.495600     195.0000     201.0700     175.8400
        2613    41.507800     218.0000     205.2300     175.7900
        2614    41.520100     239.0000     211.2200     175.7400
        2615    41.532300     218.0000     220.0100     175.7000
        2616    41.544600     242.0000     232.8500     175.6500
        2617    41.556800     258.0000     250.8700     175.6000
        2618    41.569100     295.0000     274.2300     175.5500
        2619    41.581300     315.0000     301.8600     175.5100
        2620    41.593600     358.0000     331.5200     175.4600
        2621    41.605800     349.0000     356.8400     175.4200
        2622    41.618100     335.0000     366.3900     175.3700
        2623    41.630400     342.0000     349.7300     175.3200
        2624    41.642600     300.0000     318.0000     175.2800
        2625    41.654900     285.0000     289.8700     175.2300
        2626    41.667100     259.0000     273.7700     175.1900
        2627    41.679400     276.0000     268.9300     175.1400
        2628    41.691600     242.0000     271.9200     175.1000
        2629    41.703900     233.0000     279.0400     175.0500
        2630    41.716100     256.0000     285.0500     175.0100
        2631    41.728400     269.0000     282.8100     174.9700
        2632    41.740600     263.0000     268.7900     174.9200
        2633    41.752900     237.0000     248.4100     174.8800
        2634    41.765100     225.0000     229.7800     174.8300
        2635    41.777400     226.0000     216.1400     174.7900
        2636    41.789600     202.0000     206.9200     174.7500
        2637    41.801900     247.0000     200.7900     174.7000
        2638    41.814100     184.0000     196.8500     174.6600
        2639    41.826400     201.0000     194.5800     174.6200
        2640    41.838600     162.0000     193.0900     174.5800
        2641    41.850900     197.0000     192.6800     174.5300
        2642    41.863100     173.0000     193.7300     174.4900
        2643    41.875400     223.0000     194.8700     174.4500
        2644    41.887600     176.0000     190.3500     174.4100
        2645    41.899900     192.0000     186.0300     174.3700
        2646    41.912100     187.0000     184.3600     174.3200
        2647    41.924400     168.0000     183.7100     174.2800
        2648    41.936600     185.0000     183.5500     174.2400
        2649    41.948900     186.0000     183.5600     174.2000
        2650    41.961100     200.0000     183.9500     174.1600
        2651    41.973400     183.0000     184.9300     174.1200
        2652    41.985600     190.0000     185.6400     174.0800
        2653    41.997900     189.0000     183.7800     174.0400
        2654    42.010100     214.0000     182.1300     174.0000
        2655    42.022400     194.0000     181.8000     173.9600
        2656    42.034600     188.0000     181.6700     173.9200
        2657    42.046900     195.0000     180.6800     173.8800
        2658    42.059100     199.0000     180.0400     173.8400
        2659    42.071400     194.0000     179.7500     173.8000
        2660    42.083600     197.0000     179.6000     173.7600
        2661    42.095900     187.0000     179.5200     173.7200
        2662    42.108100     169.0000     179.4600     173.6800
        2663    42.120400     194.0000     179.4700     173.6500
        2664    42.132600     186.0000     179.5500     173.6100
        2665    42.144900     180.0000     179.4900     173.5700
        2666    42.157100     178.0000     179.0400     173.5300
        2667    42.169400     200.0000     178.6800     173.4900
        2668    42.181600     180.0000     178.4900     173.4600
        2669    42.193900     194.0000     178.3500     173.4200
        2670    42.206100     206.0000     178.2400     173.3800
        2671    42.218400     181.0000     178.1200     173.3400
        2672    42.230600     168.0000     178.0600     173.3100
        2673    42.242900     170.0000     178.1400     173.2700
        2674    42.255100     179.0000     178.4900     173.2300
        2675    42.267400     173.0000     178.9000     173.2000
        2676    42.279700     166.0000     179.4700     173.1600
        2677    42.291900     173.0000     180.6200     173.1200
        2678    42.304200     204.0000     182.1400     173.0900
        2679    42.316400     214.0000     181.0300     173.0500
        2680    42.328700     181.0000     178.2900     173.0200
        2681    42.340900     184.0000     177.2800     172.9800
        2682    42.353200     198.0000     176.9900     172.9500
        2683    42.365400     193.0000     177.0000     172.9100
        2684    42.377700     186.0000     177.1200     172.8800
        2685    42.389900     194.0000     177.3500     172.8400
        2686    42.402200     178.0000     177.8500     172.8100
        2687    42.414400     204.0000     178.4700     172.7700
        2688    42.426700     169.0000     177.9500     172.7400
        2689    42.438900     186.0000     176.6100     172.7000
        2690    42.451200     182.0000     176.0000     172.6700
        2691    42.463400     186.0000     175.7500     172.6400
        2692    42.475700     185.0000     175.6100     172.6000
        2693    42.487900     181.0000     175.5100     172.5700
        2694    42.500200     175.0000     175.4300     172.5300
        2695    42.512400     173.0000     175.3700     172.5000
        2696    42.524700     172.0000     175.3400     172.4700
        2697    42.536900     157.0000     175.3700     172.4400
        2698    42.549200     187.0000     175.4400     172.4000
        2699    42.561400     177.0000     175.5400     172.3700
        2700    42.573700     172.0000     175.7600     172.3400
        2701    42.585900     217.0000     176.1500     172.3100
        2702    42.598200     161.0000     176.3200     172.2700
        2703    42.610400     172.0000     176.0800     172.2400
        2704    42.622700     196.0000     176.3100     172.2100
        2705    42.634900     187.0000     176.7800     172.1800
        2706    42.647200     156.0000     177.7700     172.1500
        2707    42.659400     183.0000     179.3000     172.1100
        2708    42.671700     180.0000     179.4800     172.0800
        2709    42.683900     171.0000     177.2200     172.0500
        2710    42.696200     196.0000     176.4100     172.0200
        2711    42.708400     169.0000     176.2800     171.9900
        2712    42.720700     183.0000     176.1800     171.9600
        2713    42.732900     190.0000     176.3300     171.9300
        2714    42.745200     203.0000     176.6700     171.9000
        2715    42.757400     185.0000     177.2600     171.8700
        2716    42.769700     181.0000     178.1300     171.8400
        2717    42.781900     191.0000     178.5600     171.8100
        2718    42.794200     174.0000     177.9400     171.7800
        2719    42.806400     189.0000     177.9100     171.7500
        2720    42.818700     166.0000     178.6600     171.7200
        2721    42.830900     194.0000     179.9800     171.6900
        2722    42.843200     191.0000     181.9100     171.6600
        2723    42.855400     218.0000     184.4200     171.6300
        2724    42.867700     178.0000     187.8300     171.6000
        2725    42.879900     198.0000     191.6200     171.5800
        2726    42.892200     182.0000     195.2500     171.5500
        2727    42.904400     177.0000     199.3400     171.5200
        2728    42.916700     206.0000     202.0400     171.4900
        2729    42.929000     203.0000     201.4000     171.4600
        2730    42.941200     182.0000     197.9300     171.4300
        2731    42.953500     220.0000     193.9400     171.4100
        2732    42.965700     194.0000     190.8100     171.3800
        2733    42.978000     171.0000     188.5300     171.3500
        2734    42.990200     195.0000     188.0600     171.3200
        2735    43.002500     176.0000     188.4700     171.3000
        2736    43.014700     179.0000     189.5500     171.2700
        2737    43.027000     192.0000     190.3700     171.2400
        2738    43.039200     205.0000     189.8200     171.2200
        2739    43.051500     205.0000     187.8100     171.1900
        2740    43.063700     189.0000     185.5000     171.1600
        2741    43.076000     200.0000     183.5900     171.1400
        2742    43.088200     161.0000     182.0500     171.1100
        2743    43.100500     210.0000     181.6600     171.0800
        2744    43.112700     175.0000     182.2600     171.0600
        2745    43.125000     206.0000     181.4500     171.0300
        2746    43.137200     199.0000     179.1100     171.0000
        2747    43.149500     181.0000     178.2400     170.9800
        2748    43.161700     174.0000     178.0900     170.9500
        2749    43.174000     185.0000     178.2700     170.9300
        2750    43.186200     199.0000     178.6700     170.9000
        2751    43.198500     205.0000     179.2300     170.8800
        2752    43.210700     199.0000     180.1200     170.8500
        2753    43.223000     199.0000     181.4100     170.8300
        2754    43.235200     183.0000     182.4400     170.8000
        2755    43.247500     181.0000     182.8500     170.7800
        2756    43.259700     193.0000     184.2800     170.7500
        2757    43.272000     203.0000     187.0200     170.7300
        2758    43.284200     184.0000     191.0000     170.7100
        2759    43.296500     208.0000     196.2500     170.6800
        2760    43.308700     210.0000     202.6700     170.6600
        2761    43.321000     227.0000     209.6700     170.6300
        2762    43.333200     265.0000     215.0600     170.6100
        2763    43.345500     217.0000     216.5700     170.5900
        2764    43.357700     226.0000     213.2700     170.5600
        2765    43.370000     238.0000     207.3800     170.5400
        2766    43.382200     199.0000     202.5200     170.5200
        2767    43.394500     202.0000     200.2900     170.4900
        2768    43.406700     197.0000     200.6500     170.4700
        2769    43.419000     208.0000     203.0000     170.4500
        2770    43.431200     212.0000     206.8900     170.4200
        2771    43.443500     211.0000     211.6200     170.4000
        2772    43.455700     183.0000     215.9700     170.3800
        2773    43.468000     230.0000     217.9900     170.3600
        2774    43.480200     195.0000     219.5000     170.3300
        2775    43.492500     233.0000     224.7000     170.3100
        2776    43.504700     253.0000     234.8700     170.2900
        2777    43.517000     232.0000     249.9900     170.2700
        2778    43.529200     279.0000     268.9600     170.2500
        2779    43.541500     282.0000     289.2700     170.2200
        2780    43.553800     268.0000     305.3200     170.2000
        2781    43.566000     281.0000     308.5000     170.1800
        2782    43.578300     286.0000     294.9600     170.1600
        2783    43.590500     271.0000     272.7500     170.1400
        2784    43.602800     247.0000     254.0600     170.1200
        2785    43.615000     247.0000     243.6200     170.1000
        2786    43.627300     269.0000     240.8900     170.0800
        2787    43.639500     248.0000     243.8800     170.0500
        2788    43.651800     236.0000     250.4500     170.0300
        2789    43.664000     258.0000     257.7000     170.0100
        2790    43.676300     254.0000     261.5500     169.9900
        2791    43.688500     266.0000     259.3700     169.9700
        2792    43.700800     238.0000     253.6300     169.9500
        2793    43.713000     261.0000     249.7300     169.9300
        2794    43.725300     250.0000     250.4000     169.9100
        2795    43.737500     264.0000     255.6200     169.8900
        2796    43.749800     306.0000     262.2800     169.8700
        2797    43.762000     257.0000     264.2200     169.8500
        2798    43.774300     260.0000     256.3100     169.8300
        2799    43.786500     262.0000     241.4000     169.8100
        2800    43.798800     229.0000     227.3000     169.7900
        2801    43.811000     196.0000     218.2700     169.7800
        2802    43.823300     212.0000     214.4000     169.7600
        2803    43.835500     224.0000     214.2600     169.7400
        2804    43.847800     224.0000     216.5800     169.7200
        2805    43.860000     220.0000     219.9500     169.7000
        2806    43.872300     225.0000     221.8500     169.6800
        2807    43.884500     230.0000     219.3700     169.6600
        2808    43.896800     194.0000     212.2900     169.6400
        2809    43.909000     238.0000     203.8000     169.6300
        2810    43.921300     213.0000     196.7700     169.6100
        2811    43.933500     202.0000     191.8600     169.5900
        2812    43.945800     183.0000     188.5900     169.5700
        2813    43.958000     184.0000     186.4000     169.5500
        2814    43.970300     192.0000     184.9000     169.5400
        2815    43.982500     173.0000     183.8600     169.5200
        2816    43.994800     206.0000     183.1200     169.5000
        2817    44.007000     175.0000     182.5900     169.4800
        2818    44.019300     181.0000     182.2300     169.4600
        2819    44.031500     168.0000     182.0000     169.4500
        2820    44.043800     165.0000     181.8900     169.4300
        2821    44.056000     195.0000     181.8700     169.4100
        2822    44.068300     185.0000     181.9600     169.4000
        2823    44.080500     208.0000     182.1600     169.3800
        2824    44.092800     185.0000     182.4800     169.3600
        2825    44.105000     167.0000     182.9700     169.3400
        2826    44.117300     206.0000     183.7600     169.3300
        2827    44.129500     203.0000     184.9500     169.3100
        2828    44.141800     198.0000     186.3000     169.2900
        2829    44.154000     197.0000     188.1500     169.2800
        2830    44.166300     161.0000     190.7700     169.2600
        2831    44.178600     197.0000     193.1700     169.2500
        2832    44.190800     223.0000     192.1300     169.2300
        2833    44.203100     192.0000     191.3100     169.2100
        2834    44.215300     193.0000     192.1500     169.2000
        2835    44.227600     206.0000     193.7700     169.1800
        2836    44.239800     187.0000     196.0400     169.1700
        2837    44.252100     191.0000     199.0600     169.1500
        2838    44.264300     180.0000     203.1400     169.1300
        2839    44.276600     207.0000     208.9300     169.1200
        2840    44.288800     221.0000     217.0400     169.1000
        2841    44.301100     232.0000     226.7900     169.0900
        2842    44.313300     226.0000     240.7100     169.0700
        2843    44.325600     269.0000     262.3500     169.0600
        2844    44.337800     301.0000     293.4800     169.0400
        2845    44.350100     329.0000     334.2500     169.0300
        2846    44.362300     420.0000     382.9900     169.0100
        2847    44.374600     421.0000     434.3400     169.0000
        2848    44.386800     461.0000     473.2900     168.9800
        2849    44.399100     459.0000     476.7800     168.9700
        2850    44.411300     467.0000     438.2300     168.9500
        2851    44.423600     404.0000     382.6700     168.9400
        2852    44.435800     346.0000     338.1300     168.9200
        2853    44.448100     333.0000     313.8000     168.9100
        2854    44.460300     297.0000     307.2800     168.9000
        2855    44.472600     327.0000     313.7200     168.8800
        2856    44.484800     336.0000     328.2200     168.8700
        2857    44.497100     352.0000     344.0000     168.8500
        2858    44.509300     367.0000     350.1800     168.8400
        2859    44.521600     355.0000     337.4800     168.8200
        2860    44.533800     309.0000     309.9900     168.8100
        2861    44.546100     270.0000     281.7400     168.8000
        2862    44.558300     247.0000     261.7700     168.7800
        2863    44.570600     261.0000     250.6800     168.7700
        2864    44.582800     227.0000     245.5100     168.7600
        2865    44.595100     230.0000     241.9600     168.7400
        2866    44.607300     199.0000     235.6600     168.7300
        2867    44.619600     230.0000     225.6600     168.7200
        2868    44.631800     230.0000     215.2500     168.7000
        2869    44.644100     204.0000     207.4200     168.6900
        2870    44.656300     212.0000     202.7900     168.6800
        2871    44.668600     200.0000     200.7900     168.6600
        2872    44.680800     213.0000     200.7000     168.6500
        2873    44.693100     207.0000     201.8200     168.6400
        2874    44.705300     200.0000     203.1800     168.6200
        2875    44.717600     217.0000     203.2800     168.6100
        2876    44.729800     211.0000     201.0400     168.6000
        2877    44.742100     212.0000     197.2900     168.5900
        2878    44.754300     182.0000     193.9600     168.5700
        2879    44.766600     198.0000     192.0700     168.5600
        2880    44.778800     188.0000     191.6100     168.5500
        2881    44.791100     190.0000     192.0500     168.5400
        2882    44.803300     186.0000     192.5700     168.5200
        2883    44.815600     198.0000     192.0400     168.5100
        2884    44.827800     180.0000     189.9500     168.5000
        2885    44.840100     195.0000     187.1700     168.4900
        2886    44.852400     156.0000     184.8700     168.4800
        2887    44.864600     181.0000     183.5000     168.4600
        2888    44.876900     200.0000     182.9700     168.4500
        2889    44.889100     181.0000     183.0900     168.4400
        2890    44.901400     191.0000     183.6600     168.4300
        2891    44.913600     183.0000     184.4000     168.4200
        2892    44.925900     190.0000     184.9100     168.4100
        2893    44.938100     172.0000     184.7200     168.3900
        2894    44.950400     185.0000     183.8900     168.3800
        2895    44.962600     185.0000     182.9400     168.3700
        2896    44.974900     179.0000     182.3300     168.3600
        2897    44.987100     228.0000     182.1500     168.3500
        2898    44.999400     168.0000     182.3200     168.3400
        2899    45.011600     187.0000     182.7600     168.3300
        2900    45.023900     171.0000     183.3800     168.3100
        2901    45.036100     208.0000     184.1600     168.3000
        2902    45.048400     210.0000     185.1000     168.2900
        2903    45.060600     184.0000     186.2600     168.2800
        2904    45.072900     184.0000     187.7500     168.2700
        2905    45.085100     178.0000     189.7400     168.2600
        2906    45.097400     191.0000     192.4700     168.2500
        2907    45.109600     207.0000     196.2900     168.2400
        2908    45.121900     227.0000     201.7300     168.2300
        2909    45.134100     215.0000     209.6400     168.2200
        2910    45.146400     238.0000     221.2100     168.2100
        2911    45.158600     231.0000     238.0100     168.2000
        2912    45.170900     247.0000     261.3400     168.1900
        2913    45.183100     287.0000     291.2200     168.1700
        2914    45.195400     304.0000     326.1000     168.1600
        2915    45.207600     333.0000     361.7100     168.1500
        2916    45.219900     367.0000     386.3700     168.1400
        2917    45.232100     392.0000     383.4000     168.1300
        2918    45.244400     334.0000     351.3400     168.1200
        2919    45.256600     337.0000     312.6800     168.1100
        2920    45.268900     287.0000     283.0800     168.1000
        2921    45.281100     270.0000     267.1400     168.0900
        2922    45.293400     247.0000     263.2700     168.0800
        2923    45.305600     258.0000     268.0100     168.0700
        2924    45.317900     267.0000     278.0300     168.0600
        2925    45.330100     282.0000     288.8500     168.0500
        2926    45.342400     301.0000     292.9000     168.0400
        2927    45.354600     266.0000     282.8300     168.0300
        2928    45.366900     251.0000     261.3300     168.0200
        2929    45.379100     245.0000     238.6400     168.0100
        2930    45.391400     215.0000     220.4600     168.0000
        2931    45.403600     211.0000     207.7400     168.0000
        2932    45.415900     178.0000     199.1900     167.9900
        2933    45.428100     218.0000     193.3400     167.9800
        2934    45.440400     194.0000     189.2000     167.9700
        2935    45.452600     224.0000     186.1800     167.9600
        2936    45.464900     217.0000     183.9100     167.9500
        2937    45.477100     195.0000     182.1500     167.9400
        2938    45.489400     199.0000     180.7700     167.9300
        2939    45.501700     178.0000     179.6700     167.9200
        2940    45.513900     185.0000     178.7700     167.9100
        2941    45.526200     187.0000     178.0300     167.9000
        2942    45.538400     196.0000     177.4200     167.8900
        2943    45.550700     181.0000     176.9100     167.8800
        2944    45.562900     184.0000     176.4800     167.8700
        2945    45.575200     210.0000     176.1200     167.8700
        2946    45.587400     194.0000     175.8200     167.8600
        2947    45.599700     195.0000     175.5900     167.8500
        2948    45.611900     179.0000     175.4100     167.8400
        2949    45.624200     174.0000     175.2900     167.8300
        2950    45.636400     183.0000     175.2300     167.8200
        2951    45.648700     184.0000     175.2000     167.8100
        2952    45.660900     168.0000     175.1200     167.8000
        2953    45.673200     187.0000     175.2600     167.7900
        2954    45.685400     177.0000     175.6900     167.7900
        2955    45.697700     180.0000     176.1900     167.7800
        2956    45.709900     159.0000     177.1500     167.7700
        2957    45.722200     164.0000     178.7700     167.7600
        2958    45.734400     164.0000     179.9300     167.7500
        2959    45.746700     161.0000     178.2100     167.7400
        2960    45.758900     176.0000     177.3800     167.7300
        2961    45.771200     205.0000     177.8600     167.7300
        2962    45.783400     191.0000     179.0300     167.7200
        2963    45.795700     182.0000     180.7400     167.7100
        2964    45.807900     173.0000     182.8400     167.7000
        2965    45.820200     196.0000     184.8700     167.6900
        2966    45.832400     180.0000     186.1800     167.6800
        2967    45.844700     187.0000     186.1600     167.6700
        2968    45.856900     172.0000     184.4800     167.6700
        2969    45.869200     155.0000     181.6500     167.6600
        2970    45.881400     164.0000     179.8100     167.6500
        2971    45.893700     179.0000     179.1400     167.6400
        2972    45.905900     168.0000     179.1700     167.6300
        2973    45.918200     206.0000     179.6500     167.6300
        2974    45.930400     169.0000     180.3900     167.6200
        2975    45.942700     173.0000     181.1200     167.6100
        2976    45.954900     166.0000     181.4000     167.6000
        2977    45.967200     165.0000     180.9800     167.5900
        2978    45.979400     191.0000     180.1400     167.5800
        2979    45.991700     185.0000     179.3600     167.5800
        2980    46.003900     172.0000     178.7800     167.5700
        2981    46.016200     197.0000     178.4700     167.5600
        2982    46.028400     157.0000     178.4700     167.5500
        2983    46.040700     195.0000     178.6900     167.5400
        2984    46.052900     162.0000     179.1400     167.5400
        2985    46.065200     187.0000     179.7900     167.5300
        2986    46.077400     171.0000     180.0300     167.5200
        2987    46.089700     164.0000     179.7500     167.5100
        2988    46.101900     196.0000     179.9000     167.5100
        2989    46.114200     177.0000     180.2700     167.5000
        2990    46.126500     158.0000     180.7000     167.4900
        2991    46.138700     203.0000     181.1700     167.4800
        2992    46.151000     177.0000     181.7200     167.4700
        2993    46.163200     187.0000     182.3500     167.4700
        2994    46.175500     198.0000     183.0700     167.4600
        2995    46.187700     211.0000     183.8500     167.4500
        2996    46.200000     169.0000     184.4200     167.4400
        2997    46.212200     199.0000     184.8100     167.4400
        2998    46.224500     199.0000     185.3600     167.4300
        2999    46.236700     184.0000     186.0400     167.4200
        3000    46.249000     176.0000     186.7700     167.4100
        3001    46.261200     181.0000     187.4500     167.4000
        3002    46.273500     159.0000     188.0800     167.4000
        3003    46.285700     185.0000     188.7800     167.3900
        3004    46.298000     174.0000     189.5000     167.3800
        3005    46.310200     183.0000     190.2400     167.3700
        3006    46.322500     181.0000     190.9900     167.3700
        3007    46.334700     193.0000     191.7500     167.3600
        3008    46.347000     197.0000     192.5600     167.3500
        3009    46.359200     201.0000     193.4300     167.3400
        3010    46.371500     202.0000     194.3600     167.3400
        3011    46.383700     183.0000     195.3600     167.3300
        3012    46.396000     193.0000     196.4900     167.3200
        3013    46.408200     186.0000     197.6900     167.3100
        3014    46.420500     196.0000     198.4600     167.3100
        3015    46.432700     213.0000     199.0600     167.3000
        3016    46.445000     204.0000     199.4800     167.2900
        3017    46.457200     195.0000     199.5400     167.2800
        3018    46.469500     193.0000     199.4400     167.2700
        3019    46.481700     179.0000     199.4700     167.2700
        3020    46.494000     219.0000     199.7300     167.2600
        3021    46.506200     176.0000     200.2300     167.2500
        3022    46.518500     181.0000     200.9500     167.2400
        3023    46.530700     178.0000     201.8200     167.2400
        3024    46.543000     215.0000     202.6500     167.2300
        3025    46.555200     215.0000     203.5300     167.2200
        3026    46.567500     181.0000     204.5000     167.2100
        3027    46.579700     193.0000     205.4800     167.2100
        3028    46.592000     212.0000     206.5600     167.2000
        3029    46.604200     202.0000     207.8800     167.1900
        3030    46.616500     203.0000     209.4500     167.1800
        3031    46.628700     198.0000     211.2600     167.1800
        3032    46.641000     194.0000     213.2700     167.1700
        3033    46.653200     182.0000     215.5000     167.1600
        3034    46.665500     220.0000     218.0500     167.1500
        3035    46.677700     204.0000     221.1100     167.1500
        3036    46.690000     227.0000     225.0200     167.1400
        3037    46.702200     174.0000     230.2500     167.1300
        3038    46.714500     216.0000     237.4300     167.1200
        3039    46.726700     239.0000     247.4900     167.1200
        3040    46.739000     245.0000     261.8000     167.1100
        3041    46.751300     285.0000     282.5100     167.1000
        3042    46.763500     326.0000     312.8500     167.0900
        3043    46.775800     325.0000     357.1300     167.0900
        3044    46.788000     413.0000     419.5600     167.0800
        3045    46.800300     469.0000     501.6800     167.0700
        3046    46.812500     638.0000     600.6700     167.0600
        3047    46.824800     758.0000     705.7400     167.0600
        3048    46.837000     819.0000     787.2000     167.0500
        3049    46.849300     855.0000     799.0700     167.0400
        3050    46.861500     759.0000     725.1400     167.0300
        3051    46.873800     599.0000     611.3600     167.0300
        3052    46.886000     518.0000     514.0200     167.0200
        3053    46.898300     476.0000     454.6700     167.0100
        3054    46.910500     429.0000     431.2700     167.0000
        3055    46.922800     408.0000     435.8500     167.0000
        3056    46.935000     451.0000     460.2000     166.9900
        3057    46.947300     512.0000     494.6400     166.9800
        3058    46.959500     549.0000     522.9500     166.9700
        3059    46.971800     533.0000     522.3200     166.9700
        3060    46.984000     499.0000     481.7300     166.9600
        3061    46.996300     451.0000     417.9000     166.9500
        3062    47.008500     350.0000     357.8500     166.9400
        3063    47.020800     298.0000     313.8900     166.9300
        3064    47.033000     317.0000     284.7200     166.9300
        3065    47.045300     261.0000     265.1300     166.9200
        3066    47.057500     271.0000     250.2400     166.9100
        3067    47.069800     232.0000     237.2100     166.9000
        3068    47.082000     209.0000     225.8700     166.9000
        3069    47.094300     223.0000     216.9300     166.8900
        3070    47.106500     226.0000     210.4100     166.8800
        3071    47.118800     212.0000     205.6700     166.8700
        3072    47.131000     206.0000     202.4100     166.8600
        3073    47.143300     252.0000     200.4100     166.8600
        3074    47.155500     218.0000     199.2300     166.8500
        3075    47.167800     221.0000     198.2500     166.8400
        3076    47.180000     214.0000     196.7100     166.8300
        3077    47.192300     217.0000     194.2200     166.8200
        3078    47.204500     221.0000     191.1700     166.8200
        3079    47.216800     211.0000     188.3100     166.8100
        3080    47.229000     178.0000     185.9900     166.8000
        3081    47.241300     186.0000     184.2100     166.7900
        3082    47.253500     181.0000     182.8600     166.7800
        3083    47.265800     189.0000     181.8100     166.7800
        3084    47.278000     215.0000     180.9800     166.7700
        3085    47.290300     155.0000     180.3300     166.7600
        3086    47.302500     187.0000     179.8400     166.7500
        3087    47.314800     207.0000     179.5100     166.7400
        3088    47.327000     182.0000     179.4100     166.7400
        3089    47.339300     172.0000     179.7800     166.7300
        3090    47.351500     199.0000     180.9500     166.7200
        3091    47.363800     193.0000     182.5100     166.7100
        3092    47.376000     171.0000     185.1500     166.7000
        3093    47.388300     174.0000     189.8600     166.7000
        3094    47.400600     190.0000     194.1500     166.6900
        3095    47.412800     198.0000     188.0800     166.6800
        3096    47.425100     187.0000     181.6900     166.6700
        3097    47.437300     171.0000     179.4700     166.6600
        3098    47.449600     202.0000     178.8700     166.6500
        3099    47.461800     185.0000     178.9800     166.6500
        3100    47.474100     187.0000     179.6500     166.6400
        3101    47.486300     184.0000     180.6800     166.6300
        3102    47.498600     177.0000     182.1900     166.6200
        3103    47.510800     187.0000     184.6300     166.6100
        3104    47.523100     204.0000     187.3400     166.6000
        3105    47.535300     181.0000     186.3800     166.5900
        3106    47.547600     192.0000     183.4700     166.5900
        3107    47.559800     189.0000     182.5900     166.5800
        3108    47.572100     195.0000     182.8700     166.5700
        3109    47.584300     200.0000     183.3600     166.5600
        3110    47.596600     191.0000     184.0500     166.5500
        3111    47.608800     188.0000     184.9600     166.5400
        3112    47.621100     191.0000     186.0100     166.5300
        3113    47.633300     202.0000     187.1400     166.5200
        3114    47.645600     202.0000     188.3900     166.5200
        3115    47.657800     210.0000     189.7900     166.5100
        3116    47.670100     194.0000     191.4400     166.5000
        3117    47.682300     218.0000     193.5000     166.4900
        3118    47.694600     167.0000     196.1500     166.4800
        3119    47.706800     193.0000     199.5700     166.4700
        3120    47.719100     212.0000     204.1900     166.4600
        3121    47.731300     186.0000     210.6900     166.4500
        3122    47.743600     209.0000     219.9900     166.4400
        3123    47.755800     236.0000     233.4700     166.4400
        3124    47.768100     287.0000     252.9500     166.4300
        3125    47.780300     262.0000     280.1800     166.4200
        3126    47.792600     334.0000     315.7800     166.4100
        3127    47.804800     388.0000     358.4000     166.4000
        3128    47.817100     394.0000     402.6300     166.3900
        3129    47.829300     413.0000     434.3100     166.3800
        3130    47.841600     454.0000     434.2300     166.3700
        3131    47.853800     435.0000     399.4300     166.3600
        3132    47.866100     391.0000     351.7000     166.3500
        3133    47.878300     310.0000     312.7700     166.3400
        3134    47.890600     305.0000     289.6100     166.3300
        3135    47.902800     280.0000     280.8700     166.3200
        3136    47.915100     298.0000     283.4200     166.3100
        3137    47.927300     281.0000     294.1800     166.3000
        3138    47.939600     354.0000     309.4800     166.2900
        3139    47.951800     332.0000     322.8700     166.2800
        3140    47.964100     366.0000     324.8300     166.2800
        3141    47.976300     299.0000     309.8800     166.2700
        3142    47.988600     270.0000     284.2900     166.2600
        3143    48.000800     257.0000     259.2200     166.2500
        3144    48.013100     210.0000     240.3400     166.2400
        3145    48.025400     199.0000     227.6100     166.2300
        3146    48.037600     237.0000     219.2000     166.2200
        3147    48.049900     189.0000     213.5000     166.2100
        3148    48.062100     198.0000     209.7200     166.2000
        3149    48.074400     202.0000     207.5700     166.1900
        3150    48.086600     229.0000     206.9400     166.1800
        3151    48.098900     208.0000     207.8700     166.1700
        3152    48.111100     201.0000     210.5900     166.1600
        3153    48.123400     211.0000     215.4900     166.1500
        3154    48.135600     219.0000     223.4100     166.1400
        3155    48.147900     240.0000     235.6600     166.1200
        3156    48.160100     279.0000     253.7600     166.1100
        3157    48.172400     281.0000     278.4500     166.1000
        3158    48.184600     321.0000     310.7700     166.0900
        3159    48.196900     331.0000     349.9400     166.0800
        3160    48.209100     421.0000     390.3400     166.0700
        3161    48.221400     465.0000     418.1000     166.0600
        3162    48.233600     406.0000     415.2700     166.0500
        3163    48.245900     393.0000     380.4400     166.0400
        3164    48.258100     360.0000     334.8700     166.0300
        3165    48.270400     314.0000     298.3500     166.0200
        3166    48.282600     275.0000     276.7000     166.0100
        3167    48.294900     257.0000     268.2000     166.0000
        3168    48.307100     289.0000     269.8300     165.9900
        3169    48.319400     264.0000     279.1800     165.9800
        3170    48.331600     305.0000     292.9100     165.9600
        3171    48.343900     324.0000     305.0600     165.9500
        3172    48.356100     346.0000     306.6700     165.9400
        3173    48.368400     297.0000     292.2600     165.9300
        3174    48.380600     246.0000     267.3000     165.9200
        3175    48.392900     249.0000     242.3700     165.9100
        3176    48.405100     213.0000     223.1100     165.9000
        3177    48.417400     186.0000     209.6900     165.8900
        3178    48.429600     190.0000     200.5300     165.8800
        3179    48.441900     199.0000     194.1700     165.8600
        3180    48.454100     209.0000     189.6000     165.8500
        3181    48.466400     191.0000     186.2200     165.8400
        3182    48.478600     187.0000     183.6500     165.8300
        3183    48.490900     210.0000     181.6400     165.8200
        3184    48.503100     185.0000     180.0400     165.8100
        3185    48.515400     195.0000     178.7400     165.7900
        3186    48.527600     163.0000     177.6900     165.7800
        3187    48.539900     167.0000     176.8200     165.7700
        3188    48.552100     170.0000     176.0400     165.7600
        3189    48.564400     200.0000     175.3200     165.7500
        3190    48.576600     187.0000     174.7400     165.7400
        3191    48.588900     174.0000     174.2600     165.7200
        3192    48.601100     186.0000     173.8700     165.7100
        3193    48.613400     205.0000     173.5700     165.7000
        3194    48.625600     162.0000     173.4300     165.6900
        3195    48.637900     151.0000     173.5600     165.6800
        3196    48.650100     178.0000     173.9000     165.6600
        3197    48.662400     165.0000     174.5400     165.6500
        3198    48.674700     183.0000     175.8700     165.6400
        3199    48.686900     166.0000     177.4400     165.6300
        3200    48.699100     189.0000     175.9400     165.6100
        3201    48.711400     167.0000     173.2300     165.6000
        3202    48.723700     165.0000     172.1300     165.5900
        3203    48.735900     159.0000     171.7000     165.5800
        3204    48.748200     163.0000     171.5400     165.5600
        3205    48.760400     155.0000     171.5400     165.5500
        3206    48.772700     196.0000     171.6900     165.5400
        3207    48.784900     169.0000     171.9600     165.5200
        3208    48.797200     180.0000     172.4700     165.5100
        3209    48.809400     171.0000     173.2700     165.5000
        3210    48.821700     192.0000     173.5700     165.4900
        3211    48.833900     159.0000     172.4300     165.4700
        3212    48.846200     171.0000     171.5000     165.4600
        3213    48.858400     190.0000     171.1700     165.4500
        3214    48.870700     170.0000     171.0700     165.4300
        3215    48.882900     172.0000     171.0400     165.4200
        3216    48.895200     179.0000     171.0500     165.4100
        3217    48.907400     149.0000     171.0900     165.3900
        3218    48.919700     173.0000     171.1400     165.3800
        3219    48.931900     167.0000     171.2100     165.3700
        3220    48.944200     159.0000     171.2900     165.3500
        3221    48.956400     163.0000     171.3800     165.3400
        3222    48.968700     177.0000     171.5000     165.3300
        3223    48.980900     180.0000     171.6200     165.3100
        3224    48.993200     197.0000     171.7600     165.3000
        3225    49.005400     153.0000     171.9300     165.2800
        3226    49.017700     169.0000     172.1300     165.2700
        3227    49.029900     183.0000     172.3900     165.2600
        3228    49.042200     176.0000     172.6700     165.2400
        3229    49.054400     169.0000     173.0400     165.2300
        3230    49.066700     151.0000     173.5400     165.2100
        3231    49.078900     162.0000     173.9300     165.2000
        3232    49.091200     180.0000     173.8200     165.1900
        3233    49.103400     173.0000     173.8500     165.1700
        3234    49.115700     177.0000     174.0700     165.1600
        3235    49.127900     178.0000     174.4000     165.1400
        3236    49.140200     182.0000     174.7900     165.1300
        3237    49.152400     181.0000     175.2500     165.1100
        3238    49.164700     182.0000     175.7800     165.1000
        3239    49.176900     187.0000     176.3700     165.0800
        3240    49.189200     152.0000     177.0200     165.0700
        3241    49.201400     152.0000     177.6700     165.0500
        3242    49.213700     182.0000     178.0700     165.0400
        3243    49.225900     168.0000     178.2000     165.0300
        3244    49.238200     155.0000     178.3800     165.0100
        3245    49.250400     181.0000     178.6600     164.9900
        3246    49.262700     172.0000     179.0500     164.9800
        3247    49.274900     187.0000     179.5200     164.9600
        3248    49.287200     175.0000     180.0800     164.9500
        3249    49.299400     162.0000     180.7200     164.9300
        3250    49.311700     189.0000     181.4800     164.9200
        3251    49.324000     184.0000     182.2800     164.9000
        3252    49.336200     184.0000     182.7000     164.8900
        3253    49.348500     192.0000     183.1300     164.8700
        3254    49.360700     169.0000     183.9900     164.8600
        3255    49.373000     178.0000     185.2100     164.8400
        3256    49.385200     191.0000     187.0600     164.8300
        3257    49.397500     171.0000     190.3400     164.8100
        3258    49.409700     188.0000     194.3900     164.7900
        3259    49.422000     181.0000     196.0900     164.7800
        3260    49.434200     167.0000     198.1400     164.7600
        3261    49.446500     189.0000     202.2900     164.7500
        3262    49.458700     159.0000     197.8800     164.7300
        3263    49.471000     178.0000     191.0100     164.7100
        3264    49.483200     163.0000     188.6400     164.7000
        3265    49.495500     173.0000     188.2300     164.6800
        3266    49.507700     189.0000     188.5900     164.6600
        3267    49.520000     166.0000     189.5600     164.6500
        3268    49.532200     162.0000     191.2600     164.6300
        3269    49.544500     175.0000     192.9800     164.6200
        3270    49.556700     203.0000     193.6500     164.6000
        3271    49.569000     171.0000     194.9700     164.5800
        3272    49.581200     193.0000     196.0100     164.5700
        3273    49.593500     174.0000     193.1600     164.5500
        3274    49.605700     206.0000     190.4700     164.5300
        3275    49.618000     188.0000     189.6500     164.5200
        3276    49.630200     187.0000     189.7400     164.5000
        3277    49.642500     200.0000     190.2800     164.4800
        3278    49.654700     188.0000     191.3200     164.4600
        3279    49.667000     202.0000     192.8800     164.4500
        3280    49.679200     213.0000     194.2100     164.4300
        3281    49.691500     193.0000     195.7500     164.4100
        3282    49.703700     176.0000     198.8800     164.3900
        3283    49.716000     215.0000     203.8000     164.3800
        3284    49.728200     201.0000     210.8600     164.3600
        3285    49.740500     225.0000     220.1800     164.3400
        3286    49.752700     234.0000     231.3800     164.3200
        3287    49.765000     263.0000     242.9000     164.3100
        3288    49.777200     252.0000     251.1600     164.2900
        3289    49.789500     290.0000     251.7100     164.2700
        3290    49.801700     260.0000     243.6100     164.2500
        3291    49.814000     227.0000     231.2000     164.2400
        3292    49.826200     237.0000     220.1300     164.2200
        3293    49.838500     236.0000     212.9400     164.2000
        3294    49.850700     216.0000     209.5900     164.1800
        3295    49.863000     217.0000     209.3600     164.1600
        3296    49.875200     249.0000     211.5500     164.1400
        3297    49.887500     212.0000     215.3700     164.1300
        3298    49.899700     215.0000     219.5400     164.1100
        3299    49.912000     227.0000     221.9800     164.0900
        3300    49.924200     228.0000     220.6300     164.0700
        3301    49.936500     218.0000     215.4900     164.0500
        3302    49.948700     223.0000     208.8500     164.0300
        3303    49.961000     206.0000     203.0100     164.0100
        3304    49.973300     191.0000     198.8200     164.0000
        3305    49.985500     195.0000     196.1800     163.9800
        3306    49.997800     174.0000     194.7500     163.9600
        3307    50.010000     198.0000     194.3100     163.9400
        3308    50.022300     193.0000     194.7600     163.9200
        3309    50.034500     209.0000     196.1600     163.9000
        3310    50.046800     205.0000     198.7000     163.8800
        3311    50.059000     226.0000     202.7800     163.8600
        3312    50.071300     228.0000     209.0500     163.8400
        3313    50.083500     222.0000     218.4600     163.8200
        3314    50.095800     215.0000     231.5600     163.8000
        3315    50.108000     256.0000     250.3000     163.7800
        3316    50.120300     275.0000     274.2000     163.7600
        3317    50.132500     285.0000     301.3700     163.7400
        3318    50.144800     304.0000     325.6600     163.7200
        3319    50.157000     305.0000     335.7300     163.7100
        3320    50.169300     322.0000     323.4700     163.6900
        3321    50.181500     300.0000     295.8600     163.6700
        3322    50.193800     249.0000     267.7800     163.6500
        3323    50.206000     257.0000     247.6600     163.6300
        3324    50.218300     216.0000     236.7700     163.6000
        3325    50.230500     226.0000     233.7400     163.5800
        3326    50.242800     234.0000     237.0400     163.5600
        3327    50.255000     233.0000     245.7000     163.5400
        3328    50.267300     240.0000     257.5600     163.5200
        3329    50.279500     242.0000     265.4200     163.5000
        3330    50.291800     227.0000     263.6900     163.4800
        3331    50.304000     249.0000     253.5100     163.4600
        3332    50.316300     246.0000     237.3700     163.4400
        3333    50.328500     224.0000     221.3300     163.4200
        3334    50.340800     211.0000     208.8800     163.4000
        3335    50.353000     194.0000     200.3500     163.3800
        3336    50.365300     186.0000     194.7800     163.3600
        3337    50.377500     192.0000     191.3200     163.3400
        3338    50.389800     178.0000     189.5100     163.3100
        3339    50.402000     189.0000     188.8100     163.2900
        3340    50.414300     192.0000     187.5500     163.2700
        3341    50.426500     179.0000     185.9700     163.2500
        3342    50.438800     178.0000     185.8300     163.2300
        3343    50.451000     220.0000     187.1300     163.2100
        3344    50.463300     184.0000     189.8500     163.1900
        3345    50.475500     166.0000     194.2200     163.1700
        3346    50.487800     217.0000     200.4100     163.1400
        3347    50.500000     199.0000     208.2600     163.1200
        3348    50.512300     213.0000     216.8100     163.1000
        3349    50.524500     243.0000     223.4900     163.0800
        3350    50.536800     262.0000     224.4600     163.0600
        3351    50.549000     260.0000     218.3900     163.0300
        3352    50.561300     228.0000     208.8500     163.0100
        3353    50.573500     192.0000     200.2700     162.9900
        3354    50.585800     205.0000     194.5000     162.9700
        3355    50.598000     198.0000     191.5200     162.9400
        3356    50.610300     204.0000     190.8300     162.9200
        3357    50.622600     185.0000     191.9800     162.9000
        3358    50.634800     171.0000     194.4800     162.8800
        3359    50.647100     213.0000     197.6100     162.8600
        3360    50.659300     199.0000     199.9700     162.8300
        3361    50.671600     197.0000     199.7300     162.8100
        3362    50.683800     208.0000     196.2100     162.7900
        3363    50.696100     214.0000     190.9200     162.7600
        3364    50.708300     160.0000     185.9000     162.7400
        3365    50.720600     191.0000     182.0500     162.7200
        3366    50.732800     189.0000     179.3500     162.7000
        3367    50.745100     152.0000     177.4800     162.6700
        3368    50.757300     176.0000     176.1700     162.6500
        3369    50.769600     172.0000     175.2200     162.6300
        3370    50.781800     147.0000     174.5200     162.6000
        3371    50.794100     181.0000     174.0200     162.5800
        3372    50.806300     154.0000     173.7200     162.5600
        3373    50.818600     173.0000     173.6800     162.5300
        3374    50.830800     189.0000     173.8500     162.5100
        3375    50.843100     186.0000     174.3200     162.4800
        3376    50.855300     169.0000     175.3600     162.4600
        3377    50.867600     176.0000     176.4500     162.4400
        3378    50.879800     210.0000     175.1100     162.4100
        3379    50.892100     197.0000     173.3200     162.3900
        3380    50.904300     160.0000     172.5600     162.3700
        3381    50.916600     180.0000     172.3300     162.3400
        3382    50.928800     182.0000     172.3500     162.3200
        3383    50.941100     162.0000     172.5500     162.2900
        3384    50.953300     176.0000     172.9700     162.2700
        3385    50.965600     177.0000     173.6000     162.2400
        3386    50.977800     170.0000     174.2900     162.2200
        3387    50.990100     195.0000     175.2800     162.2000
        3388    51.002300     165.0000     176.6000     162.1700
        3389    51.014600     192.0000     177.3400     162.1500
        3390    51.026800     168.0000     177.7600     162.1200
        3391    51.039100     179.0000     177.8400     162.1000
        3392    51.051300     203.0000     178.5200     162.0700
        3393    51.063600     184.0000     179.9400     162.0500
        3394    51.075800     184.0000     181.7300     162.0200
        3395    51.088100     195.0000     183.5000     162.0000
        3396    51.100300     188.0000     184.7500     161.9700
        3397    51.112600     184.0000     185.0900     161.9500
        3398    51.124800     197.0000     184.9900     161.9200
        3399    51.137100     186.0000     185.3600     161.9000
        3400    51.149300     208.0000     186.7400     161.8700
        3401    51.161600     198.0000     189.2900     161.8500
        3402    51.173800     212.0000     192.9200     161.8200
        3403    51.186100     207.0000     198.3900     161.8000
        3404    51.198300     218.0000     206.7400     161.7700
        3405    51.210600     216.0000     219.0000     161.7400
        3406    51.222800     244.0000     236.4400     161.7200
        3407    51.235100     286.0000     259.9400     161.6900
        3408    51.247300     308.0000     289.3400     161.6700
        3409    51.259600     355.0000     322.5800     161.6400
        3410    51.271900     365.0000     352.7100     161.6200
        3411    51.284100     389.0000     366.1000     161.5900
        3412    51.296400     391.0000     352.2300     161.5600
        3413    51.308600     308.0000     318.7600     161.5400
        3414    51.320900     275.0000     284.1900     161.5100
        3415    51.333100     268.0000     259.2400     161.4800
        3416    51.345400     238.0000     244.2500     161.4600
        3417    51.357600     235.0000     237.3300     161.4300
        3418    51.369900     226.0000     238.6800     161.4000
        3419    51.382100     241.0000     246.4000     161.3800
        3420    51.394400     249.0000     258.3100     161.3500
        3421    51.406600     255.0000     270.6100     161.3300
        3422    51.418900     269.0000     276.8500     161.3000
        3423    51.431100     297.0000     271.1500     161.2700
        3424    51.443400     261.0000     254.9000     161.2500
        3425    51.455600     227.0000     235.9000     161.2200
        3426    51.467900     214.0000     220.0400     161.1900
        3427    51.480100     185.0000     208.0000     161.1600
        3428    51.492400     168.0000     198.4900     161.1400
        3429    51.504600     163.0000     191.4500     161.1100
        3430    51.516900     169.0000     186.5300     161.0800
        3431    51.529100     193.0000     183.2200     161.0600
        3432    51.541400     181.0000     180.9700     161.0300
        3433    51.553600     191.0000     179.0100     161.0000
        3434    51.565900     181.0000     177.4600     160.9700
        3435    51.578100     179.0000     176.5400     160.9500
        3436    51.590400     163.0000     175.9800     160.9200
        3437    51.602600     148.0000     175.5600     160.8900
        3438    51.614900     162.0000     175.0400     160.8600
        3439    51.627100     190.0000     174.3200     160.8400
        3440    51.639400     142.0000     173.4700     160.8100
        3441    51.651600     188.0000     172.7100     160.7800
        3442    51.663900     165.0000     172.1700     160.7500
        3443    51.676100     171.0000     171.8800     160.7200
        3444    51.688400     172.0000     171.7000     160.7000
        3445    51.700600     153.0000     171.6600     160.6700
        3446    51.712900     153.0000     171.9500     160.6400
        3447    51.725100     174.0000     172.8800     160.6100
        3448    51.737400     200.0000     174.3300     160.5800
        3449    51.749600     171.0000     173.8800     160.5500
        3450    51.761900     159.0000     171.2800     160.5300
        3451    51.774100     169.0000     170.0000     160.5000
        3452    51.786400     148.0000     169.4300     160.4700
        3453    51.798600     175.0000     169.1400     160.4400
        3454    51.810900     174.0000     168.9700     160.4100
        3455    51.823100     161.0000     168.9100     160.3800
        3456    51.835400     176.0000     168.9700     160.3500
        3457    51.847600     165.0000     169.1300     160.3300
        3458    51.859900     169.0000     169.4900     160.3000
        3459    51.872100     158.0000     170.1100     160.2700
        3460    51.884400     195.0000     170.2600     160.2400
        3461    51.896700     192.0000     169.1900     160.2100
        3462    51.908900     178.0000     168.2700     160.1800
        3463    51.921200     155.0000     167.8300     160.1500
        3464    51.933400     169.0000     167.6000     160.1200
        3465    51.945700     143.0000     167.4300     160.0900
        3466    51.957900     136.0000     167.2900     160.0600
        3467    51.970200     166.0000     167.1800     160.0300
        3468    51.982400     150.0000     167.0700     160.0000
        3469    51.994700     165.0000     166.9700     159.9800
        3470    52.006900     151.0000     166.8800     159.9500
        3471    52.019200     147.0000     166.8000     159.9200
        3472    52.031400     180.0000     166.7200     159.8900
        3473    52.043700     155.0000     166.6600     159.8600
        3474    52.055900     152.0000     166.6000     159.8300
        3475    52.068200     182.0000     166.5500     159.8000
        3476    52.080400     159.0000     166.5200     159.7700
        3477    52.092700     162.0000     166.5000     159.7400
        3478    52.104900     157.0000     166.5000     159.7100
        3479    52.117200     165.0000     166.5100     159.6800
        3480    52.129400     185.0000     166.5600     159.6500
        3481    52.141700     161.0000     166.6400     159.6200
        3482    52.153900     153.0000     166.7300     159.5900
        3483    52.166200     156.0000     166.6800     159.5600
        3484    52.178400     154.0000     166.6000     159.5300
        3485    52.190700     177.0000     166.5900     159.5000
        3486    52.202900     175.0000     166.6200     159.4700
        3487    52.215200     176.0000     166.6800     159.4400
        3488    52.227400     175.0000     166.7700     159.4100
        3489    52.239700     159.0000     166.9100     159.3800
        3490    52.251900     177.0000     167.1200     159.3500
        3491    52.264200     188.0000     167.4400     159.3100
        3492    52.276400     185.0000     167.9500     159.2800
        3493    52.288700     140.0000     168.7200     159.2500
        3494    52.300900     158.0000     169.7600     159.2200
        3495    52.313200     186.0000     171.3800     159.1900
        3496    52.325400     190.0000     173.8000     159.1600
        3497    52.337700     178.0000     175.9500     159.1300
        3498    52.349900     172.0000     177.8800     159.1000
        3499    52.362200     177.0000     181.7300     159.0700
        3500    52.374400     231.0000     187.0000     159.0400
        3501    52.386700     199.0000     192.2800     159.0100
        3502    52.398900     207.0000     194.3800     158.9700
        3503    52.411200     209.0000     191.0500     158.9400
        3504    52.423400     200.0000     184.9600     158.9100
        3505    52.435700     200.0000     179.9200     158.8800
        3506    52.447900     177.0000     177.0700     158.8500
        3507    52.460200     186.0000     176.0700     158.8200
        3508    52.472400     181.0000     176.1700     158.7900
        3509    52.484700     194.0000     176.5400     158.7600
        3510    52.496900     182.0000     177.7400     158.7200
        3511    52.509200     183.0000     179.9800     158.6900
        3512    52.521400     189.0000     182.7200     158.6600
        3513    52.533700     206.0000     184.7900     158.6300
        3514    52.546000     200.0000     184.7000     158.6000
        3515    52.558200     200.0000     182.5200     158.5700
        3516    52.570500     186.0000     180.0000     158.5400
        3517    52.582700     183.0000     178.3500     158.5000
        3518    52.595000     188.0000     177.7000     158.4700
        3519    52.607200     165.0000     177.7600     158.4400
        3520    52.619500     187.0000     178.3200     158.4100
        3521    52.631700     152.0000     179.2500     158.3800
        3522    52.644000     190.0000     180.4800     158.3400
        3523    52.656200     180.0000     181.9800     158.3100
        3524    52.668500     193.0000     183.7400     158.2800
        3525    52.680700     162.0000     185.7400     158.2500
        3526    52.693000     188.0000     187.9500     158.2200
        3527    52.705200     197.0000     190.3500     158.1800
        3528    52.717500     189.0000     192.9000     158.1500
        3529    52.729700     172.0000     195.6100     158.1200
        3530    52.742000     170.0000     198.5100     158.0900
        3531    52.754200     191.0000     201.7800     158.0600
        3532    52.766500     202.0000     205.5600     158.0200
        3533    52.778700     190.0000     210.1400     157.9900
        3534    52.791000     193.0000     216.1500     157.9600
        3535    52.803200     229.0000     223.5700     157.9300
        3536    52.815500     224.0000     230.1800     157.8900
        3537    52.827700     219.0000     238.2500     157.8600
        3538    52.840000     241.0000     251.0200     157.8300
        3539    52.852200     271.0000     269.2900     157.8000
        3540    52.864500     328.0000     295.0100     157.7600
        3541    52.876700     326.0000     331.5400     157.7300
        3542    52.889000     403.0000     383.6500     157.7000
        3543    52.901200     505.0000     456.9100     157.6700
        3544    52.913500     615.0000     555.4700     157.6300
        3545    52.925700     679.0000     678.5400     157.6000
        3546    52.938000     832.0000     815.0500     157.5700
        3547    52.950200     937.0000     932.3300     157.5300
        3548    52.962500     967.0000     977.2900     157.5000
        3549    52.974700     961.0000     920.1600     157.4700
        3550    52.987000     871.0000     794.4800     157.4400
        3551    52.999200     702.0000     659.0000     157.4000
        3552    53.011500     562.0000     549.2900     157.3700
        3553    53.023700     485.0000     483.3300     157.3400
        3554    53.036000     434.0000     454.9300     157.3000
        3555    53.048200     459.0000     456.7200     157.2700
        3556    53.060500     478.0000     482.8600     157.2400
        3557    53.072700     475.0000     526.7200     157.2100
        3558    53.085000     541.0000     576.4000     157.1700
        3559    53.097200     614.0000     610.2000     157.1400
        3560    53.109500     607.0000     604.2000     157.1100
        3561    53.121700     525.0000     553.8600     157.0700
        3562    53.134000     476.0000     478.6500     157.0400
        3563    53.146200     406.0000     400.8900     157.0100
        3564    53.158500     336.0000     339.5300     156.9700
        3565    53.170700     279.0000     296.9200     156.9400
        3566    53.183000     283.0000     267.8800     156.9100
        3567    53.195200     250.0000     247.8300     156.8700
        3568    53.207500     231.0000     233.4100     156.8400
        3569    53.219800     204.0000     223.0100     156.8100
        3570    53.232000     204.0000     215.4900     156.7700
        3571    53.244300     220.0000     210.0900     156.7400
        3572    53.256500     190.0000     206.0100     156.7100
        3573    53.268800     204.0000     202.9100     156.6700
        3574    53.281000     238.0000     199.4600     156.6400
        3575    53.293300     213.0000     196.1500     156.6100
        3576    53.305500     175.0000     194.2600     156.5700
        3577    53.317800     181.0000     193.6100     156.5400
        3578    53.330000     177.0000     194.3700     156.5100
        3579    53.342300     201.0000     196.0500     156.4700
        3580    53.354500     206.0000     195.0700     156.4400
        3581    53.366800     193.0000     193.0700     156.4000
        3582    53.379000     172.0000     193.7100     156.3700
        3583    53.391300     223.0000     196.0200     156.3400
        3584    53.403500     215.0000     198.8400     156.3000
        3585    53.415800     199.0000     203.3900     156.2700
        3586    53.428000     195.0000     211.1900     156.2400
        3587    53.440300     219.0000     223.0600     156.2000
        3588    53.452500     267.0000     239.8600     156.1700
        3589    53.464800     265.0000     261.9900     156.1400
        3590    53.477000     262.0000     288.2800     156.1000
        3591    53.489300     310.0000     313.4100     156.0700
        3592    53.501500     313.0000     326.6000     156.0300
        3593    53.513800     323.0000     320.3300     156.0000
        3594    53.526000     311.0000     297.6200     155.9700
        3595    53.538300     280.0000     270.1400     155.9300
        3596    53.550500     265.0000     247.1800     155.9000
        3597    53.562800     236.0000     232.0000     155.8700
        3598    53.575000     254.0000     224.1600     155.8300
        3599    53.587300     241.0000     222.3900     155.8000
        3600    53.599500     210.0000     225.7000     155.7600
        3601    53.611800     242.0000     233.1300     155.7300
        3602    53.624000     245.0000     243.1000     155.7000
        3603    53.636300     261.0000     252.3600     155.6600
        3604    53.648500     233.0000     255.9500     155.6300
        3605    53.660800     228.0000     250.4400     155.6000
        3606    53.673000     223.0000     237.6800     155.5600
        3607    53.685300     220.0000     222.8300     155.5300
        3608    53.697500     225.0000     209.5400     155.4900
        3609    53.709800     198.0000     198.9900     155.4600
        3610    53.722000     185.0000     191.1300     155.4300
        3611    53.734300     181.0000     185.4800     155.3900
        3612    53.746500     191.0000     181.4900     155.3600
        3613    53.758800     171.0000     178.6900     155.3200
        3614    53.771000     193.0000     176.7600     155.2900
        3615    53.783300     169.0000     175.4700     155.2600
        3616    53.795500     168.0000     174.6600     155.2200
        3617    53.807800     204.0000     174.1400     155.1900
        3618    53.820000     174.0000     173.6600     155.1600
        3619    53.832300     179.0000     172.9800     155.1200
        3620    53.844600     169.0000     172.0100     155.0900
        3621    53.856800     176.0000     170.9000     155.0500
        3622    53.869100     179.0000     169.8900     155.0200
        3623    53.881300     187.0000     169.0900     154.9900
        3624    53.893600     183.0000     168.5300     154.9500
        3625    53.905800     171.0000     168.1700     154.9200
        3626    53.918100     179.0000     167.9600     154.8900
        3627    53.930300     165.0000     167.8900     154.8500
        3628    53.942600     150.0000     167.9200     154.8200
        3629    53.954800     165.0000     168.0600     154.7800
        3630    53.967100     165.0000     168.3100     154.7500
        3631    53.979300     183.0000     168.6600     154.7200
        3632    53.991600     156.0000     169.2000     154.6800
        3633    54.003800     157.0000     170.0500     154.6500
        3634    54.016100     162.0000     171.0500     154.6200
        3635    54.028300     169.0000     171.9500     154.5800
        3636    54.040600     185.0000     173.7700     154.5500
        3637    54.052800     173.0000     176.5100     154.5100
        3638    54.065100     192.0000     177.5100     154.4800
        3639    54.077300     157.0000     176.4700     154.4500
        3640    54.089600     177.0000     177.6200     154.4100
        3641    54.101800     180.0000     180.5400     154.3800
        3642    54.114100     172.0000     185.2800     154.3500
        3643    54.126300     224.0000     192.4600     154.3100
        3644    54.138600     202.0000     202.1000     154.2800
        3645    54.150800     219.0000     212.4900     154.2500
        3646    54.163100     218.0000     227.3500     154.2100
        3647    54.175300     229.0000     248.8600     154.1800
        3648    54.187600     262.0000     276.0600     154.1400
        3649    54.199800     289.0000     304.8100     154.1100
        3650    54.212100     304.0000     324.7500     154.0800
        3651    54.224300     300.0000     324.5800     154.0400
        3652    54.236600     322.0000     303.8500     154.0100
        3653    54.248800     253.0000     274.5300     153.9800
        3654    54.261100     240.0000     249.1200     153.9400
        3655    54.273300     202.0000     232.3900     153.9100
        3656    54.285600     202.0000     223.6700     153.8800
        3657    54.297800     211.0000     220.7000     153.8400
        3658    54.310100     231.0000     223.6600     153.8100
        3659    54.322300     237.0000     232.6200     153.7800
        3660    54.334600     240.0000     246.5400     153.7400
        3661    54.346800     288.0000     263.1300     153.7100
        3662    54.359100     278.0000     277.7300     153.6800
        3663    54.371300     283.0000     284.6600     153.6400
        3664    54.383600     288.0000     281.6400     153.6100
        3665    54.395800     302.0000     270.4900     153.5800
        3666    54.408100     269.0000     254.3100     153.5500
        3667    54.420300     267.0000     237.0400     153.5100
        3668    54.432600     212.0000     220.9000     153.4800
        3669    54.444800     198.0000     205.4400     153.4500
        3670    54.457100     184.0000     194.5500     153.4100
        3671    54.469400     192.0000     188.4900     153.3800
        3672    54.481600     208.0000     185.6900     153.3500
        3673    54.493900     168.0000     185.2700     153.3100
        3674    54.506100     188.0000     186.7300     153.2800
        3675    54.518400     207.0000     189.2700     153.2500
        3676    54.530600     215.0000     192.0800     153.2200
        3677    54.542900     184.0000     193.4700     153.1800
        3678    54.555100     207.0000     192.1400     153.1500
        3679    54.567400     173.0000     188.5600     153.1200
        3680    54.579600     195.0000     183.5600     153.0900
        3681    54.591900     147.0000     177.5900     153.0500
        3682    54.604100     167.0000     172.5900     153.0200
        3683    54.616400     167.0000     169.2500     152.9900
        3684    54.628600     150.0000     167.0800     152.9600
        3685    54.640900     148.0000     165.6300     152.9200
        3686    54.653100     166.0000     164.6600     152.8900
        3687    54.665400     166.0000     163.9400     152.8600
        3688    54.677600     153.0000     163.4600     152.8300
        3689    54.689900     147.0000     163.2100     152.7900
        3690    54.702100     194.0000     163.1100     152.7600
        3691    54.714400     160.0000     163.0500     152.7300
        3692    54.726600     193.0000     162.9500     152.7000
        3693    54.738900     167.0000     162.7500     152.6700
        3694    54.751100     166.0000     162.5400     152.6300
        3695    54.763400     157.0000     162.4300     152.6000
        3696    54.775600     171.0000     162.4800     152.5700
        3697    54.787900     174.0000     162.7500     152.5400
        3698    54.800100     158.0000     163.2300     152.5100
        3699    54.812400     171.0000     164.0300     152.4700
        3700    54.824600     168.0000     165.2300     152.4400
        3701    54.836900     173.0000     166.9800     152.4100
        3702    54.849100     165.0000     169.5200     152.3800
        3703    54.861400     191.0000     173.2100     152.3500
        3704    54.873600     181.0000     178.5600     152.3200
        3705    54.885900     196.0000     186.0500     152.2900
        3706    54.898100     196.0000     195.8700     152.2500
        3707    54.910400     207.0000     207.4400     152.2200
        3708    54.922600     204.0000     218.5100     152.1900
        3709    54.934900     218.0000     224.6600     152.1600
        3710    54.947100     177.0000     222.0100     152.1300
        3711    54.959400     232.0000     211.9300     152.1000
        3712    54.971600     202.0000     199.5500     152.0700
        3713    54.983900     167.0000     189.2500     152.0400
        3714    54.996100     187.0000     182.6300     152.0100
        3715    55.008400     179.0000     179.3100     151.9700
        3716    55.020600     178.0000     178.7200     151.9400
        3717    55.032900     160.0000     180.5400     151.9100
        3718    55.045100     184.0000     184.7500     151.8800
        3719    55.057400     195.0000     190.3600     151.8500
        3720    55.069600     182.0000     193.6900     151.8200
        3721    55.081900     171.0000     194.3900     151.7900
        3722    55.094100     203.0000     192.3600     151.7600
        3723    55.106400     185.0000     187.1900     151.7300
        3724    55.118700     180.0000     180.8800     151.7000
        3725    55.130900     157.0000     175.3000     151.6700
        3726    55.143200     203.0000     170.2500     151.6400
        3727    55.155400     145.0000     166.3300     151.6100
        3728    55.167700     162.0000     163.9700     151.5800
        3729    55.179900     144.0000     162.5800     151.5500
        3730    55.192200     185.0000     161.9500     151.5200
        3731    55.204400     150.0000     161.7000     151.4900
        3732    55.216700     169.0000     160.7900     151.4600
        3733    55.228900     160.0000     159.4700     151.4300
        3734    55.241200     170.0000     158.6800     151.4000
        3735    55.253400     162.0000     158.3500     151.3700
        3736    55.265700     143.0000     158.3300     151.3400
        3737    55.277900     182.0000     158.5400     151.3100
        3738    55.290200     169.0000     158.5600     151.2800
        3739    55.302400     198.0000     158.5100     151.2600
        3740    55.314700     162.0000     159.0300     151.2300
        3741    55.326900     183.0000     159.9800     151.2000
        3742    55.339200     195.0000     159.5200     151.1700
        3743    55.351400     164.0000     157.8500     151.1400
        3744    55.363700     179.0000     157.0600     151.1100
        3745    55.375900     160.0000     156.7300     151.0800
        3746    55.388200     174.0000     156.6200     151.0500
        3747    55.400400     154.0000     156.6200     151.0300
        3748    55.412700     130.0000     156.7100     151.0000
        3749    55.424900     165.0000     156.9100     150.9700
        3750    55.437200     161.0000     157.2600     150.9400
        3751    55.449400     167.0000     157.7500     150.9100
        3752    55.461700     178.0000     158.4700     150.8900
        3753    55.473900     167.0000     159.4100     150.8600
        3754    55.486200     164.0000     160.0600     150.8300
        3755    55.498400     166.0000     160.2800     150.8000
        3756    55.510700     150.0000     161.3500     150.7700
        3757    55.522900     170.0000     163.7800     150.7500
        3758    55.535200     177.0000     165.4200     150.7200
        3759    55.547400     132.0000     163.0600     150.6900
        3760    55.559700     142.0000     159.7300     150.6600
        3761    55.571900     174.0000     158.4900     150.6400
        3762    55.584200     167.0000     158.5400     150.6100
        3763    55.596400     158.0000     158.8700     150.5800
        3764    55.608700     165.0000     158.2700     150.5600
        3765    55.620900     169.0000     157.6500     150.5300
        3766    55.633200     145.0000     157.6000     150.5000
        3767    55.645400     174.0000     157.9400     150.4800
        3768    55.657700     146.0000     158.6900     150.4500
        3769    55.669900     138.0000     159.9900     150.4200
        3770    55.682200     140.0000     161.3100     150.4000
        3771    55.694400     168.0000     161.2600     150.3700
        3772    55.706700     153.0000     160.2300     150.3500
        3773    55.718900     160.0000     159.2700     150.3200
        3774    55.731200     159.0000     158.6300     150.2900
        3775    55.743400     159.0000     158.6000     150.2700
        3776    55.755700     147.0000     158.4500     150.2400
        3777    55.768000     149.0000     158.1600     150.2200
        3778    55.780200     178.0000     158.1000     150.1900
        3779    55.792500     192.0000     158.2400     150.1700
        3780    55.804700     166.0000     158.5200     150.1400
        3781    55.817000     157.0000     158.9200     150.1200
        3782    55.829200     165.0000     159.4900     150.0900
        3783    55.841500     166.0000     160.2800     150.0700
        3784    55.853700     169.0000     161.3300     150.0400
        3785    55.866000     162.0000     162.5200     150.0200
        3786    55.878200     160.0000     163.8300     149.9900
        3787    55.890500     186.0000     165.7500     149.9700
        3788    55.902700     179.0000     168.6100     149.9500
        3789    55.915000     178.0000     172.7700     149.9200
        3790    55.927200     192.0000     178.7900     149.9000
        3791    55.939500     201.0000     187.4100     149.8700
        3792    55.951700     174.0000     199.3200     149.8500
        3793    55.964000     187.0000     214.8600     149.8300
        3794    55.976200     230.0000     232.8700     149.8000
        3795    55.988500     228.0000     248.6300     149.7800
        3796    56.000700     262.0000     256.2400     149.7600
        3797    56.013000     245.0000     251.4200     149.7300
        3798    56.025200     241.0000     236.1300     149.7100
        3799    56.037500     223.0000     218.1500     149.6900
        3800    56.049700     207.0000     203.3600     149.6600
        3801    56.062000     180.0000     193.4800     149.6400
        3802    56.074200     161.0000     188.0900     149.6200
        3803    56.086500     169.0000     186.4500     149.6000
        3804    56.098700     183.0000     188.0300     149.5800
        3805    56.111000     209.0000     192.4800     149.5500
        3806    56.123200     229.0000     199.1800     149.5300
        3807    56.135500     208.0000     206.0700     149.5100
        3808    56.147700     220.0000     210.0400     149.4900
        3809    56.160000     204.0000     209.0200     149.4700
        3810    56.172200     201.0000     202.4700     149.4500
        3811    56.184500     186.0000     192.9900     149.4200
        3812    56.196700     168.0000     183.9400     149.4000
        3813    56.209000     189.0000     176.9600     149.3800
        3814    56.221200     194.0000     172.1500     149.3600
        3815    56.233500     158.0000     169.0500     149.3400
        3816    56.245700     176.0000     167.2400     149.3200
        3817    56.258000     182.0000     166.4400     149.3000
        3818    56.270200     157.0000     166.5600     149.2800
        3819    56.282500     168.0000     167.5600     149.2600
        3820    56.294700     184.0000     169.3900     149.2400
        3821    56.307000     175.0000     172.2000     149.2200
        3822    56.319200     186.0000     175.9200     149.2000
        3823    56.331500     161.0000     179.8700     149.1800
        3824    56.343700     188.0000     182.5900     149.1600
        3825    56.356000     194.0000     182.4500     149.1400
        3826    56.368200     180.0000     179.4100     149.1300
        3827    56.380500     153.0000     175.3300     149.1100
        3828    56.392800     190.0000     172.0000     149.0900
        3829    56.405000     171.0000     170.1400     149.0700
        3830    56.417300     185.0000     169.7900     149.0500
        3831    56.429500     180.0000     170.8300     149.0300
        3832    56.441800     179.0000     173.5000     149.0200
        3833    56.454000     176.0000     178.0100     149.0000
        3834    56.466300     173.0000     184.7200     148.9800
        3835    56.478500     196.0000     193.8300     148.9600
        3836    56.490800     217.0000     204.9800     148.9500
        3837    56.503000     208.0000     216.7100     148.9300
        3838    56.515300     215.0000     226.3100     148.9100
        3839    56.527500     255.0000     230.0000     148.8900
        3840    56.539800     220.0000     225.0500     148.8800
        3841    56.552000     213.0000     213.3200     148.8600
        3842    56.564300     204.0000     200.0800     148.8500
        3843    56.576500     178.0000     189.2500     148.8300
        3844    56.588800     181.0000     181.8900     148.8100
        3845    56.601000     198.0000     177.6800     148.8000
        3846    56.613300     183.0000     175.9900     148.7800
        3847    56.625500     170.0000     176.2400     148.7700
        3848    56.637800     173.0000     178.3300     148.7500
        3849    56.650000     190.0000     181.9900     148.7400
        3850    56.662300     179.0000     186.3400     148.7200
        3851    56.674500     189.0000     189.7100     148.7100
        3852    56.686800     205.0000     189.9800     148.6900
        3853    56.699000     178.0000     186.3100     148.6800
        3854    56.711300     168.0000     180.2000     148.6600
        3855    56.723500     167.0000     173.9800     148.6500
        3856    56.735800     180.0000     168.9700     148.6400
        3857    56.748000     173.0000     165.3800     148.6200
        3858    56.760300     181.0000     162.9100     148.6100
        3859    56.772500     163.0000     161.2100     148.6000
        3860    56.784800     150.0000     160.0300     148.5800
        3861    56.797000     181.0000     159.2900     148.5700
        3862    56.809300     152.0000     158.9800     148.5600
        3863    56.821500     151.0000     159.0100     148.5500
        3864    56.833800     176.0000     158.7900     148.5300
        3865    56.846000     178.0000     157.9200     148.5200
        3866    56.858300     144.0000     157.2800     148.5100
        3867    56.870500     189.0000     157.0000     148.5000
        3868    56.882800     158.0000     156.9800     148.4900
        3869    56.895000     167.0000     157.2000     148.4800
        3870    56.907300     154.0000     157.6500     148.4600
        3871    56.919500     168.0000     158.4800     148.4500
        3872    56.931800     172.0000     159.8700     148.4400
        3873    56.944000     147.0000     160.8800     148.4300
        3874    56.956300     156.0000     159.5400     148.4200
        3875    56.968500     179.0000     158.5300     148.4100
        3876    56.980800     151.0000     158.3000     148.4000
        3877    56.993000     165.0000     158.1400     148.3900
        3878    57.005300     145.0000     157.9700     148.3800
        3879    57.017500     147.0000     158.0300     148.3700
        3880    57.029800     182.0000     158.3700     148.3600
        3881    57.042100     176.0000     158.9800     148.3600
        3882    57.054300     162.0000     159.9900     148.3500
        3883    57.066600     162.0000     161.2900     148.3400
        3884    57.078800     173.0000     162.0300     148.3300
        3885    57.091100     192.0000     162.6500     148.3200
        3886    57.103300     184.0000     163.3600     148.3100
        3887    57.115600     146.0000     163.8700     148.3100
        3888    57.127800     180.0000     165.2200     148.3000
        3889    57.140100     190.0000     167.7100     148.2900
        3890    57.152300     188.0000     171.5000     148.2900
        3891    57.164600     183.0000     176.9100     148.2800
        3892    57.176800     155.0000     184.2100     148.2700
        3893    57.189100     188.0000     193.2200     148.2700
        3894    57.201300     180.0000     202.7800     148.2600
        3895    57.213600     197.0000     209.9700     148.2600
        3896    57.225800     191.0000     210.9700     148.2500
        3897    57.238100     216.0000     204.9400     148.2400
        3898    57.250300     208.0000     196.0400     148.2400
        3899    57.262600     188.0000     188.5300     148.2400
        3900    57.274800     187.0000     184.2400     148.2300
        3901    57.287100     167.0000     183.4700     148.2300
        3902    57.299300     187.0000     184.8300     148.2200
        3903    57.311600     180.0000     185.9900     148.2200
        3904    57.323800     193.0000     190.3300     148.2100
        3905    57.336100     186.0000     198.7900     148.2100
        3906    57.348300     192.0000     210.8500     148.2100
        3907    57.360600     221.0000     225.1000     148.2100
        3908    57.372800     235.0000     238.3100     148.2000
        3909    57.385100     258.0000     245.3400     148.2000
        3910    57.397300     262.0000     241.8700     148.2000
        3911    57.409600     220.0000     228.9100     148.2000
        3912    57.421800     203.0000     212.6800     148.1900
        3913    57.434100     218.0000     198.8100     148.1900
        3914    57.446300     195.0000     189.1800     148.1900
        3915    57.458600     199.0000     182.7200     148.1900
        3916    57.470800     192.0000     178.2800     148.1900
        3917    57.483100     191.0000     176.4300     148.1900
        3918    57.495300     190.0000     177.0100     148.1900
        3919    57.507600     170.0000     179.5700     148.1900
        3920    57.519800     191.0000     183.4900     148.1900
        3921    57.532100     198.0000     187.5500     148.1900
        3922    57.544300     180.0000     189.7000     148.1900
        3923    57.556600     192.0000     188.0900     148.1900
        3924    57.568800     193.0000     182.8800     148.1900
        3925    57.581100     181.0000     176.3000     148.2000
        3926    57.593300     167.0000     170.3900     148.2000
        3927    57.605600     194.0000     165.9100     148.2000
        3928    57.617800     153.0000     162.7300     148.2000
        3929    57.630100     165.0000     160.5100     148.2000
        3930    57.642300     166.0000     158.9300     148.2100
        3931    57.654600     178.0000     157.7800     148.2100
        3932    57.666800     168.0000     156.9400     148.2100
        3933    57.679100     148.0000     156.3300     148.2200
        3934    57.691400     167.0000     155.8600     148.2200
        3935    57.703600     131.0000     155.5400     148.2300
        3936    57.715900     161.0000     155.3700     148.2300
        3937    57.728100     173.0000     155.3600     148.2400
        3938    57.740400     167.0000     155.2600     148.2400
        3939    57.752600     140.0000     154.9600     148.2500
        3940    57.764900     146.0000     154.7900     148.2500
        3941    57.777100     172.0000     154.5600     148.2600
        3942    57.789400     151.0000     154.4700     148.2600
        3943    57.801600     154.0000     154.5200     148.2700
        3944    57.813900     164.0000     154.7100     148.2800
        3945    57.826100     152.0000     155.0400     148.2900
        3946    57.838400     172.0000     155.5700     148.2900
        3947    57.850600     148.0000     156.3700     148.3000
        3948    57.862900     154.0000     157.5400     148.3100
        3949    57.875100     169.0000     159.1700     148.3200
        3950    57.887400     149.0000     161.2200     148.3200
        3951    57.899600     146.0000     163.3900     148.3300
        3952    57.911900     157.0000     165.1300     148.3400
        3953    57.924100     147.0000     165.7700     148.3500
        3954    57.936400     196.0000     164.8200     148.3600
        3955    57.948600     159.0000     162.7200     148.3700
        3956    57.960900     135.0000     160.4100     148.3800
        3957    57.973100     151.0000     158.5200     148.3900
        3958    57.985400     149.0000     157.2200     148.4000
        3959    57.997600     152.0000     156.4600     148.4200
        3960    58.009900     162.0000     156.1500     148.4300
        3961    58.022100     147.0000     156.2300     148.4400
        3962    58.034400     158.0000     156.6400     148.4500
        3963    58.046600     168.0000     157.3300     148.4600
        3964    58.058900     175.0000     158.1400     148.4800
        3965    58.071100     154.0000     158.7800     148.4900
        3966    58.083400     145.0000     158.8900     148.5000
        3967    58.095600     167.0000     158.2900     148.5200
        3968    58.107900     152.0000     157.1500     148.5300
        3969    58.120100     143.0000     155.8900     148.5400
        3970    58.132400     153.0000     154.8200     148.5600
        3971    58.144600     148.0000     154.0000     148.5700
        3972    58.156900     156.0000     153.4100     148.5900
        3973    58.169100     159.0000     152.9800     148.6100
        3974    58.181400     162.0000     152.6700     148.6200
        3975    58.193600     161.0000     152.4300     148.6400
        3976    58.205900     160.0000     152.2400     148.6500
        3977    58.218100     161.0000     152.1000     148.6700
        3978    58.230400     154.0000     151.9800     148.6900
        3979    58.242600     151.0000     151.8800     148.7100
        3980    58.254900     169.0000     151.8100     148.7200
        3981    58.267100     147.0000     151.7400     148.7400
        3982    58.279400     152.0000     151.6900     148.7600
        3983    58.291600     153.0000     151.6500     148.7800
        3984    58.303900     173.0000     151.6200     148.8000
        3985    58.316200     152.0000     151.6100     148.8200
        3986    58.328400     143.0000     151.6100     148.8400
        3987    58.340700     167.0000     151.6600     148.8600
        3988    58.352900     169.0000     151.7700     148.8800
        3989    58.365200     142.0000     151.9600     148.9000
        3990    58.377400     152.0000     152.3000     148.9200
        3991    58.389700     163.0000     152.7800     148.9400
        3992    58.401900     133.0000     152.7300     148.9600
        3993    58.414200     149.0000     152.1200     148.9900
        3994    58.426400     164.0000     151.8600     149.0100
        3995    58.438700     144.0000     151.8000     149.0300
        3996    58.450900     143.0000     151.8700     149.0500
        3997    58.463200     138.0000     152.0400     149.0800
        3998    58.475400     149.0000     152.3600     149.1000
        3999    58.487700     152.0000     152.6500     149.1300
        4000    58.499900     156.0000     152.4100     149.1500
        4001    58.512200     127.0000     152.1400     149.1800
        4002    58.524400     147.0000     152.1200     149.2000
        4003    58.536700     166.0000     152.2600     149.2300
        4004    58.548900     142.0000     152.4800     149.2500
        4005    58.561200     158.0000     152.5000     149.2800
        4006    58.573400     162.0000     152.3100     149.3100
        4007    58.585700     160.0000     152.2300     149.3300
        4008    58.597900     149.0000     152.2900     149.3600
        4009    58.610200     164.0000     152.4600     149.3900
        4010    58.622400     152.0000     152.7300     149.4200
        4011    58.634700     170.0000     153.1100     149.4500
        4012    58.646900     142.0000     153.3500     149.4800
        4013    58.659200     177.0000     153.4800     149.5100
        4014    58.671400     139.0000     153.9100     149.5300
        4015    58.683700     150.0000     154.8100     149.5700
        4016    58.695900     162.0000     156.5000     149.6000
        4017    58.708200     144.0000     158.8800     149.6300
        4018    58.720400     147.0000     159.3000     149.6600
        4019    58.732700     170.0000     156.8900     149.6900
        4020    58.744900     175.0000     155.0200     149.7200
        4021    58.757200     147.0000     154.2200     149.7500
        4022    58.769400     170.0000     154.0000     149.7900
        4023    58.781700     145.0000     154.0400     149.8200
        4024    58.793900     153.0000     154.2000     149.8500
        4025    58.806200     152.0000     154.3700     149.8900
        4026    58.818400     140.0000     154.6200     149.9200
        4027    58.830700     177.0000     155.0600     149.9600
        4028    58.842900     160.0000     155.7100     149.9900
        4029    58.855200     152.0000     156.7000     150.0300
        4030    58.867400     146.0000     157.9800     150.0600
        4031    58.879700     147.0000     158.5700     150.1000
        4032    58.891900     140.0000     157.9200     150.1400
        4033    58.904200     195.0000     157.2300     150.1700
        4034    58.916400     135.0000     157.0600     150.2100
        4035    58.928700     173.0000     157.2600     150.2500
        4036    58.940900     168.0000     157.6700     150.2900
        4037    58.953200     146.0000     158.2400     150.3300
        4038    58.965500     184.0000     158.9600     150.3700
        4039    58.977700     166.0000     159.8400     150.4100
        4040    58.990000     162.0000     161.0200     150.4500
        4041    59.002200     166.0000     162.3800     150.4900
        4042    59.014500     168.0000     162.8500     150.5300
        4043    59.026700     166.0000     162.5600     150.5700
        4044    59.039000     149.0000     162.8000     150.6100
        4045    59.051200     175.0000     163.3400     150.6500
        4046    59.063500     173.0000     164.0600     150.7000
        4047    59.075700     146.0000     164.9500     150.7400
        4048    59.088000     168.0000     166.0100     150.7800
        4049    59.100200     180.0000     167.3200     150.8300
        4050    59.112500     168.0000     168.9400     150.8700
        4051    59.124700     166.0000     171.0000     150.9100
        4052    59.137000     177.0000     173.6200     150.9600
        4053    59.149200     191.0000     177.0100     151.0000
        4054    59.161500     175.0000     181.4100     151.0500
        4055    59.173700     195.0000     186.8500     151.1000
        4056    59.186000     203.0000     193.8000     151.1400
        4057    59.198200     196.0000     203.7000     151.1900
        4058    59.210500     203.0000     217.9300     151.2400
        4059    59.222700     250.0000     237.9500     151.2900
        4060    59.235000     251.0000     264.9900     151.3300
        4061    59.247200     291.0000     298.8300     151.3800
        4062    59.259500     357.0000     335.5500     151.4300
        4063    59.271700     386.0000     364.7900     151.4800
        4064    59.284000     406.0000     373.1500     151.5300
        4065    59.296200     339.0000     355.6400     151.5800
        4066    59.308500     287.0000     322.7300     151.6300
        4067    59.320700     256.0000     289.5000     151.6900
        4068    59.333000     248.0000     264.3100     151.7400
        4069    59.345200     289.0000     249.0300     151.7900
        4070    59.357500     256.0000     242.8200     151.8400
        4071    59.369700     259.0000     244.7400     151.9000
        4072    59.382000     250.0000     254.8000     151.9500
        4073    59.394200     266.0000     273.5500     152.0100
        4074    59.406500     293.0000     301.1600     152.0600
        4075    59.418700     348.0000     335.7600     152.1200
        4076    59.431000     401.0000     371.0800     152.1700
        4077    59.443200     425.0000     395.3200     152.2300
        4078    59.455500     387.0000     395.8800     152.2800
        4079    59.467700     352.0000     370.2600     152.3400
        4080    59.480000     340.0000     330.1500     152.4000
        4081    59.492200     265.0000     290.6900     152.4600
        4082    59.504500     255.0000     259.8100     152.5200
        4083    59.516700     224.0000     238.6400     152.5700
        4084    59.529000     228.0000     225.6300     152.6300
        4085    59.541200     195.0000     218.6300     152.6900
        4086    59.553500     215.0000     215.7500     152.7500
        4087    59.565700     204.0000     217.4100     152.8200
        4088    59.578000     229.0000     223.3700     152.8800
        4089    59.590200     234.0000     232.3200     152.9400
        4090    59.602500     237.0000     241.6000     153.0000
        4091    59.614800     258.0000     246.7600     153.0600
        4092    59.627000     205.0000     243.6600     153.1300
        4093    59.639300     209.0000     232.4700     153.1900
        4094    59.651500     251.0000     217.7100     153.2500
        4095    59.663800     212.0000     204.0600     153.3200
        4096    59.676000     172.0000     193.5300     153.3900
        4097    59.688300     205.0000     186.0800     153.4500
        4098    59.700500     176.0000     180.8600     153.5200
        4099    59.712800     197.0000     177.0600     153.5800
        4100    59.725000     168.0000     174.4600     153.6500
        4101    59.737300     158.0000     173.0800     153.7200
        4102    59.749500     174.0000     172.7500     153.7900
        4103    59.761800     164.0000     172.7900     153.8600
        4104    59.774000     187.0000     172.2000     153.9200
        4105    59.786300     160.0000     170.9600     153.9900
        4106    59.798500     172.0000     169.7000     154.0700
        4107    59.810800     155.0000     168.2700     154.1400
        4108    59.823000     142.0000     166.9300     154.2100
        4109    59.835300     162.0000     165.6600     154.2800
        4110    59.847500     155.0000     164.1800     154.3500
        4111    59.859800     160.0000     162.9800     154.4200
        4112    59.872000     159.0000     162.1700     154.5000
        4113    59.884300     162.0000     161.6600     154.5700
        4114    59.896500     168.0000     161.4000     154.6400
        4115    59.908800     154.0000     161.3500     154.7200
        4116    59.921000     181.0000     161.4100     154.8000
        4117    59.933300     169.0000     161.2900     154.8700
        4118    59.945500     177.0000     161.0000     154.9500
        4119    59.957800     164.0000     161.0000     155.0300
        4120    59.970000     169.0000     161.5200     155.1000
        4121    59.982300     171.0000     162.7700     155.1800
        4122    59.994500     166.0000     163.9900     155.2600

# The following lines are used to test the character set of files sent by
# network email or other means. They are not part of the CIF data set.
# abcdefghijklmnopqrstuvwxyzABCDEFGHIJKLMNOPQRSTUVWXYZ0123456789
# !@#$%^&*()_+{}:"~<>?|\-=[];'`,./ 
