# Supplementary material for: Hydrogen-substituted β-tricalcium phosphate synthesized in organic media
Source: Acta Crystallogr B Struct Sci Cryst Eng Mater. 2016 Dec 1;72(Pt 6):875–84. doi: 10.1107/S2052520616015675 (PMC5134762; doi:10.1107/S2052520616015675)
Supplement: Supplementary file 33 [file b-72-00875-150608-01-betaTCPsup33.rtv]

###############################################################################
# Rietveld refinement results for sample 150608-01
# Created with Profex 3.10.0
# Export date: Juli 27, 2016 - 16:29
###############################################################################

data_150608-01
_pd_block_id 150608-01

loop_
    _pd_proc_point_id
    _pd_proc_2theta_corrected
    _pd_proc_intensity_total
    _pd_calc_intensity_total
    _pd_proc_intensity_bkg_calc
           1     9.508400     272.0000     286.3200     286.2400
           2     9.520600     276.0000     286.6000     286.5100
           3     9.532900     276.0000     286.8600     286.7800
           4     9.545100     290.0000     287.1100     287.0300
           5     9.557400     300.0000     287.3500     287.2600
           6     9.569600     288.0000     287.5800     287.4900
           7     9.581900     289.0000     287.7900     287.7000
           8     9.594100     296.0000     287.9900     287.9000
           9     9.606400     290.0000     288.1800     288.0900
          10     9.618600     276.0000     288.3500     288.2600
          11     9.630900     278.0000     288.5200     288.4200
          12     9.643100     274.0000     288.6700     288.5800
          13     9.655400     278.0000     288.8100     288.7200
          14     9.667600     293.0000     288.9500     288.8500
          15     9.679900     310.0000     289.0700     288.9700
          16     9.692100     268.0000     289.1800     289.0800
          17     9.704400     284.0000     289.2800     289.1800
          18     9.716600     312.0000     289.3700     289.2700
          19     9.728900     332.0000     289.4600     289.3500
          20     9.741100     303.0000     289.5300     289.4200
          21     9.753400     291.0000     289.5900     289.4800
          22     9.765600     299.0000     289.6500     289.5300
          23     9.777900     284.0000     289.7000     289.5800
          24     9.790100     299.0000     289.7400     289.6200
          25     9.802400     273.0000     289.7700     289.6400
          26     9.814600     282.0000     289.7900     289.6600
          27     9.826900     261.0000     289.8000     289.6800
          28     9.839100     304.0000     289.8100     289.6800
          29     9.851400     315.0000     289.8100     289.6800
          30     9.863600     301.0000     289.8000     289.6700
          31     9.875900     282.0000     289.7900     289.6500
          32     9.888100     276.0000     289.7700     289.6300
          33     9.900400     296.0000     289.7400     289.6000
          34     9.912600     302.0000     289.7100     289.5600
          35     9.924900     285.0000     289.6700     289.5200
          36     9.937100     280.0000     289.6200     289.4700
          37     9.949400     300.0000     289.5700     289.4100
          38     9.961600     265.0000     289.5100     289.3500
          39     9.973900     330.0000     289.4500     289.2900
          40     9.986100     279.0000     289.3800     289.2100
          41     9.998400     287.0000     289.3100     289.1400
          42    10.010600     282.0000     289.2300     289.0500
          43    10.022900     299.0000     289.1500     288.9600
          44    10.035100     313.0000     289.0600     288.8700
          45    10.047400     301.0000     288.9700     288.7700
          46    10.059600     307.0000     288.8700     288.6700
          47    10.071900     327.0000     288.7700     288.5600
          48    10.084100     300.0000     288.6700     288.4500
          49    10.096400     304.0000     288.5600     288.3400
          50    10.108600     298.0000     288.4400     288.2200
          51    10.120900     290.0000     288.3300     288.0900
          52    10.133100     309.0000     288.2100     287.9700
          53    10.145400     287.0000     288.0800     287.8400
          54    10.157700     278.0000     287.9600     287.7000
          55    10.169900     266.0000     287.8300     287.5600
          56    10.182200     282.0000     287.6900     287.4200
          57    10.194400     287.0000     287.5600     287.2700
          58    10.206700     279.0000     287.4200     287.1300
          59    10.218900     268.0000     287.2800     286.9700
          60    10.231200     284.0000     287.1300     286.8200
          61    10.243400     256.0000     286.9900     286.6600
          62    10.255700     277.0000     286.8400     286.5000
          63    10.267900     296.0000     286.6900     286.3400
          64    10.280200     327.0000     286.5400     286.1700
          65    10.292400     272.0000     286.3900     286.0000
          66    10.304700     277.0000     286.2300     285.8300
          67    10.316900     296.0000     286.0800     285.6600
          68    10.329200     279.0000     285.9200     285.4800
          69    10.341400     286.0000     285.7700     285.3000
          70    10.353700     295.0000     285.6100     285.1200
          71    10.365900     283.0000     285.4500     284.9400
          72    10.378200     298.0000     285.3000     284.7600
          73    10.390400     281.0000     285.1400     284.5700
          74    10.402700     295.0000     284.9900     284.3800
          75    10.414900     269.0000     284.8400     284.1900
          76    10.427200     290.0000     284.6900     284.0000
          77    10.439400     279.0000     284.5400     283.8100
          78    10.451700     306.0000     284.4000     283.6100
          79    10.463900     285.0000     284.2600     283.4200
          80    10.476200     261.0000     284.1300     283.2200
          81    10.488400     282.0000     284.0100     283.0200
          82    10.500700     282.0000     283.9000     282.8200
          83    10.512900     304.0000     283.8000     282.6200
          84    10.525200     262.0000     283.7200     282.4200
          85    10.537400     260.0000     283.6700     282.2100
          86    10.549700     291.0000     283.6400     282.0100
          87    10.561900     295.0000     283.6400     281.8000
          88    10.574200     259.0000     283.6900     281.5900
          89    10.586400     300.0000     283.7900     281.3900
          90    10.598700     246.0000     283.9700     281.1800
          91    10.610900     293.0000     284.2400     280.9700
          92    10.623200     288.0000     284.4700     280.7600
          93    10.635400     282.0000     284.9800     280.5500
          94    10.647700     252.0000     285.6500     280.3300
          95    10.659900     259.0000     286.5100     280.1200
          96    10.672200     284.0000     287.5900     279.9100
          97    10.684400     288.0000     288.9400     279.6900
          98    10.696700     307.0000     290.6100     279.4800
          99    10.708900     285.0000     292.7100     279.2700
         100    10.721200     310.0000     295.3400     279.0500
         101    10.733400     297.0000     298.6800     278.8300
         102    10.745700     340.0000     303.0600     278.6200
         103    10.757900     302.0000     309.0000     278.4000
         104    10.770200     288.0000     317.1100     278.1900
         105    10.782400     378.0000     328.0900     277.9700
         106    10.794700     351.0000     343.0200     277.7500
         107    10.807000     359.0000     363.2400     277.5300
         108    10.819200     373.0000     388.5200     277.3200
         109    10.831500     429.0000     411.9700     277.1000
         110    10.843700     442.0000     426.9900     276.8800
         111    10.856000     483.0000     437.2500     276.6600
         112    10.868200     441.0000     441.8600     276.4500
         113    10.880500     450.0000     435.2100     276.2300
         114    10.892700     447.0000     409.9000     276.0100
         115    10.905000     333.0000     375.6400     275.7900
         116    10.917200     352.0000     344.4900     275.5700
         117    10.929500     297.0000     317.8500     275.3600
         118    10.941700     304.0000     300.8900     275.1400
         119    10.954000     283.0000     291.8400     274.9200
         120    10.966200     278.0000     286.7700     274.7000
         121    10.978500     283.0000     283.6000     274.4800
         122    10.990700     308.0000     281.4700     274.2700
         123    11.003000     279.0000     279.8900     274.0500
         124    11.015200     250.0000     278.6700     273.8300
         125    11.027500     264.0000     277.7100     273.6200
         126    11.039700     279.0000     276.9100     273.4000
         127    11.052000     278.0000     276.2300     273.1800
         128    11.064200     266.0000     275.6400     272.9700
         129    11.076500     281.0000     275.1200     272.7500
         130    11.088700     274.0000     274.6500     272.5400
         131    11.101000     285.0000     274.2200     272.3200
         132    11.113200     267.0000     273.8200     272.1100
         133    11.125500     278.0000     273.4500     271.9000
         134    11.137700     267.0000     273.1000     271.6800
         135    11.150000     273.0000     272.7700     271.4700
         136    11.162200     279.0000     272.4600     271.2600
         137    11.174500     268.0000     272.1600     271.0400
         138    11.186700     291.0000     271.8600     270.8300
         139    11.199000     265.0000     271.5800     270.6200
         140    11.211200     246.0000     271.3100     270.4100
         141    11.223500     292.0000     271.0400     270.2000
         142    11.235700     286.0000     270.7800     269.9900
         143    11.248000     264.0000     270.5200     269.7800
         144    11.260200     288.0000     270.2700     269.5700
         145    11.272500     269.0000     270.0200     269.3600
         146    11.284700     295.0000     269.7800     269.1500
         147    11.297000     265.0000     269.5400     268.9400
         148    11.309200     280.0000     269.3000     268.7400
         149    11.321500     255.0000     269.0700     268.5300
         150    11.333700     258.0000     268.8400     268.3200
         151    11.346000     253.0000     268.6100     268.1200
         152    11.358200     283.0000     268.3800     267.9100
         153    11.370500     265.0000     268.1600     267.7100
         154    11.382700     283.0000     267.9400     267.5000
         155    11.395000     258.0000     267.7200     267.3000
         156    11.407200     254.0000     267.5000     267.1000
         157    11.419500     255.0000     267.2800     266.9000
         158    11.431800     248.0000     267.0700     266.6900
         159    11.444000     269.0000     266.8500     266.4900
         160    11.456300     274.0000     266.6400     266.2900
         161    11.468500     290.0000     266.4300     266.0900
         162    11.480800     284.0000     266.2200     265.8900
         163    11.493000     275.0000     266.0100     265.7000
         164    11.505300     256.0000     265.8100     265.5000
         165    11.517500     262.0000     265.6000     265.3000
         166    11.529800     250.0000     265.3900     265.1000
         167    11.542000     254.0000     265.1900     264.9100
         168    11.554300     246.0000     264.9900     264.7100
         169    11.566500     263.0000     264.7800     264.5200
         170    11.578800     260.0000     264.5800     264.3200
         171    11.591000     250.0000     264.3800     264.1300
         172    11.603300     273.0000     264.1800     263.9400
         173    11.615500     273.0000     263.9900     263.7400
         174    11.627800     265.0000     263.7900     263.5500
         175    11.640000     238.0000     263.5900     263.3600
         176    11.652300     283.0000     263.4000     263.1700
         177    11.664500     263.0000     263.2000     262.9800
         178    11.676800     280.0000     263.0100     262.7900
         179    11.689000     280.0000     262.8100     262.6000
         180    11.701300     265.0000     262.6200     262.4100
         181    11.713500     252.0000     262.4300     262.2300
         182    11.725800     270.0000     262.2400     262.0400
         183    11.738000     242.0000     262.0500     261.8500
         184    11.750300     273.0000     261.8600     261.6700
         185    11.762500     258.0000     261.6800     261.4800
         186    11.774800     255.0000     261.4900     261.3000
         187    11.787000     278.0000     261.3000     261.1200
         188    11.799300     274.0000     261.1200     260.9300
         189    11.811500     232.0000     260.9300     260.7500
         190    11.823800     261.0000     260.7500     260.5700
         191    11.836000     294.0000     260.5600     260.3900
         192    11.848300     250.0000     260.3800     260.2100
         193    11.860500     258.0000     260.2000     260.0300
         194    11.872800     223.0000     260.0200     259.8500
         195    11.885000     251.0000     259.8400     259.6700
         196    11.897300     271.0000     259.6600     259.4900
         197    11.909500     268.0000     259.4800     259.3200
         198    11.921800     266.0000     259.3000     259.1400
         199    11.934000     268.0000     259.1200     258.9600
         200    11.946300     263.0000     258.9500     258.7900
         201    11.958500     284.0000     258.7700     258.6100
         202    11.970800     251.0000     258.5900     258.4400
         203    11.983000     266.0000     258.4200     258.2600
         204    11.995300     274.0000     258.2500     258.0900
         205    12.007500     260.0000     258.0700     257.9200
         206    12.019800     267.0000     257.9000     257.7500
         207    12.032000     270.0000     257.7300     257.5800
         208    12.044300     263.0000     257.5600     257.4100
         209    12.056500     281.0000     257.3900     257.2300
         210    12.068800     276.0000     257.2200     257.0700
         211    12.081100     269.0000     257.0500     256.9000
         212    12.093300     254.0000     256.8800     256.7300
         213    12.105600     243.0000     256.7100     256.5600
         214    12.117800     259.0000     256.5400     256.3900
         215    12.130100     273.0000     256.3700     256.2300
         216    12.142300     278.0000     256.2100     256.0600
         217    12.154600     309.0000     256.0400     255.9000
         218    12.166800     244.0000     255.8800     255.7300
         219    12.179100     234.0000     255.7100     255.5700
         220    12.191300     245.0000     255.5500     255.4000
         221    12.203600     274.0000     255.3900     255.2400
         222    12.215800     284.0000     255.2200     255.0800
         223    12.228100     252.0000     255.0600     254.9100
         224    12.240300     291.0000     254.9000     254.7500
         225    12.252600     249.0000     254.7400     254.5900
         226    12.264800     253.0000     254.5800     254.4300
         227    12.277100     268.0000     254.4200     254.2700
         228    12.289300     257.0000     254.2600     254.1100
         229    12.301600     275.0000     254.1000     253.9500
         230    12.313800     265.0000     253.9400     253.7900
         231    12.326100     226.0000     253.7900     253.6400
         232    12.338300     248.0000     253.6300     253.4800
         233    12.350600     221.0000     253.4700     253.3200
         234    12.362800     261.0000     253.3200     253.1700
         235    12.375100     276.0000     253.1600     253.0100
         236    12.387300     240.0000     253.0100     252.8600
         237    12.399600     258.0000     252.8600     252.7000
         238    12.411800     253.0000     252.7000     252.5500
         239    12.424100     271.0000     252.5500     252.3900
         240    12.436300     271.0000     252.4000     252.2400
         241    12.448600     261.0000     252.2500     252.0900
         242    12.460800     233.0000     252.1000     251.9300
         243    12.473100     260.0000     251.9400     251.7800
         244    12.485300     279.0000     251.7900     251.6300
         245    12.497600     257.0000     251.6500     251.4800
         246    12.509800     261.0000     251.5000     251.3300
         247    12.522100     254.0000     251.3500     251.1800
         248    12.534300     244.0000     251.2000     251.0300
         249    12.546600     264.0000     251.0500     250.8800
         250    12.558800     216.0000     250.9100     250.7300
         251    12.571100     252.0000     250.7600     250.5800
         252    12.583300     239.0000     250.6200     250.4400
         253    12.595600     237.0000     250.4700     250.2900
         254    12.607800     259.0000     250.3300     250.1400
         255    12.620100     279.0000     250.1800     250.0000
         256    12.632300     287.0000     250.0400     249.8500
         257    12.644600     257.0000     249.9000     249.7100
         258    12.656800     253.0000     249.7600     249.5600
         259    12.669100     235.0000     249.6100     249.4200
         260    12.681300     264.0000     249.4700     249.2700
         261    12.693600     246.0000     249.3300     249.1300
         262    12.705900     243.0000     249.1900     248.9800
         263    12.718100     259.0000     249.0500     248.8400
         264    12.730400     227.0000     248.9200     248.7000
         265    12.742600     243.0000     248.7800     248.5600
         266    12.754900     257.0000     248.6400     248.4200
         267    12.767100     233.0000     248.5000     248.2700
         268    12.779400     220.0000     248.3700     248.1300
         269    12.791600     246.0000     248.2300     247.9900
         270    12.803900     262.0000     248.1000     247.8500
         271    12.816100     250.0000     247.9700     247.7100
         272    12.828400     230.0000     247.8300     247.5700
         273    12.840600     259.0000     247.7000     247.4400
         274    12.852900     230.0000     247.5700     247.3000
         275    12.865100     231.0000     247.4400     247.1600
         276    12.877400     252.0000     247.3100     247.0200
         277    12.889600     244.0000     247.1900     246.8800
         278    12.901900     233.0000     247.0600     246.7500
         279    12.914100     263.0000     246.9400     246.6100
         280    12.926400     231.0000     246.8300     246.4700
         281    12.938600     258.0000     246.7200     246.3400
         282    12.950900     269.0000     246.6300     246.2000
         283    12.963100     259.0000     246.5400     246.0700
         284    12.975400     248.0000     246.4800     245.9300
         285    12.987600     243.0000     246.4400     245.8000
         286    12.999900     248.0000     246.4300     245.6700
         287    13.012100     232.0000     246.4900     245.5300
         288    13.024400     252.0000     246.6700     245.4000
         289    13.036600     230.0000     247.0600     245.2700
         290    13.048900     263.0000     246.9300     245.1300
         291    13.061100     231.0000     246.9900     245.0000
         292    13.073400     242.0000     247.1900     244.8700
         293    13.085600     273.0000     247.2700     244.7400
         294    13.097900     226.0000     246.7800     244.6100
         295    13.110100     232.0000     245.8400     244.4700
         296    13.122400     251.0000     245.7300     244.3400
         297    13.134600     242.0000     245.1700     244.2100
         298    13.146900     252.0000     244.7600     244.0800
         299    13.159100     261.0000     244.6300     243.9500
         300    13.171400     254.0000     244.5200     243.8300
         301    13.183600     244.0000     244.4200     243.7000
         302    13.195900     222.0000     244.3300     243.5700
         303    13.208100     234.0000     244.2400     243.4400
         304    13.220400     257.0000     244.1600     243.3100
         305    13.232600     250.0000     244.0900     243.1800
         306    13.244900     257.0000     244.0200     243.0600
         307    13.257100     222.0000     243.9600     242.9300
         308    13.269400     249.0000     243.9000     242.8000
         309    13.281600     241.0000     243.8600     242.6800
         310    13.293900     239.0000     243.8300     242.5500
         311    13.306100     277.0000     243.8100     242.4200
         312    13.318400     243.0000     243.8100     242.3000
         313    13.330600     266.0000     243.8300     242.1700
         314    13.342900     240.0000     243.8700     242.0500
         315    13.355100     235.0000     243.9500     241.9200
         316    13.367400     228.0000     244.0600     241.8000
         317    13.379700     243.0000     244.2200     241.6700
         318    13.391900     274.0000     244.4400     241.5500
         319    13.404200     240.0000     244.7500     241.4300
         320    13.416400     221.0000     245.1700     241.3000
         321    13.428700     239.0000     245.7600     241.1800
         322    13.440900     235.0000     246.5600     241.0600
         323    13.453200     253.0000     247.6800     240.9400
         324    13.465400     273.0000     249.2300     240.8100
         325    13.477700     256.0000     251.0000     240.6900
         326    13.489900     220.0000     253.8800     240.5700
         327    13.502200     237.0000     257.8300     240.4500
         328    13.514400     263.0000     263.2100     240.3300
         329    13.526700     297.0000     270.5800     240.2100
         330    13.538900     270.0000     280.6200     240.0900
         331    13.551200     308.0000     294.3400     239.9700
         332    13.563400     289.0000     313.2500     239.8500
         333    13.575700     295.0000     337.9000     239.7300
         334    13.587900     330.0000     363.6000     239.6100
         335    13.600200     368.0000     383.0800     239.4900
         336    13.612400     351.0000     399.1900     239.3700
         337    13.624700     441.0000     413.1100     239.2500
         338    13.636900     394.0000     415.3300     239.1300
         339    13.649200     385.0000     395.8500     239.0100
         340    13.661400     331.0000     362.6200     238.9000
         341    13.673700     320.0000     333.3500     238.7800
         342    13.685900     316.0000     305.8500     238.6600
         343    13.698200     289.0000     280.8500     238.5400
         344    13.710400     233.0000     264.8100     238.4300
         345    13.722700     260.0000     256.0200     238.3100
         346    13.734900     243.0000     250.9800     238.2000
         347    13.747200     231.0000     247.8200     238.0800
         348    13.759400     238.0000     245.6900     237.9600
         349    13.771700     243.0000     244.1500     237.8500
         350    13.783900     251.0000     242.9900     237.7300
         351    13.796200     238.0000     242.0800     237.6200
         352    13.808400     259.0000     241.3500     237.5000
         353    13.820700     242.0000     240.7500     237.3900
         354    13.832900     234.0000     240.2400     237.2700
         355    13.845200     250.0000     239.8000     237.1600
         356    13.857400     239.0000     239.4100     237.0500
         357    13.869700     235.0000     239.0700     236.9300
         358    13.881900     250.0000     238.7700     236.8200
         359    13.894200     252.0000     238.4900     236.7100
         360    13.906400     267.0000     238.2400     236.5900
         361    13.918700     252.0000     238.0000     236.4800
         362    13.930900     216.0000     237.7900     236.3700
         363    13.943200     229.0000     237.5900     236.2600
         364    13.955400     260.0000     237.4000     236.1400
         365    13.967700     235.0000     237.2200     236.0300
         366    13.979900     221.0000     237.0500     235.9200
         367    13.992200     219.0000     236.8900     235.8100
         368    14.004500     224.0000     236.7500     235.7000
         369    14.016700     220.0000     236.6100     235.5900
         370    14.029000     218.0000     236.4800     235.4800
         371    14.041200     240.0000     236.3700     235.3700
         372    14.053500     264.0000     236.2700     235.2600
         373    14.065700     240.0000     236.1900     235.1500
         374    14.078000     217.0000     236.1400     235.0400
         375    14.090200     246.0000     236.1300     234.9300
         376    14.102500     227.0000     236.1600     234.8200
         377    14.114700     244.0000     236.2600     234.7100
         378    14.127000     236.0000     236.4400     234.6000
         379    14.139200     246.0000     236.7300     234.4900
         380    14.151500     230.0000     237.1800     234.3900
         381    14.163700     216.0000     237.8400     234.2800
         382    14.176000     261.0000     238.7900     234.1700
         383    14.188200     213.0000     240.0000     234.0600
         384    14.200500     240.0000     241.2100     233.9600
         385    14.212700     291.0000     242.1100     233.8500
         386    14.225000     233.0000     242.8900     233.7400
         387    14.237200     238.0000     243.4800     233.6400
         388    14.249500     229.0000     243.3400     233.5300
         389    14.261700     238.0000     242.0400     233.4200
         390    14.274000     237.0000     240.2100     233.3200
         391    14.286200     244.0000     238.6000     233.2100
         392    14.298500     235.0000     237.0600     233.1100
         393    14.310700     221.0000     235.6500     233.0000
         394    14.323000     236.0000     234.6900     232.9000
         395    14.335200     243.0000     234.1000     232.7900
         396    14.347500     238.0000     233.7100     232.6900
         397    14.359700     214.0000     233.4300     232.5800
         398    14.372000     205.0000     233.2000     232.4800
         399    14.384200     201.0000     233.0100     232.3800
         400    14.396500     251.0000     232.8400     232.2700
         401    14.408700     245.0000     232.6800     232.1700
         402    14.421000     236.0000     232.5400     232.0700
         403    14.433200     270.0000     232.4000     231.9600
         404    14.445500     240.0000     232.2700     231.8600
         405    14.457700     251.0000     232.1500     231.7600
         406    14.470000     238.0000     232.0200     231.6600
         407    14.482200     236.0000     231.9000     231.5500
         408    14.494500     216.0000     231.7900     231.4500
         409    14.506700     236.0000     231.6700     231.3500
         410    14.519000     243.0000     231.5600     231.2500
         411    14.531200     236.0000     231.4400     231.1500
         412    14.543500     218.0000     231.3300     231.0500
         413    14.555700     226.0000     231.2200     230.9500
         414    14.568000     218.0000     231.1200     230.8500
         415    14.580200     245.0000     231.0100     230.7500
         416    14.592500     248.0000     230.9000     230.6500
         417    14.604700     223.0000     230.7900     230.5500
         418    14.617000     230.0000     230.6900     230.4500
         419    14.629200     230.0000     230.5800     230.3500
         420    14.641500     228.0000     230.4800     230.2500
         421    14.653800     218.0000     230.3800     230.1500
         422    14.666000     253.0000     230.2700     230.0500
         423    14.678300     231.0000     230.1700     229.9500
         424    14.690500     221.0000     230.0700     229.8600
         425    14.702800     236.0000     229.9700     229.7600
         426    14.715000     240.0000     229.8700     229.6600
         427    14.727300     216.0000     229.7700     229.5600
         428    14.739500     235.0000     229.6700     229.4700
         429    14.751800     253.0000     229.5700     229.3700
         430    14.764000     217.0000     229.4700     229.2700
         431    14.776300     235.0000     229.3700     229.1800
         432    14.788500     240.0000     229.2700     229.0800
         433    14.800800     230.0000     229.1700     228.9800
         434    14.813000     220.0000     229.0700     228.8900
         435    14.825300     223.0000     228.9800     228.7900
         436    14.837500     258.0000     228.8800     228.7000
         437    14.849800     250.0000     228.7800     228.6000
         438    14.862000     222.0000     228.6900     228.5100
         439    14.874300     227.0000     228.5900     228.4100
         440    14.886500     230.0000     228.4900     228.3200
         441    14.898800     260.0000     228.4000     228.2300
         442    14.911000     230.0000     228.3000     228.1300
         443    14.923300     241.0000     228.2100     228.0400
         444    14.935500     207.0000     228.1200     227.9500
         445    14.947800     228.0000     228.0200     227.8500
         446    14.960000     234.0000     227.9300     227.7600
         447    14.972300     226.0000     227.8300     227.6700
         448    14.984500     250.0000     227.7400     227.5700
         449    14.996800     240.0000     227.6500     227.4800
         450    15.009000     240.0000     227.5500     227.3900
         451    15.021300     225.0000     227.4600     227.3000
         452    15.033500     218.0000     227.3700     227.2100
         453    15.045800     222.0000     227.2800     227.1200
         454    15.058000     212.0000     227.1900     227.0300
         455    15.070300     235.0000     227.1000     226.9400
         456    15.082500     235.0000     227.0100     226.8400
         457    15.094800     222.0000     226.9100     226.7500
         458    15.107000     253.0000     226.8200     226.6600
         459    15.119300     230.0000     226.7300     226.5800
         460    15.131500     224.0000     226.6400     226.4900
         461    15.143800     243.0000     226.5600     226.4000
         462    15.156000     254.0000     226.4700     226.3100
         463    15.168300     244.0000     226.3800     226.2200
         464    15.180500     234.0000     226.2900     226.1300
         465    15.192800     225.0000     226.2000     226.0400
         466    15.205000     241.0000     226.1100     225.9500
         467    15.217300     241.0000     226.0200     225.8700
         468    15.229500     246.0000     225.9400     225.7800
         469    15.241800     240.0000     225.8500     225.6900
         470    15.254000     203.0000     225.7600     225.6000
         471    15.266300     231.0000     225.6800     225.5200
         472    15.278600     206.0000     225.5900     225.4300
         473    15.290800     244.0000     225.5100     225.3500
         474    15.303100     228.0000     225.4200     225.2600
         475    15.315300     216.0000     225.3300     225.1700
         476    15.327600     233.0000     225.2500     225.0900
         477    15.339800     239.0000     225.1600     225.0000
         478    15.352100     231.0000     225.0800     224.9200
         479    15.364300     228.0000     225.0000     224.8300
         480    15.376600     236.0000     224.9100     224.7500
         481    15.388800     226.0000     224.8300     224.6600
         482    15.401100     220.0000     224.7500     224.5800
         483    15.413300     244.0000     224.6600     224.5000
         484    15.425600     214.0000     224.5800     224.4100
         485    15.437800     237.0000     224.5000     224.3300
         486    15.450100     209.0000     224.4200     224.2500
         487    15.462300     233.0000     224.3300     224.1600
         488    15.474600     248.0000     224.2500     224.0800
         489    15.486800     233.0000     224.1700     224.0000
         490    15.499100     214.0000     224.0900     223.9200
         491    15.511300     220.0000     224.0100     223.8400
         492    15.523600     241.0000     223.9300     223.7500
         493    15.535800     233.0000     223.8500     223.6700
         494    15.548100     209.0000     223.7700     223.5900
         495    15.560300     249.0000     223.6900     223.5100
         496    15.572600     241.0000     223.6100     223.4300
         497    15.584800     207.0000     223.5300     223.3500
         498    15.597100     221.0000     223.4500     223.2700
         499    15.609300     223.0000     223.3800     223.1900
         500    15.621600     215.0000     223.3000     223.1100
         501    15.633800     231.0000     223.2200     223.0300
         502    15.646100     238.0000     223.1400     222.9500
         503    15.658300     230.0000     223.0700     222.8700
         504    15.670600     245.0000     222.9900     222.8000
         505    15.682800     255.0000     222.9200     222.7200
         506    15.695100     229.0000     222.8400     222.6400
         507    15.707300     236.0000     222.7600     222.5600
         508    15.719600     240.0000     222.6900     222.4800
         509    15.731800     216.0000     222.6100     222.4100
         510    15.744100     228.0000     222.5400     222.3300
         511    15.756300     230.0000     222.4700     222.2500
         512    15.768600     200.0000     222.3900     222.1800
         513    15.780800     236.0000     222.3200     222.1000
         514    15.793100     249.0000     222.2500     222.0300
         515    15.805300     236.0000     222.1700     221.9500
         516    15.817600     215.0000     222.1000     221.8800
         517    15.829800     235.0000     222.0300     221.8000
         518    15.842100     228.0000     221.9600     221.7300
         519    15.854300     207.0000     221.8900     221.6500
         520    15.866600     211.0000     221.8200     221.5800
         521    15.878800     234.0000     221.7500     221.5000
         522    15.891100     228.0000     221.6800     221.4300
         523    15.903300     211.0000     221.6100     221.3600
         524    15.915600     224.0000     221.5400     221.2800
         525    15.927900     218.0000     221.4700     221.2100
         526    15.940100     220.0000     221.4000     221.1400
         527    15.952400     215.0000     221.3400     221.0600
         528    15.964600     212.0000     221.2700     220.9900
         529    15.976900     222.0000     221.2000     220.9200
         530    15.989100     241.0000     221.1400     220.8500
         531    16.001400     224.0000     221.0700     220.7800
         532    16.013600     221.0000     221.0100     220.7100
         533    16.025900     234.0000     220.9400     220.6300
         534    16.038100     199.0000     220.8800     220.5600
         535    16.050400     221.0000     220.8200     220.4900
         536    16.062600     196.0000     220.7600     220.4200
         537    16.074900     232.0000     220.7000     220.3500
         538    16.087100     211.0000     220.6500     220.2800
         539    16.099400     203.0000     220.6000     220.2200
         540    16.111600     232.0000     220.5500     220.1500
         541    16.123900     207.0000     220.5300     220.0800
         542    16.136100     195.0000     220.5000     220.0100
         543    16.148400     209.0000     220.4400     219.9400
         544    16.160600     233.0000     220.4100     219.8700
         545    16.172900     221.0000     220.4000     219.8100
         546    16.185100     212.0000     220.3600     219.7400
         547    16.197400     212.0000     220.2200     219.6700
         548    16.209600     207.0000     220.1200     219.6000
         549    16.221900     201.0000     220.0800     219.5400
         550    16.234100     244.0000     220.0000     219.4700
         551    16.246400     213.0000     219.9000     219.4100
         552    16.258600     231.0000     219.8500     219.3400
         553    16.270900     239.0000     219.8000     219.2700
         554    16.283100     233.0000     219.7500     219.2100
         555    16.295400     209.0000     219.7000     219.1400
         556    16.307600     211.0000     219.6600     219.0800
         557    16.319900     230.0000     219.6100     219.0100
         558    16.332100     223.0000     219.5700     218.9500
         559    16.344400     223.0000     219.5300     218.8900
         560    16.356600     236.0000     219.4900     218.8200
         561    16.368900     185.0000     219.4500     218.7600
         562    16.381100     230.0000     219.4200     218.7000
         563    16.393400     235.0000     219.3900     218.6300
         564    16.405600     209.0000     219.3600     218.5700
         565    16.417900     231.0000     219.3300     218.5100
         566    16.430100     204.0000     219.3000     218.4500
         567    16.442400     227.0000     219.2800     218.3800
         568    16.454600     229.0000     219.2700     218.3200
         569    16.466900     216.0000     219.2500     218.2600
         570    16.479100     196.0000     219.2400     218.2000
         571    16.491400     218.0000     219.2400     218.1400
         572    16.503600     230.0000     219.2400     218.0800
         573    16.515900     196.0000     219.2400     218.0200
         574    16.528100     236.0000     219.2600     217.9600
         575    16.540400     210.0000     219.2800     217.9000
         576    16.552600     207.0000     219.3100     217.8400
         577    16.564900     191.0000     219.3500     217.7800
         578    16.577200     233.0000     219.4000     217.7200
         579    16.589400     195.0000     219.4700     217.6600
         580    16.601700     215.0000     219.5600     217.6100
         581    16.613900     268.0000     219.6600     217.5500
         582    16.626200     183.0000     219.7900     217.4900
         583    16.638400     220.0000     219.9500     217.4300
         584    16.650700     225.0000     220.1500     217.3700
         585    16.662900     229.0000     220.3900     217.3200
         586    16.675200     199.0000     220.6800     217.2600
         587    16.687400     209.0000     221.0400     217.2000
         588    16.699700     227.0000     221.4800     217.1500
         589    16.711900     235.0000     222.0400     217.0900
         590    16.724200     208.0000     222.7300     217.0400
         591    16.736400     245.0000     223.5900     216.9800
         592    16.748700     234.0000     224.6800     216.9300
         593    16.760900     234.0000     226.0700     216.8700
         594    16.773200     271.0000     227.8700     216.8200
         595    16.785400     237.0000     230.2400     216.7600
         596    16.797700     219.0000     233.4500     216.7100
         597    16.809900     219.0000     237.9200     216.6500
         598    16.822200     247.0000     244.2700     216.6000
         599    16.834400     283.0000     253.3200     216.5500
         600    16.846700     223.0000     266.0200     216.4900
         601    16.858900     264.0000     283.8900     216.4400
         602    16.871200     328.0000     310.4100     216.3900
         603    16.883400     383.0000     351.3900     216.3400
         604    16.895700     378.0000     413.8800     216.2800
         605    16.907900     458.0000     493.8400     216.2300
         606    16.920200     517.0000     551.6100     216.1800
         607    16.932400     598.0000     596.1200     216.1300
         608    16.944700     660.0000     663.3800     216.0800
         609    16.956900     691.0000     725.5400     216.0300
         610    16.969200     648.0000     694.9100     215.9800
         611    16.981400     563.0000     567.6600     215.9300
         612    16.993700     512.0000     488.1200     215.8800
         613    17.005900     441.0000     448.9300     215.8300
         614    17.018200     373.0000     377.0300     215.7800
         615    17.030400     287.0000     300.8600     215.7300
         616    17.042700     246.0000     263.1100     215.6800
         617    17.054900     231.0000     246.2700     215.6300
         618    17.067200     237.0000     237.4400     215.5800
         619    17.079400     255.0000     232.1200     215.5400
         620    17.091700     205.0000     228.7000     215.4900
         621    17.103900     213.0000     226.2000     215.4400
         622    17.116200     248.0000     224.3500     215.3900
         623    17.128400     228.0000     222.9400     215.3500
         624    17.140700     236.0000     221.8300     215.3000
         625    17.152900     237.0000     220.9400     215.2500
         626    17.165200     235.0000     220.2100     215.2100
         627    17.177400     196.0000     219.6000     215.1600
         628    17.189700     197.0000     219.0800     215.1100
         629    17.201900     206.0000     218.6400     215.0700
         630    17.214200     209.0000     218.2500     215.0200
         631    17.226500     231.0000     217.9200     214.9800
         632    17.238700     229.0000     217.6200     214.9300
         633    17.251000     245.0000     217.3600     214.8900
         634    17.263200     206.0000     217.1200     214.8400
         635    17.275500     216.0000     216.9100     214.8000
         636    17.287700     234.0000     216.7100     214.7600
         637    17.300000     228.0000     216.5300     214.7100
         638    17.312200     214.0000     216.3700     214.6700
         639    17.324500     214.0000     216.2200     214.6300
         640    17.336700     222.0000     216.0800     214.5800
         641    17.349000     219.0000     215.9500     214.5400
         642    17.361200     218.0000     215.8300     214.5000
         643    17.373500     205.0000     215.7100     214.4600
         644    17.385700     215.0000     215.6000     214.4100
         645    17.398000     223.0000     215.5000     214.3700
         646    17.410200     205.0000     215.4000     214.3300
         647    17.422500     240.0000     215.3100     214.2900
         648    17.434700     203.0000     215.2200     214.2500
         649    17.447000     198.0000     215.1400     214.2100
         650    17.459200     228.0000     215.0600     214.1700
         651    17.471500     214.0000     214.9800     214.1300
         652    17.483700     211.0000     214.9100     214.0900
         653    17.496000     217.0000     214.8300     214.0500
         654    17.508200     214.0000     214.7700     214.0100
         655    17.520500     215.0000     214.7000     213.9700
         656    17.532700     190.0000     214.6300     213.9300
         657    17.545000     220.0000     214.5700     213.8900
         658    17.557200     212.0000     214.5100     213.8500
         659    17.569500     200.0000     214.4500     213.8200
         660    17.581700     238.0000     214.3900     213.7800
         661    17.594000     204.0000     214.3300     213.7400
         662    17.606200     229.0000     214.2700     213.7000
         663    17.618500     239.0000     214.2200     213.6700
         664    17.630700     209.0000     214.1600     213.6300
         665    17.643000     225.0000     214.1100     213.5900
         666    17.655200     212.0000     214.0600     213.5600
         667    17.667500     211.0000     214.0100     213.5200
         668    17.679700     213.0000     213.9600     213.4800
         669    17.692000     228.0000     213.9100     213.4500
         670    17.704200     232.0000     213.8600     213.4100
         671    17.716500     200.0000     213.8200     213.3800
         672    17.728700     190.0000     213.7700     213.3400
         673    17.741000     221.0000     213.7200     213.3100
         674    17.753200     253.0000     213.6800     213.2700
         675    17.765500     213.0000     213.6400     213.2400
         676    17.777700     223.0000     213.6000     213.2000
         677    17.790000     196.0000     213.5600     213.1700
         678    17.802200     195.0000     213.5200     213.1300
         679    17.814500     227.0000     213.4800     213.1000
         680    17.826700     211.0000     213.4500     213.0700
         681    17.839000     194.0000     213.4300     213.0300
         682    17.851300     207.0000     213.4100     213.0000
         683    17.863500     231.0000     213.4200     212.9700
         684    17.875800     225.0000     213.4700     212.9400
         685    17.888000     211.0000     213.5500     212.9000
         686    17.900300     232.0000     213.5200     212.8700
         687    17.912500     205.0000     213.5300     212.8400
         688    17.924800     197.0000     213.6300     212.8100
         689    17.937000     213.0000     213.7300     212.7800
         690    17.949300     216.0000     213.4900     212.7500
         691    17.961500     214.0000     213.2400     212.7200
         692    17.973800     239.0000     213.2200     212.6900
         693    17.986000     223.0000     213.2000     212.6500
         694    17.998300     235.0000     213.0100     212.6200
         695    18.010500     232.0000     212.9000     212.5900
         696    18.022800     207.0000     212.8500     212.5600
         697    18.035000     212.0000     212.8200     212.5300
         698    18.047300     236.0000     212.7800     212.5100
         699    18.059500     222.0000     212.7500     212.4800
         700    18.071800     204.0000     212.7200     212.4500
         701    18.084000     215.0000     212.6900     212.4200
         702    18.096300     215.0000     212.6600     212.3900
         703    18.108500     217.0000     212.6300     212.3600
         704    18.120800     214.0000     212.6100     212.3300
         705    18.133000     215.0000     212.5800     212.3100
         706    18.145300     218.0000     212.5600     212.2800
         707    18.157500     206.0000     212.5300     212.2500
         708    18.169800     223.0000     212.5100     212.2200
         709    18.182000     223.0000     212.4900     212.2000
         710    18.194300     212.0000     212.4700     212.1700
         711    18.206500     202.0000     212.4600     212.1400
         712    18.218800     214.0000     212.4500     212.1200
         713    18.231000     221.0000     212.4500     212.0900
         714    18.243300     203.0000     212.4600     212.0600
         715    18.255500     197.0000     212.4800     212.0400
         716    18.267800     199.0000     212.5200     212.0100
         717    18.280000     229.0000     212.5700     211.9900
         718    18.292300     199.0000     212.6700     211.9600
         719    18.304500     227.0000     212.8400     211.9400
         720    18.316800     196.0000     213.0800     211.9100
         721    18.329000     220.0000     213.4600     211.8900
         722    18.341300     232.0000     213.9900     211.8600
         723    18.353500     202.0000     214.6200     211.8400
         724    18.365800     224.0000     215.1600     211.8100
         725    18.378000     198.0000     215.6400     211.7900
         726    18.390300     214.0000     216.1900     211.7600
         727    18.402500     209.0000     216.5700     211.7400
         728    18.414800     217.0000     216.2700     211.7200
         729    18.427000     211.0000     215.3900     211.6900
         730    18.439300     228.0000     214.6800     211.6700
         731    18.451500     229.0000     214.2200     211.6500
         732    18.463800     218.0000     213.6400     211.6300
         733    18.476000     234.0000     212.9700     211.6000
         734    18.488300     188.0000     212.4900     211.5800
         735    18.500600     229.0000     212.2200     211.5600
         736    18.512800     224.0000     212.0600     211.5400
         737    18.525100     202.0000     211.9600     211.5200
         738    18.537300     226.0000     211.8900     211.4900
         739    18.549600     233.0000     211.8300     211.4700
         740    18.561800     211.0000     211.7800     211.4500
         741    18.574100     204.0000     211.7400     211.4300
         742    18.586300     211.0000     211.7000     211.4100
         743    18.598600     222.0000     211.6700     211.3900
         744    18.610800     217.0000     211.6300     211.3700
         745    18.623100     205.0000     211.6000     211.3500
         746    18.635300     219.0000     211.5700     211.3300
         747    18.647600     203.0000     211.5400     211.3100
         748    18.659800     212.0000     211.5100     211.2900
         749    18.672100     236.0000     211.4800     211.2700
         750    18.684300     224.0000     211.4600     211.2500
         751    18.696600     241.0000     211.4300     211.2300
         752    18.708800     214.0000     211.4100     211.2100
         753    18.721100     205.0000     211.3900     211.1900
         754    18.733300     220.0000     211.3600     211.1700
         755    18.745600     221.0000     211.3400     211.1500
         756    18.757800     208.0000     211.3200     211.1300
         757    18.770100     199.0000     211.3000     211.1200
         758    18.782300     212.0000     211.2900     211.1000
         759    18.794600     217.0000     211.2700     211.0800
         760    18.806800     204.0000     211.2600     211.0600
         761    18.819100     223.0000     211.2400     211.0400
         762    18.831300     216.0000     211.2300     211.0300
         763    18.843600     188.0000     211.2200     211.0100
         764    18.855800     214.0000     211.2000     210.9900
         765    18.868100     192.0000     211.1600     210.9700
         766    18.880300     209.0000     211.1400     210.9600
         767    18.892600     222.0000     211.1300     210.9400
         768    18.904800     219.0000     211.1100     210.9200
         769    18.917100     219.0000     211.0800     210.9100
         770    18.929300     214.0000     211.0600     210.8900
         771    18.941600     227.0000     211.0400     210.8700
         772    18.953800     200.0000     211.0300     210.8600
         773    18.966100     226.0000     211.0100     210.8400
         774    18.978300     189.0000     210.9900     210.8300
         775    18.990600     206.0000     210.9800     210.8100
         776    19.002800     223.0000     210.9600     210.8000
         777    19.015100     211.0000     210.9500     210.7800
         778    19.027300     196.0000     210.9300     210.7600
         779    19.039600     224.0000     210.9200     210.7500
         780    19.051800     203.0000     210.9000     210.7300
         781    19.064100     238.0000     210.8900     210.7200
         782    19.076300     227.0000     210.8700     210.7100
         783    19.088600     226.0000     210.8600     210.6900
         784    19.100800     207.0000     210.8400     210.6800
         785    19.113100     200.0000     210.8300     210.6600
         786    19.125300     209.0000     210.8200     210.6500
         787    19.137600     201.0000     210.8000     210.6300
         788    19.149900     209.0000     210.7900     210.6200
         789    19.162100     219.0000     210.7800     210.6100
         790    19.174400     187.0000     210.7600     210.5900
         791    19.186600     225.0000     210.7500     210.5800
         792    19.198900     199.0000     210.7400     210.5700
         793    19.211100     248.0000     210.7200     210.5500
         794    19.223400     201.0000     210.7100     210.5400
         795    19.235600     187.0000     210.7000     210.5300
         796    19.247900     205.0000     210.6900     210.5100
         797    19.260100     216.0000     210.6800     210.5000
         798    19.272400     192.0000     210.6600     210.4900
         799    19.284600     197.0000     210.6500     210.4800
         800    19.296900     217.0000     210.6400     210.4600
         801    19.309100     204.0000     210.6300     210.4500
         802    19.321400     230.0000     210.6200     210.4400
         803    19.333600     204.0000     210.6100     210.4300
         804    19.345900     213.0000     210.6000     210.4100
         805    19.358100     197.0000     210.5900     210.4000
         806    19.370400     223.0000     210.5800     210.3900
         807    19.382600     227.0000     210.5700     210.3800
         808    19.394900     232.0000     210.5600     210.3700
         809    19.407100     204.0000     210.5500     210.3600
         810    19.419400     220.0000     210.5400     210.3500
         811    19.431600     214.0000     210.5300     210.3300
         812    19.443900     228.0000     210.5200     210.3200
         813    19.456100     230.0000     210.5200     210.3100
         814    19.468400     212.0000     210.5100     210.3000
         815    19.480600     231.0000     210.5100     210.2900
         816    19.492900     208.0000     210.5000     210.2800
         817    19.505100     211.0000     210.5000     210.2700
         818    19.517400     218.0000     210.5000     210.2600
         819    19.529600     210.0000     210.5200     210.2500
         820    19.541900     191.0000     210.5500     210.2400
         821    19.554100     212.0000     210.5700     210.2300
         822    19.566400     218.0000     210.5700     210.2200
         823    19.578600     194.0000     210.6000     210.2100
         824    19.590900     194.0000     210.6500     210.2000
         825    19.603100     217.0000     210.6700     210.1900
         826    19.615400     190.0000     210.5400     210.1800
         827    19.627600     203.0000     210.5000     210.1700
         828    19.639900     224.0000     210.5100     210.1600
         829    19.652100     198.0000     210.5100     210.1500
         830    19.664400     198.0000     210.4500     210.1400
         831    19.676600     188.0000     210.4200     210.1300
         832    19.688900     219.0000     210.4100     210.1200
         833    19.701100     210.0000     210.4100     210.1100
         834    19.713400     202.0000     210.4100     210.1000
         835    19.725600     213.0000     210.4100     210.1000
         836    19.737900     234.0000     210.4100     210.0900
         837    19.750100     213.0000     210.4100     210.0800
         838    19.762400     249.0000     210.4200     210.0700
         839    19.774700     227.0000     210.4200     210.0600
         840    19.786900     223.0000     210.4300     210.0500
         841    19.799200     256.0000     210.4400     210.0400
         842    19.811400     220.0000     210.4500     210.0400
         843    19.823700     223.0000     210.4600     210.0300
         844    19.835900     210.0000     210.4800     210.0200
         845    19.848200     197.0000     210.5000     210.0100
         846    19.860400     218.0000     210.5200     210.0000
         847    19.872700     204.0000     210.5500     209.9900
         848    19.884900     219.0000     210.5800     209.9900
         849    19.897200     210.0000     210.6200     209.9800
         850    19.909400     225.0000     210.6600     209.9700
         851    19.921700     221.0000     210.7200     209.9600
         852    19.933900     207.0000     210.7900     209.9600
         853    19.946200     193.0000     210.8700     209.9500
         854    19.958400     195.0000     210.9800     209.9400
         855    19.970700     221.0000     211.1100     209.9300
         856    19.982900     227.0000     211.2900     209.9300
         857    19.995200     211.0000     211.5100     209.9200
         858    20.007400     220.0000     211.8100     209.9100
         859    20.019700     198.0000     212.2100     209.9000
         860    20.031900     236.0000     212.7600     209.9000
         861    20.044200     191.0000     213.5100     209.8900
         862    20.056400     202.0000     214.5800     209.8800
         863    20.068700     225.0000     216.1500     209.8700
         864    20.080900     203.0000     218.4900     209.8700
         865    20.093200     214.0000     221.9400     209.8600
         866    20.105400     245.0000     226.9600     209.8500
         867    20.117700     263.0000     233.4800     209.8500
         868    20.129900     242.0000     239.8300     209.8400
         869    20.142200     256.0000     245.2100     209.8300
         870    20.154400     255.0000     251.1400     209.8300
         871    20.166700     286.0000     257.0300     209.8200
         872    20.178900     252.0000     257.8100     209.8100
         873    20.191200     268.0000     250.3900     209.8100
         874    20.203400     259.0000     241.9800     209.8000
         875    20.215700     227.0000     237.5200     209.7900
         876    20.227900     257.0000     234.0200     209.7900
         877    20.240200     226.0000     227.6500     209.7800
         878    20.252400     211.0000     221.0900     209.7700
         879    20.264700     240.0000     216.9400     209.7700
         880    20.276900     205.0000     214.6500     209.7600
         881    20.289200     193.0000     213.2400     209.7600
         882    20.301400     241.0000     212.4300     209.7500
         883    20.313700     200.0000     211.9100     209.7400
         884    20.325900     225.0000     211.5400     209.7400
         885    20.338200     190.0000     211.2700     209.7300
         886    20.350400     189.0000     211.0600     209.7300
         887    20.362700     194.0000     210.9000     209.7200
         888    20.374900     203.0000     210.7700     209.7100
         889    20.387200     208.0000     210.6700     209.7100
         890    20.399400     222.0000     210.5800     209.7000
         891    20.411700     212.0000     210.5100     209.7000
         892    20.424000     217.0000     210.4400     209.6900
         893    20.436200     201.0000     210.3900     209.6800
         894    20.448500     215.0000     210.3400     209.6800
         895    20.460700     220.0000     210.3000     209.6700
         896    20.473000     200.0000     210.2700     209.6700
         897    20.485200     200.0000     210.2400     209.6600
         898    20.497500     201.0000     210.2100     209.6500
         899    20.509700     215.0000     210.1800     209.6500
         900    20.522000     201.0000     210.1600     209.6400
         901    20.534200     213.0000     210.1400     209.6400
         902    20.546500     212.0000     210.1200     209.6300
         903    20.558700     205.0000     210.1100     209.6300
         904    20.571000     237.0000     210.0900     209.6200
         905    20.583200     188.0000     210.0800     209.6100
         906    20.595500     220.0000     210.0700     209.6100
         907    20.607700     217.0000     210.0500     209.6000
         908    20.620000     221.0000     210.0400     209.6000
         909    20.632200     217.0000     210.0400     209.5900
         910    20.644500     219.0000     210.0300     209.5900
         911    20.656700     178.0000     210.0200     209.5800
         912    20.669000     189.0000     210.0100     209.5700
         913    20.681200     237.0000     210.0100     209.5700
         914    20.693500     186.0000     210.0000     209.5600
         915    20.705700     231.0000     210.0000     209.5600
         916    20.718000     191.0000     209.9900     209.5500
         917    20.730200     200.0000     209.9900     209.5500
         918    20.742500     199.0000     209.9900     209.5400
         919    20.754700     224.0000     209.9900     209.5300
         920    20.767000     198.0000     209.9900     209.5300
         921    20.779200     188.0000     209.9900     209.5200
         922    20.791500     211.0000     209.9900     209.5200
         923    20.803700     196.0000     209.9900     209.5100
         924    20.816000     213.0000     210.0000     209.5100
         925    20.828200     211.0000     210.0100     209.5000
         926    20.840500     199.0000     210.0300     209.4900
         927    20.852700     224.0000     210.0500     209.4900
         928    20.865000     204.0000     210.1000     209.4800
         929    20.877200     227.0000     210.2000     209.4800
         930    20.889500     209.0000     210.3100     209.4700
         931    20.901700     198.0000     210.3300     209.4700
         932    20.914000     217.0000     210.3900     209.4600
         933    20.926200     192.0000     210.5400     209.4500
         934    20.938500     206.0000     210.7200     209.4500
         935    20.950700     179.0000     210.4800     209.4400
         936    20.963000     224.0000     210.2700     209.4400
         937    20.975200     196.0000     210.3000     209.4300
         938    20.987500     220.0000     210.3700     209.4300
         939    20.999700     207.0000     210.3200     209.4200
         940    21.012000     210.0000     210.1700     209.4100
         941    21.024200     211.0000     210.1600     209.4100
         942    21.036500     208.0000     210.1700     209.4000
         943    21.048700     223.0000     210.1900     209.4000
         944    21.061000     247.0000     210.2200     209.3900
         945    21.073300     209.0000     210.2500     209.3800
         946    21.085500     189.0000     210.2900     209.3800
         947    21.097800     195.0000     210.3300     209.3700
         948    21.110000     221.0000     210.3700     209.3700
         949    21.122300     208.0000     210.4300     209.3600
         950    21.134500     215.0000     210.4900     209.3500
         951    21.146800     223.0000     210.5600     209.3500
         952    21.159000     191.0000     210.6500     209.3400
         953    21.171300     229.0000     210.7500     209.3300
         954    21.183500     225.0000     210.8700     209.3300
         955    21.195800     219.0000     211.0100     209.3200
         956    21.208000     210.0000     211.1900     209.3200
         957    21.220300     220.0000     211.4000     209.3100
         958    21.232500     189.0000     211.6800     209.3000
         959    21.244800     204.0000     212.0300     209.3000
         960    21.257000     228.0000     212.4900     209.2900
         961    21.269300     211.0000     213.0900     209.2800
         962    21.281500     217.0000     213.8900     209.2800
         963    21.293800     194.0000     215.0000     209.2700
         964    21.306000     219.0000     216.5700     209.2600
         965    21.318300     224.0000     218.8700     209.2600
         966    21.330500     238.0000     222.2400     209.2500
         967    21.342800     221.0000     227.1400     209.2400
         968    21.355000     229.0000     233.7700     209.2400
         969    21.367300     233.0000     241.0700     209.2300
         970    21.379500     236.0000     247.6300     209.2200
         971    21.391800     252.0000     254.1900     209.2200
         972    21.404000     245.0000     260.9700     209.2100
         973    21.416300     229.0000     264.4400     209.2000
         974    21.428500     272.0000     259.7600     209.1900
         975    21.440800     242.0000     250.4900     209.1900
         976    21.453000     240.0000     244.0800     209.1800
         977    21.465300     230.0000     240.4400     209.1700
         978    21.477500     222.0000     235.6800     209.1700
         979    21.489800     223.0000     228.6900     209.1600
         980    21.502000     227.0000     222.5900     209.1500
         981    21.514300     222.0000     218.9200     209.1400
         982    21.526500     231.0000     216.9600     209.1400
         983    21.538800     202.0000     215.9200     209.1300
         984    21.551000     238.0000     215.4000     209.1200
         985    21.563300     220.0000     215.2100     209.1100
         986    21.575500     207.0000     215.2600     209.1000
         987    21.587800     242.0000     215.5200     209.1000
         988    21.600000     225.0000     215.9900     209.0900
         989    21.612300     214.0000     216.7100     209.0800
         990    21.624500     224.0000     217.7100     209.0700
         991    21.636800     222.0000     218.9200     209.0600
         992    21.649000     218.0000     220.7400     209.0600
         993    21.661300     229.0000     223.2100     209.0500
         994    21.673500     234.0000     226.6000     209.0400
         995    21.685800     218.0000     231.3400     209.0300
         996    21.698100     225.0000     238.1900     209.0200
         997    21.710300     233.0000     248.2800     209.0100
         998    21.722600     291.0000     263.4800     209.0100
         999    21.734800     281.0000     286.3500     209.0000
        1000    21.747100     301.0000     318.0800     208.9900
        1001    21.759300     319.0000     352.8500     208.9800
        1002    21.771600     357.0000     383.5600     208.9700
        1003    21.783800     412.0000     415.4100     208.9600
        1004    21.796100     428.0000     449.8900     208.9500
        1005    21.808300     464.0000     466.9900     208.9400
        1006    21.820600     407.0000     439.6700     208.9300
        1007    21.832800     357.0000     391.1600     208.9300
        1008    21.845100     374.0000     361.7600     208.9200
        1009    21.857300     350.0000     347.4500     208.9100
        1010    21.869600     332.0000     325.8200     208.9000
        1011    21.881800     280.0000     290.4700     208.8900
        1012    21.894100     254.0000     259.6500     208.8800
        1013    21.906300     222.0000     241.6700     208.8700
        1014    21.918600     220.0000     231.5500     208.8600
        1015    21.930800     213.0000     225.5600     208.8500
        1016    21.943100     213.0000     221.9000     208.8400
        1017    21.955300     227.0000     219.4700     208.8300
        1018    21.967600     195.0000     217.6700     208.8200
        1019    21.979800     203.0000     216.1700     208.8100
        1020    21.992100     234.0000     215.1000     208.8000
        1021    22.004300     214.0000     214.3000     208.7900
        1022    22.016600     233.0000     213.6700     208.7800
        1023    22.028800     206.0000     213.1700     208.7700
        1024    22.041100     218.0000     212.7600     208.7600
        1025    22.053300     214.0000     212.4500     208.7400
        1026    22.065600     221.0000     212.2100     208.7300
        1027    22.077800     209.0000     212.0500     208.7200
        1028    22.090100     202.0000     211.9800     208.7100
        1029    22.102300     192.0000     212.0100     208.7000
        1030    22.114600     187.0000     212.1900     208.6900
        1031    22.126800     206.0000     212.5800     208.6800
        1032    22.139100     201.0000     213.1800     208.6700
        1033    22.151300     183.0000     213.8800     208.6600
        1034    22.163600     202.0000     214.5000     208.6400
        1035    22.175800     213.0000     215.1400     208.6300
        1036    22.188100     254.0000     215.8400     208.6200
        1037    22.200300     211.0000     216.1400     208.6100
        1038    22.212600     198.0000     215.4300     208.6000
        1039    22.224800     220.0000     214.2300     208.5800
        1040    22.237100     219.0000     213.4500     208.5700
        1041    22.249300     222.0000     213.0300     208.5600
        1042    22.261600     209.0000     212.4800     208.5500
        1043    22.273800     237.0000     211.6100     208.5400
        1044    22.286100     214.0000     210.8000     208.5200
        1045    22.298300     210.0000     210.2800     208.5100
        1046    22.310600     233.0000     209.9800     208.5000
        1047    22.322800     203.0000     209.7800     208.4800
        1048    22.335100     212.0000     209.6400     208.4700
        1049    22.347400     250.0000     209.5400     208.4600
        1050    22.359600     226.0000     209.4500     208.4500
        1051    22.371900     191.0000     209.3900     208.4300
        1052    22.384100     204.0000     209.3200     208.4200
        1053    22.396400     217.0000     209.2700     208.4100
        1054    22.408600     209.0000     209.2200     208.3900
        1055    22.420900     197.0000     209.1800     208.3800
        1056    22.433100     239.0000     209.1400     208.3600
        1057    22.445400     197.0000     209.1000     208.3500
        1058    22.457600     219.0000     209.0700     208.3400
        1059    22.469900     200.0000     209.0400     208.3200
        1060    22.482100     231.0000     209.0100     208.3100
        1061    22.494400     213.0000     208.9800     208.2900
        1062    22.506600     216.0000     208.9600     208.2800
        1063    22.518900     204.0000     208.9400     208.2600
        1064    22.531100     208.0000     208.9300     208.2500
        1065    22.543400     204.0000     208.9200     208.2400
        1066    22.555600     215.0000     208.9100     208.2200
        1067    22.567900     225.0000     208.9100     208.2100
        1068    22.580100     210.0000     208.9200     208.1900
        1069    22.592400     206.0000     208.9400     208.1800
        1070    22.604600     228.0000     208.9600     208.1600
        1071    22.616900     225.0000     208.9800     208.1400
        1072    22.629100     216.0000     209.0100     208.1300
        1073    22.641400     214.0000     209.0500     208.1100
        1074    22.653600     223.0000     209.0800     208.1000
        1075    22.665900     209.0000     209.1100     208.0800
        1076    22.678100     181.0000     209.1300     208.0600
        1077    22.690400     189.0000     209.1400     208.0500
        1078    22.702600     230.0000     209.1300     208.0300
        1079    22.714900     205.0000     209.1100     208.0200
        1080    22.727100     213.0000     209.0700     208.0000
        1081    22.739400     189.0000     209.0100     207.9800
        1082    22.751600     218.0000     208.9500     207.9700
        1083    22.763900     223.0000     208.8700     207.9500
        1084    22.776100     229.0000     208.7900     207.9300
        1085    22.788400     197.0000     208.7100     207.9100
        1086    22.800600     207.0000     208.6300     207.9000
        1087    22.812900     218.0000     208.5600     207.8800
        1088    22.825100     217.0000     208.4900     207.8600
        1089    22.837400     217.0000     208.4200     207.8500
        1090    22.849600     214.0000     208.3700     207.8300
        1091    22.861900     222.0000     208.3200     207.8100
        1092    22.874100     232.0000     208.2700     207.7900
        1093    22.886400     223.0000     208.2300     207.7700
        1094    22.898600     198.0000     208.1900     207.7500
        1095    22.910900     195.0000     208.1600     207.7400
        1096    22.923100     198.0000     208.1200     207.7200
        1097    22.935400     216.0000     208.0900     207.7000
        1098    22.947600     188.0000     208.0600     207.6800
        1099    22.959900     199.0000     208.0400     207.6600
        1100    22.972100     200.0000     208.0100     207.6400
        1101    22.984400     205.0000     207.9800     207.6200
        1102    22.996700     230.0000     207.9600     207.6000
        1103    23.008900     195.0000     207.9400     207.5800
        1104    23.021200     194.0000     207.9100     207.5600
        1105    23.033400     205.0000     207.8900     207.5500
        1106    23.045700     199.0000     207.8600     207.5300
        1107    23.057900     221.0000     207.8400     207.5100
        1108    23.070200     215.0000     207.8200     207.4900
        1109    23.082400     215.0000     207.8000     207.4600
        1110    23.094700     229.0000     207.7700     207.4400
        1111    23.106900     247.0000     207.7500     207.4200
        1112    23.119200     226.0000     207.7300     207.4000
        1113    23.131400     208.0000     207.7100     207.3800
        1114    23.143700     208.0000     207.6800     207.3600
        1115    23.155900     210.0000     207.6600     207.3400
        1116    23.168200     223.0000     207.6400     207.3200
        1117    23.180400     218.0000     207.6200     207.3000
        1118    23.192700     205.0000     207.5900     207.2800
        1119    23.204900     222.0000     207.5700     207.2600
        1120    23.217200     226.0000     207.5500     207.2300
        1121    23.229400     242.0000     207.5300     207.2100
        1122    23.241700     233.0000     207.5000     207.1900
        1123    23.253900     210.0000     207.4800     207.1700
        1124    23.266200     220.0000     207.4600     207.1400
        1125    23.278400     212.0000     207.4300     207.1200
        1126    23.290700     217.0000     207.4100     207.1000
        1127    23.302900     214.0000     207.3900     207.0800
        1128    23.315200     225.0000     207.3600     207.0500
        1129    23.327400     205.0000     207.3400     207.0300
        1130    23.339700     207.0000     207.3200     207.0100
        1131    23.351900     213.0000     207.2900     206.9800
        1132    23.364200     208.0000     207.2700     206.9600
        1133    23.376400     241.0000     207.2500     206.9400
        1134    23.388700     206.0000     207.2200     206.9100
        1135    23.400900     190.0000     207.2000     206.8900
        1136    23.413200     210.0000     207.1800     206.8700
        1137    23.425400     211.0000     207.1500     206.8400
        1138    23.437700     231.0000     207.1300     206.8200
        1139    23.449900     225.0000     207.1000     206.7900
        1140    23.462200     226.0000     207.0800     206.7700
        1141    23.474400     196.0000     207.0600     206.7400
        1142    23.486700     201.0000     207.0300     206.7200
        1143    23.498900     205.0000     207.0100     206.6900
        1144    23.511200     183.0000     206.9800     206.6700
        1145    23.523400     217.0000     206.9600     206.6400
        1146    23.535700     216.0000     206.9300     206.6200
        1147    23.547900     224.0000     206.9100     206.5900
        1148    23.560200     199.0000     206.8800     206.5700
        1149    23.572400     196.0000     206.8600     206.5400
        1150    23.584700     239.0000     206.8300     206.5100
        1151    23.596900     230.0000     206.8100     206.4900
        1152    23.609200     203.0000     206.7800     206.4600
        1153    23.621400     213.0000     206.7600     206.4400
        1154    23.633700     217.0000     206.7300     206.4100
        1155    23.646000     211.0000     206.7100     206.3800
        1156    23.658200     243.0000     206.6800     206.3600
        1157    23.670500     196.0000     206.6600     206.3300
        1158    23.682700     213.0000     206.6300     206.3000
        1159    23.695000     215.0000     206.6000     206.2700
        1160    23.707200     201.0000     206.5800     206.2500
        1161    23.719500     193.0000     206.5500     206.2200
        1162    23.731700     197.0000     206.5200     206.1900
        1163    23.744000     233.0000     206.5000     206.1600
        1164    23.756200     221.0000     206.4700     206.1300
        1165    23.768500     247.0000     206.4500     206.1100
        1166    23.780700     227.0000     206.4200     206.0800
        1167    23.793000     220.0000     206.3900     206.0500
        1168    23.805200     185.0000     206.3600     206.0200
        1169    23.817500     237.0000     206.3400     205.9900
        1170    23.829700     228.0000     206.3100     205.9600
        1171    23.842000     210.0000     206.2800     205.9300
        1172    23.854200     231.0000     206.2600     205.9000
        1173    23.866500     233.0000     206.2300     205.8700
        1174    23.878700     198.0000     206.2000     205.8400
        1175    23.891000     208.0000     206.1700     205.8100
        1176    23.903200     205.0000     206.1500     205.7800
        1177    23.915500     226.0000     206.1200     205.7500
        1178    23.927700     238.0000     206.0900     205.7200
        1179    23.940000     228.0000     206.0600     205.6900
        1180    23.952200     197.0000     206.0300     205.6600
        1181    23.964500     197.0000     206.0100     205.6300
        1182    23.976700     220.0000     205.9800     205.6000
        1183    23.989000     226.0000     205.9500     205.5700
        1184    24.001200     195.0000     205.9200     205.5400
        1185    24.013500     228.0000     205.8900     205.5100
        1186    24.025700     208.0000     205.8600     205.4800
        1187    24.038000     191.0000     205.8400     205.4400
        1188    24.050200     195.0000     205.8100     205.4100
        1189    24.062500     190.0000     205.7800     205.3800
        1190    24.074700     213.0000     205.7500     205.3500
        1191    24.087000     187.0000     205.7200     205.3200
        1192    24.099200     199.0000     205.6900     205.2800
        1193    24.111500     201.0000     205.6600     205.2500
        1194    24.123700     207.0000     205.6300     205.2200
        1195    24.136000     188.0000     205.6000     205.1900
        1196    24.148200     212.0000     205.5700     205.1500
        1197    24.160500     197.0000     205.5500     205.1200
        1198    24.172700     228.0000     205.5200     205.0900
        1199    24.185000     223.0000     205.4900     205.0500
        1200    24.197200     177.0000     205.4600     205.0200
        1201    24.209500     218.0000     205.4300     204.9800
        1202    24.221700     177.0000     205.4000     204.9500
        1203    24.234000     174.0000     205.3700     204.9200
        1204    24.246200     200.0000     205.3400     204.8800
        1205    24.258500     200.0000     205.3100     204.8500
        1206    24.270700     208.0000     205.2800     204.8100
        1207    24.283000     209.0000     205.2600     204.7800
        1208    24.295300     209.0000     205.2300     204.7400
        1209    24.307500     210.0000     205.2100     204.7100
        1210    24.319800     188.0000     205.1900     204.6700
        1211    24.332000     202.0000     205.2000     204.6400
        1212    24.344300     212.0000     205.2100     204.6000
        1213    24.356500     239.0000     205.1900     204.5700
        1214    24.368800     216.0000     205.1900     204.5300
        1215    24.381000     207.0000     205.2200     204.4900
        1216    24.393300     234.0000     205.2700     204.4600
        1217    24.405500     211.0000     205.1500     204.4200
        1218    24.417800     192.0000     205.0100     204.3800
        1219    24.430000     220.0000     204.9700     204.3500
        1220    24.442300     185.0000     204.9600     204.3100
        1221    24.454500     224.0000     204.9600     204.2700
        1222    24.466800     194.0000     204.8800     204.2400
        1223    24.479000     245.0000     204.7900     204.2000
        1224    24.491300     230.0000     204.7500     204.1600
        1225    24.503500     187.0000     204.7100     204.1200
        1226    24.515800     210.0000     204.6800     204.0900
        1227    24.528000     194.0000     204.6500     204.0500
        1228    24.540300     225.0000     204.6200     204.0100
        1229    24.552500     227.0000     204.5900     203.9700
        1230    24.564800     238.0000     204.5600     203.9300
        1231    24.577000     202.0000     204.5300     203.8900
        1232    24.589300     239.0000     204.5000     203.8600
        1233    24.601500     218.0000     204.4800     203.8200
        1234    24.613800     192.0000     204.4500     203.7800
        1235    24.626000     187.0000     204.4200     203.7400
        1236    24.638300     214.0000     204.3900     203.7000
        1237    24.650500     212.0000     204.3600     203.6600
        1238    24.662800     189.0000     204.3300     203.6200
        1239    24.675000     199.0000     204.3100     203.5800
        1240    24.687300     198.0000     204.2800     203.5400
        1241    24.699500     199.0000     204.2500     203.5000
        1242    24.711800     203.0000     204.2300     203.4600
        1243    24.724000     192.0000     204.2000     203.4200
        1244    24.736300     206.0000     204.1700     203.3800
        1245    24.748500     209.0000     204.1500     203.3400
        1246    24.760800     220.0000     204.1200     203.3000
        1247    24.773000     187.0000     204.1000     203.2500
        1248    24.785300     191.0000     204.0700     203.2100
        1249    24.797500     203.0000     204.0500     203.1700
        1250    24.809800     214.0000     204.0300     203.1300
        1251    24.822000     204.0000     204.0000     203.0900
        1252    24.834300     207.0000     203.9800     203.0500
        1253    24.846500     216.0000     203.9600     203.0000
        1254    24.858800     236.0000     203.9500     202.9600
        1255    24.871000     223.0000     203.9300     202.9200
        1256    24.883300     210.0000     203.9100     202.8800
        1257    24.895500     205.0000     203.9000     202.8300
        1258    24.907800     223.0000     203.8800     202.7900
        1259    24.920100     224.0000     203.8700     202.7500
        1260    24.932300     216.0000     203.8700     202.7000
        1261    24.944600     196.0000     203.8600     202.6600
        1262    24.956800     220.0000     203.8600     202.6200
        1263    24.969100     210.0000     203.8600     202.5700
        1264    24.981300     220.0000     203.8700     202.5300
        1265    24.993600     206.0000     203.8800     202.4800
        1266    25.005800     188.0000     203.9000     202.4400
        1267    25.018100     211.0000     203.9200     202.4000
        1268    25.030300     203.0000     203.9500     202.3500
        1269    25.042600     189.0000     203.9900     202.3100
        1270    25.054800     207.0000     204.0400     202.2600
        1271    25.067100     188.0000     204.0900     202.2200
        1272    25.079300     179.0000     204.1500     202.1700
        1273    25.091600     198.0000     204.2100     202.1300
        1274    25.103800     227.0000     204.2700     202.0800
        1275    25.116100     200.0000     204.3200     202.0300
        1276    25.128300     195.0000     204.3800     201.9900
        1277    25.140600     217.0000     204.4200     201.9400
        1278    25.152800     189.0000     204.4500     201.9000
        1279    25.165100     210.0000     204.4600     201.8500
        1280    25.177300     198.0000     204.4700     201.8000
        1281    25.189600     229.0000     204.4600     201.7600
        1282    25.201800     216.0000     204.4500     201.7100
        1283    25.214100     223.0000     204.4300     201.6600
        1284    25.226300     200.0000     204.4100     201.6200
        1285    25.238600     181.0000     204.4000     201.5700
        1286    25.250800     216.0000     204.3900     201.5200
        1287    25.263100     225.0000     204.3900     201.4700
        1288    25.275300     203.0000     204.4000     201.4300
        1289    25.287600     217.0000     204.4300     201.3800
        1290    25.299800     191.0000     204.4700     201.3300
        1291    25.312100     197.0000     204.5200     201.2800
        1292    25.324300     199.0000     204.6000     201.2300
        1293    25.336600     222.0000     204.6900     201.1800
        1294    25.348800     183.0000     204.8000     201.1400
        1295    25.361100     194.0000     204.9400     201.0900
        1296    25.373300     229.0000     205.0900     201.0400
        1297    25.385600     198.0000     205.2800     200.9900
        1298    25.397800     206.0000     205.5000     200.9400
        1299    25.410100     215.0000     205.7900     200.8900
        1300    25.422300     189.0000     206.1800     200.8400
        1301    25.434600     230.0000     206.7600     200.7900
        1302    25.446800     205.0000     207.2300     200.7400
        1303    25.459100     230.0000     207.7200     200.6900
        1304    25.471300     200.0000     208.4500     200.6400
        1305    25.483600     204.0000     209.4100     200.5900
        1306    25.495800     220.0000     209.9700     200.5400
        1307    25.508100     201.0000     209.7300     200.4900
        1308    25.520300     203.0000     210.3000     200.4400
        1309    25.532600     199.0000     211.2700     200.3900
        1310    25.544800     223.0000     212.5400     200.3300
        1311    25.557100     219.0000     213.8200     200.2800
        1312    25.569400     224.0000     214.8900     200.2300
        1313    25.581600     216.0000     216.6000     200.1800
        1314    25.593900     218.0000     218.9500     200.1300
        1315    25.606100     199.0000     221.9200     200.0800
        1316    25.618400     204.0000     225.6600     200.0200
        1317    25.630600     216.0000     230.3500     199.9700
        1318    25.642900     228.0000     236.2600     199.9200
        1319    25.655100     244.0000     243.7700     199.8700
        1320    25.667400     251.0000     253.6400     199.8100
        1321    25.679600     282.0000     267.1600     199.7600
        1322    25.691900     270.0000     286.5900     199.7100
        1323    25.704100     287.0000     315.7000     199.6500
        1324    25.716400     369.0000     360.2700     199.6000
        1325    25.728600     388.0000     427.1800     199.5500
        1326    25.740900     468.0000     516.7700     199.4900
        1327    25.753100     554.0000     613.6000     199.4400
        1328    25.765400     696.0000     708.4000     199.3800
        1329    25.777600     772.0000     809.3900     199.3300
        1330    25.789900     882.0000     899.2900     199.2800
        1331    25.802100     836.0000     912.6900     199.2200
        1332    25.814400     724.0000     815.8700     199.1700
        1333    25.826600     687.0000     696.5500     199.1100
        1334    25.838900     604.0000     631.3300     199.0600
        1335    25.851100     627.0000     608.9400     199.0000
        1336    25.863400     553.0000     580.5500     198.9500
        1337    25.875600     475.0000     506.0800     198.8900
        1338    25.887900     377.0000     408.4200     198.8400
        1339    25.900100     350.0000     334.5400     198.7800
        1340    25.912400     317.0000     290.9500     198.7200
        1341    25.924600     260.0000     265.9100     198.6700
        1342    25.936900     259.0000     250.7600     198.6100
        1343    25.949100     237.0000     241.0500     198.5600
        1344    25.961400     225.0000     234.5700     198.5000
        1345    25.973600     224.0000     230.1400     198.4400
        1346    25.985900     247.0000     227.1300     198.3900
        1347    25.998100     248.0000     225.2000     198.3300
        1348    26.010400     240.0000     224.2000     198.2700
        1349    26.022600     257.0000     224.1800     198.2200
        1350    26.034900     226.0000     225.4000     198.1600
        1351    26.047100     211.0000     228.3400     198.1000
        1352    26.059400     234.0000     233.4400     198.0400
        1353    26.071600     257.0000     239.9900     197.9800
        1354    26.083900     247.0000     246.3200     197.9300
        1355    26.096100     248.0000     252.9600     197.8700
        1356    26.108400     240.0000     260.3900     197.8100
        1357    26.120600     250.0000     264.8000     197.7500
        1358    26.132900     243.0000     259.6700     197.6900
        1359    26.145100     270.0000     248.1000     197.6400
        1360    26.157400     218.0000     239.9200     197.5800
        1361    26.169600     254.0000     236.9600     197.5200
        1362    26.181900     231.0000     235.9200     197.4600
        1363    26.194200     261.0000     232.2000     197.4000
        1364    26.206400     228.0000     224.4500     197.3400
        1365    26.218700     221.0000     217.3200     197.2800
        1366    26.230900     222.0000     213.7000     197.2200
        1367    26.243200     213.0000     213.2700     197.1600
        1368    26.255400     197.0000     213.0300     197.1000
        1369    26.267700     208.0000     213.2400     197.0400
        1370    26.279900     233.0000     215.1500     196.9800
        1371    26.292200     200.0000     218.7300     196.9200
        1372    26.304400     219.0000     219.3200     196.8600
        1373    26.316700     208.0000     213.7100     196.8000
        1374    26.328900     192.0000     213.3700     196.7400
        1375    26.341200     197.0000     215.8400     196.6800
        1376    26.353400     218.0000     220.3900     196.6200
        1377    26.365700     223.0000     225.8700     196.5500
        1378    26.377900     226.0000     230.3600     196.4900
        1379    26.390200     233.0000     239.9100     196.4300
        1380    26.402400     225.0000     253.7000     196.3700
        1381    26.414700     230.0000     267.2900     196.3100
        1382    26.426900     270.0000     281.2400     196.2500
        1383    26.439200     273.0000     296.7500     196.1800
        1384    26.451400     249.0000     305.6700     196.1200
        1385    26.463700     259.0000     295.8200     196.0600
        1386    26.475900     250.0000     274.8700     196.0000
        1387    26.488200     223.0000     261.0500     195.9300
        1388    26.500400     235.0000     256.9000     195.8700
        1389    26.512700     222.0000     256.0300     195.8100
        1390    26.524900     234.0000     249.6700     195.7500
        1391    26.537200     202.0000     235.1200     195.6800
        1392    26.549400     190.0000     221.0300     195.6200
        1393    26.561700     229.0000     212.3800     195.5600
        1394    26.573900     201.0000     207.6300     195.4900
        1395    26.586200     211.0000     204.8600     195.4300
        1396    26.598400     200.0000     203.1000     195.3600
        1397    26.610700     201.0000     201.9100     195.3000
        1398    26.622900     177.0000     201.0600     195.2400
        1399    26.635200     195.0000     200.4400     195.1700
        1400    26.647400     210.0000     200.0100     195.1100
        1401    26.659700     180.0000     199.7500     195.0400
        1402    26.671900     214.0000     199.7700     194.9800
        1403    26.684200     182.0000     200.2000     194.9100
        1404    26.696400     193.0000     200.3300     194.8500
        1405    26.708700     200.0000     200.5500     194.7800
        1406    26.720900     192.0000     201.3300     194.7200
        1407    26.733200     225.0000     202.7300     194.6500
        1408    26.745400     196.0000     203.2700     194.5900
        1409    26.757700     161.0000     202.8000     194.5200
        1410    26.769900     208.0000     202.8900     194.4600
        1411    26.782200     222.0000     203.8900     194.3900
        1412    26.794400     193.0000     206.3500     194.3200
        1413    26.806700     205.0000     209.5200     194.2600
        1414    26.818900     209.0000     206.2800     194.1900
        1415    26.831200     186.0000     200.7800     194.1300
        1416    26.843500     206.0000     199.7200     194.0600
        1417    26.855700     189.0000     200.0200     193.9900
        1418    26.868000     201.0000     201.0300     193.9300
        1419    26.880200     204.0000     201.4800     193.8600
        1420    26.892500     196.0000     198.5200     193.7900
        1421    26.904700     219.0000     196.8800     193.7200
        1422    26.917000     213.0000     196.4900     193.6600
        1423    26.929200     188.0000     196.3300     193.5900
        1424    26.941500     204.0000     196.2400     193.5200
        1425    26.953700     226.0000     196.2100     193.4500
        1426    26.966000     211.0000     196.2400     193.3900
        1427    26.978200     213.0000     196.3900     193.3200
        1428    26.990500     199.0000     196.4500     193.2500
        1429    27.002700     204.0000     196.5200     193.1800
        1430    27.015000     193.0000     196.7100     193.1100
        1431    27.027200     204.0000     197.0300     193.0500
        1432    27.039500     179.0000     196.9600     192.9800
        1433    27.051700     222.0000     196.3200     192.9100
        1434    27.064000     228.0000     196.1700     192.8400
        1435    27.076200     200.0000     196.2100     192.7700
        1436    27.088500     194.0000     196.3400     192.7000
        1437    27.100700     200.0000     196.4700     192.6300
        1438    27.113000     213.0000     196.2400     192.5600
        1439    27.125200     203.0000     196.0300     192.4900
        1440    27.137500     201.0000     196.0300     192.4200
        1441    27.149700     185.0000     196.0800     192.3500
        1442    27.162000     218.0000     196.1600     192.2800
        1443    27.174200     233.0000     196.2700     192.2100
        1444    27.186500     204.0000     196.4000     192.1400
        1445    27.198700     212.0000     196.5600     192.0700
        1446    27.211000     196.0000     196.7600     192.0000
        1447    27.223200     186.0000     197.0000     191.9300
        1448    27.235500     219.0000     197.3000     191.8600
        1449    27.247700     187.0000     197.6600     191.7900
        1450    27.260000     212.0000     198.1100     191.7200
        1451    27.272200     194.0000     198.6500     191.6500
        1452    27.284500     219.0000     199.3200     191.5800
        1453    27.296700     178.0000     200.1700     191.5100
        1454    27.309000     202.0000     201.1900     191.4400
        1455    27.321200     200.0000     202.7400     191.3700
        1456    27.333500     186.0000     205.0300     191.3000
        1457    27.345700     213.0000     208.5300     191.2200
        1458    27.358000     199.0000     213.7800     191.1500
        1459    27.370200     186.0000     220.7300     191.0800
        1460    27.382500     218.0000     228.2400     191.0100
        1461    27.394700     244.0000     235.8800     190.9400
        1462    27.407000     230.0000     244.1700     190.8600
        1463    27.419200     235.0000     251.1400     190.7900
        1464    27.431500     236.0000     251.3500     190.7200
        1465    27.443700     257.0000     243.7300     190.6500
        1466    27.456000     241.0000     236.1200     190.5700
        1467    27.468200     212.0000     233.1900     190.5000
        1468    27.480500     230.0000     233.7400     190.4300
        1469    27.492800     225.0000     234.4000     190.3600
        1470    27.505000     261.0000     231.8200     190.2800
        1471    27.517300     235.0000     226.9500     190.2100
        1472    27.529500     205.0000     223.9400     190.1400
        1473    27.541800     235.0000     224.0600     190.0600
        1474    27.554000     210.0000     226.6200     189.9900
        1475    27.566300     226.0000     231.0700     189.9200
        1476    27.578500     243.0000     237.2700     189.8400
        1477    27.590800     236.0000     245.4200     189.7700
        1478    27.603000     259.0000     256.1800     189.7000
        1479    27.615300     258.0000     270.8700     189.6200
        1480    27.627500     263.0000     292.0900     189.5500
        1481    27.639800     302.0000     324.5900     189.4700
        1482    27.652000     373.0000     376.3700     189.4000
        1483    27.664300     478.0000     458.5800     189.3200
        1484    27.676500     549.0000     576.9300     189.2500
        1485    27.688800     713.0000     713.2500     189.1800
        1486    27.701000     892.0000     847.9300     189.1000
        1487    27.713300    1108.0000     994.6800     189.0300
        1488    27.725500    1144.0000    1140.2400     188.9500
        1489    27.737800    1113.0000    1187.4800     188.8800
        1490    27.750000    1023.0000    1053.3000     188.8000
        1491    27.762300     819.0000     863.4500     188.7300
        1492    27.774500     716.0000     757.7400     188.6500
        1493    27.786800     688.0000     733.9400     188.5700
        1494    27.799000     737.0000     734.7700     188.5000
        1495    27.811300     642.0000     682.5000     188.4200
        1496    27.823500     506.0000     550.2800     188.3500
        1497    27.835800     425.0000     416.7300     188.2700
        1498    27.848000     303.0000     332.8800     188.2000
        1499    27.860300     264.0000     286.6000     188.1200
        1500    27.872500     275.0000     259.8900     188.0400
        1501    27.884800     239.0000     243.1900     187.9700
        1502    27.897000     232.0000     231.9800     187.8900
        1503    27.909300     216.0000     224.0300     187.8200
        1504    27.921500     209.0000     218.1500     187.7400
        1505    27.933800     187.0000     213.6500     187.6600
        1506    27.946000     211.0000     210.1100     187.5900
        1507    27.958300     216.0000     207.2600     187.5100
        1508    27.970500     189.0000     204.9200     187.4300
        1509    27.982800     237.0000     202.9800     187.3600
        1510    27.995000     227.0000     201.3400     187.2800
        1511    28.007300     212.0000     199.9400     187.2000
        1512    28.019500     191.0000     198.7400     187.1200
        1513    28.031800     187.0000     197.6900     187.0500
        1514    28.044000     184.0000     196.7600     186.9700
        1515    28.056300     214.0000     195.9500     186.8900
        1516    28.068500     203.0000     195.2200     186.8100
        1517    28.080800     202.0000     194.5700     186.7400
        1518    28.093000     206.0000     193.9900     186.6600
        1519    28.105300     203.0000     193.4600     186.5800
        1520    28.117500     219.0000     192.9800     186.5000
        1521    28.129800     192.0000     192.5300     186.4200
        1522    28.142100     189.0000     192.1300     186.3500
        1523    28.154300     190.0000     191.7600     186.2700
        1524    28.166600     197.0000     191.4100     186.1900
        1525    28.178800     190.0000     191.1000     186.1100
        1526    28.191100     195.0000     190.8000     186.0300
        1527    28.203300     192.0000     190.5200     185.9500
        1528    28.215600     211.0000     190.2600     185.8800
        1529    28.227800     195.0000     190.0200     185.8000
        1530    28.240100     177.0000     189.8000     185.7200
        1531    28.252300     218.0000     189.5800     185.6400
        1532    28.264600     183.0000     189.3800     185.5600
        1533    28.276800     171.0000     189.1900     185.4800
        1534    28.289100     200.0000     189.0100     185.4000
        1535    28.301300     208.0000     188.8500     185.3200
        1536    28.313600     207.0000     188.7000     185.2400
        1537    28.325800     193.0000     188.5700     185.1600
        1538    28.338100     195.0000     188.4500     185.0800
        1539    28.350300     188.0000     188.3500     185.0000
        1540    28.362600     190.0000     188.2600     184.9300
        1541    28.374800     211.0000     188.1900     184.8500
        1542    28.387100     220.0000     188.1400     184.7700
        1543    28.399300     214.0000     188.1100     184.6900
        1544    28.411600     194.0000     188.1200     184.6100
        1545    28.423800     197.0000     188.2000     184.5300
        1546    28.436100     200.0000     188.4100     184.4500
        1547    28.448300     196.0000     188.9000     184.3700
        1548    28.460600     184.0000     189.4000     184.2800
        1549    28.472800     180.0000     189.7200     184.2000
        1550    28.485100     203.0000     190.3300     184.1200
        1551    28.497300     194.0000     191.3600     184.0400
        1552    28.509600     201.0000     192.0100     183.9600
        1553    28.521800     203.0000     190.3300     183.8800
        1554    28.534100     191.0000     189.7400     183.8000
        1555    28.546300     190.0000     189.8400     183.7200
        1556    28.558600     190.0000     190.3100     183.6400
        1557    28.570800     200.0000     191.1800     183.5600
        1558    28.583100     193.0000     192.0300     183.4800
        1559    28.595300     192.0000     192.3200     183.4000
        1560    28.607600     189.0000     193.8400     183.3200
        1561    28.619800     190.0000     196.2700     183.2300
        1562    28.632100     197.0000     198.9400     183.1500
        1563    28.644300     232.0000     201.7700     183.0700
        1564    28.656600     213.0000     204.6400     182.9900
        1565    28.668800     201.0000     206.3000     182.9100
        1566    28.681100     193.0000     204.9300     182.8300
        1567    28.693300     204.0000     201.2300     182.7500
        1568    28.705600     195.0000     198.1000     182.6600
        1569    28.717800     177.0000     196.6600     182.5800
        1570    28.730100     182.0000     196.3000     182.5000
        1571    28.742300     218.0000     195.7800     182.4200
        1572    28.754600     200.0000     193.9000     182.3400
        1573    28.766800     190.0000     190.9800     182.2500
        1574    28.779100     199.0000     188.4400     182.1700
        1575    28.791400     206.0000     186.7900     182.0900
        1576    28.803600     204.0000     185.8000     182.0100
        1577    28.815900     182.0000     185.1600     181.9300
        1578    28.828100     173.0000     184.7100     181.8400
        1579    28.840400     186.0000     184.3700     181.7600
        1580    28.852600     190.0000     184.1100     181.6800
        1581    28.864900     210.0000     183.8900     181.6000
        1582    28.877100     177.0000     183.7000     181.5100
        1583    28.889400     202.0000     183.5400     181.4300
        1584    28.901600     186.0000     183.4000     181.3500
        1585    28.913900     189.0000     183.2700     181.2600
        1586    28.926100     179.0000     183.1400     181.1800
        1587    28.938400     208.0000     183.0300     181.1000
        1588    28.950600     186.0000     182.9300     181.0200
        1589    28.962900     169.0000     182.8500     180.9300
        1590    28.975100     183.0000     182.7900     180.8500
        1591    28.987400     204.0000     182.7800     180.7700
        1592    28.999600     186.0000     182.7600     180.6800
        1593    29.011900     166.0000     182.7200     180.6000
        1594    29.024100     186.0000     182.7400     180.5200
        1595    29.036400     199.0000     182.8300     180.4300
        1596    29.048600     193.0000     182.7800     180.3500
        1597    29.060900     175.0000     182.4100     180.2700
        1598    29.073100     181.0000     182.2700     180.1800
        1599    29.085400     196.0000     182.2100     180.1000
        1600    29.097600     178.0000     182.1900     180.0200
        1601    29.109900     195.0000     182.2100     179.9300
        1602    29.122100     209.0000     182.1700     179.8500
        1603    29.134400     184.0000     181.9600     179.7600
        1604    29.146600     177.0000     181.8600     179.6800
        1605    29.158900     181.0000     181.8200     179.6000
        1606    29.171100     199.0000     181.7900     179.5100
        1607    29.183400     184.0000     181.7800     179.4300
        1608    29.195600     196.0000     181.7700     179.3400
        1609    29.207900     194.0000     181.7800     179.2600
        1610    29.220100     190.0000     181.8000     179.1800
        1611    29.232400     187.0000     181.8400     179.0900
        1612    29.244600     227.0000     181.8900     179.0100
        1613    29.256900     194.0000     181.9600     178.9200
        1614    29.269100     199.0000     182.0600     178.8400
        1615    29.281400     176.0000     182.1900     178.7500
        1616    29.293600     202.0000     182.3600     178.6700
        1617    29.305900     203.0000     182.5800     178.5900
        1618    29.318100     188.0000     182.8500     178.5000
        1619    29.330400     180.0000     183.2000     178.4200
        1620    29.342600     180.0000     183.6400     178.3300
        1621    29.354900     179.0000     184.1900     178.2500
        1622    29.367100     206.0000     184.8900     178.1600
        1623    29.379400     178.0000     185.7600     178.0800
        1624    29.391600     169.0000     186.8300     177.9900
        1625    29.403900     187.0000     188.1400     177.9100
        1626    29.416200     206.0000     189.7500     177.8200
        1627    29.428400     162.0000     191.7600     177.7400
        1628    29.440700     201.0000     194.4400     177.6500
        1629    29.452900     186.0000     198.3100     177.5700
        1630    29.465200     217.0000     204.3600     177.4800
        1631    29.477400     217.0000     214.2500     177.4000
        1632    29.489700     211.0000     230.2800     177.3100
        1633    29.501900     214.0000     253.9500     177.2300
        1634    29.514200     305.0000     282.2300     177.1400
        1635    29.526400     309.0000     311.1200     177.0600
        1636    29.538700     338.0000     342.9200     176.9700
        1637    29.550900     329.0000     374.6000     176.8900
        1638    29.563200     360.0000     385.1500     176.8000
        1639    29.575400     329.0000     356.0900     176.7200
        1640    29.587700     292.0000     314.9000     176.6300
        1641    29.599900     238.0000     291.8900     176.5400
        1642    29.612200     302.0000     286.7600     176.4600
        1643    29.624400     297.0000     290.1600     176.3700
        1644    29.636700     292.0000     287.8300     176.2900
        1645    29.648900     261.0000     266.8700     176.2000
        1646    29.661200     220.0000     236.5100     176.1200
        1647    29.673400     185.0000     214.0800     176.0300
        1648    29.685700     200.0000     201.3600     175.9500
        1649    29.697900     198.0000     194.2200     175.8600
        1650    29.710200     196.0000     189.8900     175.7700
        1651    29.722400     190.0000     187.0700     175.6900
        1652    29.734700     193.0000     185.1000     175.6000
        1653    29.746900     171.0000     183.6600     175.5200
        1654    29.759200     215.0000     182.5600     175.4300
        1655    29.771400     174.0000     181.6900     175.3500
        1656    29.783700     184.0000     181.0000     175.2600
        1657    29.795900     176.0000     180.4200     175.1700
        1658    29.808200     189.0000     179.9400     175.0900
        1659    29.820400     187.0000     179.5300     175.0000
        1660    29.832700     170.0000     179.1800     174.9200
        1661    29.844900     208.0000     178.8700     174.8300
        1662    29.857200     176.0000     178.6000     174.7400
        1663    29.869400     175.0000     178.3700     174.6600
        1664    29.881700     192.0000     178.1700     174.5700
        1665    29.893900     188.0000     178.0100     174.4800
        1666    29.906200     191.0000     177.8600     174.4000
        1667    29.918400     171.0000     177.7300     174.3100
        1668    29.930700     185.0000     177.6400     174.2300
        1669    29.942900     216.0000     177.5600     174.1400
        1670    29.955200     172.0000     177.3800     174.0500
        1671    29.967400     158.0000     177.2200     173.9700
        1672    29.979700     175.0000     177.1200     173.8800
        1673    29.991900     194.0000     177.0700     173.7900
        1674    30.004200     205.0000     177.1000     173.7100
        1675    30.016400     194.0000     177.2800     173.6200
        1676    30.028700     174.0000     177.7700     173.5400
        1677    30.041000     188.0000     178.8400     173.4500
        1678    30.053200     153.0000     179.4900     173.3600
        1679    30.065500     201.0000     180.1800     173.2800
        1680    30.077700     188.0000     181.7000     173.1900
        1681    30.090000     190.0000     183.9200     173.1000
        1682    30.102200     189.0000     182.8700     173.0200
        1683    30.114500     211.0000     178.8400     172.9300
        1684    30.126700     185.0000     178.0700     172.8400
        1685    30.139000     180.0000     178.0700     172.7600
        1686    30.151200     168.0000     178.6000     172.6700
        1687    30.163500     208.0000     179.6000     172.5800
        1688    30.175700     176.0000     179.7000     172.5000
        1689    30.188000     191.0000     177.3800     172.4100
        1690    30.200200     163.0000     176.3700     172.3200
        1691    30.212500     174.0000     176.1600     172.2400
        1692    30.224700     189.0000     176.1400     172.1500
        1693    30.237000     173.0000     176.1300     172.0600
        1694    30.249200     167.0000     176.0100     171.9800
        1695    30.261500     174.0000     175.9900     171.8900
        1696    30.273700     221.0000     176.0300     171.8000
        1697    30.286000     174.0000     176.1300     171.7200
        1698    30.298200     195.0000     176.3800     171.6300
        1699    30.310500     194.0000     176.8700     171.5400
        1700    30.322700     171.0000     177.9500     171.4600
        1701    30.335000     191.0000     179.3000     171.3700
        1702    30.347200     189.0000     180.0600     171.2800
        1703    30.359500     171.0000     181.5500     171.2000
        1704    30.371700     196.0000     184.2200     171.1100
        1705    30.384000     192.0000     186.2200     171.0200
        1706    30.396200     177.0000     181.6600     170.9400
        1707    30.408500     189.0000     179.9100     170.8500
        1708    30.420700     187.0000     180.6500     170.7600
        1709    30.433000     182.0000     181.5700     170.6800
        1710    30.445200     189.0000     183.4200     170.5900
        1711    30.457500     192.0000     186.1200     170.5000
        1712    30.469700     196.0000     186.2700     170.4200
        1713    30.482000     169.0000     181.7900     170.3300
        1714    30.494200     166.0000     179.3200     170.2400
        1715    30.506500     177.0000     179.1300     170.1600
        1716    30.518700     184.0000     179.4600     170.0700
        1717    30.531000     185.0000     180.2200     169.9800
        1718    30.543200     190.0000     181.2400     169.9000
        1719    30.555500     190.0000     181.1400     169.8100
        1720    30.567700     173.0000     179.8800     169.7200
        1721    30.580000     177.0000     179.7800     169.6400
        1722    30.592200     187.0000     180.1300     169.5500
        1723    30.604500     183.0000     180.6300     169.4600
        1724    30.616700     174.0000     181.2500     169.3700
        1725    30.629000     194.0000     182.0400     169.2900
        1726    30.641200     191.0000     183.0300     169.2000
        1727    30.653500     200.0000     184.0000     169.1100
        1728    30.665700     200.0000     185.1500     169.0300
        1729    30.678000     188.0000     186.6100     168.9400
        1730    30.690300     191.0000     188.3100     168.8500
        1731    30.702500     189.0000     189.2700     168.7700
        1732    30.714800     192.0000     190.1800     168.6800
        1733    30.727000     207.0000     191.9900     168.5900
        1734    30.739300     181.0000     194.2700     168.5100
        1735    30.751500     196.0000     197.0900     168.4200
        1736    30.763800     186.0000     200.5300     168.3300
        1737    30.776000     232.0000     204.3400     168.2500
        1738    30.788300     217.0000     208.5300     168.1600
        1739    30.800500     183.0000     214.0400     168.0700
        1740    30.812800     199.0000     220.8900     167.9900
        1741    30.825000     223.0000     228.8600     167.9000
        1742    30.837300     243.0000     238.6100     167.8100
        1743    30.849500     234.0000     250.3500     167.7300
        1744    30.861800     261.0000     264.3600     167.6400
        1745    30.874000     270.0000     281.3200     167.5500
        1746    30.886300     295.0000     302.5900     167.4700
        1747    30.898500     314.0000     330.9700     167.3800
        1748    30.910800     380.0000     372.3800     167.2900
        1749    30.923000     448.0000     437.4800     167.2100
        1750    30.935300     542.0000     542.3600     167.1200
        1751    30.947500     700.0000     706.6100     167.0300
        1752    30.959800     916.0000     936.8300     166.9500
        1753    30.972000    1131.0000    1203.6200     166.8600
        1754    30.984300    1468.0000    1483.3000     166.7700
        1755    30.996500    1758.0000    1784.6500     166.6900
        1756    31.008800    1968.0000    2041.5700     166.6000
        1757    31.021000    1955.0000    2055.4800     166.5100
        1758    31.033300    1747.0000    1750.9100     166.4300
        1759    31.045500    1338.0000    1406.6900     166.3400
        1760    31.057800    1235.0000    1226.3700     166.2600
        1761    31.070000    1121.0000    1189.9400     166.1700
        1762    31.082300    1164.0000    1222.0800     166.0800
        1763    31.094500    1200.0000    1210.4800     166.0000
        1764    31.106800    1000.0000    1045.5800     165.9100
        1765    31.119000     754.0000     780.0200     165.8200
        1766    31.131300     560.0000     561.2500     165.7400
        1767    31.143500     393.0000     428.0400     165.6500
        1768    31.155800     365.0000     352.6300     165.5600
        1769    31.168000     303.0000     305.7800     165.4800
        1770    31.180300     252.0000     275.4400     165.3900
        1771    31.192500     238.0000     254.5900     165.3100
        1772    31.204800     239.0000     239.7100     165.2200
        1773    31.217000     218.0000     228.6800     165.1300
        1774    31.229300     230.0000     220.3000     165.0500
        1775    31.241500     212.0000     213.8100     164.9600
        1776    31.253800     191.0000     208.7000     164.8700
        1777    31.266000     214.0000     204.6000     164.7900
        1778    31.278300     188.0000     201.3500     164.7000
        1779    31.290500     216.0000     198.8100     164.6200
        1780    31.302800     213.0000     196.8400     164.5300
        1781    31.315000     202.0000     195.3400     164.4400
        1782    31.327300     198.0000     194.2300     164.3600
        1783    31.339600     172.0000     193.4600     164.2700
        1784    31.351800     210.0000     192.9500     164.1900
        1785    31.364100     216.0000     192.6500     164.1000
        1786    31.376300     202.0000     192.4900     164.0100
        1787    31.388600     200.0000     192.4000     163.9300
        1788    31.400800     191.0000     192.3100     163.8400
        1789    31.413100     196.0000     192.1700     163.7600
        1790    31.425300     182.0000     191.9300     163.6700
        1791    31.437600     197.0000     191.5300     163.5900
        1792    31.449800     170.0000     190.9600     163.5000
        1793    31.462100     177.0000     190.2100     163.4100
        1794    31.474300     174.0000     189.2800     163.3300
        1795    31.486600     197.0000     188.2000     163.2400
        1796    31.498800     178.0000     186.9800     163.1600
        1797    31.511100     186.0000     185.6500     163.0700
        1798    31.523300     201.0000     184.2500     162.9900
        1799    31.535600     209.0000     182.8000     162.9000
        1800    31.547800     203.0000     181.3500     162.8200
        1801    31.560100     179.0000     179.9100     162.7300
        1802    31.572300     182.0000     178.5100     162.6500
        1803    31.584600     189.0000     177.1800     162.5600
        1804    31.596800     171.0000     175.9400     162.4700
        1805    31.609100     190.0000     174.7800     162.3900
        1806    31.621300     150.0000     173.7300     162.3000
        1807    31.633600     163.0000     172.7700     162.2200
        1808    31.645800     178.0000     171.9100     162.1300
        1809    31.658100     166.0000     171.1400     162.0500
        1810    31.670300     185.0000     170.4500     161.9600
        1811    31.682600     183.0000     169.8400     161.8800
        1812    31.694800     187.0000     169.2900     161.7900
        1813    31.707100     188.0000     168.8100     161.7100
        1814    31.719300     173.0000     168.3800     161.6200
        1815    31.731600     166.0000     167.9900     161.5400
        1816    31.743800     156.0000     167.6500     161.4500
        1817    31.756100     180.0000     167.3500     161.3700
        1818    31.768300     185.0000     167.0700     161.2800
        1819    31.780600     195.0000     166.8300     161.2000
        1820    31.792800     189.0000     166.6200     161.1100
        1821    31.805100     179.0000     166.4400     161.0300
        1822    31.817300     172.0000     166.2800     160.9500
        1823    31.829600     175.0000     166.1400     160.8600
        1824    31.841800     199.0000     166.0200     160.7800
        1825    31.854100     174.0000     165.9300     160.6900
        1826    31.866300     170.0000     165.8600     160.6100
        1827    31.878600     197.0000     165.8200     160.5200
        1828    31.890800     164.0000     165.8100     160.4400
        1829    31.903100     179.0000     165.8300     160.3500
        1830    31.915300     178.0000     165.8800     160.2700
        1831    31.927600     191.0000     165.9600     160.1900
        1832    31.939800     171.0000     166.0900     160.1000
        1833    31.952100     150.0000     166.2500     160.0200
        1834    31.964400     159.0000     166.4700     159.9300
        1835    31.976600     167.0000     166.7500     159.8500
        1836    31.988900     177.0000     167.0800     159.7600
        1837    32.001100     179.0000     167.4800     159.6800
        1838    32.013400     160.0000     167.9600     159.6000
        1839    32.025600     177.0000     168.5100     159.5100
        1840    32.037900     167.0000     169.1500     159.4300
        1841    32.050100     182.0000     169.8700     159.3500
        1842    32.062400     189.0000     170.6700     159.2600
        1843    32.074600     189.0000     171.5500     159.1800
        1844    32.086900     177.0000     172.5100     159.0900
        1845    32.099100     171.0000     173.5100     159.0100
        1846    32.111400     159.0000     174.5500     158.9300
        1847    32.123600     191.0000     175.6000     158.8400
        1848    32.135900     170.0000     176.6400     158.7600
        1849    32.148100     187.0000     177.6600     158.6800
        1850    32.160400     165.0000     178.6500     158.5900
        1851    32.172600     183.0000     179.6300     158.5100
        1852    32.184900     172.0000     180.5500     158.4300
        1853    32.197100     174.0000     181.5500     158.3400
        1854    32.209400     182.0000     182.6200     158.2600
        1855    32.221600     172.0000     183.8100     158.1800
        1856    32.233900     182.0000     185.1500     158.0900
        1857    32.246100     194.0000     186.7000     158.0100
        1858    32.258400     185.0000     188.5800     157.9300
        1859    32.270600     208.0000     190.9800     157.8500
        1860    32.282900     206.0000     194.3100     157.7600
        1861    32.295100     196.0000     199.3900     157.6800
        1862    32.307400     227.0000     207.6900     157.6000
        1863    32.319600     222.0000     221.5400     157.5100
        1864    32.331900     251.0000     244.0700     157.4300
        1865    32.344100     270.0000     277.2100     157.3500
        1866    32.356400     300.0000     317.7900     157.2700
        1867    32.368600     398.0000     361.7700     157.1800
        1868    32.380900     425.0000     410.3100     157.1000
        1869    32.393100     481.0000     454.7200     157.0200
        1870    32.405400     516.0000     463.2800     156.9400
        1871    32.417600     449.0000     417.0000     156.8600
        1872    32.429900     375.0000     358.7800     156.7700
        1873    32.442100     345.0000     327.3000     156.6900
        1874    32.454400     368.0000     320.5200     156.6100
        1875    32.466600     360.0000     327.4600     156.5300
        1876    32.478900     334.0000     334.3400     156.4500
        1877    32.491100     344.0000     321.3900     156.3600
        1878    32.503400     301.0000     283.8900     156.2800
        1879    32.515600     265.0000     243.8000     156.2000
        1880    32.527900     251.0000     216.0000     156.1200
        1881    32.540100     198.0000     200.2300     156.0400
        1882    32.552400     196.0000     190.8200     155.9600
        1883    32.564600     174.0000     184.8000     155.8700
        1884    32.576900     171.0000     180.9000     155.7900
        1885    32.589100     166.0000     178.5800     155.7100
        1886    32.601400     204.0000     176.4800     155.6300
        1887    32.613600     178.0000     174.3400     155.5500
        1888    32.625900     170.0000     173.5400     155.4700
        1889    32.638200     176.0000     173.9400     155.3900
        1890    32.650400     183.0000     173.6300     155.3100
        1891    32.662700     160.0000     168.8700     155.2200
        1892    32.674900     153.0000     166.5000     155.1400
        1893    32.687200     157.0000     165.7800     155.0600
        1894    32.699400     167.0000     165.4400     154.9800
        1895    32.711700     148.0000     165.6400     154.9000
        1896    32.723900     191.0000     166.3800     154.8200
        1897    32.736200     158.0000     166.3700     154.7400
        1898    32.748400     174.0000     164.6000     154.6600
        1899    32.760700     155.0000     164.3100     154.5800
        1900    32.772900     155.0000     165.2100     154.5000
        1901    32.785200     159.0000     166.0300     154.4200
        1902    32.797400     174.0000     166.0600     154.3400
        1903    32.809700     148.0000     167.1300     154.2600
        1904    32.821900     147.0000     169.2000     154.1800
        1905    32.834200     165.0000     169.9900     154.1000
        1906    32.846400     159.0000     170.3800     154.0200
        1907    32.858700     161.0000     174.3600     153.9400
        1908    32.870900     190.0000     181.2900     153.8600
        1909    32.883200     193.0000     191.2400     153.7800
        1910    32.895400     232.0000     203.8500     153.7000
        1911    32.907700     214.0000     217.7000     153.6200
        1912    32.919900     199.0000     231.9500     153.5400
        1913    32.932200     231.0000     244.3600     153.4600
        1914    32.944400     224.0000     245.8800     153.3800
        1915    32.956700     200.0000     230.3700     153.3000
        1916    32.968900     208.0000     211.8900     153.2200
        1917    32.981200     162.0000     202.2200     153.1400
        1918    32.993400     189.0000     200.1600     153.0600
        1919    33.005700     206.0000     202.4200     152.9800
        1920    33.017900     173.0000     205.0500     152.9000
        1921    33.030200     223.0000     201.8400     152.8300
        1922    33.042400     216.0000     190.5100     152.7500
        1923    33.054700     175.0000     178.0100     152.6700
        1924    33.066900     178.0000     169.6500     152.5900
        1925    33.079200     167.0000     164.8700     152.5100
        1926    33.091400     162.0000     162.0700     152.4300
        1927    33.103700     185.0000     160.3200     152.3500
        1928    33.115900     177.0000     159.1500     152.2700
        1929    33.128200     155.0000     158.3100     152.2000
        1930    33.140400     176.0000     157.7000     152.1200
        1931    33.152700     169.0000     157.2400     152.0400
        1932    33.164900     163.0000     156.8900     151.9600
        1933    33.177200     163.0000     156.6200     151.8800
        1934    33.189400     184.0000     156.4200     151.8100
        1935    33.201700     168.0000     156.2800     151.7300
        1936    33.213900     162.0000     156.1900     151.6500
        1937    33.226200     152.0000     156.1500     151.5700
        1938    33.238400     190.0000     156.1600     151.4900
        1939    33.250700     158.0000     156.2200     151.4200
        1940    33.262900     155.0000     156.3500     151.3400
        1941    33.275200     170.0000     156.5500     151.2600
        1942    33.287500     145.0000     156.8300     151.1800
        1943    33.299700     156.0000     157.1800     151.1100
        1944    33.312000     174.0000     157.6200     151.0300
        1945    33.324200     182.0000     158.1600     150.9500
        1946    33.336500     166.0000     158.8100     150.8800
        1947    33.348700     164.0000     159.6300     150.8000
        1948    33.361000     150.0000     160.7400     150.7200
        1949    33.373200     156.0000     162.4000     150.6500
        1950    33.385500     164.0000     165.0400     150.5700
        1951    33.397700     171.0000     169.3500     150.4900
        1952    33.410000     193.0000     176.3000     150.4200
        1953    33.422200     190.0000     186.6200     150.3400
        1954    33.434500     196.0000     199.6800     150.2600
        1955    33.446700     228.0000     214.2000     150.1900
        1956    33.459000     241.0000     230.1400     150.1100
        1957    33.471200     233.0000     245.0800     150.0300
        1958    33.483500     285.0000     249.7200     149.9600
        1959    33.495700     252.0000     236.7000     149.8800
        1960    33.508000     234.0000     217.0600     149.8100
        1961    33.520200     204.0000     204.8300     149.7300
        1962    33.532500     221.0000     201.0900     149.6500
        1963    33.544700     202.0000     202.6000     149.5800
        1964    33.557000     208.0000     205.6700     149.5000
        1965    33.569200     217.0000     204.5400     149.4300
        1966    33.581500     208.0000     194.9700     149.3500
        1967    33.593700     190.0000     181.5900     149.2800
        1968    33.606000     186.0000     171.2100     149.2000
        1969    33.618200     168.0000     164.9200     149.1300
        1970    33.630500     171.0000     161.2300     149.0500
        1971    33.642700     175.0000     158.9700     148.9800
        1972    33.655000     153.0000     157.4900     148.9000
        1973    33.667200     148.0000     156.4800     148.8300
        1974    33.679500     152.0000     155.7600     148.7500
        1975    33.691700     183.0000     155.2400     148.6800
        1976    33.704000     154.0000     154.8500     148.6000
        1977    33.716200     150.0000     154.5700     148.5300
        1978    33.728500     147.0000     154.3600     148.4500
        1979    33.740700     188.0000     154.2200     148.3800
        1980    33.753000     151.0000     154.1300     148.3000
        1981    33.765200     155.0000     154.1000     148.2300
        1982    33.777500     151.0000     154.1000     148.1600
        1983    33.789700     172.0000     154.1400     148.0800
        1984    33.802000     157.0000     154.2300     148.0100
        1985    33.814200     146.0000     154.3500     147.9300
        1986    33.826500     159.0000     154.5200     147.8600
        1987    33.838700     193.0000     154.7300     147.7900
        1988    33.851000     161.0000     154.9800     147.7100
        1989    33.863200     179.0000     155.2800     147.6400
        1990    33.875500     160.0000     155.6400     147.5700
        1991    33.887700     179.0000     156.0500     147.4900
        1992    33.900000     165.0000     156.5200     147.4200
        1993    33.912300     161.0000     157.0500     147.3500
        1994    33.924500     191.0000     157.6700     147.2700
        1995    33.936800     174.0000     158.3700     147.2000
        1996    33.949000     159.0000     159.1700     147.1300
        1997    33.961300     169.0000     160.0900     147.0600
        1998    33.973500     163.0000     161.1500     146.9800
        1999    33.985800     162.0000     162.4100     146.9100
        2000    33.998000     180.0000     163.9000     146.8400
        2001    34.010300     150.0000     165.7000     146.7700
        2002    34.022500     158.0000     167.9000     146.6900
        2003    34.034800     163.0000     170.6000     146.6200
        2004    34.047000     186.0000     173.8800     146.5500
        2005    34.059300     164.0000     177.8200     146.4800
        2006    34.071500     177.0000     182.4300     146.4100
        2007    34.083800     175.0000     187.6700     146.3300
        2008    34.096000     196.0000     193.5000     146.2600
        2009    34.108300     218.0000     199.9200     146.1900
        2010    34.120500     214.0000     207.1600     146.1200
        2011    34.132800     209.0000     216.1600     146.0500
        2012    34.145000     252.0000     229.2800     145.9800
        2013    34.157300     233.0000     251.1300     145.9000
        2014    34.169500     323.0000     290.2500     145.8300
        2015    34.181800     361.0000     361.3600     145.7600
        2016    34.194000     480.0000     485.5300     145.6900
        2017    34.206300     656.0000     664.6000     145.6200
        2018    34.218500     842.0000     857.1300     145.5500
        2019    34.230800    1053.0000    1076.7500     145.4800
        2020    34.243000    1335.0000    1351.4600     145.4100
        2021    34.255300    1478.0000    1552.7100     145.3400
        2022    34.267500    1369.0000    1376.2600     145.2700
        2023    34.279800    1003.0000     957.2800     145.2000
        2024    34.292000     771.0000     726.6200     145.1300
        2025    34.304300     662.0000     676.4500     145.0600
        2026    34.316500     677.0000     711.8500     144.9900
        2027    34.328800     757.0000     802.4300     144.9200
        2028    34.341000     859.0000     883.4000     144.8500
        2029    34.353300     761.0000     815.4200     144.7800
        2030    34.365500     569.0000     575.1500     144.7100
        2031    34.377800     400.0000     383.6100     144.6400
        2032    34.390000     320.0000     287.4000     144.5700
        2033    34.402300     267.0000     239.9500     144.5000
        2034    34.414500     231.0000     213.7300     144.4300
        2035    34.426800     177.0000     197.6300     144.3600
        2036    34.439000     160.0000     186.9200     144.2900
        2037    34.451300     175.0000     179.3200     144.2200
        2038    34.463500     183.0000     173.7100     144.1500
        2039    34.475800     188.0000     169.4400     144.0800
        2040    34.488000     163.0000     166.0900     144.0200
        2041    34.500300     157.0000     163.4100     143.9500
        2042    34.512500     184.0000     161.2200     143.8800
        2043    34.524800     159.0000     159.4000     143.8100
        2044    34.537000     143.0000     157.8500     143.7400
        2045    34.549300     155.0000     156.5300     143.6700
        2046    34.561600     152.0000     155.4100     143.6100
        2047    34.573800     149.0000     154.4400     143.5400
        2048    34.586100     174.0000     153.5900     143.4700
        2049    34.598300     145.0000     152.8500     143.4000
        2050    34.610600     155.0000     152.1900     143.3300
        2051    34.622800     141.0000     151.6100     143.2700
        2052    34.635100     163.0000     151.1000     143.2000
        2053    34.647300     148.0000     150.6500     143.1300
        2054    34.659600     195.0000     150.2400     143.0600
        2055    34.671800     137.0000     149.8800     143.0000
        2056    34.684100     164.0000     149.5700     142.9300
        2057    34.696300     144.0000     149.2900     142.8600
        2058    34.708600     158.0000     149.0600     142.8000
        2059    34.720800     156.0000     148.8500     142.7300
        2060    34.733100     163.0000     148.6900     142.6600
        2061    34.745300     136.0000     148.5700     142.6000
        2062    34.757600     155.0000     148.4800     142.5300
        2063    34.769800     134.0000     148.4400     142.4600
        2064    34.782100     140.0000     148.4600     142.4000
        2065    34.794300     141.0000     148.5300     142.3300
        2066    34.806600     131.0000     148.6600     142.2700
        2067    34.818800     162.0000     148.8700     142.2000
        2068    34.831100     177.0000     149.1700     142.1300
        2069    34.843300     146.0000     149.5500     142.0700
        2070    34.855600     147.0000     150.0200     142.0000
        2071    34.867800     161.0000     150.5800     141.9400
        2072    34.880100     158.0000     151.2500     141.8700
        2073    34.892300     162.0000     152.0600     141.8100
        2074    34.904600     151.0000     153.1100     141.7400
        2075    34.916800     153.0000     154.5800     141.6700
        2076    34.929100     159.0000     156.8500     141.6100
        2077    34.941300     131.0000     160.5100     141.5400
        2078    34.953600     163.0000     166.5500     141.4800
        2079    34.965800     163.0000     176.2000     141.4200
        2080    34.978100     214.0000     189.9900     141.3500
        2081    34.990300     206.0000     207.0800     141.2900
        2082    35.002600     229.0000     226.6000     141.2200
        2083    35.014800     237.0000     247.6400     141.1600
        2084    35.027100     250.0000     264.2400     141.0900
        2085    35.039300     268.0000     264.5600     141.0300
        2086    35.051600     252.0000     246.1400     140.9600
        2087    35.063800     231.0000     223.0700     140.9000
        2088    35.076100     226.0000     208.6700     140.8400
        2089    35.088300     211.0000     204.4700     140.7700
        2090    35.100600     222.0000     206.8300     140.7100
        2091    35.112800     230.0000     211.1200     140.6500
        2092    35.125100     221.0000     210.6200     140.5800
        2093    35.137300     217.0000     200.6600     140.5200
        2094    35.149600     214.0000     184.9700     140.4600
        2095    35.161800     175.0000     171.0200     140.3900
        2096    35.174100     150.0000     161.8700     140.3300
        2097    35.186300     185.0000     156.4200     140.2700
        2098    35.198600     150.0000     153.1700     140.2000
        2099    35.210900     153.0000     151.2000     140.1400
        2100    35.223100     167.0000     149.9700     140.0800
        2101    35.235400     134.0000     148.8300     140.0200
        2102    35.247600     147.0000     147.9000     139.9500
        2103    35.259900     143.0000     147.4300     139.8900
        2104    35.272100     156.0000     147.1400     139.8300
        2105    35.284400     117.0000     146.8700     139.7700
        2106    35.296600     150.0000     146.8300     139.7100
        2107    35.308900     149.0000     147.0000     139.6400
        2108    35.321100     157.0000     147.2300     139.5800
        2109    35.333400     162.0000     147.4200     139.5200
        2110    35.345600     155.0000     147.8500     139.4600
        2111    35.357900     139.0000     148.4500     139.4000
        2112    35.370100     159.0000     149.1200     139.3400
        2113    35.382400     151.0000     149.9200     139.2800
        2114    35.394600     145.0000     150.9400     139.2100
        2115    35.406900     167.0000     152.2500     139.1500
        2116    35.419100     153.0000     154.0700     139.0900
        2117    35.431400     167.0000     156.8500     139.0300
        2118    35.443600     147.0000     161.3100     138.9700
        2119    35.455900     163.0000     168.6800     138.9100
        2120    35.468100     180.0000     180.7100     138.8500
        2121    35.480400     186.0000     197.4900     138.7900
        2122    35.492600     206.0000     220.4400     138.7300
        2123    35.504900     248.0000     246.7100     138.6700
        2124    35.517100     277.0000     276.3100     138.6100
        2125    35.529400     338.0000     304.2400     138.5500
        2126    35.541600     316.0000     312.1400     138.4900
        2127    35.553900     296.0000     286.2000     138.4300
        2128    35.566100     266.0000     248.6200     138.3700
        2129    35.578400     256.0000     225.7300     138.3100
        2130    35.590600     204.0000     218.9900     138.2500
        2131    35.602900     207.0000     222.1300     138.1900
        2132    35.615100     214.0000     230.1100     138.1300
        2133    35.627400     248.0000     234.7100     138.0700
        2134    35.639600     222.0000     225.0600     138.0100
        2135    35.651900     199.0000     202.3800     137.9600
        2136    35.664100     190.0000     180.7900     137.9000
        2137    35.676400     181.0000     166.9800     137.8400
        2138    35.688600     155.0000     159.2300     137.7800
        2139    35.700900     167.0000     155.0900     137.7200
        2140    35.713100     145.0000     153.2300     137.6600
        2141    35.725400     161.0000     153.0500     137.6100
        2142    35.737600     174.0000     154.0000     137.5500
        2143    35.749900     160.0000     155.6800     137.4900
        2144    35.762100     148.0000     158.0200     137.4300
        2145    35.774400     163.0000     160.2800     137.3700
        2146    35.786600     165.0000     160.1100     137.3200
        2147    35.798900     159.0000     156.2200     137.2600
        2148    35.811100     172.0000     151.7000     137.2000
        2149    35.823400     142.0000     149.1700     137.1400
        2150    35.835700     143.0000     148.3900     137.0900
        2151    35.847900     161.0000     148.6200     137.0300
        2152    35.860200     147.0000     149.3600     136.9700
        2153    35.872400     147.0000     149.6900     136.9200
        2154    35.884700     162.0000     148.3500     136.8600
        2155    35.896900     158.0000     145.6300     136.8000
        2156    35.909200     179.0000     143.2400     136.7500
        2157    35.921400     160.0000     141.8000     136.6900
        2158    35.933700     150.0000     141.0200     136.6300
        2159    35.945900     128.0000     140.3900     136.5800
        2160    35.958200     140.0000     139.9600     136.5200
        2161    35.970400     125.0000     139.8500     136.4600
        2162    35.982700     128.0000     139.9300     136.4100
        2163    35.994900     118.0000     140.1100     136.3500
        2164    36.007200     136.0000     140.3800     136.3000
        2165    36.019400     148.0000     140.7200     136.2400
        2166    36.031700     127.0000     140.8000     136.1900
        2167    36.043900     148.0000     140.2500     136.1300
        2168    36.056200     117.0000     139.4700     136.0700
        2169    36.068400     121.0000     138.9300     136.0200
        2170    36.080700     142.0000     138.6900     135.9600
        2171    36.092900     150.0000     138.6300     135.9100
        2172    36.105200     135.0000     138.6700     135.8500
        2173    36.117400     152.0000     138.7300     135.8000
        2174    36.129700     141.0000     138.6200     135.7500
        2175    36.141900     122.0000     138.3100     135.6900
        2176    36.154200     111.0000     137.9800     135.6400
        2177    36.166400     147.0000     137.6900     135.5800
        2178    36.178700     118.0000     137.4900     135.5300
        2179    36.190900     148.0000     137.5000     135.4700
        2180    36.203200     145.0000     137.5100     135.4200
        2181    36.215400     142.0000     137.3200     135.3700
        2182    36.227700     144.0000     137.5100     135.3100
        2183    36.239900     135.0000     137.7700     135.2600
        2184    36.252200     124.0000     138.1400     135.2100
        2185    36.264400     131.0000     138.8400     135.1500
        2186    36.276700     132.0000     139.7800     135.1000
        2187    36.288900     139.0000     138.9600     135.0500
        2188    36.301200     148.0000     137.1900     134.9900
        2189    36.313400     145.0000     136.6300     134.9400
        2190    36.325700     145.0000     136.5900     134.8900
        2191    36.337900     145.0000     136.6300     134.8300
        2192    36.350200     129.0000     136.8000     134.7800
        2193    36.362400     147.0000     137.1700     134.7300
        2194    36.374700     150.0000     137.3700     134.6800
        2195    36.386900     128.0000     136.5500     134.6200
        2196    36.399200     133.0000     135.8700     134.5700
        2197    36.411400     141.0000     135.6600     134.5200
        2198    36.423700     155.0000     135.5600     134.4700
        2199    36.435900     129.0000     135.4900     134.4200
        2200    36.448200     145.0000     135.4500     134.3600
        2201    36.460400     145.0000     135.4300     134.3100
        2202    36.472700     146.0000     135.3800     134.2600
        2203    36.485000     123.0000     135.2400     134.2100
        2204    36.497200     139.0000     135.1500     134.1600
        2205    36.509500     140.0000     135.0900     134.1100
        2206    36.521700     125.0000     135.0400     134.0600
        2207    36.534000     121.0000     135.0000     134.0000
        2208    36.546200     125.0000     134.9600     133.9500
        2209    36.558500     124.0000     134.9400     133.9000
        2210    36.570700     124.0000     134.8800     133.8500
        2211    36.583000     139.0000     134.7900     133.8000
        2212    36.595200     138.0000     134.7300     133.7500
        2213    36.607500     152.0000     134.6800     133.7000
        2214    36.619700     133.0000     134.6400     133.6500
        2215    36.632000     148.0000     134.6000     133.6000
        2216    36.644200     146.0000     134.5600     133.5500
        2217    36.656500     133.0000     134.5200     133.5000
        2218    36.668700     132.0000     134.4800     133.4500
        2219    36.681000     139.0000     134.4500     133.4000
        2220    36.693200     112.0000     134.4200     133.3500
        2221    36.705500     123.0000     134.3900     133.3000
        2222    36.717700     142.0000     134.3600     133.2500
        2223    36.730000     133.0000     134.3400     133.2000
        2224    36.742200     132.0000     134.3100     133.1500
        2225    36.754500     138.0000     134.3000     133.1100
        2226    36.766700     147.0000     134.2800     133.0600
        2227    36.779000     146.0000     134.2800     133.0100
        2228    36.791200     130.0000     134.2700     132.9600
        2229    36.803500     133.0000     134.2800     132.9100
        2230    36.815700     127.0000     134.2900     132.8600
        2231    36.828000     126.0000     134.3000     132.8100
        2232    36.840200     130.0000     134.3300     132.7700
        2233    36.852500     127.0000     134.3600     132.7200
        2234    36.864700     112.0000     134.4000     132.6700
        2235    36.877000     128.0000     134.4500     132.6200
        2236    36.889200     158.0000     134.5300     132.5700
        2237    36.901500     132.0000     134.6300     132.5300
        2238    36.913700     136.0000     134.8000     132.4800
        2239    36.926000     119.0000     135.0500     132.4300
        2240    36.938200     121.0000     135.4400     132.3800
        2241    36.950500     144.0000     136.0400     132.3400
        2242    36.962700     145.0000     136.8700     132.2900
        2243    36.975000     134.0000     137.8600     132.2400
        2244    36.987200     137.0000     139.0200     132.2000
        2245    36.999500     139.0000     140.2900     132.1500
        2246    37.011700     142.0000     141.1700     132.1000
        2247    37.024000     129.0000     140.9300     132.0600
        2248    37.036200     145.0000     139.9300     132.0100
        2249    37.048500     127.0000     139.3500     131.9600
        2250    37.060700     137.0000     139.4800     131.9200
        2251    37.073000     121.0000     140.1000     131.8700
        2252    37.085200     175.0000     141.0200     131.8200
        2253    37.097500     143.0000     142.0900     131.7800
        2254    37.109700     130.0000     143.0000     131.7300
        2255    37.122000     170.0000     143.5100     131.6900
        2256    37.134300     144.0000     144.0800     131.6400
        2257    37.146500     153.0000     145.4900     131.6000
        2258    37.158800     155.0000     148.3800     131.5500
        2259    37.171000     139.0000     153.5000     131.5000
        2260    37.183300     171.0000     162.2100     131.4600
        2261    37.195500     168.0000     175.9900     131.4100
        2262    37.207800     194.0000     194.8400     131.3700
        2263    37.220000     213.0000     217.1600     131.3200
        2264    37.232300     226.0000     242.8600     131.2800
        2265    37.244500     254.0000     269.3300     131.2300
        2266    37.256800     298.0000     282.2600     131.1900
        2267    37.269000     279.0000     264.7100     131.1500
        2268    37.281300     235.0000     229.8900     131.1000
        2269    37.293500     206.0000     204.8900     131.0600
        2270    37.305800     191.0000     195.5200     131.0100
        2271    37.318000     175.0000     196.3100     130.9700
        2272    37.330300     193.0000     202.9600     130.9200
        2273    37.342500     210.0000     211.1300     130.8800
        2274    37.354800     202.0000     211.9500     130.8400
        2275    37.367000     159.0000     198.1300     130.7900
        2276    37.379300     202.0000     177.2200     130.7500
        2277    37.391500     175.0000     160.8000     130.7100
        2278    37.403800     118.0000     150.9000     130.6600
        2279    37.416000     156.0000     145.1700     130.6200
        2280    37.428300     130.0000     141.6900     130.5800
        2281    37.440500     153.0000     139.4400     130.5300
        2282    37.452800     158.0000     137.8900     130.4900
        2283    37.465000     140.0000     136.7900     130.4500
        2284    37.477300     131.0000     135.9800     130.4100
        2285    37.489500     123.0000     135.3700     130.3600
        2286    37.501800     137.0000     134.9200     130.3200
        2287    37.514000     140.0000     134.5800     130.2800
        2288    37.526300     150.0000     134.3300     130.2400
        2289    37.538500     144.0000     134.1600     130.1900
        2290    37.550800     138.0000     134.0500     130.1500
        2291    37.563000     130.0000     133.9900     130.1100
        2292    37.575300     133.0000     133.9700     130.0700
        2293    37.587500     125.0000     134.0000     130.0300
        2294    37.599800     139.0000     134.1000     129.9900
        2295    37.612000     113.0000     134.3000     129.9400
        2296    37.624300     139.0000     134.6800     129.9000
        2297    37.636500     145.0000     135.3800     129.8600
        2298    37.648800     119.0000     136.6000     129.8200
        2299    37.661000     129.0000     138.6900     129.7800
        2300    37.673300     145.0000     142.0700     129.7400
        2301    37.685500     169.0000     146.7400     129.7000
        2302    37.697800     154.0000     152.3000     129.6600
        2303    37.710000     164.0000     158.7100     129.6200
        2304    37.722300     166.0000     165.4100     129.5800
        2305    37.734500     148.0000     168.8300     129.5400
        2306    37.746800     163.0000     164.4300     129.5000
        2307    37.759100     166.0000     155.3400     129.4500
        2308    37.771300     157.0000     148.7100     129.4100
        2309    37.783600     168.0000     146.1600     129.3700
        2310    37.795800     174.0000     146.2400     129.3300
        2311    37.808100     178.0000     147.8400     129.3000
        2312    37.820300     148.0000     149.9800     129.2600
        2313    37.832600     152.0000     150.7800     129.2200
        2314    37.844800     160.0000     147.7000     129.1800
        2315    37.857100     145.0000     142.2900     129.1400
        2316    37.869300     130.0000     137.7800     129.1000
        2317    37.881600     137.0000     135.0200     129.0600
        2318    37.893800     123.0000     133.4100     129.0200
        2319    37.906100     115.0000     132.4200     128.9800
        2320    37.918300     112.0000     131.7700     128.9400
        2321    37.930600     154.0000     131.3000     128.9000
        2322    37.942800     124.0000     130.9600     128.8600
        2323    37.955100     138.0000     130.6900     128.8300
        2324    37.967300     138.0000     130.4700     128.7900
        2325    37.979600     130.0000     130.2900     128.7500
        2326    37.991800     140.0000     130.1400     128.7100
        2327    38.004100     143.0000     130.0000     128.6700
        2328    38.016300     143.0000     129.8900     128.6300
        2329    38.028600     123.0000     129.7800     128.6000
        2330    38.040800     142.0000     129.6800     128.5600
        2331    38.053100     129.0000     129.5900     128.5200
        2332    38.065300     136.0000     129.5100     128.4800
        2333    38.077600     143.0000     129.4400     128.4500
        2334    38.089800     131.0000     129.3700     128.4100
        2335    38.102100     139.0000     129.3000     128.3700
        2336    38.114300     135.0000     129.2400     128.3300
        2337    38.126600     135.0000     129.2000     128.3000
        2338    38.138800     122.0000     129.1500     128.2600
        2339    38.151100     115.0000     129.1100     128.2200
        2340    38.163300     113.0000     129.0900     128.1900
        2341    38.175600     113.0000     129.0900     128.1500
        2342    38.187800     111.0000     129.0400     128.1100
        2343    38.200100     104.0000     128.9000     128.0800
        2344    38.212300     128.0000     128.8200     128.0400
        2345    38.224600     126.0000     128.7700     128.0000
        2346    38.236800     110.0000     128.7300     127.9700
        2347    38.249100     119.0000     128.6900     127.9300
        2348    38.261300     135.0000     128.6600     127.9000
        2349    38.273600     104.0000     128.6400     127.8600
        2350    38.285800     131.0000     128.6000     127.8200
        2351    38.298100     113.0000     128.5200     127.7900
        2352    38.310300     137.0000     128.4500     127.7500
        2353    38.322600     109.0000     128.4100     127.7200
        2354    38.334800     128.0000     128.3700     127.6800
        2355    38.347100     127.0000     128.3300     127.6500
        2356    38.359300     121.0000     128.2900     127.6100
        2357    38.371600     135.0000     128.2500     127.5800
        2358    38.383800     125.0000     128.2100     127.5400
        2359    38.396100     119.0000     128.1800     127.5100
        2360    38.408400     130.0000     128.1400     127.4700
        2361    38.420600     123.0000     128.1100     127.4400
        2362    38.432900     140.0000     128.0800     127.4000
        2363    38.445100     140.0000     128.0400     127.3700
        2364    38.457400     105.0000     128.0100     127.3300
        2365    38.469600     114.0000     127.9800     127.3000
        2366    38.481900     130.0000     127.9500     127.2600
        2367    38.494100     115.0000     127.9200     127.2300
        2368    38.506400     139.0000     127.9000     127.2000
        2369    38.518600     143.0000     127.8700     127.1600
        2370    38.530900     108.0000     127.8400     127.1300
        2371    38.543100     131.0000     127.8200     127.1000
        2372    38.555400     131.0000     127.8000     127.0600
        2373    38.567600     128.0000     127.7800     127.0300
        2374    38.579900     112.0000     127.7700     126.9900
        2375    38.592100     132.0000     127.7800     126.9600
        2376    38.604400     129.0000     127.8000     126.9300
        2377    38.616600     112.0000     127.8200     126.8900
        2378    38.628900     121.0000     127.8800     126.8600
        2379    38.641100     131.0000     127.9900     126.8300
        2380    38.653400     113.0000     128.0600     126.8000
        2381    38.665600     139.0000     128.0100     126.7600
        2382    38.677900      98.0000     128.1000     126.7300
        2383    38.690100     115.0000     128.2600     126.7000
        2384    38.702400     142.0000     128.5900     126.6700
        2385    38.714600     119.0000     129.0900     126.6300
        2386    38.726900     111.0000     129.0900     126.6000
        2387    38.739100     107.0000     128.2700     126.5700
        2388    38.751400     115.0000     127.9700     126.5400
        2389    38.763600     104.0000     127.8700     126.5000
        2390    38.775900     110.0000     127.8900     126.4700
        2391    38.788100     124.0000     127.9700     126.4400
        2392    38.800400     114.0000     128.1300     126.4100
        2393    38.812600     122.0000     128.3800     126.3800
        2394    38.824900     112.0000     128.4800     126.3500
        2395    38.837100     148.0000     128.1400     126.3100
        2396    38.849400     129.0000     127.9500     126.2800
        2397    38.861600     125.0000     127.9500     126.2500
        2398    38.873900     112.0000     128.0000     126.2200
        2399    38.886100     129.0000     128.0700     126.1900
        2400    38.898400     127.0000     128.1700     126.1600
        2401    38.910600     105.0000     128.2700     126.1300
        2402    38.922900     111.0000     128.3900     126.1000
        2403    38.935100     106.0000     128.5200     126.0700
        2404    38.947400     122.0000     128.6700     126.0400
        2405    38.959600     115.0000     128.8200     126.0100
        2406    38.971900     112.0000     128.9800     125.9800
        2407    38.984100     122.0000     129.1400     125.9400
        2408    38.996400     116.0000     129.3200     125.9100
        2409    39.008600     127.0000     129.5100     125.8800
        2410    39.020900     120.0000     129.7300     125.8500
        2411    39.033100     121.0000     130.0200     125.8200
        2412    39.045400     137.0000     130.4300     125.7900
        2413    39.057700     142.0000     130.9800     125.7700
        2414    39.069900     125.0000     131.8900     125.7400
        2415    39.082200     139.0000     133.3200     125.7100
        2416    39.094400     140.0000     135.4700     125.6800
        2417    39.106700     108.0000     138.3900     125.6500
        2418    39.118900     134.0000     141.9100     125.6200
        2419    39.131200     148.0000     145.9600     125.5900
        2420    39.143400     128.0000     149.8900     125.5600
        2421    39.155700     139.0000     151.4600     125.5300
        2422    39.167900     143.0000     148.6700     125.5000
        2423    39.180200     138.0000     143.6800     125.4700
        2424    39.192400     134.0000     140.0400     125.4400
        2425    39.204700     137.0000     138.5600     125.4200
        2426    39.216900     142.0000     138.6000     125.3900
        2427    39.229200     131.0000     139.5400     125.3600
        2428    39.241400     124.0000     140.8400     125.3300
        2429    39.253700     133.0000     141.4900     125.3000
        2430    39.265900     113.0000     140.2200     125.2700
        2431    39.278200     122.0000     137.3500     125.2500
        2432    39.290400     107.0000     134.5400     125.2200
        2433    39.302700     135.0000     132.6300     125.1900
        2434    39.314900     133.0000     131.4500     125.1600
        2435    39.327200     116.0000     130.6900     125.1300
        2436    39.339400     113.0000     130.1600     125.1100
        2437    39.351700     140.0000     129.7800     125.0800
        2438    39.363900     115.0000     129.4900     125.0500
        2439    39.376200     143.0000     129.2600     125.0200
        2440    39.388400     125.0000     129.1000     125.0000
        2441    39.400700     127.0000     128.9900     124.9700
        2442    39.412900     121.0000     128.9100     124.9400
        2443    39.425200     117.0000     128.8900     124.9100
        2444    39.437400     118.0000     128.9500     124.8900
        2445    39.449700     115.0000     128.9400     124.8600
        2446    39.461900     122.0000     128.7200     124.8300
        2447    39.474200     121.0000     128.6500     124.8100
        2448    39.486400     138.0000     128.6900     124.7800
        2449    39.498700     114.0000     128.8200     124.7500
        2450    39.510900     110.0000     129.0000     124.7300
        2451    39.523200     122.0000     129.2700     124.7000
        2452    39.535400     136.0000     129.6600     124.6700
        2453    39.547700     125.0000     130.1800     124.6500
        2454    39.559900     112.0000     130.7200     124.6200
        2455    39.572200     124.0000     131.3900     124.6000
        2456    39.584400     120.0000     132.2500     124.5700
        2457    39.596700     132.0000     133.1800     124.5400
        2458    39.608900     135.0000     133.9000     124.5200
        2459    39.621200     141.0000     134.2500     124.4900
        2460    39.633400     128.0000     134.5900     124.4700
        2461    39.645700     138.0000     135.2700     124.4400
        2462    39.657900     148.0000     136.2900     124.4200
        2463    39.670200     143.0000     137.5600     124.3900
        2464    39.682400     136.0000     139.0600     124.3700
        2465    39.694700     142.0000     140.8200     124.3400
        2466    39.707000     132.0000     142.8200     124.3100
        2467    39.719200     153.0000     145.2600     124.2900
        2468    39.731500     150.0000     148.7200     124.2600
        2469    39.743700     134.0000     154.1000     124.2400
        2470    39.756000     148.0000     162.1100     124.2200
        2471    39.768200     165.0000     174.9500     124.1900
        2472    39.780500     193.0000     195.7000     124.1700
        2473    39.792700     217.0000     225.8200     124.1400
        2474    39.805000     233.0000     264.1800     124.1200
        2475    39.817200     271.0000     309.3700     124.0900
        2476    39.829500     337.0000     358.3800     124.0700
        2477    39.841700     374.0000     394.3600     124.0400
        2478    39.854000     367.0000     387.3800     124.0200
        2479    39.866200     369.0000     336.0000     124.0000
        2480    39.878500     303.0000     280.9000     123.9700
        2481    39.890700     247.0000     248.1800     123.9500
        2482    39.903000     265.0000     238.6000     123.9200
        2483    39.915200     248.0000     242.8600     123.9000
        2484    39.927500     235.0000     256.3400     123.8800
        2485    39.939700     251.0000     271.1400     123.8500
        2486    39.952000     269.0000     272.8600     123.8300
        2487    39.964200     282.0000     251.1800     123.8100
        2488    39.976500     226.0000     217.3400     123.7800
        2489    39.988700     195.0000     188.8500     123.7600
        2490    40.001000     171.0000     171.2700     123.7400
        2491    40.013200     178.0000     161.7900     123.7100
        2492    40.025500     164.0000     157.3500     123.6900
        2493    40.037700     163.0000     156.2800     123.6700
        2494    40.050000     153.0000     156.9800     123.6400
        2495    40.062200     159.0000     157.3700     123.6200
        2496    40.074500     139.0000     155.0200     123.6000
        2497    40.086700     159.0000     149.7000     123.5800
        2498    40.099000     148.0000     144.0700     123.5500
        2499    40.111200     155.0000     140.3900     123.5300
        2500    40.123500     135.0000     138.7800     123.5100
        2501    40.135700     132.0000     138.5700     123.4900
        2502    40.148000     147.0000     139.1900     123.4600
        2503    40.160200     152.0000     139.9400     123.4400
        2504    40.172500     139.0000     139.7100     123.4200
        2505    40.184700     150.0000     137.7500     123.4000
        2506    40.197000     121.0000     134.7200     123.3700
        2507    40.209200     134.0000     131.9700     123.3500
        2508    40.221500     128.0000     130.0700     123.3300
        2509    40.233700     122.0000     128.8600     123.3100
        2510    40.246000     142.0000     128.0700     123.2900
        2511    40.258200     146.0000     127.5100     123.2700
        2512    40.270500     132.0000     127.0900     123.2400
        2513    40.282700     124.0000     126.7700     123.2200
        2514    40.295000     115.0000     126.5200     123.2000
        2515    40.307200     128.0000     126.3000     123.1800
        2516    40.319500     140.0000     126.1300     123.1600
        2517    40.331700     139.0000     125.9800     123.1400
        2518    40.344000     128.0000     125.8500     123.1200
        2519    40.356300     114.0000     125.7400     123.1000
        2520    40.368500     121.0000     125.6400     123.0700
        2521    40.380800     126.0000     125.5600     123.0500
        2522    40.393000     132.0000     125.4900     123.0300
        2523    40.405300     137.0000     125.4400     123.0100
        2524    40.417500     128.0000     125.3900     122.9900
        2525    40.429800     128.0000     125.3600     122.9700
        2526    40.442000     140.0000     125.3400     122.9500
        2527    40.454300     128.0000     125.3300     122.9300
        2528    40.466500     133.0000     125.3300     122.9100
        2529    40.478800     121.0000     125.3400     122.8900
        2530    40.491000     129.0000     125.3700     122.8700
        2531    40.503300     124.0000     125.4200     122.8500
        2532    40.515500     132.0000     125.4800     122.8300
        2533    40.527800     139.0000     125.5500     122.8100
        2534    40.540000      99.0000     125.6500     122.7900
        2535    40.552300     131.0000     125.7500     122.7700
        2536    40.564500     130.0000     125.8700     122.7500
        2537    40.576800     122.0000     126.0100     122.7300
        2538    40.589000     117.0000     126.1700     122.7100
        2539    40.601300     142.0000     126.3900     122.6900
        2540    40.613500     134.0000     126.6800     122.6700
        2541    40.625800     136.0000     127.0900     122.6500
        2542    40.638000     124.0000     127.6900     122.6300
        2543    40.650300     132.0000     128.6100     122.6100
        2544    40.662500     130.0000     130.0400     122.5900
        2545    40.674800     133.0000     132.1500     122.5700
        2546    40.687000     144.0000     134.9900     122.5500
        2547    40.699300     123.0000     138.6400     122.5300
        2548    40.711500     137.0000     143.0400     122.5200
        2549    40.723800     151.0000     147.7700     122.5000
        2550    40.736000     138.0000     150.6900     122.4800
        2551    40.748300     129.0000     149.0200     122.4600
        2552    40.760500     141.0000     144.1800     122.4400
        2553    40.772800     133.0000     140.3600     122.4200
        2554    40.785000     136.0000     138.9000     122.4000
        2555    40.797300     124.0000     139.2500     122.3800
        2556    40.809500     127.0000     140.8300     122.3700
        2557    40.821800     129.0000     143.3000     122.3500
        2558    40.834000     153.0000     146.2100     122.3300
        2559    40.846300     147.0000     148.4600     122.3100
        2560    40.858500     163.0000     149.6400     122.2900
        2561    40.870800     169.0000     151.9100     122.2700
        2562    40.883000     171.0000     158.2800     122.2600
        2563    40.895300     157.0000     170.7900     122.2400
        2564    40.907500     209.0000     189.9700     122.2200
        2565    40.919800     229.0000     214.7400     122.2000
        2566    40.932000     281.0000     244.7200     122.1800
        2567    40.944300     320.0000     276.9000     122.1700
        2568    40.956500     325.0000     295.6500     122.1500
        2569    40.968800     323.0000     280.0900     122.1300
        2570    40.981000     254.0000     240.2200     122.1100
        2571    40.993300     232.0000     206.6600     122.0900
        2572    41.005600     202.0000     190.5700     122.0800
        2573    41.017800     199.0000     188.0000     122.0600
        2574    41.030100     178.0000     192.9500     122.0400
        2575    41.042300     212.0000     203.3600     122.0300
        2576    41.054600     232.0000     214.1100     122.0100
        2577    41.066800     211.0000     215.2300     121.9900
        2578    41.079100     249.0000     200.0600     121.9700
        2579    41.091300     187.0000     177.0900     121.9600
        2580    41.103600     144.0000     158.6700     121.9400
        2581    41.115800     158.0000     147.3700     121.9200
        2582    41.128100     129.0000     140.6900     121.9100
        2583    41.140300     132.0000     136.3700     121.8900
        2584    41.152600     111.0000     133.6300     121.8700
        2585    41.164800     124.0000     131.5200     121.8500
        2586    41.177100     117.0000     129.9600     121.8400
        2587    41.189300     125.0000     128.9400     121.8200
        2588    41.201600     132.0000     128.2700     121.8000
        2589    41.213800     137.0000     127.8400     121.7900
        2590    41.226100     112.0000     127.5600     121.7700
        2591    41.238300     134.0000     127.4500     121.7600
        2592    41.250600     122.0000     127.5600     121.7400
        2593    41.262800     119.0000     127.7100     121.7200
        2594    41.275100     138.0000     127.2800     121.7100
        2595    41.287300     137.0000     126.7100     121.6900
        2596    41.299600     123.0000     126.4000     121.6700
        2597    41.311800     124.0000     126.3700     121.6600
        2598    41.324100     119.0000     126.4800     121.6400
        2599    41.336300     128.0000     126.6700     121.6300
        2600    41.348600     140.0000     126.9600     121.6100
        2601    41.360800     131.0000     127.3700     121.5900
        2602    41.373100     134.0000     127.7500     121.5800
        2603    41.385300     125.0000     127.9200     121.5600
        2604    41.397600     107.0000     128.1000     121.5500
        2605    41.409800     132.0000     128.4600     121.5300
        2606    41.422100     134.0000     128.9600     121.5200
        2607    41.434300     134.0000     129.5400     121.5000
        2608    41.446600     142.0000     130.1500     121.4800
        2609    41.458800     136.0000     130.8100     121.4700
        2610    41.471100     129.0000     131.5300     121.4500
        2611    41.483300     145.0000     132.4000     121.4400
        2612    41.495600     140.0000     133.5600     121.4200
        2613    41.507800     148.0000     135.2300     121.4100
        2614    41.520100     144.0000     137.7300     121.3900
        2615    41.532300     157.0000     141.6300     121.3800
        2616    41.544600     170.0000     147.8500     121.3600
        2617    41.556800     160.0000     157.8600     121.3500
        2618    41.569100     187.0000     173.2400     121.3300
        2619    41.581300     195.0000     194.3000     121.3200
        2620    41.593600     235.0000     220.1300     121.3000
        2621    41.605800     268.0000     250.2000     121.2900
        2622    41.618100     299.0000     279.6800     121.2700
        2623    41.630400     256.0000     289.6400     121.2600
        2624    41.642600     230.0000     265.3900     121.2400
        2625    41.654900     216.0000     225.8400     121.2300
        2626    41.667100     184.0000     197.1100     121.2100
        2627    41.679400     168.0000     184.5000     121.2000
        2628    41.691600     177.0000     183.5700     121.1900
        2629    41.703900     195.0000     189.9100     121.1700
        2630    41.716100     231.0000     200.6700     121.1600
        2631    41.728400     199.0000     210.8300     121.1400
        2632    41.740600     224.0000     210.5200     121.1300
        2633    41.752900     205.0000     194.4200     121.1100
        2634    41.765100     173.0000     172.2600     121.1000
        2635    41.777400     123.0000     155.0400     121.0900
        2636    41.789600     148.0000     144.3600     121.0700
        2637    41.801900     137.0000     137.9800     121.0600
        2638    41.814100     139.0000     134.0100     121.0400
        2639    41.826400     127.0000     131.4000     121.0300
        2640    41.838600     132.0000     129.5800     121.0200
        2641    41.850900     151.0000     128.2700     121.0000
        2642    41.863100     130.0000     127.2800     120.9900
        2643    41.875400     124.0000     126.5100     120.9700
        2644    41.887600     138.0000     125.9100     120.9600
        2645    41.899900     133.0000     125.4200     120.9500
        2646    41.912100     115.0000     125.0300     120.9300
        2647    41.924400     130.0000     124.7000     120.9200
        2648    41.936600     134.0000     124.4300     120.9100
        2649    41.948900     132.0000     124.2100     120.8900
        2650    41.961100     128.0000     124.0500     120.8800
        2651    41.973400     118.0000     123.9600     120.8700
        2652    41.985600     128.0000     124.0000     120.8500
        2653    41.997900     137.0000     124.0800     120.8400
        2654    42.010100     123.0000     124.2300     120.8300
        2655    42.022400     134.0000     124.6100     120.8100
        2656    42.034600     135.0000     125.1700     120.8000
        2657    42.046900     134.0000     124.7900     120.7900
        2658    42.059100     148.0000     123.6500     120.7700
        2659    42.071400     109.0000     123.2000     120.7600
        2660    42.083600     122.0000     123.0500     120.7500
        2661    42.095900     121.0000     123.0200     120.7300
        2662    42.108100     107.0000     123.0400     120.7200
        2663    42.120400     110.0000     123.1000     120.7100
        2664    42.132600     116.0000     123.2600     120.6900
        2665    42.144900     132.0000     123.4800     120.6800
        2666    42.157100     128.0000     123.2400     120.6700
        2667    42.169400     119.0000     122.6800     120.6600
        2668    42.181600     110.0000     122.4100     120.6400
        2669    42.193900     128.0000     122.2900     120.6300
        2670    42.206100     119.0000     122.2000     120.6200
        2671    42.218400     126.0000     122.1300     120.6100
        2672    42.230600     160.0000     122.0700     120.5900
        2673    42.242900     132.0000     122.0100     120.5800
        2674    42.255100     119.0000     121.9500     120.5700
        2675    42.267400     112.0000     121.9000     120.5600
        2676    42.279700     127.0000     121.8500     120.5400
        2677    42.291900     125.0000     121.8100     120.5300
        2678    42.304200     147.0000     121.7700     120.5200
        2679    42.316400     120.0000     121.7500     120.5100
        2680    42.328700     127.0000     121.7500     120.4900
        2681    42.340900     136.0000     121.7900     120.4800
        2682    42.353200     126.0000     121.9200     120.4700
        2683    42.365400     127.0000     122.0600     120.4600
        2684    42.377700     147.0000     122.3000     120.4400
        2685    42.389900     105.0000     122.7100     120.4300
        2686    42.402200     137.0000     123.1200     120.4200
        2687    42.414400     120.0000     122.6700     120.4100
        2688    42.426700      93.0000     122.1400     120.4000
        2689    42.438900     129.0000     121.8100     120.3800
        2690    42.451200     136.0000     121.6400     120.3700
        2691    42.463400     132.0000     121.6300     120.3600
        2692    42.475700     125.0000     121.6900     120.3500
        2693    42.487900     128.0000     121.8000     120.3400
        2694    42.500200     130.0000     121.9900     120.3300
        2695    42.512400     121.0000     122.1800     120.3100
        2696    42.524700     125.0000     122.0000     120.3000
        2697    42.536900     129.0000     121.7300     120.2900
        2698    42.549200     129.0000     121.5600     120.2800
        2699    42.561400     127.0000     121.4500     120.2700
        2700    42.573700     126.0000     121.4100     120.2600
        2701    42.585900     125.0000     121.4000     120.2400
        2702    42.598200     124.0000     121.4000     120.2300
        2703    42.610400     129.0000     121.4100     120.2200
        2704    42.622700     135.0000     121.4300     120.2100
        2705    42.634900     137.0000     121.4500     120.2000
        2706    42.647200     124.0000     121.4800     120.1900
        2707    42.659400     118.0000     121.5200     120.1700
        2708    42.671700     120.0000     121.5700     120.1600
        2709    42.683900     108.0000     121.6200     120.1500
        2710    42.696200     119.0000     121.7000     120.1400
        2711    42.708400     117.0000     121.7800     120.1300
        2712    42.720700     139.0000     121.8800     120.1200
        2713    42.732900     129.0000     122.0000     120.1100
        2714    42.745200     120.0000     122.1200     120.1000
        2715    42.757400     130.0000     122.1900     120.0800
        2716    42.769700     123.0000     122.2600     120.0700
        2717    42.781900     150.0000     122.4000     120.0600
        2718    42.794200     137.0000     122.6500     120.0500
        2719    42.806400     139.0000     122.9900     120.0400
        2720    42.818700     118.0000     123.4500     120.0300
        2721    42.830900     131.0000     124.1700     120.0200
        2722    42.843200     123.0000     125.2900     120.0100
        2723    42.855400     153.0000     126.5400     120.0000
        2724    42.867700     126.0000     127.8900     119.9900
        2725    42.879900     124.0000     130.4100     119.9700
        2726    42.892200     111.0000     133.9600     119.9600
        2727    42.904400     140.0000     138.3300     119.9500
        2728    42.916700     144.0000     143.1200     119.9400
        2729    42.929000     144.0000     146.4900     119.9300
        2730    42.941200     166.0000     145.6300     119.9200
        2731    42.953500     145.0000     140.4100     119.9100
        2732    42.965700     131.0000     135.0000     119.9000
        2733    42.978000     121.0000     131.5900     119.8900
        2734    42.990200     138.0000     130.3900     119.8800
        2735    43.002500     124.0000     130.7600     119.8700
        2736    43.014700     110.0000     132.1400     119.8600
        2737    43.027000     134.0000     134.0900     119.8500
        2738    43.039200     153.0000     135.5000     119.8300
        2739    43.051500     122.0000     134.8400     119.8200
        2740    43.063700     130.0000     132.1100     119.8100
        2741    43.076000     129.0000     128.9500     119.8000
        2742    43.088200     137.0000     126.7200     119.7900
        2743    43.100500     141.0000     125.4800     119.7800
        2744    43.112700     120.0000     124.8600     119.7700
        2745    43.125000     119.0000     124.7000     119.7600
        2746    43.137200     119.0000     124.8900     119.7500
        2747    43.149500     122.0000     124.9800     119.7400
        2748    43.161700     135.0000     124.4800     119.7300
        2749    43.174000     128.0000     124.2100     119.7200
        2750    43.186200     146.0000     124.0300     119.7100
        2751    43.198500     134.0000     124.0800     119.7000
        2752    43.210700     114.0000     124.3100     119.6900
        2753    43.223000     100.0000     124.6600     119.6800
        2754    43.235200     136.0000     125.1900     119.6700
        2755    43.247500     122.0000     125.9900     119.6600
        2756    43.259700     134.0000     127.0600     119.6500
        2757    43.272000     124.0000     128.4000     119.6400
        2758    43.284200     142.0000     130.5500     119.6300
        2759    43.296500     128.0000     133.8700     119.6200
        2760    43.308700     146.0000     138.5400     119.6100
        2761    43.321000     155.0000     144.4400     119.6000
        2762    43.333200     162.0000     151.3900     119.5900
        2763    43.345500     156.0000     157.7700     119.5800
        2764    43.357700     201.0000     159.3700     119.5700
        2765    43.370000     191.0000     153.9400     119.5600
        2766    43.382200     143.0000     146.3300     119.5500
        2767    43.394500     156.0000     141.3600     119.5400
        2768    43.406700     151.0000     139.6300     119.5300
        2769    43.419000     148.0000     140.2800     119.5200
        2770    43.431200     161.0000     142.5900     119.5100
        2771    43.443500     149.0000     146.2300     119.5000
        2772    43.455700     182.0000     150.6400     119.4900
        2773    43.468000     172.0000     154.1900     119.4800
        2774    43.480200     186.0000     155.7300     119.4700
        2775    43.492500     158.0000     157.7400     119.4600
        2776    43.504700     187.0000     164.0700     119.4500
        2777    43.517000     206.0000     176.8200     119.4400
        2778    43.529200     232.0000     196.2000     119.4300
        2779    43.541500     244.0000     221.4100     119.4200
        2780    43.553800     283.0000     250.1500     119.4100
        2781    43.566000     282.0000     274.5700     119.4000
        2782    43.578300     275.0000     280.1700     119.3900
        2783    43.590500     281.0000     259.2000     119.3800
        2784    43.602800     215.0000     225.0900     119.3700
        2785    43.615000     236.0000     198.0800     119.3600
        2786    43.627300     207.0000     184.6500     119.3500
        2787    43.639500     155.0000     182.3900     119.3400
        2788    43.651800     196.0000     187.8100     119.3300
        2789    43.664000     190.0000     198.0800     119.3200
        2790    43.676300     191.0000     209.4300     119.3100
        2791    43.688500     227.0000     215.4000     119.3000
        2792    43.700800     216.0000     210.7000     119.2900
        2793    43.713000     194.0000     198.7000     119.2800
        2794    43.725300     185.0000     189.0400     119.2700
        2795    43.737500     177.0000     186.9400     119.2600
        2796    43.749800     176.0000     191.9300     119.2500
        2797    43.762000     194.0000     199.5600     119.2400
        2798    43.774300     212.0000     200.0400     119.2300
        2799    43.786500     203.0000     186.5400     119.2200
        2800    43.798800     170.0000     167.8900     119.2100
        2801    43.811000     159.0000     154.7500     119.2000
        2802    43.823300     157.0000     148.5100     119.1900
        2803    43.835500     147.0000     147.1900     119.1900
        2804    43.847800     164.0000     149.0500     119.1800
        2805    43.860000     153.0000     153.0600     119.1700
        2806    43.872300     149.0000     158.0400     119.1600
        2807    43.884500     173.0000     160.6300     119.1500
        2808    43.896800     186.0000     156.6700     119.1400
        2809    43.909000     165.0000     147.6200     119.1300
        2810    43.921300     126.0000     139.1700     119.1200
        2811    43.933500     113.0000     133.6600     119.1100
        2812    43.945800     132.0000     130.4000     119.1000
        2813    43.958000     145.0000     128.4300     119.0900
        2814    43.970300     128.0000     127.1700     119.0800
        2815    43.982500     132.0000     126.3200     119.0700
        2816    43.994800     116.0000     125.7200     119.0600
        2817    44.007000     143.0000     125.2900     119.0500
        2818    44.019300     112.0000     124.9800     119.0400
        2819    44.031500     125.0000     124.7600     119.0300
        2820    44.043800     120.0000     124.6100     119.0200
        2821    44.056000     115.0000     124.5200     119.0100
        2822    44.068300     126.0000     124.4900     119.0000
        2823    44.080500     126.0000     124.5100     118.9900
        2824    44.092800     137.0000     124.5500     118.9900
        2825    44.105000     121.0000     124.6500     118.9800
        2826    44.117300     143.0000     124.8400     118.9700
        2827    44.129500     146.0000     125.1300     118.9600
        2828    44.141800     125.0000     125.5700     118.9500
        2829    44.154000     138.0000     126.1100     118.9400
        2830    44.166300     138.0000     126.7600     118.9300
        2831    44.178600     163.0000     127.5400     118.9200
        2832    44.190800     151.0000     128.4800     118.9100
        2833    44.203100     137.0000     128.8200     118.9000
        2834    44.215300     126.0000     128.8000     118.8900
        2835    44.227600     133.0000     129.2200     118.8800
        2836    44.239800     153.0000     129.8800     118.8700
        2837    44.252100     157.0000     130.7700     118.8600
        2838    44.264300     114.0000     132.0100     118.8500
        2839    44.276600     136.0000     133.7400     118.8400
        2840    44.288800     140.0000     136.2800     118.8300
        2841    44.301100     150.0000     139.8500     118.8300
        2842    44.313300     170.0000     145.4500     118.8200
        2843    44.325600     149.0000     153.9900     118.8100
        2844    44.337800     183.0000     167.9500     118.8000
        2845    44.350100     223.0000     189.4000     118.7900
        2846    44.362300     231.0000     218.6700     118.7800
        2847    44.374600     305.0000     255.4400     118.7700
        2848    44.386800     369.0000     297.6200     118.7600
        2849    44.399100     387.0000     330.4900     118.7500
        2850    44.411300     403.0000     325.5900     118.7400
        2851    44.423600     329.0000     280.1900     118.7300
        2852    44.435800     254.0000     231.1600     118.7200
        2853    44.448100     222.0000     201.1200     118.7100
        2854    44.460300     203.0000     189.3700     118.7000
        2855    44.472600     226.0000     190.3800     118.6900
        2856    44.484800     217.0000     199.9600     118.6800
        2857    44.497100     265.0000     215.5300     118.6700
        2858    44.509300     271.0000     232.4300     118.6600
        2859    44.521600     253.0000     239.2100     118.6600
        2860    44.533800     276.0000     225.8900     118.6500
        2861    44.546100     244.0000     201.7500     118.6400
        2862    44.558300     205.0000     183.4300     118.6300
        2863    44.570600     185.0000     175.6100     118.6200
        2864    44.582800     170.0000     175.7800     118.6100
        2865    44.595100     171.0000     180.4100     118.6000
        2866    44.607300     191.0000     183.3000     118.5900
        2867    44.619600     172.0000     176.9000     118.5800
        2868    44.631800     168.0000     163.0500     118.5700
        2869    44.644100     147.0000     150.8800     118.5600
        2870    44.656300     166.0000     143.9000     118.5500
        2871    44.668600     136.0000     141.2100     118.5400
        2872    44.680800     148.0000     141.4200     118.5300
        2873    44.693100     127.0000     143.6300     118.5200
        2874    44.705300     170.0000     147.2500     118.5100
        2875    44.717600     137.0000     150.9100     118.5000
        2876    44.729800     163.0000     151.5800     118.4900
        2877    44.742100     147.0000     147.4600     118.4800
        2878    44.754300     138.0000     141.7300     118.4700
        2879    44.766600     139.0000     138.1500     118.4600
        2880    44.778800     147.0000     137.3600     118.4600
        2881    44.791100     136.0000     138.6200     118.4500
        2882    44.803300     150.0000     141.2000     118.4400
        2883    44.815600     145.0000     143.7100     118.4300
        2884    44.827800     138.0000     143.4800     118.4200
        2885    44.840100     138.0000     139.4300     118.4100
        2886    44.852400     130.0000     134.4300     118.4000
        2887    44.864600     147.0000     131.0300     118.3900
        2888    44.876900     126.0000     129.4400     118.3800
        2889    44.889100     125.0000     129.1800     118.3700
        2890    44.901400     122.0000     129.8300     118.3600
        2891    44.913600     134.0000     131.1200     118.3500
        2892    44.925900     133.0000     132.7200     118.3400
        2893    44.938100     145.0000     133.7300     118.3300
        2894    44.950400     136.0000     133.0400     118.3200
        2895    44.962600     120.0000     130.8800     118.3100
        2896    44.974900     154.0000     128.7800     118.3000
        2897    44.987100     126.0000     127.4900     118.2900
        2898    44.999400     146.0000     126.9200     118.2800
        2899    45.011600     149.0000     126.7900     118.2700
        2900    45.023900     143.0000     126.9300     118.2600
        2901    45.036100     124.0000     127.2200     118.2500
        2902    45.048400     126.0000     127.5900     118.2400
        2903    45.060600     131.0000     128.0400     118.2300
        2904    45.072900     126.0000     128.6000     118.2200
        2905    45.085100     138.0000     129.3400     118.2100
        2906    45.097400     135.0000     130.3900     118.2000
        2907    45.109600     135.0000     131.9200     118.1900
        2908    45.121900     147.0000     134.2000     118.1800
        2909    45.134100     149.0000     137.6600     118.1700
        2910    45.146400     144.0000     143.0400     118.1600
        2911    45.158600     160.0000     151.6000     118.1500
        2912    45.170900     160.0000     165.2000     118.1400
        2913    45.183100     196.0000     185.5200     118.1300
        2914    45.195400     229.0000     212.8500     118.1200
        2915    45.207600     256.0000     246.8300     118.1100
        2916    45.219900     253.0000     284.6300     118.1000
        2917    45.232100     328.0000     311.6500     118.0900
        2918    45.244400     286.0000     303.9200     118.0800
        2919    45.256600     259.0000     262.4800     118.0700
        2920    45.268900     208.0000     219.0500     118.0600
        2921    45.281100     198.0000     192.1000     118.0500
        2922    45.293400     162.0000     181.0400     118.0400
        2923    45.305600     191.0000     181.2800     118.0300
        2924    45.317900     170.0000     189.1800     118.0200
        2925    45.330100     212.0000     202.3400     118.0100
        2926    45.342400     231.0000     216.8400     118.0000
        2927    45.354600     237.0000     223.1600     117.9900
        2928    45.366900     221.0000     211.6100     117.9800
        2929    45.379100     192.0000     187.4300     117.9700
        2930    45.391400     155.0000     164.9000     117.9600
        2931    45.403600     129.0000     149.8300     117.9500
        2932    45.415900     145.0000     140.7800     117.9400
        2933    45.428100     155.0000     135.3000     117.9300
        2934    45.440400     112.0000     131.8400     117.9200
        2935    45.452600     119.0000     129.6400     117.9100
        2936    45.464900     107.0000     128.2800     117.9000
        2937    45.477100     126.0000     127.1500     117.8900
        2938    45.489400     129.0000     125.6900     117.8800
        2939    45.501700     135.0000     124.5800     117.8700
        2940    45.513900     118.0000     123.8100     117.8600
        2941    45.526200     121.0000     123.1800     117.8500
        2942    45.538400     118.0000     122.7500     117.8400
        2943    45.550700     139.0000     122.4400     117.8300
        2944    45.562900     141.0000     122.2300     117.8200
        2945    45.575200     117.0000     122.1300     117.8100
        2946    45.587400     127.0000     122.1100     117.8000
        2947    45.599700     124.0000     121.9400     117.7900
        2948    45.611900     135.0000     121.5800     117.7800
        2949    45.624200     122.0000     121.3300     117.7600
        2950    45.636400     130.0000     121.1600     117.7500
        2951    45.648700     129.0000     120.9800     117.7400
        2952    45.660900     127.0000     120.8600     117.7300
        2953    45.673200     143.0000     120.7900     117.7200
        2954    45.685400     131.0000     120.7400     117.7100
        2955    45.697700     113.0000     120.7200     117.7000
        2956    45.709900     134.0000     120.7400     117.6900
        2957    45.722200     118.0000     120.8000     117.6800
        2958    45.734400     110.0000     120.9400     117.6700
        2959    45.746700     115.0000     121.1800     117.6600
        2960    45.758900     122.0000     121.5900     117.6500
        2961    45.771200     130.0000     122.2700     117.6400
        2962    45.783400     131.0000     123.3800     117.6300
        2963    45.795700     119.0000     125.0100     117.6100
        2964    45.807900     150.0000     127.1600     117.6000
        2965    45.820200     130.0000     129.7900     117.5900
        2966    45.832400     136.0000     132.1700     117.5800
        2967    45.844700     129.0000     132.7300     117.5700
        2968    45.856900     125.0000     130.5000     117.5600
        2969    45.869200     131.0000     127.2100     117.5500
        2970    45.881400     123.0000     124.8600     117.5400
        2971    45.893700     125.0000     123.7300     117.5300
        2972    45.905900     130.0000     123.4700     117.5200
        2973    45.918200     121.0000     123.8100     117.5000
        2974    45.930400     118.0000     124.6100     117.4900
        2975    45.942700     129.0000     125.7100     117.4800
        2976    45.954900      98.0000     126.6200     117.4700
        2977    45.967200     115.0000     126.5900     117.4600
        2978    45.979400     114.0000     125.2900     117.4500
        2979    45.991700     110.0000     123.6200     117.4400
        2980    46.003900     137.0000     122.3800     117.4300
        2981    46.016200      97.0000     121.6600     117.4200
        2982    46.028400     115.0000     121.2700     117.4000
        2983    46.040700     124.0000     121.0700     117.3900
        2984    46.052900     114.0000     120.9900     117.3800
        2985    46.065200     118.0000     121.0400     117.3700
        2986    46.077400     130.0000     121.1600     117.3600
        2987    46.089700     135.0000     121.3500     117.3500
        2988    46.101900     122.0000     121.6700     117.3400
        2989    46.114200     123.0000     122.1300     117.3200
        2990    46.126500     129.0000     122.3000     117.3100
        2991    46.138700     110.0000     121.9100     117.3000
        2992    46.151000      95.0000     121.8400     117.2900
        2993    46.163200     110.0000     121.9600     117.2800
        2994    46.175500     139.0000     122.1600     117.2700
        2995    46.187700     129.0000     122.4100     117.2500
        2996    46.200000     113.0000     122.7000     117.2400
        2997    46.212200     141.0000     123.0300     117.2300
        2998    46.224500     123.0000     123.4100     117.2200
        2999    46.236700     115.0000     123.8300     117.2100
        3000    46.249000     128.0000     124.0700     117.2000
        3001    46.261200     145.0000     124.0800     117.1800
        3002    46.273500     139.0000     124.2000     117.1700
        3003    46.285700     114.0000     124.3900     117.1600
        3004    46.298000     123.0000     124.5900     117.1500
        3005    46.310200     128.0000     124.7900     117.1400
        3006    46.322500     119.0000     124.9900     117.1200
        3007    46.334700     106.0000     125.1700     117.1100
        3008    46.347000     121.0000     125.3600     117.1000
        3009    46.359200     119.0000     125.5700     117.0900
        3010    46.371500     114.0000     125.8400     117.0800
        3011    46.383700     145.0000     126.2000     117.0600
        3012    46.396000     136.0000     126.7000     117.0500
        3013    46.408200     124.0000     127.3700     117.0400
        3014    46.420500     124.0000     128.2000     117.0300
        3015    46.432700     146.0000     129.1500     117.0100
        3016    46.445000     146.0000     129.8800     117.0000
        3017    46.457200     145.0000     129.7700     116.9900
        3018    46.469500     136.0000     128.8500     116.9800
        3019    46.481700     126.0000     127.9200     116.9700
        3020    46.494000     109.0000     127.4300     116.9500
        3021    46.506200     118.0000     127.3700     116.9400
        3022    46.518500     146.0000     127.6200     116.9300
        3023    46.530700     128.0000     128.1400     116.9200
        3024    46.543000     103.0000     128.8800     116.9000
        3025    46.555200     141.0000     129.8000     116.8900
        3026    46.567500     136.0000     130.7500     116.8800
        3027    46.579700     121.0000     131.4600     116.8700
        3028    46.592000     131.0000     131.9400     116.8500
        3029    46.604200     136.0000     132.5100     116.8400
        3030    46.616500     122.0000     133.4100     116.8300
        3031    46.628700     130.0000     134.6000     116.8100
        3032    46.641000     139.0000     135.9800     116.8000
        3033    46.653200     148.0000     137.4100     116.7900
        3034    46.665500     131.0000     138.7800     116.7800
        3035    46.677700     120.0000     140.2600     116.7600
        3036    46.690000     129.0000     141.9900     116.7500
        3037    46.702200     142.0000     144.2200     116.7400
        3038    46.714500     149.0000     147.2600     116.7200
        3039    46.726700     160.0000     151.5800     116.7100
        3040    46.739000     168.0000     157.8400     116.7000
        3041    46.751300     175.0000     167.1500     116.6900
        3042    46.763500     190.0000     181.4000     116.6700
        3043    46.775800     216.0000     203.8300     116.6600
        3044    46.788000     242.0000     239.5800     116.6500
        3045    46.800300     313.0000     294.3600     116.6300
        3046    46.812500     375.0000     370.4900     116.6200
        3047    46.824800     531.0000     467.5700     116.6100
        3048    46.837000     595.0000     580.4900     116.5900
        3049    46.849300     706.0000     673.8200     116.5800
        3050    46.861500     693.0000     674.0800     116.5700
        3051    46.873800     569.0000     562.1800     116.5500
        3052    46.886000     427.0000     426.9000     116.5400
        3053    46.898300     347.0000     335.3700     116.5300
        3054    46.910500     275.0000     291.6200     116.5100
        3055    46.922800     291.0000     282.7600     116.5000
        3056    46.935000     310.0000     298.4900     116.4900
        3057    46.947300     337.0000     332.1100     116.4700
        3058    46.959500     375.0000     377.3500     116.4600
        3059    46.971800     422.0000     416.7300     116.4400
        3060    46.984000     434.0000     416.5400     116.4300
        3061    46.996300     367.0000     362.9900     116.4200
        3062    47.008500     298.0000     291.2400     116.4000
        3063    47.020800     222.0000     236.3600     116.3900
        3064    47.033000     216.0000     203.4000     116.3800
        3065    47.045300     179.0000     185.1600     116.3600
        3066    47.057500     168.0000     174.8000     116.3500
        3067    47.069800     164.0000     166.9700     116.3300
        3068    47.082000     166.0000     158.5600     116.3200
        3069    47.094300     136.0000     150.2300     116.3100
        3070    47.106500     149.0000     143.6500     116.2900
        3071    47.118800     143.0000     139.1300     116.2800
        3072    47.131000     147.0000     136.4200     116.2600
        3073    47.143300     143.0000     134.9500     116.2500
        3074    47.155500     111.0000     134.4100     116.2300
        3075    47.167800     142.0000     134.5500     116.2200
        3076    47.180000     155.0000     134.9200     116.2100
        3077    47.192300     155.0000     134.6300     116.1900
        3078    47.204500     137.0000     132.9300     116.1800
        3079    47.216800     136.0000     130.3000     116.1600
        3080    47.229000     124.0000     127.8300     116.1500
        3081    47.241300     154.0000     125.9700     116.1300
        3082    47.253500     103.0000     124.7000     116.1200
        3083    47.265800     117.0000     123.8200     116.1100
        3084    47.278000     122.0000     123.1800     116.0900
        3085    47.290300     127.0000     122.6800     116.0800
        3086    47.302500     144.0000     122.2900     116.0600
        3087    47.314800     118.0000     121.9700     116.0500
        3088    47.327000     146.0000     121.7200     116.0300
        3089    47.339300     114.0000     121.5200     116.0200
        3090    47.351500     123.0000     121.3600     116.0000
        3091    47.363800     119.0000     121.2700     115.9900
        3092    47.376000     115.0000     121.3000     115.9700
        3093    47.388300     122.0000     121.5200     115.9600
        3094    47.400600     113.0000     121.8600     115.9400
        3095    47.412800     122.0000     122.4400     115.9300
        3096    47.425100     132.0000     123.4900     115.9100
        3097    47.437300     124.0000     124.5800     115.9000
        3098    47.449600     140.0000     123.3700     115.8800
        3099    47.461800     123.0000     121.8100     115.8700
        3100    47.474100     121.0000     121.3100     115.8500
        3101    47.486300     112.0000     121.2400     115.8400
        3102    47.498600     103.0000     121.3500     115.8200
        3103    47.510800     118.0000     121.6100     115.8100
        3104    47.523100     114.0000     122.0000     115.7900
        3105    47.535300     121.0000     122.5100     115.7700
        3106    47.547600     112.0000     123.2700     115.7600
        3107    47.559800     116.0000     124.1500     115.7400
        3108    47.572100     114.0000     124.3100     115.7300
        3109    47.584300     125.0000     123.9200     115.7100
        3110    47.596600     116.0000     124.0200     115.7000
        3111    47.608800     131.0000     124.4500     115.6800
        3112    47.621100      98.0000     124.9900     115.6700
        3113    47.633300     132.0000     125.5700     115.6500
        3114    47.645600     129.0000     126.1600     115.6300
        3115    47.657800     122.0000     126.7500     115.6200
        3116    47.670100     125.0000     127.3900     115.6000
        3117    47.682300     120.0000     128.1300     115.5900
        3118    47.694600     121.0000     129.0900     115.5700
        3119    47.706800     142.0000     130.4000     115.5500
        3120    47.719100     133.0000     132.2500     115.5400
        3121    47.731300     125.0000     134.9200     115.5200
        3122    47.743600     164.0000     138.8600     115.5100
        3123    47.755800     149.0000     144.8900     115.4900
        3124    47.768100     161.0000     154.3900     115.4700
        3125    47.780300     185.0000     169.5100     115.4600
        3126    47.792600     217.0000     192.4700     115.4400
        3127    47.804800     227.0000     224.1700     115.4300
        3128    47.817100     266.0000     264.6200     115.4100
        3129    47.829300     283.0000     310.4100     115.3900
        3130    47.841600     380.0000     343.3600     115.3800
        3131    47.853800     408.0000     333.6300     115.3600
        3132    47.866100     333.0000     283.5900     115.3400
        3133    47.878300     257.0000     231.9200     115.3300
        3134    47.890600     189.0000     199.1500     115.3100
        3135    47.902800     198.0000     184.0700     115.2900
        3136    47.915100     184.0000     181.6500     115.2800
        3137    47.927300     182.0000     188.4700     115.2600
        3138    47.939600     218.0000     202.3000     115.2400
        3139    47.951800     232.0000     220.9400     115.2300
        3140    47.964100     267.0000     237.6700     115.2100
        3141    47.976300     240.0000     238.9900     115.1900
        3142    47.988600     234.0000     218.6200     115.1800
        3143    48.000800     196.0000     190.0700     115.1600
        3144    48.013100     206.0000     167.7000     115.1400
        3145    48.025400     161.0000     153.8400     115.1300
        3146    48.037600     156.0000     145.7200     115.1100
        3147    48.049900     141.0000     140.7600     115.0900
        3148    48.062100     132.0000     137.6100     115.0700
        3149    48.074400     132.0000     135.6300     115.0600
        3150    48.086600     138.0000     134.6000     115.0400
        3151    48.098900     152.0000     134.4000     115.0200
        3152    48.111100     149.0000     135.0600     115.0000
        3153    48.123400     128.0000     136.7600     114.9900
        3154    48.135600     119.0000     139.8800     114.9700
        3155    48.147900     149.0000     145.1600     114.9500
        3156    48.160100     174.0000     153.9400     114.9300
        3157    48.172400     177.0000     168.2200     114.9200
        3158    48.184600     187.0000     189.9700     114.9000
        3159    48.196900     232.0000     219.9300     114.8800
        3160    48.209100     251.0000     258.0900     114.8600
        3161    48.221400     304.0000     300.5600     114.8500
        3162    48.233600     336.0000     328.4900     114.8300
        3163    48.245900     371.0000     314.5000     114.8100
        3164    48.258100     298.0000     265.4000     114.7900
        3165    48.270400     229.0000     218.0300     114.7800
        3166    48.282600     192.0000     188.7800     114.7600
        3167    48.294900     176.0000     175.5200     114.7400
        3168    48.307100     160.0000     173.6100     114.7200
        3169    48.319400     165.0000     180.0200     114.7000
        3170    48.331600     184.0000     192.8200     114.6900
        3171    48.343900     191.0000     210.0300     114.6700
        3172    48.356100     225.0000     225.4100     114.6500
        3173    48.368400     234.0000     226.2600     114.6300
        3174    48.380600     202.0000     206.6800     114.6100
        3175    48.392900     191.0000     179.4400     114.5900
        3176    48.405100     156.0000     157.9800     114.5800
        3177    48.417400     128.0000     144.4900     114.5600
        3178    48.429600     138.0000     136.3800     114.5400
        3179    48.441900     141.0000     131.3600     114.5200
        3180    48.454100     134.0000     128.0900     114.5000
        3181    48.466400     120.0000     125.7500     114.4800
        3182    48.478600     123.0000     123.9000     114.4600
        3183    48.490900     130.0000     122.5500     114.4500
        3184    48.503100     115.0000     121.5400     114.4300
        3185    48.515400     108.0000     120.7400     114.4100
        3186    48.527600     129.0000     120.1000     114.3900
        3187    48.539900     106.0000     119.5800     114.3700
        3188    48.552100     105.0000     119.1600     114.3500
        3189    48.564400     107.0000     118.8300     114.3300
        3190    48.576600     119.0000     118.6200     114.3100
        3191    48.588900     106.0000     118.4900     114.2900
        3192    48.601100     114.0000     118.3500     114.2800
        3193    48.613400     129.0000     118.3500     114.2600
        3194    48.625600     125.0000     118.5700     114.2400
        3195    48.637900     124.0000     118.4900     114.2200
        3196    48.650100     119.0000     117.6700     114.2000
        3197    48.662400      88.0000     117.1700     114.1800
        3198    48.674700     101.0000     116.9000     114.1600
        3199    48.686900     121.0000     116.7300     114.1400
        3200    48.699100     112.0000     116.6200     114.1200
        3201    48.711400     108.0000     116.5500     114.1000
        3202    48.723700     119.0000     116.5200     114.0800
        3203    48.735900     136.0000     116.5400     114.0600
        3204    48.748200     116.0000     116.6300     114.0400
        3205    48.760400     117.0000     116.7200     114.0200
        3206    48.772700     105.0000     116.5000     114.0000
        3207    48.784900     110.0000     116.1600     113.9800
        3208    48.797200     132.0000     115.9700     113.9700
        3209    48.809400     107.0000     115.8700     113.9500
        3210    48.821700     111.0000     115.7900     113.9300
        3211    48.833900     133.0000     115.7300     113.9100
        3212    48.846200     115.0000     115.6800     113.8900
        3213    48.858400     119.0000     115.6300     113.8700
        3214    48.870700     109.0000     115.5900     113.8500
        3215    48.882900     112.0000     115.5500     113.8300
        3216    48.895200      91.0000     115.5100     113.8100
        3217    48.907400     131.0000     115.4800     113.7900
        3218    48.919700     121.0000     115.4500     113.7700
        3219    48.931900     106.0000     115.4300     113.7500
        3220    48.944200     105.0000     115.4000     113.7200
        3221    48.956400     101.0000     115.3800     113.7000
        3222    48.968700     115.0000     115.3700     113.6800
        3223    48.980900     114.0000     115.3600     113.6600
        3224    48.993200     113.0000     115.3500     113.6400
        3225    49.005400     117.0000     115.3400     113.6200
        3226    49.017700     111.0000     115.3400     113.6000
        3227    49.029900     125.0000     115.3400     113.5800
        3228    49.042200     107.0000     115.3500     113.5600
        3229    49.054400     119.0000     115.3600     113.5400
        3230    49.066700     112.0000     115.3800     113.5200
        3231    49.078900     112.0000     115.4000     113.5000
        3232    49.091200     117.0000     115.4200     113.4800
        3233    49.103400     120.0000     115.4600     113.4600
        3234    49.115700     116.0000     115.5000     113.4400
        3235    49.127900     114.0000     115.5500     113.4200
        3236    49.140200     110.0000     115.6100     113.3900
        3237    49.152400     126.0000     115.6900     113.3700
        3238    49.164700     107.0000     115.8000     113.3500
        3239    49.176900     136.0000     115.9200     113.3300
        3240    49.189200     131.0000     116.0900     113.3100
        3241    49.201400     115.0000     116.2800     113.2900
        3242    49.213700     101.0000     116.4100     113.2700
        3243    49.225900     129.0000     116.4200     113.2500
        3244    49.238200     102.0000     116.4600     113.2300
        3245    49.250400     118.0000     116.5300     113.2000
        3246    49.262700     126.0000     116.6300     113.1800
        3247    49.274900     105.0000     116.7500     113.1600
        3248    49.287200     101.0000     116.9000     113.1400
        3249    49.299400     113.0000     117.0700     113.1200
        3250    49.311700     108.0000     117.2600     113.1000
        3251    49.324000     110.0000     117.4700     113.0800
        3252    49.336200     118.0000     117.6800     113.0500
        3253    49.348500     105.0000     117.8300     113.0300
        3254    49.360700     100.0000     117.9500     113.0100
        3255    49.373000     117.0000     118.0700     112.9900
        3256    49.385200     111.0000     118.1900     112.9700
        3257    49.397500     118.0000     118.3200     112.9500
        3258    49.409700     109.0000     118.4500     112.9200
        3259    49.422000     107.0000     118.5900     112.9000
        3260    49.434200     105.0000     118.7500     112.8800
        3261    49.446500     122.0000     118.8800     112.8600
        3262    49.458700     108.0000     118.9100     112.8400
        3263    49.471000     133.0000     118.9600     112.8100
        3264    49.483200     119.0000     119.0400     112.7900
        3265    49.495500     121.0000     119.1400     112.7700
        3266    49.507700     108.0000     119.2500     112.7500
        3267    49.520000     106.0000     119.3800     112.7200
        3268    49.532200     114.0000     119.5300     112.7000
        3269    49.544500     113.0000     119.6900     112.6800
        3270    49.556700     101.0000     119.8900     112.6600
        3271    49.569000     124.0000     120.1100     112.6300
        3272    49.581200     115.0000     120.3200     112.6100
        3273    49.593500      95.0000     120.5200     112.5900
        3274    49.605700     104.0000     120.7800     112.5700
        3275    49.618000     119.0000     121.1000     112.5400
        3276    49.630200     131.0000     121.2800     112.5200
        3277    49.642500     116.0000     121.4600     112.5000
        3278    49.654700     128.0000     121.9000     112.4800
        3279    49.667000     104.0000     122.6000     112.4500
        3280    49.679200     111.0000     123.6500     112.4300
        3281    49.691500     131.0000     125.1900     112.4100
        3282    49.703700     139.0000     127.5000     112.3900
        3283    49.716000     146.0000     131.0900     112.3600
        3284    49.728200     116.0000     136.7400     112.3400
        3285    49.740500     134.0000     145.2800     112.3200
        3286    49.752700     160.0000     157.5100     112.2900
        3287    49.765000     206.0000     173.7300     112.2700
        3288    49.777200     212.0000     192.7100     112.2500
        3289    49.789500     242.0000     207.9400     112.2200
        3290    49.801700     227.0000     211.9300     112.2000
        3291    49.814000     200.0000     200.0100     112.1800
        3292    49.826200     184.0000     179.2100     112.1500
        3293    49.838500     163.0000     161.2100     112.1300
        3294    49.850700     140.0000     150.2700     112.1100
        3295    49.863000     125.0000     145.5300     112.0800
        3296    49.875200     139.0000     145.4700     112.0600
        3297    49.887500     150.0000     149.1300     112.0400
        3298    49.899700     158.0000     155.7700     112.0100
        3299    49.912000     156.0000     163.9300     111.9900
        3300    49.924200     182.0000     170.0000     111.9700
        3301    49.936500     156.0000     169.8600     111.9400
        3302    49.948700     139.0000     161.6500     111.9200
        3303    49.961000     158.0000     150.3500     111.9000
        3304    49.973300     133.0000     140.8300     111.8700
        3305    49.985500     138.0000     134.5300     111.8500
        3306    49.997800     102.0000     130.8100     111.8200
        3307    50.010000     110.0000     128.8000     111.8000
        3308    50.022300     106.0000     127.9500     111.7800
        3309    50.034500     128.0000     128.0900     111.7500
        3310    50.046800     116.0000     129.2400     111.7300
        3311    50.059000     132.0000     130.9300     111.7000
        3312    50.071300     121.0000     132.6600     111.6800
        3313    50.083500     133.0000     136.2200     111.6600
        3314    50.095800     125.0000     142.6400     111.6300
        3315    50.108000     153.0000     153.7600     111.6100
        3316    50.120300     190.0000     170.4700     111.5800
        3317    50.132500     210.0000     193.2800     111.5600
        3318    50.144800     230.0000     221.5900     111.5400
        3319    50.157000     287.0000     249.1900     111.5100
        3320    50.169300     247.0000     258.8800     111.4900
        3321    50.181500     222.0000     238.4000     111.4600
        3322    50.193800     175.0000     203.5100     111.4400
        3323    50.206000     164.0000     175.2200     111.4100
        3324    50.218300     140.0000     158.8100     111.3900
        3325    50.230500     155.0000     151.6600     111.3600
        3326    50.242800     140.0000     151.1400     111.3400
        3327    50.255000     138.0000     155.8300     111.3200
        3328    50.267300     165.0000     164.8300     111.2900
        3329    50.279500     174.0000     176.9200     111.2700
        3330    50.291800     184.0000     188.1500     111.2400
        3331    50.304000     189.0000     190.2100     111.2200
        3332    50.316300     162.0000     178.5600     111.1900
        3333    50.328500     170.0000     160.6900     111.1700
        3334    50.340800     172.0000     145.8600     111.1400
        3335    50.353000     133.0000     136.2700     111.1200
        3336    50.365300     146.0000     130.5100     111.0900
        3337    50.377500     123.0000     127.0100     111.0700
        3338    50.389800     127.0000     124.8600     111.0400
        3339    50.402000     129.0000     123.5700     111.0200
        3340    50.414300     117.0000     122.8800     110.9900
        3341    50.426500      94.0000     122.7200     110.9700
        3342    50.438800     110.0000     123.0800     110.9400
        3343    50.451000     103.0000     124.1100     110.9200
        3344    50.463300     126.0000     126.1200     110.8900
        3345    50.475500     130.0000     129.6500     110.8700
        3346    50.487800     122.0000     135.3200     110.8400
        3347    50.500000     163.0000     143.5600     110.8200
        3348    50.512300     151.0000     154.4800     110.7900
        3349    50.524500     173.0000     167.1800     110.7600
        3350    50.536800     179.0000     176.7100     110.7400
        3351    50.549000     171.0000     174.7300     110.7100
        3352    50.561300     170.0000     161.3200     110.6900
        3353    50.573500     144.0000     146.6900     110.6600
        3354    50.585800     127.0000     136.7600     110.6400
        3355    50.598000     131.0000     131.5100     110.6100
        3356    50.610300     140.0000     129.6300     110.5900
        3357    50.622600     124.0000     130.2600     110.5600
        3358    50.634800     135.0000     132.9800     110.5300
        3359    50.647100     148.0000     137.4600     110.5100
        3360    50.659300     123.0000     142.9400     110.4800
        3361    50.671600     164.0000     147.0200     110.4600
        3362    50.683800     153.0000     145.9100     110.4300
        3363    50.696100     145.0000     139.0100     110.4100
        3364    50.708300     110.0000     130.8100     110.3800
        3365    50.720600     127.0000     124.8900     110.3500
        3366    50.732800     115.0000     121.2200     110.3300
        3367    50.745100      98.0000     118.9800     110.3000
        3368    50.757300     101.0000     117.5700     110.2800
        3369    50.769600     118.0000     116.6400     110.2500
        3370    50.781800     115.0000     116.0200     110.2200
        3371    50.794100      99.0000     115.6100     110.2000
        3372    50.806300      99.0000     115.3700     110.1700
        3373    50.818600     108.0000     115.2500     110.1400
        3374    50.830800     100.0000     115.0100     110.1200
        3375    50.843100     111.0000     114.6800     110.0900
        3376    50.855300     119.0000     114.4900     110.0700
        3377    50.867600      99.0000     114.4300     110.0400
        3378    50.879800      86.0000     114.4400     110.0100
        3379    50.892100      91.0000     114.5200     109.9900
        3380    50.904300     111.0000     114.6500     109.9600
        3381    50.916600     128.0000     114.6400     109.9300
        3382    50.928800     124.0000     114.5700     109.9100
        3383    50.941100     127.0000     114.6300     109.8800
        3384    50.953300     100.0000     114.7600     109.8500
        3385    50.965600     126.0000     114.9900     109.8300
        3386    50.977800     110.0000     115.3300     109.8000
        3387    50.990100     109.0000     115.8200     109.7800
        3388    51.002300     113.0000     116.5100     109.7500
        3389    51.014600     141.0000     117.4800     109.7200
        3390    51.026800     112.0000     118.9000     109.7000
        3391    51.039100     129.0000     121.0300     109.6700
        3392    51.051300     114.0000     124.1100     109.6400
        3393    51.063600     137.0000     128.4300     109.6100
        3394    51.075800     166.0000     134.1800     109.5900
        3395    51.088100     143.0000     141.1900     109.5600
        3396    51.100300     137.0000     147.8300     109.5300
        3397    51.112600     156.0000     149.9400     109.5100
        3398    51.124800     141.0000     145.0400     109.4800
        3399    51.137100     133.0000     137.3300     109.4500
        3400    51.149300     142.0000     131.6100     109.4300
        3401    51.161600     147.0000     128.9000     109.4000
        3402    51.173800     122.0000     128.7000     109.3700
        3403    51.186100     125.0000     130.6400     109.3500
        3404    51.198300     139.0000     134.8100     109.3200
        3405    51.210600     148.0000     141.7000     109.2900
        3406    51.222800     159.0000     152.2400     109.2600
        3407    51.235100     166.0000     167.2100     109.2400
        3408    51.247300     205.0000     186.1100     109.2100
        3409    51.259600     239.0000     208.0200     109.1800
        3410    51.271900     275.0000     233.6600     109.1600
        3411    51.284100     301.0000     258.2600     109.1300
        3412    51.296400     286.0000     263.9100     109.1000
        3413    51.308600     261.0000     238.8000     109.0700
        3414    51.320900     223.0000     201.3400     109.0500
        3415    51.333100     187.0000     172.4600     109.0200
        3416    51.345400     143.0000     155.8300     108.9900
        3417    51.357600     160.0000     148.3500     108.9600
        3418    51.369900     158.0000     147.4100     108.9400
        3419    51.382100     167.0000     151.6600     108.9100
        3420    51.394400     152.0000     160.3400     108.8800
        3421    51.406600     184.0000     172.6500     108.8500
        3422    51.418900     203.0000     185.4800     108.8300
        3423    51.431100     189.0000     190.9400     108.8000
        3424    51.443400     231.0000     182.1200     108.7700
        3425    51.455600     168.0000     164.5500     108.7400
        3426    51.467900     149.0000     148.9100     108.7200
        3427    51.480100     139.0000     138.5900     108.6900
        3428    51.492400     116.0000     131.7600     108.6600
        3429    51.504600     134.0000     126.6100     108.6300
        3430    51.516900     111.0000     122.7500     108.6100
        3431    51.529100     103.0000     120.0800     108.5800
        3432    51.541400     102.0000     118.3500     108.5500
        3433    51.553600     101.0000     117.2800     108.5200
        3434    51.565900     113.0000     116.7000     108.5000
        3435    51.578100     111.0000     116.4600     108.4700
        3436    51.590400     112.0000     116.5600     108.4400
        3437    51.602600     111.0000     116.9300     108.4100
        3438    51.614900     109.0000     116.7900     108.3800
        3439    51.627100     116.0000     116.0200     108.3600
        3440    51.639400     110.0000     115.1100     108.3300
        3441    51.651600     123.0000     114.1900     108.3000
        3442    51.663900      91.0000     113.4500     108.2700
        3443    51.676100     112.0000     112.9400     108.2400
        3444    51.688400     128.0000     112.6000     108.2200
        3445    51.700600     119.0000     112.3800     108.1900
        3446    51.712900     116.0000     112.2600     108.1600
        3447    51.725100     101.0000     112.2600     108.1300
        3448    51.737400     112.0000     112.3600     108.1000
        3449    51.749600     102.0000     112.3800     108.0800
        3450    51.761900     116.0000     112.2200     108.0500
        3451    51.774100     106.0000     111.9100     108.0200
        3452    51.786400     105.0000     111.4300     107.9900
        3453    51.798600      81.0000     111.1500     107.9600
        3454    51.810900     101.0000     110.9900     107.9400
        3455    51.823100      97.0000     110.8800     107.9100
        3456    51.835400     112.0000     110.7900     107.8800
        3457    51.847600     109.0000     110.7300     107.8500
        3458    51.859900     120.0000     110.6800     107.8200
        3459    51.872100     102.0000     110.6600     107.8000
        3460    51.884400     118.0000     110.6600     107.7700
        3461    51.896700     111.0000     110.7000     107.7400
        3462    51.908900      93.0000     110.7000     107.7100
        3463    51.921200     135.0000     110.5400     107.6800
        3464    51.933400      84.0000     110.4000     107.6500
        3465    51.945700     116.0000     110.3200     107.6300
        3466    51.957900      90.0000     110.2800     107.6000
        3467    51.970200     124.0000     110.2400     107.5700
        3468    51.982400     122.0000     110.2200     107.5400
        3469    51.994700     124.0000     110.2000     107.5100
        3470    52.006900     105.0000     110.1900     107.4800
        3471    52.019200     113.0000     110.1800     107.4600
        3472    52.031400     111.0000     110.1700     107.4300
        3473    52.043700     106.0000     110.1700     107.4000
        3474    52.055900     111.0000     110.1800     107.3700
        3475    52.068200      99.0000     110.1900     107.3400
        3476    52.080400     124.0000     110.2100     107.3100
        3477    52.092700     110.0000     110.2300     107.2900
        3478    52.104900     106.0000     110.2600     107.2600
        3479    52.117200     101.0000     110.3100     107.2300
        3480    52.129400     113.0000     110.3600     107.2000
        3481    52.141700     135.0000     110.4300     107.1700
        3482    52.153900     105.0000     110.5200     107.1400
        3483    52.166200     115.0000     110.6500     107.1200
        3484    52.178400     118.0000     110.8000     107.0900
        3485    52.190700      91.0000     111.0100     107.0600
        3486    52.202900     120.0000     111.2900     107.0300
        3487    52.215200     108.0000     111.3200     107.0000
        3488    52.227400     109.0000     111.0800     106.9700
        3489    52.239700     108.0000     111.0200     106.9400
        3490    52.251900     115.0000     111.0800     106.9200
        3491    52.264200      99.0000     111.2200     106.8900
        3492    52.276400     117.0000     111.4200     106.8600
        3493    52.288700     105.0000     111.7200     106.8300
        3494    52.300900      99.0000     112.1400     106.8000
        3495    52.313200     114.0000     112.7100     106.7700
        3496    52.325400     119.0000     113.6000     106.7400
        3497    52.337700     112.0000     115.0900     106.7200
        3498    52.349900     123.0000     117.4700     106.6900
        3499    52.362200     130.0000     120.9400     106.6600
        3500    52.374400     145.0000     125.8400     106.6300
        3501    52.386700     137.0000     132.5100     106.6000
        3502    52.398900     173.0000     139.2900     106.5700
        3503    52.411200     135.0000     140.2900     106.5400
        3504    52.423400     137.0000     132.9900     106.5200
        3505    52.435700     122.0000     124.9300     106.4900
        3506    52.447900     145.0000     120.1200     106.4600
        3507    52.460200     128.0000     117.8700     106.4300
        3508    52.472400     152.0000     117.1500     106.4000
        3509    52.484700     120.0000     117.4500     106.3700
        3510    52.496900     115.0000     118.6600     106.3400
        3511    52.509200     131.0000     120.7400     106.3200
        3512    52.521400     135.0000     123.7000     106.2900
        3513    52.533700     126.0000     127.2500     106.2600
        3514    52.546000     124.0000     129.5200     106.2300
        3515    52.558200     135.0000     128.0700     106.2000
        3516    52.570500     120.0000     124.3300     106.1700
        3517    52.582700     125.0000     121.4400     106.1400
        3518    52.595000     119.0000     120.0900     106.1200
        3519    52.607200     112.0000     119.7500     106.0900
        3520    52.619500     112.0000     120.0000     106.0600
        3521    52.631700     114.0000     120.6100     106.0300
        3522    52.644000     122.0000     121.5100     106.0000
        3523    52.656200     105.0000     122.6600     105.9700
        3524    52.668500     119.0000     124.0400     105.9400
        3525    52.680700     121.0000     125.6500     105.9200
        3526    52.693000     136.0000     127.4700     105.8900
        3527    52.705200     133.0000     129.4900     105.8600
        3528    52.717500     133.0000     131.6700     105.8300
        3529    52.729700     129.0000     133.9500     105.8000
        3530    52.742000     137.0000     136.2800     105.7700
        3531    52.754200     137.0000     138.5900     105.7400
        3532    52.766500     136.0000     140.9800     105.7200
        3533    52.778700     123.0000     143.5600     105.6900
        3534    52.791000     138.0000     146.0400     105.6600
        3535    52.803200     140.0000     148.5900     105.6300
        3536    52.815500     139.0000     152.3600     105.6000
        3537    52.827700     162.0000     157.6800     105.5700
        3538    52.840000     152.0000     165.0400     105.5400
        3539    52.852200     171.0000     175.3200     105.5200
        3540    52.864500     186.0000     189.9100     105.4900
        3541    52.876700     227.0000     211.0200     105.4600
        3542    52.889000     256.0000     242.5200     105.4300
        3543    52.901200     278.0000     290.8400     105.4000
        3544    52.913500     398.0000     364.6000     105.3700
        3545    52.925700     511.0000     471.3500     105.3400
        3546    52.938000     654.0000     618.2500     105.3200
        3547    52.950200     881.0000     803.7900     105.2900
        3548    52.962500    1087.0000     998.1300     105.2600
        3549    52.974700    1152.0000    1110.9100     105.2300
        3550    52.987000    1081.0000    1042.3300     105.2000
        3551    52.999200     887.0000     832.4600     105.1700
        3552    53.011500     686.0000     620.0100     105.1500
        3553    53.023700     493.0000     474.2300     105.1200
        3554    53.036000     445.0000     393.8400     105.0900
        3555    53.048200     363.0000     361.9900     105.0600
        3556    53.060500     387.0000     366.8600     105.0300
        3557    53.072700     394.0000     402.5800     105.0000
        3558    53.085000     462.0000     465.7600     104.9800
        3559    53.097200     632.0000     547.5500     104.9500
        3560    53.109500     678.0000     620.6800     104.9200
        3561    53.121700     641.0000     635.2900     104.8900
        3562    53.134000     640.0000     564.3600     104.8600
        3563    53.146200     475.0000     448.3100     104.8300
        3564    53.158500     369.0000     344.3000     104.8100
        3565    53.170700     254.0000     272.1900     104.7800
        3566    53.183000     196.0000     226.3400     104.7500
        3567    53.195200     196.0000     197.3300     104.7200
        3568    53.207500     160.0000     178.0400     104.6900
        3569    53.219800     149.0000     164.8500     104.6700
        3570    53.232000     152.0000     155.5400     104.6400
        3571    53.244300     139.0000     148.8100     104.6100
        3572    53.256500     137.0000     143.8900     104.5800
        3573    53.268800     148.0000     140.3700     104.5500
        3574    53.281000     159.0000     137.7700     104.5200
        3575    53.293300     117.0000     134.9800     104.5000
        3576    53.305500     132.0000     132.2600     104.4700
        3577    53.317800     136.0000     130.3500     104.4400
        3578    53.330000     127.0000     128.9900     104.4100
        3579    53.342300     116.0000     128.0500     104.3800
        3580    53.354500     136.0000     127.4900     104.3600
        3581    53.366800     125.0000     127.3500     104.3300
        3582    53.379000     136.0000     127.7100     104.3000
        3583    53.391300     118.0000     128.6600     104.2700
        3584    53.403500     136.0000     130.4400     104.2500
        3585    53.415800     134.0000     133.4000     104.2200
        3586    53.428000     120.0000     137.9700     104.1900
        3587    53.440300     134.0000     144.8400     104.1600
        3588    53.452500     180.0000     155.8700     104.1300
        3589    53.464800     187.0000     173.1500     104.1100
        3590    53.477000     198.0000     198.0700     104.0800
        3591    53.489300     219.0000     230.7900     104.0500
        3592    53.501500     275.0000     267.6200     104.0200
        3593    53.513800     277.0000     294.2000     104.0000
        3594    53.526000     296.0000     289.3800     103.9700
        3595    53.538300     263.0000     253.5800     103.9400
        3596    53.550500     226.0000     212.3100     103.9100
        3597    53.562800     206.0000     182.2900     103.8900
        3598    53.575000     169.0000     164.8900     103.8600
        3599    53.587300     164.0000     156.9300     103.8300
        3600    53.599500     204.0000     156.0300     103.8000
        3601    53.611800     142.0000     161.1600     103.7800
        3602    53.624000     167.0000     171.8400     103.7500
        3603    53.636300     188.0000     187.2200     103.7200
        3604    53.648500     181.0000     204.0600     103.6900
        3605    53.660800     219.0000     214.1900     103.6700
        3606    53.673000     196.0000     209.3200     103.6400
        3607    53.685300     201.0000     192.3400     103.6100
        3608    53.697500     166.0000     173.4200     103.5800
        3609    53.709800     157.0000     157.3300     103.5600
        3610    53.722000     134.0000     144.2500     103.5300
        3611    53.734300     124.0000     134.4500     103.5000
        3612    53.746500     134.0000     127.7800     103.4800
        3613    53.758800     148.0000     123.4800     103.4500
        3614    53.771000      98.0000     120.7800     103.4200
        3615    53.783300     134.0000     119.2100     103.4000
        3616    53.795500     134.0000     118.5200     103.3700
        3617    53.807800     117.0000     118.5800     103.3400
        3618    53.820000     108.0000     119.2300     103.3100
        3619    53.832300     116.0000     120.0900     103.2900
        3620    53.844600     111.0000     120.5500     103.2600
        3621    53.856800     136.0000     119.9700     103.2300
        3622    53.869100     120.0000     117.9200     103.2100
        3623    53.881300     110.0000     115.2300     103.1800
        3624    53.893600     126.0000     113.4200     103.1500
        3625    53.905800     111.0000     112.3300     103.1300
        3626    53.918100      97.0000     111.6900     103.1000
        3627    53.930300     105.0000     111.3200     103.0700
        3628    53.942600      97.0000     111.1300     103.0500
        3629    53.954800      84.0000     111.0900     103.0200
        3630    53.967100     102.0000     111.1400     103.0000
        3631    53.979300     101.0000     111.2900     102.9700
        3632    53.991600     122.0000     111.5400     102.9400
        3633    54.003800     116.0000     111.8300     102.9200
        3634    54.016100     101.0000     111.8500     102.8900
        3635    54.028300     108.0000     111.7000     102.8600
        3636    54.040600     118.0000     111.7500     102.8400
        3637    54.052800     104.0000     112.0200     102.8100
        3638    54.065100     120.0000     112.4500     102.7900
        3639    54.077300     100.0000     112.9800     102.7600
        3640    54.089600     118.0000     113.7800     102.7300
        3641    54.101800     106.0000     114.9700     102.7100
        3642    54.114100     111.0000     116.7100     102.6800
        3643    54.126300     115.0000     119.2600     102.6600
        3644    54.138600     125.0000     123.1000     102.6300
        3645    54.150800     122.0000     129.0400     102.6000
        3646    54.163100     135.0000     138.3500     102.5800
        3647    54.175300     167.0000     152.6900     102.5500
        3648    54.187600     187.0000     173.2200     102.5300
        3649    54.199800     190.0000     199.6200     102.5000
        3650    54.212100     234.0000     228.9500     102.4800
        3651    54.224300     258.0000     249.9100     102.4500
        3652    54.236600     253.0000     244.1800     102.4300
        3653    54.248800     218.0000     213.6400     102.4000
        3654    54.261100     179.0000     180.9900     102.3700
        3655    54.273300     161.0000     158.6500     102.3500
        3656    54.285600     160.0000     146.4800     102.3200
        3657    54.297800     131.0000     141.6500     102.3000
        3658    54.310100     137.0000     142.4000     102.2700
        3659    54.322300     151.0000     148.3100     102.2500
        3660    54.334600     176.0000     159.5100     102.2200
        3661    54.346800     174.0000     175.9100     102.2000
        3662    54.359100     220.0000     196.0900     102.1700
        3663    54.371300     227.0000     214.5500     102.1500
        3664    54.383600     235.0000     223.3000     102.1200
        3665    54.395800     237.0000     220.7000     102.1000
        3666    54.408100     200.0000     208.6700     102.0700
        3667    54.420300     211.0000     187.7500     102.0500
        3668    54.432600     184.0000     164.7200     102.0300
        3669    54.444800     169.0000     146.9600     102.0000
        3670    54.457100     153.0000     135.7800     101.9800
        3671    54.469400     146.0000     129.2500     101.9500
        3672    54.481600     111.0000     125.4100     101.9300
        3673    54.493900     105.0000     124.4200     101.9000
        3674    54.506100     126.0000     125.9100     101.8800
        3675    54.518400     140.0000     129.5400     101.8500
        3676    54.530600     164.0000     134.7900     101.8300
        3677    54.542900     143.0000     139.9500     101.8100
        3678    54.555100     143.0000     141.4200     101.7800
        3679    54.567400     120.0000     136.9400     101.7600
        3680    54.579600     127.0000     129.2400     101.7300
        3681    54.591900     132.0000     122.2700     101.7100
        3682    54.604100     137.0000     117.4600     101.6900
        3683    54.616400     112.0000     114.3800     101.6600
        3684    54.628600     124.0000     112.3600     101.6400
        3685    54.640900     134.0000     111.1200     101.6200
        3686    54.653100     119.0000     109.7700     101.5900
        3687    54.665400     104.0000     108.6500     101.5700
        3688    54.677600     106.0000     108.0000     101.5500
        3689    54.689900     110.0000     107.5700     101.5200
        3690    54.702100     104.0000     107.3100     101.5000
        3691    54.714400     101.0000     107.1600     101.4800
        3692    54.726600     112.0000     107.0600     101.4500
        3693    54.738900     117.0000     106.9800     101.4300
        3694    54.751100      94.0000     106.9100     101.4100
        3695    54.763400     100.0000     106.9100     101.3800
        3696    54.775600     115.0000     107.0400     101.3600
        3697    54.787900     120.0000     107.2500     101.3400
        3698    54.800100     124.0000     107.2800     101.3200
        3699    54.812400     103.0000     107.3500     101.2900
        3700    54.824600     109.0000     107.6900     101.2700
        3701    54.836900     114.0000     108.3300     101.2500
        3702    54.849100     104.0000     109.3700     101.2300
        3703    54.861400     115.0000     111.0100     101.2000
        3704    54.873600     109.0000     113.6100     101.1800
        3705    54.885900     109.0000     117.7300     101.1600
        3706    54.898100     131.0000     124.0500     101.1400
        3707    54.910400     137.0000     133.0600     101.1200
        3708    54.922600     166.0000     144.7800     101.0900
        3709    54.934900     199.0000     157.3600     101.0700
        3710    54.947100     164.0000     164.7500     101.0500
        3711    54.959400     151.0000     160.4400     101.0300
        3712    54.971600     150.0000     147.4200     101.0100
        3713    54.983900     114.0000     134.2900     100.9800
        3714    54.996100     113.0000     125.0900     100.9600
        3715    55.008400     120.0000     119.8700     100.9400
        3716    55.020600     109.0000     117.6700     100.9200
        3717    55.032900     105.0000     117.3700     100.9000
        3718    55.045100     102.0000     118.3900     100.8800
        3719    55.057400     118.0000     121.4000     100.8600
        3720    55.069600     139.0000     126.1700     100.8400
        3721    55.081900     131.0000     131.6800     100.8100
        3722    55.094100     130.0000     135.2400     100.7900
        3723    55.106400     133.0000     133.5800     100.7700
        3724    55.118700     128.0000     127.1800     100.7500
        3725    55.130900     132.0000     120.0600     100.7300
        3726    55.143200     124.0000     114.5900     100.7100
        3727    55.155400     109.0000     111.0400     100.6900
        3728    55.167700     109.0000     108.8800     100.6700
        3729    55.179900     106.0000     107.4600     100.6500
        3730    55.192200     116.0000     106.2800     100.6300
        3731    55.204400     106.0000     105.4100     100.6100
        3732    55.216700      98.0000     104.8500     100.5900
        3733    55.228900     104.0000     104.4700     100.5700
        3734    55.241200     125.0000     104.2200     100.5500
        3735    55.253400      88.0000     103.9900     100.5300
        3736    55.265700     115.0000     103.7000     100.5100
        3737    55.277900     115.0000     103.4600     100.4900
        3738    55.290200      94.0000     103.2900     100.4700
        3739    55.302400     114.0000     103.1600     100.4500
        3740    55.314700      92.0000     103.0500     100.4300
        3741    55.326900      98.0000     102.9700     100.4100
        3742    55.339200     102.0000     102.9000     100.3900
        3743    55.351400     108.0000     102.8700     100.3800
        3744    55.363700      88.0000     102.9000     100.3600
        3745    55.375900     108.0000     102.9700     100.3400
        3746    55.388200      89.0000     103.1700     100.3200
        3747    55.400400      98.0000     103.5100     100.3000
        3748    55.412700     124.0000     103.6300     100.2800
        3749    55.424900     100.0000     103.1200     100.2600
        3750    55.437200     100.0000     102.8300     100.2500
        3751    55.449400     104.0000     102.7900     100.2300
        3752    55.461700     107.0000     102.8800     100.2100
        3753    55.473900     103.0000     103.0600     100.1900
        3754    55.486200     101.0000     103.1900     100.1700
        3755    55.498400     107.0000     103.1600     100.1600
        3756    55.510700     111.0000     103.0800     100.1400
        3757    55.522900     107.0000     102.9600     100.1200
        3758    55.535200     104.0000     103.0400     100.1000
        3759    55.547400     110.0000     103.4200     100.0800
        3760    55.559700     110.0000     103.8500     100.0700
        3761    55.571900     111.0000     103.4800     100.0500
        3762    55.584200      96.0000     102.8400     100.0300
        3763    55.596400     111.0000     102.6300     100.0200
        3764    55.608700      99.0000     102.6500     100.0000
        3765    55.620900     120.0000     102.8300      99.9800
        3766    55.633200      98.0000     103.1500      99.9700
        3767    55.645400     106.0000     103.4900      99.9500
        3768    55.657700     124.0000     103.4800      99.9300
        3769    55.669900      99.0000     103.2100      99.9200
        3770    55.682200     114.0000     103.0800      99.9000
        3771    55.694400     123.0000     103.0600      99.8800
        3772    55.706700      97.0000     103.2300      99.8700
        3773    55.718900      95.0000     103.3000      99.8500
        3774    55.731200      93.0000     103.1900      99.8400
        3775    55.743400      85.0000     103.1900      99.8200
        3776    55.755700     111.0000     103.2900      99.8000
        3777    55.768000     117.0000     103.4600      99.7900
        3778    55.780200     120.0000     103.6700      99.7700
        3779    55.792500     106.0000     103.9300      99.7600
        3780    55.804700     108.0000     104.1200      99.7400
        3781    55.817000      85.0000     104.1700      99.7300
        3782    55.829200      99.0000     104.2700      99.7100
        3783    55.841500     107.0000     104.4300      99.7000
        3784    55.853700     102.0000     104.7100      99.6800
        3785    55.866000     108.0000     105.1500      99.6700
        3786    55.878200     112.0000     105.7700      99.6500
        3787    55.890500     103.0000     106.6400      99.6400
        3788    55.902700     134.0000     107.8700      99.6200
        3789    55.915000     106.0000     109.6400      99.6100
        3790    55.927200      96.0000     112.2800      99.6000
        3791    55.939500     108.0000     116.3100      99.5800
        3792    55.951700     121.0000     122.5700      99.5700
        3793    55.964000     149.0000     132.0100      99.5600
        3794    55.976200     143.0000     145.3400      99.5400
        3795    55.988500     150.0000     162.5000      99.5300
        3796    56.000700     190.0000     180.7600      99.5100
        3797    56.013000     208.0000     191.5900      99.5000
        3798    56.025200     187.0000     185.9000      99.4900
        3799    56.037500     171.0000     167.3500      99.4800
        3800    56.049700     147.0000     147.9900      99.4600
        3801    56.062000     140.0000     134.1700      99.4500
        3802    56.074200     130.0000     126.0600      99.4400
        3803    56.086500     115.0000     122.1700      99.4200
        3804    56.098700     110.0000     121.3700      99.4100
        3805    56.111000     143.0000     123.1200      99.4000
        3806    56.123200     137.0000     127.4300      99.3900
        3807    56.135500     149.0000     134.1300      99.3800
        3808    56.147700     155.0000     142.2700      99.3600
        3809    56.160000     147.0000     148.8500      99.3500
        3810    56.172200     156.0000     149.1700      99.3400
        3811    56.184500     146.0000     141.8300      99.3300
        3812    56.196700     117.0000     131.4900      99.3200
        3813    56.209000     151.0000     122.6900      99.3100
        3814    56.221200     110.0000     116.8000      99.3000
        3815    56.233500     120.0000     113.2600      99.2900
        3816    56.245700     113.0000     111.2600      99.2700
        3817    56.258000     123.0000     110.2600      99.2600
        3818    56.270200     121.0000     110.0300      99.2500
        3819    56.282500     116.0000     110.5700      99.2400
        3820    56.294700     107.0000     112.0600      99.2300
        3821    56.307000     116.0000     114.7500      99.2200
        3822    56.319200     130.0000     118.8500      99.2100
        3823    56.331500     125.0000     124.3100      99.2000
        3824    56.343700     133.0000     130.4200      99.1900
        3825    56.356000     136.0000     134.5700      99.1800
        3826    56.368200     140.0000     133.1200      99.1700
        3827    56.380500     140.0000     126.8100      99.1700
        3828    56.392800     118.0000     120.2500      99.1600
        3829    56.405000     102.0000     115.8800      99.1500
        3830    56.417300     111.0000     113.7300      99.1400
        3831    56.429500     123.0000     113.2200      99.1300
        3832    56.441800     103.0000     114.2000      99.1200
        3833    56.454000     114.0000     116.7100      99.1100
        3834    56.466300     122.0000     121.1800      99.1000
        3835    56.478500     155.0000     128.2500      99.1000
        3836    56.490800     143.0000     138.5500      99.0900
        3837    56.503000     144.0000     151.8900      99.0800
        3838    56.515300     185.0000     166.5700      99.0700
        3839    56.527500     168.0000     179.5200      99.0700
        3840    56.539800     181.0000     185.3500      99.0600
        3841    56.552000     172.0000     178.0500      99.0500
        3842    56.564300     166.0000     160.5000      99.0400
        3843    56.576500     125.0000     142.8300      99.0400
        3844    56.588800     124.0000     130.3000      99.0300
        3845    56.601000     118.0000     122.8300      99.0200
        3846    56.613300     103.0000     119.0000      99.0200
        3847    56.625500     121.0000     117.7800      99.0100
        3848    56.637800     135.0000     118.7700      99.0000
        3849    56.650000     130.0000     121.8800      99.0000
        3850    56.662300     136.0000     127.0500      98.9900
        3851    56.674500     139.0000     133.6600      98.9900
        3852    56.686800     118.0000     139.5500      98.9800
        3853    56.699000     124.0000     140.8600      98.9800
        3854    56.711300     150.0000     135.6200      98.9700
        3855    56.723500     136.0000     126.9000      98.9700
        3856    56.735800     127.0000     118.9900      98.9600
        3857    56.748000     112.0000     113.4400      98.9600
        3858    56.760300      94.0000     109.9100      98.9500
        3859    56.772500     119.0000     107.6700      98.9500
        3860    56.784800     111.0000     106.2100      98.9400
        3861    56.797000      91.0000     105.2200      98.9400
        3862    56.809300     115.0000     104.5500      98.9300
        3863    56.821500     115.0000     104.0900      98.9300
        3864    56.833800     100.0000     103.7900      98.9300
        3865    56.846000     104.0000     103.5900      98.9200
        3866    56.858300     113.0000     103.4200      98.9200
        3867    56.870500     110.0000     103.2300      98.9200
        3868    56.882800     100.0000     103.0600      98.9100
        3869    56.895000      92.0000     102.9200      98.9100
        3870    56.907300     118.0000     102.8100      98.9100
        3871    56.919500     119.0000     102.8000      98.9100
        3872    56.931800     114.0000     102.8400      98.9000
        3873    56.944000     106.0000     102.7400      98.9000
        3874    56.956300      89.0000     102.6400      98.9000
        3875    56.968500      88.0000     102.6100      98.9000
        3876    56.980800      80.0000     102.6200      98.9000
        3877    56.993000      90.0000     102.6600      98.9000
        3878    57.005300     103.0000     102.7000      98.8900
        3879    57.017500     112.0000     102.7600      98.8900
        3880    57.029800     109.0000     102.8400      98.8900
        3881    57.042100     114.0000     102.9600      98.8900
        3882    57.054300     100.0000     103.1100      98.8900
        3883    57.066600     109.0000     103.3200      98.8900
        3884    57.078800     101.0000     103.6200      98.8900
        3885    57.091100     110.0000     103.9800      98.8900
        3886    57.103300     106.0000     104.4100      98.8900
        3887    57.115600     108.0000     105.0300      98.8900
        3888    57.127800     108.0000     105.9400      98.8900
        3889    57.140100     138.0000     107.2800      98.8900
        3890    57.152300     121.0000     109.2400      98.8900
        3891    57.164600     113.0000     111.9700      98.8900
        3892    57.176800     117.0000     116.1400      98.9000
        3893    57.189100     132.0000     122.4100      98.9000
        3894    57.201300     161.0000     130.9100      98.9000
        3895    57.213600     148.0000     140.7900      98.9000
        3896    57.225800     159.0000     148.2200      98.9000
        3897    57.238100     147.0000     147.1400      98.9000
        3898    57.250300     164.0000     137.8600      98.9100
        3899    57.262600     142.0000     127.6100      98.9100
        3900    57.274800     129.0000     120.6200      98.9100
        3901    57.287100     140.0000     117.0300      98.9100
        3902    57.299300     114.0000     116.0400      98.9200
        3903    57.311600     110.0000     117.1400      98.9200
        3904    57.323800     124.0000     120.1300      98.9200
        3905    57.336100     132.0000     125.4300      98.9300
        3906    57.348300     122.0000     134.2900      98.9300
        3907    57.360600     127.0000     147.2000      98.9400
        3908    57.372800     187.0000     163.4500      98.9400
        3909    57.385100     170.0000     179.3000      98.9500
        3910    57.397300     177.0000     186.5200      98.9500
        3911    57.409600     201.0000     178.2200      98.9500
        3912    57.421800     162.0000     159.1300      98.9600
        3913    57.434100     148.0000     140.8500      98.9700
        3914    57.446300     121.0000     128.3500      98.9700
        3915    57.458600     133.0000     120.9600      98.9800
        3916    57.470800     114.0000     117.0200      98.9800
        3917    57.483100     108.0000     115.3400      98.9900
        3918    57.495300     113.0000     115.4500      98.9900
        3919    57.507600     123.0000     117.4100      99.0000
        3920    57.519800     134.0000     121.2200      99.0100
        3921    57.532100     123.0000     126.6200      99.0100
        3922    57.544300     146.0000     132.2900      99.0200
        3923    57.556600     137.0000     134.9500      99.0300
        3924    57.568800     157.0000     131.7000      99.0400
        3925    57.581100     134.0000     124.3600      99.0400
        3926    57.593300     112.0000     117.1500      99.0500
        3927    57.605600     104.0000     112.0200      99.0600
        3928    57.617800     107.0000     108.7700      99.0700
        3929    57.630100     119.0000     106.7300      99.0800
        3930    57.642300     116.0000     105.4200      99.0800
        3931    57.654600     110.0000     104.5400      99.0900
        3932    57.666800      97.0000     103.9400      99.1000
        3933    57.679100     112.0000     103.5200      99.1100
        3934    57.691400     112.0000     103.2100      99.1200
        3935    57.703600     112.0000     102.9900      99.1300
        3936    57.715900     107.0000     102.8300      99.1400
        3937    57.728100      98.0000     102.6400      99.1500
        3938    57.740400     110.0000     102.4800      99.1600
        3939    57.752600     117.0000     102.3900      99.1700
        3940    57.764900     112.0000     102.3400      99.1800
        3941    57.777100     114.0000     102.3400      99.1900
        3942    57.789400      98.0000     102.4000      99.2100
        3943    57.801600     104.0000     102.5100      99.2200
        3944    57.813900     109.0000     102.7000      99.2300
        3945    57.826100     116.0000     103.0000      99.2400
        3946    57.838400      98.0000     103.4700      99.2500
        3947    57.850600      94.0000     104.1900      99.2700
        3948    57.862900     102.0000     105.3200      99.2800
        3949    57.875100      97.0000     107.0300      99.2900
        3950    57.887400     114.0000     109.5100      99.3000
        3951    57.899600     113.0000     112.9100      99.3200
        3952    57.911900     125.0000     116.9400      99.3300
        3953    57.924100     111.0000     120.6100      99.3400
        3954    57.936400     106.0000     122.3700      99.3600
        3955    57.948600     111.0000     120.9600      99.3700
        3956    57.960900     133.0000     116.8700      99.3900
        3957    57.973100     103.0000     112.3800      99.4000
        3958    57.985400      94.0000     109.0300      99.4200
        3959    57.997600     101.0000     106.9700      99.4300
        3960    58.009900     110.0000     105.8900      99.4500
        3961    58.022100     101.0000     105.5700      99.4600
        3962    58.034400     104.0000     105.8600      99.4800
        3963    58.046600     108.0000     106.7500      99.4900
        3964    58.058900      98.0000     108.1700      99.5100
        3965    58.071100     107.0000     109.9100      99.5300
        3966    58.083400     109.0000     111.4200      99.5400
        3967    58.095600      99.0000     112.0200      99.5600
        3968    58.107900      98.0000     111.0800      99.5800
        3969    58.120100     104.0000     108.9500      99.5900
        3970    58.132400     101.0000     106.6500      99.6100
        3971    58.144600     106.0000     104.8500      99.6300
        3972    58.156900     131.0000     103.6400      99.6500
        3973    58.169100     112.0000     102.8600      99.6700
        3974    58.181400      94.0000     102.3500      99.6900
        3975    58.193600     113.0000     102.0000      99.7000
        3976    58.205900     111.0000     101.7600      99.7200
        3977    58.218100     107.0000     101.5800      99.7400
        3978    58.230400      94.0000     101.4600      99.7600
        3979    58.242600      97.0000     101.3600      99.7800
        3980    58.254900     103.0000     101.2900      99.8000
        3981    58.267100     102.0000     101.2400      99.8200
        3982    58.279400      97.0000     101.2000      99.8400
        3983    58.291600     108.0000     101.1700      99.8600
        3984    58.303900      99.0000     101.1500      99.8800
        3985    58.316200      86.0000     101.1400      99.9100
        3986    58.328400      93.0000     101.1300      99.9300
        3987    58.340700     113.0000     101.1300      99.9500
        3988    58.352900     104.0000     101.1300      99.9700
        3989    58.365200     119.0000     101.1400      99.9900
        3990    58.377400     125.0000     101.1500     100.0200
        3991    58.389700     110.0000     101.1700     100.0400
        3992    58.401900     101.0000     101.1900     100.0600
        3993    58.414200      89.0000     101.2100     100.0900
        3994    58.426400     102.0000     101.2500     100.1100
        3995    58.438700     106.0000     101.3000     100.1300
        3996    58.450900     108.0000     101.3700     100.1600
        3997    58.463200     110.0000     101.4700     100.1800
        3998    58.475400     106.0000     101.5500     100.2100
        3999    58.487700      93.0000     101.4900     100.2300
        4000    58.499900     119.0000     101.4500     100.2600
        4001    58.512200     108.0000     101.4500     100.2800
        4002    58.524400      93.0000     101.4800     100.3100
        4003    58.536700     110.0000     101.5100     100.3300
        4004    58.548900     107.0000     101.5500     100.3600
        4005    58.561200     109.0000     101.6000     100.3900
        4006    58.573400     109.0000     101.6400     100.4100
        4007    58.585700     110.0000     101.7000     100.4400
        4008    58.597900     102.0000     101.7700     100.4700
        4009    58.610200     114.0000     101.8400     100.5000
        4010    58.622400     110.0000     101.9400     100.5200
        4011    58.634700      98.0000     102.0200     100.5500
        4012    58.646900     120.0000     102.0700     100.5800
        4013    58.659200     101.0000     102.1300     100.6100
        4014    58.671400     101.0000     102.2400     100.6400
        4015    58.683700      95.0000     102.4000     100.6700
        4016    58.695900      97.0000     102.6300     100.7000
        4017    58.708200     112.0000     102.7500     100.7300
        4018    58.720400      96.0000     102.6700     100.7600
        4019    58.732700      77.0000     102.6600     100.7900
        4020    58.744900      88.0000     102.6700     100.8200
        4021    58.757200     112.0000     102.7200     100.8500
        4022    58.769400      89.0000     102.8000     100.8800
        4023    58.781700      96.0000     102.9000     100.9100
        4024    58.793900      82.0000     103.0200     100.9400
        4025    58.806200      95.0000     103.1500     100.9700
        4026    58.818400      95.0000     103.3000     101.0100
        4027    58.830700      85.0000     103.4700     101.0400
        4028    58.842900     108.0000     103.6700     101.0700
        4029    58.855200     103.0000     103.9000     101.1000
        4030    58.867400     112.0000     104.1200     101.1400
        4031    58.879700     105.0000     104.2800     101.1700
        4032    58.891900      89.0000     104.4800     101.2100
        4033    58.904200     105.0000     104.7500     101.2400
        4034    58.916400      92.0000     105.1200     101.2700
        4035    58.928700     120.0000     105.6300     101.3100
        4036    58.940900      87.0000     106.1200     101.3400
        4037    58.953200     104.0000     106.4700     101.3800
        4038    58.965500     105.0000     106.9600     101.4100
        4039    58.977700      89.0000     107.5500     101.4500
        4040    58.990000     120.0000     108.1600     101.4900
        4041    59.002200     107.0000     108.1300     101.5200
        4042    59.014500     106.0000     108.0800     101.5600
        4043    59.026700     109.0000     108.3100     101.6000
        4044    59.039000     104.0000     108.6500     101.6400
        4045    59.051200     107.0000     109.0400     101.6700
        4046    59.063500     122.0000     109.4700     101.7100
        4047    59.075700     128.0000     109.9600     101.7500
        4048    59.088000      96.0000     110.5600     101.7900
        4049    59.100200     125.0000     111.2400     101.8300
        4050    59.112500     126.0000     112.0000     101.8700
        4051    59.124700     113.0000     112.9500     101.9100
        4052    59.137000     117.0000     114.1800     101.9500
        4053    59.149200     105.0000     115.7400     101.9900
        4054    59.161500     122.0000     117.4900     102.0300
        4055    59.173700     123.0000     119.7500     102.0700
        4056    59.186000     138.0000     123.0200     102.1100
        4057    59.198200     115.0000     127.7500     102.1500
        4058    59.210500     144.0000     134.7700     102.1900
        4059    59.222700     158.0000     145.4600     102.2300
        4060    59.235000     183.0000     161.8300     102.2800
        4061    59.247200     194.0000     185.9300     102.3200
        4062    59.259500     217.0000     218.9400     102.3600
        4063    59.271700     264.0000     258.3900     102.4100
        4064    59.284000     317.0000     291.4600     102.4500
        4065    59.296200     343.0000     296.4200     102.4900
        4066    59.308500     313.0000     269.0000     102.5400
        4067    59.320700     246.0000     230.3600     102.5800
        4068    59.333000     184.0000     197.5600     102.6300
        4069    59.345200     169.0000     175.5700     102.6700
        4070    59.357500     176.0000     163.6300     102.7200
        4071    59.369700     157.0000     159.7200     102.7600
        4072    59.382000     152.0000     162.7700     102.8100
        4073    59.394200     207.0000     173.1800     102.8600
        4074    59.406500     167.0000     192.5200     102.9000
        4075    59.418700     246.0000     222.6000     102.9500
        4076    59.431000     257.0000     263.5500     103.0000
        4077    59.443200     326.0000     309.8300     103.0400
        4078    59.455500     347.0000     345.3400     103.0900
        4079    59.467700     350.0000     348.2600     103.1400
        4080    59.480000     330.0000     312.4200     103.1900
        4081    59.492200     270.0000     259.3200     103.2400
        4082    59.504500     222.0000     213.3800     103.2900
        4083    59.516700     178.0000     181.9800     103.3400
        4084    59.529000     176.0000     162.7400     103.3900
        4085    59.541200     143.0000     151.9500     103.4400
        4086    59.553500     144.0000     147.0400     103.4900
        4087    59.565700     135.0000     146.8700     103.5400
        4088    59.578000     121.0000     151.2800     103.5900
        4089    59.590200     149.0000     160.4000     103.6400
        4090    59.602500     192.0000     173.8300     103.7000
        4091    59.614800     176.0000     188.9600     103.7500
        4092    59.627000     169.0000     198.7700     103.8000
        4093    59.639300     185.0000     194.9500     103.8500
        4094    59.651500     189.0000     178.3300     103.9100
        4095    59.663800     168.0000     158.6100     103.9600
        4096    59.676000     144.0000     142.9000     104.0200
        4097    59.688300     131.0000     132.3200     104.0700
        4098    59.700500     111.0000     125.5600     104.1300
        4099    59.712800     114.0000     121.2300     104.1800
        4100    59.725000     151.0000     118.4300     104.2300
        4101    59.737300     110.0000     116.6600     104.2900
        4102    59.749500     109.0000     115.6500     104.3500
        4103    59.761800     109.0000     115.2800     104.4000
        4104    59.774000      90.0000     115.4100     104.4600
        4105    59.786300     116.0000     115.6200     104.5200
        4106    59.798500      98.0000     115.4300     104.5800
        4107    59.810800     109.0000     114.5800     104.6300
        4108    59.823000     128.0000     113.1900     104.6900
        4109    59.835300     110.0000     111.7600     104.7500
        4110    59.847500     105.0000     110.6300     104.8100
        4111    59.859800     127.0000     109.8300     104.8700
        4112    59.872000     118.0000     109.2800     104.9300
        4113    59.884300      99.0000     108.8800     104.9900
        4114    59.896500      99.0000     108.6000     105.0500
        4115    59.908800      88.0000     108.3900     105.1100
        4116    59.921000      98.0000     108.2500     105.1700
        4117    59.933300     125.0000     108.1600     105.2300
        4118    59.945500     110.0000     108.0900     105.2900
        4119    59.957800     107.0000     107.9600     105.3600
        4120    59.970000     104.0000     107.8500     105.4200
        4121    59.982300     114.0000     107.8000     105.4800
        4122    59.994500     113.0000     107.8000     105.5400

# The following lines are used to test the character set of files sent by
# network email or other means. They are not part of the CIF data set.
# abcdefghijklmnopqrstuvwxyzABCDEFGHIJKLMNOPQRSTUVWXYZ0123456789
# !@#$%^&*()_+{}:"~<>?|\-=[];'`,./ 
