# Supplementary material for: Hydrogen-substituted β-tricalcium phosphate synthesized in organic media
Source: Acta Crystallogr B Struct Sci Cryst Eng Mater. 2016 Dec 1;72(Pt 6):875–84. doi: 10.1107/S2052520616015675 (PMC5134762; doi:10.1107/S2052520616015675)
Supplement: Supplementary file 34 [file b-72-00875-150608-02-betaTCPsup34.rtv]

###############################################################################
# Rietveld refinement results for sample 150608-02
# Created with Profex 3.10.0
# Export date: Juli 27, 2016 - 16:29
###############################################################################

data_150608-02
_pd_block_id 150608-02

loop_
    _pd_proc_point_id
    _pd_proc_2theta_corrected
    _pd_proc_intensity_total
    _pd_calc_intensity_total
    _pd_proc_intensity_bkg_calc
           1     9.508400     380.0000     364.8200     364.6700
           2     9.520600     372.0000     365.0400     364.8900
           3     9.532900     389.0000     365.2400     365.0900
           4     9.545100     389.0000     365.4200     365.2700
           5     9.557400     333.0000     365.6000     365.4400
           6     9.569600     374.0000     365.7500     365.5900
           7     9.581900     356.0000     365.8900     365.7200
           8     9.594100     393.0000     366.0100     365.8500
           9     9.606400     380.0000     366.1200     365.9500
          10     9.618600     345.0000     366.2200     366.0400
          11     9.630900     393.0000     366.3000     366.1200
          12     9.643100     352.0000     366.3600     366.1800
          13     9.655400     362.0000     366.4100     366.2300
          14     9.667600     400.0000     366.4600     366.2700
          15     9.679900     393.0000     366.4900     366.3000
          16     9.692100     367.0000     366.5000     366.3100
          17     9.704400     368.0000     366.5100     366.3200
          18     9.716600     363.0000     366.5000     366.3100
          19     9.728900     350.0000     366.4900     366.2900
          20     9.741100     369.0000     366.4600     366.2500
          21     9.753400     356.0000     366.4200     366.2100
          22     9.765600     368.0000     366.3700     366.1600
          23     9.777900     347.0000     366.3200     366.1000
          24     9.790100     339.0000     366.2500     366.0300
          25     9.802400     349.0000     366.1700     365.9500
          26     9.814600     364.0000     366.0900     365.8600
          27     9.826900     340.0000     366.0000     365.7600
          28     9.839100     369.0000     365.9000     365.6600
          29     9.851400     364.0000     365.7900     365.5400
          30     9.863600     380.0000     365.6700     365.4200
          31     9.875900     362.0000     365.5500     365.2900
          32     9.888100     353.0000     365.4100     365.1500
          33     9.900400     335.0000     365.2800     365.0100
          34     9.912600     368.0000     365.1300     364.8500
          35     9.924900     347.0000     364.9800     364.7000
          36     9.937100     380.0000     364.8200     364.5300
          37     9.949400     356.0000     364.6600     364.3600
          38     9.961600     352.0000     364.4900     364.1800
          39     9.973900     346.0000     364.3100     364.0000
          40     9.986100     361.0000     364.1300     363.8100
          41     9.998400     362.0000     363.9500     363.6200
          42    10.010600     348.0000     363.7600     363.4200
          43    10.022900     352.0000     363.5600     363.2200
          44    10.035100     346.0000     363.3700     363.0100
          45    10.047400     364.0000     363.1600     362.7900
          46    10.059600     354.0000     362.9600     362.5800
          47    10.071900     375.0000     362.7400     362.3500
          48    10.084100     386.0000     362.5300     362.1300
          49    10.096400     350.0000     362.3100     361.9000
          50    10.108600     372.0000     362.0900     361.6600
          51    10.120900     380.0000     361.8700     361.4300
          52    10.133100     342.0000     361.6400     361.1800
          53    10.145400     382.0000     361.4100     360.9400
          54    10.157700     348.0000     361.1800     360.6900
          55    10.169900     369.0000     360.9500     360.4400
          56    10.182200     364.0000     360.7100     360.1900
          57    10.194400     381.0000     360.4800     359.9300
          58    10.206700     354.0000     360.2400     359.6700
          59    10.218900     377.0000     360.0000     359.4100
          60    10.231200     374.0000     359.7600     359.1500
          61    10.243400     365.0000     359.5200     358.8800
          62    10.255700     356.0000     359.2700     358.6100
          63    10.267900     369.0000     359.0300     358.3400
          64    10.280200     377.0000     358.7900     358.0700
          65    10.292400     371.0000     358.5500     357.8000
          66    10.304700     330.0000     358.3100     357.5200
          67    10.316900     332.0000     358.0700     357.2400
          68    10.329200     360.0000     357.8400     356.9600
          69    10.341400     357.0000     357.6000     356.6800
          70    10.353700     384.0000     357.3700     356.4000
          71    10.365900     333.0000     357.1400     356.1200
          72    10.378200     382.0000     356.9200     355.8400
          73    10.390400     373.0000     356.7000     355.5500
          74    10.402700     366.0000     356.4900     355.2600
          75    10.414900     368.0000     356.2900     354.9800
          76    10.427200     362.0000     356.0900     354.6900
          77    10.439400     342.0000     355.9000     354.4000
          78    10.451700     331.0000     355.7300     354.1100
          79    10.463900     373.0000     355.5700     353.8200
          80    10.476200     321.0000     355.4300     353.5300
          81    10.488400     333.0000     355.3100     353.2400
          82    10.500700     331.0000     355.2100     352.9500
          83    10.512900     385.0000     355.1300     352.6600
          84    10.525200     332.0000     355.1000     352.3700
          85    10.537400     358.0000     355.1000     352.0800
          86    10.549700     387.0000     355.1500     351.7900
          87    10.561900     389.0000     355.2600     351.5000
          88    10.574200     355.0000     355.4400     351.2100
          89    10.586400     323.0000     355.7000     350.9200
          90    10.598700     348.0000     356.0800     350.6200
          91    10.610900     368.0000     356.5900     350.3300
          92    10.623200     387.0000     356.9800     350.0400
          93    10.635400     344.0000     357.8100     349.7500
          94    10.647700     391.0000     358.9100     349.4600
          95    10.659900     348.0000     360.3500     349.1700
          96    10.672200     376.0000     362.2700     348.8900
          97    10.684400     392.0000     364.7900     348.6000
          98    10.696700     333.0000     368.1200     348.3100
          99    10.708900     375.0000     372.4600     348.0200
         100    10.721200     387.0000     378.0800     347.7300
         101    10.733400     434.0000     385.3800     347.4500
         102    10.745700     415.0000     395.0000     347.1600
         103    10.757900     428.0000     407.8700     346.8800
         104    10.770200     451.0000     425.0800     346.5900
         105    10.782400     508.0000     448.0600     346.3100
         106    10.794700     471.0000     478.8900     346.0300
         107    10.807000     547.0000     519.1200     345.7500
         108    10.819200     576.0000     564.6900     345.4600
         109    10.831500     666.0000     602.1900     345.1800
         110    10.843700     657.0000     626.7500     344.9100
         111    10.856000     735.0000     642.2600     344.6300
         112    10.868200     694.0000     644.0200     344.3500
         113    10.880500     638.0000     620.7500     344.0700
         114    10.892700     593.0000     568.4500     343.8000
         115    10.905000     502.0000     508.6700     343.5200
         116    10.917200     430.0000     454.4100     343.2500
         117    10.929500     406.0000     411.6000     342.9800
         118    10.941700     366.0000     385.4700     342.7100
         119    10.954000     390.0000     371.1300     342.4400
         120    10.966200     376.0000     362.8600     342.1700
         121    10.978500     379.0000     357.6400     341.9000
         122    10.990700     343.0000     354.1300     341.6300
         123    11.003000     325.0000     351.5400     341.3700
         124    11.015200     353.0000     349.5700     341.1000
         125    11.027500     349.0000     348.0100     340.8400
         126    11.039700     364.0000     346.7500     340.5800
         127    11.052000     316.0000     345.6800     340.3200
         128    11.064200     309.0000     344.7800     340.0600
         129    11.076500     338.0000     343.9900     339.8000
         130    11.088700     323.0000     343.2800     339.5400
         131    11.101000     310.0000     342.6500     339.2900
         132    11.113200     368.0000     342.0800     339.0300
         133    11.125500     340.0000     341.5500     338.7800
         134    11.137700     360.0000     341.0600     338.5300
         135    11.150000     323.0000     340.6100     338.2800
         136    11.162200     340.0000     340.1800     338.0300
         137    11.174500     345.0000     339.7700     337.7800
         138    11.186700     326.0000     339.3800     337.5300
         139    11.199000     375.0000     339.0100     337.2900
         140    11.211200     306.0000     338.6500     337.0400
         141    11.223500     343.0000     338.3000     336.8000
         142    11.235700     333.0000     337.9700     336.5600
         143    11.248000     371.0000     337.6500     336.3200
         144    11.260200     345.0000     337.3300     336.0800
         145    11.272500     330.0000     337.0300     335.8400
         146    11.284700     328.0000     336.7300     335.6000
         147    11.297000     328.0000     336.4300     335.3700
         148    11.309200     349.0000     336.1500     335.1300
         149    11.321500     347.0000     335.8700     334.9000
         150    11.333700     337.0000     335.5900     334.6700
         151    11.346000     347.0000     335.3200     334.4400
         152    11.358200     309.0000     335.0500     334.2100
         153    11.370500     328.0000     334.7900     333.9800
         154    11.382700     371.0000     334.5300     333.7500
         155    11.395000     347.0000     334.2800     333.5300
         156    11.407200     327.0000     334.0200     333.3000
         157    11.419500     332.0000     333.7700     333.0800
         158    11.431800     345.0000     333.5300     332.8600
         159    11.444000     321.0000     333.2800     332.6400
         160    11.456300     309.0000     333.0400     332.4200
         161    11.468500     299.0000     332.8100     332.2000
         162    11.480800     329.0000     332.5700     331.9800
         163    11.493000     313.0000     332.3400     331.7700
         164    11.505300     315.0000     332.1100     331.5500
         165    11.517500     350.0000     331.8800     331.3400
         166    11.529800     346.0000     331.6500     331.1300
         167    11.542000     305.0000     331.4200     330.9200
         168    11.554300     345.0000     331.2000     330.7100
         169    11.566500     307.0000     330.9800     330.5000
         170    11.578800     315.0000     330.7600     330.2900
         171    11.591000     347.0000     330.5400     330.0900
         172    11.603300     331.0000     330.3200     329.8800
         173    11.615500     319.0000     330.1100     329.6800
         174    11.627800     341.0000     329.9000     329.4800
         175    11.640000     305.0000     329.6900     329.2800
         176    11.652300     329.0000     329.4800     329.0800
         177    11.664500     322.0000     329.2700     328.8800
         178    11.676800     358.0000     329.0600     328.6800
         179    11.689000     325.0000     328.8600     328.4800
         180    11.701300     304.0000     328.6600     328.2900
         181    11.713500     296.0000     328.4600     328.0900
         182    11.725800     313.0000     328.2600     327.9000
         183    11.738000     312.0000     328.0600     327.7100
         184    11.750300     319.0000     327.8600     327.5200
         185    11.762500     346.0000     327.6600     327.3300
         186    11.774800     357.0000     327.4700     327.1400
         187    11.787000     327.0000     327.2800     326.9500
         188    11.799300     341.0000     327.0800     326.7600
         189    11.811500     337.0000     326.8900     326.5800
         190    11.823800     334.0000     326.7000     326.3900
         191    11.836000     327.0000     326.5200     326.2100
         192    11.848300     293.0000     326.3300     326.0300
         193    11.860500     319.0000     326.1400     325.8500
         194    11.872800     337.0000     325.9600     325.6700
         195    11.885000     324.0000     325.7800     325.4900
         196    11.897300     330.0000     325.5900     325.3100
         197    11.909500     312.0000     325.4100     325.1300
         198    11.921800     311.0000     325.2300     324.9500
         199    11.934000     330.0000     325.0500     324.7800
         200    11.946300     300.0000     324.8800     324.6000
         201    11.958500     350.0000     324.7000     324.4300
         202    11.970800     358.0000     324.5300     324.2500
         203    11.983000     321.0000     324.3500     324.0800
         204    11.995300     328.0000     324.1800     323.9100
         205    12.007500     325.0000     324.0100     323.7400
         206    12.019800     324.0000     323.8300     323.5700
         207    12.032000     308.0000     323.6600     323.4000
         208    12.044300     304.0000     323.4900     323.2300
         209    12.056500     342.0000     323.3300     323.0700
         210    12.068800     323.0000     323.1600     322.9000
         211    12.081100     307.0000     322.9900     322.7400
         212    12.093300     361.0000     322.8300     322.5700
         213    12.105600     303.0000     322.6600     322.4100
         214    12.117800     323.0000     322.5000     322.2500
         215    12.130100     305.0000     322.3400     322.0800
         216    12.142300     299.0000     322.1700     321.9200
         217    12.154600     367.0000     322.0100     321.7600
         218    12.166800     337.0000     321.8500     321.6000
         219    12.179100     307.0000     321.6900     321.4400
         220    12.191300     345.0000     321.5300     321.2900
         221    12.203600     323.0000     321.3800     321.1300
         222    12.215800     334.0000     321.2200     320.9700
         223    12.228100     307.0000     321.0700     320.8200
         224    12.240300     288.0000     320.9100     320.6600
         225    12.252600     318.0000     320.7600     320.5100
         226    12.264800     316.0000     320.6000     320.3500
         227    12.277100     341.0000     320.4500     320.2000
         228    12.289300     334.0000     320.3000     320.0500
         229    12.301600     352.0000     320.1500     319.9000
         230    12.313800     309.0000     320.0000     319.7500
         231    12.326100     329.0000     319.8500     319.6000
         232    12.338300     328.0000     319.7000     319.4500
         233    12.350600     306.0000     319.5500     319.3000
         234    12.362800     313.0000     319.4000     319.1500
         235    12.375100     330.0000     319.2600     319.0000
         236    12.387300     315.0000     319.1100     318.8500
         237    12.399600     330.0000     318.9700     318.7100
         238    12.411800     303.0000     318.8200     318.5600
         239    12.424100     341.0000     318.6800     318.4200
         240    12.436300     322.0000     318.5400     318.2700
         241    12.448600     337.0000     318.3900     318.1300
         242    12.460800     307.0000     318.2500     317.9900
         243    12.473100     296.0000     318.1100     317.8400
         244    12.485300     344.0000     317.9700     317.7000
         245    12.497600     318.0000     317.8300     317.5600
         246    12.509800     357.0000     317.6900     317.4200
         247    12.522100     313.0000     317.5600     317.2800
         248    12.534300     316.0000     317.4200     317.1400
         249    12.546600     306.0000     317.2800     317.0000
         250    12.558800     352.0000     317.1500     316.8600
         251    12.571100     293.0000     317.0100     316.7200
         252    12.583300     323.0000     316.8800     316.5800
         253    12.595600     332.0000     316.7400     316.4400
         254    12.607800     334.0000     316.6100     316.3100
         255    12.620100     306.0000     316.4800     316.1700
         256    12.632300     291.0000     316.3500     316.0400
         257    12.644600     282.0000     316.2200     315.9000
         258    12.656800     325.0000     316.0900     315.7600
         259    12.669100     329.0000     315.9600     315.6300
         260    12.681300     298.0000     315.8300     315.5000
         261    12.693600     337.0000     315.7000     315.3600
         262    12.705900     311.0000     315.5700     315.2300
         263    12.718100     309.0000     315.4500     315.1000
         264    12.730400     315.0000     315.3200     314.9600
         265    12.742600     293.0000     315.2000     314.8300
         266    12.754900     322.0000     315.0700     314.7000
         267    12.767100     336.0000     314.9500     314.5700
         268    12.779400     349.0000     314.8300     314.4400
         269    12.791600     318.0000     314.7100     314.3100
         270    12.803900     315.0000     314.5900     314.1800
         271    12.816100     314.0000     314.4700     314.0500
         272    12.828400     290.0000     314.3500     313.9200
         273    12.840600     264.0000     314.2400     313.7900
         274    12.852900     312.0000     314.1300     313.6600
         275    12.865100     300.0000     314.0300     313.5400
         276    12.877400     309.0000     313.9400     313.4100
         277    12.889600     307.0000     313.8500     313.2800
         278    12.901900     322.0000     313.7900     313.1600
         279    12.914100     315.0000     313.7500     313.0300
         280    12.926400     306.0000     313.7400     312.9000
         281    12.938600     307.0000     313.7700     312.7800
         282    12.950900     320.0000     313.8700     312.6500
         283    12.963100     327.0000     314.0400     312.5300
         284    12.975400     324.0000     314.3900     312.4000
         285    12.987600     357.0000     315.1200     312.2800
         286    12.999900     323.0000     316.1300     312.1600
         287    13.012100     312.0000     315.9000     312.0300
         288    13.024400     342.0000     316.3300     311.9100
         289    13.036600     321.0000     316.9300     311.7900
         290    13.048900     307.0000     317.2800     311.6600
         291    13.061100     284.0000     315.8900     311.5400
         292    13.073400     336.0000     314.1400     311.4200
         293    13.085600     303.0000     314.0400     311.3000
         294    13.097900     337.0000     312.7000     311.1800
         295    13.110100     317.0000     312.0600     311.0600
         296    13.122400     317.0000     311.9100     310.9300
         297    13.134600     327.0000     311.8000     310.8100
         298    13.146900     311.0000     311.7200     310.6900
         299    13.159100     289.0000     311.6400     310.5700
         300    13.171400     315.0000     311.5700     310.4500
         301    13.183600     319.0000     311.5100     310.3400
         302    13.195900     304.0000     311.4500     310.2200
         303    13.208100     316.0000     311.4000     310.1000
         304    13.220400     331.0000     311.3600     309.9800
         305    13.232600     297.0000     311.3300     309.8600
         306    13.244900     314.0000     311.3200     309.7400
         307    13.257100     314.0000     311.3100     309.6300
         308    13.269400     330.0000     311.3200     309.5100
         309    13.281600     339.0000     311.3500     309.3900
         310    13.293900     303.0000     311.3900     309.2700
         311    13.306100     304.0000     311.4600     309.1600
         312    13.318400     293.0000     311.5600     309.0400
         313    13.330600     333.0000     311.6700     308.9300
         314    13.342900     325.0000     311.8400     308.8100
         315    13.355100     313.0000     312.0600     308.6900
         316    13.367400     352.0000     312.3400     308.5800
         317    13.379700     344.0000     312.7200     308.4600
         318    13.391900     311.0000     313.2100     308.3500
         319    13.404200     340.0000     313.8500     308.2300
         320    13.416400     307.0000     314.7100     308.1200
         321    13.428700     353.0000     315.8600     308.0100
         322    13.440900     308.0000     317.4300     307.8900
         323    13.453200     303.0000     319.5700     307.7800
         324    13.465400     348.0000     322.5300     307.6700
         325    13.477700     306.0000     325.8700     307.5500
         326    13.489900     317.0000     331.2200     307.4400
         327    13.502200     319.0000     338.5100     307.3300
         328    13.514400     338.0000     348.4100     307.2100
         329    13.526700     355.0000     361.9100     307.1000
         330    13.538900     378.0000     380.2400     306.9900
         331    13.551200     388.0000     405.2100     306.8800
         332    13.563400     413.0000     438.6500     306.7700
         333    13.575700     458.0000     478.8300     306.6600
         334    13.587900     483.0000     516.5800     306.5500
         335    13.600200     505.0000     545.8200     306.4300
         336    13.612400     566.0000     570.6100     306.3200
         337    13.624700     517.0000     586.5200     306.2100
         338    13.636900     604.0000     578.5600     306.1000
         339    13.649200     517.0000     539.9000     305.9900
         340    13.661400     524.0000     489.7400     305.8800
         341    13.673700     452.0000     444.3700     305.7800
         342    13.685900     370.0000     401.2800     305.6700
         343    13.698200     385.0000     366.1800     305.5600
         344    13.710400     348.0000     344.2600     305.4500
         345    13.722700     345.0000     331.8500     305.3400
         346    13.734900     388.0000     324.5500     305.2300
         347    13.747200     307.0000     319.9200     305.1200
         348    13.759400     329.0000     316.7800     305.0200
         349    13.771700     309.0000     314.5300     304.9100
         350    13.783900     320.0000     312.8400     304.8000
         351    13.796200     356.0000     311.5300     304.6900
         352    13.808400     277.0000     310.4800     304.5900
         353    13.820700     300.0000     309.6300     304.4800
         354    13.832900     276.0000     308.9100     304.3700
         355    13.845200     298.0000     308.3100     304.2700
         356    13.857400     305.0000     307.7900     304.1600
         357    13.869700     341.0000     307.3300     304.0600
         358    13.881900     303.0000     306.9200     303.9500
         359    13.894200     292.0000     306.5600     303.8500
         360    13.906400     336.0000     306.2400     303.7400
         361    13.918700     278.0000     305.9400     303.6400
         362    13.930900     316.0000     305.6700     303.5300
         363    13.943200     302.0000     305.4300     303.4300
         364    13.955400     304.0000     305.1900     303.3200
         365    13.967700     304.0000     304.9800     303.2200
         366    13.979900     302.0000     304.7800     303.1200
         367    13.992200     296.0000     304.5900     303.0100
         368    14.004500     324.0000     304.4100     302.9100
         369    14.016700     298.0000     304.2500     302.8100
         370    14.029000     284.0000     304.1000     302.7000
         371    14.041200     320.0000     303.9600     302.6000
         372    14.053500     346.0000     303.8400     302.5000
         373    14.065700     279.0000     303.7300     302.4000
         374    14.078000     310.0000     303.6500     302.2900
         375    14.090200     338.0000     303.6000     302.1900
         376    14.102500     312.0000     303.5900     302.0900
         377    14.114700     286.0000     303.6300     301.9900
         378    14.127000     308.0000     303.7300     301.8900
         379    14.139200     296.0000     303.9300     301.7900
         380    14.151500     323.0000     304.2400     301.6900
         381    14.163700     316.0000     304.7100     301.5900
         382    14.176000     311.0000     305.3700     301.4900
         383    14.188200     289.0000     306.1400     301.3900
         384    14.200500     265.0000     306.8300     301.2900
         385    14.212700     294.0000     307.3700     301.1900
         386    14.225000     273.0000     307.8100     301.0900
         387    14.237200     348.0000     307.9800     300.9900
         388    14.249500     282.0000     307.5700     300.9000
         389    14.261700     313.0000     306.5400     300.8000
         390    14.274000     301.0000     305.3500     300.7000
         391    14.286200     314.0000     304.2600     300.6000
         392    14.298500     302.0000     303.2100     300.5100
         393    14.310700     288.0000     302.3300     300.4100
         394    14.323000     318.0000     301.7300     300.3100
         395    14.335200     312.0000     301.3400     300.2200
         396    14.347500     266.0000     301.0600     300.1200
         397    14.359700     329.0000     300.8400     300.0200
         398    14.372000     321.0000     300.6600     299.9300
         399    14.384200     307.0000     300.5000     299.8300
         400    14.396500     318.0000     300.3600     299.7400
         401    14.408700     295.0000     300.2300     299.6400
         402    14.421000     307.0000     300.1000     299.5500
         403    14.433200     272.0000     299.9800     299.4500
         404    14.445500     269.0000     299.8600     299.3600
         405    14.457700     310.0000     299.7500     299.2700
         406    14.470000     278.0000     299.6400     299.1700
         407    14.482200     331.0000     299.5300     299.0800
         408    14.494500     324.0000     299.4200     298.9900
         409    14.506700     295.0000     299.3200     298.8900
         410    14.519000     325.0000     299.2100     298.8000
         411    14.531200     338.0000     299.1100     298.7100
         412    14.543500     295.0000     299.0100     298.6200
         413    14.555700     328.0000     298.9100     298.5300
         414    14.568000     310.0000     298.8100     298.4400
         415    14.580200     288.0000     298.7100     298.3500
         416    14.592500     311.0000     298.6100     298.2600
         417    14.604700     290.0000     298.5200     298.1700
         418    14.617000     310.0000     298.4200     298.0800
         419    14.629200     287.0000     298.3300     297.9900
         420    14.641500     291.0000     298.2300     297.9000
         421    14.653800     324.0000     298.1400     297.8100
         422    14.666000     330.0000     298.0400     297.7200
         423    14.678300     283.0000     297.9500     297.6300
         424    14.690500     300.0000     297.8600     297.5400
         425    14.702800     310.0000     297.7700     297.4600
         426    14.715000     315.0000     297.6800     297.3700
         427    14.727300     314.0000     297.5900     297.2800
         428    14.739500     265.0000     297.4900     297.1900
         429    14.751800     285.0000     297.4100     297.1100
         430    14.764000     320.0000     297.3200     297.0200
         431    14.776300     288.0000     297.2300     296.9400
         432    14.788500     296.0000     297.1400     296.8500
         433    14.800800     311.0000     297.0500     296.7700
         434    14.813000     294.0000     296.9600     296.6800
         435    14.825300     291.0000     296.8800     296.6000
         436    14.837500     283.0000     296.7900     296.5100
         437    14.849800     311.0000     296.7100     296.4300
         438    14.862000     300.0000     296.6200     296.3500
         439    14.874300     305.0000     296.5400     296.2600
         440    14.886500     290.0000     296.4500     296.1800
         441    14.898800     271.0000     296.3700     296.1000
         442    14.911000     288.0000     296.2800     296.0200
         443    14.923300     277.0000     296.2000     295.9300
         444    14.935500     289.0000     296.1200     295.8500
         445    14.947800     316.0000     296.0400     295.7700
         446    14.960000     272.0000     295.9600     295.6900
         447    14.972300     260.0000     295.8700     295.6100
         448    14.984500     282.0000     295.7900     295.5300
         449    14.996800     306.0000     295.7100     295.4500
         450    15.009000     290.0000     295.6300     295.3700
         451    15.021300     289.0000     295.5500     295.2900
         452    15.033500     292.0000     295.4700     295.2200
         453    15.045800     291.0000     295.4000     295.1400
         454    15.058000     294.0000     295.3200     295.0600
         455    15.070300     298.0000     295.2400     294.9800
         456    15.082500     286.0000     295.1600     294.9100
         457    15.094800     305.0000     295.0900     294.8300
         458    15.107000     288.0000     295.0100     294.7500
         459    15.119300     311.0000     294.9300     294.6800
         460    15.131500     297.0000     294.8600     294.6000
         461    15.143800     298.0000     294.7800     294.5300
         462    15.156000     281.0000     294.7100     294.4500
         463    15.168300     287.0000     294.6400     294.3800
         464    15.180500     282.0000     294.5600     294.3100
         465    15.192800     291.0000     294.4900     294.2300
         466    15.205000     314.0000     294.4200     294.1600
         467    15.217300     311.0000     294.3500     294.0900
         468    15.229500     311.0000     294.2700     294.0100
         469    15.241800     298.0000     294.2000     293.9400
         470    15.254000     285.0000     294.1300     293.8700
         471    15.266300     298.0000     294.0600     293.8000
         472    15.278600     292.0000     293.9900     293.7300
         473    15.290800     274.0000     293.9200     293.6600
         474    15.303100     316.0000     293.8500     293.5900
         475    15.315300     296.0000     293.7900     293.5200
         476    15.327600     296.0000     293.7200     293.4500
         477    15.339800     328.0000     293.6500     293.3800
         478    15.352100     272.0000     293.5800     293.3200
         479    15.364300     311.0000     293.5200     293.2500
         480    15.376600     286.0000     293.4500     293.1800
         481    15.388800     313.0000     293.3900     293.1100
         482    15.401100     309.0000     293.3200     293.0500
         483    15.413300     290.0000     293.2600     292.9800
         484    15.425600     291.0000     293.1900     292.9200
         485    15.437800     281.0000     293.1300     292.8500
         486    15.450100     297.0000     293.0700     292.7900
         487    15.462300     304.0000     293.0000     292.7200
         488    15.474600     299.0000     292.9400     292.6600
         489    15.486800     317.0000     292.8800     292.5900
         490    15.499100     306.0000     292.8200     292.5300
         491    15.511300     305.0000     292.7600     292.4700
         492    15.523600     290.0000     292.7000     292.4100
         493    15.535800     299.0000     292.6400     292.3400
         494    15.548100     293.0000     292.5800     292.2800
         495    15.560300     313.0000     292.5300     292.2200
         496    15.572600     283.0000     292.4700     292.1600
         497    15.584800     272.0000     292.4100     292.1000
         498    15.597100     292.0000     292.3500     292.0400
         499    15.609300     300.0000     292.3000     291.9800
         500    15.621600     299.0000     292.2400     291.9300
         501    15.633800     279.0000     292.1900     291.8700
         502    15.646100     294.0000     292.1300     291.8100
         503    15.658300     267.0000     292.0800     291.7500
         504    15.670600     287.0000     292.0300     291.7000
         505    15.682800     301.0000     291.9800     291.6400
         506    15.695100     267.0000     291.9200     291.5800
         507    15.707300     257.0000     291.8700     291.5300
         508    15.719600     306.0000     291.8200     291.4700
         509    15.731800     274.0000     291.7700     291.4200
         510    15.744100     285.0000     291.7200     291.3700
         511    15.756300     256.0000     291.6800     291.3100
         512    15.768600     299.0000     291.6300     291.2600
         513    15.780800     299.0000     291.5800     291.2100
         514    15.793100     321.0000     291.5300     291.1500
         515    15.805300     295.0000     291.4900     291.1000
         516    15.817600     310.0000     291.4400     291.0500
         517    15.829800     293.0000     291.4000     291.0000
         518    15.842100     308.0000     291.3500     290.9500
         519    15.854300     287.0000     291.3100     290.9000
         520    15.866600     305.0000     291.2700     290.8500
         521    15.878800     323.0000     291.2300     290.8000
         522    15.891100     307.0000     291.1900     290.7500
         523    15.903300     271.0000     291.1500     290.7100
         524    15.915600     264.0000     291.1100     290.6600
         525    15.927900     300.0000     291.0700     290.6100
         526    15.940100     304.0000     291.0300     290.5700
         527    15.952400     288.0000     290.9900     290.5200
         528    15.964600     293.0000     290.9600     290.4700
         529    15.976900     291.0000     290.9200     290.4300
         530    15.989100     283.0000     290.8900     290.3800
         531    16.001400     321.0000     290.8500     290.3400
         532    16.013600     296.0000     290.8200     290.3000
         533    16.025900     309.0000     290.7900     290.2500
         534    16.038100     304.0000     290.7600     290.2100
         535    16.050400     303.0000     290.7300     290.1700
         536    16.062600     307.0000     290.7000     290.1300
         537    16.074900     322.0000     290.6800     290.0900
         538    16.087100     292.0000     290.6500     290.0500
         539    16.099400     282.0000     290.6200     290.0100
         540    16.111600     308.0000     290.6000     289.9700
         541    16.123900     311.0000     290.5800     289.9300
         542    16.136100     288.0000     290.5600     289.8900
         543    16.148400     292.0000     290.5400     289.8500
         544    16.160600     298.0000     290.5200     289.8100
         545    16.172900     256.0000     290.5000     289.7800
         546    16.185100     294.0000     290.4900     289.7400
         547    16.197400     239.0000     290.4700     289.7000
         548    16.209600     307.0000     290.4600     289.6700
         549    16.221900     302.0000     290.4500     289.6300
         550    16.234100     312.0000     290.4400     289.6000
         551    16.246400     301.0000     290.4400     289.5600
         552    16.258600     270.0000     290.4400     289.5300
         553    16.270900     296.0000     290.4400     289.5000
         554    16.283100     285.0000     290.4400     289.4700
         555    16.295400     299.0000     290.4500     289.4300
         556    16.307600     290.0000     290.4600     289.4000
         557    16.319900     287.0000     290.4800     289.3700
         558    16.332100     287.0000     290.5000     289.3400
         559    16.344400     282.0000     290.5400     289.3100
         560    16.356600     302.0000     290.6000     289.2800
         561    16.368900     291.0000     290.7100     289.2500
         562    16.381100     295.0000     290.8000     289.2200
         563    16.393400     289.0000     290.8200     289.2000
         564    16.405600     276.0000     290.9100     289.1700
         565    16.417900     269.0000     291.0600     289.1400
         566    16.430100     309.0000     291.1500     289.1100
         567    16.442400     277.0000     290.9900     289.0900
         568    16.454600     278.0000     290.9600     289.0600
         569    16.466900     327.0000     291.0500     289.0400
         570    16.479100     309.0000     291.0700     289.0100
         571    16.491400     309.0000     291.0500     288.9900
         572    16.503600     259.0000     291.1300     288.9700
         573    16.515900     303.0000     291.2200     288.9400
         574    16.528100     290.0000     291.3400     288.9200
         575    16.540400     285.0000     291.4800     288.9000
         576    16.552600     271.0000     291.6400     288.8800
         577    16.564900     291.0000     291.8100     288.8600
         578    16.577200     289.0000     292.0100     288.8400
         579    16.589400     273.0000     292.2400     288.8200
         580    16.601700     284.0000     292.5000     288.8000
         581    16.613900     292.0000     292.7900     288.7800
         582    16.626200     317.0000     293.1300     288.7600
         583    16.638400     274.0000     293.5200     288.7400
         584    16.650700     292.0000     293.9600     288.7300
         585    16.662900     324.0000     294.4800     288.7100
         586    16.675200     257.0000     295.0900     288.6900
         587    16.687400     290.0000     295.8000     288.6800
         588    16.699700     302.0000     296.6500     288.6600
         589    16.711900     290.0000     297.6700     288.6500
         590    16.724200     296.0000     298.9000     288.6300
         591    16.736400     317.0000     300.4200     288.6200
         592    16.748700     301.0000     302.3400     288.6100
         593    16.760900     291.0000     304.8000     288.5900
         594    16.773200     275.0000     308.0400     288.5800
         595    16.785400     356.0000     312.4300     288.5700
         596    16.797700     306.0000     318.5500     288.5600
         597    16.809900     337.0000     327.2500     288.5500
         598    16.822200     373.0000     339.7900     288.5400
         599    16.834400     379.0000     357.6700     288.5300
         600    16.846700     383.0000     382.7900     288.5200
         601    16.858900     419.0000     418.7300     288.5100
         602    16.871200     452.0000     472.8200     288.5000
         603    16.883400     555.0000     555.5700     288.4900
         604    16.895700     684.0000     675.8800     288.4900
         605    16.907900     792.0000     807.2700     288.4800
         606    16.920200     884.0000     897.6000     288.4700
         607    16.932400     977.0000     987.3800     288.4700
         608    16.944700    1038.0000    1106.7800     288.4600
         609    16.956900    1143.0000    1173.2100     288.4600
         610    16.969200    1066.0000    1060.4700     288.4600
         611    16.981400     904.0000     858.2000     288.4500
         612    16.993700     765.0000     747.4400     288.4500
         613    17.005900     617.0000     663.2100     288.4500
         614    17.018200     525.0000     528.6100     288.4400
         615    17.030400     437.0000     417.2100     288.4400
         616    17.042700     347.0000     363.1000     288.4400
         617    17.054900     327.0000     337.7100     288.4400
         618    17.067200     310.0000     324.0000     288.4400
         619    17.079400     323.0000     315.6400     288.4400
         620    17.091700     328.0000     310.2500     288.4400
         621    17.103900     301.0000     306.2900     288.4500
         622    17.116200     301.0000     303.3700     288.4500
         623    17.128400     279.0000     301.1500     288.4500
         624    17.140700     299.0000     299.4100     288.4500
         625    17.152900     299.0000     298.0200     288.4600
         626    17.165200     313.0000     296.8900     288.4600
         627    17.177400     295.0000     295.9600     288.4700
         628    17.189700     296.0000     295.1800     288.4700
         629    17.201900     307.0000     294.5200     288.4800
         630    17.214200     287.0000     293.9600     288.4800
         631    17.226500     276.0000     293.4800     288.4900
         632    17.238700     296.0000     293.0700     288.5000
         633    17.251000     282.0000     292.7100     288.5000
         634    17.263200     282.0000     292.3900     288.5100
         635    17.275500     314.0000     292.1100     288.5200
         636    17.287700     293.0000     291.8700     288.5300
         637    17.300000     303.0000     291.6500     288.5400
         638    17.312200     300.0000     291.4600     288.5500
         639    17.324500     323.0000     291.2900     288.5600
         640    17.336700     283.0000     291.1300     288.5700
         641    17.349000     288.0000     290.9900     288.5800
         642    17.361200     289.0000     290.8700     288.5900
         643    17.373500     285.0000     290.7600     288.6000
         644    17.385700     279.0000     290.6600     288.6200
         645    17.398000     285.0000     290.5700     288.6300
         646    17.410200     295.0000     290.4900     288.6400
         647    17.422500     279.0000     290.4100     288.6600
         648    17.434700     317.0000     290.3500     288.6700
         649    17.447000     280.0000     290.2900     288.6900
         650    17.459200     311.0000     290.2400     288.7100
         651    17.471500     305.0000     290.1900     288.7200
         652    17.483700     287.0000     290.1500     288.7400
         653    17.496000     295.0000     290.1100     288.7600
         654    17.508200     265.0000     290.0800     288.7700
         655    17.520500     288.0000     290.0500     288.7900
         656    17.532700     281.0000     290.0200     288.8100
         657    17.545000     289.0000     290.0000     288.8300
         658    17.557200     300.0000     289.9800     288.8500
         659    17.569500     300.0000     289.9600     288.8700
         660    17.581700     324.0000     289.9500     288.8900
         661    17.594000     313.0000     289.9300     288.9100
         662    17.606200     324.0000     289.9200     288.9300
         663    17.618500     300.0000     289.9200     288.9500
         664    17.630700     267.0000     289.9100     288.9800
         665    17.643000     273.0000     289.9100     289.0000
         666    17.655200     286.0000     289.9100     289.0200
         667    17.667500     292.0000     289.9100     289.0500
         668    17.679700     322.0000     289.9200     289.0700
         669    17.692000     306.0000     289.9400     289.0900
         670    17.704200     283.0000     289.9600     289.1200
         671    17.716500     281.0000     290.0000     289.1400
         672    17.728700     293.0000     290.0500     289.1700
         673    17.741000     295.0000     290.1400     289.2000
         674    17.753200     293.0000     290.2900     289.2200
         675    17.765500     297.0000     290.6000     289.2500
         676    17.777700     296.0000     290.7500     289.2800
         677    17.790000     300.0000     290.8000     289.3100
         678    17.802200     300.0000     291.0300     289.3400
         679    17.814500     269.0000     291.4300     289.3700
         680    17.826700     260.0000     291.5000     289.3900
         681    17.839000     302.0000     290.7200     289.4200
         682    17.851300     273.0000     290.6000     289.4500
         683    17.863500     289.0000     290.7000     289.4900
         684    17.875800     304.0000     290.5700     289.5200
         685    17.888000     277.0000     290.2200     289.5500
         686    17.900300     280.0000     290.1800     289.5800
         687    17.912500     298.0000     290.1900     289.6100
         688    17.924800     302.0000     290.2100     289.6500
         689    17.937000     301.0000     290.2300     289.6800
         690    17.949300     320.0000     290.2600     289.7100
         691    17.961500     283.0000     290.2900     289.7500
         692    17.973800     302.0000     290.3200     289.7800
         693    17.986000     256.0000     290.3500     289.8200
         694    17.998300     298.0000     290.3800     289.8500
         695    18.010500     279.0000     290.4100     289.8900
         696    18.022800     277.0000     290.4500     289.9300
         697    18.035000     281.0000     290.4800     289.9600
         698    18.047300     294.0000     290.5200     290.0000
         699    18.059500     292.0000     290.5600     290.0400
         700    18.071800     289.0000     290.6000     290.0800
         701    18.084000     284.0000     290.6400     290.1100
         702    18.096300     285.0000     290.6800     290.1500
         703    18.108500     297.0000     290.7300     290.1900
         704    18.120800     296.0000     290.7800     290.2300
         705    18.133000     274.0000     290.8300     290.2700
         706    18.145300     285.0000     290.8900     290.3100
         707    18.157500     291.0000     290.9500     290.3500
         708    18.169800     285.0000     291.0200     290.3900
         709    18.182000     282.0000     291.1000     290.4400
         710    18.194300     285.0000     291.1800     290.4800
         711    18.206500     281.0000     291.2800     290.5200
         712    18.218800     316.0000     291.4100     290.5600
         713    18.231000     309.0000     291.5500     290.6100
         714    18.243300     270.0000     291.7400     290.6500
         715    18.255500     287.0000     291.9900     290.6900
         716    18.267800     314.0000     292.3100     290.7400
         717    18.280000     306.0000     292.6700     290.7800
         718    18.292300     323.0000     293.2600     290.8300
         719    18.304500     300.0000     294.0900     290.8700
         720    18.316800     303.0000     295.2700     290.9200
         721    18.329000     296.0000     296.9300     290.9700
         722    18.341300     315.0000     299.1100     291.0100
         723    18.353500     288.0000     301.4100     291.0600
         724    18.365800     305.0000     303.4100     291.1100
         725    18.378000     315.0000     305.3600     291.1500
         726    18.390300     307.0000     307.2900     291.2000
         727    18.402500     310.0000     308.0500     291.2500
         728    18.414800     278.0000     306.4400     291.3000
         729    18.427000     319.0000     303.6400     291.3500
         730    18.439300     312.0000     301.5300     291.4000
         731    18.451500     268.0000     299.8400     291.4500
         732    18.463800     296.0000     297.7500     291.5000
         733    18.476000     296.0000     295.6800     291.5500
         734    18.488300     306.0000     294.3200     291.6000
         735    18.500600     305.0000     293.5700     291.6500
         736    18.512800     268.0000     293.1600     291.7000
         737    18.525100     306.0000     292.9300     291.7500
         738    18.537300     285.0000     292.8000     291.8100
         739    18.549600     296.0000     292.7200     291.8600
         740    18.561800     299.0000     292.6800     291.9100
         741    18.574100     295.0000     292.6600     291.9600
         742    18.586300     277.0000     292.6600     292.0200
         743    18.598600     295.0000     292.6700     292.0700
         744    18.610800     290.0000     292.6900     292.1300
         745    18.623100     280.0000     292.7100     292.1800
         746    18.635300     319.0000     292.7500     292.2400
         747    18.647600     283.0000     292.7900     292.2900
         748    18.659800     350.0000     292.8500     292.3500
         749    18.672100     272.0000     292.8900     292.4000
         750    18.684300     278.0000     292.9300     292.4600
         751    18.696600     296.0000     292.9900     292.5100
         752    18.708800     312.0000     293.0600     292.5700
         753    18.721100     277.0000     293.0900     292.6300
         754    18.733300     313.0000     293.0900     292.6900
         755    18.745600     266.0000     293.1400     292.7400
         756    18.757800     294.0000     293.2000     292.8000
         757    18.770100     308.0000     293.2300     292.8600
         758    18.782300     304.0000     293.2600     292.9200
         759    18.794600     316.0000     293.3100     292.9800
         760    18.806800     327.0000     293.3700     293.0400
         761    18.819100     290.0000     293.4200     293.1000
         762    18.831300     290.0000     293.4800     293.1600
         763    18.843600     272.0000     293.5300     293.2200
         764    18.855800     268.0000     293.5900     293.2800
         765    18.868100     326.0000     293.6500     293.3400
         766    18.880300     322.0000     293.7000     293.4000
         767    18.892600     325.0000     293.7600     293.4600
         768    18.904800     295.0000     293.8200     293.5200
         769    18.917100     277.0000     293.8800     293.5800
         770    18.929300     308.0000     293.9400     293.6400
         771    18.941600     293.0000     294.0000     293.7100
         772    18.953800     299.0000     294.0700     293.7700
         773    18.966100     286.0000     294.1300     293.8300
         774    18.978300     294.0000     294.1900     293.8900
         775    18.990600     315.0000     294.2500     293.9600
         776    19.002800     303.0000     294.3200     294.0200
         777    19.015100     281.0000     294.3800     294.0800
         778    19.027300     250.0000     294.4400     294.1500
         779    19.039600     314.0000     294.5000     294.2100
         780    19.051800     279.0000     294.5700     294.2800
         781    19.064100     313.0000     294.6300     294.3400
         782    19.076300     309.0000     294.6900     294.4100
         783    19.088600     311.0000     294.7600     294.4700
         784    19.100800     287.0000     294.8200     294.5400
         785    19.113100     295.0000     294.8900     294.6000
         786    19.125300     288.0000     294.9600     294.6700
         787    19.137600     315.0000     295.0200     294.7400
         788    19.149900     306.0000     295.0900     294.8000
         789    19.162100     261.0000     295.1600     294.8700
         790    19.174400     284.0000     295.2300     294.9400
         791    19.186600     306.0000     295.2900     295.0000
         792    19.198900     283.0000     295.3600     295.0700
         793    19.211100     304.0000     295.4300     295.1400
         794    19.223400     328.0000     295.5000     295.2100
         795    19.235600     289.0000     295.5700     295.2700
         796    19.247900     291.0000     295.6400     295.3400
         797    19.260100     290.0000     295.7100     295.4100
         798    19.272400     313.0000     295.7800     295.4800
         799    19.284600     304.0000     295.8500     295.5500
         800    19.296900     271.0000     295.9200     295.6200
         801    19.309100     285.0000     295.9900     295.6900
         802    19.321400     329.0000     296.0700     295.7600
         803    19.333600     302.0000     296.1400     295.8300
         804    19.345900     284.0000     296.2200     295.9000
         805    19.358100     311.0000     296.3000     295.9700
         806    19.370400     309.0000     296.3800     296.0400
         807    19.382600     313.0000     296.4700     296.1100
         808    19.394900     273.0000     296.5700     296.1800
         809    19.407100     270.0000     296.6900     296.2500
         810    19.419400     328.0000     296.8700     296.3200
         811    19.431600     298.0000     297.0000     296.3900
         812    19.443900     308.0000     297.0900     296.4600
         813    19.456100     293.0000     297.2400     296.5300
         814    19.468400     312.0000     297.4600     296.6100
         815    19.480600     287.0000     297.5900     296.6800
         816    19.492900     299.0000     297.3700     296.7500
         817    19.505100     323.0000     297.3700     296.8200
         818    19.517400     282.0000     297.4800     296.8900
         819    19.529600     295.0000     297.5600     296.9700
         820    19.541900     295.0000     297.4900     297.0400
         821    19.554100     305.0000     297.5100     297.1100
         822    19.566400     310.0000     297.5800     297.1900
         823    19.578600     277.0000     297.6500     297.2600
         824    19.590900     325.0000     297.7300     297.3300
         825    19.603100     260.0000     297.8100     297.4100
         826    19.615400     312.0000     297.8900     297.4800
         827    19.627600     314.0000     297.9800     297.5500
         828    19.639900     275.0000     298.0600     297.6300
         829    19.652100     303.0000     298.1400     297.7000
         830    19.664400     309.0000     298.2300     297.7800
         831    19.676600     335.0000     298.3100     297.8500
         832    19.688900     267.0000     298.4000     297.9200
         833    19.701100     281.0000     298.4900     298.0000
         834    19.713400     316.0000     298.5800     298.0700
         835    19.725600     264.0000     298.6700     298.1500
         836    19.737900     285.0000     298.7600     298.2200
         837    19.750100     282.0000     298.8600     298.3000
         838    19.762400     285.0000     298.9500     298.3700
         839    19.774700     302.0000     299.0500     298.4500
         840    19.786900     322.0000     299.1500     298.5200
         841    19.799200     298.0000     299.2600     298.6000
         842    19.811400     274.0000     299.3700     298.6800
         843    19.823700     322.0000     299.4800     298.7500
         844    19.835900     296.0000     299.6000     298.8300
         845    19.848200     329.0000     299.7200     298.9000
         846    19.860400     316.0000     299.8500     298.9800
         847    19.872700     279.0000     299.9800     299.0500
         848    19.884900     269.0000     300.1300     299.1300
         849    19.897200     297.0000     300.2800     299.2100
         850    19.909400     315.0000     300.4500     299.2800
         851    19.921700     298.0000     300.6400     299.3600
         852    19.933900     288.0000     300.8500     299.4400
         853    19.946200     271.0000     301.1000     299.5100
         854    19.958400     309.0000     301.3800     299.5900
         855    19.970700     336.0000     301.7100     299.6700
         856    19.982900     289.0000     302.1200     299.7400
         857    19.995200     307.0000     302.6300     299.8200
         858    20.007400     310.0000     303.2700     299.9000
         859    20.019700     313.0000     304.1100     299.9800
         860    20.031900     287.0000     305.2200     300.0500
         861    20.044200     310.0000     306.7500     300.1300
         862    20.056400     322.0000     308.9000     300.2100
         863    20.068700     295.0000     312.0300     300.2800
         864    20.080900     331.0000     316.6000     300.3600
         865    20.093200     339.0000     323.2400     300.4400
         866    20.105400     371.0000     332.4400     300.5200
         867    20.117700     307.0000     343.3200     300.5900
         868    20.129900     384.0000     353.4400     300.6700
         869    20.142200     434.0000     362.7300     300.7500
         870    20.154400     398.0000     372.5300     300.8300
         871    20.166700     389.0000     379.8000     300.9000
         872    20.178900     390.0000     377.0800     300.9800
         873    20.191200     398.0000     364.3800     301.0600
         874    20.203400     396.0000     352.5700     301.1400
         875    20.215700     341.0000     345.3700     301.2200
         876    20.227900     326.0000     338.4600     301.2900
         877    20.240200     291.0000     328.1200     301.3700
         878    20.252400     327.0000     318.7700     301.4500
         879    20.264700     308.0000     312.9300     301.5300
         880    20.276900     280.0000     309.6600     301.6100
         881    20.289200     289.0000     307.9400     301.6800
         882    20.301400     296.0000     307.1100     301.7600
         883    20.313700     277.0000     306.5800     301.8400
         884    20.325900     296.0000     305.4300     301.9200
         885    20.338200     311.0000     304.8700     302.0000
         886    20.350400     282.0000     304.6900     302.0700
         887    20.362700     290.0000     304.5900     302.1500
         888    20.374900     293.0000     304.1900     302.2300
         889    20.387200     265.0000     303.9100     302.3100
         890    20.399400     303.0000     303.8300     302.3900
         891    20.411700     332.0000     303.7900     302.4700
         892    20.424000     299.0000     303.7700     302.5400
         893    20.436200     333.0000     303.7700     302.6200
         894    20.448500     311.0000     303.7900     302.7000
         895    20.460700     298.0000     303.8100     302.7800
         896    20.473000     287.0000     303.8400     302.8600
         897    20.485200     307.0000     303.8800     302.9300
         898    20.497500     329.0000     303.9200     303.0100
         899    20.509700     311.0000     303.9700     303.0900
         900    20.522000     290.0000     304.0300     303.1700
         901    20.534200     291.0000     304.0900     303.2500
         902    20.546500     300.0000     304.1700     303.3200
         903    20.558700     297.0000     304.2500     303.4000
         904    20.571000     326.0000     304.3400     303.4800
         905    20.583200     312.0000     304.4700     303.5600
         906    20.595500     284.0000     304.6400     303.6300
         907    20.607700     288.0000     304.9400     303.7100
         908    20.620000     322.0000     305.2700     303.7900
         909    20.632200     328.0000     305.3700     303.8700
         910    20.644500     313.0000     305.6000     303.9500
         911    20.656700     300.0000     306.0200     304.0200
         912    20.669000     330.0000     306.4900     304.1000
         913    20.681200     293.0000     305.9300     304.1800
         914    20.693500     296.0000     305.5000     304.2600
         915    20.705700     300.0000     305.6200     304.3300
         916    20.718000     311.0000     305.8200     304.4100
         917    20.730200     289.0000     305.7000     304.4900
         918    20.742500     314.0000     305.4000     304.5600
         919    20.754700     331.0000     305.4200     304.6400
         920    20.767000     331.0000     305.4800     304.7200
         921    20.779200     345.0000     305.5600     304.8000
         922    20.791500     290.0000     305.6400     304.8700
         923    20.803700     290.0000     305.7200     304.9500
         924    20.816000     306.0000     305.8100     305.0300
         925    20.828200     265.0000     305.9000     305.1000
         926    20.840500     266.0000     305.9800     305.1800
         927    20.852700     339.0000     306.0700     305.2600
         928    20.865000     299.0000     306.1700     305.3300
         929    20.877200     313.0000     306.2600     305.4100
         930    20.889500     305.0000     306.3500     305.4800
         931    20.901700     304.0000     306.4500     305.5600
         932    20.914000     296.0000     306.5400     305.6400
         933    20.926200     308.0000     306.6400     305.7100
         934    20.938500     292.0000     306.7400     305.7900
         935    20.950700     299.0000     306.8400     305.8600
         936    20.963000     276.0000     306.9500     305.9400
         937    20.975200     319.0000     307.0500     306.0200
         938    20.987500     328.0000     307.1600     306.0900
         939    20.999700     292.0000     307.2800     306.1700
         940    21.012000     344.0000     307.3900     306.2400
         941    21.024200     301.0000     307.5100     306.3200
         942    21.036500     320.0000     307.6300     306.3900
         943    21.048700     321.0000     307.7600     306.4700
         944    21.061000     306.0000     307.9000     306.5400
         945    21.073300     310.0000     308.0300     306.6200
         946    21.085500     311.0000     308.1800     306.6900
         947    21.097800     301.0000     308.3400     306.7700
         948    21.110000     342.0000     308.5000     306.8400
         949    21.122300     325.0000     308.6800     306.9100
         950    21.134500     324.0000     308.8700     306.9900
         951    21.146800     315.0000     309.0700     307.0600
         952    21.159000     280.0000     309.3000     307.1400
         953    21.171300     311.0000     309.5600     307.2100
         954    21.183500     318.0000     309.8500     307.2800
         955    21.195800     317.0000     310.1800     307.3600
         956    21.208000     293.0000     310.5700     307.4300
         957    21.220300     319.0000     311.0500     307.5000
         958    21.232500     282.0000     311.6200     307.5800
         959    21.244800     282.0000     312.3300     307.6500
         960    21.257000     316.0000     313.2400     307.7200
         961    21.269300     310.0000     314.4100     307.7900
         962    21.281500     306.0000     315.9700     307.8700
         963    21.293800     350.0000     318.1100     307.9400
         964    21.306000     340.0000     321.1500     308.0100
         965    21.318300     316.0000     325.5200     308.0800
         966    21.330500     341.0000     331.8100     308.1500
         967    21.342800     379.0000     340.5500     308.2300
         968    21.355000     388.0000     351.4300     308.3000
         969    21.367300     342.0000     362.6100     308.3700
         970    21.379500     366.0000     373.0500     308.4400
         971    21.391800     389.0000     383.4900     308.5100
         972    21.404000     346.0000     392.3100     308.5800
         973    21.416300     379.0000     393.5400     308.6500
         974    21.428500     353.0000     384.1300     308.7200
         975    21.440800     326.0000     371.6400     308.7900
         976    21.453000     360.0000     363.0300     308.8600
         977    21.465300     326.0000     356.4700     308.9300
         978    21.477500     349.0000     347.7100     309.0000
         979    21.489800     347.0000     337.3700     309.0700
         980    21.502000     363.0000     329.1900     309.1400
         981    21.514300     312.0000     324.2600     309.2100
         982    21.526500     320.0000     321.5800     309.2800
         983    21.538800     301.0000     320.2000     309.3500
         984    21.551000     301.0000     319.5900     309.4200
         985    21.563300     322.0000     319.4800     309.4800
         986    21.575500     324.0000     319.7700     309.5500
         987    21.587800     306.0000     320.4100     309.6200
         988    21.600000     328.0000     321.4200     309.6900
         989    21.612300     341.0000     322.8500     309.7500
         990    21.624500     320.0000     324.8100     309.8200
         991    21.636800     352.0000     327.1500     309.8900
         992    21.649000     333.0000     330.6200     309.9600
         993    21.661300     327.0000     335.3300     310.0200
         994    21.673500     328.0000     341.8100     310.0900
         995    21.685800     349.0000     350.9700     310.1600
         996    21.698100     364.0000     364.2300     310.2200
         997    21.710300     409.0000     383.8200     310.2900
         998    21.722600     426.0000     413.0400     310.3500
         999    21.734800     424.0000     455.3300     310.4200
        1000    21.747100     498.0000     509.3700     310.4800
        1001    21.759300     548.0000     564.7400     310.5500
        1002    21.771600     612.0000     616.1700     310.6100
        1003    21.783800     664.0000     669.9300     310.6800
        1004    21.796100     667.0000     717.8400     310.7400
        1005    21.808300     700.0000     724.2000     310.8100
        1006    21.820600     664.0000     669.5500     310.8700
        1007    21.832800     581.0000     601.4000     310.9300
        1008    21.845100     521.0000     560.0600     311.0000
        1009    21.857300     527.0000     531.3600     311.0600
        1010    21.869600     465.0000     487.9900     311.1200
        1011    21.881800     428.0000     432.2900     311.1900
        1012    21.894100     364.0000     388.0100     311.2500
        1013    21.906300     351.0000     361.5600     311.3100
        1014    21.918600     323.0000     346.6200     311.3700
        1015    21.930800     329.0000     337.7500     311.4300
        1016    21.943100     345.0000     332.1300     311.5000
        1017    21.955300     326.0000     328.3800     311.5600
        1018    21.967600     353.0000     325.8600     311.6200
        1019    21.979800     322.0000     324.1100     311.6800
        1020    21.992100     351.0000     322.6500     311.7400
        1021    22.004300     334.0000     321.6500     311.8000
        1022    22.016600     357.0000     321.0900     311.8600
        1023    22.028800     351.0000     320.8200     311.9200
        1024    22.041100     334.0000     319.7700     311.9800
        1025    22.053300     359.0000     318.9300     312.0400
        1026    22.065600     300.0000     318.7700     312.1000
        1027    22.077800     325.0000     318.9000     312.1500
        1028    22.090100     285.0000     319.1100     312.2100
        1029    22.102300     298.0000     319.2200     312.2700
        1030    22.114600     303.0000     320.0500     312.3300
        1031    22.126800     318.0000     321.5200     312.3900
        1032    22.139100     336.0000     323.4800     312.4400
        1033    22.151300     331.0000     325.5200     312.5000
        1034    22.163600     318.0000     327.4500     312.5600
        1035    22.175800     279.0000     329.4400     312.6100
        1036    22.188100     341.0000     331.1600     312.6700
        1037    22.200300     330.0000     331.2900     312.7300
        1038    22.212600     334.0000     329.1600     312.7800
        1039    22.224800     337.0000     326.4900     312.8400
        1040    22.237100     329.0000     324.8000     312.8900
        1041    22.249300     336.0000     323.6300     312.9500
        1042    22.261600     340.0000     321.9600     313.0000
        1043    22.273800     324.0000     319.7800     313.0600
        1044    22.286100     299.0000     317.9700     313.1100
        1045    22.298300     315.0000     316.8500     313.1600
        1046    22.310600     344.0000     316.2000     313.2200
        1047    22.322800     314.0000     315.8200     313.2700
        1048    22.335100     297.0000     315.5800     313.3200
        1049    22.347400     314.0000     315.4200     313.3700
        1050    22.359600     301.0000     315.3100     313.4300
        1051    22.371900     320.0000     315.2500     313.4800
        1052    22.384100     335.0000     315.2000     313.5300
        1053    22.396400     315.0000     315.1700     313.5800
        1054    22.408600     318.0000     315.1500     313.6300
        1055    22.420900     324.0000     315.1500     313.6800
        1056    22.433100     297.0000     315.1500     313.7300
        1057    22.445400     306.0000     315.1600     313.7800
        1058    22.457600     327.0000     315.1700     313.8300
        1059    22.469900     336.0000     315.1900     313.8800
        1060    22.482100     322.0000     315.2200     313.9300
        1061    22.494400     326.0000     315.2500     313.9800
        1062    22.506600     337.0000     315.2900     314.0300
        1063    22.518900     309.0000     315.3300     314.0800
        1064    22.531100     323.0000     315.3700     314.1200
        1065    22.543400     321.0000     315.4200     314.1700
        1066    22.555600     335.0000     315.4700     314.2200
        1067    22.567900     308.0000     315.5300     314.2700
        1068    22.580100     316.0000     315.5800     314.3100
        1069    22.592400     311.0000     315.6400     314.3600
        1070    22.604600     328.0000     315.7100     314.4100
        1071    22.616900     312.0000     315.7700     314.4500
        1072    22.629100     339.0000     315.8300     314.5000
        1073    22.641400     320.0000     315.8900     314.5400
        1074    22.653600     302.0000     315.9400     314.5900
        1075    22.665900     343.0000     315.9900     314.6300
        1076    22.678100     324.0000     316.0400     314.6700
        1077    22.690400     310.0000     316.0800     314.7200
        1078    22.702600     325.0000     316.1200     314.7600
        1079    22.714900     331.0000     316.1500     314.8000
        1080    22.727100     325.0000     316.1700     314.8500
        1081    22.739400     328.0000     316.1900     314.8900
        1082    22.751600     301.0000     316.2000     314.9300
        1083    22.763900     351.0000     316.2100     314.9700
        1084    22.776100     354.0000     316.2100     315.0100
        1085    22.788400     324.0000     316.2100     315.0500
        1086    22.800600     305.0000     316.2100     315.1000
        1087    22.812900     281.0000     316.2100     315.1400
        1088    22.825100     303.0000     316.2100     315.1800
        1089    22.837400     329.0000     316.2000     315.2200
        1090    22.849600     302.0000     316.2000     315.2500
        1091    22.861900     380.0000     316.2000     315.2900
        1092    22.874100     297.0000     316.2100     315.3300
        1093    22.886400     312.0000     316.2100     315.3700
        1094    22.898600     326.0000     316.2200     315.4100
        1095    22.910900     315.0000     316.2300     315.4500
        1096    22.923100     314.0000     316.2400     315.4800
        1097    22.935400     316.0000     316.2500     315.5200
        1098    22.947600     324.0000     316.2600     315.5600
        1099    22.959900     323.0000     316.2800     315.5900
        1100    22.972100     314.0000     316.3000     315.6300
        1101    22.984400     314.0000     316.3200     315.6600
        1102    22.996700     307.0000     316.3400     315.7000
        1103    23.008900     328.0000     316.3600     315.7300
        1104    23.021200     329.0000     316.3800     315.7700
        1105    23.033400     328.0000     316.4000     315.8000
        1106    23.045700     290.0000     316.4200     315.8300
        1107    23.057900     328.0000     316.4500     315.8700
        1108    23.070200     341.0000     316.4700     315.9000
        1109    23.082400     318.0000     316.5000     315.9300
        1110    23.094700     319.0000     316.5200     315.9600
        1111    23.106900     340.0000     316.5500     316.0000
        1112    23.119200     302.0000     316.5700     316.0300
        1113    23.131400     337.0000     316.6000     316.0600
        1114    23.143700     326.0000     316.6200     316.0900
        1115    23.155900     319.0000     316.6500     316.1200
        1116    23.168200     356.0000     316.6700     316.1500
        1117    23.180400     338.0000     316.7000     316.1800
        1118    23.192700     330.0000     316.7200     316.2100
        1119    23.204900     321.0000     316.7500     316.2400
        1120    23.217200     320.0000     316.7700     316.2700
        1121    23.229400     269.0000     316.8000     316.2900
        1122    23.241700     297.0000     316.8200     316.3200
        1123    23.253900     336.0000     316.8500     316.3500
        1124    23.266200     331.0000     316.8700     316.3700
        1125    23.278400     373.0000     316.9000     316.4000
        1126    23.290700     309.0000     316.9200     316.4300
        1127    23.302900     342.0000     316.9500     316.4500
        1128    23.315200     294.0000     316.9700     316.4800
        1129    23.327400     348.0000     316.9900     316.5000
        1130    23.339700     332.0000     317.0200     316.5300
        1131    23.351900     338.0000     317.0400     316.5500
        1132    23.364200     323.0000     317.0600     316.5800
        1133    23.376400     327.0000     317.0900     316.6000
        1134    23.388700     313.0000     317.1100     316.6200
        1135    23.400900     306.0000     317.1300     316.6500
        1136    23.413200     289.0000     317.1500     316.6700
        1137    23.425400     311.0000     317.1700     316.6900
        1138    23.437700     335.0000     317.1900     316.7100
        1139    23.449900     327.0000     317.2200     316.7300
        1140    23.462200     303.0000     317.2400     316.7500
        1141    23.474400     361.0000     317.2600     316.7700
        1142    23.486700     327.0000     317.2800     316.7900
        1143    23.498900     342.0000     317.3000     316.8100
        1144    23.511200     340.0000     317.3200     316.8300
        1145    23.523400     340.0000     317.3300     316.8500
        1146    23.535700     331.0000     317.3500     316.8700
        1147    23.547900     298.0000     317.3700     316.8900
        1148    23.560200     320.0000     317.3900     316.9000
        1149    23.572400     306.0000     317.4100     316.9200
        1150    23.584700     347.0000     317.4300     316.9400
        1151    23.596900     304.0000     317.4400     316.9500
        1152    23.609200     324.0000     317.4600     316.9700
        1153    23.621400     302.0000     317.4800     316.9900
        1154    23.633700     324.0000     317.4900     317.0000
        1155    23.646000     327.0000     317.5100     317.0200
        1156    23.658200     326.0000     317.5300     317.0300
        1157    23.670500     336.0000     317.5400     317.0400
        1158    23.682700     361.0000     317.5600     317.0600
        1159    23.695000     334.0000     317.5700     317.0700
        1160    23.707200     334.0000     317.5800     317.0800
        1161    23.719500     320.0000     317.6000     317.1000
        1162    23.731700     314.0000     317.6100     317.1100
        1163    23.744000     320.0000     317.6300     317.1200
        1164    23.756200     299.0000     317.6400     317.1300
        1165    23.768500     357.0000     317.6500     317.1400
        1166    23.780700     293.0000     317.6600     317.1500
        1167    23.793000     316.0000     317.6800     317.1600
        1168    23.805200     339.0000     317.6900     317.1700
        1169    23.817500     323.0000     317.7000     317.1800
        1170    23.829700     316.0000     317.7100     317.1900
        1171    23.842000     309.0000     317.7200     317.2000
        1172    23.854200     307.0000     317.7300     317.2100
        1173    23.866500     325.0000     317.7400     317.2100
        1174    23.878700     278.0000     317.7500     317.2200
        1175    23.891000     346.0000     317.7600     317.2300
        1176    23.903200     303.0000     317.7700     317.2300
        1177    23.915500     320.0000     317.7800     317.2400
        1178    23.927700     362.0000     317.7900     317.2400
        1179    23.940000     333.0000     317.8000     317.2500
        1180    23.952200     284.0000     317.8100     317.2500
        1181    23.964500     313.0000     317.8200     317.2600
        1182    23.976700     326.0000     317.8300     317.2600
        1183    23.989000     313.0000     317.8400     317.2600
        1184    24.001200     348.0000     317.8500     317.2700
        1185    24.013500     325.0000     317.8700     317.2700
        1186    24.025700     309.0000     317.8900     317.2700
        1187    24.038000     346.0000     317.9100     317.2700
        1188    24.050200     324.0000     317.9700     317.2800
        1189    24.062500     291.0000     318.0900     317.2800
        1190    24.074700     301.0000     318.1600     317.2800
        1191    24.087000     339.0000     318.2000     317.2800
        1192    24.099200     332.0000     318.3100     317.2800
        1193    24.111500     335.0000     318.4900     317.2800
        1194    24.123700     320.0000     318.5800     317.2700
        1195    24.136000     298.0000     318.2100     317.2700
        1196    24.148200     306.0000     318.1000     317.2700
        1197    24.160500     332.0000     318.1200     317.2700
        1198    24.172700     296.0000     318.1900     317.2600
        1199    24.185000     334.0000     318.2000     317.2600
        1200    24.197200     342.0000     318.0000     317.2600
        1201    24.209500     308.0000     317.9300     317.2500
        1202    24.221700     335.0000     317.9200     317.2500
        1203    24.234000     345.0000     317.9100     317.2400
        1204    24.246200     318.0000     317.9100     317.2400
        1205    24.258500     321.0000     317.9100     317.2300
        1206    24.270700     283.0000     317.9100     317.2300
        1207    24.283000     324.0000     317.9100     317.2200
        1208    24.295300     311.0000     317.9100     317.2100
        1209    24.307500     313.0000     317.9100     317.2000
        1210    24.319800     294.0000     317.9100     317.2000
        1211    24.332000     324.0000     317.9100     317.1900
        1212    24.344300     329.0000     317.9000     317.1800
        1213    24.356500     304.0000     317.9000     317.1700
        1214    24.368800     336.0000     317.9000     317.1600
        1215    24.381000     285.0000     317.9000     317.1500
        1216    24.393300     316.0000     317.9000     317.1400
        1217    24.405500     322.0000     317.9000     317.1300
        1218    24.417800     320.0000     317.8900     317.1200
        1219    24.430000     314.0000     317.8900     317.1000
        1220    24.442300     325.0000     317.8900     317.0900
        1221    24.454500     338.0000     317.8900     317.0800
        1222    24.466800     294.0000     317.8800     317.0700
        1223    24.479000     337.0000     317.8800     317.0500
        1224    24.491300     320.0000     317.8800     317.0400
        1225    24.503500     302.0000     317.8800     317.0200
        1226    24.515800     305.0000     317.8700     317.0100
        1227    24.528000     284.0000     317.8700     316.9900
        1228    24.540300     352.0000     317.8700     316.9800
        1229    24.552500     336.0000     317.8600     316.9600
        1230    24.564800     326.0000     317.8600     316.9500
        1231    24.577000     315.0000     317.8600     316.9300
        1232    24.589300     317.0000     317.8600     316.9100
        1233    24.601500     320.0000     317.8500     316.8900
        1234    24.613800     288.0000     317.8500     316.8800
        1235    24.626000     315.0000     317.8500     316.8600
        1236    24.638300     337.0000     317.8400     316.8400
        1237    24.650500     330.0000     317.8400     316.8200
        1238    24.662800     322.0000     317.8400     316.8000
        1239    24.675000     327.0000     317.8400     316.7800
        1240    24.687300     321.0000     317.8400     316.7600
        1241    24.699500     306.0000     317.8400     316.7400
        1242    24.711800     329.0000     317.8400     316.7100
        1243    24.724000     342.0000     317.8400     316.6900
        1244    24.736300     306.0000     317.8400     316.6700
        1245    24.748500     325.0000     317.8400     316.6500
        1246    24.760800     311.0000     317.8400     316.6200
        1247    24.773000     335.0000     317.8400     316.6000
        1248    24.785300     325.0000     317.8500     316.5700
        1249    24.797500     329.0000     317.8500     316.5500
        1250    24.809800     320.0000     317.8600     316.5200
        1251    24.822000     329.0000     317.8600     316.5000
        1252    24.834300     304.0000     317.8700     316.4700
        1253    24.846500     324.0000     317.8800     316.4500
        1254    24.858800     366.0000     317.9000     316.4200
        1255    24.871000     321.0000     317.9100     316.3900
        1256    24.883300     316.0000     317.9300     316.3600
        1257    24.895500     291.0000     317.9500     316.3400
        1258    24.907800     341.0000     317.9700     316.3100
        1259    24.920100     284.0000     317.9900     316.2800
        1260    24.932300     347.0000     318.0200     316.2500
        1261    24.944600     343.0000     318.0500     316.2200
        1262    24.956800     313.0000     318.0900     316.1900
        1263    24.969100     341.0000     318.1300     316.1600
        1264    24.981300     312.0000     318.1700     316.1300
        1265    24.993600     284.0000     318.2200     316.0900
        1266    25.005800     312.0000     318.2800     316.0600
        1267    25.018100     304.0000     318.3400     316.0300
        1268    25.030300     329.0000     318.4000     316.0000
        1269    25.042600     334.0000     318.4800     315.9600
        1270    25.054800     352.0000     318.5700     315.9300
        1271    25.067100     288.0000     318.6800     315.9000
        1272    25.079300     327.0000     318.8300     315.8600
        1273    25.091600     343.0000     319.0800     315.8300
        1274    25.103800     340.0000     319.5900     315.7900
        1275    25.116100     363.0000     320.3700     315.7500
        1276    25.128300     315.0000     320.6500     315.7200
        1277    25.140600     309.0000     321.0900     315.6800
        1278    25.152800     317.0000     322.0000     315.6400
        1279    25.165100     360.0000     323.2300     315.6100
        1280    25.177300     311.0000     322.3500     315.5700
        1281    25.189600     323.0000     320.5200     315.5300
        1282    25.201800     293.0000     320.3200     315.4900
        1283    25.214100     316.0000     320.6200     315.4500
        1284    25.226300     323.0000     321.1100     315.4100
        1285    25.238600     321.0000     320.8500     315.3700
        1286    25.250800     291.0000     319.7200     315.3300
        1287    25.263100     323.0000     319.4700     315.2900
        1288    25.275300     314.0000     319.4600     315.2500
        1289    25.287600     309.0000     319.5100     315.2100
        1290    25.299800     336.0000     319.5900     315.1600
        1291    25.312100     312.0000     319.6900     315.1200
        1292    25.324300     347.0000     319.8100     315.0800
        1293    25.336600     309.0000     319.9500     315.0300
        1294    25.348800     300.0000     320.1100     314.9900
        1295    25.361100     285.0000     320.2900     314.9500
        1296    25.373300     306.0000     320.5100     314.9000
        1297    25.385600     292.0000     320.7500     314.8600
        1298    25.397800     299.0000     321.0200     314.8100
        1299    25.410100     303.0000     321.3300     314.7600
        1300    25.422300     303.0000     321.6800     314.7200
        1301    25.434600     325.0000     322.0800     314.6700
        1302    25.446800     315.0000     322.5400     314.6200
        1303    25.459100     345.0000     323.0600     314.5800
        1304    25.471300     339.0000     323.6600     314.5300
        1305    25.483600     315.0000     324.3500     314.4800
        1306    25.495800     322.0000     325.1400     314.4300
        1307    25.508100     332.0000     326.0700     314.3800
        1308    25.520300     347.0000     327.1700     314.3300
        1309    25.532600     337.0000     328.4600     314.2800
        1310    25.544800     306.0000     330.0000     314.2300
        1311    25.557100     334.0000     331.7100     314.1800
        1312    25.569400     338.0000     333.9500     314.1300
        1313    25.581600     354.0000     336.7000     314.0700
        1314    25.593900     380.0000     340.1200     314.0200
        1315    25.606100     340.0000     344.3900     313.9700
        1316    25.618400     353.0000     349.7500     313.9100
        1317    25.630600     364.0000     356.4800     313.8600
        1318    25.642900     354.0000     365.0200     313.8100
        1319    25.655100     380.0000     376.0600     313.7500
        1320    25.667400     407.0000     390.8300     313.7000
        1321    25.679600     431.0000     411.4700     313.6400
        1322    25.691900     424.0000     441.5200     313.5900
        1323    25.704100     450.0000     486.4900     313.5300
        1324    25.716400     566.0000     553.7300     313.4700
        1325    25.728600     570.0000     648.7500     313.4200
        1326    25.740900     731.0000     765.6500     313.3600
        1327    25.753100     848.0000     887.9100     313.3000
        1328    25.765400     956.0000    1010.8300     313.2400
        1329    25.777600    1100.0000    1132.0200     313.1800
        1330    25.789900    1186.0000    1211.4700     313.1200
        1331    25.802100    1154.0000    1183.9800     313.0600
        1332    25.814400     992.0000    1059.3300     313.0000
        1333    25.826600     976.0000     936.2300     312.9400
        1334    25.838900     842.0000     868.5200     312.8800
        1335    25.851100     770.0000     831.7300     312.8200
        1336    25.863400     768.0000     773.0700     312.7600
        1337    25.875600     633.0000     669.8000     312.7000
        1338    25.887900     535.0000     558.4700     312.6400
        1339    25.900100     495.0000     476.8900     312.5700
        1340    25.912400     436.0000     426.8500     312.5100
        1341    25.924600     340.0000     396.9300     312.4500
        1342    25.936900     387.0000     378.3700     312.3800
        1343    25.949100     367.0000     366.2800     312.3200
        1344    25.961400     338.0000     358.1000     312.2500
        1345    25.973600     366.0000     352.4400     312.1900
        1346    25.985900     375.0000     348.5500     312.1200
        1347    25.998100     334.0000     346.0400     312.0500
        1348    26.010400     313.0000     344.7800     311.9900
        1349    26.022600     309.0000     344.9100     311.9200
        1350    26.034900     302.0000     346.8000     311.8500
        1351    26.047100     344.0000     350.9900     311.7900
        1352    26.059400     348.0000     357.6600     311.7200
        1353    26.071600     370.0000     365.5900     311.6500
        1354    26.083900     406.0000     373.5600     311.5800
        1355    26.096100     395.0000     382.0900     311.5100
        1356    26.108400     393.0000     390.2900     311.4400
        1357    26.120600     396.0000     392.8900     311.3700
        1358    26.132900     405.0000     385.5000     311.3000
        1359    26.145100     394.0000     374.3500     311.2300
        1360    26.157400     372.0000     368.6300     311.1600
        1361    26.169600     344.0000     370.2800     311.0900
        1362    26.181900     367.0000     370.6100     311.0100
        1363    26.194200     367.0000     366.6800     310.9400
        1364    26.206400     360.0000     362.4700     310.8700
        1365    26.218700     356.0000     362.5300     310.7900
        1366    26.230900     351.0000     358.1500     310.7200
        1367    26.243200     313.0000     340.0900     310.6500
        1368    26.255400     334.0000     334.5500     310.5700
        1369    26.267700     319.0000     334.5900     310.5000
        1370    26.279900     350.0000     337.3200     310.4200
        1371    26.292200     361.0000     339.9800     310.3400
        1372    26.304400     316.0000     333.7700     310.2700
        1373    26.316700     359.0000     329.8900     310.1900
        1374    26.328900     337.0000     331.1500     310.1200
        1375    26.341200     327.0000     334.4800     310.0400
        1376    26.353400     328.0000     340.1700     309.9600
        1377    26.365700     353.0000     349.4000     309.8800
        1378    26.377900     329.0000     363.7300     309.8000
        1379    26.390200     363.0000     383.4900     309.7200
        1380    26.402400     388.0000     405.6600     309.6400
        1381    26.414700     419.0000     427.5400     309.5700
        1382    26.426900     423.0000     450.4300     309.4900
        1383    26.439200     392.0000     472.3200     309.4000
        1384    26.451400     436.0000     478.4500     309.3200
        1385    26.463700     393.0000     458.8900     309.2400
        1386    26.475900     362.0000     430.3200     309.1600
        1387    26.488200     352.0000     412.7000     309.0800
        1388    26.500400     365.0000     406.6700     309.0000
        1389    26.512700     374.0000     402.2100     308.9100
        1390    26.524900     329.0000     388.4200     308.8300
        1391    26.537200     326.0000     366.1100     308.7500
        1392    26.549400     319.0000     346.5500     308.6600
        1393    26.561700     298.0000     334.3700     308.5800
        1394    26.573900     331.0000     327.5900     308.4900
        1395    26.586200     332.0000     323.8900     308.4100
        1396    26.598400     322.0000     321.4400     308.3200
        1397    26.610700     346.0000     319.9100     308.2400
        1398    26.622900     338.0000     319.2200     308.1500
        1399    26.635200     360.0000     319.1100     308.0600
        1400    26.647400     301.0000     318.0100     307.9800
        1401    26.659700     335.0000     316.2700     307.8900
        1402    26.671900     316.0000     315.9200     307.8000
        1403    26.684200     296.0000     316.4500     307.7100
        1404    26.696400     320.0000     318.2900     307.6300
        1405    26.708700     331.0000     322.4000     307.5400
        1406    26.720900     312.0000     324.3400     307.4500
        1407    26.733200     318.0000     325.5500     307.3600
        1408    26.745400     302.0000     329.8100     307.2700
        1409    26.757700     323.0000     337.1400     307.1800
        1410    26.769900     345.0000     338.7000     307.0900
        1411    26.782200     323.0000     324.1200     307.0000
        1412    26.794400     336.0000     319.2300     306.9000
        1413    26.806700     286.0000     319.3600     306.8100
        1414    26.818900     311.0000     321.6700     306.7200
        1415    26.831200     345.0000     324.3800     306.6300
        1416    26.843500     328.0000     319.3900     306.5300
        1417    26.855700     303.0000     312.8300     306.4400
        1418    26.868000     316.0000     311.2500     306.3500
        1419    26.880200     352.0000     310.7600     306.2500
        1420    26.892500     295.0000     310.5100     306.1600
        1421    26.904700     329.0000     310.3600     306.0600
        1422    26.917000     289.0000     310.2700     305.9700
        1423    26.929200     301.0000     310.2200     305.8700
        1424    26.941500     310.0000     310.2400     305.7800
        1425    26.953700     315.0000     310.3900     305.6800
        1426    26.966000     327.0000     310.8100     305.5800
        1427    26.978200     285.0000     311.9400     305.4900
        1428    26.990500     302.0000     313.3200     305.3900
        1429    27.002700     347.0000     313.7900     305.2900
        1430    27.015000     325.0000     314.9400     305.2000
        1431    27.027200     304.0000     317.2200     305.1000
        1432    27.039500     299.0000     319.3800     305.0000
        1433    27.051700     305.0000     315.3500     304.9000
        1434    27.064000     264.0000     312.5300     304.8000
        1435    27.076200     330.0000     312.2700     304.7000
        1436    27.088500     317.0000     312.8900     304.6000
        1437    27.100700     311.0000     314.0200     304.5000
        1438    27.113000     305.0000     313.8600     304.4000
        1439    27.125200     299.0000     311.1800     304.3000
        1440    27.137500     333.0000     310.3400     304.2000
        1441    27.149700     310.0000     310.2600     304.0900
        1442    27.162000     307.0000     310.3400     303.9900
        1443    27.174200     286.0000     310.5000     303.8900
        1444    27.186500     322.0000     310.7200     303.7900
        1445    27.198700     325.0000     311.0000     303.6800
        1446    27.211000     282.0000     311.3500     303.5800
        1447    27.223200     335.0000     311.7800     303.4800
        1448    27.235500     341.0000     312.3100     303.3700
        1449    27.247700     316.0000     312.9500     303.2700
        1450    27.260000     327.0000     313.7400     303.1600
        1451    27.272200     349.0000     314.7100     303.0600
        1452    27.284500     317.0000     315.9200     302.9500
        1453    27.296700     332.0000     317.5000     302.8400
        1454    27.309000     298.0000     319.4500     302.7400
        1455    27.321200     326.0000     322.4300     302.6300
        1456    27.333500     328.0000     326.8700     302.5200
        1457    27.345700     338.0000     333.5200     302.4200
        1458    27.358000     331.0000     342.9000     302.3100
        1459    27.370200     379.0000     354.4200     302.2000
        1460    27.382500     339.0000     366.6300     302.0900
        1461    27.394700     341.0000     379.2600     301.9800
        1462    27.407000     396.0000     391.7400     301.8800
        1463    27.419200     362.0000     399.3800     301.7700
        1464    27.431500     369.0000     396.0000     301.6600
        1465    27.443700     371.0000     384.5000     301.5500
        1466    27.456000     378.0000     375.0100     301.4400
        1467    27.468200     372.0000     371.7200     301.3300
        1468    27.480500     346.0000     372.1100     301.2200
        1469    27.492800     360.0000     371.2100     301.1000
        1470    27.505000     325.0000     365.9400     300.9900
        1471    27.517300     314.0000     359.3400     300.8800
        1472    27.529500     346.0000     356.1100     300.7700
        1473    27.541800     327.0000     357.3400     300.6600
        1474    27.554000     347.0000     362.2600     300.5400
        1475    27.566300     349.0000     370.2600     300.4300
        1476    27.578500     356.0000     381.2900     300.3200
        1477    27.590800     404.0000     395.9300     300.2000
        1478    27.603000     396.0000     415.5900     300.0900
        1479    27.615300     425.0000     443.0800     299.9700
        1480    27.627500     510.0000     483.6000     299.8600
        1481    27.639800     516.0000     546.1700     299.7400
        1482    27.652000     633.0000     644.5300     299.6300
        1483    27.664300     800.0000     793.4800     299.5100
        1484    27.676500     999.0000     991.7300     299.4000
        1485    27.688800    1244.0000    1209.9200     299.2800
        1486    27.701000    1483.0000    1432.3500     299.1600
        1487    27.713300    1754.0000    1665.3500     299.0500
        1488    27.725500    1980.0000    1851.6800     298.9300
        1489    27.737800    1944.0000    1848.2700     298.8100
        1490    27.750000    1619.0000    1620.5200     298.6900
        1491    27.762300    1335.0000    1365.4400     298.5800
        1492    27.774500    1211.0000    1228.5900     298.4600
        1493    27.786800    1158.0000    1191.2300     298.3400
        1494    27.799000    1103.0000    1161.2100     298.2200
        1495    27.811300    1023.0000    1039.9600     298.1000
        1496    27.823500     756.0000     832.3400     297.9800
        1497    27.835800     569.0000     643.2200     297.8600
        1498    27.848000     491.0000     521.8900     297.7400
        1499    27.860300     424.0000     451.8800     297.6200
        1500    27.872500     382.0000     410.4200     297.5000
        1501    27.884800     349.0000     384.2200     297.3800
        1502    27.897000     352.0000     366.6000     297.2600
        1503    27.909300     317.0000     354.1000     297.1300
        1504    27.921500     374.0000     344.8500     297.0100
        1505    27.933800     339.0000     337.7800     296.8900
        1506    27.946000     325.0000     332.2100     296.7700
        1507    27.958300     341.0000     327.7400     296.6400
        1508    27.970500     337.0000     324.0800     296.5200
        1509    27.982800     328.0000     321.0300     296.4000
        1510    27.995000     355.0000     318.4600     296.2700
        1511    28.007300     341.0000     316.2700     296.1500
        1512    28.019500     314.0000     314.3800     296.0300
        1513    28.031800     302.0000     312.7300     295.9000
        1514    28.044000     341.0000     311.2800     295.7800
        1515    28.056300     300.0000     310.0000     295.6500
        1516    28.068500     308.0000     308.8600     295.5300
        1517    28.080800     328.0000     307.8300     295.4000
        1518    28.093000     354.0000     306.9100     295.2700
        1519    28.105300     299.0000     306.0800     295.1500
        1520    28.117500     307.0000     305.3200     295.0200
        1521    28.129800     292.0000     304.6200     294.8900
        1522    28.142100     307.0000     303.9900     294.7700
        1523    28.154300     274.0000     303.4000     294.6400
        1524    28.166600     323.0000     302.8600     294.5100
        1525    28.178800     314.0000     302.3500     294.3800
        1526    28.191100     291.0000     301.8800     294.2500
        1527    28.203300     332.0000     301.4500     294.1300
        1528    28.215600     331.0000     301.0400     294.0000
        1529    28.227800     334.0000     300.6700     293.8700
        1530    28.240100     307.0000     300.3100     293.7400
        1531    28.252300     295.0000     299.9800     293.6100
        1532    28.264600     326.0000     299.6600     293.4800
        1533    28.276800     288.0000     299.3700     293.3500
        1534    28.289100     305.0000     299.1000     293.2200
        1535    28.301300     290.0000     298.8400     293.0900
        1536    28.313600     296.0000     298.6000     292.9600
        1537    28.325800     351.0000     298.3800     292.8300
        1538    28.338100     314.0000     298.1800     292.6900
        1539    28.350300     292.0000     298.0000     292.5600
        1540    28.362600     301.0000     297.8500     292.4300
        1541    28.374800     305.0000     297.6900     292.3000
        1542    28.387100     324.0000     297.5600     292.1700
        1543    28.399300     313.0000     297.4600     292.0300
        1544    28.411600     322.0000     297.3800     291.9000
        1545    28.423800     311.0000     297.2200     291.7700
        1546    28.436100     300.0000     297.0800     291.6300
        1547    28.448300     320.0000     296.9900     291.5000
        1548    28.460600     291.0000     296.9400     291.3700
        1549    28.472800     320.0000     296.9200     291.2300
        1550    28.485100     336.0000     296.9200     291.1000
        1551    28.497300     291.0000     296.9000     290.9600
        1552    28.509600     290.0000     296.9100     290.8300
        1553    28.521800     273.0000     297.0000     290.6900
        1554    28.534100     299.0000     297.1500     290.5600
        1555    28.546300     306.0000     297.4000     290.4200
        1556    28.558600     282.0000     297.8100     290.2900
        1557    28.570800     291.0000     298.5200     290.1500
        1558    28.583100     325.0000     299.6800     290.0100
        1559    28.595300     311.0000     301.5300     289.8800
        1560    28.607600     293.0000     304.2100     289.7400
        1561    28.619800     302.0000     307.5700     289.6000
        1562    28.632100     313.0000     311.4000     289.4600
        1563    28.644300     276.0000     315.9600     289.3300
        1564    28.656600     296.0000     319.9800     289.1900
        1565    28.668800     303.0000     321.7100     289.0500
        1566    28.681100     307.0000     320.9100     288.9100
        1567    28.693300     329.0000     319.1100     288.7700
        1568    28.705600     355.0000     316.6400     288.6400
        1569    28.717800     332.0000     310.7400     288.5000
        1570    28.730100     297.0000     308.7700     288.3600
        1571    28.742300     323.0000     307.7400     288.2200
        1572    28.754600     282.0000     305.7800     288.0800
        1573    28.766800     315.0000     303.5400     287.9400
        1574    28.779100     336.0000     301.0300     287.8000
        1575    28.791400     306.0000     297.0800     287.6600
        1576    28.803600     320.0000     294.3700     287.5200
        1577    28.815900     289.0000     292.8200     287.3800
        1578    28.828100     274.0000     292.0600     287.2300
        1579    28.840400     331.0000     291.6000     287.0900
        1580    28.852600     298.0000     291.3300     286.9500
        1581    28.864900     306.0000     291.1200     286.8100
        1582    28.877100     320.0000     290.5500     286.6700
        1583    28.889400     296.0000     289.9800     286.5300
        1584    28.901600     302.0000     289.6800     286.3800
        1585    28.913900     322.0000     289.4400     286.2400
        1586    28.926100     317.0000     289.2300     286.1000
        1587    28.938400     317.0000     289.0300     285.9600
        1588    28.950600     318.0000     288.8400     285.8100
        1589    28.962900     292.0000     288.6700     285.6700
        1590    28.975100     295.0000     288.5100     285.5200
        1591    28.987400     311.0000     288.3500     285.3800
        1592    28.999600     279.0000     288.2000     285.2400
        1593    29.011900     303.0000     288.0500     285.0900
        1594    29.024100     283.0000     287.9200     284.9500
        1595    29.036400     272.0000     287.7900     284.8000
        1596    29.048600     261.0000     287.6600     284.6600
        1597    29.060900     291.0000     287.5400     284.5100
        1598    29.073100     284.0000     287.4300     284.3700
        1599    29.085400     308.0000     287.3200     284.2200
        1600    29.097600     295.0000     287.2300     284.0800
        1601    29.109900     302.0000     287.1300     283.9300
        1602    29.122100     311.0000     287.0500     283.7900
        1603    29.134400     297.0000     286.9800     283.6400
        1604    29.146600     299.0000     286.9100     283.4900
        1605    29.158900     281.0000     286.8600     283.3500
        1606    29.171100     290.0000     286.8100     283.2000
        1607    29.183400     299.0000     286.7800     283.0500
        1608    29.195600     297.0000     286.7600     282.9000
        1609    29.207900     285.0000     286.7700     282.7600
        1610    29.220100     256.0000     286.7900     282.6100
        1611    29.232400     284.0000     286.8400     282.4600
        1612    29.244600     257.0000     286.9100     282.3100
        1613    29.256900     303.0000     287.0200     282.1700
        1614    29.269100     280.0000     287.1800     282.0200
        1615    29.281400     282.0000     287.3800     281.8700
        1616    29.293600     272.0000     287.6500     281.7200
        1617    29.305900     282.0000     287.9900     281.5700
        1618    29.318100     285.0000     288.4400     281.4200
        1619    29.330400     332.0000     289.0100     281.2700
        1620    29.342600     281.0000     289.7500     281.1200
        1621    29.354900     288.0000     290.6900     280.9700
        1622    29.367100     298.0000     291.8700     280.8200
        1623    29.379400     280.0000     293.3300     280.6700
        1624    29.391600     274.0000     295.1400     280.5200
        1625    29.403900     305.0000     297.3500     280.3700
        1626    29.416200     312.0000     300.1100     280.2200
        1627    29.428400     309.0000     303.6700     280.0700
        1628    29.440700     296.0000     308.5700     279.9200
        1629    29.452900     308.0000     315.8400     279.7700
        1630    29.465200     324.0000     327.3100     279.6200
        1631    29.477400     320.0000     345.7700     279.4700
        1632    29.489700     368.0000     374.3500     279.3200
        1633    29.501900     414.0000     413.5500     279.1700
        1634    29.514200     455.0000     458.3300     279.0100
        1635    29.526400     481.0000     505.1500     278.8600
        1636    29.538700     541.0000     554.6300     278.7100
        1637    29.550900     593.0000     594.8600     278.5600
        1638    29.563200     609.0000     595.4500     278.4100
        1639    29.575400     565.0000     547.7500     278.2500
        1640    29.587700     448.0000     493.2900     278.1000
        1641    29.599900     449.0000     463.6900     277.9500
        1642    29.612200     454.0000     456.9900     277.7900
        1643    29.624400     410.0000     458.0500     277.6400
        1644    29.636700     464.0000     445.8900     277.4900
        1645    29.648900     403.0000     409.8600     277.3300
        1646    29.661200     338.0000     366.7300     277.1800
        1647    29.673400     335.0000     335.2100     277.0300
        1648    29.685700     324.0000     316.5100     276.8700
        1649    29.697900     324.0000     305.6800     276.7200
        1650    29.710200     291.0000     299.1400     276.5600
        1651    29.722400     299.0000     295.1200     276.4100
        1652    29.734700     325.0000     292.9100     276.2500
        1653    29.746900     280.0000     292.7700     276.1000
        1654    29.759200     282.0000     293.9900     275.9500
        1655    29.771400     303.0000     294.0000     275.7900
        1656    29.783700     296.0000     295.5000     275.6300
        1657    29.795900     292.0000     299.5200     275.4800
        1658    29.808200     293.0000     303.3800     275.3200
        1659    29.820400     289.0000     294.1800     275.1700
        1660    29.832700     304.0000     287.5000     275.0100
        1661    29.844900     278.0000     286.2300     274.8600
        1662    29.857200     299.0000     286.4500     274.7000
        1663    29.869400     294.0000     287.9900     274.5500
        1664    29.881700     282.0000     289.8700     274.3900
        1665    29.893900     276.0000     286.4200     274.2300
        1666    29.906200     308.0000     281.2700     274.0800
        1667    29.918400     305.0000     279.7500     273.9200
        1668    29.930700     273.0000     279.1500     273.7600
        1669    29.942900     308.0000     278.7700     273.6100
        1670    29.955200     277.0000     278.4800     273.4500
        1671    29.967400     295.0000     278.2400     273.2900
        1672    29.979700     266.0000     278.0300     273.1300
        1673    29.991900     282.0000     277.8600     272.9800
        1674    30.004200     273.0000     277.7100     272.8200
        1675    30.016400     297.0000     277.5800     272.6600
        1676    30.028700     291.0000     277.4700     272.5000
        1677    30.041000     291.0000     277.3800     272.3500
        1678    30.053200     278.0000     277.3000     272.1900
        1679    30.065500     287.0000     277.2500     272.0300
        1680    30.077700     285.0000     277.3300     271.8700
        1681    30.090000     311.0000     277.7100     271.7100
        1682    30.102200     303.0000     278.7000     271.5600
        1683    30.114500     272.0000     281.2700     271.4000
        1684    30.126700     312.0000     284.5400     271.2400
        1685    30.139000     282.0000     286.1000     271.0800
        1686    30.151200     322.0000     289.2900     270.9200
        1687    30.163500     274.0000     295.4400     270.7600
        1688    30.175700     301.0000     300.3400     270.6000
        1689    30.188000     294.0000     288.8200     270.4400
        1690    30.200200     308.0000     282.3500     270.2800
        1691    30.212500     286.0000     281.6300     270.1200
        1692    30.224700     304.0000     282.5000     269.9600
        1693    30.237000     311.0000     284.9000     269.8100
        1694    30.249200     286.0000     287.7400     269.6500
        1695    30.261500     265.0000     284.2500     269.4900
        1696    30.273700     290.0000     279.0600     269.3300
        1697    30.286000     291.0000     279.1600     269.1700
        1698    30.298200     269.0000     280.6400     269.0100
        1699    30.310500     333.0000     281.5000     268.8500
        1700    30.322700     299.0000     283.5400     268.6900
        1701    30.335000     264.0000     287.2700     268.5200
        1702    30.347200     307.0000     289.7400     268.3600
        1703    30.359500     281.0000     282.4900     268.2000
        1704    30.371700     287.0000     279.2400     268.0400
        1705    30.384000     281.0000     278.9800     267.8800
        1706    30.396200     280.0000     279.6300     267.7200
        1707    30.408500     299.0000     281.1800     267.5600
        1708    30.420700     279.0000     282.8800     267.4000
        1709    30.433000     326.0000     280.6100     267.2400
        1710    30.445200     284.0000     277.4500     267.0800
        1711    30.457500     283.0000     276.8000     266.9200
        1712    30.469700     262.0000     276.8000     266.7500
        1713    30.482000     309.0000     277.0200     266.5900
        1714    30.494200     295.0000     277.4400     266.4300
        1715    30.506500     299.0000     278.1100     266.2700
        1716    30.518700     296.0000     278.6800     266.1100
        1717    30.531000     276.0000     279.3300     265.9500
        1718    30.543200     308.0000     280.3300     265.7800
        1719    30.555500     280.0000     281.5900     265.6200
        1720    30.567700     301.0000     281.6500     265.4600
        1721    30.580000     303.0000     280.9000     265.3000
        1722    30.592200     317.0000     281.3600     265.1400
        1723    30.604500     284.0000     282.1400     264.9700
        1724    30.616700     300.0000     283.1800     264.8100
        1725    30.629000     307.0000     284.4800     264.6500
        1726    30.641200     290.0000     285.6400     264.4900
        1727    30.653500     301.0000     286.1000     264.3200
        1728    30.665700     309.0000     287.1200     264.1600
        1729    30.678000     287.0000     288.6300     264.0000
        1730    30.690300     306.0000     290.4400     263.8400
        1731    30.702500     314.0000     292.5500     263.6700
        1732    30.714800     293.0000     295.0000     263.5100
        1733    30.727000     278.0000     297.8800     263.3500
        1734    30.739300     305.0000     301.2700     263.1800
        1735    30.751500     302.0000     305.3000     263.0200
        1736    30.763800     298.0000     310.1300     262.8600
        1737    30.776000     330.0000     315.9600     262.6900
        1738    30.788300     334.0000     323.0400     262.5300
        1739    30.800500     327.0000     331.6700     262.3700
        1740    30.812800     370.0000     342.1600     262.2000
        1741    30.825000     330.0000     354.8300     262.0400
        1742    30.837300     395.0000     370.0500     261.8800
        1743    30.849500     386.0000     388.2600     261.7100
        1744    30.861800     412.0000     410.2500     261.5500
        1745    30.874000     430.0000     437.4300     261.3900
        1746    30.886300     441.0000     472.6600     261.2200
        1747    30.898500     546.0000     521.4900     261.0600
        1748    30.910800     588.0000     594.5500     260.9000
        1749    30.923000     743.0000     708.5900     260.7300
        1750    30.935300     891.0000     886.4900     260.5700
        1751    30.947500    1127.0000    1148.3700     260.4000
        1752    30.959800    1495.0000    1489.0100     260.2400
        1753    30.972000    1746.0000    1871.1200     260.0800
        1754    30.984300    2246.0000    2273.6000     259.9100
        1755    30.996500    2736.0000    2670.1000     259.7500
        1756    31.008800    2851.0000    2919.1100     259.5800
        1757    31.021000    2775.0000    2812.0100     259.4200
        1758    31.033300    2437.0000    2398.8000     259.2600
        1759    31.045500    2009.0000    2004.5400     259.0900
        1760    31.057800    1793.0000    1802.9100     258.9300
        1761    31.070000    1730.0000    1760.9500     258.7600
        1762    31.082300    1657.0000    1768.2100     258.6000
        1763    31.094500    1591.0000    1676.9100     258.4300
        1764    31.106800    1334.0000    1407.8800     258.2700
        1765    31.119000    1090.0000    1066.5300     258.1100
        1766    31.131300     809.0000     795.2100     257.9400
        1767    31.143500     609.0000     623.1200     257.7800
        1768    31.155800     507.0000     521.5100     257.6100
        1769    31.168000     438.0000     456.8000     257.4500
        1770    31.180300     342.0000     414.6100     257.2800
        1771    31.192500     365.0000     385.6400     257.1200
        1772    31.204800     347.0000     364.8800     256.9500
        1773    31.217000     378.0000     349.4700     256.7900
        1774    31.229300     311.0000     337.7300     256.6200
        1775    31.241500     342.0000     328.5700     256.4600
        1776    31.253800     301.0000     321.3200     256.3000
        1777    31.266000     313.0000     315.5000     256.1300
        1778    31.278300     306.0000     310.7700     255.9700
        1779    31.290500     282.0000     306.8900     255.8000
        1780    31.302800     311.0000     303.7000     255.6400
        1781    31.315000     319.0000     301.0400     255.4700
        1782    31.327300     307.0000     298.8200     255.3100
        1783    31.339600     286.0000     296.9500     255.1400
        1784    31.351800     313.0000     295.3500     254.9800
        1785    31.364100     324.0000     293.9600     254.8100
        1786    31.376300     316.0000     292.7400     254.6500
        1787    31.388600     301.0000     291.6400     254.4800
        1788    31.400800     264.0000     290.6300     254.3200
        1789    31.413100     293.0000     289.6600     254.1500
        1790    31.425300     280.0000     288.7200     253.9900
        1791    31.437600     304.0000     287.7800     253.8200
        1792    31.449800     266.0000     286.8300     253.6600
        1793    31.462100     271.0000     285.8500     253.4900
        1794    31.474300     297.0000     284.8400     253.3300
        1795    31.486600     285.0000     283.7900     253.1600
        1796    31.498800     242.0000     282.7000     253.0000
        1797    31.511100     259.0000     281.5800     252.8300
        1798    31.523300     248.0000     280.4200     252.6700
        1799    31.535600     290.0000     279.2500     252.5000
        1800    31.547800     279.0000     278.0600     252.3400
        1801    31.560100     287.0000     276.8700     252.1700
        1802    31.572300     304.0000     275.6800     252.0100
        1803    31.584600     290.0000     274.5000     251.8400
        1804    31.596800     257.0000     273.3500     251.6800
        1805    31.609100     317.0000     272.2300     251.5100
        1806    31.621300     245.0000     271.1400     251.3500
        1807    31.633600     288.0000     270.1000     251.1800
        1808    31.645800     298.0000     269.1000     251.0200
        1809    31.658100     272.0000     268.1500     250.8500
        1810    31.670300     291.0000     267.2500     250.6900
        1811    31.682600     272.0000     266.4100     250.5200
        1812    31.694800     270.0000     265.6300     250.3600
        1813    31.707100     292.0000     264.9000     250.1900
        1814    31.719300     266.0000     264.2200     250.0300
        1815    31.731600     292.0000     263.6000     249.8600
        1816    31.743800     263.0000     263.0300     249.7000
        1817    31.756100     270.0000     262.5100     249.5300
        1818    31.768300     284.0000     262.0400     249.3700
        1819    31.780600     249.0000     261.6200     249.2000
        1820    31.792800     270.0000     261.2500     249.0400
        1821    31.805100     265.0000     260.9200     248.8700
        1822    31.817300     288.0000     260.6400     248.7100
        1823    31.829600     286.0000     260.4100     248.5500
        1824    31.841800     283.0000     260.2200     248.3800
        1825    31.854100     238.0000     260.0700     248.2200
        1826    31.866300     298.0000     259.9700     248.0500
        1827    31.878600     278.0000     259.9100     247.8900
        1828    31.890800     287.0000     259.9100     247.7200
        1829    31.903100     267.0000     259.9500     247.5600
        1830    31.915300     300.0000     260.0400     247.3900
        1831    31.927600     270.0000     260.1800     247.2300
        1832    31.939800     266.0000     260.3700     247.0600
        1833    31.952100     277.0000     260.6100     246.9000
        1834    31.964400     279.0000     260.9100     246.7400
        1835    31.976600     288.0000     261.2600     246.5700
        1836    31.988900     287.0000     261.6600     246.4100
        1837    32.001100     272.0000     262.1100     246.2400
        1838    32.013400     274.0000     262.6100     246.0800
        1839    32.025600     302.0000     263.1700     245.9100
        1840    32.037900     281.0000     263.8100     245.7500
        1841    32.050100     277.0000     264.5700     245.5800
        1842    32.062400     254.0000     265.5400     245.4200
        1843    32.074600     294.0000     266.9500     245.2600
        1844    32.086900     254.0000     268.4400     245.0900
        1845    32.099100     252.0000     269.7400     244.9300
        1846    32.111400     255.0000     271.5600     244.7600
        1847    32.123600     297.0000     274.0900     244.6000
        1848    32.135900     265.0000     275.6800     244.4400
        1849    32.148100     277.0000     273.6000     244.2700
        1850    32.160400     251.0000     273.7000     244.1100
        1851    32.172600     301.0000     275.0300     243.9400
        1852    32.184900     254.0000     276.6800     243.7800
        1853    32.197100     267.0000     279.0100     243.6200
        1854    32.209400     303.0000     281.8600     243.4500
        1855    32.221600     297.0000     283.8800     243.2900
        1856    32.233900     284.0000     285.0600     243.1300
        1857    32.246100     280.0000     287.7700     242.9600
        1858    32.258400     293.0000     291.5600     242.8000
        1859    32.270600     292.0000     296.4900     242.6400
        1860    32.282900     300.0000     303.3600     242.4700
        1861    32.295100     321.0000     313.7200     242.3100
        1862    32.307400     324.0000     330.2200     242.1500
        1863    32.319600     348.0000     356.7000     241.9800
        1864    32.331900     405.0000     397.2500     241.8200
        1865    32.344100     462.0000     452.5900     241.6600
        1866    32.356400     498.0000     517.6200     241.4900
        1867    32.368600     633.0000     588.2100     241.3300
        1868    32.380900     710.0000     660.6900     241.1700
        1869    32.393100     717.0000     712.4000     241.0000
        1870    32.405400     764.0000     703.0400     240.8400
        1871    32.417600     685.0000     631.9500     240.6800
        1872    32.429900     581.0000     557.0000     240.5200
        1873    32.442100     564.0000     517.5200     240.3500
        1874    32.454400     522.0000     511.1100     240.1900
        1875    32.466600     500.0000     521.1000     240.0300
        1876    32.478900     519.0000     518.1100     239.8700
        1877    32.491100     489.0000     481.6200     239.7000
        1878    32.503400     453.0000     423.1300     239.5400
        1879    32.515600     392.0000     368.1600     239.3800
        1880    32.527900     337.0000     331.2100     239.2200
        1881    32.540100     304.0000     309.5800     239.0600
        1882    32.552400     282.0000     296.6000     238.8900
        1883    32.564600     272.0000     285.4100     238.7300
        1884    32.576900     280.0000     276.7600     238.5700
        1885    32.589100     261.0000     271.4400     238.4100
        1886    32.601400     273.0000     267.6000     238.2500
        1887    32.613600     263.0000     264.5900     238.0800
        1888    32.625900     264.0000     262.1500     237.9200
        1889    32.638200     270.0000     260.1800     237.7600
        1890    32.650400     265.0000     258.6400     237.6000
        1891    32.662700     262.0000     257.6000     237.4400
        1892    32.674900     238.0000     256.6600     237.2800
        1893    32.687200     247.0000     255.9300     237.1200
        1894    32.699400     248.0000     255.7300     236.9500
        1895    32.711700     264.0000     255.9900     236.7900
        1896    32.723900     279.0000     254.9900     236.6300
        1897    32.736200     271.0000     252.7500     236.4700
        1898    32.748400     266.0000     252.1600     236.3100
        1899    32.760700     239.0000     252.1100     236.1500
        1900    32.772900     255.0000     252.3700     235.9900
        1901    32.785200     267.0000     253.0100     235.8300
        1902    32.797400     231.0000     253.9700     235.6700
        1903    32.809700     243.0000     254.3900     235.5100
        1904    32.821900     240.0000     255.0100     235.3500
        1905    32.834200     280.0000     257.3200     235.1900
        1906    32.846400     236.0000     261.6700     235.0300
        1907    32.858700     261.0000     269.0800     234.8700
        1908    32.870900     267.0000     280.7500     234.7100
        1909    32.883200     272.0000     296.8700     234.5500
        1910    32.895400     298.0000     315.8500     234.3900
        1911    32.907700     308.0000     336.5000     234.2300
        1912    32.919900     320.0000     357.7800     234.0700
        1913    32.932200     314.0000     372.7400     233.9100
        1914    32.944400     338.0000     368.9200     233.7500
        1915    32.956700     327.0000     346.3000     233.5900
        1916    32.968900     306.0000     323.2200     233.4300
        1917    32.981200     309.0000     311.1400     233.2700
        1918    32.993400     297.0000     308.7100     233.1100
        1919    33.005700     290.0000     311.2300     232.9500
        1920    33.017900     305.0000     312.0700     232.7900
        1921    33.030200     250.0000     303.9200     232.6400
        1922    33.042400     275.0000     287.1000     232.4800
        1923    33.054700     307.0000     270.3400     232.3200
        1924    33.066900     239.0000     258.9300     232.1600
        1925    33.079200     268.0000     252.3800     232.0000
        1926    33.091400     236.0000     249.1900     231.8400
        1927    33.103700     225.0000     248.5800     231.6900
        1928    33.115900     253.0000     248.2200     231.5300
        1929    33.128200     242.0000     248.6100     231.3700
        1930    33.140400     256.0000     250.9500     231.2100
        1931    33.152700     287.0000     254.6500     231.0500
        1932    33.164900     246.0000     251.1500     230.9000
        1933    33.177200     266.0000     242.9600     230.7400
        1934    33.189400     244.0000     241.3600     230.5800
        1935    33.201700     227.0000     241.2700     230.4200
        1936    33.213900     242.0000     241.7700     230.2700
        1937    33.226200     226.0000     243.2300     230.1100
        1938    33.238400     275.0000     245.0800     229.9500
        1939    33.250700     244.0000     243.2800     229.8000
        1940    33.262900     240.0000     239.4100     229.6400
        1941    33.275200     231.0000     238.4400     229.4800
        1942    33.287500     228.0000     238.4300     229.3300
        1943    33.299700     264.0000     238.7300     229.1700
        1944    33.312000     251.0000     239.2200     229.0100
        1945    33.324200     253.0000     239.8900     228.8600
        1946    33.336500     267.0000     240.7600     228.7000
        1947    33.348700     239.0000     241.9400     228.5400
        1948    33.361000     257.0000     243.6600     228.3900
        1949    33.373200     241.0000     246.3200     228.2300
        1950    33.385500     273.0000     250.5900     228.0800
        1951    33.397700     269.0000     257.4300     227.9200
        1952    33.410000     268.0000     267.9100     227.7700
        1953    33.422200     279.0000     282.3800     227.6100
        1954    33.434500     313.0000     299.8200     227.4600
        1955    33.446700     337.0000     319.0300     227.3000
        1956    33.459000     338.0000     338.6700     227.1500
        1957    33.471200     397.0000     353.1100     226.9900
        1958    33.483500     352.0000     352.2400     226.8400
        1959    33.495700     387.0000     334.4400     226.6800
        1960    33.508000     372.0000     313.5100     226.5300
        1961    33.520200     319.0000     300.9400     226.3700
        1962    33.532500     298.0000     297.2500     226.2200
        1963    33.544700     304.0000     298.7500     226.0600
        1964    33.557000     272.0000     300.1100     225.9100
        1965    33.569200     291.0000     294.9800     225.7600
        1966    33.581500     318.0000     281.6400     225.6000
        1967    33.593700     286.0000     266.1400     225.4500
        1968    33.606000     264.0000     254.2300     225.3000
        1969    33.618200     243.0000     246.6500     225.1400
        1970    33.630500     238.0000     242.0200     224.9900
        1971    33.642700     250.0000     239.1000     224.8400
        1972    33.655000     247.0000     237.1700     224.6800
        1973    33.667200     275.0000     235.8500     224.5300
        1974    33.679500     278.0000     234.9000     224.3800
        1975    33.691700     247.0000     234.2200     224.2300
        1976    33.704000     216.0000     233.7100     224.0700
        1977    33.716200     222.0000     233.3400     223.9200
        1978    33.728500     213.0000     233.0800     223.7700
        1979    33.740700     210.0000     232.9000     223.6200
        1980    33.753000     244.0000     232.7900     223.4700
        1981    33.765200     258.0000     232.7500     223.3100
        1982    33.777500     238.0000     232.7600     223.1600
        1983    33.789700     238.0000     232.8300     223.0100
        1984    33.802000     256.0000     232.9500     222.8600
        1985    33.814200     241.0000     233.1300     222.7100
        1986    33.826500     237.0000     233.3600     222.5600
        1987    33.838700     224.0000     233.6400     222.4100
        1988    33.851000     226.0000     233.9900     222.2600
        1989    33.863200     232.0000     234.4000     222.1000
        1990    33.875500     225.0000     234.8800     221.9500
        1991    33.887700     255.0000     235.4400     221.8000
        1992    33.900000     245.0000     236.1000     221.6500
        1993    33.912300     244.0000     236.8600     221.5000
        1994    33.924500     236.0000     237.7400     221.3500
        1995    33.936800     236.0000     238.7800     221.2000
        1996    33.949000     209.0000     239.9900     221.0500
        1997    33.961300     238.0000     241.4300     220.9100
        1998    33.973500     268.0000     243.1400     220.7600
        1999    33.985800     233.0000     245.2100     220.6100
        2000    33.998000     239.0000     247.7200     220.4600
        2001    34.010300     224.0000     250.8000     220.3100
        2002    34.022500     235.0000     254.5800     220.1600
        2003    34.034800     263.0000     259.2400     220.0100
        2004    34.047000     247.0000     264.9000     219.8600
        2005    34.059300     245.0000     271.6100     219.7100
        2006    34.071500     286.0000     279.3200     219.5700
        2007    34.083800     279.0000     288.1400     219.4200
        2008    34.096000     285.0000     297.9800     219.2700
        2009    34.108300     295.0000     308.9700     219.1200
        2010    34.120500     312.0000     321.8300     218.9800
        2011    34.132800     334.0000     338.7300     218.8300
        2012    34.145000     355.0000     364.4400     218.6800
        2013    34.157300     392.0000     408.0100     218.5300
        2014    34.169500     532.0000     485.5000     218.3900
        2015    34.181800     679.0000     622.0800     218.2400
        2016    34.194000     905.0000     843.7000     218.0900
        2017    34.206300    1148.0000    1136.3100     217.9500
        2018    34.218500    1467.0000    1457.5600     217.8000
        2019    34.230800    1884.0000    1830.9800     217.6500
        2020    34.243000    2089.0000    2235.0100     217.5100
        2021    34.255300    2325.0000    2408.3500     217.3600
        2022    34.267500    2119.0000    2047.8300     217.2200
        2023    34.279800    1594.0000    1485.7900     217.0700
        2024    34.292000    1203.0000    1180.2500     216.9300
        2025    34.304300    1039.0000    1114.9300     216.7800
        2026    34.316500    1067.0000    1181.4400     216.6400
        2027    34.328800    1202.0000    1312.9800     216.4900
        2028    34.341000    1297.0000    1375.6900     216.3500
        2029    34.353300    1175.0000    1206.1800     216.2000
        2030    34.365500     855.0000     856.9900     216.0600
        2031    34.377800     661.0000     587.8300     215.9100
        2032    34.390000     430.0000     442.8500     215.7700
        2033    34.402300     375.0000     367.8700     215.6300
        2034    34.414500     283.0000     325.8500     215.4800
        2035    34.426800     274.0000     300.0000     215.3400
        2036    34.439000     284.0000     282.8300     215.1900
        2037    34.451300     298.0000     270.7300     215.0500
        2038    34.463500     263.0000     261.8200     214.9100
        2039    34.475800     240.0000     255.0100     214.7700
        2040    34.488000     249.0000     249.6700     214.6200
        2041    34.500300     239.0000     245.3700     214.4800
        2042    34.512500     247.0000     241.8500     214.3400
        2043    34.524800     245.0000     238.9300     214.2000
        2044    34.537000     251.0000     236.4600     214.0500
        2045    34.549300     235.0000     234.3600     213.9100
        2046    34.561600     219.0000     232.5500     213.7700
        2047    34.573800     203.0000     230.9700     213.6300
        2048    34.586100     233.0000     229.5900     213.4900
        2049    34.598300     213.0000     228.3800     213.3500
        2050    34.610600     214.0000     227.3100     213.2000
        2051    34.622800     228.0000     226.3600     213.0600
        2052    34.635100     229.0000     225.5100     212.9200
        2053    34.647300     209.0000     224.7500     212.7800
        2054    34.659600     255.0000     224.0700     212.6400
        2055    34.671800     225.0000     223.4700     212.5000
        2056    34.684100     255.0000     222.9300     212.3600
        2057    34.696300     199.0000     222.4600     212.2200
        2058    34.708600     217.0000     222.0500     212.0800
        2059    34.720800     223.0000     221.7000     211.9400
        2060    34.733100     226.0000     221.4400     211.8000
        2061    34.745300     208.0000     221.3000     211.6600
        2062    34.757600     219.0000     221.3000     211.5300
        2063    34.769800     231.0000     221.3500     211.3900
        2064    34.782100     237.0000     221.5000     211.2500
        2065    34.794300     238.0000     221.8900     211.1100
        2066    34.806600     235.0000     222.4800     210.9700
        2067    34.818800     245.0000     222.5000     210.8300
        2068    34.831100     230.0000     222.1600     210.7000
        2069    34.843300     228.0000     222.5600     210.5600
        2070    34.855600     220.0000     223.2900     210.4200
        2071    34.867800     237.0000     224.2300     210.2800
        2072    34.880100     213.0000     225.4000     210.1500
        2073    34.892300     261.0000     226.9200     210.0100
        2074    34.904600     248.0000     228.8100     209.8700
        2075    34.916800     223.0000     231.1700     209.7300
        2076    34.929100     214.0000     234.9200     209.6000
        2077    34.941300     282.0000     241.2400     209.4600
        2078    34.953600     229.0000     251.8500     209.3300
        2079    34.965800     263.0000     267.9300     209.1900
        2080    34.978100     302.0000     289.3700     209.0500
        2081    34.990300     315.0000     314.8700     208.9200
        2082    35.002600     336.0000     343.1300     208.7800
        2083    35.014800     388.0000     370.1800     208.6500
        2084    35.027100     413.0000     384.6200     208.5100
        2085    35.039300     397.0000     374.9300     208.3800
        2086    35.051600     356.0000     347.1800     208.2400
        2087    35.063800     346.0000     320.3400     208.1100
        2088    35.076100     318.0000     305.5000     207.9700
        2089    35.088300     323.0000     302.2900     207.8400
        2090    35.100600     319.0000     305.7700     207.7100
        2091    35.112800     307.0000     308.6000     207.5700
        2092    35.125100     304.0000     302.3800     207.4400
        2093    35.137300     256.0000     285.1800     207.3100
        2094    35.149600     289.0000     264.2900     207.1700
        2095    35.161800     263.0000     247.2000     207.0400
        2096    35.174100     243.0000     235.8400     206.9100
        2097    35.186300     212.0000     228.7900     206.7700
        2098    35.198600     250.0000     224.3800     206.6400
        2099    35.210900     228.0000     221.5000     206.5100
        2100    35.223100     221.0000     219.5500     206.3800
        2101    35.235400     187.0000     218.1900     206.2500
        2102    35.247600     223.0000     217.2300     206.1100
        2103    35.259900     214.0000     216.5700     205.9800
        2104    35.272100     202.0000     216.1400     205.8500
        2105    35.284400     235.0000     215.9100     205.7200
        2106    35.296600     239.0000     215.8700     205.5900
        2107    35.308900     234.0000     216.0200     205.4600
        2108    35.321100     218.0000     216.3400     205.3300
        2109    35.333400     221.0000     216.8500     205.2000
        2110    35.345600     215.0000     217.5500     205.0700
        2111    35.357900     257.0000     218.4300     204.9400
        2112    35.370100     212.0000     219.5000     204.8100
        2113    35.382400     228.0000     220.8000     204.6800
        2114    35.394600     215.0000     222.4300     204.5500
        2115    35.406900     233.0000     224.6100     204.4200
        2116    35.419100     257.0000     227.7600     204.2900
        2117    35.431400     232.0000     232.6500     204.1600
        2118    35.443600     251.0000     240.5200     204.0300
        2119    35.455900     249.0000     253.2500     203.9100
        2120    35.468100     273.0000     272.9900     203.7800
        2121    35.480400     278.0000     298.7200     203.6500
        2122    35.492600     315.0000     332.4200     203.5200
        2123    35.504900     362.0000     370.6500     203.3900
        2124    35.517100     411.0000     410.6700     203.2700
        2125    35.529400     433.0000     440.1300     203.1400
        2126    35.541600     469.0000     438.0300     203.0100
        2127    35.553900     416.0000     400.8400     202.8900
        2128    35.566100     394.0000     357.1700     202.7600
        2129    35.578400     335.0000     331.0500     202.6300
        2130    35.590600     336.0000     323.7000     202.5100
        2131    35.602900     326.0000     328.2500     202.3800
        2132    35.615100     406.0000     336.2800     202.2600
        2133    35.627400     346.0000     335.8400     202.1300
        2134    35.639600     302.0000     317.7600     202.0000
        2135    35.651900     318.0000     288.1000     201.8800
        2136    35.664100     250.0000     261.4300     201.7500
        2137    35.676400     231.0000     243.8200     201.6300
        2138    35.688600     243.0000     233.7400     201.5100
        2139    35.700900     220.0000     228.6400     201.3800
        2140    35.713100     226.0000     227.0100     201.2600
        2141    35.725400     231.0000     228.0400     201.1300
        2142    35.737600     257.0000     230.8700     201.0100
        2143    35.749900     241.0000     234.6900     200.8900
        2144    35.762100     237.0000     239.1100     200.7600
        2145    35.774400     243.0000     242.3400     200.6400
        2146    35.786600     225.0000     240.6700     200.5200
        2147    35.798900     245.0000     233.7900     200.3900
        2148    35.811100     242.0000     226.6700     200.2700
        2149    35.823400     221.0000     222.6800     200.1500
        2150    35.835700     218.0000     221.5200     200.0300
        2151    35.847900     211.0000     221.9500     199.9000
        2152    35.860200     222.0000     222.9600     199.7800
        2153    35.872400     184.0000     222.7300     199.6600
        2154    35.884700     237.0000     219.6900     199.5400
        2155    35.896900     215.0000     214.9500     199.4200
        2156    35.909200     200.0000     210.8600     199.3000
        2157    35.921400     234.0000     208.2300     199.1800
        2158    35.933700     199.0000     206.7700     199.0600
        2159    35.945900     209.0000     206.1000     198.9400
        2160    35.958200     227.0000     206.1100     198.8200
        2161    35.970400     192.0000     206.7900     198.7000
        2162    35.982700     204.0000     208.2900     198.5800
        2163    35.994900     201.0000     210.4500     198.4600
        2164    36.007200     208.0000     212.5400     198.3400
        2165    36.019400     198.0000     214.9300     198.2200
        2166    36.031700     214.0000     217.1600     198.1000
        2167    36.043900     205.0000     217.4500     197.9800
        2168    36.056200     221.0000     211.5800     197.8600
        2169    36.068400     191.0000     207.0900     197.7400
        2170    36.080700     220.0000     206.0500     197.6300
        2171    36.092900     197.0000     206.2100     197.5100
        2172    36.105200     207.0000     206.7800     197.3900
        2173    36.117400     218.0000     207.5900     197.2700
        2174    36.129700     192.0000     208.1200     197.1600
        2175    36.141900     200.0000     206.8000     197.0400
        2176    36.154200     196.0000     203.3600     196.9200
        2177    36.166400     201.0000     201.4400     196.8100
        2178    36.178700     175.0000     200.7100     196.6900
        2179    36.190900     177.0000     200.5000     196.5700
        2180    36.203200     205.0000     200.3000     196.4600
        2181    36.215400     191.0000     199.3100     196.3400
        2182    36.227700     203.0000     198.6900     196.2300
        2183    36.239900     178.0000     198.4400     196.1100
        2184    36.252200     175.0000     198.2800     196.0000
        2185    36.264400     207.0000     198.1500     195.8800
        2186    36.276700     211.0000     198.1100     195.7700
        2187    36.288900     227.0000     198.1200     195.6500
        2188    36.301200     216.0000     197.8800     195.5400
        2189    36.313400     178.0000     197.3900     195.4200
        2190    36.325700     188.0000     197.1100     195.3100
        2191    36.337900     199.0000     196.9300     195.2000
        2192    36.350200     169.0000     196.7700     195.0800
        2193    36.362400     206.0000     196.6300     194.9700
        2194    36.374700     195.0000     196.4900     194.8600
        2195    36.386900     215.0000     196.3600     194.7400
        2196    36.399200     203.0000     196.2300     194.6300
        2197    36.411400     190.0000     196.1000     194.5200
        2198    36.423700     177.0000     195.9700     194.4100
        2199    36.435900     202.0000     195.8500     194.3000
        2200    36.448200     219.0000     195.7300     194.1800
        2201    36.460400     207.0000     195.6100     194.0700
        2202    36.472700     186.0000     195.4900     193.9600
        2203    36.485000     230.0000     195.3700     193.8500
        2204    36.497200     208.0000     195.2600     193.7400
        2205    36.509500     171.0000     195.1500     193.6300
        2206    36.521700     201.0000     195.0400     193.5200
        2207    36.534000     171.0000     194.9300     193.4100
        2208    36.546200     200.0000     194.8200     193.3000
        2209    36.558500     188.0000     194.7100     193.1900
        2210    36.570700     188.0000     194.6100     193.0800
        2211    36.583000     198.0000     194.5100     192.9700
        2212    36.595200     194.0000     194.4100     192.8600
        2213    36.607500     192.0000     194.3100     192.7500
        2214    36.619700     184.0000     194.2200     192.6400
        2215    36.632000     203.0000     194.1200     192.5300
        2216    36.644200     189.0000     194.0300     192.4300
        2217    36.656500     180.0000     193.9400     192.3200
        2218    36.668700     181.0000     193.8600     192.2100
        2219    36.681000     179.0000     193.7800     192.1000
        2220    36.693200     191.0000     193.7000     191.9900
        2221    36.705500     173.0000     193.6200     191.8900
        2222    36.717700     196.0000     193.5500     191.7800
        2223    36.730000     183.0000     193.4900     191.6700
        2224    36.742200     195.0000     193.4200     191.5700
        2225    36.754500     196.0000     193.3700     191.4600
        2226    36.766700     194.0000     193.3200     191.3500
        2227    36.779000     181.0000     193.2800     191.2500
        2228    36.791200     186.0000     193.2500     191.1400
        2229    36.803500     194.0000     193.2200     191.0400
        2230    36.815700     162.0000     193.2100     190.9300
        2231    36.828000     192.0000     193.2100     190.8300
        2232    36.840200     179.0000     193.2400     190.7200
        2233    36.852500     184.0000     193.3000     190.6200
        2234    36.864700     178.0000     193.3700     190.5100
        2235    36.877000     185.0000     193.4700     190.4100
        2236    36.889200     200.0000     193.6400     190.3000
        2237    36.901500     188.0000     193.8900     190.2000
        2238    36.913700     210.0000     194.0600     190.1000
        2239    36.926000     183.0000     194.2600     189.9900
        2240    36.938200     195.0000     194.8000     189.8900
        2241    36.950500     201.0000     195.6500     189.7900
        2242    36.962700     178.0000     196.7700     189.6900
        2243    36.975000     206.0000     198.1300     189.5800
        2244    36.987200     212.0000     199.6800     189.4800
        2245    36.999500     206.0000     201.2100     189.3800
        2246    37.011700     201.0000     201.9900     189.2800
        2247    37.024000     172.0000     201.5900     189.1800
        2248    37.036200     201.0000     200.7400     189.0700
        2249    37.048500     208.0000     200.4000     188.9700
        2250    37.060700     192.0000     200.8600     188.8700
        2251    37.073000     190.0000     201.9000     188.7700
        2252    37.085200     178.0000     203.3300     188.6700
        2253    37.097500     193.0000     204.9000     188.5700
        2254    37.109700     212.0000     206.3000     188.4700
        2255    37.122000     208.0000     207.5300     188.3700
        2256    37.134300     214.0000     209.3200     188.2700
        2257    37.146500     217.0000     212.7000     188.1700
        2258    37.158800     204.0000     218.7800     188.0700
        2259    37.171000     225.0000     229.1100     187.9700
        2260    37.183300     236.0000     245.8000     187.8700
        2261    37.195500     294.0000     270.4900     187.7800
        2262    37.207800     287.0000     302.6100     187.6800
        2263    37.220000     334.0000     340.2600     187.5800
        2264    37.232300     403.0000     381.4900     187.4800
        2265    37.244500     390.0000     416.9600     187.3800
        2266    37.256800     454.0000     425.1200     187.2900
        2267    37.269000     377.0000     393.3900     187.1900
        2268    37.281300     327.0000     345.2700     187.0900
        2269    37.293500     285.0000     311.3600     187.0000
        2270    37.305800     287.0000     298.3800     186.9000
        2271    37.318000     293.0000     300.1700     186.8000
        2272    37.330300     294.0000     309.8300     186.7100
        2273    37.342500     286.0000     318.3400     186.6100
        2274    37.354800     319.0000     313.2300     186.5100
        2275    37.367000     277.0000     289.5300     186.4200
        2276    37.379300     250.0000     259.0500     186.3200
        2277    37.391500     238.0000     234.8500     186.2300
        2278    37.403800     210.0000     219.4200     186.1300
        2279    37.416000     177.0000     210.0900     186.0400
        2280    37.428300     200.0000     204.3100     185.9400
        2281    37.440500     197.0000     200.5300     185.8500
        2282    37.452800     186.0000     197.9400     185.7600
        2283    37.465000     163.0000     196.1000     185.6600
        2284    37.477300     195.0000     194.7400     185.5700
        2285    37.489500     189.0000     193.7300     185.4800
        2286    37.501800     227.0000     192.9700     185.3800
        2287    37.514000     202.0000     192.4000     185.2900
        2288    37.526300     182.0000     191.9900     185.2000
        2289    37.538500     176.0000     191.7000     185.1000
        2290    37.550800     199.0000     191.5100     185.0100
        2291    37.563000     189.0000     191.4100     184.9200
        2292    37.575300     178.0000     191.3900     184.8300
        2293    37.587500     167.0000     191.4700     184.7400
        2294    37.599800     189.0000     191.6900     184.6500
        2295    37.612000     185.0000     192.1400     184.5500
        2296    37.624300     197.0000     192.9700     184.4600
        2297    37.636500     183.0000     194.4500     184.3700
        2298    37.648800     212.0000     197.0000     184.2800
        2299    37.661000     199.0000     201.1900     184.1900
        2300    37.673300     203.0000     207.5100     184.1000
        2301    37.685500     222.0000     215.8100     184.0100
        2302    37.697800     221.0000     225.5800     183.9200
        2303    37.710000     250.0000     236.3700     183.8300
        2304    37.722300     256.0000     245.9000     183.7400
        2305    37.734500     246.0000     248.3700     183.6500
        2306    37.746800     249.0000     239.9500     183.5700
        2307    37.759100     234.0000     226.7400     183.4800
        2308    37.771300     214.0000     217.2500     183.3900
        2309    37.783600     229.0000     213.4700     183.3000
        2310    37.795800     213.0000     213.7100     183.2100
        2311    37.808100     234.0000     216.1800     183.1300
        2312    37.820300     209.0000     218.7600     183.0400
        2313    37.832600     232.0000     218.4100     182.9500
        2314    37.844800     236.0000     212.6500     182.8600
        2315    37.857100     177.0000     204.3600     182.7800
        2316    37.869300     202.0000     197.4800     182.6900
        2317    37.881600     200.0000     193.0600     182.6000
        2318    37.893800     167.0000     190.4200     182.5200
        2319    37.906100     185.0000     188.5700     182.4300
        2320    37.918300     194.0000     187.2400     182.3500
        2321    37.930600     178.0000     186.3700     182.2600
        2322    37.942800     199.0000     185.7600     182.1700
        2323    37.955100     197.0000     185.2900     182.0900
        2324    37.967300     176.0000     184.9200     182.0000
        2325    37.979600     181.0000     184.6400     181.9200
        2326    37.991800     205.0000     184.4000     181.8400
        2327    38.004100     185.0000     184.1000     181.7500
        2328    38.016300     161.0000     183.7900     181.6700
        2329    38.028600     168.0000     183.5600     181.5800
        2330    38.040800     154.0000     183.3700     181.5000
        2331    38.053100     160.0000     183.2000     181.4200
        2332    38.065300     192.0000     183.0300     181.3300
        2333    38.077600     193.0000     182.8800     181.2500
        2334    38.089800     168.0000     182.7400     181.1700
        2335    38.102100     175.0000     182.6100     181.0800
        2336    38.114300     181.0000     182.4800     181.0000
        2337    38.126600     169.0000     182.3500     180.9200
        2338    38.138800     183.0000     182.2400     180.8400
        2339    38.151100     171.0000     182.1200     180.7600
        2340    38.163300     186.0000     182.0100     180.6800
        2341    38.175600     179.0000     181.9000     180.5900
        2342    38.187800     180.0000     181.8000     180.5100
        2343    38.200100     163.0000     181.6900     180.4300
        2344    38.212300     194.0000     181.5900     180.3500
        2345    38.224600     196.0000     181.4900     180.2700
        2346    38.236800     155.0000     181.4000     180.1900
        2347    38.249100     186.0000     181.3100     180.1100
        2348    38.261300     174.0000     181.2100     180.0300
        2349    38.273600     171.0000     181.1200     179.9500
        2350    38.285800     180.0000     181.0400     179.8700
        2351    38.298100     179.0000     180.9500     179.7900
        2352    38.310300     191.0000     180.8600     179.7100
        2353    38.322600     173.0000     180.7800     179.6400
        2354    38.334800     178.0000     180.7000     179.5600
        2355    38.347100     171.0000     180.6200     179.4800
        2356    38.359300     163.0000     180.5400     179.4000
        2357    38.371600     178.0000     180.4600     179.3200
        2358    38.383800     188.0000     180.3800     179.2400
        2359    38.396100     159.0000     180.3100     179.1700
        2360    38.408400     207.0000     180.2500     179.0900
        2361    38.420600     205.0000     180.2100     179.0100
        2362    38.432900     176.0000     180.2200     178.9400
        2363    38.445100     166.0000     180.2400     178.8600
        2364    38.457400     179.0000     180.2500     178.7800
        2365    38.469600     182.0000     180.3500     178.7100
        2366    38.481900     190.0000     180.5400     178.6300
        2367    38.494100     178.0000     180.4700     178.5600
        2368    38.506400     182.0000     179.9600     178.4800
        2369    38.518600     180.0000     179.7300     178.4000
        2370    38.530900     187.0000     179.6600     178.3300
        2371    38.543100     188.0000     179.6300     178.2500
        2372    38.555400     192.0000     179.6100     178.1800
        2373    38.567600     180.0000     179.6300     178.1100
        2374    38.579900     190.0000     179.6900     178.0300
        2375    38.592100     179.0000     179.6600     177.9600
        2376    38.604400     178.0000     179.4100     177.8800
        2377    38.616600     129.0000     179.2500     177.8100
        2378    38.628900     176.0000     179.1700     177.7400
        2379    38.641100     175.0000     179.1200     177.6600
        2380    38.653400     182.0000     179.0800     177.5900
        2381    38.665600     188.0000     179.0400     177.5200
        2382    38.677900     171.0000     179.0100     177.4400
        2383    38.690100     164.0000     178.9800     177.3700
        2384    38.702400     186.0000     178.9600     177.3000
        2385    38.714600     166.0000     178.9400     177.2300
        2386    38.726900     171.0000     178.9200     177.1600
        2387    38.739100     212.0000     178.9200     177.0800
        2388    38.751400     167.0000     178.9100     177.0100
        2389    38.763600     178.0000     178.9100     176.9400
        2390    38.775900     163.0000     178.9200     176.8700
        2391    38.788100     197.0000     178.9300     176.8000
        2392    38.800400     178.0000     178.9500     176.7300
        2393    38.812600     147.0000     178.9800     176.6600
        2394    38.824900     186.0000     179.0100     176.5900
        2395    38.837100     181.0000     179.0400     176.5200
        2396    38.849400     175.0000     179.0800     176.4500
        2397    38.861600     167.0000     179.1300     176.3800
        2398    38.873900     166.0000     179.1900     176.3100
        2399    38.886100     178.0000     179.2700     176.2400
        2400    38.898400     165.0000     179.3700     176.1700
        2401    38.910600     176.0000     179.5100     176.1000
        2402    38.922900     157.0000     179.7500     176.0300
        2403    38.935100     159.0000     180.1900     175.9700
        2404    38.947400     176.0000     180.7400     175.9000
        2405    38.959600     185.0000     181.2600     175.8300
        2406    38.971900     156.0000     182.1100     175.7600
        2407    38.984100     165.0000     183.3900     175.6900
        2408    38.996400     172.0000     183.8200     175.6300
        2409    39.008600     153.0000     182.0200     175.5600
        2410    39.020900     156.0000     181.4100     175.4900
        2411    39.033100     185.0000     181.6500     175.4300
        2412    39.045400     159.0000     182.3200     175.3600
        2413    39.057700     182.0000     183.2100     175.2900
        2414    39.069900     172.0000     184.7300     175.2300
        2415    39.082200     176.0000     187.1000     175.1600
        2416    39.094400     181.0000     190.0900     175.1000
        2417    39.106700     204.0000     192.7200     175.0300
        2418    39.118900     195.0000     196.0800     174.9600
        2419    39.131200     164.0000     200.1600     174.9000
        2420    39.143400     207.0000     203.4100     174.8300
        2421    39.155700     188.0000     203.6200     174.7700
        2422    39.167900     189.0000     200.1000     174.7100
        2423    39.180200     170.0000     195.3200     174.6400
        2424    39.192400     193.0000     191.9200     174.5800
        2425    39.204700     200.0000     190.5200     174.5100
        2426    39.216900     176.0000     190.6000     174.4500
        2427    39.229200     202.0000     191.5300     174.3900
        2428    39.241400     180.0000     192.5400     174.3200
        2429    39.253700     175.0000     192.5000     174.2600
        2430    39.265900     181.0000     190.6300     174.2000
        2431    39.278200     168.0000     187.6400     174.1300
        2432    39.290400     161.0000     184.8600     174.0700
        2433    39.302700     166.0000     182.8900     174.0100
        2434    39.314900     153.0000     181.6100     173.9500
        2435    39.327200     171.0000     180.7800     173.8800
        2436    39.339400     156.0000     180.2100     173.8200
        2437    39.351700     191.0000     179.8000     173.7600
        2438    39.363900     184.0000     179.4800     173.7000
        2439    39.376200     160.0000     179.2300     173.6400
        2440    39.388400     164.0000     179.0400     173.5800
        2441    39.400700     166.0000     178.8900     173.5200
        2442    39.412900     196.0000     178.7900     173.4600
        2443    39.425200     196.0000     178.7600     173.4000
        2444    39.437400     163.0000     178.8600     173.3400
        2445    39.449700     159.0000     179.0600     173.2800
        2446    39.461900     160.0000     179.2900     173.2200
        2447    39.474200     191.0000     179.7600     173.1600
        2448    39.486400     178.0000     180.5100     173.1000
        2449    39.498700     175.0000     180.8100     173.0400
        2450    39.510900     173.0000     179.8300     172.9800
        2451    39.523200     172.0000     179.6000     172.9200
        2452    39.535400     195.0000     179.6700     172.8600
        2453    39.547700     179.0000     179.9500     172.8000
        2454    39.559900     166.0000     180.4700     172.7400
        2455    39.572200     167.0000     181.2200     172.6900
        2456    39.584400     154.0000     182.2200     172.6300
        2457    39.596700     183.0000     183.2200     172.5700
        2458    39.608900     199.0000     183.5800     172.5100
        2459    39.621200     192.0000     183.8800     172.4600
        2460    39.633400     187.0000     184.5400     172.4000
        2461    39.645700     169.0000     185.4300     172.3400
        2462    39.657900     172.0000     186.6200     172.2800
        2463    39.670200     196.0000     188.0900     172.2300
        2464    39.682400     171.0000     189.8600     172.1700
        2465    39.694700     185.0000     192.1300     172.1100
        2466    39.707000     231.0000     195.2700     172.0600
        2467    39.719200     186.0000     199.4500     172.0000
        2468    39.731500     207.0000     205.2200     171.9500
        2469    39.743700     183.0000     214.3500     171.8900
        2470    39.756000     227.0000     228.3400     171.8400
        2471    39.768200     251.0000     246.4200     171.7800
        2472    39.780500     247.0000     269.1900     171.7300
        2473    39.792700     286.0000     303.8400     171.6700
        2474    39.805000     334.0000     347.8900     171.6200
        2475    39.817200     426.0000     397.6300     171.5600
        2476    39.829500     433.0000     444.1000     171.5100
        2477    39.841700     479.0000     466.8300     171.4500
        2478    39.854000     451.0000     446.7100     171.4000
        2479    39.866200     426.0000     395.2600     171.3500
        2480    39.878500     380.0000     344.8600     171.2900
        2481    39.890700     354.0000     315.9700     171.2400
        2482    39.903000     325.0000     309.1700     171.1900
        2483    39.915200     310.0000     317.0900     171.1300
        2484    39.927500     340.0000     331.2000     171.0800
        2485    39.939700     326.0000     338.3200     171.0300
        2486    39.952000     327.0000     329.8200     170.9800
        2487    39.964200     334.0000     303.1500     170.9300
        2488    39.976500     303.0000     270.2100     170.8700
        2489    39.988700     264.0000     244.1100     170.8200
        2490    40.001000     211.0000     228.4500     170.7700
        2491    40.013200     240.0000     221.2700     170.7200
        2492    40.025500     205.0000     219.6700     170.6700
        2493    40.037700     249.0000     220.3000     170.6200
        2494    40.050000     215.0000     220.9800     170.5700
        2495    40.062200     230.0000     219.9700     170.5100
        2496    40.074500     189.0000     214.8600     170.4600
        2497    40.086700     193.0000     206.8500     170.4100
        2498    40.099000     213.0000     199.2900     170.3600
        2499    40.111200     195.0000     194.9100     170.3100
        2500    40.123500     214.0000     193.3500     170.2600
        2501    40.135700     166.0000     193.6500     170.2100
        2502    40.148000     189.0000     194.7800     170.1600
        2503    40.160200     191.0000     195.3500     170.1200
        2504    40.172500     203.0000     193.9100     170.0700
        2505    40.184700     160.0000     190.2800     170.0200
        2506    40.197000     183.0000     185.6800     169.9700
        2507    40.209200     177.0000     181.7900     169.9200
        2508    40.221500     189.0000     179.1600     169.8700
        2509    40.233700     196.0000     177.4500     169.8200
        2510    40.246000     165.0000     176.3100     169.7800
        2511    40.258200     211.0000     175.5100     169.7300
        2512    40.270500     194.0000     174.9100     169.6800
        2513    40.282700     169.0000     174.4600     169.6300
        2514    40.295000     168.0000     174.0900     169.5800
        2515    40.307200     182.0000     173.8000     169.5400
        2516    40.319500     198.0000     173.5500     169.4900
        2517    40.331700     203.0000     173.3400     169.4400
        2518    40.344000     209.0000     173.1600     169.4000
        2519    40.356300     187.0000     173.0100     169.3500
        2520    40.368500     173.0000     172.8900     169.3000
        2521    40.380800     177.0000     172.7800     169.2600
        2522    40.393000     170.0000     172.6900     169.2100
        2523    40.405300     169.0000     172.6200     169.1700
        2524    40.417500     159.0000     172.5600     169.1200
        2525    40.429800     163.0000     172.5200     169.0700
        2526    40.442000     170.0000     172.5000     169.0300
        2527    40.454300     188.0000     172.4900     168.9800
        2528    40.466500     177.0000     172.4900     168.9400
        2529    40.478800     172.0000     172.5200     168.8900
        2530    40.491000     167.0000     172.5700     168.8500
        2531    40.503300     160.0000     172.6500     168.8100
        2532    40.515500     165.0000     172.7700     168.7600
        2533    40.527800     183.0000     172.9500     168.7200
        2534    40.540000     192.0000     173.2300     168.6700
        2535    40.552300     166.0000     173.7200     168.6300
        2536    40.564500     165.0000     174.3400     168.5900
        2537    40.576800     188.0000     175.0200     168.5400
        2538    40.589000     189.0000     176.1200     168.5000
        2539    40.601300     198.0000     177.7000     168.4600
        2540    40.613500     162.0000     178.2700     168.4100
        2541    40.625800     191.0000     176.8000     168.3700
        2542    40.638000     182.0000     176.7900     168.3300
        2543    40.650300     178.0000     178.0400     168.2800
        2544    40.662500     189.0000     180.3200     168.2400
        2545    40.674800     189.0000     183.6600     168.2000
        2546    40.687000     174.0000     188.1800     168.1600
        2547    40.699300     203.0000     193.8600     168.1200
        2548    40.711500     197.0000     200.2600     168.0700
        2549    40.723800     206.0000     205.2900     168.0300
        2550    40.736000     200.0000     206.8200     167.9900
        2551    40.748300     196.0000     203.9900     167.9500
        2552    40.760500     183.0000     198.8700     167.9100
        2553    40.772800     201.0000     195.2000     167.8700
        2554    40.785000     179.0000     194.1700     167.8300
        2555    40.797300     186.0000     195.5200     167.7900
        2556    40.809500     198.0000     198.7600     167.7500
        2557    40.821800     178.0000     203.0900     167.7100
        2558    40.834000     198.0000     206.3500     167.6700
        2559    40.846300     227.0000     209.4000     167.6300
        2560    40.858500     182.0000     213.4300     167.5900
        2561    40.870800     241.0000     221.0000     167.5500
        2562    40.883000     256.0000     236.0000     167.5100
        2563    40.895300     268.0000     261.1900     167.4700
        2564    40.907500     325.0000     296.2700     167.4300
        2565    40.919800     339.0000     338.4400     167.3900
        2566    40.932000     432.0000     387.1800     167.3500
        2567    40.944300     462.0000     431.8200     167.3100
        2568    40.956500     477.0000     447.6100     167.2700
        2569    40.968800     456.0000     415.7200     167.2400
        2570    40.981000     406.0000     357.5200     167.2000
        2571    40.993300     307.0000     309.8600     167.1600
        2572    41.005600     279.0000     286.3700     167.1200
        2573    41.017800     294.0000     282.4300     167.0800
        2574    41.030100     319.0000     290.9100     167.0500
        2575    41.042300     291.0000     306.4400     167.0100
        2576    41.054600     361.0000     319.2200     166.9700
        2577    41.066800     350.0000     315.0000     166.9300
        2578    41.079100     325.0000     288.9000     166.9000
        2579    41.091300     261.0000     254.4700     166.8600
        2580    41.103600     233.0000     226.3500     166.8200
        2581    41.115800     225.0000     207.9500     166.7900
        2582    41.128100     193.0000     196.6600     166.7500
        2583    41.140300     195.0000     189.6300     166.7100
        2584    41.152600     209.0000     185.0600     166.6800
        2585    41.164800     176.0000     181.9500     166.6400
        2586    41.177100     162.0000     179.7600     166.6100
        2587    41.189300     180.0000     178.1800     166.5700
        2588    41.201600     167.0000     177.0100     166.5400
        2589    41.213800     196.0000     176.1400     166.5000
        2590    41.226100     172.0000     175.5200     166.4600
        2591    41.238300     219.0000     175.1100     166.4300
        2592    41.250600     187.0000     174.6700     166.3900
        2593    41.262800     181.0000     174.1000     166.3600
        2594    41.275100     182.0000     173.7700     166.3200
        2595    41.287300     186.0000     173.6000     166.2900
        2596    41.299600     195.0000     173.5400     166.2600
        2597    41.311800     163.0000     173.5500     166.2200
        2598    41.324100     185.0000     173.6500     166.1900
        2599    41.336300     166.0000     173.8400     166.1500
        2600    41.348600     186.0000     174.1200     166.1200
        2601    41.360800     171.0000     174.3800     166.0900
        2602    41.373100     185.0000     174.6700     166.0500
        2603    41.385300     160.0000     175.1300     166.0200
        2604    41.397600     169.0000     175.7300     165.9900
        2605    41.409800     189.0000     176.4400     165.9500
        2606    41.422100     174.0000     177.2800     165.9200
        2607    41.434300     166.0000     178.2600     165.8900
        2608    41.446600     173.0000     179.3000     165.8500
        2609    41.458800     195.0000     180.4800     165.8200
        2610    41.471100     167.0000     181.9400     165.7900
        2611    41.483300     199.0000     183.7800     165.7600
        2612    41.495600     203.0000     185.5600     165.7300
        2613    41.507800     163.0000     188.0600     165.6900
        2614    41.520100     193.0000     192.5000     165.6600
        2615    41.532300     181.0000     199.6400     165.6300
        2616    41.544600     199.0000     210.9200     165.6000
        2617    41.556800     233.0000     228.3600     165.5700
        2618    41.569100     257.0000     253.6200     165.5300
        2619    41.581300     293.0000     286.7800     165.5000
        2620    41.593600     311.0000     326.3800     165.4700
        2621    41.605800     362.0000     368.2900     165.4400
        2622    41.618100     375.0000     402.0500     165.4100
        2623    41.630400     398.0000     405.0400     165.3800
        2624    41.642600     357.0000     369.8700     165.3500
        2625    41.654900     313.0000     318.7800     165.3200
        2626    41.667100     264.0000     281.9300     165.2900
        2627    41.679400     250.0000     265.8100     165.2600
        2628    41.691600     286.0000     265.3400     165.2300
        2629    41.703900     288.0000     274.8000     165.2000
        2630    41.716100     291.0000     288.6100     165.1700
        2631    41.728400     296.0000     298.0900     165.1400
        2632    41.740600     288.0000     292.2700     165.1100
        2633    41.752900     264.0000     268.8800     165.0800
        2634    41.765100     212.0000     239.0700     165.0500
        2635    41.777400     227.0000     215.5200     165.0200
        2636    41.789600     202.0000     200.2800     164.9900
        2637    41.801900     230.0000     190.8100     164.9600
        2638    41.814100     186.0000     184.7900     164.9400
        2639    41.826400     207.0000     180.7900     164.9100
        2640    41.838600     166.0000     178.0100     164.8800
        2641    41.850900     176.0000     175.9800     164.8500
        2642    41.863100     178.0000     174.4700     164.8200
        2643    41.875400     190.0000     173.2900     164.7900
        2644    41.887600     198.0000     172.3500     164.7700
        2645    41.899900     190.0000     171.5900     164.7400
        2646    41.912100     170.0000     170.9700     164.7100
        2647    41.924400     174.0000     170.4500     164.6800
        2648    41.936600     177.0000     170.0100     164.6600
        2649    41.948900     176.0000     169.6400     164.6300
        2650    41.961100     198.0000     169.3300     164.6000
        2651    41.973400     175.0000     169.1000     164.5700
        2652    41.985600     150.0000     168.9400     164.5500
        2653    41.997900     183.0000     168.8000     164.5200
        2654    42.010100     152.0000     168.7400     164.4900
        2655    42.022400     197.0000     168.8000     164.4700
        2656    42.034600     185.0000     168.7200     164.4400
        2657    42.046900     171.0000     168.1400     164.4100
        2658    42.059100     183.0000     167.7700     164.3900
        2659    42.071400     162.0000     167.5800     164.3600
        2660    42.083600     177.0000     167.4600     164.3400
        2661    42.095900     172.0000     167.3700     164.3100
        2662    42.108100     155.0000     167.3000     164.2800
        2663    42.120400     169.0000     167.2700     164.2600
        2664    42.132600     185.0000     167.2800     164.2300
        2665    42.144900     186.0000     167.2000     164.2100
        2666    42.157100     172.0000     166.9100     164.1800
        2667    42.169400     138.0000     166.7000     164.1600
        2668    42.181600     169.0000     166.5800     164.1300
        2669    42.193900     160.0000     166.4800     164.1100
        2670    42.206100     167.0000     166.3900     164.0800
        2671    42.218400     195.0000     166.3100     164.0600
        2672    42.230600     173.0000     166.2300     164.0300
        2673    42.242900     181.0000     166.1600     164.0100
        2674    42.255100     157.0000     166.0800     163.9800
        2675    42.267400     171.0000     166.0200     163.9600
        2676    42.279700     192.0000     165.9500     163.9300
        2677    42.291900     182.0000     165.8900     163.9100
        2678    42.304200     189.0000     165.8300     163.8900
        2679    42.316400     144.0000     165.7700     163.8600
        2680    42.328700     176.0000     165.7200     163.8400
        2681    42.340900     180.0000     165.6600     163.8100
        2682    42.353200     198.0000     165.6200     163.7900
        2683    42.365400     158.0000     165.5700     163.7700
        2684    42.377700     164.0000     165.5300     163.7400
        2685    42.389900     174.0000     165.4900     163.7200
        2686    42.402200     179.0000     165.4500     163.7000
        2687    42.414400     183.0000     165.4200     163.6700
        2688    42.426700     186.0000     165.3900     163.6500
        2689    42.438900     173.0000     165.3600     163.6300
        2690    42.451200     159.0000     165.3400     163.6100
        2691    42.463400     172.0000     165.3200     163.5800
        2692    42.475700     182.0000     165.3100     163.5600
        2693    42.487900     178.0000     165.3000     163.5400
        2694    42.500200     139.0000     165.2900     163.5200
        2695    42.512400     167.0000     165.2800     163.4900
        2696    42.524700     150.0000     165.2800     163.4700
        2697    42.536900     181.0000     165.2800     163.4500
        2698    42.549200     169.0000     165.2900     163.4300
        2699    42.561400     145.0000     165.3400     163.4100
        2700    42.573700     171.0000     165.4200     163.3800
        2701    42.585900     178.0000     165.5100     163.3600
        2702    42.598200     170.0000     165.6900     163.3400
        2703    42.610400     172.0000     166.0000     163.3200
        2704    42.622700     203.0000     166.3100     163.3000
        2705    42.634900     176.0000     166.5100     163.2800
        2706    42.647200     182.0000     167.1100     163.2600
        2707    42.659400     182.0000     168.1700     163.2400
        2708    42.671700     187.0000     169.7300     163.2100
        2709    42.683900     202.0000     171.7200     163.1900
        2710    42.696200     177.0000     172.4300     163.1700
        2711    42.708400     185.0000     171.6400     163.1500
        2712    42.720700     159.0000     169.0300     163.1300
        2713    42.732900     166.0000     167.5700     163.1100
        2714    42.745200     162.0000     167.2200     163.0900
        2715    42.757400     194.0000     167.4300     163.0700
        2716    42.769700     173.0000     168.0000     163.0500
        2717    42.781900     207.0000     168.8800     163.0300
        2718    42.794200     180.0000     170.0400     163.0100
        2719    42.806400     175.0000     170.8200     162.9900
        2720    42.818700     159.0000     171.0200     162.9700
        2721    42.830900     159.0000     170.6600     162.9500
        2722    42.843200     169.0000     171.1200     162.9300
        2723    42.855400     198.0000     173.0100     162.9100
        2724    42.867700     193.0000     176.2500     162.8900
        2725    42.879900     196.0000     180.8200     162.8700
        2726    42.892200     188.0000     186.5800     162.8500
        2727    42.904400     175.0000     193.1600     162.8400
        2728    42.916700     172.0000     199.3400     162.8200
        2729    42.929000     184.0000     202.2200     162.8000
        2730    42.941200     198.0000     199.4400     162.7800
        2731    42.953500     169.0000     192.1700     162.7600
        2732    42.965700     198.0000     185.2500     162.7400
        2733    42.978000     212.0000     181.1500     162.7200
        2734    42.990200     183.0000     179.8800     162.7000
        2735    43.002500     211.0000     180.7100     162.6900
        2736    43.014700     169.0000     182.8300     162.6700
        2737    43.027000     186.0000     185.4100     162.6500
        2738    43.039200     197.0000     187.0700     162.6300
        2739    43.051500     188.0000     186.1100     162.6100
        2740    43.063700     170.0000     181.7500     162.5900
        2741    43.076000     182.0000     177.0400     162.5800
        2742    43.088200     172.0000     173.9900     162.5600
        2743    43.100500     205.0000     172.4000     162.5400
        2744    43.112700     187.0000     171.1200     162.5200
        2745    43.125000     190.0000     169.7900     162.5100
        2746    43.137200     175.0000     169.2300     162.4900
        2747    43.149500     158.0000     169.2000     162.4700
        2748    43.161700     170.0000     169.4100     162.4500
        2749    43.174000     188.0000     169.3500     162.4400
        2750    43.186200     191.0000     169.2000     162.4200
        2751    43.198500     179.0000     169.4400     162.4000
        2752    43.210700     166.0000     169.9500     162.3800
        2753    43.223000     203.0000     170.4800     162.3700
        2754    43.235200     189.0000     170.9100     162.3500
        2755    43.247500     162.0000     171.8400     162.3300
        2756    43.259700     181.0000     173.5000     162.3200
        2757    43.272000     192.0000     176.1400     162.3000
        2758    43.284200     143.0000     180.1600     162.2800
        2759    43.296500     193.0000     185.9400     162.2700
        2760    43.308700     221.0000     193.5700     162.2500
        2761    43.321000     213.0000     202.7900     162.2300
        2762    43.333200     238.0000     212.6500     162.2200
        2763    43.345500     238.0000     220.0100     162.2000
        2764    43.357700     229.0000     220.0400     162.1900
        2765    43.370000     237.0000     212.0800     162.1700
        2766    43.382200     215.0000     202.2500     162.1500
        2767    43.394500     214.0000     195.7000     162.1400
        2768    43.406700     196.0000     193.3900     162.1200
        2769    43.419000     202.0000     194.4600     162.1100
        2770    43.431200     191.0000     198.0100     162.0900
        2771    43.443500     216.0000     203.3100     162.0700
        2772    43.455700     211.0000     209.1400     162.0600
        2773    43.468000     215.0000     213.6500     162.0400
        2774    43.480200     224.0000     216.5200     162.0300
        2775    43.492500     224.0000     221.1200     162.0100
        2776    43.504700     253.0000     231.8200     162.0000
        2777    43.517000     273.0000     250.7000     161.9800
        2778    43.529200     277.0000     277.5500     161.9700
        2779    43.541500     332.0000     310.2300     161.9500
        2780    43.553800     313.0000     342.7800     161.9400
        2781    43.566000     334.0000     362.8100     161.9200
        2782    43.578300     347.0000     357.6600     161.9100
        2783    43.590500     350.0000     328.3200     161.8900
        2784    43.602800     297.0000     291.9300     161.8800
        2785    43.615000     293.0000     264.9400     161.8600
        2786    43.627300     259.0000     252.2400     161.8500
        2787    43.639500     223.0000     252.0000     161.8300
        2788    43.651800     269.0000     260.3900     161.8200
        2789    43.664000     306.0000     273.2500     161.8000
        2790    43.676300     293.0000     284.8300     161.7900
        2791    43.688500     305.0000     288.2500     161.7700
        2792    43.700800     280.0000     279.8600     161.7600
        2793    43.713000     254.0000     266.9600     161.7500
        2794    43.725300     289.0000     260.0300     161.7300
        2795    43.737500     266.0000     262.0600     161.7200
        2796    43.749800     269.0000     271.1400     161.7000
        2797    43.762000     264.0000     279.9900     161.6900
        2798    43.774300     264.0000     277.1000     161.6800
        2799    43.786500     261.0000     258.5100     161.6600
        2800    43.798800     255.0000     235.1600     161.6500
        2801    43.811000     236.0000     217.7700     161.6300
        2802    43.823300     193.0000     208.3800     161.6200
        2803    43.835500     201.0000     206.1900     161.6100
        2804    43.847800     221.0000     208.9600     161.5900
        2805    43.860000     228.0000     214.6500     161.5800
        2806    43.872300     193.0000     220.5400     161.5700
        2807    43.884500     194.0000     221.9400     161.5500
        2808    43.896800     228.0000     215.1700     161.5400
        2809    43.909000     202.0000     203.0300     161.5300
        2810    43.921300     194.0000     191.6200     161.5100
        2811    43.933500     180.0000     183.6700     161.5000
        2812    43.945800     201.0000     178.7200     161.4900
        2813    43.958000     162.0000     175.7000     161.4700
        2814    43.970300     171.0000     173.8000     161.4600
        2815    43.982500     177.0000     172.4200     161.4500
        2816    43.994800     149.0000     171.4000     161.4300
        2817    44.007000     158.0000     170.7300     161.4200
        2818    44.019300     181.0000     170.2800     161.4100
        2819    44.031500     186.0000     169.9900     161.3900
        2820    44.043800     157.0000     169.8200     161.3800
        2821    44.056000     202.0000     169.7500     161.3700
        2822    44.068300     180.0000     169.7800     161.3600
        2823    44.080500     179.0000     169.9000     161.3400
        2824    44.092800     195.0000     170.0800     161.3300
        2825    44.105000     183.0000     170.3000     161.3200
        2826    44.117300     204.0000     170.6300     161.3100
        2827    44.129500     186.0000     171.1000     161.2900
        2828    44.141800     183.0000     171.6900     161.2800
        2829    44.154000     170.0000     172.4000     161.2700
        2830    44.166300     199.0000     173.2300     161.2600
        2831    44.178600     168.0000     174.1700     161.2400
        2832    44.190800     172.0000     175.2000     161.2300
        2833    44.203100     144.0000     176.2900     161.2200
        2834    44.215300     171.0000     177.4300     161.2100
        2835    44.227600     174.0000     178.6500     161.2000
        2836    44.239800     190.0000     180.0400     161.1800
        2837    44.252100     203.0000     181.7800     161.1700
        2838    44.264300     202.0000     184.1300     161.1600
        2839    44.276600     202.0000     187.5000     161.1500
        2840    44.288800     212.0000     192.4900     161.1400
        2841    44.301100     233.0000     199.5400     161.1200
        2842    44.313300     234.0000     210.9800     161.1100
        2843    44.325600     263.0000     228.9200     161.1000
        2844    44.337800     305.0000     256.5300     161.0900
        2845    44.350100     319.0000     296.2600     161.0800
        2846    44.362300     360.0000     348.3900     161.0700
        2847    44.374600     435.0000     410.8900     161.0500
        2848    44.386800     530.0000     474.3700     161.0400
        2849    44.399100     523.0000     511.8000     161.0300
        2850    44.411300     534.0000     492.1000     161.0200
        2851    44.423600     472.0000     424.3900     161.0100
        2852    44.435800     388.0000     353.8600     161.0000
        2853    44.448100     294.0000     308.5700     160.9800
        2854    44.460300     318.0000     290.3300     160.9700
        2855    44.472600     303.0000     292.4800     160.9600
        2856    44.484800     333.0000     308.5700     160.9500
        2857    44.497100     363.0000     332.5900     160.9400
        2858    44.509300     377.0000     354.0600     160.9300
        2859    44.521600     373.0000     356.6100     160.9200
        2860    44.533800     384.0000     332.5900     160.9100
        2861    44.546100     302.0000     296.5300     160.8900
        2862    44.558300     295.0000     267.9400     160.8800
        2863    44.570600     249.0000     253.2700     160.8700
        2864    44.582800     256.0000     249.7700     160.8600
        2865    44.595100     238.0000     251.5800     160.8500
        2866    44.607300     251.0000     250.3700     160.8400
        2867    44.619600     241.0000     239.6100     160.8300
        2868    44.631800     174.0000     222.6300     160.8200
        2869    44.644100     197.0000     207.7700     160.8100
        2870    44.656300     192.0000     198.7000     160.8000
        2871    44.668600     174.0000     194.9200     160.7800
        2872    44.680800     188.0000     194.9500     160.7700
        2873    44.693100     192.0000     197.6000     160.7600
        2874    44.705300     215.0000     201.6700     160.7500
        2875    44.717600     229.0000     204.9100     160.7400
        2876    44.729800     188.0000     204.1000     160.7300
        2877    44.742100     187.0000     198.4500     160.7200
        2878    44.754300     193.0000     191.3600     160.7100
        2879    44.766600     200.0000     186.3100     160.7000
        2880    44.778800     203.0000     184.1200     160.6900
        2881    44.791100     178.0000     184.1300     160.6800
        2882    44.803300     207.0000     185.3800     160.6700
        2883    44.815600     190.0000     186.4200     160.6600
        2884    44.827800     182.0000     185.4500     160.6500
        2885    44.840100     173.0000     182.5500     160.6300
        2886    44.852400     186.0000     179.6000     160.6200
        2887    44.864600     163.0000     177.3400     160.6100
        2888    44.876900     208.0000     174.8400     160.6000
        2889    44.889100     186.0000     173.9000     160.5900
        2890    44.901400     172.0000     174.2300     160.5800
        2891    44.913600     178.0000     175.2400     160.5700
        2892    44.925900     196.0000     176.4400     160.5600
        2893    44.938100     173.0000     177.0800     160.5500
        2894    44.950400     178.0000     176.6100     160.5400
        2895    44.962600     184.0000     175.5000     160.5300
        2896    44.974900     164.0000     174.5900     160.5200
        2897    44.987100     190.0000     173.8100     160.5100
        2898    44.999400     172.0000     173.1800     160.5000
        2899    45.011600     208.0000     173.3100     160.4900
        2900    45.023900     184.0000     173.9500     160.4800
        2901    45.036100     186.0000     174.6600     160.4700
        2902    45.048400     169.0000     175.1700     160.4600
        2903    45.060600     173.0000     175.7500     160.4500
        2904    45.072900     167.0000     176.5000     160.4400
        2905    45.085100     184.0000     177.7600     160.4300
        2906    45.097400     168.0000     179.6700     160.4200
        2907    45.109600     172.0000     182.4700     160.4100
        2908    45.121900     195.0000     186.6600     160.4000
        2909    45.134100     218.0000     193.0200     160.3900
        2910    45.146400     230.0000     202.8100     160.3800
        2911    45.158600     234.0000     217.8600     160.3700
        2912    45.170900     231.0000     240.5800     160.3600
        2913    45.183100     284.0000     272.7500     160.3500
        2914    45.195400     339.0000     314.4200     160.3400
        2915    45.207600     320.0000     363.5000     160.3300
        2916    45.219900     425.0000     411.2600     160.3200
        2917    45.232100     448.0000     436.2000     160.3100
        2918    45.244400     391.0000     417.2600     160.3000
        2919    45.256600     360.0000     364.3100     160.2900
        2920    45.268900     301.0000     310.5400     160.2800
        2921    45.281100     295.0000     275.6600     160.2700
        2922    45.293400     248.0000     260.9900     160.2600
        2923    45.305600     265.0000     261.8000     160.2500
        2924    45.317900     245.0000     273.2800     160.2400
        2925    45.330100     282.0000     290.8300     160.2300
        2926    45.342400     273.0000     306.7600     160.2200
        2927    45.354600     330.0000     308.9400     160.2100
        2928    45.366900     306.0000     290.1300     160.2000
        2929    45.379100     252.0000     258.7600     160.1900
        2930    45.391400     248.0000     229.3600     160.1800
        2931    45.403600     201.0000     208.3100     160.1700
        2932    45.415900     150.0000     194.8200     160.1600
        2933    45.428100     222.0000     186.2900     160.1500
        2934    45.440400     191.0000     180.7300     160.1400
        2935    45.452600     168.0000     176.9500     160.1300
        2936    45.464900     168.0000     174.2800     160.1200
        2937    45.477100     180.0000     172.3200     160.1100
        2938    45.489400     171.0000     170.8400     160.1000
        2939    45.501700     147.0000     169.6900     160.0900
        2940    45.513900     165.0000     168.7700     160.0800
        2941    45.526200     165.0000     168.0000     160.0700
        2942    45.538400     164.0000     167.3800     160.0600
        2943    45.550700     167.0000     166.8700     160.0500
        2944    45.562900     181.0000     166.4600     160.0400
        2945    45.575200     170.0000     166.1100     160.0300
        2946    45.587400     172.0000     165.8300     160.0200
        2947    45.599700     174.0000     165.6000     160.0100
        2948    45.611900     173.0000     165.4100     160.0000
        2949    45.624200     155.0000     165.2700     159.9900
        2950    45.636400     162.0000     165.2000     159.9800
        2951    45.648700     165.0000     165.2400     159.9700
        2952    45.660900     186.0000     165.4100     159.9600
        2953    45.673200     168.0000     165.6300     159.9500
        2954    45.685400     152.0000     166.0800     159.9400
        2955    45.697700     171.0000     166.9000     159.9300
        2956    45.709900     158.0000     167.2900     159.9200
        2957    45.722200     163.0000     166.1200     159.9100
        2958    45.734400     159.0000     165.5700     159.9000
        2959    45.746700     178.0000     165.7000     159.8900
        2960    45.758900     186.0000     166.2600     159.8800
        2961    45.771200     157.0000     167.3000     159.8700
        2962    45.783400     167.0000     168.9200     159.8600
        2963    45.795700     161.0000     171.1800     159.8500
        2964    45.807900     191.0000     174.1000     159.8400
        2965    45.820200     155.0000     177.4600     159.8300
        2966    45.832400     176.0000     179.8400     159.8200
        2967    45.844700     172.0000     179.4400     159.8100
        2968    45.856900     171.0000     176.6200     159.8000
        2969    45.869200     145.0000     173.0900     159.7900
        2970    45.881400     187.0000     170.4700     159.7800
        2971    45.893700     160.0000     169.1300     159.7700
        2972    45.905900     164.0000     168.8300     159.7600
        2973    45.918200     170.0000     169.2800     159.7500
        2974    45.930400     166.0000     170.2500     159.7400
        2975    45.942700     185.0000     171.4500     159.7300
        2976    45.954900     155.0000     172.3200     159.7200
        2977    45.967200     167.0000     172.0900     159.7100
        2978    45.979400     170.0000     170.6700     159.7000
        2979    45.991700     162.0000     168.9000     159.6900
        2980    46.003900     168.0000     167.5100     159.6800
        2981    46.016200     175.0000     166.6500     159.6700
        2982    46.028400     190.0000     166.1700     159.6600
        2983    46.040700     176.0000     165.9200     159.6500
        2984    46.052900     150.0000     165.8100     159.6400
        2985    46.065200     180.0000     165.8000     159.6300
        2986    46.077400     172.0000     165.8400     159.6200
        2987    46.089700     176.0000     165.9300     159.6100
        2988    46.101900     157.0000     166.0600     159.6000
        2989    46.114200     165.0000     166.2100     159.5900
        2990    46.126500     146.0000     166.4000     159.5800
        2991    46.138700     173.0000     166.5500     159.5600
        2992    46.151000     146.0000     166.6900     159.5500
        2993    46.163200     202.0000     166.8700     159.5400
        2994    46.175500     170.0000     167.0800     159.5300
        2995    46.187700     154.0000     167.3000     159.5200
        2996    46.200000     182.0000     167.5300     159.5100
        2997    46.212200     159.0000     167.7700     159.5000
        2998    46.224500     172.0000     168.0100     159.4900
        2999    46.236700     178.0000     168.2700     159.4800
        3000    46.249000     175.0000     168.5200     159.4700
        3001    46.261200     164.0000     168.7600     159.4600
        3002    46.273500     181.0000     168.9900     159.4500
        3003    46.285700     181.0000     169.2400     159.4400
        3004    46.298000     194.0000     169.5400     159.4300
        3005    46.310200     177.0000     169.8900     159.4200
        3006    46.322500     174.0000     170.2900     159.4100
        3007    46.334700     187.0000     170.8200     159.4000
        3008    46.347000     162.0000     171.5400     159.3900
        3009    46.359200     168.0000     172.2900     159.3800
        3010    46.371500     169.0000     172.9300     159.3600
        3011    46.383700     191.0000     174.1700     159.3500
        3012    46.396000     173.0000     176.1100     159.3400
        3013    46.408200     186.0000     178.7000     159.3300
        3014    46.420500     188.0000     181.6300     159.3200
        3015    46.432700     188.0000     184.4700     159.3100
        3016    46.445000     184.0000     186.2900     159.3000
        3017    46.457200     156.0000     185.7100     159.2900
        3018    46.469500     176.0000     183.1500     159.2800
        3019    46.481700     177.0000     180.3900     159.2700
        3020    46.494000     176.0000     178.6100     159.2600
        3021    46.506200     163.0000     178.1300     159.2500
        3022    46.518500     174.0000     178.7000     159.2300
        3023    46.530700     177.0000     180.0400     159.2200
        3024    46.543000     183.0000     181.8700     159.2100
        3025    46.555200     180.0000     183.8800     159.2000
        3026    46.567500     201.0000     185.5900     159.1900
        3027    46.579700     207.0000     186.3800     159.1800
        3028    46.592000     166.0000     186.4100     159.1700
        3029    46.604200     168.0000     186.5000     159.1600
        3030    46.616500     182.0000     187.2300     159.1400
        3031    46.628700     188.0000     188.6000     159.1300
        3032    46.641000     172.0000     190.3800     159.1200
        3033    46.653200     190.0000     192.4000     159.1100
        3034    46.665500     189.0000     194.6000     159.1000
        3035    46.677700     160.0000     197.0600     159.0900
        3036    46.690000     183.0000     200.0300     159.0800
        3037    46.702200     203.0000     203.9100     159.0700
        3038    46.714500     191.0000     209.3000     159.0500
        3039    46.726700     209.0000     217.0100     159.0400
        3040    46.739000     225.0000     228.3100     159.0300
        3041    46.751300     263.0000     245.2400     159.0200
        3042    46.763500     296.0000     271.1900     159.0100
        3043    46.775800     357.0000     311.5100     159.0000
        3044    46.788000     396.0000     373.4100     158.9800
        3045    46.800300     491.0000     463.2300     158.9700
        3046    46.812500     572.0000     582.8100     158.9600
        3047    46.824800     760.0000     727.9200     158.9500
        3048    46.837000     938.0000     877.8800     158.9400
        3049    46.849300    1048.0000     974.2700     158.9300
        3050    46.861500     990.0000     944.6700     158.9100
        3051    46.873800     825.0000     796.8200     158.9000
        3052    46.886000     626.0000     626.7600     158.8900
        3053    46.898300     545.0000     505.5800     158.8800
        3054    46.910500     403.0000     444.7900     158.8700
        3055    46.922800     418.0000     433.0800     158.8500
        3056    46.935000     458.0000     457.1900     158.8400
        3057    46.947300     492.0000     505.7900     158.8300
        3058    46.959500     581.0000     563.9200     158.8200
        3059    46.971800     590.0000     602.4500     158.8000
        3060    46.984000     565.0000     585.7300     158.7900
        3061    46.996300     516.0000     510.8400     158.7800
        3062    47.008500     381.0000     417.9300     158.7700
        3063    47.020800     340.0000     343.2300     158.7600
        3064    47.033000     282.0000     294.6000     158.7400
        3065    47.045300     243.0000     265.4300     158.7300
        3066    47.057500     258.0000     247.1900     158.7200
        3067    47.069800     205.0000     233.1300     158.7100
        3068    47.082000     226.0000     220.0800     158.6900
        3069    47.094300     216.0000     208.4900     158.6800
        3070    47.106500     188.0000     199.5700     158.6700
        3071    47.118800     208.0000     193.4600     158.6500
        3072    47.131000     191.0000     189.6600     158.6400
        3073    47.143300     160.0000     187.5000     158.6300
        3074    47.155500     179.0000     186.5900     158.6200
        3075    47.167800     178.0000     186.4100     158.6000
        3076    47.180000     193.0000     186.2000     158.5900
        3077    47.192300     210.0000     184.9400     158.5800
        3078    47.204500     183.0000     182.2300     158.5600
        3079    47.216800     162.0000     178.8100     158.5500
        3080    47.229000     172.0000     175.7000     158.5400
        3081    47.241300     191.0000     173.3500     158.5300
        3082    47.253500     177.0000     171.6600     158.5100
        3083    47.265800     188.0000     170.4400     158.5000
        3084    47.278000     169.0000     169.5200     158.4900
        3085    47.290300     168.0000     168.8100     158.4700
        3086    47.302500     163.0000     168.2400     158.4600
        3087    47.314800     177.0000     167.7800     158.4500
        3088    47.327000     158.0000     167.4000     158.4300
        3089    47.339300     180.0000     167.1000     158.4200
        3090    47.351500     171.0000     166.8500     158.4100
        3091    47.363800     163.0000     166.6700     158.3900
        3092    47.376000     157.0000     166.5500     158.3800
        3093    47.388300     155.0000     166.5100     158.3700
        3094    47.400600     165.0000     166.6000     158.3500
        3095    47.412800     152.0000     167.0000     158.3400
        3096    47.425100     163.0000     167.8300     158.3200
        3097    47.437300     168.0000     168.8500     158.3100
        3098    47.449600     154.0000     170.6300     158.3000
        3099    47.461800     176.0000     173.5700     158.2800
        3100    47.474100     174.0000     175.2700     158.2700
        3101    47.486300     174.0000     171.1900     158.2500
        3102    47.498600     164.0000     168.5100     158.2400
        3103    47.510800     158.0000     167.7800     158.2300
        3104    47.523100     138.0000     167.8300     158.2100
        3105    47.535300     164.0000     168.2500     158.2000
        3106    47.547600     178.0000     169.0000     158.1800
        3107    47.559800     178.0000     170.0000     158.1700
        3108    47.572100     175.0000     171.3600     158.1600
        3109    47.584300     174.0000     173.3000     158.1400
        3110    47.596600     188.0000     175.1500     158.1300
        3111    47.608800     156.0000     174.7100     158.1100
        3112    47.621100     185.0000     173.8500     158.1000
        3113    47.633300     173.0000     174.0900     158.0800
        3114    47.645600     179.0000     174.7300     158.0700
        3115    47.657800     177.0000     175.4800     158.0500
        3116    47.670100     180.0000     176.4500     158.0400
        3117    47.682300     167.0000     177.6900     158.0200
        3118    47.694600     172.0000     179.3500     158.0100
        3119    47.706800     178.0000     181.6800     157.9900
        3120    47.719100     172.0000     185.0000     157.9800
        3121    47.731300     184.0000     189.8300     157.9600
        3122    47.743600     205.0000     197.0500     157.9500
        3123    47.755800     235.0000     208.0800     157.9300
        3124    47.768100     235.0000     225.1400     157.9200
        3125    47.780300     239.0000     251.1500     157.9000
        3126    47.792600     311.0000     288.7000     157.8900
        3127    47.804800     354.0000     338.4800     157.8700
        3128    47.817100     403.0000     398.3700     157.8600
        3129    47.829300     445.0000     457.6800     157.8400
        3130    47.841600     474.0000     489.7700     157.8300
        3131    47.853800     526.0000     467.9000     157.8100
        3132    47.866100     443.0000     403.7300     157.8000
        3133    47.878300     378.0000     337.3900     157.7800
        3134    47.890600     293.0000     292.5400     157.7600
        3135    47.902800     277.0000     271.0300     157.7500
        3136    47.915100     221.0000     267.9200     157.7300
        3137    47.927300     264.0000     278.5400     157.7200
        3138    47.939600     266.0000     298.9500     157.7000
        3139    47.951800     332.0000     323.6700     157.6900
        3140    47.964100     341.0000     341.4200     157.6700
        3141    47.976300     356.0000     337.5500     157.6500
        3142    47.988600     327.0000     309.2600     157.6400
        3143    48.000800     294.0000     272.2300     157.6200
        3144    48.013100     229.0000     241.9500     157.6000
        3145    48.025400     212.0000     222.0500     157.5900
        3146    48.037600     216.0000     209.8400     157.5700
        3147    48.049900     170.0000     202.0500     157.5600
        3148    48.062100     180.0000     196.6800     157.5400
        3149    48.074400     184.0000     193.0700     157.5200
        3150    48.086600     178.0000     191.1800     157.5100
        3151    48.098900     208.0000     191.0000     157.4900
        3152    48.111100     177.0000     192.4900     157.4700
        3153    48.123400     194.0000     195.8900     157.4600
        3154    48.135600     189.0000     202.1500     157.4400
        3155    48.147900     236.0000     212.6300     157.4200
        3156    48.160100     230.0000     229.4100     157.4100
        3157    48.172400     284.0000     255.1400     157.3900
        3158    48.184600     303.0000     292.0900     157.3700
        3159    48.196900     332.0000     340.8800     157.3500
        3160    48.209100     423.0000     399.2600     157.3400
        3161    48.221400     474.0000     455.8200     157.3200
        3162    48.233600     470.0000     483.0100     157.3000
        3163    48.245900     501.0000     456.1900     157.2900
        3164    48.258100     435.0000     390.5700     157.2700
        3165    48.270400     373.0000     325.8900     157.2500
        3166    48.282600     293.0000     283.1000     157.2300
        3167    48.294900     251.0000     262.7900     157.2200
        3168    48.307100     229.0000     259.9400     157.2000
        3169    48.319400     279.0000     270.1400     157.1800
        3170    48.331600     296.0000     289.7100     157.1600
        3171    48.343900     346.0000     313.3900     157.1400
        3172    48.356100     350.0000     330.1300     157.1300
        3173    48.368400     312.0000     325.4700     157.1100
        3174    48.380600     338.0000     296.8200     157.0900
        3175    48.392900     282.0000     259.3400     157.0700
        3176    48.405100     227.0000     228.0500     157.0600
        3177    48.417400     206.0000     206.8200     157.0400
        3178    48.429600     224.0000     193.3500     157.0200
        3179    48.441900     196.0000     184.7600     157.0000
        3180    48.454100     171.0000     179.0600     156.9800
        3181    48.466400     170.0000     175.1100     156.9600
        3182    48.478600     158.0000     172.2700     156.9500
        3183    48.490900     153.0000     170.1400     156.9300
        3184    48.503100     148.0000     168.5000     156.9100
        3185    48.515400     161.0000     167.2100     156.8900
        3186    48.527600     171.0000     166.1600     156.8700
        3187    48.539900     166.0000     165.3000     156.8500
        3188    48.552100     160.0000     164.5800     156.8300
        3189    48.564400     149.0000     163.9700     156.8100
        3190    48.576600     170.0000     163.4400     156.8000
        3191    48.588900     147.0000     162.9900     156.7800
        3192    48.601100     146.0000     162.6000     156.7600
        3193    48.613400     154.0000     162.2600     156.7400
        3194    48.625600     160.0000     161.9500     156.7200
        3195    48.637900     173.0000     161.6800     156.7000
        3196    48.650100     161.0000     161.4300     156.6800
        3197    48.662400     167.0000     161.2200     156.6600
        3198    48.674700     167.0000     161.0200     156.6400
        3199    48.686900     151.0000     160.8400     156.6200
        3200    48.699100     129.0000     160.6800     156.6000
        3201    48.711400     169.0000     160.5400     156.5800
        3202    48.723700     137.0000     160.4100     156.5600
        3203    48.735900     148.0000     160.2900     156.5400
        3204    48.748200     137.0000     160.1800     156.5200
        3205    48.760400     173.0000     160.0800     156.5000
        3206    48.772700     157.0000     159.9900     156.4800
        3207    48.784900     173.0000     159.9100     156.4600
        3208    48.797200     165.0000     159.8300     156.4400
        3209    48.809400     150.0000     159.7600     156.4200
        3210    48.821700     159.0000     159.7000     156.4000
        3211    48.833900     173.0000     159.6500     156.3800
        3212    48.846200     160.0000     159.6200     156.3600
        3213    48.858400     153.0000     159.6000     156.3400
        3214    48.870700     180.0000     159.6200     156.3200
        3215    48.882900     183.0000     159.6500     156.3000
        3216    48.895200     148.0000     159.7500     156.2800
        3217    48.907400     165.0000     159.9400     156.2600
        3218    48.919700     143.0000     160.1200     156.2400
        3219    48.931900     172.0000     160.1400     156.2200
        3220    48.944200     152.0000     160.3000     156.2000
        3221    48.956400     153.0000     160.7600     156.1800
        3222    48.968700     155.0000     161.6300     156.1600
        3223    48.980900     166.0000     162.4900     156.1300
        3224    48.993200     155.0000     161.5000     156.1100
        3225    49.005400     136.0000     160.3000     156.0900
        3226    49.017700     182.0000     159.9200     156.0700
        3227    49.029900     162.0000     159.8600     156.0500
        3228    49.042200     133.0000     159.9500     156.0300
        3229    49.054400     163.0000     160.0200     156.0100
        3230    49.066700     145.0000     160.0900     155.9900
        3231    49.078900     174.0000     160.2800     155.9600
        3232    49.091200     144.0000     160.6400     155.9400
        3233    49.103400     165.0000     161.1600     155.9200
        3234    49.115700     161.0000     161.3600     155.9000
        3235    49.127900     161.0000     160.8300     155.8800
        3236    49.140200     168.0000     160.5000     155.8600
        3237    49.152400     141.0000     160.4900     155.8300
        3238    49.164700     161.0000     160.6300     155.8100
        3239    49.176900     169.0000     160.8500     155.7900
        3240    49.189200     142.0000     161.1200     155.7700
        3241    49.201400     138.0000     161.4100     155.7400
        3242    49.213700     152.0000     161.6400     155.7200
        3243    49.225900     146.0000     161.7200     155.7000
        3244    49.238200     136.0000     161.6600     155.6800
        3245    49.250400     164.0000     161.5800     155.6600
        3246    49.262700     179.0000     161.5600     155.6300
        3247    49.274900     153.0000     161.6700     155.6100
        3248    49.287200     147.0000     161.9400     155.5900
        3249    49.299400     169.0000     162.4100     155.5600
        3250    49.311700     162.0000     163.0000     155.5400
        3251    49.324000     161.0000     163.9200     155.5200
        3252    49.336200     168.0000     165.2500     155.5000
        3253    49.348500     181.0000     165.7800     155.4700
        3254    49.360700     148.0000     164.1800     155.4500
        3255    49.373000     139.0000     163.2300     155.4300
        3256    49.385200     159.0000     162.9100     155.4000
        3257    49.397500     165.0000     162.8500     155.3800
        3258    49.409700     159.0000     162.9300     155.3600
        3259    49.422000     162.0000     163.1100     155.3300
        3260    49.434200     140.0000     163.3800     155.3100
        3261    49.446500     180.0000     163.7400     155.2900
        3262    49.458700     161.0000     164.2700     155.2600
        3263    49.471000     166.0000     164.9100     155.2400
        3264    49.483200     143.0000     164.9200     155.2200
        3265    49.495500     148.0000     164.3400     155.1900
        3266    49.507700     165.0000     164.1400     155.1700
        3267    49.520000     162.0000     164.2200     155.1400
        3268    49.532200     182.0000     164.4200     155.1200
        3269    49.544500     148.0000     164.6900     155.1000
        3270    49.556700     177.0000     165.0300     155.0700
        3271    49.569000     175.0000     165.4800     155.0500
        3272    49.581200     181.0000     166.1500     155.0200
        3273    49.593500     175.0000     167.2500     155.0000
        3274    49.605700     160.0000     168.6100     154.9700
        3275    49.618000     156.0000     170.5200     154.9500
        3276    49.630200     148.0000     173.4100     154.9300
        3277    49.642500     178.0000     175.9900     154.9000
        3278    49.654700     159.0000     173.2900     154.8800
        3279    49.667000     188.0000     171.0700     154.8500
        3280    49.679200     134.0000     171.3800     154.8300
        3281    49.691500     178.0000     173.1900     154.8000
        3282    49.703700     186.0000     176.3900     154.7800
        3283    49.716000     184.0000     181.4800     154.7500
        3284    49.728200     187.0000     189.2700     154.7300
        3285    49.740500     207.0000     200.5000     154.7000
        3286    49.752700     231.0000     215.6700     154.6800
        3287    49.765000     241.0000     234.3700     154.6500
        3288    49.777200     271.0000     252.8900     154.6300
        3289    49.789500     296.0000     263.7000     154.6000
        3290    49.801700     272.0000     261.9400     154.5800
        3291    49.814000     252.0000     247.3900     154.5500
        3292    49.826200     260.0000     227.6400     154.5200
        3293    49.838500     253.0000     211.0300     154.5000
        3294    49.850700     207.0000     200.7600     154.4700
        3295    49.863000     189.0000     196.4700     154.4500
        3296    49.875200     207.0000     196.9900     154.4200
        3297    49.887500     204.0000     201.2100     154.4000
        3298    49.899700     206.0000     207.9600     154.3700
        3299    49.912000     206.0000     215.1600     154.3400
        3300    49.924200     222.0000     219.3500     154.3200
        3301    49.936500     213.0000     217.3200     154.2900
        3302    49.948700     200.0000     209.2900     154.2600
        3303    49.961000     202.0000     198.6800     154.2400
        3304    49.973300     193.0000     189.3900     154.2100
        3305    49.985500     165.0000     183.0700     154.1900
        3306    49.997800     174.0000     179.2200     154.1600
        3307    50.010000     172.0000     177.1300     154.1300
        3308    50.022300     148.0000     176.3700     154.1100
        3309    50.034500     160.0000     176.7300     154.0800
        3310    50.046800     177.0000     178.2800     154.0500
        3311    50.059000     184.0000     181.3100     154.0300
        3312    50.071300     204.0000     186.5100     154.0000
        3313    50.083500     189.0000     194.9100     153.9700
        3314    50.095800     223.0000     207.1200     153.9400
        3315    50.108000     229.0000     226.4500     153.9200
        3316    50.120300     240.0000     253.9800     153.8900
        3317    50.132500     317.0000     288.0200     153.8600
        3318    50.144800     340.0000     324.2800     153.8400
        3319    50.157000     329.0000     354.0700     153.8100
        3320    50.169300     358.0000     358.3400     153.7800
        3321    50.181500     310.0000     330.2000     153.7500
        3322    50.193800     293.0000     287.6200     153.7300
        3323    50.206000     239.0000     251.6600     153.7000
        3324    50.218300     217.0000     229.4800     153.6700
        3325    50.230500     199.0000     219.6900     153.6400
        3326    50.242800     226.0000     219.6700     153.6200
        3327    50.255000     197.0000     227.3100     153.5900
        3328    50.267300     222.0000     240.0300     153.5600
        3329    50.279500     263.0000     254.6700     153.5300
        3330    50.291800     212.0000     265.7200     153.5000
        3331    50.304000     268.0000     264.3900     153.4800
        3332    50.316300     236.0000     248.2700     153.4500
        3333    50.328500     205.0000     225.6700     153.4200
        3334    50.340800     205.0000     205.9300     153.3900
        3335    50.353000     186.0000     192.1400     153.3600
        3336    50.365300     180.0000     183.3200     153.3300
        3337    50.377500     187.0000     177.8000     153.3100
        3338    50.389800     180.0000     174.3500     153.2800
        3339    50.402000     172.0000     172.2600     153.2500
        3340    50.414300     161.0000     171.1500     153.2200
        3341    50.426500     168.0000     170.8800     153.1900
        3342    50.438800     141.0000     171.5000     153.1600
        3343    50.451000     162.0000     173.2200     153.1300
        3344    50.463300     193.0000     176.5100     153.1000
        3345    50.475500     139.0000     182.0600     153.0800
        3346    50.487800     171.0000     190.5700     153.0500
        3347    50.500000     196.0000     202.3900     153.0200
        3348    50.512300     232.0000     217.1100     152.9900
        3349    50.524500     205.0000     232.2100     152.9600
        3350    50.536800     289.0000     241.1000     152.9300
        3351    50.549000     249.0000     236.7300     152.9000
        3352    50.561300     215.0000     221.0600     152.8700
        3353    50.573500     211.0000     203.7400     152.8400
        3354    50.585800     215.0000     191.1300     152.8100
        3355    50.598000     192.0000     184.1500     152.7800
        3356    50.610300     171.0000     181.6900     152.7500
        3357    50.622600     191.0000     182.8100     152.7200
        3358    50.634800     175.0000     186.8200     152.6900
        3359    50.647100     199.0000     192.6800     152.6600
        3360    50.659300     200.0000     198.4500     152.6300
        3361    50.671600     170.0000     201.5200     152.6000
        3362    50.683800     207.0000     198.6500     152.5700
        3363    50.696100     171.0000     190.4600     152.5400
        3364    50.708300     177.0000     181.1400     152.5100
        3365    50.720600     171.0000     173.7700     152.4800
        3366    50.732800     179.0000     168.8500     152.4500
        3367    50.745100     164.0000     165.7300     152.4200
        3368    50.757300     182.0000     163.7800     152.3900
        3369    50.769600     169.0000     162.5600     152.3600
        3370    50.781800     140.0000     161.7000     152.3300
        3371    50.794100     151.0000     160.9200     152.3000
        3372    50.806300     170.0000     160.3800     152.2700
        3373    50.818600     173.0000     160.0900     152.2400
        3374    50.830800     151.0000     159.9600     152.2100
        3375    50.843100     148.0000     159.8100     152.1800
        3376    50.855300     149.0000     159.5900     152.1500
        3377    50.867600     147.0000     159.5100     152.1200
        3378    50.879800     144.0000     159.5200     152.0900
        3379    50.892100     172.0000     159.5900     152.0500
        3380    50.904300     145.0000     159.6900     152.0200
        3381    50.916600     182.0000     159.8500     151.9900
        3382    50.928800     141.0000     160.0700     151.9600
        3383    50.941100     144.0000     160.3800     151.9300
        3384    50.953300     150.0000     160.8300     151.9000
        3385    50.965600     178.0000     161.4600     151.8700
        3386    50.977800     165.0000     162.2600     151.8400
        3387    50.990100     174.0000     163.3300     151.8100
        3388    51.002300     158.0000     164.8900     151.7700
        3389    51.014600     171.0000     167.1600     151.7400
        3390    51.026800     164.0000     170.4600     151.7100
        3391    51.039100     200.0000     175.1400     151.6800
        3392    51.051300     194.0000     181.6700     151.6500
        3393    51.063600     192.0000     190.8100     151.6200
        3394    51.075800     193.0000     202.4600     151.5800
        3395    51.088100     226.0000     215.3200     151.5500
        3396    51.100300     208.0000     225.4900     151.5200
        3397    51.112600     240.0000     226.9900     151.4900
        3398    51.124800     225.0000     218.2200     151.4600
        3399    51.137100     189.0000     205.4000     151.4200
        3400    51.149300     202.0000     195.2600     151.3900
        3401    51.161600     173.0000     190.0500     151.3600
        3402    51.173800     231.0000     189.5100     151.3300
        3403    51.186100     195.0000     193.1800     151.3000
        3404    51.198300     174.0000     201.3200     151.2600
        3405    51.210600     230.0000     214.6700     151.2300
        3406    51.222800     240.0000     234.1500     151.2000
        3407    51.235100     274.0000     260.0900     151.1700
        3408    51.247300     311.0000     291.1000     151.1300
        3409    51.259600     381.0000     324.9900     151.1000
        3410    51.271900     416.0000     360.1100     151.0700
        3411    51.284100     376.0000     387.3400     151.0400
        3412    51.296400     422.0000     386.4900     151.0000
        3413    51.308600     380.0000     350.5700     150.9700
        3414    51.320900     329.0000     300.3500     150.9400
        3415    51.333100     285.0000     258.7900     150.9000
        3416    51.345400     249.0000     233.0200     150.8700
        3417    51.357600     203.0000     221.0200     150.8400
        3418    51.369900     208.0000     219.7700     150.8100
        3419    51.382100     217.0000     227.1600     150.7700
        3420    51.394400     263.0000     241.2700     150.7400
        3421    51.406600     286.0000     259.5700     150.7100
        3422    51.418900     311.0000     276.5100     150.6700
        3423    51.431100     292.0000     281.6500     150.6400
        3424    51.443400     257.0000     268.8800     150.6100
        3425    51.455600     221.0000     245.3400     150.5700
        3426    51.467900     189.0000     222.6200     150.5400
        3427    51.480100     200.0000     206.2900     150.5100
        3428    51.492400     188.0000     194.2900     150.4700
        3429    51.504600     198.0000     184.6400     150.4400
        3430    51.516900     186.0000     177.1900     150.4100
        3431    51.529100     173.0000     172.0200     150.3700
        3432    51.541400     151.0000     168.8200     150.3400
        3433    51.553600     140.0000     167.1400     150.3000
        3434    51.565900     160.0000     166.3900     150.2700
        3435    51.578100     166.0000     165.9400     150.2400
        3436    51.590400     173.0000     165.6600     150.2000
        3437    51.602600     186.0000     165.3400     150.1700
        3438    51.614900     161.0000     165.0900     150.1400
        3439    51.627100     176.0000     164.3000     150.1000
        3440    51.639400     174.0000     162.6800     150.0700
        3441    51.651600     158.0000     160.7500     150.0300
        3442    51.663900     164.0000     159.0900     150.0000
        3443    51.676100     148.0000     157.8600     149.9600
        3444    51.688400     136.0000     156.9900     149.9300
        3445    51.700600     179.0000     156.3800     149.9000
        3446    51.712900     137.0000     155.9100     149.8600
        3447    51.725100     157.0000     155.5600     149.8300
        3448    51.737400     139.0000     155.2800     149.7900
        3449    51.749600     144.0000     155.0300     149.7600
        3450    51.761900     175.0000     154.7900     149.7200
        3451    51.774100     156.0000     154.5700     149.6900
        3452    51.786400     130.0000     154.3800     149.6600
        3453    51.798600     140.0000     154.2300     149.6200
        3454    51.810900     147.0000     154.0800     149.5900
        3455    51.823100     144.0000     153.9500     149.5500
        3456    51.835400     131.0000     153.8300     149.5200
        3457    51.847600     151.0000     153.7200     149.4800
        3458    51.859900     152.0000     153.6200     149.4500
        3459    51.872100     157.0000     153.5300     149.4100
        3460    51.884400     164.0000     153.4400     149.3800
        3461    51.896700     138.0000     153.3600     149.3400
        3462    51.908900     177.0000     153.2900     149.3100
        3463    51.921200     160.0000     153.2200     149.2700
        3464    51.933400     138.0000     153.1600     149.2400
        3465    51.945700     147.0000     153.1000     149.2000
        3466    51.957900     154.0000     153.0500     149.1700
        3467    51.970200     135.0000     153.0000     149.1300
        3468    51.982400     142.0000     152.9600     149.1000
        3469    51.994700     139.0000     152.9300     149.0600
        3470    52.006900     162.0000     152.9000     149.0300
        3471    52.019200     162.0000     152.8800     148.9900
        3472    52.031400     148.0000     152.8600     148.9600
        3473    52.043700     159.0000     152.8500     148.9200
        3474    52.055900     183.0000     152.8500     148.8900
        3475    52.068200     174.0000     152.8500     148.8500
        3476    52.080400     146.0000     152.8700     148.8200
        3477    52.092700     154.0000     152.8900     148.7800
        3478    52.104900     150.0000     152.9200     148.7500
        3479    52.117200     155.0000     152.9700     148.7100
        3480    52.129400     143.0000     153.0200     148.6800
        3481    52.141700     125.0000     153.0800     148.6400
        3482    52.153900     147.0000     153.1500     148.6100
        3483    52.166200     163.0000     153.2300     148.5700
        3484    52.178400     156.0000     153.3000     148.5300
        3485    52.190700     161.0000     153.3700     148.5000
        3486    52.202900     142.0000     153.4500     148.4600
        3487    52.215200     157.0000     153.5400     148.4300
        3488    52.227400     172.0000     153.6400     148.3900
        3489    52.239700     159.0000     153.7700     148.3600
        3490    52.251900     164.0000     153.9500     148.3200
        3491    52.264200     163.0000     154.1300     148.2800
        3492    52.276400     153.0000     154.3900     148.2500
        3493    52.288700     142.0000     154.7800     148.2100
        3494    52.300900     167.0000     155.3400     148.1800
        3495    52.313200     159.0000     156.1900     148.1400
        3496    52.325400     157.0000     157.5300     148.1100
        3497    52.337700     182.0000     159.7000     148.0700
        3498    52.349900     185.0000     163.1100     148.0300
        3499    52.362200     197.0000     168.1300     148.0000
        3500    52.374400     200.0000     174.9200     147.9600
        3501    52.386700     198.0000     183.0500     147.9300
        3502    52.398900     221.0000     189.6400     147.8900
        3503    52.411200     223.0000     189.4700     147.8500
        3504    52.423400     194.0000     181.9500     147.8200
        3505    52.435700     172.0000     173.3300     147.7800
        3506    52.447900     181.0000     167.7500     147.7500
        3507    52.460200     169.0000     164.9500     147.7100
        3508    52.472400     150.0000     163.2600     147.6700
        3509    52.484700     146.0000     163.1500     147.6400
        3510    52.496900     176.0000     164.5900     147.6000
        3511    52.509200     172.0000     167.2900     147.5600
        3512    52.521400     164.0000     170.9900     147.5300
        3513    52.533700     188.0000     174.8200     147.4900
        3514    52.546000     176.0000     176.7000     147.4600
        3515    52.558200     160.0000     174.9300     147.4200
        3516    52.570500     176.0000     171.0700     147.3800
        3517    52.582700     185.0000     167.8700     147.3500
        3518    52.595000     167.0000     166.2400     147.3100
        3519    52.607200     150.0000     165.5500     147.2800
        3520    52.619500     185.0000     165.4000     147.2400
        3521    52.631700     179.0000     165.9100     147.2000
        3522    52.644000     159.0000     166.9200     147.1700
        3523    52.656200     177.0000     168.2900     147.1300
        3524    52.668500     177.0000     169.9600     147.0900
        3525    52.680700     154.0000     171.9200     147.0600
        3526    52.693000     175.0000     174.1300     147.0200
        3527    52.705200     184.0000     176.5600     146.9800
        3528    52.717500     192.0000     179.1400     146.9500
        3529    52.729700     174.0000     181.7900     146.9100
        3530    52.742000     193.0000     184.4600     146.8800
        3531    52.754200     167.0000     187.1300     146.8400
        3532    52.766500     172.0000     189.8500     146.8000
        3533    52.778700     161.0000     192.8000     146.7700
        3534    52.791000     208.0000     196.2600     146.7300
        3535    52.803200     201.0000     200.6000     146.6900
        3536    52.815500     196.0000     206.3000     146.6600
        3537    52.827700     180.0000     214.0100     146.6200
        3538    52.840000     213.0000     224.5800     146.5800
        3539    52.852200     240.0000     239.3500     146.5500
        3540    52.864500     266.0000     260.3600     146.5100
        3541    52.876700     322.0000     290.9700     146.4700
        3542    52.889000     370.0000     336.4300     146.4400
        3543    52.901200     437.0000     404.4500     146.4000
        3544    52.913500     570.0000     504.4700     146.3600
        3545    52.925700     699.0000     644.0500     146.3300
        3546    52.938000     923.0000     823.7900     146.2900
        3547    52.950200    1077.0000    1027.3500     146.2600
        3548    52.962500    1247.0000    1203.6200     146.2200
        3549    52.974700    1333.0000    1266.7300     146.1800
        3550    52.987000    1241.0000    1166.3500     146.1500
        3551    52.999200    1026.0000     959.5700     146.1100
        3552    53.011500     792.0000     750.7100     146.0700
        3553    53.023700     608.0000     599.5100     146.0400
        3554    53.036000     499.0000     512.9600     146.0000
        3555    53.048200     472.0000     480.0100     145.9600
        3556    53.060500     496.0000     490.2300     145.9300
        3557    53.072700     508.0000     535.9700     145.8900
        3558    53.085000     618.0000     608.2000     145.8500
        3559    53.097200     641.0000     688.9200     145.8200
        3560    53.109500     744.0000     743.6700     145.7800
        3561    53.121700     724.0000     733.1100     145.7400
        3562    53.134000     645.0000     650.6200     145.7100
        3563    53.146200     586.0000     534.1600     145.6700
        3564    53.158500     398.0000     427.2400     145.6300
        3565    53.170700     335.0000     348.1900     145.6000
        3566    53.183000     267.0000     294.9100     145.5600
        3567    53.195200     236.0000     259.9100     145.5300
        3568    53.207500     220.0000     236.2100     145.4900
        3569    53.219800     186.0000     219.8700     145.4500
        3570    53.232000     202.0000     208.2700     145.4200
        3571    53.244300     175.0000     199.8300     145.3800
        3572    53.256500     194.0000     193.5600     145.3400
        3573    53.268800     199.0000     188.8400     145.3100
        3574    53.281000     192.0000     185.3100     145.2700
        3575    53.293300     184.0000     182.8300     145.2300
        3576    53.305500     189.0000     181.2800     145.2000
        3577    53.317800     187.0000     180.6000     145.1600
        3578    53.330000     169.0000     181.2900     145.1300
        3579    53.342300     180.0000     183.0400     145.0900
        3580    53.354500     175.0000     181.7500     145.0500
        3581    53.366800     170.0000     178.3600     145.0200
        3582    53.379000     182.0000     177.8500     144.9800
        3583    53.391300     189.0000     179.3400     144.9400
        3584    53.403500     214.0000     182.7600     144.9100
        3585    53.415800     199.0000     188.5800     144.8700
        3586    53.428000     214.0000     196.6400     144.8400
        3587    53.440300     213.0000     206.8500     144.8000
        3588    53.452500     240.0000     223.7600     144.7600
        3589    53.464800     251.0000     249.5500     144.7300
        3590    53.477000     272.0000     284.8500     144.6900
        3591    53.489300     286.0000     326.9800     144.6500
        3592    53.501500     379.0000     365.9000     144.6200
        3593    53.513800     385.0000     385.8600     144.5800
        3594    53.526000     359.0000     372.9200     144.5500
        3595    53.538300     355.0000     333.8000     144.5100
        3596    53.550500     330.0000     290.3000     144.4700
        3597    53.562800     253.0000     255.8400     144.4400
        3598    53.575000     238.0000     234.7800     144.4000
        3599    53.587300     211.0000     225.1000     144.3700
        3600    53.599500     224.0000     223.1800     144.3300
        3601    53.611800     229.0000     229.4600     144.3000
        3602    53.624000     240.0000     243.4800     144.2600
        3603    53.636300     240.0000     262.3300     144.2200
        3604    53.648500     277.0000     280.2700     144.1900
        3605    53.660800     291.0000     288.4600     144.1500
        3606    53.673000     267.0000     281.2800     144.1200
        3607    53.685300     275.0000     262.8100     144.0800
        3608    53.697500     249.0000     241.0300     144.0500
        3609    53.709800     243.0000     220.5700     144.0100
        3610    53.722000     219.0000     204.0100     143.9700
        3611    53.734300     192.0000     192.0100     143.9400
        3612    53.746500     200.0000     183.2700     143.9000
        3613    53.758800     167.0000     175.9300     143.8700
        3614    53.771000     183.0000     170.7600     143.8300
        3615    53.783300     176.0000     168.0200     143.8000
        3616    53.795500     172.0000     167.0400     143.7600
        3617    53.807800     184.0000     167.2300     143.7300
        3618    53.820000     157.0000     168.0100     143.6900
        3619    53.832300     172.0000     168.5900     143.6600
        3620    53.844600     162.0000     168.1500     143.6200
        3621    53.856800     149.0000     166.3900     143.5900
        3622    53.869100     152.0000     163.9600     143.5500
        3623    53.881300     154.0000     161.8400     143.5200
        3624    53.893600     180.0000     160.2300     143.4800
        3625    53.905800     172.0000     158.5300     143.4500
        3626    53.918100     149.0000     157.0400     143.4100
        3627    53.930300     154.0000     155.9900     143.3800
        3628    53.942600     153.0000     155.4900     143.3400
        3629    53.954800     175.0000     155.3000     143.3100
        3630    53.967100     162.0000     155.2900     143.2700
        3631    53.979300     152.0000     155.3900     143.2400
        3632    53.991600     159.0000     155.6100     143.2000
        3633    54.003800     134.0000     155.9800     143.1700
        3634    54.016100     162.0000     156.5100     143.1300
        3635    54.028300     130.0000     157.2900     143.1000
        3636    54.040600     158.0000     158.5600     143.0600
        3637    54.052800     158.0000     160.0000     143.0300
        3638    54.065100     163.0000     159.8700     142.9900
        3639    54.077300     138.0000     159.6700     142.9600
        3640    54.089600     162.0000     160.6900     142.9300
        3641    54.101800     167.0000     162.6900     142.8900
        3642    54.114100     146.0000     165.7700     142.8600
        3643    54.126300     163.0000     170.3600     142.8200
        3644    54.138600     171.0000     177.2600     142.7900
        3645    54.150800     193.0000     187.8100     142.7500
        3646    54.163100     181.0000     203.8100     142.7200
        3647    54.175300     197.0000     227.2100     142.6900
        3648    54.187600     301.0000     259.1100     142.6500
        3649    54.199800     300.0000     297.9600     142.6200
        3650    54.212100     318.0000     335.9300     142.5900
        3651    54.224300     335.0000     357.0400     142.5500
        3652    54.236600     319.0000     345.7800     142.5200
        3653    54.248800     298.0000     307.8100     142.4800
        3654    54.261100     270.0000     265.5800     142.4500
        3655    54.273300     246.0000     233.9400     142.4200
        3656    54.285600     211.0000     215.4200     142.3800
        3657    54.297800     209.0000     207.7900     142.3500
        3658    54.310100     210.0000     209.0500     142.3200
        3659    54.322300     198.0000     218.3400     142.2800
        3660    54.334600     223.0000     235.4100     142.2500
        3661    54.346800     244.0000     259.3800     142.2200
        3662    54.359100     294.0000     286.5500     142.1800
        3663    54.371300     335.0000     308.8800     142.1500
        3664    54.383600     375.0000     318.0900     142.1200
        3665    54.395800     308.0000     312.1100     142.0900
        3666    54.408100     299.0000     292.8500     142.0500
        3667    54.420300     278.0000     263.9900     142.0200
        3668    54.432600     255.0000     233.6100     141.9900
        3669    54.444800     211.0000     209.2000     141.9600
        3670    54.457100     189.0000     192.9100     141.9200
        3671    54.469400     170.0000     183.4900     141.8900
        3672    54.481600     194.0000     178.8000     141.8600
        3673    54.493900     178.0000     177.4600     141.8300
        3674    54.506100     177.0000     179.4800     141.7900
        3675    54.518400     197.0000     184.2400     141.7600
        3676    54.530600     195.0000     190.6300     141.7300
        3677    54.542900     187.0000     195.9500     141.7000
        3678    54.555100     205.0000     196.4300     141.6700
        3679    54.567400     220.0000     190.5300     141.6300
        3680    54.579600     198.0000     181.0600     141.6000
        3681    54.591900     172.0000     171.8600     141.5700
        3682    54.604100     173.0000     164.7800     141.5400
        3683    54.616400     152.0000     159.9300     141.5100
        3684    54.628600     146.0000     156.6200     141.4800
        3685    54.640900     136.0000     154.2300     141.4500
        3686    54.653100     175.0000     152.5900     141.4100
        3687    54.665400     162.0000     151.5000     141.3800
        3688    54.677600     148.0000     150.8000     141.3500
        3689    54.689900     146.0000     150.3800     141.3200
        3690    54.702100     163.0000     150.1600     141.2900
        3691    54.714400     131.0000     150.0600     141.2600
        3692    54.726600     131.0000     150.0000     141.2300
        3693    54.738900     156.0000     149.8800     141.2000
        3694    54.751100     150.0000     149.7500     141.1700
        3695    54.763400     155.0000     149.7400     141.1400
        3696    54.775600     160.0000     149.7500     141.1100
        3697    54.787900     127.0000     149.7300     141.0800
        3698    54.800100     158.0000     150.1300     141.0500
        3699    54.812400     134.0000     150.9200     141.0200
        3700    54.824600     170.0000     151.5500     140.9900
        3701    54.836900     149.0000     152.2600     140.9600
        3702    54.849100     167.0000     153.9100     140.9300
        3703    54.861400     173.0000     156.7000     140.9000
        3704    54.873600     146.0000     161.1200     140.8700
        3705    54.885900     177.0000     167.8700     140.8400
        3706    54.898100     191.0000     177.6700     140.8100
        3707    54.910400     183.0000     190.8500     140.7800
        3708    54.922600     198.0000     206.4300     140.7500
        3709    54.934900     243.0000     220.7200     140.7200
        3710    54.947100     219.0000     227.0300     140.6900
        3711    54.959400     216.0000     220.8100     140.6600
        3712    54.971600     206.0000     206.0500     140.6300
        3713    54.983900     190.0000     190.5900     140.6000
        3714    54.996100     177.0000     177.7200     140.5800
        3715    55.008400     161.0000     169.2600     140.5500
        3716    55.020600     177.0000     165.3700     140.5200
        3717    55.032900     141.0000     164.8600     140.4900
        3718    55.045100     166.0000     167.1400     140.4600
        3719    55.057400     195.0000     171.8200     140.4300
        3720    55.069600     198.0000     178.1600     140.4100
        3721    55.081900     172.0000     184.4300     140.3800
        3722    55.094100     190.0000     187.4800     140.3500
        3723    55.106400     181.0000     184.6700     140.3200
        3724    55.118700     184.0000     177.0200     140.3000
        3725    55.130900     154.0000     168.5300     140.2700
        3726    55.143200     168.0000     161.1300     140.2400
        3727    55.155400     156.0000     155.5500     140.2100
        3728    55.167700     160.0000     151.9200     140.1900
        3729    55.179900     164.0000     149.6000     140.1600
        3730    55.192200     163.0000     148.0800     140.1300
        3731    55.204400     147.0000     147.0600     140.1100
        3732    55.216700     155.0000     146.4000     140.0800
        3733    55.228900     156.0000     146.0500     140.0500
        3734    55.241200     130.0000     145.9400     140.0300
        3735    55.253400     158.0000     146.0800     140.0000
        3736    55.265700     165.0000     146.3200     139.9700
        3737    55.277900     149.0000     145.9900     139.9500
        3738    55.290200     155.0000     144.8400     139.9200
        3739    55.302400     155.0000     144.1800     139.9000
        3740    55.314700     148.0000     143.8400     139.8700
        3741    55.326900     110.0000     143.6500     139.8500
        3742    55.339200     140.0000     143.5400     139.8200
        3743    55.351400     172.0000     143.4700     139.8000
        3744    55.363700     107.0000     143.4700     139.7700
        3745    55.375900     173.0000     143.5400     139.7500
        3746    55.388200     157.0000     143.7100     139.7200
        3747    55.400400     141.0000     144.0300     139.7000
        3748    55.412700     148.0000     144.5400     139.6700
        3749    55.424900     152.0000     145.0200     139.6500
        3750    55.437200     148.0000     145.2400     139.6200
        3751    55.449400     136.0000     145.7300     139.6000
        3752    55.461700     119.0000     146.5400     139.5700
        3753    55.473900     141.0000     147.3600     139.5500
        3754    55.486200     136.0000     147.7600     139.5300
        3755    55.498400     151.0000     147.4600     139.5000
        3756    55.510700     142.0000     146.6600     139.4800
        3757    55.522900     140.0000     145.5800     139.4600
        3758    55.535200     154.0000     144.5900     139.4300
        3759    55.547400     155.0000     144.0600     139.4100
        3760    55.559700     131.0000     143.9000     139.3900
        3761    55.571900     171.0000     144.0200     139.3600
        3762    55.584200     137.0000     144.4300     139.3400
        3763    55.596400     153.0000     145.1700     139.3200
        3764    55.608700     140.0000     145.8200     139.3000
        3765    55.620900     140.0000     145.7700     139.2700
        3766    55.633200     145.0000     145.8000     139.2500
        3767    55.645400     164.0000     145.8700     139.2300
        3768    55.657700     169.0000     145.8400     139.2100
        3769    55.669900     164.0000     145.8000     139.1900
        3770    55.682200     140.0000     146.1300     139.1700
        3771    55.694400     128.0000     146.6500     139.1400
        3772    55.706700     161.0000     146.0200     139.1200
        3773    55.718900     136.0000     145.1400     139.1000
        3774    55.731200     156.0000     144.7200     139.0800
        3775    55.743400     130.0000     144.7900     139.0600
        3776    55.755700     167.0000     145.0000     139.0400
        3777    55.768000     130.0000     145.0000     139.0200
        3778    55.780200     144.0000     144.9700     139.0000
        3779    55.792500     149.0000     145.1200     138.9800
        3780    55.804700     146.0000     145.4100     138.9600
        3781    55.817000     137.0000     145.8200     138.9400
        3782    55.829200     139.0000     146.4300     138.9200
        3783    55.841500     155.0000     147.2300     138.9000
        3784    55.853700     167.0000     147.7600     138.8800
        3785    55.866000     134.0000     148.1000     138.8600
        3786    55.878200     137.0000     148.7900     138.8400
        3787    55.890500     175.0000     150.1200     138.8300
        3788    55.902700     148.0000     152.2100     138.8100
        3789    55.915000     178.0000     155.3700     138.7900
        3790    55.927200     209.0000     160.1500     138.7700
        3791    55.939500     177.0000     167.3600     138.7500
        3792    55.951700     191.0000     178.1800     138.7300
        3793    55.964000     198.0000     193.6900     138.7200
        3794    55.976200     217.0000     213.3700     138.7000
        3795    55.988500     219.0000     234.7700     138.6800
        3796    56.000700     250.0000     254.3000     138.6600
        3797    56.013000     294.0000     262.3300     138.6500
        3798    56.025200     232.0000     252.4500     138.6300
        3799    56.037500     220.0000     230.2800     138.6100
        3800    56.049700     224.0000     207.1300     138.6000
        3801    56.062000     197.0000     189.6800     138.5800
        3802    56.074200     178.0000     178.9600     138.5700
        3803    56.086500     166.0000     173.8500     138.5500
        3804    56.098700     148.0000     173.2400     138.5300
        3805    56.111000     166.0000     176.5700     138.5200
        3806    56.123200     199.0000     183.2000     138.5000
        3807    56.135500     200.0000     191.8100     138.4900
        3808    56.147700     182.0000     200.6800     138.4700
        3809    56.160000     205.0000     206.1700     138.4600
        3810    56.172200     188.0000     204.1500     138.4400
        3811    56.184500     211.0000     194.7100     138.4300
        3812    56.196700     204.0000     182.4100     138.4100
        3813    56.209000     174.0000     171.6100     138.4000
        3814    56.221200     173.0000     163.8900     138.3900
        3815    56.233500     165.0000     158.9500     138.3700
        3816    56.245700     147.0000     156.0500     138.3600
        3817    56.258000     183.0000     154.6200     138.3500
        3818    56.270200     128.0000     154.3600     138.3300
        3819    56.282500     152.0000     155.2400     138.3200
        3820    56.294700     133.0000     157.4200     138.3100
        3821    56.307000     150.0000     161.1400     138.3000
        3822    56.319200     137.0000     166.5300     138.2800
        3823    56.331500     177.0000     173.2600     138.2700
        3824    56.343700     191.0000     179.9200     138.2600
        3825    56.356000     151.0000     183.5300     138.2500
        3826    56.368200     211.0000     181.5200     138.2400
        3827    56.380500     168.0000     175.1100     138.2300
        3828    56.392800     162.0000     168.1800     138.2100
        3829    56.405000     195.0000     163.3700     138.2000
        3830    56.417300     163.0000     161.1800     138.1900
        3831    56.429500     165.0000     160.9300     138.1800
        3832    56.441800     162.0000     162.9400     138.1700
        3833    56.454000     184.0000     167.8000     138.1600
        3834    56.466300     168.0000     175.7100     138.1500
        3835    56.478500     212.0000     186.0900     138.1400
        3836    56.490800     215.0000     200.1100     138.1300
        3837    56.503000     206.0000     218.0000     138.1200
        3838    56.515300     197.0000     236.8100     138.1200
        3839    56.527500     270.0000     251.6100     138.1100
        3840    56.539800     276.0000     255.7600     138.1000
        3841    56.552000     250.0000     245.1700     138.0900
        3842    56.564300     248.0000     224.3800     138.0800
        3843    56.576500     191.0000     202.8400     138.0700
        3844    56.588800     186.0000     186.3100     138.0700
        3845    56.601000     166.0000     175.9300     138.0600
        3846    56.613300     170.0000     170.6700     138.0500
        3847    56.625500     175.0000     169.0900     138.0500
        3848    56.637800     177.0000     170.3000     138.0400
        3849    56.650000     181.0000     174.5500     138.0300
        3850    56.662300     177.0000     181.4600     138.0300
        3851    56.674500     188.0000     189.4200     138.0200
        3852    56.686800     230.0000     195.1000     138.0100
        3853    56.699000     200.0000     194.7600     138.0100
        3854    56.711300     189.0000     187.7800     138.0000
        3855    56.723500     182.0000     177.3100     138.0000
        3856    56.735800     179.0000     167.2900     137.9900
        3857    56.748000     143.0000     159.7100     137.9900
        3858    56.760300     166.0000     154.5500     137.9800
        3859    56.772500     169.0000     151.1400     137.9800
        3860    56.784800     162.0000     148.8600     137.9800
        3861    56.797000     120.0000     147.3200     137.9700
        3862    56.809300     170.0000     146.2600     137.9700
        3863    56.821500     136.0000     145.5400     137.9700
        3864    56.833800     166.0000     145.0200     137.9600
        3865    56.846000     153.0000     144.5700     137.9600
        3866    56.858300     142.0000     144.2100     137.9600
        3867    56.870500     186.0000     143.9500     137.9600
        3868    56.882800     158.0000     143.7300     137.9500
        3869    56.895000     136.0000     143.5400     137.9500
        3870    56.907300     148.0000     143.4300     137.9500
        3871    56.919500     155.0000     143.3900     137.9500
        3872    56.931800     154.0000     143.3900     137.9500
        3873    56.944000     141.0000     143.4300     137.9500
        3874    56.956300     157.0000     143.5000     137.9500
        3875    56.968500     136.0000     143.5800     137.9500
        3876    56.980800     140.0000     143.7000     137.9500
        3877    56.993000     140.0000     143.8400     137.9500
        3878    57.005300     128.0000     144.0500     137.9500
        3879    57.017500     170.0000     144.3200     137.9500
        3880    57.029800     177.0000     144.7400     137.9500
        3881    57.042100     142.0000     145.3400     137.9500
        3882    57.054300     151.0000     145.7900     137.9500
        3883    57.066600     153.0000     145.6800     137.9600
        3884    57.078800     146.0000     145.8700     137.9600
        3885    57.091100     136.0000     146.4300     137.9600
        3886    57.103300     145.0000     147.3100     137.9600
        3887    57.115600     167.0000     148.5900     137.9700
        3888    57.127800     145.0000     150.3900     137.9700
        3889    57.140100     163.0000     153.0200     137.9700
        3890    57.152300     144.0000     156.9100     137.9800
        3891    57.164600     183.0000     162.6400     137.9800
        3892    57.176800     178.0000     170.9100     137.9900
        3893    57.189100     192.0000     182.3600     137.9900
        3894    57.201300     192.0000     196.5500     138.0000
        3895    57.213600     231.0000     210.7000     138.0000
        3896    57.225800     190.0000     219.0300     138.0100
        3897    57.238100     215.0000     216.2700     138.0100
        3898    57.250300     230.0000     204.0200     138.0200
        3899    57.262600     206.0000     189.2700     138.0300
        3900    57.274800     196.0000     177.7200     138.0300
        3901    57.287100     179.0000     171.1200     138.0400
        3902    57.299300     183.0000     168.8500     138.0500
        3903    57.311600     174.0000     170.3500     138.0500
        3904    57.323800     169.0000     175.6600     138.0600
        3905    57.336100     215.0000     185.4200     138.0700
        3906    57.348300     219.0000     200.3400     138.0800
        3907    57.360600     195.0000     220.3300     138.0900
        3908    57.372800     238.0000     242.9700     138.1000
        3909    57.385100     257.0000     261.9900     138.1100
        3910    57.397300     267.0000     268.1400     138.1100
        3911    57.409600     244.0000     256.2100     138.1200
        3912    57.421800     238.0000     232.0700     138.1300
        3913    57.434100     239.0000     207.5300     138.1500
        3914    57.446300     171.0000     188.9300     138.1600
        3915    57.458600     167.0000     176.2500     138.1700
        3916    57.470800     148.0000     168.9900     138.1800
        3917    57.483100     169.0000     165.8800     138.1900
        3918    57.495300     166.0000     166.0000     138.2000
        3919    57.507600     150.0000     168.9600     138.2100
        3920    57.519800     168.0000     174.4500     138.2300
        3921    57.532100     205.0000     181.5800     138.2400
        3922    57.544300     194.0000     188.0700     138.2500
        3923    57.556600     177.0000     190.2400     138.2700
        3924    57.568800     199.0000     185.7900     138.2800
        3925    57.581100     160.0000     176.7800     138.2900
        3926    57.593300     169.0000     167.4000     138.3100
        3927    57.605600     167.0000     159.8900     138.3200
        3928    57.617800     173.0000     154.4600     138.3400
        3929    57.630100     168.0000     150.8700     138.3500
        3930    57.642300     156.0000     148.5500     138.3700
        3931    57.654600     154.0000     147.0000     138.3900
        3932    57.666800     116.0000     145.9200     138.4000
        3933    57.679100     150.0000     145.1500     138.4200
        3934    57.691400     134.0000     144.5800     138.4400
        3935    57.703600     143.0000     144.1400     138.4500
        3936    57.715900     138.0000     143.8100     138.4700
        3937    57.728100     160.0000     143.5600     138.4900
        3938    57.740400     154.0000     143.3800     138.5100
        3939    57.752600     153.0000     143.2600     138.5300
        3940    57.764900     124.0000     143.2100     138.5500
        3941    57.777100     154.0000     143.2200     138.5700
        3942    57.789400     169.0000     143.3100     138.5800
        3943    57.801600     163.0000     143.5000     138.6000
        3944    57.813900     148.0000     143.8200     138.6200
        3945    57.826100     152.0000     144.3300     138.6500
        3946    57.838400     139.0000     145.1300     138.6700
        3947    57.850600     168.0000     146.3500     138.6900
        3948    57.862900     149.0000     148.1900     138.7100
        3949    57.875100     119.0000     150.8800     138.7300
        3950    57.887400     156.0000     154.5600     138.7500
        3951    57.899600     149.0000     159.0700     138.7800
        3952    57.911900     180.0000     163.6400     138.8000
        3953    57.924100     132.0000     166.8200     138.8200
        3954    57.936400     154.0000     167.2000     138.8500
        3955    57.948600     153.0000     164.4900     138.8700
        3956    57.960900     148.0000     159.8900     138.9000
        3957    57.973100     152.0000     155.2300     138.9200
        3958    57.985400     127.0000     151.6600     138.9500
        3959    57.997600     148.0000     149.4100     138.9700
        3960    58.009900     161.0000     148.3200     139.0000
        3961    58.022100     160.0000     148.1800     139.0200
        3962    58.034400     145.0000     148.8300     139.0500
        3963    58.046600     166.0000     150.0900     139.0800
        3964    58.058900     155.0000     151.8900     139.1100
        3965    58.071100     154.0000     153.7700     139.1300
        3966    58.083400     170.0000     155.0100     139.1600
        3967    58.095600     117.0000     155.0200     139.1900
        3968    58.107900     146.0000     153.6500     139.2200
        3969    58.120100     154.0000     151.5500     139.2500
        3970    58.132400     147.0000     149.2000     139.2800
        3971    58.144600     149.0000     146.7600     139.3100
        3972    58.156900     125.0000     145.0600     139.3400
        3973    58.169100     143.0000     144.0000     139.3700
        3974    58.181400     145.0000     143.3300     139.4000
        3975    58.193600     150.0000     142.8800     139.4300
        3976    58.205900     131.0000     142.5400     139.4600
        3977    58.218100     164.0000     142.3100     139.4900
        3978    58.230400     176.0000     142.1900     139.5300
        3979    58.242600     138.0000     142.1800     139.5600
        3980    58.254900     154.0000     142.2800     139.5900
        3981    58.267100     144.0000     142.5000     139.6300
        3982    58.279400     152.0000     142.7500     139.6600
        3983    58.291600     140.0000     142.9400     139.7000
        3984    58.303900     155.0000     142.6400     139.7300
        3985    58.316200     144.0000     142.1500     139.7700
        3986    58.328400     149.0000     141.9400     139.8000
        3987    58.340700     145.0000     141.9000     139.8400
        3988    58.352900     134.0000     141.9600     139.8700
        3989    58.365200     161.0000     142.0600     139.9100
        3990    58.377400     157.0000     142.0100     139.9500
        3991    58.389700     143.0000     141.9100     139.9900
        3992    58.401900     157.0000     141.9200     140.0200
        3993    58.414200     144.0000     141.9900     140.0600
        3994    58.426400     143.0000     142.1000     140.1000
        3995    58.438700     140.0000     142.2100     140.1400
        3996    58.450900     161.0000     142.3400     140.1800
        3997    58.463200     147.0000     142.3300     140.2200
        3998    58.475400     145.0000     142.2300     140.2600
        3999    58.487700     149.0000     142.2000     140.3000
        4000    58.499900     162.0000     142.2500     140.3400
        4001    58.512200     155.0000     142.3500     140.3900
        4002    58.524400     129.0000     142.4800     140.4300
        4003    58.536700     126.0000     142.5700     140.4700
        4004    58.548900     167.0000     142.6800     140.5100
        4005    58.561200     132.0000     142.8900     140.5600
        4006    58.573400     133.0000     143.0300     140.6000
        4007    58.585700     173.0000     142.8800     140.6400
        4008    58.597900     157.0000     142.8000     140.6900
        4009    58.610200     128.0000     142.8200     140.7300
        4010    58.622400     129.0000     142.8800     140.7800
        4011    58.634700     147.0000     142.9700     140.8200
        4012    58.646900     133.0000     143.0800     140.8700
        4013    58.659200     136.0000     143.2200     140.9200
        4014    58.671400     139.0000     143.4200     140.9600
        4015    58.683700     132.0000     143.7400     141.0100
        4016    58.695900     134.0000     144.2100     141.0600
        4017    58.708200     139.0000     144.9400     141.1100
        4018    58.720400     135.0000     146.0800     141.1600
        4019    58.732700     143.0000     146.9600     141.2100
        4020    58.744900     146.0000     145.9700     141.2600
        4021    58.757200     151.0000     144.9600     141.3100
        4022    58.769400     152.0000     144.6200     141.3600
        4023    58.781700     144.0000     144.5700     141.4100
        4024    58.793900     137.0000     144.6500     141.4600
        4025    58.806200     135.0000     144.7900     141.5100
        4026    58.818400     147.0000     144.9700     141.5600
        4027    58.830700     167.0000     145.2000     141.6200
        4028    58.842900     144.0000     145.5000     141.6700
        4029    58.855200     150.0000     145.8900     141.7200
        4030    58.867400     144.0000     146.4000     141.7800
        4031    58.879700     155.0000     147.0900     141.8300
        4032    58.891900     137.0000     147.7200     141.8900
        4033    58.904200     146.0000     147.7100     141.9400
        4034    58.916400     157.0000     147.5500     142.0000
        4035    58.928700     150.0000     147.6700     142.0600
        4036    58.940900     158.0000     148.0100     142.1100
        4037    58.953200     124.0000     148.4900     142.1700
        4038    58.965500     134.0000     149.0700     142.2300
        4039    58.977700     146.0000     149.7100     142.2900
        4040    58.990000     146.0000     150.2000     142.3400
        4041    59.002200     166.0000     150.6600     142.4000
        4042    59.014500     177.0000     151.2100     142.4600
        4043    59.026700     157.0000     151.8000     142.5200
        4044    59.039000     146.0000     152.3900     142.5800
        4045    59.051200     157.0000     152.9800     142.6400
        4046    59.063500     172.0000     153.6000     142.7100
        4047    59.075700     137.0000     154.2700     142.7700
        4048    59.088000     160.0000     155.0500     142.8300
        4049    59.100200     152.0000     155.9800     142.8900
        4050    59.112500     158.0000     157.1400     142.9600
        4051    59.124700     155.0000     158.6100     143.0200
        4052    59.137000     152.0000     160.4700     143.0900
        4053    59.149200     149.0000     162.7900     143.1500
        4054    59.161500     184.0000     165.7900     143.2200
        4055    59.173700     170.0000     169.8500     143.2800
        4056    59.186000     221.0000     175.4800     143.3500
        4057    59.198200     185.0000     183.5000     143.4200
        4058    59.210500     198.0000     195.2400     143.4800
        4059    59.222700     216.0000     212.6400     143.5500
        4060    59.235000     266.0000     238.0600     143.6200
        4061    59.247200     283.0000     273.3300     143.6900
        4062    59.259500     342.0000     317.9200     143.7600
        4063    59.271700     393.0000     365.1000     143.8300
        4064    59.284000     396.0000     398.4200     143.9000
        4065    59.296200     426.0000     399.3600     143.9700
        4066    59.308500     396.0000     367.3500     144.0400
        4067    59.320700     324.0000     321.8100     144.1100
        4068    59.333000     301.0000     281.2700     144.1800
        4069    59.345200     263.0000     253.2000     144.2600
        4070    59.357500     241.0000     237.6500     144.3300
        4071    59.369700     233.0000     233.4300     144.4000
        4072    59.382000     235.0000     239.4300     144.4800
        4073    59.394200     235.0000     255.8900     144.5500
        4074    59.406500     276.0000     284.8800     144.6300
        4075    59.418700     340.0000     326.6000     144.7000
        4076    59.431000     357.0000     378.6400     144.7800
        4077    59.443200     421.0000     430.9800     144.8600
        4078    59.455500     441.0000     464.1400     144.9400
        4079    59.467700     478.0000     459.3800     145.0200
        4080    59.480000     458.0000     416.3200     145.0900
        4081    59.492200     379.0000     356.0100     145.1700
        4082    59.504500     264.0000     300.8700     145.2500
        4083    59.516700     255.0000     260.3300     145.3300
        4084    59.529000     197.0000     234.1300     145.4100
        4085    59.541200     240.0000     219.1100     145.4900
        4086    59.553500     224.0000     212.4100     145.5800
        4087    59.565700     221.0000     212.7800     145.6600
        4088    59.578000     205.0000     219.5200     145.7400
        4089    59.590200     211.0000     231.6800     145.8200
        4090    59.602500     236.0000     247.8000     145.9100
        4091    59.614800     261.0000     263.6800     145.9900
        4092    59.627000     274.0000     271.3500     146.0700
        4093    59.639300     246.0000     264.5000     146.1600
        4094    59.651500     224.0000     245.1600     146.2500
        4095    59.663800     228.0000     221.9900     146.3300
        4096    59.676000     203.0000     202.2300     146.4200
        4097    59.688300     194.0000     187.9300     146.5100
        4098    59.700500     172.0000     178.3200     146.6000
        4099    59.712800     182.0000     172.0400     146.6900
        4100    59.725000     162.0000     168.0400     146.7700
        4101    59.737300     180.0000     165.6100     146.8600
        4102    59.749500     166.0000     164.2400     146.9600
        4103    59.761800     159.0000     163.5800     147.0500
        4104    59.774000     177.0000     163.4900     147.1400
        4105    59.786300     158.0000     163.5700     147.2300
        4106    59.798500     180.0000     163.2200     147.3200
        4107    59.810800     147.0000     161.9500     147.4100
        4108    59.823000     160.0000     160.0200     147.5100
        4109    59.835300     132.0000     158.0700     147.6000
        4110    59.847500     125.0000     156.4800     147.7000
        4111    59.859800     166.0000     155.2400     147.7900
        4112    59.872000     157.0000     154.3500     147.8900
        4113    59.884300     125.0000     153.7200     147.9800
        4114    59.896500     160.0000     153.2600     148.0800
        4115    59.908800     153.0000     152.9200     148.1800
        4116    59.921000     150.0000     152.6600     148.2800
        4117    59.933300     150.0000     152.4700     148.3800
        4118    59.945500     137.0000     152.3300     148.4800
        4119    59.957800     158.0000     152.2500     148.5800
        4120    59.970000     153.0000     152.2500     148.6800
        4121    59.982300     138.0000     152.3700     148.7800
        4122    59.994500     144.0000     152.6400     148.8800

# The following lines are used to test the character set of files sent by
# network email or other means. They are not part of the CIF data set.
# abcdefghijklmnopqrstuvwxyzABCDEFGHIJKLMNOPQRSTUVWXYZ0123456789
# !@#$%^&*()_+{}:"~<>?|\-=[];'`,./ 
