# Supplementary material for: Hydrogen-substituted β-tricalcium phosphate synthesized in organic media
Source: Acta Crystallogr B Struct Sci Cryst Eng Mater. 2016 Dec 1;72(Pt 6):875–84. doi: 10.1107/S2052520616015675 (PMC5134762; doi:10.1107/S2052520616015675)
Supplement: Supplementary file 35 [file b-72-00875-150609-02-betaTCPsup35.rtv]

###############################################################################
# Rietveld refinement results for sample 150609-02
# Created with Profex 3.10.0
# Export date: Juli 27, 2016 - 16:29
###############################################################################

data_150609-02
_pd_block_id 150609-02

loop_
    _pd_proc_point_id
    _pd_proc_2theta_corrected
    _pd_proc_intensity_total
    _pd_calc_intensity_total
    _pd_proc_intensity_bkg_calc
           1     9.508400     409.0000     379.7100     379.5000
           2     9.520600     363.0000     380.3900     380.1800
           3     9.532900     436.0000     381.0500     380.8400
           4     9.545100     369.0000     381.6800     381.4600
           5     9.557400     391.0000     382.2800     382.0600
           6     9.569600     367.0000     382.8500     382.6300
           7     9.581900     386.0000     383.4000     383.1700
           8     9.594100     396.0000     383.9200     383.6900
           9     9.606400     412.0000     384.4200     384.1800
          10     9.618600     377.0000     384.8900     384.6500
          11     9.630900     384.0000     385.3400     385.0900
          12     9.643100     411.0000     385.7600     385.5100
          13     9.655400     420.0000     386.1600     385.9100
          14     9.667600     398.0000     386.5400     386.2800
          15     9.679900     412.0000     386.8900     386.6400
          16     9.692100     367.0000     387.2300     386.9600
          17     9.704400     370.0000     387.5400     387.2800
          18     9.716600     390.0000     387.8400     387.5700
          19     9.728900     381.0000     388.1100     387.8400
          20     9.741100     414.0000     388.3700     388.0900
          21     9.753400     348.0000     388.6100     388.3200
          22     9.765600     371.0000     388.8300     388.5300
          23     9.777900     358.0000     389.0300     388.7300
          24     9.790100     348.0000     389.2200     388.9100
          25     9.802400     417.0000     389.3800     389.0700
          26     9.814600     404.0000     389.5400     389.2200
          27     9.826900     376.0000     389.6700     389.3500
          28     9.839100     391.0000     389.8000     389.4600
          29     9.851400     386.0000     389.9000     389.5600
          30     9.863600     411.0000     390.0000     389.6500
          31     9.875900     400.0000     390.0800     389.7200
          32     9.888100     399.0000     390.1400     389.7700
          33     9.900400     416.0000     390.1900     389.8200
          34     9.912600     370.0000     390.2300     389.8500
          35     9.924900     347.0000     390.2600     389.8700
          36     9.937100     361.0000     390.2800     389.8700
          37     9.949400     399.0000     390.2800     389.8700
          38     9.961600     400.0000     390.2700     389.8500
          39     9.973900     367.0000     390.2600     389.8200
          40     9.986100     393.0000     390.2300     389.7800
          41     9.998400     431.0000     390.1900     389.7300
          42    10.010600     363.0000     390.1400     389.6700
          43    10.022900     384.0000     390.0800     389.6000
          44    10.035100     375.0000     390.0200     389.5200
          45    10.047400     387.0000     389.9400     389.4300
          46    10.059600     403.0000     389.8600     389.3300
          47    10.071900     383.0000     389.7700     389.2200
          48    10.084100     381.0000     389.6700     389.1100
          49    10.096400     387.0000     389.5700     388.9800
          50    10.108600     364.0000     389.4600     388.8500
          51    10.120900     404.0000     389.3400     388.7100
          52    10.133100     373.0000     389.2100     388.5600
          53    10.145400     370.0000     389.0800     388.4100
          54    10.157700     369.0000     388.9400     388.2500
          55    10.169900     389.0000     388.8000     388.0800
          56    10.182200     371.0000     388.6500     387.9100
          57    10.194400     392.0000     388.5000     387.7300
          58    10.206700     369.0000     388.3400     387.5400
          59    10.218900     377.0000     388.1800     387.3500
          60    10.231200     374.0000     388.0200     387.1500
          61    10.243400     385.0000     387.8600     386.9500
          62    10.255700     403.0000     387.6900     386.7400
          63    10.267900     408.0000     387.5200     386.5300
          64    10.280200     388.0000     387.3500     386.3100
          65    10.292400     379.0000     387.1800     386.0900
          66    10.304700     402.0000     387.0000     385.8600
          67    10.316900     386.0000     386.8300     385.6300
          68    10.329200     382.0000     386.6600     385.3900
          69    10.341400     360.0000     386.5000     385.1500
          70    10.353700     398.0000     386.3300     384.9100
          71    10.365900     385.0000     386.1800     384.6700
          72    10.378200     424.0000     386.0200     384.4200
          73    10.390400     383.0000     385.8800     384.1600
          74    10.402700     384.0000     385.7400     383.9100
          75    10.414900     360.0000     385.6200     383.6500
          76    10.427200     416.0000     385.5100     383.3900
          77    10.439400     395.0000     385.4100     383.1200
          78    10.451700     434.0000     385.3400     382.8600
          79    10.463900     389.0000     385.2900     382.5900
          80    10.476200     384.0000     385.2700     382.3200
          81    10.488400     377.0000     385.2800     382.0400
          82    10.500700     399.0000     385.3400     381.7700
          83    10.512900     407.0000     385.4400     381.4900
          84    10.525200     403.0000     385.6000     381.2100
          85    10.537400     355.0000     385.8400     380.9300
          86    10.549700     397.0000     386.1600     380.6500
          87    10.561900     415.0000     386.5800     380.3700
          88    10.574200     383.0000     387.1300     380.0800
          89    10.586400     357.0000     387.8300     379.8000
          90    10.598700     388.0000     388.7100     379.5100
          91    10.610900     408.0000     389.8300     379.2200
          92    10.623200     375.0000     390.7400     378.9300
          93    10.635400     409.0000     392.4000     378.6400
          94    10.647700     387.0000     394.5200     378.3500
          95    10.659900     393.0000     397.2400     378.0600
          96    10.672200     401.0000     400.7700     377.7700
          97    10.684400     412.0000     405.3600     377.4800
          98    10.696700     441.0000     411.3100     377.1800
          99    10.708900     432.0000     419.0000     376.8900
         100    10.721200     421.0000     428.9300     376.6000
         101    10.733400     418.0000     441.9400     376.3000
         102    10.745700     458.0000     459.3900     376.0100
         103    10.757900     491.0000     482.9400     375.7100
         104    10.770200     475.0000     514.5900     375.4200
         105    10.782400     585.0000     557.5300     375.1300
         106    10.794700     637.0000     615.6600     374.8300
         107    10.807000     732.0000     687.8400     374.5400
         108    10.819200     759.0000     755.0900     374.2500
         109    10.831500     850.0000     799.4500     373.9500
         110    10.843700     872.0000     829.3700     373.6600
         111    10.856000     849.0000     842.8600     373.3700
         112    10.868200     858.0000     823.6900     373.0800
         113    10.880500     779.0000     752.6600     372.7900
         114    10.892700     667.0000     655.3900     372.5000
         115    10.905000     528.0000     565.6600     372.2100
         116    10.917200     483.0000     489.9100     371.9200
         117    10.929500     463.0000     441.3800     371.6300
         118    10.941700     448.0000     415.8000     371.3400
         119    10.954000     392.0000     402.0000     371.0500
         120    10.966200     407.0000     393.7700     370.7700
         121    10.978500     362.0000     388.3900     370.4800
         122    10.990700     398.0000     384.6500     370.2000
         123    11.003000     388.0000     381.8400     369.9100
         124    11.015200     367.0000     379.6700     369.6300
         125    11.027500     391.0000     377.9400     369.3500
         126    11.039700     355.0000     376.5100     369.0700
         127    11.052000     372.0000     375.3100     368.7900
         128    11.064200     389.0000     374.2800     368.5100
         129    11.076500     371.0000     373.3800     368.2300
         130    11.088700     417.0000     372.5800     367.9600
         131    11.101000     363.0000     371.8600     367.6800
         132    11.113200     389.0000     371.2000     367.4100
         133    11.125500     394.0000     370.6000     367.1400
         134    11.137700     353.0000     370.0400     366.8600
         135    11.150000     368.0000     369.5200     366.5900
         136    11.162200     348.0000     369.0300     366.3200
         137    11.174500     359.0000     368.5700     366.0600
         138    11.186700     358.0000     368.1300     365.7900
         139    11.199000     388.0000     367.7100     365.5200
         140    11.211200     356.0000     367.3100     365.2600
         141    11.223500     376.0000     366.9200     365.0000
         142    11.235700     368.0000     366.5500     364.7400
         143    11.248000     358.0000     366.1800     364.4800
         144    11.260200     374.0000     365.8300     364.2200
         145    11.272500     372.0000     365.4900     363.9600
         146    11.284700     388.0000     365.1500     363.7000
         147    11.297000     363.0000     364.8300     363.4500
         148    11.309200     370.0000     364.5100     363.2000
         149    11.321500     334.0000     364.2000     362.9400
         150    11.333700     343.0000     363.8900     362.6900
         151    11.346000     375.0000     363.5900     362.4400
         152    11.358200     348.0000     363.3000     362.2000
         153    11.370500     376.0000     363.0100     361.9500
         154    11.382700     342.0000     362.7300     361.7100
         155    11.395000     378.0000     362.4400     361.4600
         156    11.407200     353.0000     362.1700     361.2200
         157    11.419500     379.0000     361.8900     360.9800
         158    11.431800     341.0000     361.6200     360.7400
         159    11.444000     362.0000     361.3600     360.5000
         160    11.456300     384.0000     361.0900     360.2700
         161    11.468500     353.0000     360.8300     360.0300
         162    11.480800     360.0000     360.5800     359.8000
         163    11.493000     320.0000     360.3200     359.5700
         164    11.505300     343.0000     360.0700     359.3400
         165    11.517500     349.0000     359.8200     359.1100
         166    11.529800     414.0000     359.5700     358.8800
         167    11.542000     359.0000     359.3300     358.6600
         168    11.554300     375.0000     359.0900     358.4300
         169    11.566500     360.0000     358.8500     358.2100
         170    11.578800     368.0000     358.6100     357.9900
         171    11.591000     378.0000     358.3700     357.7700
         172    11.603300     364.0000     358.1400     357.5500
         173    11.615500     340.0000     357.9100     357.3400
         174    11.627800     328.0000     357.6800     357.1200
         175    11.640000     364.0000     357.4500     356.9100
         176    11.652300     342.0000     357.2300     356.6900
         177    11.664500     410.0000     357.0100     356.4800
         178    11.676800     322.0000     356.7900     356.2700
         179    11.689000     364.0000     356.5700     356.0600
         180    11.701300     362.0000     356.3500     355.8600
         181    11.713500     323.0000     356.1400     355.6500
         182    11.725800     380.0000     355.9300     355.4500
         183    11.738000     373.0000     355.7100     355.2400
         184    11.750300     335.0000     355.5100     355.0400
         185    11.762500     344.0000     355.3000     354.8400
         186    11.774800     373.0000     355.0900     354.6400
         187    11.787000     340.0000     354.8900     354.4500
         188    11.799300     370.0000     354.6900     354.2500
         189    11.811500     367.0000     354.4900     354.0600
         190    11.823800     388.0000     354.2900     353.8600
         191    11.836000     379.0000     354.0900     353.6700
         192    11.848300     342.0000     353.8900     353.4800
         193    11.860500     333.0000     353.7000     353.2900
         194    11.872800     365.0000     353.5100     353.1000
         195    11.885000     356.0000     353.3200     352.9200
         196    11.897300     352.0000     353.1300     352.7300
         197    11.909500     310.0000     352.9400     352.5500
         198    11.921800     362.0000     352.7500     352.3600
         199    11.934000     346.0000     352.5700     352.1800
         200    11.946300     378.0000     352.3800     352.0000
         201    11.958500     343.0000     352.2000     351.8200
         202    11.970800     347.0000     352.0200     351.6400
         203    11.983000     375.0000     351.8400     351.4700
         204    11.995300     340.0000     351.6600     351.2900
         205    12.007500     348.0000     351.4900     351.1200
         206    12.019800     382.0000     351.3100     350.9400
         207    12.032000     330.0000     351.1400     350.7700
         208    12.044300     345.0000     350.9700     350.6000
         209    12.056500     368.0000     350.7900     350.4300
         210    12.068800     360.0000     350.6200     350.2600
         211    12.081100     353.0000     350.4600     350.1000
         212    12.093300     357.0000     350.2900     349.9300
         213    12.105600     324.0000     350.1200     349.7700
         214    12.117800     340.0000     349.9600     349.6000
         215    12.130100     325.0000     349.8000     349.4400
         216    12.142300     354.0000     349.6300     349.2800
         217    12.154600     343.0000     349.4700     349.1200
         218    12.166800     364.0000     349.3100     348.9600
         219    12.179100     351.0000     349.1500     348.8000
         220    12.191300     347.0000     349.0000     348.6400
         221    12.203600     333.0000     348.8400     348.4900
         222    12.215800     346.0000     348.6900     348.3300
         223    12.228100     342.0000     348.5300     348.1800
         224    12.240300     365.0000     348.3800     348.0200
         225    12.252600     373.0000     348.2300     347.8700
         226    12.264800     365.0000     348.0800     347.7200
         227    12.277100     364.0000     347.9300     347.5700
         228    12.289300     373.0000     347.7800     347.4200
         229    12.301600     326.0000     347.6400     347.2700
         230    12.313800     347.0000     347.4900     347.1200
         231    12.326100     358.0000     347.3500     346.9800
         232    12.338300     318.0000     347.2000     346.8300
         233    12.350600     341.0000     347.0600     346.6900
         234    12.362800     336.0000     346.9200     346.5400
         235    12.375100     359.0000     346.7800     346.4000
         236    12.387300     327.0000     346.6400     346.2600
         237    12.399600     337.0000     346.5000     346.1200
         238    12.411800     377.0000     346.3700     345.9800
         239    12.424100     354.0000     346.2300     345.8400
         240    12.436300     357.0000     346.1000     345.7000
         241    12.448600     337.0000     345.9700     345.5600
         242    12.460800     314.0000     345.8300     345.4300
         243    12.473100     364.0000     345.7000     345.2900
         244    12.485300     330.0000     345.5700     345.1600
         245    12.497600     344.0000     345.4400     345.0200
         246    12.509800     350.0000     345.3200     344.8900
         247    12.522100     347.0000     345.1900     344.7600
         248    12.534300     320.0000     345.0600     344.6300
         249    12.546600     368.0000     344.9400     344.4900
         250    12.558800     338.0000     344.8200     344.3600
         251    12.571100     363.0000     344.6900     344.2400
         252    12.583300     343.0000     344.5700     344.1100
         253    12.595600     327.0000     344.4500     343.9800
         254    12.607800     315.0000     344.3400     343.8500
         255    12.620100     366.0000     344.2200     343.7200
         256    12.632300     344.0000     344.1000     343.6000
         257    12.644600     329.0000     343.9900     343.4700
         258    12.656800     333.0000     343.8800     343.3500
         259    12.669100     359.0000     343.7600     343.2300
         260    12.681300     347.0000     343.6500     343.1000
         261    12.693600     317.0000     343.5500     342.9800
         262    12.705900     334.0000     343.4400     342.8600
         263    12.718100     377.0000     343.3400     342.7400
         264    12.730400     314.0000     343.2300     342.6200
         265    12.742600     365.0000     343.1300     342.5000
         266    12.754900     325.0000     343.0300     342.3800
         267    12.767100     375.0000     342.9400     342.2600
         268    12.779400     337.0000     342.8500     342.1400
         269    12.791600     338.0000     342.7600     342.0300
         270    12.803900     328.0000     342.6700     341.9100
         271    12.816100     368.0000     342.5900     341.7900
         272    12.828400     329.0000     342.5100     341.6800
         273    12.840600     327.0000     342.4400     341.5700
         274    12.852900     354.0000     342.3700     341.4500
         275    12.865100     373.0000     342.3200     341.3400
         276    12.877400     338.0000     342.2700     341.2200
         277    12.889600     358.0000     342.2400     341.1100
         278    12.901900     341.0000     342.2200     341.0000
         279    12.914100     347.0000     342.2300     340.8900
         280    12.926400     303.0000     342.2700     340.7800
         281    12.938600     353.0000     342.3600     340.6700
         282    12.950900     329.0000     342.5000     340.5600
         283    12.963100     370.0000     342.7200     340.4500
         284    12.975400     343.0000     343.0300     340.3400
         285    12.987600     366.0000     343.4800     340.2300
         286    12.999900     343.0000     344.0900     340.1300
         287    13.012100     298.0000     344.9300     340.0200
         288    13.024400     340.0000     345.9400     339.9100
         289    13.036600     339.0000     347.4400     339.8100
         290    13.048900     356.0000     349.4100     339.7000
         291    13.061100     353.0000     351.8000     339.6000
         292    13.073400     342.0000     354.0600     339.4900
         293    13.085600     369.0000     355.7500     339.3900
         294    13.097900     354.0000     357.1100     339.2800
         295    13.110100     368.0000     357.9400     339.1800
         296    13.122400     378.0000     357.4600     339.0800
         297    13.134600     413.0000     355.1600     338.9800
         298    13.146900     382.0000     352.0800     338.8700
         299    13.159100     392.0000     349.2600     338.7700
         300    13.171400     355.0000     346.5800     338.6700
         301    13.183600     371.0000     344.4200     338.5700
         302    13.195900     351.0000     343.0700     338.4700
         303    13.208100     332.0000     342.2800     338.3700
         304    13.220400     317.0000     341.7900     338.2700
         305    13.232600     373.0000     341.4900     338.1700
         306    13.244900     359.0000     341.3000     338.0700
         307    13.257100     376.0000     341.2000     337.9800
         308    13.269400     356.0000     341.1500     337.8800
         309    13.281600     377.0000     341.1600     337.7800
         310    13.293900     340.0000     341.2200     337.6900
         311    13.306100     326.0000     341.3300     337.5900
         312    13.318400     323.0000     341.5100     337.4900
         313    13.330600     329.0000     341.7400     337.4000
         314    13.342900     310.0000     342.0500     337.3000
         315    13.355100     351.0000     342.4600     337.2100
         316    13.367400     366.0000     342.9800     337.1100
         317    13.379700     322.0000     343.6600     337.0200
         318    13.391900     368.0000     344.5300     336.9300
         319    13.404200     324.0000     345.6700     336.8300
         320    13.416400     320.0000     347.1800     336.7400
         321    13.428700     341.0000     349.2000     336.6500
         322    13.440900     390.0000     351.9500     336.5500
         323    13.453200     355.0000     355.7200     336.4600
         324    13.465400     369.0000     360.9100     336.3700
         325    13.477700     370.0000     366.7900     336.2800
         326    13.489900     371.0000     376.0800     336.1900
         327    13.502200     397.0000     388.7100     336.1000
         328    13.514400     369.0000     405.8900     336.0100
         329    13.526700     442.0000     429.2200     335.9200
         330    13.538900     439.0000     460.9000     335.8300
         331    13.551200     464.0000     503.4900     335.7400
         332    13.563400     519.0000     556.7500     335.6500
         333    13.575700     554.0000     611.6000     335.5600
         334    13.587900     662.0000     656.4300     335.4800
         335    13.600200     637.0000     692.7700     335.3900
         336    13.612400     719.0000     720.0100     335.3000
         337    13.624700     729.0000     721.5700     335.2100
         338    13.636900     686.0000     682.1700     335.1300
         339    13.649200     621.0000     615.5800     335.0400
         340    13.661400     562.0000     550.0600     334.9500
         341    13.673700     545.0000     489.0800     334.8700
         342    13.685900     449.0000     435.4600     334.7800
         343    13.698200     408.0000     398.6200     334.7000
         344    13.710400     385.0000     377.1200     334.6100
         345    13.722700     351.0000     364.6800     334.5300
         346    13.734900     378.0000     357.0500     334.4500
         347    13.747200     333.0000     352.0400     334.3600
         348    13.759400     355.0000     348.5500     334.2800
         349    13.771700     354.0000     346.0100     334.2000
         350    13.783900     364.0000     344.0800     334.1100
         351    13.796200     345.0000     342.5800     334.0300
         352    13.808400     375.0000     341.3700     333.9500
         353    13.820700     358.0000     340.3900     333.8700
         354    13.832900     330.0000     339.5700     333.7900
         355    13.845200     343.0000     338.8800     333.7000
         356    13.857400     373.0000     338.2900     333.6200
         357    13.869700     339.0000     337.7700     333.5400
         358    13.881900     331.0000     337.3200     333.4600
         359    13.894200     341.0000     336.9200     333.3800
         360    13.906400     348.0000     336.5700     333.3000
         361    13.918700     351.0000     336.2500     333.2200
         362    13.930900     321.0000     335.9700     333.1400
         363    13.943200     322.0000     335.7100     333.0700
         364    13.955400     334.0000     335.4700     332.9900
         365    13.967700     314.0000     335.2600     332.9100
         366    13.979900     333.0000     335.0600     332.8300
         367    13.992200     345.0000     334.8800     332.7500
         368    14.004500     344.0000     334.7200     332.6800
         369    14.016700     324.0000     334.5700     332.6000
         370    14.029000     329.0000     334.4500     332.5200
         371    14.041200     377.0000     334.3500     332.4500
         372    14.053500     308.0000     334.2700     332.3700
         373    14.065700     368.0000     334.2200     332.3000
         374    14.078000     328.0000     334.2200     332.2200
         375    14.090200     358.0000     334.2700     332.1500
         376    14.102500     344.0000     334.3800     332.0700
         377    14.114700     345.0000     334.5800     332.0000
         378    14.127000     341.0000     334.9000     331.9200
         379    14.139200     341.0000     335.3800     331.8500
         380    14.151500     347.0000     336.0400     331.7800
         381    14.163700     356.0000     336.9400     331.7100
         382    14.176000     326.0000     338.0000     331.6300
         383    14.188200     314.0000     339.0600     331.5600
         384    14.200500     333.0000     339.9400     331.4900
         385    14.212700     375.0000     340.6300     331.4200
         386    14.225000     366.0000     341.0200     331.3500
         387    14.237200     342.0000     340.7900     331.2700
         388    14.249500     316.0000     339.7800     331.2000
         389    14.261700     318.0000     338.3200     331.1300
         390    14.274000     340.0000     336.8400     331.0600
         391    14.286200     299.0000     335.4300     330.9900
         392    14.298500     346.0000     334.2000     330.9300
         393    14.310700     355.0000     333.2700     330.8600
         394    14.323000     372.0000     332.6500     330.7900
         395    14.335200     375.0000     332.2300     330.7200
         396    14.347500     331.0000     331.9400     330.6500
         397    14.359700     351.0000     331.7200     330.5800
         398    14.372000     284.0000     331.5400     330.5200
         399    14.384200     325.0000     331.3800     330.4500
         400    14.396500     353.0000     331.2500     330.3800
         401    14.408700     322.0000     331.1300     330.3200
         402    14.421000     342.0000     331.0200     330.2500
         403    14.433200     323.0000     330.9200     330.1900
         404    14.445500     341.0000     330.8200     330.1200
         405    14.457700     333.0000     330.7300     330.0600
         406    14.470000     320.0000     330.6400     329.9900
         407    14.482200     340.0000     330.5500     329.9300
         408    14.494500     348.0000     330.4700     329.8600
         409    14.506700     356.0000     330.3900     329.8000
         410    14.519000     324.0000     330.3100     329.7400
         411    14.531200     338.0000     330.2300     329.6800
         412    14.543500     321.0000     330.1500     329.6100
         413    14.555700     328.0000     330.0800     329.5500
         414    14.568000     334.0000     330.0000     329.4900
         415    14.580200     306.0000     329.9300     329.4300
         416    14.592500     328.0000     329.8600     329.3700
         417    14.604700     314.0000     329.7900     329.3100
         418    14.617000     335.0000     329.7200     329.2500
         419    14.629200     308.0000     329.6500     329.1900
         420    14.641500     294.0000     329.5900     329.1300
         421    14.653800     323.0000     329.5200     329.0700
         422    14.666000     330.0000     329.4600     329.0100
         423    14.678300     301.0000     329.3900     328.9500
         424    14.690500     303.0000     329.3300     328.9000
         425    14.702800     351.0000     329.2600     328.8400
         426    14.715000     332.0000     329.2000     328.7800
         427    14.727300     321.0000     329.1400     328.7300
         428    14.739500     314.0000     329.0800     328.6700
         429    14.751800     340.0000     329.0200     328.6100
         430    14.764000     354.0000     328.9600     328.5600
         431    14.776300     322.0000     328.9000     328.5000
         432    14.788500     329.0000     328.8400     328.4500
         433    14.800800     348.0000     328.7800     328.3900
         434    14.813000     302.0000     328.7300     328.3400
         435    14.825300     280.0000     328.6700     328.2900
         436    14.837500     317.0000     328.6100     328.2300
         437    14.849800     349.0000     328.5600     328.1800
         438    14.862000     327.0000     328.5000     328.1300
         439    14.874300     327.0000     328.4500     328.0800
         440    14.886500     322.0000     328.3900     328.0300
         441    14.898800     330.0000     328.3400     327.9800
         442    14.911000     313.0000     328.2900     327.9300
         443    14.923300     316.0000     328.2400     327.8800
         444    14.935500     335.0000     328.1900     327.8300
         445    14.947800     309.0000     328.1300     327.7800
         446    14.960000     328.0000     328.0800     327.7300
         447    14.972300     322.0000     328.0300     327.6800
         448    14.984500     326.0000     327.9900     327.6300
         449    14.996800     334.0000     327.9400     327.5900
         450    15.009000     306.0000     327.8900     327.5400
         451    15.021300     325.0000     327.8400     327.4900
         452    15.033500     339.0000     327.7900     327.4500
         453    15.045800     310.0000     327.7500     327.4000
         454    15.058000     334.0000     327.7000     327.3600
         455    15.070300     326.0000     327.6600     327.3100
         456    15.082500     314.0000     327.6100     327.2700
         457    15.094800     317.0000     327.5700     327.2200
         458    15.107000     333.0000     327.5200     327.1800
         459    15.119300     355.0000     327.4800     327.1400
         460    15.131500     315.0000     327.4400     327.0900
         461    15.143800     371.0000     327.4000     327.0500
         462    15.156000     325.0000     327.3500     327.0100
         463    15.168300     331.0000     327.3100     326.9700
         464    15.180500     316.0000     327.2700     326.9300
         465    15.192800     357.0000     327.2300     326.8900
         466    15.205000     321.0000     327.1900     326.8500
         467    15.217300     353.0000     327.1600     326.8100
         468    15.229500     326.0000     327.1200     326.7700
         469    15.241800     355.0000     327.0800     326.7300
         470    15.254000     333.0000     327.0400     326.7000
         471    15.266300     327.0000     327.0100     326.6600
         472    15.278600     305.0000     326.9700     326.6200
         473    15.290800     320.0000     326.9400     326.5900
         474    15.303100     329.0000     326.9000     326.5500
         475    15.315300     312.0000     326.8700     326.5200
         476    15.327600     325.0000     326.8300     326.4800
         477    15.339800     342.0000     326.8000     326.4500
         478    15.352100     296.0000     326.7700     326.4100
         479    15.364300     309.0000     326.7400     326.3800
         480    15.376600     319.0000     326.7100     326.3500
         481    15.388800     331.0000     326.6800     326.3100
         482    15.401100     296.0000     326.6500     326.2800
         483    15.413300     329.0000     326.6200     326.2500
         484    15.425600     319.0000     326.5900     326.2200
         485    15.437800     336.0000     326.5600     326.1900
         486    15.450100     309.0000     326.5300     326.1600
         487    15.462300     303.0000     326.5100     326.1300
         488    15.474600     279.0000     326.4800     326.1000
         489    15.486800     308.0000     326.4500     326.0700
         490    15.499100     336.0000     326.4300     326.0500
         491    15.511300     348.0000     326.4100     326.0200
         492    15.523600     311.0000     326.3800     325.9900
         493    15.535800     321.0000     326.3600     325.9700
         494    15.548100     332.0000     326.3400     325.9400
         495    15.560300     315.0000     326.3200     325.9200
         496    15.572600     329.0000     326.2900     325.8900
         497    15.584800     316.0000     326.2700     325.8700
         498    15.597100     359.0000     326.2600     325.8400
         499    15.609300     344.0000     326.2400     325.8200
         500    15.621600     287.0000     326.2200     325.8000
         501    15.633800     321.0000     326.2000     325.7800
         502    15.646100     318.0000     326.1800     325.7600
         503    15.658300     314.0000     326.1700     325.7300
         504    15.670600     338.0000     326.1500     325.7100
         505    15.682800     319.0000     326.1400     325.7000
         506    15.695100     333.0000     326.1300     325.6800
         507    15.707300     317.0000     326.1100     325.6600
         508    15.719600     326.0000     326.1000     325.6400
         509    15.731800     330.0000     326.0900     325.6200
         510    15.744100     315.0000     326.0800     325.6000
         511    15.756300     326.0000     326.0700     325.5900
         512    15.768600     348.0000     326.0600     325.5700
         513    15.780800     315.0000     326.0500     325.5600
         514    15.793100     325.0000     326.0500     325.5400
         515    15.805300     375.0000     326.0400     325.5300
         516    15.817600     321.0000     326.0400     325.5200
         517    15.829800     341.0000     326.0300     325.5000
         518    15.842100     303.0000     326.0300     325.4900
         519    15.854300     315.0000     326.0300     325.4800
         520    15.866600     346.0000     326.0200     325.4700
         521    15.878800     348.0000     326.0200     325.4600
         522    15.891100     337.0000     326.0200     325.4500
         523    15.903300     313.0000     326.0300     325.4400
         524    15.915600     339.0000     326.0300     325.4300
         525    15.927900     303.0000     326.0300     325.4200
         526    15.940100     299.0000     326.0400     325.4100
         527    15.952400     336.0000     326.0500     325.4000
         528    15.964600     327.0000     326.0500     325.4000
         529    15.976900     329.0000     326.0600     325.3900
         530    15.989100     313.0000     326.0700     325.3800
         531    16.001400     309.0000     326.0900     325.3800
         532    16.013600     316.0000     326.1000     325.3800
         533    16.025900     347.0000     326.1200     325.3700
         534    16.038100     323.0000     326.1400     325.3700
         535    16.050400     351.0000     326.1600     325.3700
         536    16.062600     318.0000     326.1900     325.3600
         537    16.074900     299.0000     326.2200     325.3600
         538    16.087100     331.0000     326.2600     325.3600
         539    16.099400     310.0000     326.3100     325.3600
         540    16.111600     287.0000     326.3700     325.3600
         541    16.123900     334.0000     326.4400     325.3600
         542    16.136100     341.0000     326.5300     325.3600
         543    16.148400     303.0000     326.6500     325.3600
         544    16.160600     309.0000     326.8000     325.3700
         545    16.172900     306.0000     327.0000     325.3700
         546    16.185100     351.0000     327.2500     325.3700
         547    16.197400     322.0000     327.5000     325.3800
         548    16.209600     354.0000     327.7100     325.3800
         549    16.221900     314.0000     327.9200     325.3900
         550    16.234100     332.0000     328.1100     325.4000
         551    16.246400     332.0000     328.1900     325.4000
         552    16.258600     306.0000     328.0800     325.4100
         553    16.270900     333.0000     327.8700     325.4200
         554    16.283100     344.0000     327.7100     325.4300
         555    16.295400     334.0000     327.5600     325.4400
         556    16.307600     323.0000     327.4100     325.4500
         557    16.319900     356.0000     327.3000     325.4600
         558    16.332100     324.0000     327.2600     325.4700
         559    16.344400     328.0000     327.2700     325.4800
         560    16.356600     281.0000     327.3200     325.4900
         561    16.368900     312.0000     327.3800     325.5000
         562    16.381100     398.0000     327.4600     325.5200
         563    16.393400     334.0000     327.5500     325.5300
         564    16.405600     342.0000     327.6500     325.5500
         565    16.417900     315.0000     327.7700     325.5600
         566    16.430100     310.0000     327.8900     325.5800
         567    16.442400     367.0000     328.0300     325.5900
         568    16.454600     337.0000     328.1900     325.6100
         569    16.466900     329.0000     328.3600     325.6300
         570    16.479100     339.0000     328.5500     325.6500
         571    16.491400     325.0000     328.7600     325.6700
         572    16.503600     333.0000     328.9900     325.6800
         573    16.515900     310.0000     329.2100     325.7100
         574    16.528100     328.0000     329.4900     325.7300
         575    16.540400     331.0000     329.8000     325.7500
         576    16.552600     314.0000     330.1500     325.7700
         577    16.564900     335.0000     330.5400     325.7900
         578    16.577200     331.0000     330.9800     325.8100
         579    16.589400     343.0000     331.4800     325.8400
         580    16.601700     323.0000     332.0400     325.8600
         581    16.613900     344.0000     332.6700     325.8900
         582    16.626200     359.0000     333.4000     325.9100
         583    16.638400     313.0000     334.2200     325.9400
         584    16.650700     352.0000     335.1600     325.9700
         585    16.662900     303.0000     336.2400     325.9900
         586    16.675200     319.0000     337.4900     326.0200
         587    16.687400     294.0000     338.9200     326.0500
         588    16.699700     345.0000     340.5900     326.0800
         589    16.711900     324.0000     342.5400     326.1100
         590    16.724200     318.0000     344.8400     326.1400
         591    16.736400     322.0000     347.6000     326.1700
         592    16.748700     341.0000     350.9700     326.2000
         593    16.760900     396.0000     355.2000     326.2400
         594    16.773200     381.0000     360.6500     326.2700
         595    16.785400     333.0000     367.9600     326.3000
         596    16.797700     359.0000     378.1200     326.3400
         597    16.809900     392.0000     392.5800     326.3700
         598    16.822200     410.0000     413.2300     326.4100
         599    16.834400     475.0000     442.3700     326.4400
         600    16.846700     510.0000     483.8300     326.4800
         601    16.858900     589.0000     545.9300     326.5200
         602    16.871200     639.0000     642.2800     326.5500
         603    16.883400     823.0000     787.7800     326.5900
         604    16.895700     901.0000     968.7900     326.6300
         605    16.907900    1154.0000    1109.5100     326.6700
         606    16.920200    1306.0000    1221.8700     326.7100
         607    16.932400    1491.0000    1375.4600     326.7500
         608    16.944700    1470.0000    1509.1000     326.7900
         609    16.956900    1379.0000    1442.1700     326.8400
         610    16.969200    1273.0000    1171.4900     326.8800
         611    16.981400     998.0000     974.4800     326.9200
         612    16.993700     837.0000     866.2200     326.9700
         613    17.005900     725.0000     704.0500     327.0100
         614    17.018200     527.0000     530.8000     327.0600
         615    17.030400     432.0000     436.2500     327.1000
         616    17.042700     404.0000     394.2600     327.1500
         617    17.054900     367.0000     373.5700     327.2000
         618    17.067200     370.0000     361.8200     327.2400
         619    17.079400     342.0000     354.3800     327.2900
         620    17.091700     371.0000     349.4600     327.3400
         621    17.103900     307.0000     345.7700     327.3900
         622    17.116200     353.0000     343.0100     327.4400
         623    17.128400     360.0000     340.8900     327.4900
         624    17.140700     309.0000     339.2100     327.5400
         625    17.152900     353.0000     337.8600     327.5900
         626    17.165200     363.0000     336.7700     327.6500
         627    17.177400     339.0000     335.8600     327.7000
         628    17.189700     357.0000     335.1000     327.7500
         629    17.201900     377.0000     334.4700     327.8100
         630    17.214200     353.0000     333.9300     327.8600
         631    17.226500     311.0000     333.4700     327.9200
         632    17.238700     316.0000     333.0800     327.9700
         633    17.251000     329.0000     332.7400     328.0300
         634    17.263200     345.0000     332.4500     328.0900
         635    17.275500     362.0000     332.2000     328.1400
         636    17.287700     324.0000     331.9800     328.2000
         637    17.300000     302.0000     331.8000     328.2600
         638    17.312200     323.0000     331.6400     328.3200
         639    17.324500     326.0000     331.5000     328.3800
         640    17.336700     344.0000     331.3800     328.4400
         641    17.349000     320.0000     331.2800     328.5000
         642    17.361200     326.0000     331.1900     328.5600
         643    17.373500     351.0000     331.1200     328.6300
         644    17.385700     360.0000     331.0600     328.6900
         645    17.398000     342.0000     331.0100     328.7500
         646    17.410200     346.0000     330.9700     328.8200
         647    17.422500     331.0000     330.9400     328.8800
         648    17.434700     342.0000     330.9200     328.9500
         649    17.447000     339.0000     330.9100     329.0100
         650    17.459200     332.0000     330.9000     329.0800
         651    17.471500     350.0000     330.9000     329.1400
         652    17.483700     355.0000     330.9100     329.2100
         653    17.496000     335.0000     330.9200     329.2800
         654    17.508200     311.0000     330.9400     329.3500
         655    17.520500     317.0000     330.9600     329.4200
         656    17.532700     319.0000     330.9900     329.4900
         657    17.545000     343.0000     331.0300     329.5600
         658    17.557200     361.0000     331.0700     329.6300
         659    17.569500     286.0000     331.1100     329.7000
         660    17.581700     366.0000     331.1600     329.7700
         661    17.594000     365.0000     331.2200     329.8400
         662    17.606200     339.0000     331.2900     329.9200
         663    17.618500     383.0000     331.3700     329.9900
         664    17.630700     324.0000     331.4700     330.0700
         665    17.643000     349.0000     331.5900     330.1400
         666    17.655200     352.0000     331.7500     330.2200
         667    17.667500     337.0000     331.9400     330.2900
         668    17.679700     324.0000     332.1700     330.3700
         669    17.692000     311.0000     332.4800     330.4400
         670    17.704200     343.0000     332.9100     330.5200
         671    17.716500     336.0000     333.4800     330.6000
         672    17.728700     349.0000     334.1900     330.6800
         673    17.741000     303.0000     334.9200     330.7600
         674    17.753200     367.0000     335.5600     330.8400
         675    17.765500     340.0000     336.1700     330.9200
         676    17.777700     350.0000     336.7400     331.0000
         677    17.790000     343.0000     336.9500     331.0800
         678    17.802200     335.0000     336.5000     331.1600
         679    17.814500     340.0000     335.7500     331.2400
         680    17.826700     385.0000     335.1700     331.3300
         681    17.839000     328.0000     334.6700     331.4100
         682    17.851300     351.0000     334.0600     331.4900
         683    17.863500     370.0000     333.5200     331.5800
         684    17.875800     310.0000     333.1900     331.6600
         685    17.888000     332.0000     333.0200     331.7500
         686    17.900300     335.0000     332.9500     331.8300
         687    17.912500     315.0000     332.9200     331.9200
         688    17.924800     330.0000     332.9300     332.0100
         689    17.937000     313.0000     332.9500     332.0900
         690    17.949300     336.0000     332.9900     332.1800
         691    17.961500     339.0000     333.0400     332.2700
         692    17.973800     345.0000     333.1000     332.3600
         693    17.986000     352.0000     333.1600     332.4500
         694    17.998300     353.0000     333.2300     332.5400
         695    18.010500     298.0000     333.3000     332.6300
         696    18.022800     322.0000     333.3800     332.7200
         697    18.035000     355.0000     333.4500     332.8100
         698    18.047300     333.0000     333.5300     332.9000
         699    18.059500     304.0000     333.6100     333.0000
         700    18.071800     313.0000     333.7000     333.0900
         701    18.084000     331.0000     333.7800     333.1800
         702    18.096300     368.0000     333.8700     333.2800
         703    18.108500     343.0000     333.9600     333.3700
         704    18.120800     340.0000     334.0500     333.4600
         705    18.133000     318.0000     334.1400     333.5600
         706    18.145300     369.0000     334.2400     333.6600
         707    18.157500     341.0000     334.3400     333.7500
         708    18.169800     319.0000     334.4400     333.8500
         709    18.182000     335.0000     334.5500     333.9500
         710    18.194300     347.0000     334.6600     334.0400
         711    18.206500     312.0000     334.7800     334.1400
         712    18.218800     377.0000     334.9100     334.2400
         713    18.231000     305.0000     335.0500     334.3400
         714    18.243300     339.0000     335.2100     334.4400
         715    18.255500     333.0000     335.4100     334.5400
         716    18.267800     328.0000     335.6400     334.6400
         717    18.280000     357.0000     335.9000     334.7400
         718    18.292300     355.0000     336.2700     334.8400
         719    18.304500     319.0000     336.7700     334.9400
         720    18.316800     324.0000     337.4500     335.0400
         721    18.329000     321.0000     338.3500     335.1500
         722    18.341300     347.0000     339.3900     335.2500
         723    18.353500     326.0000     340.3300     335.3500
         724    18.365800     354.0000     341.2000     335.4600
         725    18.378000     321.0000     342.1100     335.5600
         726    18.390300     336.0000     342.7500     335.6700
         727    18.402500     330.0000     342.4900     335.7700
         728    18.414800     339.0000     341.4700     335.8800
         729    18.427000     341.0000     340.5600     335.9800
         730    18.439300     345.0000     339.9600     336.0900
         731    18.451500     361.0000     339.2600     336.2000
         732    18.463800     330.0000     338.4600     336.3000
         733    18.476000     332.0000     337.8900     336.4100
         734    18.488300     387.0000     337.6200     336.5200
         735    18.500600     380.0000     337.5200     336.6300
         736    18.512800     324.0000     337.5100     336.7400
         737    18.525100     363.0000     337.5400     336.8500
         738    18.537300     335.0000     337.6000     336.9500
         739    18.549600     369.0000     337.6700     337.0600
         740    18.561800     360.0000     337.7600     337.1800
         741    18.574100     353.0000     337.8500     337.2900
         742    18.586300     353.0000     337.9400     337.4000
         743    18.598600     332.0000     338.0300     337.5100
         744    18.610800     353.0000     338.1300     337.6200
         745    18.623100     316.0000     338.2300     337.7300
         746    18.635300     319.0000     338.3300     337.8500
         747    18.647600     379.0000     338.4300     337.9600
         748    18.659800     323.0000     338.5400     338.0700
         749    18.672100     364.0000     338.6400     338.1900
         750    18.684300     365.0000     338.7500     338.3000
         751    18.696600     359.0000     338.8600     338.4200
         752    18.708800     337.0000     338.9700     338.5300
         753    18.721100     355.0000     339.0800     338.6500
         754    18.733300     317.0000     339.2000     338.7600
         755    18.745600     334.0000     339.3200     338.8800
         756    18.757800     341.0000     339.4400     338.9900
         757    18.770100     331.0000     339.5700     339.1100
         758    18.782300     342.0000     339.7000     339.2300
         759    18.794600     346.0000     339.8500     339.3400
         760    18.806800     337.0000     340.0000     339.4600
         761    18.819100     354.0000     340.1600     339.5800
         762    18.831300     373.0000     340.3100     339.7000
         763    18.843600     376.0000     340.4700     339.8200
         764    18.855800     329.0000     340.6200     339.9400
         765    18.868100     333.0000     340.7400     340.0600
         766    18.880300     335.0000     340.8300     340.1800
         767    18.892600     346.0000     340.9000     340.3000
         768    18.904800     313.0000     340.9900     340.4200
         769    18.917100     366.0000     341.0800     340.5400
         770    18.929300     322.0000     341.1500     340.6600
         771    18.941600     354.0000     341.2300     340.7800
         772    18.953800     321.0000     341.3300     340.9000
         773    18.966100     323.0000     341.4300     341.0200
         774    18.978300     331.0000     341.5400     341.1400
         775    18.990600     357.0000     341.6500     341.2700
         776    19.002800     331.0000     341.7700     341.3900
         777    19.015100     361.0000     341.8900     341.5100
         778    19.027300     371.0000     342.0100     341.6400
         779    19.039600     325.0000     342.1300     341.7600
         780    19.051800     365.0000     342.2500     341.8800
         781    19.064100     384.0000     342.3800     342.0100
         782    19.076300     351.0000     342.5000     342.1300
         783    19.088600     327.0000     342.6300     342.2600
         784    19.100800     391.0000     342.7500     342.3800
         785    19.113100     345.0000     342.8800     342.5100
         786    19.125300     338.0000     343.0000     342.6300
         787    19.137600     339.0000     343.1300     342.7600
         788    19.149900     349.0000     343.2600     342.8900
         789    19.162100     357.0000     343.3800     343.0100
         790    19.174400     368.0000     343.5100     343.1400
         791    19.186600     330.0000     343.6400     343.2700
         792    19.198900     342.0000     343.7700     343.3900
         793    19.211100     308.0000     343.9000     343.5200
         794    19.223400     318.0000     344.0300     343.6500
         795    19.235600     313.0000     344.1600     343.7800
         796    19.247900     318.0000     344.2900     343.9000
         797    19.260100     354.0000     344.4200     344.0300
         798    19.272400     329.0000     344.5500     344.1600
         799    19.284600     341.0000     344.6800     344.2900
         800    19.296900     362.0000     344.8100     344.4200
         801    19.309100     305.0000     344.9400     344.5500
         802    19.321400     361.0000     345.0800     344.6800
         803    19.333600     335.0000     345.2100     344.8100
         804    19.345900     333.0000     345.3400     344.9400
         805    19.358100     320.0000     345.4800     345.0700
         806    19.370400     362.0000     345.6100     345.2000
         807    19.382600     351.0000     345.7500     345.3300
         808    19.394900     366.0000     345.8800     345.4600
         809    19.407100     349.0000     346.0200     345.5900
         810    19.419400     357.0000     346.1600     345.7200
         811    19.431600     340.0000     346.2900     345.8500
         812    19.443900     338.0000     346.4300     345.9900
         813    19.456100     325.0000     346.5700     346.1200
         814    19.468400     313.0000     346.7100     346.2500
         815    19.480600     303.0000     346.8500     346.3800
         816    19.492900     347.0000     346.9900     346.5100
         817    19.505100     372.0000     347.1300     346.6500
         818    19.517400     348.0000     347.2800     346.7800
         819    19.529600     381.0000     347.4200     346.9100
         820    19.541900     346.0000     347.5600     347.0400
         821    19.554100     372.0000     347.7100     347.1800
         822    19.566400     336.0000     347.8600     347.3100
         823    19.578600     342.0000     348.0100     347.4400
         824    19.590900     348.0000     348.1700     347.5800
         825    19.603100     364.0000     348.3300     347.7100
         826    19.615400     391.0000     348.4900     347.8500
         827    19.627600     355.0000     348.6700     347.9800
         828    19.639900     334.0000     348.8500     348.1100
         829    19.652100     339.0000     349.0500     348.2500
         830    19.664400     358.0000     349.2700     348.3800
         831    19.676600     363.0000     349.5200     348.5200
         832    19.688900     350.0000     349.8100     348.6500
         833    19.701100     355.0000     350.1600     348.7900
         834    19.713400     359.0000     350.5500     348.9200
         835    19.725600     342.0000     350.9400     349.0600
         836    19.737900     362.0000     351.3000     349.1900
         837    19.750100     377.0000     351.6700     349.3300
         838    19.762400     342.0000     352.0000     349.4600
         839    19.774700     388.0000     352.1600     349.6000
         840    19.786900     341.0000     352.0900     349.7400
         841    19.799200     343.0000     351.9900     349.8700
         842    19.811400     372.0000     351.9800     350.0100
         843    19.823700     346.0000     351.9900     350.1400
         844    19.835900     326.0000     351.9500     350.2800
         845    19.848200     390.0000     351.9300     350.4200
         846    19.860400     350.0000     351.9900     350.5500
         847    19.872700     358.0000     352.1200     350.6900
         848    19.884900     327.0000     352.2900     350.8300
         849    19.897200     352.0000     352.5000     350.9600
         850    19.909400     346.0000     352.7400     351.1000
         851    19.921700     332.0000     353.0100     351.2400
         852    19.933900     337.0000     353.3300     351.3700
         853    19.946200     311.0000     353.6900     351.5100
         854    19.958400     361.0000     354.1200     351.6500
         855    19.970700     368.0000     354.6300     351.7800
         856    19.982900     357.0000     355.2700     351.9200
         857    19.995200     354.0000     356.0700     352.0600
         858    20.007400     354.0000     357.1000     352.2000
         859    20.019700     367.0000     358.4700     352.3300
         860    20.031900     341.0000     360.3300     352.4700
         861    20.044200     363.0000     362.9600     352.6100
         862    20.056400     378.0000     366.8000     352.7500
         863    20.068700     383.0000     372.4800     352.8800
         864    20.080900     398.0000     380.8700     353.0200
         865    20.093200     411.0000     392.9300     353.1600
         866    20.105400     431.0000     408.3200     353.3000
         867    20.117700     469.0000     423.7500     353.4300
         868    20.129900     455.0000     437.5500     353.5700
         869    20.142200     466.0000     452.1000     353.7100
         870    20.154400     500.0000     465.6400     353.8500
         871    20.166700     515.0000     467.9000     353.9800
         872    20.178900     472.0000     452.9600     354.1200
         873    20.191200     458.0000     434.2100     354.2600
         874    20.203400     444.0000     422.5300     354.4000
         875    20.215700     415.0000     412.7600     354.5400
         876    20.227900     457.0000     399.0800     354.6700
         877    20.240200     364.0000     383.7100     354.8100
         878    20.252400     385.0000     373.2600     354.9500
         879    20.264700     376.0000     367.3500     355.0900
         880    20.276900     359.0000     363.8900     355.2300
         881    20.289200     364.0000     361.7900     355.3600
         882    20.301400     345.0000     360.5100     355.5000
         883    20.313700     367.0000     359.7100     355.6400
         884    20.325900     357.0000     359.1900     355.7800
         885    20.338200     358.0000     358.8500     355.9100
         886    20.350400     383.0000     358.6200     356.0500
         887    20.362700     337.0000     358.4800     356.1900
         888    20.374900     361.0000     358.4000     356.3300
         889    20.387200     359.0000     358.3600     356.4600
         890    20.399400     338.0000     358.3500     356.6000
         891    20.411700     344.0000     358.3700     356.7400
         892    20.424000     356.0000     358.4000     356.8800
         893    20.436200     318.0000     358.4600     357.0100
         894    20.448500     391.0000     358.5200     357.1500
         895    20.460700     380.0000     358.6000     357.2900
         896    20.473000     345.0000     358.6900     357.4300
         897    20.485200     392.0000     358.7900     357.5600
         898    20.497500     345.0000     358.8900     357.7000
         899    20.509700     351.0000     359.0000     357.8400
         900    20.522000     364.0000     359.1100     357.9700
         901    20.534200     396.0000     359.2300     358.1100
         902    20.546500     370.0000     359.3600     358.2500
         903    20.558700     363.0000     359.4800     358.3900
         904    20.571000     375.0000     359.6200     358.5200
         905    20.583200     354.0000     359.7600     358.6600
         906    20.595500     372.0000     359.9000     358.8000
         907    20.607700     373.0000     360.0500     358.9300
         908    20.620000     368.0000     360.2100     359.0700
         909    20.632200     358.0000     360.3800     359.2000
         910    20.644500     405.0000     360.5600     359.3400
         911    20.656700     324.0000     360.7600     359.4800
         912    20.669000     322.0000     360.9800     359.6100
         913    20.681200     375.0000     361.2300     359.7500
         914    20.693500     349.0000     361.5300     359.8800
         915    20.705700     359.0000     361.8900     360.0200
         916    20.718000     372.0000     362.3400     360.1600
         917    20.730200     373.0000     362.9100     360.2900
         918    20.742500     373.0000     363.6500     360.4300
         919    20.754700     343.0000     364.4700     360.5600
         920    20.767000     351.0000     365.2500     360.7000
         921    20.779200     335.0000     365.9900     360.8300
         922    20.791500     371.0000     366.7300     360.9700
         923    20.803700     382.0000     367.2900     361.1000
         924    20.816000     386.0000     367.2400     361.2400
         925    20.828200     360.0000     366.6300     361.3700
         926    20.840500     364.0000     366.0800     361.5100
         927    20.852700     356.0000     365.7900     361.6400
         928    20.865000     368.0000     365.4700     361.7700
         929    20.877200     362.0000     364.9900     361.9100
         930    20.889500     426.0000     364.5400     362.0400
         931    20.901700     360.0000     364.2800     362.1800
         932    20.914000     384.0000     364.2100     362.3100
         933    20.926200     372.0000     364.2200     362.4400
         934    20.938500     384.0000     364.2800     362.5800
         935    20.950700     402.0000     364.3800     362.7100
         936    20.963000     381.0000     364.5100     362.8400
         937    20.975200     344.0000     364.6500     362.9700
         938    20.987500     351.0000     364.8000     363.1100
         939    20.999700     395.0000     364.9700     363.2400
         940    21.012000     370.0000     365.1400     363.3700
         941    21.024200     344.0000     365.3300     363.5000
         942    21.036500     317.0000     365.5200     363.6300
         943    21.048700     374.0000     365.7300     363.7700
         944    21.061000     371.0000     365.9400     363.9000
         945    21.073300     368.0000     366.1700     364.0300
         946    21.085500     358.0000     366.4100     364.1600
         947    21.097800     406.0000     366.6700     364.2900
         948    21.110000     373.0000     366.9400     364.4200
         949    21.122300     350.0000     367.2400     364.5500
         950    21.134500     358.0000     367.5600     364.6800
         951    21.146800     403.0000     367.9100     364.8100
         952    21.159000     386.0000     368.3100     364.9400
         953    21.171300     382.0000     368.7500     365.0700
         954    21.183500     353.0000     369.2700     365.2000
         955    21.195800     361.0000     369.8600     365.3300
         956    21.208000     346.0000     370.5700     365.4600
         957    21.220300     350.0000     371.4400     365.5900
         958    21.232500     394.0000     372.5000     365.7200
         959    21.244800     397.0000     373.8500     365.8500
         960    21.257000     350.0000     375.5700     365.9700
         961    21.269300     381.0000     377.8500     366.1000
         962    21.281500     396.0000     380.9300     366.2300
         963    21.293800     392.0000     385.2200     366.3600
         964    21.306000     377.0000     391.2900     366.4800
         965    21.318300     369.0000     399.8600     366.6100
         966    21.330500     405.0000     411.6100     366.7400
         967    21.342800     416.0000     426.4600     366.8600
         968    21.355000     454.0000     442.6900     366.9900
         969    21.367300     424.0000     458.3700     367.1200
         970    21.379500     477.0000     473.3400     367.2400
         971    21.391800     478.0000     486.3100     367.3700
         972    21.404000     485.0000     491.5600     367.4900
         973    21.416300     435.0000     483.8100     367.6200
         974    21.428500     464.0000     467.8700     367.7400
         975    21.440800     427.0000     453.4000     367.8700
         976    21.453000     446.0000     442.2500     367.9900
         977    21.465300     419.0000     430.2400     368.1100
         978    21.477500     359.0000     415.9400     368.2400
         979    21.489800     420.0000     402.8800     368.3600
         980    21.502000     383.0000     393.7800     368.4800
         981    21.514300     381.0000     388.3000     368.6100
         982    21.526500     377.0000     385.2000     368.7300
         983    21.538800     348.0000     383.5400     368.8500
         984    21.551000     376.0000     382.8000     368.9700
         985    21.563300     379.0000     382.7100     369.1000
         986    21.575500     384.0000     383.1600     369.2200
         987    21.587800     379.0000     384.1100     369.3400
         988    21.600000     401.0000     385.6200     369.4600
         989    21.612300     379.0000     387.7800     369.5800
         990    21.624500     364.0000     390.7600     369.7000
         991    21.636800     392.0000     394.3700     369.8200
         992    21.649000     382.0000     399.8100     369.9400
         993    21.661300     413.0000     407.3400     370.0600
         994    21.673500     429.0000     418.0100     370.1800
         995    21.685800     429.0000     433.5100     370.3000
         996    21.698100     436.0000     456.5100     370.4100
         997    21.710300     489.0000     491.0600     370.5300
         998    21.722600     544.0000     542.0900     370.6500
         999    21.734800     592.0000     610.7100     370.7700
        1000    21.747100     667.0000     686.4200     370.8800
        1001    21.759300     709.0000     757.4200     371.0000
        1002    21.771600     885.0000     828.9700     371.1200
        1003    21.783800     878.0000     899.3300     371.2300
        1004    21.796100     864.0000     930.7400     371.3500
        1005    21.808300     870.0000     881.0400     371.4600
        1006    21.820600     764.0000     787.0900     371.5800
        1007    21.832800     700.0000     718.6200     371.6900
        1008    21.845100     651.0000     677.8700     371.8100
        1009    21.857300     601.0000     627.7100     371.9200
        1010    21.869600     545.0000     555.4400     372.0400
        1011    21.881800     455.0000     488.9700     372.1500
        1012    21.894100     438.0000     446.4500     372.2600
        1013    21.906300     398.0000     422.7000     372.3800
        1014    21.918600     422.0000     409.3100     372.4900
        1015    21.930800     439.0000     401.3900     372.6000
        1016    21.943100     369.0000     396.5300     372.7100
        1017    21.955300     400.0000     393.4600     372.8200
        1018    21.967600     390.0000     391.4100     372.9300
        1019    21.979800     436.0000     390.0500     373.0400
        1020    21.992100     372.0000     389.2000     373.1500
        1021    22.004300     371.0000     388.4900     373.2600
        1022    22.016600     377.0000     387.4400     373.3700
        1023    22.028800     407.0000     386.1700     373.4800
        1024    22.041100     368.0000     385.2700     373.5900
        1025    22.053300     412.0000     384.8600     373.7000
        1026    22.065600     408.0000     384.6900     373.8100
        1027    22.077800     401.0000     384.6700     373.9200
        1028    22.090100     378.0000     385.1300     374.0200
        1029    22.102300     362.0000     386.4600     374.1300
        1030    22.114600     401.0000     388.8500     374.2400
        1031    22.126800     392.0000     392.2400     374.3400
        1032    22.139100     395.0000     396.0800     374.4500
        1033    22.151300     397.0000     399.8100     374.5500
        1034    22.163600     396.0000     403.5100     374.6600
        1035    22.175800     370.0000     406.9200     374.7600
        1036    22.188100     424.0000     408.2700     374.8700
        1037    22.200300     368.0000     405.8000     374.9700
        1038    22.212600     392.0000     401.1500     375.0700
        1039    22.224800     350.0000     397.4500     375.1800
        1040    22.237100     365.0000     395.0200     375.2800
        1041    22.249300     361.0000     392.2900     375.3800
        1042    22.261600     367.0000     388.5800     375.4800
        1043    22.273800     396.0000     385.0000     375.5800
        1044    22.286100     384.0000     382.5400     375.6900
        1045    22.298300     366.0000     381.0900     375.7900
        1046    22.310600     379.0000     380.2600     375.8900
        1047    22.322800     401.0000     379.7700     375.9900
        1048    22.335100     388.0000     379.4700     376.0800
        1049    22.347400     351.0000     379.2900     376.1800
        1050    22.359600     391.0000     379.1900     376.2800
        1051    22.371900     344.0000     379.1500     376.3800
        1052    22.384100     397.0000     379.1300     376.4800
        1053    22.396400     428.0000     379.1500     376.5700
        1054    22.408600     404.0000     379.1900     376.6700
        1055    22.420900     391.0000     379.2500     376.7700
        1056    22.433100     360.0000     379.3300     376.8600
        1057    22.445400     402.0000     379.4300     376.9600
        1058    22.457600     395.0000     379.5400     377.0500
        1059    22.469900     414.0000     379.6700     377.1500
        1060    22.482100     389.0000     379.8100     377.2400
        1061    22.494400     390.0000     379.9700     377.3400
        1062    22.506600     384.0000     380.1500     377.4300
        1063    22.518900     373.0000     380.3400     377.5200
        1064    22.531100     367.0000     380.5500     377.6100
        1065    22.543400     371.0000     380.7700     377.7100
        1066    22.555600     379.0000     381.0100     377.8000
        1067    22.567900     388.0000     381.2600     377.8900
        1068    22.580100     405.0000     381.5300     377.9800
        1069    22.592400     421.0000     381.8000     378.0700
        1070    22.604600     403.0000     382.0800     378.1600
        1071    22.616900     389.0000     382.3700     378.2500
        1072    22.629100     409.0000     382.6500     378.3400
        1073    22.641400     371.0000     382.9200     378.4200
        1074    22.653600     392.0000     383.1800     378.5100
        1075    22.665900     378.0000     383.4100     378.6000
        1076    22.678100     402.0000     383.6200     378.6900
        1077    22.690400     393.0000     383.7900     378.7700
        1078    22.702600     384.0000     383.9300     378.8600
        1079    22.714900     366.0000     384.0200     378.9400
        1080    22.727100     391.0000     384.0700     379.0300
        1081    22.739400     442.0000     384.0800     379.1100
        1082    22.751600     345.0000     384.0500     379.2000
        1083    22.763900     410.0000     383.9900     379.2800
        1084    22.776100     391.0000     383.9000     379.3600
        1085    22.788400     395.0000     383.7800     379.4500
        1086    22.800600     403.0000     383.6500     379.5300
        1087    22.812900     377.0000     383.5100     379.6100
        1088    22.825100     397.0000     383.3600     379.6900
        1089    22.837400     388.0000     383.2100     379.7700
        1090    22.849600     386.0000     383.0700     379.8500
        1091    22.861900     374.0000     382.9300     379.9300
        1092    22.874100     424.0000     382.8100     380.0100
        1093    22.886400     364.0000     382.6900     380.0900
        1094    22.898600     389.0000     382.5900     380.1700
        1095    22.910900     384.0000     382.5100     380.2500
        1096    22.923100     363.0000     382.4400     380.3200
        1097    22.935400     392.0000     382.3800     380.4000
        1098    22.947600     383.0000     382.3300     380.4800
        1099    22.959900     368.0000     382.3000     380.5500
        1100    22.972100     372.0000     382.2700     380.6300
        1101    22.984400     381.0000     382.2600     380.7000
        1102    22.996700     405.0000     382.2500     380.7800
        1103    23.008900     393.0000     382.2500     380.8500
        1104    23.021200     381.0000     382.2600     380.9200
        1105    23.033400     396.0000     382.2800     381.0000
        1106    23.045700     387.0000     382.3000     381.0700
        1107    23.057900     378.0000     382.3200     381.1400
        1108    23.070200     337.0000     382.3500     381.2100
        1109    23.082400     373.0000     382.3800     381.2800
        1110    23.094700     326.0000     382.4200     381.3500
        1111    23.106900     381.0000     382.4600     381.4200
        1112    23.119200     411.0000     382.5000     381.4900
        1113    23.131400     425.0000     382.5400     381.5600
        1114    23.143700     351.0000     382.5900     381.6300
        1115    23.155900     416.0000     382.6400     381.7000
        1116    23.168200     387.0000     382.6800     381.7600
        1117    23.180400     417.0000     382.7300     381.8300
        1118    23.192700     401.0000     382.7800     381.8900
        1119    23.204900     366.0000     382.8300     381.9600
        1120    23.217200     369.0000     382.8900     382.0300
        1121    23.229400     397.0000     382.9400     382.0900
        1122    23.241700     360.0000     382.9900     382.1500
        1123    23.253900     356.0000     383.0500     382.2200
        1124    23.266200     383.0000     383.1000     382.2800
        1125    23.278400     384.0000     383.1500     382.3400
        1126    23.290700     410.0000     383.2100     382.4000
        1127    23.302900     382.0000     383.2600     382.4700
        1128    23.315200     396.0000     383.3200     382.5300
        1129    23.327400     395.0000     383.3700     382.5900
        1130    23.339700     419.0000     383.4300     382.6500
        1131    23.351900     411.0000     383.4800     382.7100
        1132    23.364200     376.0000     383.5400     382.7600
        1133    23.376400     390.0000     383.5900     382.8200
        1134    23.388700     362.0000     383.6400     382.8800
        1135    23.400900     346.0000     383.7000     382.9400
        1136    23.413200     372.0000     383.7500     382.9900
        1137    23.425400     390.0000     383.8100     383.0500
        1138    23.437700     372.0000     383.8600     383.1000
        1139    23.449900     383.0000     383.9100     383.1600
        1140    23.462200     374.0000     383.9700     383.2100
        1141    23.474400     376.0000     384.0200     383.2700
        1142    23.486700     414.0000     384.0700     383.3200
        1143    23.498900     386.0000     384.1200     383.3700
        1144    23.511200     382.0000     384.1700     383.4300
        1145    23.523400     377.0000     384.2300     383.4800
        1146    23.535700     382.0000     384.2800     383.5300
        1147    23.547900     342.0000     384.3300     383.5800
        1148    23.560200     410.0000     384.3800     383.6300
        1149    23.572400     366.0000     384.4300     383.6800
        1150    23.584700     353.0000     384.4800     383.7300
        1151    23.596900     385.0000     384.5300     383.7700
        1152    23.609200     394.0000     384.5800     383.8200
        1153    23.621400     369.0000     384.6300     383.8700
        1154    23.633700     376.0000     384.6800     383.9200
        1155    23.646000     344.0000     384.7200     383.9600
        1156    23.658200     439.0000     384.7700     384.0100
        1157    23.670500     404.0000     384.8200     384.0500
        1158    23.682700     367.0000     384.8700     384.1000
        1159    23.695000     352.0000     384.9100     384.1400
        1160    23.707200     394.0000     384.9600     384.1800
        1161    23.719500     398.0000     385.0100     384.2300
        1162    23.731700     413.0000     385.0500     384.2700
        1163    23.744000     390.0000     385.1000     384.3100
        1164    23.756200     351.0000     385.1500     384.3500
        1165    23.768500     382.0000     385.1900     384.3900
        1166    23.780700     381.0000     385.2400     384.4300
        1167    23.793000     389.0000     385.2800     384.4700
        1168    23.805200     401.0000     385.3300     384.5100
        1169    23.817500     424.0000     385.3800     384.5500
        1170    23.829700     381.0000     385.4200     384.5800
        1171    23.842000     377.0000     385.4700     384.6200
        1172    23.854200     378.0000     385.5200     384.6600
        1173    23.866500     373.0000     385.5600     384.6900
        1174    23.878700     389.0000     385.6100     384.7300
        1175    23.891000     398.0000     385.6700     384.7600
        1176    23.903200     382.0000     385.7200     384.8000
        1177    23.915500     353.0000     385.7800     384.8300
        1178    23.927700     397.0000     385.8400     384.8600
        1179    23.940000     384.0000     385.9100     384.9000
        1180    23.952200     423.0000     385.9900     384.9300
        1181    23.964500     375.0000     386.0800     384.9600
        1182    23.976700     378.0000     386.2000     384.9900
        1183    23.989000     401.0000     386.3600     385.0200
        1184    24.001200     385.0000     386.5600     385.0500
        1185    24.013500     377.0000     386.8400     385.0800
        1186    24.025700     400.0000     387.1600     385.1100
        1187    24.038000     398.0000     387.4800     385.1300
        1188    24.050200     403.0000     387.7900     385.1600
        1189    24.062500     423.0000     388.1100     385.1900
        1190    24.074700     385.0000     388.3500     385.2100
        1191    24.087000     402.0000     388.3100     385.2400
        1192    24.099200     399.0000     388.0200     385.2600
        1193    24.111500     376.0000     387.7500     385.2900
        1194    24.123700     404.0000     387.6200     385.3100
        1195    24.136000     385.0000     387.5400     385.3400
        1196    24.148200     407.0000     387.3700     385.3600
        1197    24.160500     389.0000     387.1200     385.3800
        1198    24.172700     403.0000     386.9000     385.4000
        1199    24.185000     408.0000     386.7700     385.4200
        1200    24.197200     371.0000     386.7000     385.4400
        1201    24.209500     399.0000     386.6600     385.4600
        1202    24.221700     375.0000     386.6500     385.4800
        1203    24.234000     361.0000     386.6500     385.5000
        1204    24.246200     397.0000     386.6600     385.5200
        1205    24.258500     391.0000     386.6700     385.5300
        1206    24.270700     371.0000     386.6900     385.5500
        1207    24.283000     412.0000     386.7000     385.5700
        1208    24.295300     382.0000     386.7200     385.5800
        1209    24.307500     409.0000     386.7400     385.6000
        1210    24.319800     397.0000     386.7700     385.6100
        1211    24.332000     379.0000     386.7900     385.6200
        1212    24.344300     366.0000     386.8100     385.6400
        1213    24.356500     372.0000     386.8300     385.6500
        1214    24.368800     373.0000     386.8600     385.6600
        1215    24.381000     394.0000     386.8800     385.6700
        1216    24.393300     359.0000     386.9100     385.6800
        1217    24.405500     389.0000     386.9300     385.6900
        1218    24.417800     396.0000     386.9600     385.7000
        1219    24.430000     421.0000     386.9800     385.7100
        1220    24.442300     388.0000     387.0100     385.7200
        1221    24.454500     369.0000     387.0300     385.7300
        1222    24.466800     362.0000     387.0600     385.7300
        1223    24.479000     390.0000     387.0800     385.7400
        1224    24.491300     409.0000     387.1100     385.7500
        1225    24.503500     391.0000     387.1300     385.7500
        1226    24.515800     390.0000     387.1600     385.7600
        1227    24.528000     395.0000     387.1900     385.7600
        1228    24.540300     360.0000     387.2100     385.7700
        1229    24.552500     389.0000     387.2400     385.7700
        1230    24.564800     378.0000     387.2700     385.7700
        1231    24.577000     356.0000     387.3000     385.7700
        1232    24.589300     372.0000     387.3300     385.7700
        1233    24.601500     362.0000     387.3600     385.7700
        1234    24.613800     373.0000     387.3900     385.7700
        1235    24.626000     401.0000     387.4200     385.7700
        1236    24.638300     377.0000     387.4500     385.7700
        1237    24.650500     392.0000     387.4900     385.7700
        1238    24.662800     387.0000     387.5200     385.7700
        1239    24.675000     343.0000     387.5600     385.7600
        1240    24.687300     374.0000     387.6000     385.7600
        1241    24.699500     372.0000     387.6400     385.7600
        1242    24.711800     377.0000     387.6800     385.7500
        1243    24.724000     351.0000     387.7200     385.7500
        1244    24.736300     410.0000     387.7700     385.7400
        1245    24.748500     379.0000     387.8100     385.7300
        1246    24.760800     373.0000     387.8700     385.7300
        1247    24.773000     353.0000     387.9200     385.7200
        1248    24.785300     374.0000     387.9800     385.7100
        1249    24.797500     362.0000     388.0400     385.7000
        1250    24.809800     373.0000     388.1100     385.6900
        1251    24.822000     396.0000     388.1900     385.6800
        1252    24.834300     432.0000     388.2700     385.6700
        1253    24.846500     394.0000     388.3500     385.6600
        1254    24.858800     412.0000     388.4400     385.6500
        1255    24.871000     384.0000     388.5400     385.6300
        1256    24.883300     414.0000     388.6500     385.6200
        1257    24.895500     408.0000     388.7700     385.6100
        1258    24.907800     396.0000     388.9000     385.5900
        1259    24.920100     345.0000     389.0400     385.5800
        1260    24.932300     383.0000     389.1900     385.5600
        1261    24.944600     357.0000     389.3500     385.5500
        1262    24.956800     427.0000     389.5300     385.5300
        1263    24.969100     381.0000     389.7200     385.5100
        1264    24.981300     382.0000     389.9200     385.4900
        1265    24.993600     403.0000     390.1400     385.4700
        1266    25.005800     419.0000     390.3700     385.4600
        1267    25.018100     391.0000     390.6100     385.4400
        1268    25.030300     412.0000     390.8700     385.4200
        1269    25.042600     391.0000     391.1300     385.3900
        1270    25.054800     400.0000     391.4000     385.3700
        1271    25.067100     404.0000     391.6700     385.3500
        1272    25.079300     401.0000     391.9400     385.3300
        1273    25.091600     397.0000     392.2000     385.3000
        1274    25.103800     375.0000     392.4500     385.2800
        1275    25.116100     409.0000     392.6800     385.2600
        1276    25.128300     384.0000     392.8900     385.2300
        1277    25.140600     399.0000     393.0800     385.2000
        1278    25.152800     433.0000     393.2400     385.1800
        1279    25.165100     419.0000     393.3800     385.1500
        1280    25.177300     395.0000     393.4800     385.1200
        1281    25.189600     385.0000     393.5600     385.1000
        1282    25.201800     383.0000     393.6100     385.0700
        1283    25.214100     405.0000     393.6400     385.0400
        1284    25.226300     392.0000     393.6600     385.0100
        1285    25.238600     418.0000     393.6600     384.9800
        1286    25.250800     392.0000     393.6700     384.9500
        1287    25.263100     392.0000     393.6700     384.9100
        1288    25.275300     396.0000     393.6900     384.8800
        1289    25.287600     399.0000     393.7200     384.8500
        1290    25.299800     401.0000     393.7800     384.8100
        1291    25.312100     395.0000     393.8700     384.7800
        1292    25.324300     365.0000     393.9900     384.7500
        1293    25.336600     343.0000     394.1600     384.7100
        1294    25.348800     392.0000     394.3700     384.6700
        1295    25.361100     353.0000     394.6400     384.6400
        1296    25.373300     404.0000     394.9700     384.6000
        1297    25.385600     371.0000     395.3700     384.5600
        1298    25.397800     389.0000     395.8500     384.5200
        1299    25.410100     381.0000     396.4300     384.4900
        1300    25.422300     417.0000     397.1100     384.4500
        1301    25.434600     388.0000     397.9300     384.4100
        1302    25.446800     392.0000     398.9200     384.3700
        1303    25.459100     386.0000     400.1300     384.3200
        1304    25.471300     391.0000     401.6300     384.2800
        1305    25.483600     374.0000     403.5400     384.2400
        1306    25.495800     413.0000     405.9900     384.2000
        1307    25.508100     402.0000     409.0700     384.1500
        1308    25.520300     385.0000     412.6400     384.1100
        1309    25.532600     427.0000     416.5000     384.0600
        1310    25.544800     422.0000     420.8300     384.0200
        1311    25.557100     444.0000     425.4100     383.9700
        1312    25.569400     412.0000     430.0100     383.9300
        1313    25.581600     407.0000     433.6900     383.8800
        1314    25.593900     431.0000     437.5800     383.8300
        1315    25.606100     438.0000     443.5500     383.7800
        1316    25.618400     420.0000     452.2100     383.7300
        1317    25.630600     466.0000     463.5100     383.6800
        1318    25.642900     470.0000     477.6300     383.6300
        1319    25.655100     489.0000     496.1800     383.5800
        1320    25.667400     506.0000     522.5600     383.5300
        1321    25.679600     574.0000     561.1700     383.4800
        1322    25.691900     565.0000     618.0600     383.4300
        1323    25.704100     718.0000     701.0100     383.3700
        1324    25.716400     791.0000     816.3600     383.3200
        1325    25.728600     939.0000     961.2200     383.2700
        1326    25.740900    1087.0000    1120.5500     383.2100
        1327    25.753100    1322.0000    1281.3600     383.1600
        1328    25.765400    1450.0000    1435.1200     383.1000
        1329    25.777600    1469.0000    1548.3100     383.0400
        1330    25.789900    1510.0000    1559.7800     382.9900
        1331    25.802100    1480.0000    1452.3500     382.9300
        1332    25.814400    1350.0000    1301.6300     382.8700
        1333    25.826600    1265.0000    1187.3600     382.8100
        1334    25.838900    1055.0000    1114.6500     382.7500
        1335    25.851100     963.0000    1038.1600     382.6900
        1336    25.863400     884.0000     921.8800     382.6300
        1337    25.875600     786.0000     782.6500     382.5700
        1338    25.887900     656.0000     662.8200     382.5100
        1339    25.900100     573.0000     579.8600     382.4500
        1340    25.912400     510.0000     527.2500     382.3800
        1341    25.924600     473.0000     494.1000     382.3200
        1342    25.936900     506.0000     472.7000     382.2600
        1343    25.949100     466.0000     458.4800     382.1900
        1344    25.961400     474.0000     448.9000     382.1300
        1345    25.973600     501.0000     442.5100     382.0600
        1346    25.985900     424.0000     438.5800     381.9900
        1347    25.998100     477.0000     436.8400     381.9300
        1348    26.010400     443.0000     437.4900     381.8600
        1349    26.022600     458.0000     441.1600     381.7900
        1350    26.034900     417.0000     448.8900     381.7200
        1351    26.047100     434.0000     461.3800     381.6500
        1352    26.059400     449.0000     477.1400     381.5800
        1353    26.071600     486.0000     493.4600     381.5100
        1354    26.083900     489.0000     510.3800     381.4400
        1355    26.096100     541.0000     527.4100     381.3700
        1356    26.108400     538.0000     536.7800     381.3000
        1357    26.120600     495.0000     527.9000     381.2300
        1358    26.132900     504.0000     505.8400     381.1500
        1359    26.145100     463.0000     487.6800     381.0800
        1360    26.157400     445.0000     479.4100     381.0100
        1361    26.169600     489.0000     475.3600     380.9300
        1362    26.181900     459.0000     466.6600     380.8600
        1363    26.194200     466.0000     450.6400     380.7800
        1364    26.206400     471.0000     434.4500     380.7000
        1365    26.218700     436.0000     423.7500     380.6300
        1366    26.230900     453.0000     418.1400     380.5500
        1367    26.243200     445.0000     415.7300     380.4700
        1368    26.255400     437.0000     415.4200     380.3900
        1369    26.267700     371.0000     416.8100     380.3100
        1370    26.279900     438.0000     420.0100     380.2300
        1371    26.292200     424.0000     425.5200     380.1500
        1372    26.304400     417.0000     434.1700     380.0700
        1373    26.316700     415.0000     446.7600     379.9900
        1374    26.328900     439.0000     462.9200     379.9100
        1375    26.341200     499.0000     481.6400     379.8200
        1376    26.353400     499.0000     504.4600     379.7400
        1377    26.365700     550.0000     533.2700     379.6600
        1378    26.377900     548.0000     564.4200     379.5700
        1379    26.390200     607.0000     588.1000     379.4900
        1380    26.402400     614.0000     603.2700     379.4000
        1381    26.414700     636.0000     621.8000     379.3200
        1382    26.426900     643.0000     646.8900     379.2300
        1383    26.439200     601.0000     660.5000     379.1400
        1384    26.451400     592.0000     640.1800     379.0600
        1385    26.463700     554.0000     594.6700     378.9700
        1386    26.475900     565.0000     556.9400     378.8800
        1387    26.488200     523.0000     539.4600     378.7900
        1388    26.500400     518.0000     532.2000     378.7000
        1389    26.512700     469.0000     519.5700     378.6100
        1390    26.524900     471.0000     496.4300     378.5200
        1391    26.537200     475.0000     474.0700     378.4300
        1392    26.549400     468.0000     462.1300     378.3400
        1393    26.561700     469.0000     460.0900     378.2400
        1394    26.573900     467.0000     463.7100     378.1500
        1395    26.586200     460.0000     470.6600     378.0600
        1396    26.598400     471.0000     479.0000     377.9600
        1397    26.610700     456.0000     483.2000     377.8700
        1398    26.622900     460.0000     477.2300     377.7700
        1399    26.635200     447.0000     465.4100     377.6800
        1400    26.647400     417.0000     457.8000     377.5800
        1401    26.659700     425.0000     456.2900     377.4800
        1402    26.671900     445.0000     457.1700     377.3900
        1403    26.684200     436.0000     455.6300     377.2900
        1404    26.696400     433.0000     448.9000     377.1900
        1405    26.708700     445.0000     438.6800     377.0900
        1406    26.720900     423.0000     427.2600     376.9900
        1407    26.733200     449.0000     417.7000     376.8900
        1408    26.745400     405.0000     411.7800     376.7900
        1409    26.757700     385.0000     408.5100     376.6900
        1410    26.769900     439.0000     405.8300     376.5900
        1411    26.782200     419.0000     401.8400     376.4900
        1412    26.794400     399.0000     396.8400     376.3800
        1413    26.806700     391.0000     392.6600     376.2800
        1414    26.818900     414.0000     389.8300     376.1800
        1415    26.831200     402.0000     387.9800     376.0700
        1416    26.843500     374.0000     386.7100     375.9700
        1417    26.855700     392.0000     385.8000     375.8600
        1418    26.868000     386.0000     385.1300     375.7600
        1419    26.880200     378.0000     384.6400     375.6500
        1420    26.892500     351.0000     384.3100     375.5500
        1421    26.904700     395.0000     384.1100     375.4400
        1422    26.917000     401.0000     384.0800     375.3300
        1423    26.929200     399.0000     384.2600     375.2200
        1424    26.941500     387.0000     384.7200     375.1100
        1425    26.953700     375.0000     385.5000     375.0000
        1426    26.966000     364.0000     386.5200     374.9000
        1427    26.978200     393.0000     387.5800     374.7800
        1428    26.990500     429.0000     388.6800     374.6700
        1429    27.002700     398.0000     389.7800     374.5600
        1430    27.015000     439.0000     390.3700     374.4500
        1431    27.027200     361.0000     389.7300     374.3400
        1432    27.039500     394.0000     388.2100     374.2300
        1433    27.051700     430.0000     386.9800     374.1100
        1434    27.064000     390.0000     386.3900     374.0000
        1435    27.076200     378.0000     386.1100     373.8800
        1436    27.088500     409.0000     385.6100     373.7700
        1437    27.100700     375.0000     384.5700     373.6500
        1438    27.113000     411.0000     383.4300     373.5400
        1439    27.125200     428.0000     382.6300     373.4200
        1440    27.137500     422.0000     382.1800     373.3100
        1441    27.149700     388.0000     381.9800     373.1900
        1442    27.162000     395.0000     381.9400     373.0700
        1443    27.174200     381.0000     382.0200     372.9500
        1444    27.186500     409.0000     382.2000     372.8300
        1445    27.198700     399.0000     382.4800     372.7200
        1446    27.211000     379.0000     382.8700     372.6000
        1447    27.223200     371.0000     383.3800     372.4800
        1448    27.235500     411.0000     384.0400     372.3500
        1449    27.247700     362.0000     384.8700     372.2300
        1450    27.260000     394.0000     385.9100     372.1100
        1451    27.272200     371.0000     387.2500     371.9900
        1452    27.284500     362.0000     389.0000     371.8700
        1453    27.296700     398.0000     391.3800     371.7400
        1454    27.309000     390.0000     394.4500     371.6200
        1455    27.321200     396.0000     399.2700     371.5000
        1456    27.333500     436.0000     406.3600     371.3700
        1457    27.345700     408.0000     416.3200     371.2500
        1458    27.358000     431.0000     428.9000     371.1200
        1459    27.370200     424.0000     442.8100     371.0000
        1460    27.382500     436.0000     457.1600     370.8700
        1461    27.394700     469.0000     471.1300     370.7400
        1462    27.407000     442.0000     481.1200     370.6100
        1463    27.419200     451.0000     481.3900     370.4900
        1464    27.431500     488.0000     471.8200     370.3600
        1465    27.443700     450.0000     460.5900     370.2300
        1466    27.456000     446.0000     454.2700     370.1000
        1467    27.468200     473.0000     452.5900     369.9700
        1468    27.480500     445.0000     451.3400     369.8400
        1469    27.492800     466.0000     446.7200     369.7100
        1470    27.505000     408.0000     439.7500     369.5800
        1471    27.517300     444.0000     434.8600     369.4500
        1472    27.529500     424.0000     434.5700     369.3200
        1473    27.541800     434.0000     438.8000     369.1800
        1474    27.554000     460.0000     446.9500     369.0500
        1475    27.566300     456.0000     458.8300     368.9200
        1476    27.578500     481.0000     474.9700     368.7800
        1477    27.590800     491.0000     496.8800     368.6500
        1478    27.603000     548.0000     527.6400     368.5100
        1479    27.615300     565.0000     572.9900     368.3800
        1480    27.627500     646.0000     642.9100     368.2400
        1481    27.639800     704.0000     752.7600     368.1100
        1482    27.652000     947.0000     920.2100     367.9700
        1483    27.664300    1142.0000    1150.3600     367.8300
        1484    27.676500    1491.0000    1418.0900     367.7000
        1485    27.688800    1793.0000    1695.8400     367.5600
        1486    27.701000    2167.0000    1981.7500     367.4200
        1487    27.713300    2260.0000    2230.7400     367.2800
        1488    27.725500    2257.0000    2301.5500     367.1400
        1489    27.737800    2213.0000    2103.0300     367.0000
        1490    27.750000    1848.0000    1790.5400     366.8600
        1491    27.762300    1536.0000    1573.3900     366.7200
        1492    27.774500    1490.0000    1487.4200     366.5800
        1493    27.786800    1419.0000    1445.7600     366.4400
        1494    27.799000    1277.0000    1329.9900     366.3000
        1495    27.811300    1064.0000    1102.7000     366.1600
        1496    27.823500     852.0000     857.8000     366.0100
        1497    27.835800     659.0000     680.9000     365.8700
        1498    27.848000     568.0000     574.5200     365.7300
        1499    27.860300     544.0000     512.3900     365.5800
        1500    27.872500     465.0000     474.5800     365.4400
        1501    27.884800     437.0000     450.1600     365.2900
        1502    27.897000     415.0000     433.4700     365.1500
        1503    27.909300     438.0000     421.5200     365.0000
        1504    27.921500     439.0000     412.6200     364.8600
        1505    27.933800     417.0000     405.7700     364.7100
        1506    27.946000     415.0000     400.3700     364.5600
        1507    27.958300     416.0000     396.0100     364.4200
        1508    27.970500     391.0000     392.4300     364.2700
        1509    27.982800     405.0000     389.4400     364.1200
        1510    27.995000     440.0000     386.9100     363.9700
        1511    28.007300     386.0000     384.7500     363.8200
        1512    28.019500     407.0000     382.8800     363.6700
        1513    28.031800     382.0000     381.2500     363.5200
        1514    28.044000     387.0000     379.8200     363.3700
        1515    28.056300     407.0000     378.5500     363.2200
        1516    28.068500     355.0000     377.4300     363.0700
        1517    28.080800     388.0000     376.4200     362.9200
        1518    28.093000     406.0000     375.5100     362.7700
        1519    28.105300     415.0000     374.6900     362.6200
        1520    28.117500     389.0000     373.9500     362.4600
        1521    28.129800     384.0000     373.2700     362.3100
        1522    28.142100     383.0000     372.6600     362.1600
        1523    28.154300     351.0000     372.1000     362.0000
        1524    28.166600     357.0000     371.5800     361.8500
        1525    28.178800     366.0000     371.1100     361.6900
        1526    28.191100     359.0000     370.6800     361.5400
        1527    28.203300     369.0000     370.2900     361.3800
        1528    28.215600     387.0000     369.9400     361.2300
        1529    28.227800     369.0000     369.6200     361.0700
        1530    28.240100     389.0000     369.3300     360.9100
        1531    28.252300     377.0000     369.0700     360.7600
        1532    28.264600     376.0000     368.8500     360.6000
        1533    28.276800     385.0000     368.6600     360.4400
        1534    28.289100     378.0000     368.5200     360.2800
        1535    28.301300     390.0000     368.4200     360.1300
        1536    28.313600     365.0000     368.3700     359.9700
        1537    28.325800     378.0000     368.3800     359.8100
        1538    28.338100     373.0000     368.4600     359.6500
        1539    28.350300     386.0000     368.5900     359.4900
        1540    28.362600     360.0000     368.7900     359.3300
        1541    28.374800     378.0000     369.0700     359.1700
        1542    28.387100     381.0000     369.4200     359.0100
        1543    28.399300     378.0000     369.8600     358.8400
        1544    28.411600     363.0000     370.4700     358.6800
        1545    28.423800     385.0000     371.4600     358.5200
        1546    28.436100     408.0000     373.0300     358.3600
        1547    28.448300     402.0000     375.3900     358.1900
        1548    28.460600     402.0000     378.5500     358.0300
        1549    28.472800     382.0000     382.1000     357.8700
        1550    28.485100     385.0000     385.7200     357.7000
        1551    28.497300     358.0000     389.5000     357.5400
        1552    28.509600     369.0000     392.7600     357.3700
        1553    28.521800     394.0000     393.4200     357.2100
        1554    28.534100     377.0000     390.6000     357.0400
        1555    28.546300     409.0000     387.2400     356.8800
        1556    28.558600     360.0000     385.8800     356.7100
        1557    28.570800     397.0000     386.6800     356.5400
        1558    28.583100     386.0000     388.7400     356.3800
        1559    28.595300     368.0000     390.6800     356.2100
        1560    28.607600     385.0000     391.8000     356.0400
        1561    28.619800     400.0000     393.1300     355.8700
        1562    28.632100     396.0000     395.4700     355.7100
        1563    28.644300     390.0000     398.0500     355.5400
        1564    28.656600     398.0000     398.9700     355.3700
        1565    28.668800     378.0000     396.6600     355.2000
        1566    28.681100     391.0000     391.9200     355.0300
        1567    28.693300     386.0000     387.2900     354.8600
        1568    28.705600     396.0000     384.2300     354.6900
        1569    28.717800     361.0000     382.4000     354.5200
        1570    28.730100     400.0000     380.4300     354.3500
        1571    28.742300     349.0000     377.2400     354.1800
        1572    28.754600     355.0000     373.1600     354.0000
        1573    28.766800     400.0000     369.4400     353.8300
        1574    28.779100     358.0000     366.8300     353.6600
        1575    28.791400     388.0000     365.2400     353.4900
        1576    28.803600     383.0000     364.3200     353.3100
        1577    28.815900     381.0000     363.8500     353.1400
        1578    28.828100     373.0000     363.5400     352.9700
        1579    28.840400     354.0000     362.9700     352.7900
        1580    28.852600     374.0000     361.9000     352.6200
        1581    28.864900     407.0000     360.7600     352.4400
        1582    28.877100     369.0000     359.9500     352.2700
        1583    28.889400     356.0000     359.4400     352.0900
        1584    28.901600     358.0000     359.0500     351.9200
        1585    28.913900     357.0000     358.5200     351.7400
        1586    28.926100     393.0000     357.7500     351.5600
        1587    28.938400     389.0000     356.9300     351.3900
        1588    28.950600     364.0000     356.2800     351.2100
        1589    28.962900     395.0000     355.7900     351.0300
        1590    28.975100     363.0000     355.4100     350.8600
        1591    28.987400     374.0000     355.0900     350.6800
        1592    28.999600     344.0000     354.8200     350.5000
        1593    29.011900     346.0000     354.5700     350.3200
        1594    29.024100     355.0000     354.3400     350.1400
        1595    29.036400     328.0000     354.1300     349.9600
        1596    29.048600     366.0000     353.9300     349.7800
        1597    29.060900     361.0000     353.7500     349.6100
        1598    29.073100     355.0000     353.5800     349.4300
        1599    29.085400     340.0000     353.4200     349.2400
        1600    29.097600     355.0000     353.2700     349.0600
        1601    29.109900     370.0000     353.1300     348.8800
        1602    29.122100     348.0000     353.0000     348.7000
        1603    29.134400     355.0000     352.8800     348.5200
        1604    29.146600     365.0000     352.7700     348.3400
        1605    29.158900     371.0000     352.6800     348.1600
        1606    29.171100     410.0000     352.5900     347.9700
        1607    29.183400     357.0000     352.5300     347.7900
        1608    29.195600     379.0000     352.4900     347.6100
        1609    29.207900     353.0000     352.4600     347.4300
        1610    29.220100     354.0000     352.4700     347.2400
        1611    29.232400     342.0000     352.5000     347.0600
        1612    29.244600     355.0000     352.5700     346.8800
        1613    29.256900     365.0000     352.6900     346.6900
        1614    29.269100     345.0000     352.8600     346.5100
        1615    29.281400     358.0000     353.1000     346.3200
        1616    29.293600     390.0000     353.4100     346.1400
        1617    29.305900     333.0000     353.8300     345.9500
        1618    29.318100     324.0000     354.3800     345.7700
        1619    29.330400     339.0000     355.0700     345.5800
        1620    29.342600     351.0000     355.9400     345.3900
        1621    29.354900     361.0000     357.0600     345.2100
        1622    29.367100     354.0000     358.5000     345.0200
        1623    29.379400     355.0000     360.3000     344.8300
        1624    29.391600     387.0000     362.5300     344.6500
        1625    29.403900     362.0000     365.3200     344.4600
        1626    29.416200     389.0000     368.9300     344.2700
        1627    29.428400     380.0000     373.9100     344.0800
        1628    29.440700     397.0000     381.3400     343.8900
        1629    29.452900     404.0000     393.1500     343.7100
        1630    29.465200     391.0000     412.2700     343.5200
        1631    29.477400     441.0000     442.2300     343.3300
        1632    29.489700     458.0000     484.6100     343.1400
        1633    29.501900     540.0000     535.5600     342.9500
        1634    29.514200     571.0000     590.0000     342.7600
        1635    29.526400     627.0000     646.9200     342.5700
        1636    29.538700     740.0000     696.9700     342.3800
        1637    29.550900     685.0000     711.7000     342.1900
        1638    29.563200     665.0000     672.2500     342.0000
        1639    29.575400     625.0000     609.6400     341.8100
        1640    29.587700     568.0000     566.2200     341.6100
        1641    29.599900     554.0000     550.5500     341.4200
        1642    29.612200     536.0000     549.0900     341.2300
        1643    29.624400     515.0000     539.6500     341.0400
        1644    29.636700     477.0000     505.8400     340.8500
        1645    29.648900     445.0000     457.3800     340.6600
        1646    29.661200     411.0000     416.4400     340.4600
        1647    29.673400     366.0000     390.3900     340.2700
        1648    29.685700     412.0000     375.2400     340.0800
        1649    29.697900     340.0000     366.2800     339.8800
        1650    29.710200     356.0000     360.6800     339.6900
        1651    29.722400     397.0000     356.9600     339.5000
        1652    29.734700     349.0000     354.3600     339.3000
        1653    29.746900     340.0000     352.4600     339.1100
        1654    29.759200     334.0000     351.0300     338.9100
        1655    29.771400     327.0000     349.9200     338.7200
        1656    29.783700     383.0000     349.0600     338.5200
        1657    29.795900     320.0000     348.4000     338.3300
        1658    29.808200     373.0000     347.9000     338.1300
        1659    29.820400     378.0000     347.5600     337.9400
        1660    29.832700     375.0000     347.3500     337.7400
        1661    29.844900     355.0000     347.2600     337.5500
        1662    29.857200     375.0000     347.2800     337.3500
        1663    29.869400     341.0000     347.4100     337.1500
        1664    29.881700     346.0000     347.5600     336.9600
        1665    29.893900     339.0000     347.5900     336.7600
        1666    29.906200     378.0000     347.5300     336.5600
        1667    29.918400     355.0000     347.5400     336.3600
        1668    29.930700     347.0000     347.6000     336.1700
        1669    29.942900     377.0000     347.5800     335.9700
        1670    29.955200     355.0000     347.5200     335.7700
        1671    29.967400     347.0000     347.5500     335.5700
        1672    29.979700     366.0000     347.7300     335.3800
        1673    29.991900     387.0000     348.0900     335.1800
        1674    30.004200     333.0000     348.6700     334.9800
        1675    30.016400     334.0000     349.4000     334.7800
        1676    30.028700     340.0000     350.3400     334.5800
        1677    30.041000     373.0000     351.6900     334.3800
        1678    30.053200     384.0000     353.7000     334.1800
        1679    30.065500     347.0000     356.7000     333.9800
        1680    30.077700     342.0000     361.1800     333.7800
        1681    30.090000     382.0000     367.7500     333.5800
        1682    30.102200     384.0000     376.7900     333.3800
        1683    30.114500     404.0000     387.8600     333.1800
        1684    30.126700     422.0000     400.8000     332.9800
        1685    30.139000     407.0000     416.1900     332.7800
        1686    30.151200     445.0000     431.8600     332.5800
        1687    30.163500     444.0000     442.6100     332.3800
        1688    30.175700     440.0000     445.3900     332.1800
        1689    30.188000     466.0000     446.7100     331.9800
        1690    30.200200     477.0000     448.7600     331.7700
        1691    30.212500     452.0000     445.1800     331.5700
        1692    30.224700     425.0000     434.3300     331.3700
        1693    30.237000     401.0000     422.4600     331.1700
        1694    30.249200     435.0000     411.7900     330.9700
        1695    30.261500     431.0000     403.2700     330.7600
        1696    30.273700     382.0000     397.4600     330.5600
        1697    30.286000     399.0000     391.0000     330.3600
        1698    30.298200     390.0000     381.4100     330.1600
        1699    30.310500     403.0000     371.9100     329.9500
        1700    30.322700     348.0000     365.9500     329.7500
        1701    30.335000     363.0000     363.7700     329.5500
        1702    30.347200     357.0000     364.7100     329.3400
        1703    30.359500     351.0000     368.0000     329.1400
        1704    30.371700     375.0000     372.5700     328.9400
        1705    30.384000     383.0000     377.8100     328.7300
        1706    30.396200     386.0000     383.4700     328.5300
        1707    30.408500     409.0000     387.5600     328.3200
        1708    30.420700     412.0000     386.3000     328.1200
        1709    30.433000     419.0000     379.6500     327.9100
        1710    30.445200     403.0000     373.1900     327.7100
        1711    30.457500     351.0000     369.9100     327.5000
        1712    30.469700     383.0000     369.1900     327.3000
        1713    30.482000     389.0000     369.3500     327.0900
        1714    30.494200     382.0000     367.9900     326.8900
        1715    30.506500     351.0000     363.7600     326.6800
        1716    30.518700     354.0000     358.6600     326.4800
        1717    30.531000     365.0000     355.0000     326.2700
        1718    30.543200     358.0000     353.0200     326.0700
        1719    30.555500     360.0000     352.1800     325.8600
        1720    30.567700     383.0000     352.1200     325.6500
        1721    30.580000     373.0000     352.6400     325.4500
        1722    30.592200     395.0000     353.6000     325.2400
        1723    30.604500     374.0000     354.8900     325.0400
        1724    30.616700     359.0000     356.4400     324.8300
        1725    30.629000     369.0000     358.2300     324.6200
        1726    30.641200     371.0000     360.0600     324.4200
        1727    30.653500     346.0000     361.6000     324.2100
        1728    30.665700     401.0000     362.9500     324.0000
        1729    30.678000     400.0000     364.7100     323.7900
        1730    30.690300     325.0000     367.1600     323.5900
        1731    30.702500     359.0000     370.2900     323.3800
        1732    30.714800     382.0000     374.0400     323.1700
        1733    30.727000     370.0000     378.3100     322.9600
        1734    30.739300     393.0000     383.1400     322.7600
        1735    30.751500     398.0000     388.9300     322.5500
        1736    30.763800     411.0000     396.1700     322.3400
        1737    30.776000     408.0000     405.1600     322.1300
        1738    30.788300     428.0000     416.2500     321.9200
        1739    30.800500     450.0000     429.8000     321.7200
        1740    30.812800     450.0000     446.2700     321.5100
        1741    30.825000     472.0000     466.1400     321.3000
        1742    30.837300     510.0000     490.0800     321.0900
        1743    30.849500     553.0000     519.1600     320.8800
        1744    30.861800     549.0000     555.2900     320.6700
        1745    30.874000     593.0000     602.0900     320.4600
        1746    30.886300     642.0000     666.3700     320.2500
        1747    30.898500     806.0000     760.0700     320.0500
        1748    30.910800     891.0000     902.0100     319.8400
        1749    30.923000    1107.0000    1117.0700     319.6300
        1750    30.935300    1385.0000    1428.5800     319.4200
        1751    30.947500    1813.0000    1838.1900     319.2100
        1752    30.959800    2388.0000    2312.8200     319.0000
        1753    30.972000    2846.0000    2814.0400     318.7900
        1754    30.984300    3297.0000    3300.1700     318.5800
        1755    30.996500    3625.0000    3647.2800     318.3700
        1756    31.008800    3602.0000    3655.9300     318.1600
        1757    31.021000    3365.0000    3291.6500     317.9500
        1758    31.033300    2775.0000    2817.1500     317.7400
        1759    31.045500    2555.0000    2489.8800     317.5300
        1760    31.057800    2275.0000    2352.0100     317.3200
        1761    31.070000    2259.0000    2308.1500     317.1100
        1762    31.082300    2228.0000    2206.8100     316.9000
        1763    31.094500    1897.0000    1936.1600     316.6900
        1764    31.106800    1522.0000    1543.7000     316.4800
        1765    31.119000    1215.0000    1176.3500     316.2700
        1766    31.131300     972.0000     912.5100     316.0600
        1767    31.143500     713.0000     743.7600     315.8400
        1768    31.155800     589.0000     639.9400     315.6300
        1769    31.168000     527.0000     571.1700     315.4200
        1770    31.180300     525.0000     525.1300     315.2100
        1771    31.192500     470.0000     492.9400     315.0000
        1772    31.204800     474.0000     469.6700     314.7900
        1773    31.217000     401.0000     452.6000     314.5800
        1774    31.229300     503.0000     439.9700     314.3700
        1775    31.241500     450.0000     430.5800     314.1600
        1776    31.253800     386.0000     423.6000     313.9400
        1777    31.266000     419.0000     418.4700     313.7300
        1778    31.278300     399.0000     414.7800     313.5200
        1779    31.290500     435.0000     412.2400     313.3100
        1780    31.302800     389.0000     410.6400     313.1000
        1781    31.315000     421.0000     409.8000     312.8900
        1782    31.327300     449.0000     409.5400     312.6800
        1783    31.339600     417.0000     409.7200     312.4600
        1784    31.351800     402.0000     410.2100     312.2500
        1785    31.364100     434.0000     410.8600     312.0400
        1786    31.376300     409.0000     411.4800     311.8300
        1787    31.388600     425.0000     411.8600     311.6200
        1788    31.400800     431.0000     412.0300     311.4000
        1789    31.413100     393.0000     412.1000     311.1900
        1790    31.425300     438.0000     412.0300     310.9800
        1791    31.437600     384.0000     411.7200     310.7700
        1792    31.449800     362.0000     411.0900     310.5600
        1793    31.462100     396.0000     410.0100     310.3400
        1794    31.474300     401.0000     408.4600     310.1300
        1795    31.486600     380.0000     406.5200     309.9200
        1796    31.498800     384.0000     404.2700     309.7100
        1797    31.511100     387.0000     401.7300     309.4900
        1798    31.523300     390.0000     398.9200     309.2800
        1799    31.535600     409.0000     395.8800     309.0700
        1800    31.547800     386.0000     392.6300     308.8600
        1801    31.560100     388.0000     389.2300     308.6500
        1802    31.572300     380.0000     385.7300     308.4300
        1803    31.584600     402.0000     382.1800     308.2200
        1804    31.596800     396.0000     378.6200     308.0100
        1805    31.609100     364.0000     375.1000     307.8000
        1806    31.621300     374.0000     371.6600     307.5800
        1807    31.633600     373.0000     368.3200     307.3700
        1808    31.645800     371.0000     365.1300     307.1600
        1809    31.658100     352.0000     362.0900     306.9500
        1810    31.670300     352.0000     359.2300     306.7300
        1811    31.682600     392.0000     356.5600     306.5200
        1812    31.694800     344.0000     354.0900     306.3100
        1813    31.707100     347.0000     351.8200     306.0900
        1814    31.719300     361.0000     349.7600     305.8800
        1815    31.731600     361.0000     347.9100     305.6700
        1816    31.743800     353.0000     346.2600     305.4600
        1817    31.756100     362.0000     344.8100     305.2400
        1818    31.768300     341.0000     343.5500     305.0300
        1819    31.780600     368.0000     342.5000     304.8200
        1820    31.792800     361.0000     341.6300     304.6100
        1821    31.805100     372.0000     340.9500     304.3900
        1822    31.817300     367.0000     340.4600     304.1800
        1823    31.829600     355.0000     340.1500     303.9700
        1824    31.841800     380.0000     340.0300     303.7600
        1825    31.854100     382.0000     340.0900     303.5400
        1826    31.866300     378.0000     340.3400     303.3300
        1827    31.878600     352.0000     340.7800     303.1200
        1828    31.890800     361.0000     341.4100     302.9000
        1829    31.903100     346.0000     342.2500     302.6900
        1830    31.915300     361.0000     343.2800     302.4800
        1831    31.927600     357.0000     344.5300     302.2700
        1832    31.939800     362.0000     345.9900     302.0500
        1833    31.952100     367.0000     347.6700     301.8400
        1834    31.964400     366.0000     349.5800     301.6300
        1835    31.976600     387.0000     351.7100     301.4200
        1836    31.988900     360.0000     354.0700     301.2000
        1837    32.001100     353.0000     356.6700     300.9900
        1838    32.013400     335.0000     359.4900     300.7800
        1839    32.025600     409.0000     362.5400     300.5700
        1840    32.037900     362.0000     365.8000     300.3500
        1841    32.050100     395.0000     369.2600     300.1400
        1842    32.062400     384.0000     372.9000     299.9300
        1843    32.074600     379.0000     376.7000     299.7200
        1844    32.086900     377.0000     380.6400     299.5000
        1845    32.099100     392.0000     384.6900     299.2900
        1846    32.111400     390.0000     388.8200     299.0800
        1847    32.123600     397.0000     393.0000     298.8700
        1848    32.135900     399.0000     397.2000     298.6500
        1849    32.148100     402.0000     401.4300     298.4400
        1850    32.160400     404.0000     405.6700     298.2300
        1851    32.172600     412.0000     409.9300     298.0200
        1852    32.184900     411.0000     414.0300     297.8100
        1853    32.197100     402.0000     418.3900     297.5900
        1854    32.209400     423.0000     422.8400     297.3800
        1855    32.221600     413.0000     427.4600     297.1700
        1856    32.233900     433.0000     432.3500     296.9600
        1857    32.246100     429.0000     437.7900     296.7400
        1858    32.258400     426.0000     444.3200     296.5300
        1859    32.270600     411.0000     452.9900     296.3200
        1860    32.282900     456.0000     465.7700     296.1100
        1861    32.295100     465.0000     485.8700     295.9000
        1862    32.307400     509.0000     517.8500     295.6900
        1863    32.319600     539.0000     566.6200     295.4700
        1864    32.331900     643.0000     634.3100     295.2600
        1865    32.344100     730.0000     716.9300     295.0500
        1866    32.356400     794.0000     808.1900     294.8400
        1867    32.368600     903.0000     900.8600     294.6300
        1868    32.380900     958.0000     972.6900     294.4200
        1869    32.393100    1060.0000     983.2400     294.2000
        1870    32.405400    1037.0000     917.7200     293.9900
        1871    32.417600     847.0000     823.0100     293.7800
        1872    32.429900     816.0000     753.2300     293.5700
        1873    32.442100     789.0000     722.0300     293.3600
        1874    32.454400     707.0000     716.8400     293.1500
        1875    32.466600     721.0000     712.2600     292.9400
        1876    32.478900     682.0000     680.5900     292.7300
        1877    32.491100     628.0000     616.6700     292.5100
        1878    32.503400     562.0000     545.1700     292.3000
        1879    32.515600     495.0000     488.9300     292.0900
        1880    32.527900     456.0000     452.0800     291.8800
        1881    32.540100     415.0000     429.8800     291.6700
        1882    32.552400     397.0000     416.1100     291.4600
        1883    32.564600     434.0000     404.6400     291.2500
        1884    32.576900     396.0000     391.7000     291.0400
        1885    32.589100     361.0000     379.2300     290.8300
        1886    32.601400     382.0000     370.0600     290.6200
        1887    32.613600     371.0000     364.0800     290.4100
        1888    32.625900     371.0000     360.1900     290.2000
        1889    32.638200     352.0000     357.0500     289.9900
        1890    32.650400     368.0000     352.9200     289.7800
        1891    32.662700     356.0000     347.1700     289.5700
        1892    32.674900     329.0000     341.5000     289.3600
        1893    32.687200     321.0000     337.5200     289.1500
        1894    32.699400     338.0000     335.4800     288.9400
        1895    32.711700     331.0000     335.3600     288.7300
        1896    32.723900     354.0000     337.2700     288.5200
        1897    32.736200     332.0000     341.2100     288.3100
        1898    32.748400     319.0000     346.5600     288.1000
        1899    32.760700     351.0000     352.7500     287.8900
        1900    32.772900     356.0000     359.6000     287.6800
        1901    32.785200     351.0000     365.3500     287.4700
        1902    32.797400     375.0000     365.9300     287.2600
        1903    32.809700     380.0000     360.4700     287.0500
        1904    32.821900     363.0000     355.5300     286.8400
        1905    32.834200     388.0000     356.2400     286.6400
        1906    32.846400     384.0000     363.2600     286.4300
        1907    32.858700     403.0000     376.2900     286.2200
        1908    32.870900     406.0000     393.6200     286.0100
        1909    32.883200     374.0000     410.9900     285.8000
        1910    32.895400     427.0000     425.6700     285.5900
        1911    32.907700     430.0000     439.4100     285.3800
        1912    32.919900     418.0000     450.0800     285.1800
        1913    32.932200     399.0000     447.9400     284.9700
        1914    32.944400     398.0000     428.9400     284.7600
        1915    32.956700     410.0000     404.5500     284.5500
        1916    32.968900     372.0000     387.4300     284.3400
        1917    32.981200     377.0000     379.6600     284.1400
        1918    32.993400     377.0000     377.8100     283.9300
        1919    33.005700     362.0000     376.4300     283.7200
        1920    33.017900     379.0000     368.9000     283.5100
        1921    33.030200     346.0000     353.2300     283.3100
        1922    33.042400     343.0000     335.1600     283.1000
        1923    33.054700     330.0000     320.7500     282.8900
        1924    33.066900     324.0000     311.2400     282.6900
        1925    33.079200     333.0000     305.2500     282.4800
        1926    33.091400     313.0000     301.4000     282.2700
        1927    33.103700     316.0000     298.8000     282.0600
        1928    33.115900     326.0000     296.9400     281.8600
        1929    33.128200     319.0000     295.5600     281.6500
        1930    33.140400     295.0000     294.5000     281.4500
        1931    33.152700     298.0000     293.6700     281.2400
        1932    33.164900     267.0000     293.0200     281.0300
        1933    33.177200     298.0000     292.4900     280.8300
        1934    33.189400     304.0000     292.0900     280.6200
        1935    33.201700     311.0000     291.7900     280.4200
        1936    33.213900     300.0000     291.5900     280.2100
        1937    33.226200     296.0000     291.4900     280.0000
        1938    33.238400     289.0000     291.5100     279.8000
        1939    33.250700     290.0000     291.6300     279.5900
        1940    33.262900     296.0000     291.9000     279.3900
        1941    33.275200     274.0000     292.3200     279.1800
        1942    33.287500     311.0000     292.9100     278.9800
        1943    33.299700     293.0000     293.6700     278.7700
        1944    33.312000     291.0000     294.6600     278.5700
        1945    33.324200     287.0000     295.9300     278.3700
        1946    33.336500     330.0000     297.6600     278.1600
        1947    33.348700     326.0000     300.1000     277.9600
        1948    33.361000     329.0000     303.7500     277.7500
        1949    33.373200     329.0000     309.3900     277.5500
        1950    33.385500     319.0000     318.0800     277.3400
        1951    33.397700     354.0000     330.9600     277.1400
        1952    33.410000     356.0000     348.6000     276.9400
        1953    33.422200     376.0000     370.2600     276.7300
        1954    33.434500     391.0000     394.2900     276.5300
        1955    33.446700     438.0000     418.4200     276.3300
        1956    33.459000     426.0000     437.2200     276.1200
        1957    33.471200     481.0000     441.6400     275.9200
        1958    33.483500     408.0000     427.6300     275.7200
        1959    33.495700     382.0000     404.6500     275.5200
        1960    33.508000     411.0000     386.1300     275.3100
        1961    33.520200     440.0000     377.0600     275.1100
        1962    33.532500     408.0000     375.1000     274.9100
        1963    33.544700     365.0000     374.7700     274.7100
        1964    33.557000     430.0000     369.4800     274.5100
        1965    33.569200     346.0000     355.8700     274.3000
        1966    33.581500     314.0000     337.6200     274.1000
        1967    33.593700     339.0000     321.0900     273.9000
        1968    33.606000     323.0000     309.1600     273.7000
        1969    33.618200     279.0000     301.3400     273.5000
        1970    33.630500     316.0000     296.3100     273.3000
        1971    33.642700     307.0000     293.0100     273.1000
        1972    33.655000     267.0000     290.7800     272.9000
        1973    33.667200     289.0000     289.2400     272.7000
        1974    33.679500     288.0000     288.1500     272.5000
        1975    33.691700     320.0000     287.3900     272.2900
        1976    33.704000     299.0000     286.8600     272.0900
        1977    33.716200     328.0000     286.5200     271.8900
        1978    33.728500     281.0000     286.3200     271.7000
        1979    33.740700     295.0000     286.2400     271.5000
        1980    33.753000     304.0000     286.2800     271.3000
        1981    33.765200     295.0000     286.4100     271.1000
        1982    33.777500     299.0000     286.6300     270.9000
        1983    33.789700     298.0000     286.9400     270.7000
        1984    33.802000     266.0000     287.3300     270.5000
        1985    33.814200     296.0000     287.8100     270.3000
        1986    33.826500     296.0000     288.3700     270.1000
        1987    33.838700     318.0000     289.0300     269.9000
        1988    33.851000     285.0000     289.7700     269.7100
        1989    33.863200     316.0000     290.6100     269.5100
        1990    33.875500     273.0000     291.5600     269.3100
        1991    33.887700     326.0000     292.6100     269.1100
        1992    33.900000     281.0000     293.7900     268.9200
        1993    33.912300     277.0000     295.1100     268.7200
        1994    33.924500     306.0000     296.5800     268.5200
        1995    33.936800     320.0000     298.2500     268.3200
        1996    33.949000     300.0000     300.1500     268.1300
        1997    33.961300     302.0000     302.3300     267.9300
        1998    33.973500     313.0000     304.8700     267.7300
        1999    33.985800     283.0000     307.8800     267.5400
        2000    33.998000     311.0000     311.4700     267.3400
        2001    34.010300     309.0000     315.8100     267.1500
        2002    34.022500     328.0000     321.0600     266.9500
        2003    34.034800     308.0000     327.3900     266.7500
        2004    34.047000     339.0000     334.9100     266.5600
        2005    34.059300     322.0000     343.6700     266.3600
        2006    34.071500     325.0000     353.6600     266.1700
        2007    34.083800     376.0000     364.9500     265.9700
        2008    34.096000     342.0000     377.8500     265.7800
        2009    34.108300     373.0000     393.4200     265.5800
        2010    34.120500     387.0000     414.3400     265.3900
        2011    34.132800     433.0000     446.2800     265.2000
        2012    34.145000     473.0000     499.6800     265.0000
        2013    34.157300     578.0000     591.7200     264.8100
        2014    34.169500     721.0000     746.7700     264.6200
        2015    34.181800    1010.0000     987.6500     264.4200
        2016    34.194000    1311.0000    1311.2600     264.2300
        2017    34.206300    1714.0000    1687.6300     264.0400
        2018    34.218500    2052.0000    2103.7600     263.8400
        2019    34.230800    2490.0000    2515.7000     263.6500
        2020    34.243000    2576.0000    2729.7700     263.4600
        2021    34.255300    2439.0000    2517.8900     263.2700
        2022    34.267500    2142.0000    2013.7800     263.0700
        2023    34.279800    1607.0000    1604.6100     262.8800
        2024    34.292000    1398.0000    1434.8600     262.6900
        2025    34.304300    1454.0000    1442.7000     262.5000
        2026    34.316500    1466.0000    1535.4200     262.3100
        2027    34.328800    1495.0000    1585.3400     262.1200
        2028    34.341000    1409.0000    1449.3300     261.9200
        2029    34.353300    1179.0000    1146.2100     261.7300
        2030    34.365500     850.0000     825.7100     261.5400
        2031    34.377800     554.0000     609.3400     261.3500
        2032    34.390000     481.0000     485.3000     261.1600
        2033    34.402300     412.0000     415.3100     260.9700
        2034    34.414500     360.0000     373.8800     260.7800
        2035    34.426800     345.0000     347.7500     260.5900
        2036    34.439000     334.0000     330.2300     260.4000
        2037    34.451300     302.0000     317.8600     260.2100
        2038    34.463500     303.0000     308.7300     260.0300
        2039    34.475800     283.0000     301.7800     259.8400
        2040    34.488000     297.0000     296.3200     259.6500
        2041    34.500300     296.0000     291.9400     259.4600
        2042    34.512500     298.0000     288.3600     259.2700
        2043    34.524800     287.0000     285.3700     259.0800
        2044    34.537000     297.0000     282.8400     258.9000
        2045    34.549300     275.0000     280.6800     258.7100
        2046    34.561600     266.0000     278.8100     258.5200
        2047    34.573800     291.0000     277.1800     258.3300
        2048    34.586100     241.0000     275.7600     258.1500
        2049    34.598300     268.0000     274.5000     257.9600
        2050    34.610600     293.0000     273.4000     257.7700
        2051    34.622800     295.0000     272.4100     257.5900
        2052    34.635100     260.0000     271.5400     257.4000
        2053    34.647300     271.0000     270.7600     257.2200
        2054    34.659600     261.0000     270.0700     257.0300
        2055    34.671800     267.0000     269.4600     256.8500
        2056    34.684100     253.0000     268.9300     256.6600
        2057    34.696300     261.0000     268.4700     256.4800
        2058    34.708600     264.0000     268.0900     256.2900
        2059    34.720800     288.0000     267.8000     256.1100
        2060    34.733100     255.0000     267.6000     255.9200
        2061    34.745300     238.0000     267.5100     255.7400
        2062    34.757600     270.0000     267.5600     255.5500
        2063    34.769800     282.0000     267.7600     255.3700
        2064    34.782100     282.0000     268.0900     255.1900
        2065    34.794300     256.0000     268.5600     255.0000
        2066    34.806600     269.0000     269.1700     254.8200
        2067    34.818800     264.0000     269.8100     254.6400
        2068    34.831100     274.0000     270.3600     254.4500
        2069    34.843300     286.0000     270.8800     254.2700
        2070    34.855600     257.0000     271.6100     254.0900
        2071    34.867800     256.0000     272.7300     253.9100
        2072    34.880100     272.0000     274.2900     253.7300
        2073    34.892300     262.0000     276.4800     253.5400
        2074    34.904600     267.0000     279.6600     253.3600
        2075    34.916800     294.0000     284.4300     253.1800
        2076    34.929100     298.0000     291.8600     253.0000
        2077    34.941300     261.0000     303.5200     252.8200
        2078    34.953600     292.0000     320.8600     252.6400
        2079    34.965800     320.0000     344.2000     252.4600
        2080    34.978100     340.0000     372.4000     252.2800
        2081    34.990300     421.0000     403.5500     252.1000
        2082    35.002600     443.0000     433.4300     251.9200
        2083    35.014800     426.0000     452.3900     251.7400
        2084    35.027100     465.0000     449.7100     251.5600
        2085    35.039300     436.0000     426.8800     251.3800
        2086    35.051600     421.0000     398.7300     251.2100
        2087    35.063800     379.0000     378.6000     251.0300
        2088    35.076100     376.0000     370.0600     250.8500
        2089    35.088300     378.0000     369.8000     250.6700
        2090    35.100600     374.0000     370.9100     250.4900
        2091    35.112800     363.0000     365.3400     250.3200
        2092    35.125100     316.0000     349.4800     250.1400
        2093    35.137300     340.0000     327.7400     249.9600
        2094    35.149600     347.0000     307.3200     249.7900
        2095    35.161800     296.0000     291.9600     249.6100
        2096    35.174100     281.0000     281.6300     249.4300
        2097    35.186300     239.0000     274.9200     249.2600
        2098    35.198600     280.0000     270.5100     249.0800
        2099    35.210900     281.0000     267.5300     248.9100
        2100    35.223100     296.0000     265.4600     248.7300
        2101    35.235400     308.0000     264.0100     248.5500
        2102    35.247600     258.0000     263.0000     248.3800
        2103    35.259900     269.0000     262.3300     248.2100
        2104    35.272100     244.0000     261.9400     248.0300
        2105    35.284400     267.0000     261.8000     247.8600
        2106    35.296600     255.0000     261.9200     247.6800
        2107    35.308900     271.0000     262.2900     247.5100
        2108    35.321100     229.0000     262.9300     247.3400
        2109    35.333400     266.0000     263.8700     247.1600
        2110    35.345600     262.0000     265.1500     246.9900
        2111    35.357900     253.0000     266.8200     246.8200
        2112    35.370100     284.0000     268.9400     246.6500
        2113    35.382400     281.0000     271.5900     246.4700
        2114    35.394600     233.0000     275.0100     246.3000
        2115    35.406900     275.0000     279.6600     246.1300
        2116    35.419100     305.0000     286.1400     245.9600
        2117    35.431400     304.0000     295.4400     245.7900
        2118    35.443600     318.0000     309.6000     245.6200
        2119    35.455900     312.0000     331.3200     245.4500
        2120    35.468100     367.0000     361.9800     245.2700
        2121    35.480400     359.0000     398.3700     245.1000
        2122    35.492600     435.0000     442.1400     244.9300
        2123    35.504900     513.0000     486.8800     244.7600
        2124    35.517100     543.0000     521.6200     244.6000
        2125    35.529400     560.0000     528.4500     244.4300
        2126    35.541600     539.0000     499.9800     244.2600
        2127    35.553900     499.0000     455.0600     244.0900
        2128    35.566100     455.0000     419.6000     243.9200
        2129    35.578400     390.0000     403.0100     243.7500
        2130    35.590600     400.0000     401.3500     243.5800
        2131    35.602900     390.0000     405.9300     243.4200
        2132    35.615100     402.0000     405.2300     243.2500
        2133    35.627400     403.0000     389.3900     243.0800
        2134    35.639600     360.0000     359.8000     242.9100
        2135    35.651900     335.0000     328.2500     242.7500
        2136    35.664100     306.0000     303.8500     242.5800
        2137    35.676400     291.0000     288.0600     242.4200
        2138    35.688600     270.0000     278.9500     242.2500
        2139    35.700900     263.0000     274.6000     242.0800
        2140    35.713100     282.0000     273.6700     241.9200
        2141    35.725400     292.0000     275.1400     241.7500
        2142    35.737600     265.0000     278.2000     241.5900
        2143    35.749900     285.0000     282.0700     241.4200
        2144    35.762100     301.0000     285.0400     241.2600
        2145    35.774400     288.0000     284.3900     241.0900
        2146    35.786600     293.0000     279.1700     240.9300
        2147    35.798900     262.0000     272.4700     240.7700
        2148    35.811100     286.0000     267.8200     240.6000
        2149    35.823400     278.0000     266.0100     240.4400
        2150    35.835700     290.0000     266.2600     240.2800
        2151    35.847900     281.0000     267.3800     240.1100
        2152    35.860200     284.0000     267.8200     239.9500
        2153    35.872400     283.0000     266.1800     239.7900
        2154    35.884700     295.0000     262.6500     239.6300
        2155    35.896900     254.0000     259.0100     239.4700
        2156    35.909200     256.0000     256.8200     239.3100
        2157    35.921400     251.0000     256.6400     239.1400
        2158    35.933700     262.0000     258.2400     238.9800
        2159    35.945900     263.0000     261.0500     238.8200
        2160    35.958200     255.0000     264.7100     238.6600
        2161    35.970400     255.0000     268.7300     238.5000
        2162    35.982700     251.0000     271.5000     238.3400
        2163    35.994900     255.0000     270.7100     238.1800
        2164    36.007200     238.0000     266.8200     238.0200
        2165    36.019400     272.0000     263.0100     237.8700
        2166    36.031700     259.0000     260.6100     237.7100
        2167    36.043900     252.0000     259.4700     237.5500
        2168    36.056200     264.0000     259.4900     237.3900
        2169    36.068400     250.0000     260.1000     237.2300
        2170    36.080700     231.0000     259.7800     237.0700
        2171    36.092900     235.0000     257.2100     236.9200
        2172    36.105200     253.0000     253.3300     236.7600
        2173    36.117400     235.0000     249.8600     236.6000
        2174    36.129700     252.0000     247.2400     236.4500
        2175    36.141900     253.0000     245.3200     236.2900
        2176    36.154200     223.0000     244.0200     236.1300
        2177    36.166400     205.0000     243.1100     235.9800
        2178    36.178700     217.0000     242.2700     235.8200
        2179    36.190900     212.0000     241.3300     235.6700
        2180    36.203200     250.0000     240.4200     235.5100
        2181    36.215400     229.0000     239.7100     235.3600
        2182    36.227700     254.0000     239.2100     235.2000
        2183    36.239900     233.0000     238.8700     235.0500
        2184    36.252200     252.0000     238.6400     234.9000
        2185    36.264400     236.0000     238.4800     234.7400
        2186    36.276700     233.0000     238.3700     234.5900
        2187    36.288900     217.0000     238.2800     234.4400
        2188    36.301200     237.0000     238.1000     234.2800
        2189    36.313400     229.0000     237.7500     234.1300
        2190    36.325700     234.0000     237.3000     233.9800
        2191    36.337900     258.0000     236.9200     233.8300
        2192    36.350200     233.0000     236.6400     233.6700
        2193    36.362400     258.0000     236.4300     233.5200
        2194    36.374700     220.0000     236.2700     233.3700
        2195    36.386900     226.0000     236.1200     233.2200
        2196    36.399200     221.0000     235.9000     233.0700
        2197    36.411400     236.0000     235.6000     232.9200
        2198    36.423700     224.0000     235.2800     232.7700
        2199    36.435900     222.0000     234.9900     232.6200
        2200    36.448200     223.0000     234.7500     232.4700
        2201    36.460400     227.0000     234.5400     232.3200
        2202    36.472700     239.0000     234.3500     232.1700
        2203    36.485000     231.0000     234.1700     232.0200
        2204    36.497200     235.0000     234.0000     231.8700
        2205    36.509500     218.0000     233.8400     231.7300
        2206    36.521700     220.0000     233.6800     231.5800
        2207    36.534000     209.0000     233.5400     231.4300
        2208    36.546200     224.0000     233.3900     231.2800
        2209    36.558500     232.0000     233.2600     231.1400
        2210    36.570700     240.0000     233.1400     230.9900
        2211    36.583000     239.0000     233.0400     230.8400
        2212    36.595200     208.0000     232.9600     230.7000
        2213    36.607500     233.0000     232.9200     230.5500
        2214    36.619700     224.0000     232.9100     230.4000
        2215    36.632000     231.0000     232.9300     230.2600
        2216    36.644200     235.0000     232.9500     230.1100
        2217    36.656500     275.0000     232.9800     229.9700
        2218    36.668700     222.0000     232.9400     229.8200
        2219    36.681000     250.0000     232.7300     229.6800
        2220    36.693200     237.0000     232.4300     229.5400
        2221    36.705500     227.0000     232.1700     229.3900
        2222    36.717700     228.0000     232.0100     229.2500
        2223    36.730000     221.0000     231.9100     229.1000
        2224    36.742200     220.0000     231.8500     228.9600
        2225    36.754500     214.0000     231.8000     228.8200
        2226    36.766700     247.0000     231.7200     228.6800
        2227    36.779000     227.0000     231.5700     228.5300
        2228    36.791200     223.0000     231.4000     228.3900
        2229    36.803500     209.0000     231.2700     228.2500
        2230    36.815700     208.0000     231.1900     228.1100
        2231    36.828000     236.0000     231.1400     227.9700
        2232    36.840200     255.0000     231.1300     227.8300
        2233    36.852500     225.0000     231.1500     227.6900
        2234    36.864700     196.0000     231.2100     227.5500
        2235    36.877000     199.0000     231.3300     227.4100
        2236    36.889200     220.0000     231.5300     227.2700
        2237    36.901500     209.0000     231.8800     227.1300
        2238    36.913700     220.0000     232.4500     226.9900
        2239    36.926000     210.0000     233.3600     226.8500
        2240    36.938200     222.0000     234.6900     226.7100
        2241    36.950500     239.0000     236.4900     226.5700
        2242    36.962700     261.0000     238.6600     226.4400
        2243    36.975000     246.0000     241.0800     226.3000
        2244    36.987200     238.0000     243.3900     226.1600
        2245    36.999500     215.0000     244.7600     226.0200
        2246    37.011700     251.0000     244.4300     225.8900
        2247    37.024000     218.0000     242.9200     225.7500
        2248    37.036200     247.0000     241.6800     225.6100
        2249    37.048500     219.0000     241.5100     225.4800
        2250    37.060700     225.0000     242.3800     225.3400
        2251    37.073000     252.0000     243.9300     225.2100
        2252    37.085200     235.0000     245.7700     225.0700
        2253    37.097500     222.0000     247.3900     224.9400
        2254    37.109700     269.0000     248.6700     224.8000
        2255    37.122000     243.0000     250.3200     224.6700
        2256    37.134300     247.0000     253.6600     224.5300
        2257    37.146500     233.0000     260.1200     224.4000
        2258    37.158800     246.0000     271.2900     224.2700
        2259    37.171000     277.0000     289.1400     224.1300
        2260    37.183300     314.0000     315.3100     224.0000
        2261    37.195500     342.0000     349.6800     223.8700
        2262    37.207800     364.0000     390.3100     223.7300
        2263    37.220000     432.0000     433.8400     223.6000
        2264    37.232300     473.0000     471.5200     223.4700
        2265    37.244500     467.0000     486.0000     223.3400
        2266    37.256800     459.0000     464.8200     223.2100
        2267    37.269000     426.0000     420.9100     223.0800
        2268    37.281300     385.0000     381.4200     222.9500
        2269    37.293500     345.0000     360.3700     222.8200
        2270    37.305800     346.0000     356.2700     222.6900
        2271    37.318000     340.0000     362.2100     222.5600
        2272    37.330300     361.0000     369.0100     222.4300
        2273    37.342500     379.0000     365.4000     222.3000
        2274    37.354800     313.0000     345.1700     222.1700
        2275    37.367000     289.0000     314.9300     222.0400
        2276    37.379300     282.0000     286.7600     221.9100
        2277    37.391500     263.0000     266.4400     221.7800
        2278    37.403800     258.0000     253.3300     221.6600
        2279    37.416000     226.0000     245.0600     221.5300
        2280    37.428300     228.0000     239.7200     221.4000
        2281    37.440500     230.0000     236.1500     221.2700
        2282    37.452800     221.0000     233.6700     221.1500
        2283    37.465000     237.0000     231.8900     221.0200
        2284    37.477300     239.0000     230.5800     220.8900
        2285    37.489500     225.0000     229.6200     220.7700
        2286    37.501800     217.0000     228.9000     220.6400
        2287    37.514000     202.0000     228.3900     220.5200
        2288    37.526300     239.0000     228.0200     220.3900
        2289    37.538500     207.0000     227.7900     220.2700
        2290    37.550800     205.0000     227.6700     220.1400
        2291    37.563000     227.0000     227.6500     220.0200
        2292    37.575300     220.0000     227.7600     219.8900
        2293    37.587500     246.0000     228.0400     219.7700
        2294    37.599800     237.0000     228.6000     219.6500
        2295    37.612000     209.0000     229.6300     219.5200
        2296    37.624300     210.0000     231.4300     219.4000
        2297    37.636500     225.0000     234.4500     219.2800
        2298    37.648800     225.0000     239.2600     219.1600
        2299    37.661000     245.0000     246.3500     219.0400
        2300    37.673300     259.0000     255.7400     218.9100
        2301    37.685500     263.0000     266.8800     218.7900
        2302    37.697800     286.0000     278.8500     218.6700
        2303    37.710000     306.0000     289.2800     218.5500
        2304    37.722300     295.0000     293.3900     218.4300
        2305    37.734500     314.0000     287.5300     218.3100
        2306    37.746800     268.0000     275.0700     218.1900
        2307    37.759100     267.0000     263.6400     218.0700
        2308    37.771300     262.0000     257.3400     217.9500
        2309    37.783600     271.0000     255.8900     217.8300
        2310    37.795800     266.0000     257.4000     217.7100
        2311    37.808100     253.0000     259.4600     217.5900
        2312    37.820300     244.0000     258.9800     217.4800
        2313    37.832600     240.0000     254.1900     217.3600
        2314    37.844800     255.0000     245.7800     217.2400
        2315    37.857100     255.0000     237.5100     217.1200
        2316    37.869300     228.0000     231.3500     217.0100
        2317    37.881600     206.0000     227.3000     216.8900
        2318    37.893800     213.0000     224.7100     216.7700
        2319    37.906100     235.0000     223.0100     216.6600
        2320    37.918300     232.0000     221.8300     216.5400
        2321    37.930600     211.0000     220.9800     216.4200
        2322    37.942800     206.0000     220.3300     216.3100
        2323    37.955100     237.0000     219.8200     216.1900
        2324    37.967300     232.0000     219.4000     216.0800
        2325    37.979600     213.0000     219.0500     215.9600
        2326    37.991800     205.0000     218.7400     215.8500
        2327    38.004100     188.0000     218.4700     215.7400
        2328    38.016300     225.0000     218.2300     215.6200
        2329    38.028600     227.0000     218.0100     215.5100
        2330    38.040800     215.0000     217.8200     215.4000
        2331    38.053100     200.0000     217.6300     215.2800
        2332    38.065300     223.0000     217.4700     215.1700
        2333    38.077600     213.0000     217.3100     215.0600
        2334    38.089800     228.0000     217.1600     214.9500
        2335    38.102100     204.0000     217.0300     214.8300
        2336    38.114300     196.0000     216.9100     214.7200
        2337    38.126600     226.0000     216.8000     214.6100
        2338    38.138800     212.0000     216.7200     214.5000
        2339    38.151100     200.0000     216.6600     214.3900
        2340    38.163300     208.0000     216.6300     214.2800
        2341    38.175600     223.0000     216.6600     214.1700
        2342    38.187800     206.0000     216.7200     214.0600
        2343    38.200100     235.0000     216.8200     213.9500
        2344    38.212300     228.0000     216.9700     213.8400
        2345    38.224600     213.0000     217.1100     213.7300
        2346    38.236800     205.0000     217.1700     213.6200
        2347    38.249100     213.0000     217.1400     213.5100
        2348    38.261300     210.0000     217.1600     213.4100
        2349    38.273600     206.0000     217.3100     213.3000
        2350    38.285800     209.0000     217.5700     213.1900
        2351    38.298100     227.0000     217.8000     213.0800
        2352    38.310300     215.0000     217.7400     212.9800
        2353    38.322600     211.0000     217.3000     212.8700
        2354    38.334800     182.0000     216.7300     212.7600
        2355    38.347100     218.0000     216.2500     212.6600
        2356    38.359300     244.0000     215.9500     212.5500
        2357    38.371600     203.0000     215.7900     212.4500
        2358    38.383800     203.0000     215.7400     212.3400
        2359    38.396100     221.0000     215.7000     212.2300
        2360    38.408400     225.0000     215.5500     212.1300
        2361    38.420600     185.0000     215.2300     212.0300
        2362    38.432900     216.0000     214.8600     211.9200
        2363    38.445100     208.0000     214.5600     211.8200
        2364    38.457400     222.0000     214.3400     211.7100
        2365    38.469600     212.0000     214.1900     211.6100
        2366    38.481900     225.0000     214.0700     211.5100
        2367    38.494100     203.0000     213.9800     211.4000
        2368    38.506400     197.0000     213.9100     211.3000
        2369    38.518600     219.0000     213.8600     211.2000
        2370    38.530900     190.0000     213.8100     211.1000
        2371    38.543100     189.0000     213.7800     211.0000
        2372    38.555400     208.0000     213.7500     210.8900
        2373    38.567600     224.0000     213.7300     210.7900
        2374    38.579900     233.0000     213.7300     210.6900
        2375    38.592100     181.0000     213.7300     210.5900
        2376    38.604400     210.0000     213.7400     210.4900
        2377    38.616600     223.0000     213.7700     210.3900
        2378    38.628900     214.0000     213.8000     210.2900
        2379    38.641100     204.0000     213.8500     210.1900
        2380    38.653400     197.0000     213.9100     210.0900
        2381    38.665600     200.0000     213.9800     209.9900
        2382    38.677900     230.0000     214.0700     209.8900
        2383    38.690100     211.0000     214.1700     209.8000
        2384    38.702400     233.0000     214.2900     209.7000
        2385    38.714600     194.0000     214.4200     209.6000
        2386    38.726900     203.0000     214.5800     209.5000
        2387    38.739100     228.0000     214.7500     209.4000
        2388    38.751400     210.0000     214.9500     209.3100
        2389    38.763600     217.0000     215.1700     209.2100
        2390    38.775900     206.0000     215.4100     209.1100
        2391    38.788100     243.0000     215.6800     209.0200
        2392    38.800400     197.0000     215.9700     208.9200
        2393    38.812600     219.0000     216.2800     208.8300
        2394    38.824900     237.0000     216.6300     208.7300
        2395    38.837100     223.0000     217.0100     208.6400
        2396    38.849400     187.0000     217.4400     208.5400
        2397    38.861600     234.0000     217.9400     208.4500
        2398    38.873900     233.0000     218.5400     208.3500
        2399    38.886100     232.0000     219.2800     208.2600
        2400    38.898400     240.0000     220.2400     208.1600
        2401    38.910600     220.0000     221.5000     208.0700
        2402    38.922900     194.0000     223.1100     207.9800
        2403    38.935100     221.0000     225.0100     207.8800
        2404    38.947400     231.0000     227.1200     207.7900
        2405    38.959600     254.0000     229.3100     207.7000
        2406    38.971900     233.0000     231.0000     207.6100
        2407    38.984100     233.0000     231.1900     207.5100
        2408    38.996400     222.0000     229.8400     207.4200
        2409    39.008600     211.0000     228.4400     207.3300
        2410    39.020900     243.0000     227.9400     207.2400
        2411    39.033100     219.0000     228.3900     207.1500
        2412    39.045400     221.0000     229.6200     207.0600
        2413    39.057700     233.0000     231.4500     206.9700
        2414    39.069900     227.0000     233.9100     206.8800
        2415    39.082200     215.0000     236.5200     206.7900
        2416    39.094400     199.0000     239.0300     206.7000
        2417    39.106700     237.0000     241.7800     206.6100
        2418    39.118900     244.0000     244.9000     206.5200
        2419    39.131200     219.0000     247.4900     206.4300
        2420    39.143400     239.0000     247.9400     206.3400
        2421    39.155700     231.0000     245.4200     206.2500
        2422    39.167900     271.0000     241.1400     206.1700
        2423    39.180200     235.0000     237.2800     206.0800
        2424    39.192400     224.0000     234.9600     205.9900
        2425    39.204700     219.0000     234.1800     205.9000
        2426    39.216900     229.0000     234.4000     205.8200
        2427    39.229200     225.0000     234.8800     205.7300
        2428    39.241400     249.0000     234.7200     205.6400
        2429    39.253700     202.0000     233.2200     205.5600
        2430    39.265900     222.0000     230.6100     205.4700
        2431    39.278200     213.0000     227.8000     205.3900
        2432    39.290400     225.0000     225.5000     205.3000
        2433    39.302700     251.0000     223.7700     205.2200
        2434    39.314900     209.0000     222.3300     205.1300
        2435    39.327200     199.0000     221.0700     205.0500
        2436    39.339400     220.0000     220.1100     204.9600
        2437    39.351700     191.0000     219.4600     204.8800
        2438    39.363900     200.0000     219.0400     204.7900
        2439    39.376200     206.0000     218.7500     204.7100
        2440    39.388400     209.0000     218.4400     204.6300
        2441    39.400700     197.0000     217.9700     204.5400
        2442    39.412900     218.0000     217.3800     204.4600
        2443    39.425200     246.0000     216.7800     204.3800
        2444    39.437400     202.0000     216.2800     204.3000
        2445    39.449700     203.0000     215.9500     204.2100
        2446    39.461900     231.0000     215.7700     204.1300
        2447    39.474200     193.0000     215.7200     204.0500
        2448    39.486400     217.0000     215.7600     203.9700
        2449    39.498700     204.0000     215.8600     203.8900
        2450    39.510900     212.0000     216.1100     203.8100
        2451    39.523200     212.0000     216.6200     203.7300
        2452    39.535400     188.0000     217.4600     203.6500
        2453    39.547700     226.0000     218.6500     203.5700
        2454    39.559900     225.0000     220.1300     203.4900
        2455    39.572200     208.0000     221.8000     203.4100
        2456    39.584400     228.0000     223.3400     203.3300
        2457    39.596700     232.0000     224.3300     203.2500
        2458    39.608900     203.0000     224.6300     203.1700
        2459    39.621200     235.0000     224.7600     203.0900
        2460    39.633400     224.0000     225.3600     203.0200
        2461    39.645700     248.0000     226.6600     202.9400
        2462    39.657900     202.0000     228.6100     202.8600
        2463    39.670200     218.0000     231.1300     202.7800
        2464    39.682400     226.0000     234.1900     202.7100
        2465    39.694700     250.0000     237.8300     202.6300
        2466    39.707000     230.0000     242.3900     202.5500
        2467    39.719200     242.0000     248.7600     202.4800
        2468    39.731500     273.0000     258.4600     202.4000
        2469    39.743700     327.0000     273.4100     202.3200
        2470    39.756000     307.0000     295.9200     202.2500
        2471    39.768200     324.0000     328.1200     202.1700
        2472    39.780500     346.0000     370.8900     202.1000
        2473    39.792700     429.0000     422.7500     202.0200
        2474    39.805000     460.0000     479.4400     201.9500
        2475    39.817200     472.0000     531.5500     201.8700
        2476    39.829500     583.0000     561.6100     201.8000
        2477    39.841700     573.0000     552.7300     201.7300
        2478    39.854000     601.0000     508.6800     201.6500
        2479    39.866200     495.0000     455.4400     201.5800
        2480    39.878500     422.0000     416.6700     201.5100
        2481    39.890700     397.0000     399.4900     201.4300
        2482    39.903000     409.0000     399.8400     201.3600
        2483    39.915200     390.0000     409.5500     201.2900
        2484    39.927500     381.0000     417.8200     201.2200
        2485    39.939700     418.0000     413.1000     201.1400
        2486    39.952000     404.0000     390.8100     201.0700
        2487    39.964200     361.0000     358.5900     201.0000
        2488    39.976500     364.0000     329.0300     200.9300
        2489    39.988700     324.0000     309.1700     200.8600
        2490    40.001000     301.0000     298.7100     200.7900
        2491    40.013200     273.0000     293.3600     200.7200
        2492    40.025500     303.0000     289.4000     200.6500
        2493    40.037700     331.0000     286.0600     200.5800
        2494    40.050000     326.0000     282.2200     200.5100
        2495    40.062200     273.0000     275.9600     200.4400
        2496    40.074500     259.0000     267.7100     200.3700
        2497    40.086700     253.0000     260.2300     200.3000
        2498    40.099000     231.0000     255.6600     200.2300
        2499    40.111200     250.0000     253.5200     200.1600
        2500    40.123500     275.0000     251.7000     200.0900
        2501    40.135700     240.0000     249.1400     200.0300
        2502    40.148000     232.0000     246.2400     199.9600
        2503    40.160200     233.0000     242.7500     199.8900
        2504    40.172500     257.0000     238.2900     199.8200
        2505    40.184700     255.0000     233.6900     199.7600
        2506    40.197000     215.0000     230.1600     199.6900
        2507    40.209200     216.0000     228.2500     199.6200
        2508    40.221500     239.0000     227.5600     199.5600
        2509    40.233700     216.0000     226.8900     199.4900
        2510    40.246000     230.0000     224.7700     199.4300
        2511    40.258200     213.0000     220.9300     199.3600
        2512    40.270500     220.0000     217.0200     199.2900
        2513    40.282700     208.0000     214.3800     199.2300
        2514    40.295000     210.0000     213.0600     199.1600
        2515    40.307200     227.0000     212.6700     199.1000
        2516    40.319500     218.0000     212.8700     199.0300
        2517    40.331700     232.0000     213.3500     198.9700
        2518    40.344000     199.0000     213.5100     198.9100
        2519    40.356300     260.0000     212.6800     198.8400
        2520    40.368500     218.0000     210.9900     198.7800
        2521    40.380800     198.0000     209.1600     198.7200
        2522    40.393000     205.0000     207.6300     198.6500
        2523    40.405300     210.0000     206.5700     198.5900
        2524    40.417500     206.0000     205.8900     198.5300
        2525    40.429800     201.0000     205.4800     198.4600
        2526    40.442000     209.0000     205.2600     198.4000
        2527    40.454300     206.0000     205.1600     198.3400
        2528    40.466500     223.0000     205.1200     198.2800
        2529    40.478800     228.0000     205.0600     198.2200
        2530    40.491000     201.0000     204.9300     198.1600
        2531    40.503300     218.0000     204.8200     198.0900
        2532    40.515500     212.0000     204.7800     198.0300
        2533    40.527800     221.0000     204.8400     197.9700
        2534    40.540000     199.0000     204.9800     197.9100
        2535    40.552300     207.0000     205.1900     197.8500
        2536    40.564500     210.0000     205.4700     197.7900
        2537    40.576800     234.0000     205.8400     197.7300
        2538    40.589000     208.0000     206.3400     197.6700
        2539    40.601300     208.0000     207.0400     197.6100
        2540    40.613500     217.0000     208.0400     197.5600
        2541    40.625800     201.0000     209.5200     197.5000
        2542    40.638000     206.0000     211.7200     197.4400
        2543    40.650300     203.0000     214.9700     197.3800
        2544    40.662500     217.0000     219.5800     197.3200
        2545    40.674800     244.0000     225.7100     197.2600
        2546    40.687000     227.0000     233.2000     197.2100
        2547    40.699300     218.0000     241.5300     197.1500
        2548    40.711500     232.0000     249.3200     197.0900
        2549    40.723800     253.0000     253.9500     197.0300
        2550    40.736000     252.0000     253.3600     196.9800
        2551    40.748300     238.0000     248.9900     196.9200
        2552    40.760500     229.0000     244.6700     196.8600
        2553    40.772800     258.0000     242.6100     196.8100
        2554    40.785000     243.0000     242.5900     196.7500
        2555    40.797300     221.0000     244.1600     196.7000
        2556    40.809500     239.0000     247.5400     196.6400
        2557    40.821800     230.0000     252.4000     196.5900
        2558    40.834000     234.0000     257.9500     196.5300
        2559    40.846300     240.0000     264.6700     196.4800
        2560    40.858500     291.0000     275.5100     196.4200
        2561    40.870800     304.0000     294.6600     196.3700
        2562    40.883000     332.0000     325.1700     196.3100
        2563    40.895300     373.0000     367.7800     196.2600
        2564    40.907500     410.0000     420.9000     196.2000
        2565    40.919800     503.0000     480.0600     196.1500
        2566    40.932000     543.0000     533.0500     196.1000
        2567    40.944300     595.0000     557.1000     196.0400
        2568    40.956500     544.0000     534.8500     195.9900
        2569    40.968800     485.0000     478.8300     195.9400
        2570    40.981000     412.0000     422.0100     195.8900
        2571    40.993300     381.0000     385.8900     195.8300
        2572    41.005600     388.0000     372.6100     195.7800
        2573    41.017800     362.0000     375.8500     195.7300
        2574    41.030100     375.0000     388.1200     195.6800
        2575    41.042300     418.0000     398.8500     195.6300
        2576    41.054600     400.0000     394.6000     195.5700
        2577    41.066800     400.0000     369.1100     195.5200
        2578    41.079100     365.0000     331.0900     195.4700
        2579    41.091300     315.0000     294.9200     195.4200
        2580    41.103600     245.0000     267.7100     195.3700
        2581    41.115800     243.0000     249.0300     195.3200
        2582    41.128100     258.0000     236.3500     195.2700
        2583    41.140300     269.0000     227.8300     195.2200
        2584    41.152600     206.0000     222.1800     195.1700
        2585    41.164800     206.0000     218.4400     195.1200
        2586    41.177100     245.0000     216.0000     195.0700
        2587    41.189300     204.0000     214.3400     195.0200
        2588    41.201600     194.0000     212.9300     194.9800
        2589    41.213800     222.0000     211.3700     194.9300
        2590    41.226100     198.0000     209.8300     194.8800
        2591    41.238300     212.0000     208.6800     194.8300
        2592    41.250600     219.0000     207.9600     194.7800
        2593    41.262800     227.0000     207.6000     194.7300
        2594    41.275100     218.0000     207.5000     194.6900
        2595    41.287300     246.0000     207.5700     194.6400
        2596    41.299600     202.0000     207.7200     194.5900
        2597    41.311800     206.0000     207.7700     194.5400
        2598    41.324100     212.0000     207.6800     194.5000
        2599    41.336300     195.0000     207.5900     194.4500
        2600    41.348600     233.0000     207.7000     194.4000
        2601    41.360800     243.0000     208.0300     194.3600
        2602    41.373100     209.0000     208.5600     194.3100
        2603    41.385300     222.0000     209.2500     194.2700
        2604    41.397600     228.0000     210.0900     194.2200
        2605    41.409800     207.0000     211.0700     194.1700
        2606    41.422100     255.0000     212.1600     194.1300
        2607    41.434300     238.0000     213.3800     194.0800
        2608    41.446600     231.0000     214.7500     194.0400
        2609    41.458800     220.0000     216.3700     193.9900
        2610    41.471100     235.0000     218.4300     193.9500
        2611    41.483300     246.0000     221.2300     193.9100
        2612    41.495600     248.0000     225.2400     193.8600
        2613    41.507800     225.0000     231.2000     193.8200
        2614    41.520100     265.0000     240.1900     193.7700
        2615    41.532300     273.0000     253.7700     193.7300
        2616    41.544600     304.0000     273.8100     193.6900
        2617    41.556800     314.0000     301.8000     193.6400
        2618    41.569100     350.0000     337.7900     193.6000
        2619    41.581300     397.0000     379.8500     193.5600
        2620    41.593600     424.0000     423.1000     193.5100
        2621    41.605800     455.0000     456.4100     193.4700
        2622    41.618100     435.0000     465.3200     193.4300
        2623    41.630400     402.0000     440.0500     193.3900
        2624    41.642600     353.0000     396.0900     193.3500
        2625    41.654900     320.0000     356.2900     193.3000
        2626    41.667100     326.0000     332.7800     193.2600
        2627    41.679400     339.0000     325.8700     193.2200
        2628    41.691600     312.0000     330.8700     193.1800
        2629    41.703900     346.0000     341.4300     193.1400
        2630    41.716100     350.0000     349.0900     193.1000
        2631    41.728400     329.0000     344.7500     193.0600
        2632    41.740600     305.0000     325.5500     193.0200
        2633    41.752900     309.0000     298.6700     192.9800
        2634    41.765100     224.0000     274.0100     192.9400
        2635    41.777400     226.0000     256.2900     192.9000
        2636    41.789600     238.0000     245.1300     192.8600
        2637    41.801900     230.0000     237.9000     192.8200
        2638    41.814100     220.0000     231.6100     192.7800
        2639    41.826400     229.0000     225.1900     192.7400
        2640    41.838600     231.0000     219.8400     192.7000
        2641    41.850900     204.0000     216.3600     192.6600
        2642    41.863100     208.0000     214.4500     192.6200
        2643    41.875400     227.0000     213.4500     192.5800
        2644    41.887600     235.0000     212.8000     192.5400
        2645    41.899900     205.0000     212.3000     192.5100
        2646    41.912100     227.0000     211.6700     192.4700
        2647    41.924400     234.0000     210.3400     192.4300
        2648    41.936600     212.0000     208.3100     192.3900
        2649    41.948900     226.0000     206.3700     192.3500
        2650    41.961100     226.0000     204.9900     192.3200
        2651    41.973400     236.0000     204.0800     192.2800
        2652    41.985600     208.0000     203.3900     192.2400
        2653    41.997900     203.0000     202.7100     192.2100
        2654    42.010100     222.0000     202.0600     192.1700
        2655    42.022400     223.0000     201.5200     192.1300
        2656    42.034600     183.0000     201.1100     192.1000
        2657    42.046900     210.0000     200.8100     192.0600
        2658    42.059100     232.0000     200.5800     192.0200
        2659    42.071400     222.0000     200.4100     191.9900
        2660    42.083600     236.0000     200.2900     191.9500
        2661    42.095900     197.0000     200.2200     191.9200
        2662    42.108100     218.0000     200.2300     191.8800
        2663    42.120400     180.0000     200.3500     191.8500
        2664    42.132600     207.0000     200.6300     191.8100
        2665    42.144900     247.0000     201.1300     191.7800
        2666    42.157100     219.0000     201.9000     191.7400
        2667    42.169400     216.0000     202.9100     191.7100
        2668    42.181600     201.0000     204.1000     191.6700
        2669    42.193900     197.0000     205.3200     191.6400
        2670    42.206100     178.0000     205.9600     191.6000
        2671    42.218400     210.0000     205.2500     191.5700
        2672    42.230600     230.0000     203.4700     191.5400
        2673    42.242900     211.0000     201.7600     191.5000
        2674    42.255100     209.0000     200.6900     191.4700
        2675    42.267400     217.0000     200.2200     191.4400
        2676    42.279700     203.0000     200.1500     191.4000
        2677    42.291900     205.0000     200.3500     191.3700
        2678    42.304200     211.0000     200.6200     191.3400
        2679    42.316400     217.0000     200.6500     191.3000
        2680    42.328700     216.0000     200.0600     191.2700
        2681    42.340900     231.0000     198.9600     191.2400
        2682    42.353200     200.0000     197.8600     191.2100
        2683    42.365400     210.0000     197.0300     191.1800
        2684    42.377700     210.0000     196.4500     191.1400
        2685    42.389900     198.0000     196.0400     191.1100
        2686    42.402200     199.0000     195.7300     191.0800
        2687    42.414400     210.0000     195.4900     191.0500
        2688    42.426700     200.0000     195.2900     191.0200
        2689    42.438900     222.0000     195.1200     190.9900
        2690    42.451200     200.0000     194.9700     190.9600
        2691    42.463400     203.0000     194.8600     190.9200
        2692    42.475700     211.0000     194.7600     190.8900
        2693    42.487900     213.0000     194.6900     190.8600
        2694    42.500200     203.0000     194.6300     190.8300
        2695    42.512400     219.0000     194.5800     190.8000
        2696    42.524700     210.0000     194.5500     190.7700
        2697    42.536900     207.0000     194.5400     190.7400
        2698    42.549200     214.0000     194.5500     190.7100
        2699    42.561400     202.0000     194.5900     190.6800
        2700    42.573700     188.0000     194.6600     190.6500
        2701    42.585900     196.0000     194.7900     190.6200
        2702    42.598200     186.0000     194.9900     190.5900
        2703    42.610400     199.0000     195.3100     190.5700
        2704    42.622700     216.0000     195.7900     190.5400
        2705    42.634900     202.0000     196.5000     190.5100
        2706    42.647200     189.0000     197.4700     190.4800
        2707    42.659400     204.0000     198.7000     190.4500
        2708    42.671700     220.0000     200.1400     190.4200
        2709    42.683900     198.0000     201.6400     190.3900
        2710    42.696200     192.0000     202.6300     190.3700
        2711    42.708400     206.0000     202.5400     190.3400
        2712    42.720700     217.0000     201.7800     190.3100
        2713    42.732900     213.0000     201.2700     190.2800
        2714    42.745200     213.0000     201.2200     190.2500
        2715    42.757400     208.0000     201.3500     190.2300
        2716    42.769700     185.0000     201.6400     190.2000
        2717    42.781900     227.0000     202.3400     190.1700
        2718    42.794200     196.0000     203.4600     190.1400
        2719    42.806400     206.0000     204.7300     190.1200
        2720    42.818700     223.0000     205.8600     190.0900
        2721    42.830900     207.0000     207.1200     190.0600
        2722    42.843200     199.0000     209.1800     190.0400
        2723    42.855400     199.0000     212.6600     190.0100
        2724    42.867700     214.0000     217.8100     189.9800
        2725    42.879900     238.0000     224.4500     189.9600
        2726    42.892200     211.0000     232.0900     189.9300
        2727    42.904400     239.0000     239.3100     189.9100
        2728    42.916700     254.0000     243.4200     189.8800
        2729    42.929000     226.0000     242.0100     189.8500
        2730    42.941200     243.0000     235.8700     189.8300
        2731    42.953500     232.0000     227.9600     189.8000
        2732    42.965700     237.0000     221.6000     189.7800
        2733    42.978000     216.0000     218.0200     189.7500
        2734    42.990200     238.0000     217.1900     189.7300
        2735    43.002500     217.0000     218.3500     189.7000
        2736    43.014700     221.0000     220.3000     189.6800
        2737    43.027000     228.0000     221.4300     189.6500
        2738    43.039200     226.0000     220.2300     189.6300
        2739    43.051500     219.0000     216.5600     189.6000
        2740    43.063700     213.0000     211.7900     189.5800
        2741    43.076000     210.0000     207.3900     189.5600
        2742    43.088200     220.0000     204.0300     189.5300
        2743    43.100500     198.0000     201.7600     189.5100
        2744    43.112700     192.0000     200.3800     189.4800
        2745    43.125000     230.0000     199.6400     189.4600
        2746    43.137200     214.0000     199.3600     189.4400
        2747    43.149500     221.0000     199.4300     189.4100
        2748    43.161700     243.0000     199.8400     189.3900
        2749    43.174000     236.0000     200.6000     189.3700
        2750    43.186200     189.0000     201.7300     189.3400
        2751    43.198500     212.0000     203.2600     189.3200
        2752    43.210700     221.0000     205.1900     189.3000
        2753    43.223000     182.0000     207.3900     189.2700
        2754    43.235200     224.0000     209.4300     189.2500
        2755    43.247500     227.0000     211.2400     189.2300
        2756    43.259700     210.0000     213.8100     189.2100
        2757    43.272000     209.0000     218.3100     189.1800
        2758    43.284200     246.0000     225.1700     189.1600
        2759    43.296500     262.0000     234.2300     189.1400
        2760    43.308700     272.0000     245.0700     189.1200
        2761    43.321000     275.0000     256.4500     189.1000
        2762    43.333200     267.0000     265.1600     189.0700
        2763    43.345500     263.0000     266.8600     189.0500
        2764    43.357700     254.0000     260.2200     189.0300
        2765    43.370000     267.0000     249.6100     189.0100
        2766    43.382200     250.0000     240.7600     188.9900
        2767    43.394500     235.0000     236.2800     188.9700
        2768    43.406700     255.0000     236.0900     188.9500
        2769    43.419000     233.0000     239.2800     188.9200
        2770    43.431200     242.0000     244.8700     188.9000
        2771    43.443500     281.0000     251.5300     188.8800
        2772    43.455700     257.0000     257.6500     188.8600
        2773    43.468000     270.0000     262.9400     188.8400
        2774    43.480200     269.0000     269.9300     188.8200
        2775    43.492500     271.0000     282.6400     188.8000
        2776    43.504700     334.0000     303.7300     188.7800
        2777    43.517000     300.0000     333.3500     188.7600
        2778    43.529200     381.0000     368.8500     188.7400
        2779    43.541500     387.0000     403.8800     188.7200
        2780    43.553800     442.0000     427.6700     188.7000
        2781    43.566000     426.0000     429.0500     188.6800
        2782    43.578300     426.0000     406.1500     188.6600
        2783    43.590500     348.0000     370.7200     188.6400
        2784    43.602800     362.0000     338.8400     188.6200
        2785    43.615000     312.0000     319.6600     188.6000
        2786    43.627300     277.0000     314.2400     188.5800
        2787    43.639500     313.0000     319.5900     188.5600
        2788    43.651800     323.0000     331.0100     188.5400
        2789    43.664000     346.0000     342.4400     188.5200
        2790    43.676300     326.0000     347.4000     188.5000
        2791    43.688500     309.0000     342.7300     188.4900
        2792    43.700800     297.0000     332.2100     188.4700
        2793    43.713000     340.0000     323.8300     188.4500
        2794    43.725300     320.0000     322.7500     188.4300
        2795    43.737500     337.0000     328.2100     188.4100
        2796    43.749800     322.0000     333.8400     188.3900
        2797    43.762000     339.0000     330.4600     188.3700
        2798    43.774300     314.0000     313.9100     188.3600
        2799    43.786500     304.0000     290.3900     188.3400
        2800    43.798800     263.0000     269.5900     188.3200
        2801    43.811000     228.0000     256.4100     188.3000
        2802    43.823300     264.0000     251.0000     188.2800
        2803    43.835500     255.0000     251.6500     188.2700
        2804    43.847800     263.0000     255.9700     188.2500
        2805    43.860000     293.0000     260.7600     188.2300
        2806    43.872300     239.0000     261.7600     188.2100
        2807    43.884500     229.0000     255.8500     188.1900
        2808    43.896800     253.0000     244.2900     188.1800
        2809    43.909000     240.0000     231.6500     188.1600
        2810    43.921300     224.0000     221.4100     188.1400
        2811    43.933500     219.0000     214.3000     188.1300
        2812    43.945800     235.0000     209.6700     188.1100
        2813    43.958000     217.0000     206.6700     188.0900
        2814    43.970300     204.0000     204.7100     188.0700
        2815    43.982500     214.0000     203.4000     188.0600
        2816    43.994800     236.0000     202.5200     188.0400
        2817    44.007000     216.0000     201.9200     188.0200
        2818    44.019300     245.0000     201.5300     188.0100
        2819    44.031500     208.0000     201.3100     187.9900
        2820    44.043800     223.0000     201.2100     187.9700
        2821    44.056000     203.0000     201.2300     187.9600
        2822    44.068300     196.0000     201.3700     187.9400
        2823    44.080500     197.0000     201.6200     187.9200
        2824    44.092800     212.0000     201.9800     187.9100
        2825    44.105000     205.0000     202.4500     187.8900
        2826    44.117300     232.0000     203.0100     187.8800
        2827    44.129500     205.0000     203.6200     187.8600
        2828    44.141800     221.0000     204.3400     187.8400
        2829    44.154000     203.0000     205.2100     187.8300
        2830    44.166300     247.0000     206.2300     187.8100
        2831    44.178600     221.0000     207.3900     187.8000
        2832    44.190800     225.0000     208.6500     187.7800
        2833    44.203100     245.0000     210.0300     187.7700
        2834    44.215300     246.0000     211.5500     187.7500
        2835    44.227600     229.0000     213.3200     187.7300
        2836    44.239800     226.0000     215.5500     187.7200
        2837    44.252100     220.0000     218.5800     187.7000
        2838    44.264300     223.0000     222.9700     187.6900
        2839    44.276600     222.0000     229.5200     187.6700
        2840    44.288800     219.0000     239.4300     187.6600
        2841    44.301100     265.0000     253.5800     187.6400
        2842    44.313300     312.0000     276.0900     187.6300
        2843    44.325600     321.0000     309.3600     187.6100
        2844    44.337800     382.0000     355.7300     187.6000
        2845    44.350100     456.0000     415.1800     187.5800
        2846    44.362300     533.0000     483.8900     187.5700
        2847    44.374600     586.0000     550.2900     187.5500
        2848    44.386800     632.0000     591.0600     187.5400
        2849    44.399100     630.0000     582.0500     187.5300
        2850    44.411300     530.0000     525.5900     187.5100
        2851    44.423600     459.0000     454.0700     187.5000
        2852    44.435800     395.0000     398.5100     187.4800
        2853    44.448100     337.0000     369.8900     187.4700
        2854    44.460300     401.0000     365.7300     187.4500
        2855    44.472600     389.0000     379.3700     187.4400
        2856    44.484800     400.0000     402.5500     187.4200
        2857    44.497100     398.0000     423.4500     187.4100
        2858    44.509300     467.0000     427.1800     187.4000
        2859    44.521600     408.0000     406.3800     187.3800
        2860    44.533800     366.0000     370.6100     187.3700
        2861    44.546100     343.0000     336.9500     187.3500
        2862    44.558300     332.0000     315.2000     187.3400
        2863    44.570600     283.0000     305.5000     187.3300
        2864    44.582800     306.0000     302.5700     187.3100
        2865    44.595100     269.0000     298.9500     187.3000
        2866    44.607300     276.0000     288.8400     187.2900
        2867    44.619600     274.0000     272.6700     187.2700
        2868    44.631800     224.0000     255.8600     187.2600
        2869    44.644100     232.0000     243.1600     187.2500
        2870    44.656300     251.0000     236.0900     187.2300
        2871    44.668600     241.0000     233.9800     187.2200
        2872    44.680800     260.0000     235.4200     187.2000
        2873    44.693100     230.0000     238.7000     187.1900
        2874    44.705300     264.0000     241.5200     187.1800
        2875    44.717600     248.0000     241.3900     187.1700
        2876    44.729800     232.0000     237.4900     187.1500
        2877    44.742100     217.0000     231.9700     187.1400
        2878    44.754300     206.0000     227.8800     187.1300
        2879    44.766600     246.0000     226.7100     187.1100
        2880    44.778800     227.0000     228.2200     187.1000
        2881    44.791100     236.0000     231.0500     187.0900
        2882    44.803300     236.0000     233.0000     187.0700
        2883    44.815600     238.0000     231.7900     187.0600
        2884    44.827800     226.0000     226.9400     187.0500
        2885    44.840100     212.0000     220.5300     187.0400
        2886    44.852400     207.0000     215.0900     187.0200
        2887    44.864600     244.0000     211.8100     187.0100
        2888    44.876900     226.0000     210.6800     187.0000
        2889    44.889100     200.0000     211.2200     186.9800
        2890    44.901400     214.0000     212.7600     186.9700
        2891    44.913600     216.0000     214.4500     186.9600
        2892    44.925900     210.0000     215.1700     186.9500
        2893    44.938100     199.0000     214.0800     186.9300
        2894    44.950400     209.0000     211.4700     186.9200
        2895    44.962600     201.0000     208.5000     186.9100
        2896    44.974900     199.0000     206.1600     186.9000
        2897    44.987100     234.0000     204.7700     186.8800
        2898    44.999400     187.0000     204.2000     186.8700
        2899    45.011600     213.0000     204.2300     186.8600
        2900    45.023900     211.0000     204.6900     186.8500
        2901    45.036100     208.0000     205.4800     186.8400
        2902    45.048400     190.0000     206.5900     186.8200
        2903    45.060600     197.0000     208.0600     186.8100
        2904    45.072900     219.0000     210.0100     186.8000
        2905    45.085100     211.0000     212.6000     186.7900
        2906    45.097400     222.0000     216.1100     186.7800
        2907    45.109600     233.0000     221.2000     186.7600
        2908    45.121900     229.0000     228.9600     186.7500
        2909    45.134100     271.0000     240.8400     186.7400
        2910    45.146400     264.0000     258.7300     186.7300
        2911    45.158600     257.0000     284.6700     186.7200
        2912    45.170900     328.0000     319.9900     186.7000
        2913    45.183100     369.0000     364.2300     186.6900
        2914    45.195400     425.0000     413.8000     186.6800
        2915    45.207600     427.0000     459.2800     186.6700
        2916    45.219900     444.0000     484.1300     186.6600
        2917    45.232100     466.0000     473.8400     186.6400
        2918    45.244400     430.0000     432.5500     186.6300
        2919    45.256600     356.0000     382.2300     186.6200
        2920    45.268900     356.0000     342.7700     186.6100
        2921    45.281100     306.0000     321.4100     186.6000
        2922    45.293400     321.0000     316.6700     186.5900
        2923    45.305600     341.0000     324.1100     186.5700
        2924    45.317900     327.0000     338.0500     186.5600
        2925    45.330100     303.0000     350.6900     186.5500
        2926    45.342400     366.0000     352.4000     186.5400
        2927    45.354600     318.0000     337.4200     186.5300
        2928    45.366900     287.0000     309.9300     186.5200
        2929    45.379100     271.0000     280.3700     186.5000
        2930    45.391400     252.0000     256.3300     186.4900
        2931    45.403600     245.0000     239.6200     186.4800
        2932    45.415900     210.0000     228.9300     186.4700
        2933    45.428100     225.0000     222.3600     186.4600
        2934    45.440400     237.0000     218.2300     186.4500
        2935    45.452600     210.0000     214.9900     186.4400
        2936    45.464900     226.0000     211.5200     186.4200
        2937    45.477100     231.0000     207.9200     186.4100
        2938    45.489400     201.0000     204.9400     186.4000
        2939    45.501700     199.0000     202.8900     186.3900
        2940    45.513900     208.0000     201.6300     186.3800
        2941    45.526200     192.0000     200.9700     186.3700
        2942    45.538400     205.0000     200.7300     186.3600
        2943    45.550700     206.0000     200.7400     186.3400
        2944    45.562900     228.0000     200.7800     186.3300
        2945    45.575200     191.0000     200.4800     186.3200
        2946    45.587400     223.0000     199.6500     186.3100
        2947    45.599700     183.0000     198.5800     186.3000
        2948    45.611900     203.0000     197.6900     186.2900
        2949    45.624200     195.0000     197.1200     186.2800
        2950    45.636400     205.0000     196.8600     186.2700
        2951    45.648700     239.0000     196.8600     186.2500
        2952    45.660900     193.0000     197.1300     186.2400
        2953    45.673200     224.0000     197.7100     186.2300
        2954    45.685400     182.0000     198.6000     186.2200
        2955    45.697700     181.0000     199.7700     186.2100
        2956    45.709900     198.0000     201.2400     186.2000
        2957    45.722200     209.0000     202.6800     186.1900
        2958    45.734400     197.0000     203.4400     186.1800
        2959    45.746700     227.0000     203.1700     186.1600
        2960    45.758900     224.0000     202.6500     186.1500
        2961    45.771200     216.0000     202.8700     186.1400
        2962    45.783400     193.0000     204.1100     186.1300
        2963    45.795700     205.0000     206.2200     186.1200
        2964    45.807900     193.0000     208.7800     186.1100
        2965    45.820200     202.0000     211.0400     186.1000
        2966    45.832400     222.0000     212.0200     186.0900
        2967    45.844700     208.0000     211.2000     186.0700
        2968    45.856900     208.0000     209.0100     186.0600
        2969    45.869200     203.0000     206.4400     186.0500
        2970    45.881400     208.0000     204.4700     186.0400
        2971    45.893700     218.0000     203.5300     186.0300
        2972    45.905900     211.0000     203.5400     186.0200
        2973    45.918200     213.0000     204.2100     186.0100
        2974    45.930400     193.0000     205.2000     186.0000
        2975    45.942700     194.0000     206.0400     185.9800
        2976    45.954900     203.0000     206.2500     185.9700
        2977    45.967200     196.0000     205.7000     185.9600
        2978    45.979400     211.0000     204.7200     185.9500
        2979    45.991700     202.0000     203.8500     185.9400
        2980    46.003900     210.0000     203.3600     185.9300
        2981    46.016200     193.0000     203.2500     185.9200
        2982    46.028400     196.0000     203.4400     185.9000
        2983    46.040700     208.0000     203.8400     185.8900
        2984    46.052900     208.0000     204.3800     185.8800
        2985    46.065200     202.0000     205.0300     185.8700
        2986    46.077400     193.0000     205.7600     185.8600
        2987    46.089700     213.0000     206.5400     185.8500
        2988    46.101900     198.0000     207.3500     185.8400
        2989    46.114200     207.0000     208.2100     185.8300
        2990    46.126500     216.0000     209.1400     185.8100
        2991    46.138700     204.0000     210.1400     185.8000
        2992    46.151000     209.0000     211.2200     185.7900
        2993    46.163200     186.0000     212.3900     185.7800
        2994    46.175500     205.0000     213.6500     185.7700
        2995    46.187700     207.0000     214.9800     185.7600
        2996    46.200000     220.0000     216.3600     185.7500
        2997    46.212200     228.0000     217.6800     185.7300
        2998    46.224500     214.0000     218.7500     185.7200
        2999    46.236700     218.0000     219.5100     185.7100
        3000    46.249000     215.0000     220.1800     185.7000
        3001    46.261200     205.0000     220.9300     185.6900
        3002    46.273500     228.0000     221.8200     185.6800
        3003    46.285700     217.0000     222.8000     185.6600
        3004    46.298000     229.0000     223.8100     185.6500
        3005    46.310200     258.0000     224.8400     185.6400
        3006    46.322500     225.0000     225.8600     185.6300
        3007    46.334700     216.0000     226.7900     185.6200
        3008    46.347000     244.0000     227.4600     185.6100
        3009    46.359200     226.0000     227.8700     185.5900
        3010    46.371500     213.0000     228.2900     185.5800
        3011    46.383700     230.0000     228.9500     185.5700
        3012    46.396000     248.0000     229.8700     185.5600
        3013    46.408200     219.0000     230.9600     185.5500
        3014    46.420500     264.0000     231.9800     185.5400
        3015    46.432700     226.0000     232.5500     185.5200
        3016    46.445000     236.0000     232.3500     185.5100
        3017    46.457200     222.0000     231.4300     185.5000
        3018    46.469500     224.0000     230.2300     185.4900
        3019    46.481700     247.0000     229.1900     185.4800
        3020    46.494000     210.0000     228.5500     185.4600
        3021    46.506200     235.0000     228.3400     185.4500
        3022    46.518500     252.0000     228.5200     185.4400
        3023    46.530700     220.0000     229.0200     185.4300
        3024    46.543000     235.0000     229.7000     185.4200
        3025    46.555200     198.0000     230.4000     185.4000
        3026    46.567500     245.0000     230.9700     185.3900
        3027    46.579700     210.0000     231.4500     185.3800
        3028    46.592000     196.0000     232.0500     185.3700
        3029    46.604200     267.0000     232.9500     185.3600
        3030    46.616500     215.0000     234.2000     185.3400
        3031    46.628700     214.0000     235.7500     185.3300
        3032    46.641000     225.0000     237.5400     185.3200
        3033    46.653200     226.0000     239.6100     185.3100
        3034    46.665500     245.0000     242.0900     185.3000
        3035    46.677700     235.0000     245.3100     185.2800
        3036    46.690000     244.0000     249.7400     185.2700
        3037    46.702200     261.0000     256.1200     185.2600
        3038    46.714500     263.0000     265.5000     185.2500
        3039    46.726700     286.0000     279.4500     185.2300
        3040    46.739000     303.0000     300.3600     185.2200
        3041    46.751300     344.0000     331.8100     185.2100
        3042    46.763500     397.0000     378.8300     185.2000
        3043    46.775800     502.0000     447.2200     185.1800
        3044    46.788000     559.0000     541.5800     185.1700
        3045    46.800300     702.0000     661.9200     185.1600
        3046    46.812500     822.0000     799.9800     185.1400
        3047    46.824800     965.0000     932.4700     185.1300
        3048    46.837000     982.0000    1016.2300     185.1200
        3049    46.849300    1006.0000    1007.4200     185.1100
        3050    46.861500    1008.0000     905.7000     185.0900
        3051    46.873800     785.0000     764.1100     185.0800
        3052    46.886000     673.0000     641.4300     185.0700
        3053    46.898300     595.0000     565.1400     185.0500
        3054    46.910500     556.0000     536.3600     185.0400
        3055    46.922800     561.0000     545.7000     185.0300
        3056    46.935000     555.0000     580.4300     185.0200
        3057    46.947300     609.0000     623.3700     185.0000
        3058    46.959500     634.0000     650.4500     184.9900
        3059    46.971800     605.0000     637.8700     184.9800
        3060    46.984000     581.0000     580.9400     184.9600
        3061    46.996300     525.0000     500.7700     184.9500
        3062    47.008500     426.0000     424.6800     184.9400
        3063    47.020800     407.0000     366.6100     184.9200
        3064    47.033000     325.0000     326.9300     184.9100
        3065    47.045300     287.0000     300.1800     184.9000
        3066    47.057500     286.0000     280.5800     184.8800
        3067    47.069800     256.0000     264.3700     184.8700
        3068    47.082000     239.0000     250.5400     184.8600
        3069    47.094300     223.0000     239.4700     184.8400
        3070    47.106500     221.0000     231.3700     184.8300
        3071    47.118800     242.0000     225.9200     184.8100
        3072    47.131000     245.0000     222.6100     184.8000
        3073    47.143300     233.0000     220.7800     184.7900
        3074    47.155500     216.0000     219.8700     184.7700
        3075    47.167800     218.0000     219.1300     184.7600
        3076    47.180000     247.0000     217.7300     184.7500
        3077    47.192300     233.0000     215.2500     184.7300
        3078    47.204500     196.0000     212.0000     184.7200
        3079    47.216800     217.0000     208.7400     184.7000
        3080    47.229000     208.0000     206.0100     184.6900
        3081    47.241300     224.0000     203.9400     184.6700
        3082    47.253500     175.0000     202.4400     184.6600
        3083    47.265800     180.0000     201.3800     184.6500
        3084    47.278000     191.0000     200.6600     184.6300
        3085    47.290300     217.0000     200.2100     184.6200
        3086    47.302500     215.0000     200.0100     184.6000
        3087    47.314800     211.0000     200.0700     184.5900
        3088    47.327000     210.0000     200.4500     184.5700
        3089    47.339300     199.0000     201.2500     184.5600
        3090    47.351500     192.0000     202.6400     184.5500
        3091    47.363800     227.0000     204.8300     184.5300
        3092    47.376000     234.0000     207.9300     184.5200
        3093    47.388300     208.0000     211.9100     184.5000
        3094    47.400600     225.0000     216.5100     184.4900
        3095    47.412800     235.0000     220.5700     184.4700
        3096    47.425100     234.0000     221.6700     184.4600
        3097    47.437300     223.0000     218.5400     184.4400
        3098    47.449600     220.0000     213.6300     184.4300
        3099    47.461800     215.0000     209.7500     184.4100
        3100    47.474100     202.0000     207.6100     184.4000
        3101    47.486300     201.0000     206.9500     184.3800
        3102    47.498600     223.0000     207.4800     184.3700
        3103    47.510800     250.0000     208.9500     184.3500
        3104    47.523100     248.0000     211.0800     184.3400
        3105    47.535300     235.0000     213.3300     184.3200
        3106    47.547600     214.0000     214.6000     184.3000
        3107    47.559800     226.0000     214.0100     184.2900
        3108    47.572100     214.0000     212.2300     184.2700
        3109    47.584300     239.0000     210.6800     184.2600
        3110    47.596600     236.0000     209.9100     184.2400
        3111    47.608800     213.0000     209.8100     184.2300
        3112    47.621100     201.0000     210.1800     184.2100
        3113    47.633300     218.0000     210.8700     184.1900
        3114    47.645600     199.0000     211.8300     184.1800
        3115    47.657800     221.0000     213.0700     184.1600
        3116    47.670100     206.0000     214.7100     184.1500
        3117    47.682300     220.0000     216.9200     184.1300
        3118    47.694600     201.0000     220.0200     184.1100
        3119    47.706800     212.0000     224.4900     184.1000
        3120    47.719100     217.0000     231.0400     184.0800
        3121    47.731300     259.0000     240.7700     184.0700
        3122    47.743600     261.0000     255.3300     184.0500
        3123    47.755800     290.0000     277.0100     184.0300
        3124    47.768100     347.0000     308.4500     184.0200
        3125    47.780300     359.0000     351.5900     184.0000
        3126    47.792600     427.0000     406.2400     183.9800
        3127    47.804800     433.0000     467.9700     183.9700
        3128    47.817100     496.0000     524.7200     183.9500
        3129    47.829300     600.0000     555.5800     183.9300
        3130    47.841600     546.0000     542.7600     183.9200
        3131    47.853800     530.0000     491.4200     183.9000
        3132    47.866100     447.0000     428.0100     183.8800
        3133    47.878300     385.0000     376.5100     183.8600
        3134    47.890600     322.0000     346.1200     183.8500
        3135    47.902800     365.0000     336.0900     183.8300
        3136    47.915100     281.0000     342.2400     183.8100
        3137    47.927300     359.0000     359.3000     183.8000
        3138    47.939600     347.0000     380.0800     183.7800
        3139    47.951800     403.0000     394.0700     183.7600
        3140    47.964100     443.0000     390.4200     183.7400
        3141    47.976300     348.0000     366.4700     183.7300
        3142    47.988600     343.0000     331.3500     183.7100
        3143    48.000800     301.0000     297.3300     183.6900
        3144    48.013100     261.0000     271.0000     183.6700
        3145    48.025400     244.0000     252.8500     183.6500
        3146    48.037600     223.0000     240.9300     183.6400
        3147    48.049900     197.0000     233.2900     183.6200
        3148    48.062100     219.0000     228.6300     183.6000
        3149    48.074400     224.0000     226.2700     183.5800
        3150    48.086600     224.0000     225.9800     183.5600
        3151    48.098900     204.0000     227.8600     183.5500
        3152    48.111100     236.0000     232.3600     183.5300
        3153    48.123400     256.0000     240.3900     183.5100
        3154    48.135600     254.0000     253.4800     183.4900
        3155    48.147900     293.0000     273.7100     183.4700
        3156    48.160100     310.0000     303.4900     183.4500
        3157    48.172400     358.0000     344.4600     183.4400
        3158    48.184600     388.0000     396.0800     183.4200
        3159    48.196900     479.0000     453.6400     183.4000
        3160    48.209100     467.0000     504.9000     183.3800
        3161    48.221400     521.0000     529.9600     183.3600
        3162    48.233600     545.0000     513.6500     183.3400
        3163    48.245900     468.0000     463.1800     183.3200
        3164    48.258100     440.0000     403.7900     183.3000
        3165    48.270400     377.0000     356.5800     183.2800
        3166    48.282600     333.0000     328.8900     183.2600
        3167    48.294900     282.0000     319.6300     183.2400
        3168    48.307100     273.0000     325.1200     183.2300
        3169    48.319400     322.0000     340.6800     183.2100
        3170    48.331600     319.0000     359.6100     183.1900
        3171    48.343900     379.0000     372.0900     183.1700
        3172    48.356100     370.0000     368.0500     183.1500
        3173    48.368400     342.0000     345.0300     183.1300
        3174    48.380600     316.0000     311.4600     183.1100
        3175    48.392900     289.0000     278.7500     183.0900
        3176    48.405100     223.0000     253.0100     183.0700
        3177    48.417400     218.0000     234.7600     183.0500
        3178    48.429600     208.0000     222.3000     183.0300
        3179    48.441900     201.0000     213.8500     183.0100
        3180    48.454100     198.0000     208.0400     182.9900
        3181    48.466400     191.0000     203.9500     182.9700
        3182    48.478600     215.0000     201.0000     182.9500
        3183    48.490900     191.0000     198.8200     182.9200
        3184    48.503100     198.0000     197.1800     182.9000
        3185    48.515400     195.0000     195.9300     182.8800
        3186    48.527600     188.0000     195.0100     182.8600
        3187    48.539900     184.0000     194.3500     182.8400
        3188    48.552100     194.0000     193.9600     182.8200
        3189    48.564400     189.0000     193.8400     182.8000
        3190    48.576600     185.0000     194.0600     182.7800
        3191    48.588900     198.0000     194.6400     182.7600
        3192    48.601100     212.0000     195.5400     182.7400
        3193    48.613400     177.0000     196.7600     182.7100
        3194    48.625600     195.0000     197.9500     182.6900
        3195    48.637900     197.0000     198.3300     182.6700
        3196    48.650100     194.0000     197.2600     182.6500
        3197    48.662400     202.0000     195.3200     182.6300
        3198    48.674700     186.0000     193.5900     182.6100
        3199    48.686900     193.0000     192.4700     182.5900
        3200    48.699100     202.0000     191.8900     182.5600
        3201    48.711400     189.0000     191.7500     182.5400
        3202    48.723700     206.0000     191.9300     182.5200
        3203    48.735900     227.0000     192.3600     182.5000
        3204    48.748200     203.0000     192.9200     182.4800
        3205    48.760400     188.0000     193.3300     182.4500
        3206    48.772700     200.0000     193.1900     182.4300
        3207    48.784900     173.0000     192.4200     182.4100
        3208    48.797200     186.0000     191.4700     182.3900
        3209    48.809400     201.0000     190.7300     182.3600
        3210    48.821700     203.0000     190.2600     182.3400
        3211    48.833900     189.0000     190.0000     182.3200
        3212    48.846200     197.0000     189.8800     182.2900
        3213    48.858400     196.0000     189.8300     182.2700
        3214    48.870700     182.0000     189.8200     182.2500
        3215    48.882900     163.0000     189.8200     182.2300
        3216    48.895200     174.0000     189.8500     182.2000
        3217    48.907400     196.0000     189.9300     182.1800
        3218    48.919700     187.0000     190.0400     182.1600
        3219    48.931900     188.0000     190.2000     182.1300
        3220    48.944200     175.0000     190.3900     182.1100
        3221    48.956400     182.0000     190.6100     182.0900
        3222    48.968700     179.0000     190.8600     182.0600
        3223    48.980900     172.0000     191.1500     182.0400
        3224    48.993200     160.0000     191.4500     182.0200
        3225    49.005400     195.0000     191.7700     181.9900
        3226    49.017700     219.0000     192.1100     181.9700
        3227    49.029900     189.0000     192.4800     181.9400
        3228    49.042200     177.0000     192.8900     181.9200
        3229    49.054400     189.0000     193.3300     181.8900
        3230    49.066700     174.0000     193.8100     181.8700
        3231    49.078900     196.0000     194.3300     181.8500
        3232    49.091200     190.0000     194.8900     181.8200
        3233    49.103400     171.0000     195.5300     181.8000
        3234    49.115700     195.0000     196.2500     181.7700
        3235    49.127900     174.0000     197.1100     181.7500
        3236    49.140200     178.0000     198.1300     181.7200
        3237    49.152400     186.0000     199.3600     181.7000
        3238    49.164700     231.0000     200.8600     181.6700
        3239    49.176900     202.0000     202.6600     181.6500
        3240    49.189200     211.0000     204.7800     181.6200
        3241    49.201400     224.0000     207.3400     181.6000
        3242    49.213700     203.0000     210.6400     181.5700
        3243    49.225900     189.0000     214.9500     181.5500
        3244    49.238200     257.0000     220.3800     181.5200
        3245    49.250400     209.0000     226.7800     181.5000
        3246    49.262700     256.0000     233.0800     181.4700
        3247    49.274900     212.0000     236.6300     181.4500
        3248    49.287200     226.0000     234.9600     181.4200
        3249    49.299400     223.0000     229.4500     181.3900
        3250    49.311700     236.0000     223.9700     181.3700
        3251    49.324000     207.0000     220.5100     181.3400
        3252    49.336200     217.0000     219.0700     181.3200
        3253    49.348500     178.0000     219.2200     181.2900
        3254    49.360700     195.0000     220.6000     181.2600
        3255    49.373000     213.0000     222.9200     181.2400
        3256    49.385200     227.0000     225.7900     181.2100
        3257    49.397500     214.0000     228.3400     181.1800
        3258    49.409700     208.0000     229.1600     181.1600
        3259    49.422000     207.0000     227.4900     181.1300
        3260    49.434200     239.0000     224.4400     181.1000
        3261    49.446500     230.0000     221.6800     181.0800
        3262    49.458700     215.0000     219.8500     181.0500
        3263    49.471000     240.0000     218.8100     181.0200
        3264    49.483200     204.0000     218.3000     181.0000
        3265    49.495500     235.0000     218.0900     180.9700
        3266    49.507700     221.0000     218.0600     180.9400
        3267    49.520000     207.0000     218.1500     180.9100
        3268    49.532200     206.0000     218.3200     180.8900
        3269    49.544500     225.0000     218.5500     180.8600
        3270    49.556700     240.0000     218.8400     180.8300
        3271    49.569000     209.0000     219.1800     180.8000
        3272    49.581200     230.0000     219.6000     180.7800
        3273    49.593500     195.0000     220.1100     180.7500
        3274    49.605700     219.0000     220.7300     180.7200
        3275    49.618000     244.0000     221.4800     180.6900
        3276    49.630200     223.0000     222.2300     180.6600
        3277    49.642500     219.0000     222.8700     180.6400
        3278    49.654700     221.0000     223.5200     180.6100
        3279    49.667000     218.0000     224.7000     180.5800
        3280    49.679200     212.0000     226.9100     180.5500
        3281    49.691500     247.0000     230.6100     180.5200
        3282    49.703700     226.0000     236.3800     180.4900
        3283    49.716000     247.0000     244.8900     180.4700
        3284    49.728200     288.0000     256.7600     180.4400
        3285    49.740500     283.0000     272.1000     180.4100
        3286    49.752700     287.0000     289.9400     180.3800
        3287    49.765000     318.0000     307.4200     180.3500
        3288    49.777200     331.0000     319.4500     180.3200
        3289    49.789500     322.0000     320.6900     180.2900
        3290    49.801700     322.0000     309.9200     180.2600
        3291    49.814000     286.0000     292.0200     180.2300
        3292    49.826200     282.0000     274.1200     180.2000
        3293    49.838500     257.0000     260.8400     180.1700
        3294    49.850700     250.0000     253.4800     180.1400
        3295    49.863000     260.0000     251.5300     180.1100
        3296    49.875200     247.0000     253.8400     180.0900
        3297    49.887500     272.0000     258.8700     180.0600
        3298    49.899700     280.0000     264.3900     180.0300
        3299    49.912000     257.0000     267.4500     180.0000
        3300    49.924200     277.0000     265.4400     179.9600
        3301    49.936500     301.0000     258.0300     179.9300
        3302    49.948700     225.0000     247.6300     179.9000
        3303    49.961000     237.0000     237.3900     179.8700
        3304    49.973300     227.0000     229.1900     179.8400
        3305    49.985500     214.0000     223.4400     179.8100
        3306    49.997800     176.0000     219.8400     179.7800
        3307    50.010000     208.0000     218.0200     179.7500
        3308    50.022300     215.0000     217.7800     179.7200
        3309    50.034500     245.0000     219.1700     179.6900
        3310    50.046800     257.0000     222.4900     179.6600
        3311    50.059000     219.0000     228.3900     179.6300
        3312    50.071300     250.0000     237.8700     179.6000
        3313    50.083500     263.0000     252.2500     179.5700
        3314    50.095800     291.0000     271.9400     179.5300
        3315    50.108000     308.0000     299.1100     179.5000
        3316    50.120300     324.0000     331.8600     179.4700
        3317    50.132500     350.0000     365.5600     179.4400
        3318    50.144800     352.0000     390.6800     179.4100
        3319    50.157000     370.0000     395.8100     179.3800
        3320    50.169300     352.0000     376.9900     179.3400
        3321    50.181500     330.0000     343.5000     179.3100
        3322    50.193800     292.0000     309.7000     179.2800
        3323    50.206000     293.0000     284.7000     179.2500
        3324    50.218300     248.0000     270.8600     179.2200
        3325    50.230500     256.0000     267.1300     179.1800
        3326    50.242800     269.0000     271.5100     179.1500
        3327    50.255000     282.0000     281.4700     179.1200
        3328    50.267300     277.0000     293.2500     179.0900
        3329    50.279500     299.0000     301.3400     179.0500
        3330    50.291800     289.0000     300.0500     179.0200
        3331    50.304000     257.0000     287.7300     178.9900
        3332    50.316300     247.0000     268.6900     178.9600
        3333    50.328500     243.0000     249.3700     178.9200
        3334    50.340800     232.0000     233.6900     178.8900
        3335    50.353000     207.0000     222.4300     178.8600
        3336    50.365300     185.0000     214.8400     178.8200
        3337    50.377500     181.0000     209.9000     178.7900
        3338    50.389800     182.0000     206.8500     178.7600
        3339    50.402000     170.0000     205.2000     178.7200
        3340    50.414300     207.0000     204.7600     178.6900
        3341    50.426500     204.0000     205.5200     178.6600
        3342    50.438800     197.0000     207.7100     178.6200
        3343    50.451000     202.0000     211.7200     178.5900
        3344    50.463300     196.0000     218.0800     178.5600
        3345    50.475500     242.0000     227.2400     178.5200
        3346    50.487800     225.0000     239.2000     178.4900
        3347    50.500000     247.0000     253.0100     178.4500
        3348    50.512300     271.0000     266.0300     178.4200
        3349    50.524500     286.0000     273.8700     178.3900
        3350    50.536800     307.0000     272.7800     178.3500
        3351    50.549000     270.0000     263.4800     178.3200
        3352    50.561300     255.0000     251.0100     178.2800
        3353    50.573500     238.0000     240.0400     178.2500
        3354    50.585800     234.0000     232.0300     178.2100
        3355    50.598000     245.0000     226.7200     178.1800
        3356    50.610300     209.0000     224.4000     178.1400
        3357    50.622600     238.0000     225.3000     178.1100
        3358    50.634800     238.0000     228.6000     178.0700
        3359    50.647100     233.0000     232.5000     178.0400
        3360    50.659300     237.0000     234.5100     178.0000
        3361    50.671600     244.0000     232.6200     177.9700
        3362    50.683800     231.0000     226.9400     177.9300
        3363    50.696100     213.0000     219.6200     177.9000
        3364    50.708300     190.0000     212.7600     177.8600
        3365    50.720600     198.0000     207.0600     177.8300
        3366    50.732800     185.0000     202.3400     177.7900
        3367    50.745100     195.0000     198.6000     177.7600
        3368    50.757300     197.0000     195.9600     177.7200
        3369    50.769600     183.0000     194.3500     177.6800
        3370    50.781800     190.0000     193.5400     177.6500
        3371    50.794100     211.0000     193.3000     177.6100
        3372    50.806300     202.0000     193.4900     177.5800
        3373    50.818600     178.0000     194.0100     177.5400
        3374    50.830800     209.0000     194.6000     177.5000
        3375    50.843100     183.0000     194.6600     177.4700
        3376    50.855300     213.0000     193.7700     177.4300
        3377    50.867600     213.0000     192.4000     177.3900
        3378    50.879800     201.0000     191.2400     177.3600
        3379    50.892100     192.0000     190.5200     177.3200
        3380    50.904300     185.0000     190.2200     177.2900
        3381    50.916600     197.0000     190.3000     177.2500
        3382    50.928800     172.0000     190.6900     177.2100
        3383    50.941100     171.0000     191.3700     177.1700
        3384    50.953300     210.0000     192.3400     177.1400
        3385    50.965600     212.0000     193.5300     177.1000
        3386    50.977800     150.0000     194.7500     177.0600
        3387    50.990100     200.0000     195.9000     177.0300
        3388    51.002300     214.0000     197.3400     176.9900
        3389    51.014600     214.0000     199.6700     176.9500
        3390    51.026800     235.0000     203.3700     176.9100
        3391    51.039100     186.0000     208.7300     176.8800
        3392    51.051300     195.0000     215.8300     176.8400
        3393    51.063600     200.0000     224.2700     176.8000
        3394    51.075800     213.0000     232.8400     176.7600
        3395    51.088100     252.0000     239.2300     176.7300
        3396    51.100300     265.0000     240.8700     176.6900
        3397    51.112600     270.0000     237.1700     176.6500
        3398    51.124800     264.0000     230.5600     176.6100
        3399    51.137100     216.0000     224.5700     176.5700
        3400    51.149300     225.0000     221.5100     176.5400
        3401    51.161600     210.0000     222.3300     176.5000
        3402    51.173800     247.0000     227.4100     176.4600
        3403    51.186100     252.0000     237.2900     176.4200
        3404    51.198300     261.0000     252.8000     176.3800
        3405    51.210600     315.0000     274.8900     176.3400
        3406    51.222800     283.0000     303.9800     176.3100
        3407    51.235100     379.0000     339.3500     176.2700
        3408    51.247300     391.0000     378.5300     176.2300
        3409    51.259600     434.0000     415.9000     176.1900
        3410    51.271900     478.0000     440.7800     176.1500
        3411    51.284100     511.0000     440.7800     176.1100
        3412    51.296400     467.0000     412.7300     176.0700
        3413    51.308600     410.0000     368.7800     176.0300
        3414    51.320900     314.0000     326.2100     175.9900
        3415    51.333100     301.0000     295.2600     175.9600
        3416    51.345400     259.0000     278.2700     175.9200
        3417    51.357600     258.0000     273.7500     175.8800
        3418    51.369900     290.0000     279.3800     175.8400
        3419    51.382100     285.0000     292.3000     175.8000
        3420    51.394400     304.0000     308.3300     175.7600
        3421    51.406600     302.0000     321.0800     175.7200
        3422    51.418900     348.0000     323.3000     175.6800
        3423    51.431100     313.0000     311.7200     175.6400
        3424    51.443400     299.0000     290.4500     175.6000
        3425    51.455600     277.0000     267.2800     175.5600
        3426    51.467900     215.0000     247.4600     175.5200
        3427    51.480100     228.0000     232.1400     175.4800
        3428    51.492400     230.0000     220.6000     175.4400
        3429    51.504600     215.0000     212.0500     175.4000
        3430    51.516900     177.0000     205.9500     175.3600
        3431    51.529100     188.0000     201.7900     175.3200
        3432    51.541400     177.0000     199.0400     175.2800
        3433    51.553600     221.0000     197.2200     175.2400
        3434    51.565900     204.0000     196.0100     175.2000
        3435    51.578100     197.0000     195.2500     175.1600
        3436    51.590400     194.0000     194.7900     175.1200
        3437    51.602600     181.0000     194.3500     175.0800
        3438    51.614900     200.0000     193.6300     175.0400
        3439    51.627100     196.0000     192.5700     174.9900
        3440    51.639400     177.0000     191.2700     174.9500
        3441    51.651600     172.0000     190.0200     174.9100
        3442    51.663900     181.0000     188.9900     174.8700
        3443    51.676100     180.0000     188.1800     174.8300
        3444    51.688400     177.0000     187.5600     174.7900
        3445    51.700600     179.0000     187.0800     174.7500
        3446    51.712900     190.0000     186.6800     174.7100
        3447    51.725100     183.0000     186.3600     174.6700
        3448    51.737400     196.0000     186.0700     174.6300
        3449    51.749600     178.0000     185.8300     174.5800
        3450    51.761900     175.0000     185.6100     174.5400
        3451    51.774100     190.0000     185.4100     174.5000
        3452    51.786400     190.0000     185.2500     174.4600
        3453    51.798600     178.0000     185.1300     174.4200
        3454    51.810900     164.0000     185.0600     174.3800
        3455    51.823100     174.0000     185.0500     174.3300
        3456    51.835400     177.0000     185.1100     174.2900
        3457    51.847600     177.0000     185.2300     174.2500
        3458    51.859900     178.0000     185.3500     174.2100
        3459    51.872100     190.0000     185.3600     174.1700
        3460    51.884400     184.0000     185.2400     174.1300
        3461    51.896700     169.0000     185.1600     174.0800
        3462    51.908900     164.0000     185.2900     174.0400
        3463    51.921200     192.0000     185.7300     174.0000
        3464    51.933400     194.0000     186.5100     173.9600
        3465    51.945700     159.0000     187.6000     173.9200
        3466    51.957900     180.0000     188.8500     173.8700
        3467    51.970200     189.0000     189.7800     173.8300
        3468    51.982400     170.0000     189.6600     173.7900
        3469    51.994700     188.0000     188.4100     173.7500
        3470    52.006900     192.0000     186.8400     173.7000
        3471    52.019200     182.0000     185.5400     173.6600
        3472    52.031400     178.0000     184.6400     173.6200
        3473    52.043700     181.0000     184.1300     173.5800
        3474    52.055900     164.0000     183.9400     173.5300
        3475    52.068200     187.0000     184.0500     173.4900
        3476    52.080400     163.0000     184.3800     173.4500
        3477    52.092700     195.0000     184.8800     173.4000
        3478    52.104900     185.0000     185.3400     173.3600
        3479    52.117200     188.0000     185.4300     173.3200
        3480    52.129400     197.0000     184.9600     173.2800
        3481    52.141700     191.0000     184.1500     173.2300
        3482    52.153900     177.0000     183.3800     173.1900
        3483    52.166200     185.0000     182.8300     173.1500
        3484    52.178400     180.0000     182.4700     173.1000
        3485    52.190700     187.0000     182.2400     173.0600
        3486    52.202900     201.0000     182.1200     173.0200
        3487    52.215200     159.0000     182.0700     172.9700
        3488    52.227400     191.0000     182.0900     172.9300
        3489    52.239700     179.0000     182.1900     172.8900
        3490    52.251900     183.0000     182.3800     172.8400
        3491    52.264200     184.0000     182.6800     172.8000
        3492    52.276400     193.0000     183.1400     172.7600
        3493    52.288700     171.0000     183.8100     172.7100
        3494    52.300900     185.0000     184.8300     172.6700
        3495    52.313200     194.0000     186.3900     172.6300
        3496    52.325400     164.0000     188.7300     172.5800
        3497    52.337700     218.0000     192.0600     172.5400
        3498    52.349900     194.0000     196.5100     172.5000
        3499    52.362200     191.0000     201.8600     172.4500
        3500    52.374400     212.0000     207.2200     172.4100
        3501    52.386700     234.0000     210.8500     172.3600
        3502    52.398900     196.0000     210.8900     172.3200
        3503    52.411200     191.0000     207.2400     172.2800
        3504    52.423400     212.0000     201.9700     172.2300
        3505    52.435700     207.0000     197.3500     172.1900
        3506    52.447900     192.0000     194.4200     172.1400
        3507    52.460200     183.0000     193.2500     172.1000
        3508    52.472400     205.0000     193.6200     172.0600
        3509    52.484700     188.0000     195.2900     172.0100
        3510    52.496900     212.0000     197.9600     171.9700
        3511    52.509200     215.0000     201.2200     171.9200
        3512    52.521400     215.0000     204.3000     171.8800
        3513    52.533700     211.0000     206.0500     171.8400
        3514    52.546000     232.0000     205.5400     171.7900
        3515    52.558200     198.0000     203.1000     171.7500
        3516    52.570500     206.0000     200.2500     171.7000
        3517    52.582700     195.0000     198.2100     171.6600
        3518    52.595000     180.0000     197.2900     171.6100
        3519    52.607200     190.0000     197.3800     171.5700
        3520    52.619500     208.0000     198.2400     171.5200
        3521    52.631700     199.0000     199.7200     171.4800
        3522    52.644000     177.0000     201.7100     171.4400
        3523    52.656200     208.0000     204.1400     171.3900
        3524    52.668500     206.0000     206.9400     171.3500
        3525    52.680700     218.0000     209.9300     171.3000
        3526    52.693000     211.0000     212.9000     171.2600
        3527    52.705200     187.0000     215.8600     171.2100
        3528    52.717500     214.0000     218.9700     171.1700
        3529    52.729700     233.0000     222.3300     171.1200
        3530    52.742000     228.0000     225.9500     171.0800
        3531    52.754200     211.0000     229.9100     171.0300
        3532    52.766500     224.0000     234.4100     170.9900
        3533    52.778700     237.0000     239.8000     170.9400
        3534    52.791000     250.0000     246.5700     170.9000
        3535    52.803200     254.0000     255.4000     170.8500
        3536    52.815500     268.0000     267.2200     170.8100
        3537    52.827700     284.0000     283.3100     170.7600
        3538    52.840000     296.0000     305.5500     170.7200
        3539    52.852200     316.0000     336.6800     170.6800
        3540    52.864500     384.0000     380.6800     170.6300
        3541    52.876700     476.0000     443.1500     170.5900
        3542    52.889000     552.0000     530.9900     170.5400
        3543    52.901200     698.0000     651.1500     170.5000
        3544    52.913500     844.0000     808.0800     170.4500
        3545    52.925700    1027.0000     997.9200     170.4100
        3546    52.938000    1233.0000    1199.5700     170.3600
        3547    52.950200    1451.0000    1366.1500     170.3200
        3548    52.962500    1439.0000    1435.6500     170.2700
        3549    52.974700    1499.0000    1372.4600     170.2300
        3550    52.987000    1221.0000    1205.6600     170.1800
        3551    52.999200    1069.0000    1007.2300     170.1400
        3552    53.011500     843.0000     838.6500     170.0900
        3553    53.023700     756.0000     726.1000     170.0500
        3554    53.036000     685.0000     670.0800     170.0000
        3555    53.048200     651.0000     662.7100     169.9600
        3556    53.060500     723.0000     695.1900     169.9100
        3557    53.072700     733.0000     755.3400     169.8700
        3558    53.085000     758.0000     822.7100     169.8200
        3559    53.097200     819.0000     867.2500     169.7700
        3560    53.109500     867.0000     859.7300     169.7300
        3561    53.121700     772.0000     792.3700     169.6800
        3562    53.134000     664.0000     686.8000     169.6400
        3563    53.146200     583.0000     575.6300     169.5900
        3564    53.158500     484.0000     480.5500     169.5500
        3565    53.170700     410.0000     407.2000     169.5000
        3566    53.183000     346.0000     353.1200     169.4600
        3567    53.195200     299.0000     314.4600     169.4100
        3568    53.207500     273.0000     286.6500     169.3700
        3569    53.219800     242.0000     266.9000     169.3200
        3570    53.232000     213.0000     252.7600     169.2800
        3571    53.244300     180.0000     242.5800     169.2300
        3572    53.256500     219.0000     235.2600     169.1900
        3573    53.268800     229.0000     230.0200     169.1400
        3574    53.281000     218.0000     226.2800     169.1000
        3575    53.293300     232.0000     223.3500     169.0500
        3576    53.305500     215.0000     220.5300     169.0100
        3577    53.317800     198.0000     217.5500     168.9600
        3578    53.330000     198.0000     214.9000     168.9200
        3579    53.342300     204.0000     213.1400     168.8700
        3580    53.354500     212.0000     212.5200     168.8300
        3581    53.366800     187.0000     213.1400     168.7800
        3582    53.379000     230.0000     215.1800     168.7400
        3583    53.391300     205.0000     219.0200     168.6900
        3584    53.403500     216.0000     225.2900     168.6500
        3585    53.415800     212.0000     234.9700     168.6000
        3586    53.428000     253.0000     249.3900     168.5600
        3587    53.440300     270.0000     270.0600     168.5100
        3588    53.452500     296.0000     298.1100     168.4700
        3589    53.464800     327.0000     333.2500     168.4200
        3590    53.477000     365.0000     372.2100     168.3800
        3591    53.489300     401.0000     406.8700     168.3300
        3592    53.501500     410.0000     425.0300     168.2900
        3593    53.513800     427.0000     417.5500     168.2400
        3594    53.526000     398.0000     387.4500     168.2000
        3595    53.538300     368.0000     348.3400     168.1500
        3596    53.550500     310.0000     313.4500     168.1100
        3597    53.562800     296.0000     289.1400     168.0600
        3598    53.575000     252.0000     276.3600     168.0200
        3599    53.587300     261.0000     273.9100     167.9700
        3600    53.599500     275.0000     280.0300     167.9300
        3601    53.611800     302.0000     292.4800     167.8800
        3602    53.624000     300.0000     308.0500     167.8400
        3603    53.636300     297.0000     321.8000     167.7900
        3604    53.648500     329.0000     327.5200     167.7500
        3605    53.660800     310.0000     321.3300     167.7000
        3606    53.673000     299.0000     304.8200     167.6600
        3607    53.685300     294.0000     283.4000     167.6100
        3608    53.697500     253.0000     262.0000     167.5700
        3609    53.709800     244.0000     243.3600     167.5200
        3610    53.722000     244.0000     228.5500     167.4800
        3611    53.734300     233.0000     217.6100     167.4400
        3612    53.746500     222.0000     209.9200     167.3900
        3613    53.758800     214.0000     204.6800     167.3500
        3614    53.771000     204.0000     201.3000     167.3000
        3615    53.783300     206.0000     199.3800     167.2600
        3616    53.795500     218.0000     198.5300     167.2100
        3617    53.807800     205.0000     198.2300     167.1700
        3618    53.820000     193.0000     197.8500     167.1200
        3619    53.832300     230.0000     196.8200     167.0800
        3620    53.844600     170.0000     194.9100     167.0400
        3621    53.856800     192.0000     192.4000     166.9900
        3622    53.869100     165.0000     189.8500     166.9500
        3623    53.881300     200.0000     187.6700     166.9000
        3624    53.893600     198.0000     186.0100     166.8600
        3625    53.905800     160.0000     184.8500     166.8100
        3626    53.918100     207.0000     184.0700     166.7700
        3627    53.930300     183.0000     183.5800     166.7300
        3628    53.942600     199.0000     183.2900     166.6800
        3629    53.954800     206.0000     183.1600     166.6400
        3630    53.967100     188.0000     183.1400     166.5900
        3631    53.979300     198.0000     183.2000     166.5500
        3632    53.991600     193.0000     183.3300     166.5100
        3633    54.003800     176.0000     183.5300     166.4600
        3634    54.016100     173.0000     183.8400     166.4200
        3635    54.028300     189.0000     184.3100     166.3800
        3636    54.040600     199.0000     185.0100     166.3300
        3637    54.052800     191.0000     186.0500     166.2900
        3638    54.065100     192.0000     187.5700     166.2400
        3639    54.077300     183.0000     189.7600     166.2000
        3640    54.089600     185.0000     192.9000     166.1600
        3641    54.101800     190.0000     197.4100     166.1100
        3642    54.114100     214.0000     203.9500     166.0700
        3643    54.126300     213.0000     213.4300     166.0300
        3644    54.138600     201.0000     227.1200     165.9800
        3645    54.150800     222.0000     246.3900     165.9400
        3646    54.163100     246.0000     272.3000     165.9000
        3647    54.175300     272.0000     304.5800     165.8500
        3648    54.187600     340.0000     340.2000     165.8100
        3649    54.199800     359.0000     371.9000     165.7700
        3650    54.212100     405.0000     389.1100     165.7300
        3651    54.224300     403.0000     383.9900     165.6800
        3652    54.236600     358.0000     358.6800     165.6400
        3653    54.248800     357.0000     324.3800     165.6000
        3654    54.261100     297.0000     292.9600     165.5600
        3655    54.273300     244.0000     270.8800     165.5100
        3656    54.285600     251.0000     259.6300     165.4700
        3657    54.297800     250.0000     258.5800     165.4300
        3658    54.310100     260.0000     266.7200     165.3800
        3659    54.322300     265.0000     282.8000     165.3400
        3660    54.334600     308.0000     304.6200     165.3000
        3661    54.346800     323.0000     328.0900     165.2600
        3662    54.359100     325.0000     347.2200     165.2200
        3663    54.371300     360.0000     356.3100     165.1700
        3664    54.383600     376.0000     352.5000     165.1300
        3665    54.395800     344.0000     336.4700     165.0900
        3666    54.408100     342.0000     312.0300     165.0500
        3667    54.420300     297.0000     284.9100     165.0100
        3668    54.432600     297.0000     260.0200     164.9600
        3669    54.444800     266.0000     239.9600     164.9200
        3670    54.457100     226.0000     225.7600     164.8800
        3671    54.469400     238.0000     217.3600     164.8400
        3672    54.481600     216.0000     213.9700     164.8000
        3673    54.493900     228.0000     214.5900     164.7600
        3674    54.506100     233.0000     218.1000     164.7200
        3675    54.518400     243.0000     222.9400     164.6700
        3676    54.530600     208.0000     226.9300     164.6300
        3677    54.542900     257.0000     227.8400     164.5900
        3678    54.555100     221.0000     224.7600     164.5500
        3679    54.567400     247.0000     218.7100     164.5100
        3680    54.579600     198.0000     211.5000     164.4700
        3681    54.591900     210.0000     204.4900     164.4300
        3682    54.604100     174.0000     198.4900     164.3900
        3683    54.616400     199.0000     194.0600     164.3500
        3684    54.628600     194.0000     191.2200     164.3100
        3685    54.640900     176.0000     189.3200     164.2700
        3686    54.653100     224.0000     187.3300     164.2300
        3687    54.665400     196.0000     184.9100     164.1900
        3688    54.677600     189.0000     182.6900     164.1500
        3689    54.689900     187.0000     181.1900     164.1100
        3690    54.702100     182.0000     180.4000     164.0700
        3691    54.714400     169.0000     180.0700     164.0300
        3692    54.726600     204.0000     179.9800     163.9900
        3693    54.738900     186.0000     179.9200     163.9500
        3694    54.751100     178.0000     179.8600     163.9100
        3695    54.763400     209.0000     179.9300     163.8700
        3696    54.775600     184.0000     180.2500     163.8300
        3697    54.787900     205.0000     180.7600     163.7900
        3698    54.800100     201.0000     181.1900     163.7500
        3699    54.812400     203.0000     181.6100     163.7100
        3700    54.824600     169.0000     182.5200     163.6700
        3701    54.836900     190.0000     184.4800     163.6300
        3702    54.849100     240.0000     187.9900     163.6000
        3703    54.861400     212.0000     193.5000     163.5600
        3704    54.873600     227.0000     201.5400     163.5200
        3705    54.885900     223.0000     212.4200     163.4800
        3706    54.898100     229.0000     225.8500     163.4400
        3707    54.910400     223.0000     240.3200     163.4000
        3708    54.922600     258.0000     252.5100     163.3700
        3709    54.934900     259.0000     258.1600     163.3300
        3710    54.947100     241.0000     254.9200     163.2900
        3711    54.959400     244.0000     244.5800     163.2500
        3712    54.971600     212.0000     231.3900     163.2100
        3713    54.983900     191.0000     218.8800     163.1800
        3714    54.996100     225.0000     209.1900     163.1400
        3715    55.008400     209.0000     203.2100     163.1000
        3716    55.020600     201.0000     200.9600     163.0600
        3717    55.032900     181.0000     202.0000     163.0300
        3718    55.045100     214.0000     205.6100     162.9900
        3719    55.057400     226.0000     210.6400     162.9500
        3720    55.069600     248.0000     215.2800     162.9200
        3721    55.081900     230.0000     217.3500     162.8800
        3722    55.094100     184.0000     215.4600     162.8400
        3723    55.106400     174.0000     210.0800     162.8100
        3724    55.118700     212.0000     203.0300     162.7700
        3725    55.130900     204.0000     196.0900     162.7400
        3726    55.143200     194.0000     190.3500     162.7000
        3727    55.155400     192.0000     186.2100     162.6600
        3728    55.167700     195.0000     183.5100     162.6300
        3729    55.179900     196.0000     181.6500     162.5900
        3730    55.192200     178.0000     179.8000     162.5600
        3731    55.204400     177.0000     177.6900     162.5200
        3732    55.216700     177.0000     175.7000     162.4900
        3733    55.228900     188.0000     174.1700     162.4500
        3734    55.241200     190.0000     173.1000     162.4200
        3735    55.253400     179.0000     172.4000     162.3800
        3736    55.265700     184.0000     171.9800     162.3500
        3737    55.277900     177.0000     171.7800     162.3100
        3738    55.290200     203.0000     171.7800     162.2800
        3739    55.302400     146.0000     171.9600     162.2400
        3740    55.314700     190.0000     172.2400     162.2100
        3741    55.326900     164.0000     172.4900     162.1800
        3742    55.339200     199.0000     172.4900     162.1400
        3743    55.351400     186.0000     172.1500     162.1100
        3744    55.363700     182.0000     171.6800     162.0800
        3745    55.375900     158.0000     171.3100     162.0400
        3746    55.388200     152.0000     171.1600     162.0100
        3747    55.400400     159.0000     171.2500     161.9800
        3748    55.412700     159.0000     171.6500     161.9400
        3749    55.424900     175.0000     172.4100     161.9100
        3750    55.437200     204.0000     173.5400     161.8800
        3751    55.449400     183.0000     175.0100     161.8500
        3752    55.461700     196.0000     176.5600     161.8100
        3753    55.473900     167.0000     177.5600     161.7800
        3754    55.486200     184.0000     177.4700     161.7500
        3755    55.498400     179.0000     176.6300     161.7200
        3756    55.510700     167.0000     175.8000     161.6900
        3757    55.522900     189.0000     175.1100     161.6500
        3758    55.535200     189.0000     174.3200     161.6200
        3759    55.547400     174.0000     173.4000     161.5900
        3760    55.559700     181.0000     172.5700     161.5600
        3761    55.571900     163.0000     172.0900     161.5300
        3762    55.584200     162.0000     172.0600     161.5000
        3763    55.596400     164.0000     172.4600     161.4700
        3764    55.608700     198.0000     173.1400     161.4400
        3765    55.620900     200.0000     173.8200     161.4100
        3766    55.633200     191.0000     174.1600     161.3800
        3767    55.645400     184.0000     174.0900     161.3500
        3768    55.657700     178.0000     173.7800     161.3200
        3769    55.669900     160.0000     173.2800     161.2900
        3770    55.682200     173.0000     172.6100     161.2600
        3771    55.694400     196.0000     171.8900     161.2300
        3772    55.706700     184.0000     171.2700     161.2000
        3773    55.718900     151.0000     170.8200     161.1700
        3774    55.731200     182.0000     170.5900     161.1400
        3775    55.743400     169.0000     170.5500     161.1200
        3776    55.755700     167.0000     170.6600     161.0900
        3777    55.768000     172.0000     170.9100     161.0600
        3778    55.780200     215.0000     171.2800     161.0300
        3779    55.792500     173.0000     171.7500     161.0000
        3780    55.804700     169.0000     172.2800     160.9800
        3781    55.817000     172.0000     172.8400     160.9500
        3782    55.829200     190.0000     173.4600     160.9200
        3783    55.841500     139.0000     174.2900     160.9000
        3784    55.853700     167.0000     175.5400     160.8700
        3785    55.866000     157.0000     177.4300     160.8400
        3786    55.878200     173.0000     180.2000     160.8200
        3787    55.890500     188.0000     184.1500     160.7900
        3788    55.902700     200.0000     189.6200     160.7600
        3789    55.915000     209.0000     197.0300     160.7400
        3790    55.927200     203.0000     206.9100     160.7100
        3791    55.939500     225.0000     220.2000     160.6900
        3792    55.951700     245.0000     237.6600     160.6600
        3793    55.964000     263.0000     258.6200     160.6400
        3794    55.976200     277.0000     279.9600     160.6100
        3795    55.988500     283.0000     296.3400     160.5900
        3796    56.000700     274.0000     302.0100     160.5600
        3797    56.013000     263.0000     294.2300     160.5400
        3798    56.025200     283.0000     276.2700     160.5100
        3799    56.037500     237.0000     255.2200     160.4900
        3800    56.049700     229.0000     236.9200     160.4700
        3801    56.062000     213.0000     223.9600     160.4400
        3802    56.074200     221.0000     216.5500     160.4200
        3803    56.086500     199.0000     214.1600     160.4000
        3804    56.098700     200.0000     216.2200     160.3700
        3805    56.111000     213.0000     221.9000     160.3500
        3806    56.123200     233.0000     229.5500     160.3300
        3807    56.135500     239.0000     236.5600     160.3100
        3808    56.147700     215.0000     239.8800     160.2900
        3809    56.160000     233.0000     237.2900     160.2600
        3810    56.172200     245.0000     228.9900     160.2400
        3811    56.184500     247.0000     217.6500     160.2200
        3812    56.196700     218.0000     206.4100     160.2000
        3813    56.209000     198.0000     197.1600     160.1800
        3814    56.221200     214.0000     190.4100     160.1600
        3815    56.233500     176.0000     185.9300     160.1400
        3816    56.245700     199.0000     183.3400     160.1200
        3817    56.258000     202.0000     182.3600     160.1000
        3818    56.270200     207.0000     182.8500     160.0800
        3819    56.282500     192.0000     184.8000     160.0600
        3820    56.294700     184.0000     188.2000     160.0400
        3821    56.307000     189.0000     192.8900     160.0200
        3822    56.319200     199.0000     198.2400     160.0000
        3823    56.331500     208.0000     202.9400     159.9900
        3824    56.343700     208.0000     205.2300     159.9700
        3825    56.356000     198.0000     203.9500     159.9500
        3826    56.368200     185.0000     199.7700     159.9300
        3827    56.380500     221.0000     194.7000     159.9100
        3828    56.392800     204.0000     190.6200     159.9000
        3829    56.405000     184.0000     188.4700     159.8800
        3830    56.417300     188.0000     188.5800     159.8600
        3831    56.429500     213.0000     190.9100     159.8500
        3832    56.441800     180.0000     195.9600     159.8300
        3833    56.454000     199.0000     203.9600     159.8100
        3834    56.466300     197.0000     215.1900     159.8000
        3835    56.478500     244.0000     229.4400     159.7800
        3836    56.490800     251.0000     245.5100     159.7700
        3837    56.503000     270.0000     260.8400     159.7500
        3838    56.515300     287.0000     271.6500     159.7400
        3839    56.527500     264.0000     274.0800     159.7200
        3840    56.539800     279.0000     266.5300     159.7100
        3841    56.552000     257.0000     251.5500     159.6900
        3842    56.564300     221.0000     234.4000     159.6800
        3843    56.576500     193.0000     219.5000     159.6700
        3844    56.588800     191.0000     208.8200     159.6500
        3845    56.601000     223.0000     202.5600     159.6400
        3846    56.613300     192.0000     200.2300     159.6300
        3847    56.625500     195.0000     201.2100     159.6200
        3848    56.637800     227.0000     204.8300     159.6000
        3849    56.650000     199.0000     210.1500     159.5900
        3850    56.662300     234.0000     215.6500     159.5800
        3851    56.674500     202.0000     219.1200     159.5700
        3852    56.686800     234.0000     218.5000     159.5600
        3853    56.699000     227.0000     213.3700     159.5500
        3854    56.711300     194.0000     205.3900     159.5400
        3855    56.723500     204.0000     196.9500     159.5300
        3856    56.735800     203.0000     189.7200     159.5200
        3857    56.748000     181.0000     184.2500     159.5100
        3858    56.760300     191.0000     180.4000     159.5000
        3859    56.772500     203.0000     177.7900     159.4900
        3860    56.784800     192.0000     176.0700     159.4800
        3861    56.797000     187.0000     174.9800     159.4700
        3862    56.809300     175.0000     174.3700     159.4600
        3863    56.821500     204.0000     174.0700     159.4600
        3864    56.833800     174.0000     173.8900     159.4500
        3865    56.846000     184.0000     173.5500     159.4400
        3866    56.858300     185.0000     173.0200     159.4300
        3867    56.870500     167.0000     172.4800     159.4300
        3868    56.882800     174.0000     172.0800     159.4200
        3869    56.895000     176.0000     171.8300     159.4100
        3870    56.907300     182.0000     171.7300     159.4100
        3871    56.919500     191.0000     171.7400     159.4000
        3872    56.931800     163.0000     171.8600     159.4000
        3873    56.944000     168.0000     172.0900     159.3900
        3874    56.956300     179.0000     172.4100     159.3900
        3875    56.968500     211.0000     172.8200     159.3800
        3876    56.980800     165.0000     173.3000     159.3800
        3877    56.993000     197.0000     173.8200     159.3800
        3878    57.005300     192.0000     174.3300     159.3700
        3879    57.017500     188.0000     174.9000     159.3700
        3880    57.029800     189.0000     175.5600     159.3700
        3881    57.042100     182.0000     176.2200     159.3600
        3882    57.054300     187.0000     176.6900     159.3600
        3883    57.066600     183.0000     176.9800     159.3600
        3884    57.078800     191.0000     177.4500     159.3600
        3885    57.091100     171.0000     178.4300     159.3600
        3886    57.103300     174.0000     180.1600     159.3600
        3887    57.115600     196.0000     182.8400     159.3500
        3888    57.127800     192.0000     186.8200     159.3600
        3889    57.140100     196.0000     192.5800     159.3500
        3890    57.152300     187.0000     200.6800     159.3500
        3891    57.164600     202.0000     211.5600     159.3600
        3892    57.176800     216.0000     225.0600     159.3600
        3893    57.189100     223.0000     239.8800     159.3600
        3894    57.201300     257.0000     252.8900     159.3600
        3895    57.213600     269.0000     259.7300     159.3600
        3896    57.225800     263.0000     257.6900     159.3600
        3897    57.238100     215.0000     248.3600     159.3700
        3898    57.250300     220.0000     236.3000     159.3700
        3899    57.262600     226.0000     225.3800     159.3700
        3900    57.274800     224.0000     217.4600     159.3800
        3901    57.287100     210.0000     213.5000     159.3800
        3902    57.299300     201.0000     214.2400     159.3900
        3903    57.311600     206.0000     220.0800     159.3900
        3904    57.323800     233.0000     231.1800     159.3900
        3905    57.336100     244.0000     247.2100     159.4000
        3906    57.348300     251.0000     266.7000     159.4100
        3907    57.360600     266.0000     286.1700     159.4100
        3908    57.372800     268.0000     300.1100     159.4200
        3909    57.385100     327.0000     303.0800     159.4300
        3910    57.397300     284.0000     293.2400     159.4300
        3911    57.409600     267.0000     274.1300     159.4400
        3912    57.421800     241.0000     252.1300     159.4500
        3913    57.434100     211.0000     232.4400     159.4600
        3914    57.446300     199.0000     217.5500     159.4600
        3915    57.458600     197.0000     207.8700     159.4700
        3916    57.470800     171.0000     202.8300     159.4800
        3917    57.483100     187.0000     201.6800     159.4900
        3918    57.495300     210.0000     203.6800     159.5000
        3919    57.507600     207.0000     207.9400     159.5100
        3920    57.519800     215.0000     213.0700     159.5200
        3921    57.532100     215.0000     217.0000     159.5400
        3922    57.544300     210.0000     217.5200     159.5500
        3923    57.556600     197.0000     213.6300     159.5600
        3924    57.568800     198.0000     206.3500     159.5700
        3925    57.581100     166.0000     197.9900     159.5800
        3926    57.593300     217.0000     190.4700     159.6000
        3927    57.605600     173.0000     184.6500     159.6100
        3928    57.617800     175.0000     180.5600     159.6200
        3929    57.630100     195.0000     177.8500     159.6400
        3930    57.642300     208.0000     176.0700     159.6500
        3931    57.654600     178.0000     174.8900     159.6700
        3932    57.666800     168.0000     174.0500     159.6800
        3933    57.679100     183.0000     173.2600     159.7000
        3934    57.691400     169.0000     172.2400     159.7200
        3935    57.703600     148.0000     171.1100     159.7300
        3936    57.715900     168.0000     170.1400     159.7500
        3937    57.728100     196.0000     169.4700     159.7700
        3938    57.740400     172.0000     169.0500     159.7800
        3939    57.752600     169.0000     168.8700     159.8000
        3940    57.764900     174.0000     168.8800     159.8200
        3941    57.777100     163.0000     169.0800     159.8400
        3942    57.789400     192.0000     169.4600     159.8600
        3943    57.801600     166.0000     170.0300     159.8800
        3944    57.813900     171.0000     170.8100     159.9000
        3945    57.826100     178.0000     171.8600     159.9200
        3946    57.838400     174.0000     173.2200     159.9400
        3947    57.850600     152.0000     174.9600     159.9600
        3948    57.862900     173.0000     177.2900     159.9800
        3949    57.875100     175.0000     180.3200     160.0000
        3950    57.887400     183.0000     183.8400     160.0300
        3951    57.899600     167.0000     187.2000     160.0500
        3952    57.911900     187.0000     189.4500     160.0700
        3953    57.924100     197.0000     189.7600     160.1000
        3954    57.936400     191.0000     187.8900     160.1200
        3955    57.948600     179.0000     184.4800     160.1500
        3956    57.960900     168.0000     180.6800     160.1700
        3957    57.973100     186.0000     177.4200     160.2000
        3958    57.985400     168.0000     175.1300     160.2200
        3959    57.997600     175.0000     173.8600     160.2500
        3960    58.009900     181.0000     173.4500     160.2700
        3961    58.022100     180.0000     173.7400     160.3000
        3962    58.034400     179.0000     174.6000     160.3300
        3963    58.046600     154.0000     175.8100     160.3600
        3964    58.058900     191.0000     177.0200     160.3900
        3965    58.071100     176.0000     177.7300     160.4200
        3966    58.083400     183.0000     177.5500     160.4400
        3967    58.095600     172.0000     176.4400     160.4800
        3968    58.107900     163.0000     174.6200     160.5100
        3969    58.120100     163.0000     172.6800     160.5400
        3970    58.132400     175.0000     171.0400     160.5700
        3971    58.144600     187.0000     169.8900     160.6000
        3972    58.156900     156.0000     169.1700     160.6300
        3973    58.169100     176.0000     168.6600     160.6600
        3974    58.181400     169.0000     168.0500     160.7000
        3975    58.193600     184.0000     167.2700     160.7300
        3976    58.205900     174.0000     166.4900     160.7600
        3977    58.218100     161.0000     165.8700     160.8000
        3978    58.230400     150.0000     165.4400     160.8300
        3979    58.242600     205.0000     165.1500     160.8700
        3980    58.254900     162.0000     164.9700     160.9000
        3981    58.267100     167.0000     164.8800     160.9400
        3982    58.279400     189.0000     164.8700     160.9800
        3983    58.291600     153.0000     164.9200     161.0100
        3984    58.303900     147.0000     165.0400     161.0500
        3985    58.316200     166.0000     165.1900     161.0900
        3986    58.328400     166.0000     165.3100     161.1300
        3987    58.340700     156.0000     165.3100     161.1700
        3988    58.352900     175.0000     165.1800     161.2100
        3989    58.365200     170.0000     165.0100     161.2500
        3990    58.377400     143.0000     164.9000     161.2900
        3991    58.389700     178.0000     164.8600     161.3300
        3992    58.401900     154.0000     164.8900     161.3700
        3993    58.414200     184.0000     165.0100     161.4100
        3994    58.426400     156.0000     165.2000     161.4500
        3995    58.438700     177.0000     165.4600     161.5000
        3996    58.450900     166.0000     165.7700     161.5400
        3997    58.463200     203.0000     166.0100     161.5800
        3998    58.475400     162.0000     166.0700     161.6300
        3999    58.487700     164.0000     165.9200     161.6700
        4000    58.499900     181.0000     165.7100     161.7200
        4001    58.512200     161.0000     165.5700     161.7600
        4002    58.524400     157.0000     165.5200     161.8100
        4003    58.536700     182.0000     165.5500     161.8600
        4004    58.548900     148.0000     165.6500     161.9000
        4005    58.561200     158.0000     165.8300     161.9500
        4006    58.573400     167.0000     166.0700     162.0000
        4007    58.585700     171.0000     166.4100     162.0500
        4008    58.597900     189.0000     166.8500     162.1000
        4009    58.610200     161.0000     167.4000     162.1500
        4010    58.622400     190.0000     168.0800     162.2000
        4011    58.634700     163.0000     168.9100     162.2500
        4012    58.646900     175.0000     169.9300     162.3000
        4013    58.659200     196.0000     171.2300     162.3500
        4014    58.671400     196.0000     172.7300     162.4100
        4015    58.683700     171.0000     173.9800     162.4600
        4016    58.695900     203.0000     174.2100     162.5100
        4017    58.708200     175.0000     173.2100     162.5700
        4018    58.720400     171.0000     171.7500     162.6200
        4019    58.732700     166.0000     170.5500     162.6800
        4020    58.744900     154.0000     169.8200     162.7300
        4021    58.757200     170.0000     169.4800     162.7900
        4022    58.769400     164.0000     169.4600     162.8500
        4023    58.781700     177.0000     169.6900     162.9000
        4024    58.793900     179.0000     170.1600     162.9600
        4025    58.806200     159.0000     170.8400     163.0200
        4026    58.818400     163.0000     171.6900     163.0800
        4027    58.830700     166.0000     172.6000     163.1400
        4028    58.842900     184.0000     173.3900     163.2000
        4029    58.855200     200.0000     173.8100     163.2600
        4030    58.867400     191.0000     173.7700     163.3200
        4031    58.879700     171.0000     173.5700     163.3800
        4032    58.891900     182.0000     173.6000     163.4400
        4033    58.904200     214.0000     174.0300     163.5000
        4034    58.916400     174.0000     174.8500     163.5700
        4035    58.928700     172.0000     175.9000     163.6300
        4036    58.940900     202.0000     176.9300     163.7000
        4037    58.953200     196.0000     177.7500     163.7600
        4038    58.965500     163.0000     178.3900     163.8300
        4039    58.977700     192.0000     178.8200     163.8900
        4040    58.990000     218.0000     178.8900     163.9600
        4041    59.002200     196.0000     178.7200     164.0300
        4042    59.014500     186.0000     178.6400     164.0900
        4043    59.026700     181.0000     178.8300     164.1600
        4044    59.039000     188.0000     179.2900     164.2300
        4045    59.051200     181.0000     180.0000     164.3000
        4046    59.063500     206.0000     180.9700     164.3700
        4047    59.075700     179.0000     182.2200     164.4400
        4048    59.088000     214.0000     183.7700     164.5100
        4049    59.100200     189.0000     185.6000     164.5800
        4050    59.112500     184.0000     187.7300     164.6500
        4051    59.124700     198.0000     190.3300     164.7300
        4052    59.137000     182.0000     193.6100     164.8000
        4053    59.149200     190.0000     197.8600     164.8800
        4054    59.161500     187.0000     203.5800     164.9500
        4055    59.173700     200.0000     211.6200     165.0300
        4056    59.186000     243.0000     223.0900     165.1000
        4057    59.198200     254.0000     239.3900     165.1800
        4058    59.210500     273.0000     262.1100     165.2600
        4059    59.222700     298.0000     292.5400     165.3300
        4060    59.235000     305.0000     330.6300     165.4100
        4061    59.247200     404.0000     373.2600     165.4900
        4062    59.259500     429.0000     412.7400     165.5700
        4063    59.271700     462.0000     437.6100     165.6500
        4064    59.284000     490.0000     438.6000     165.7300
        4065    59.296200     449.0000     416.0800     165.8100
        4066    59.308500     409.0000     380.1500     165.8900
        4067    59.320700     337.0000     343.2800     165.9800
        4068    59.333000     305.0000     314.0000     166.0600
        4069    59.345200     271.0000     296.0000     166.1400
        4070    59.357500     294.0000     290.0400     166.2300
        4071    59.369700     267.0000     296.0500     166.3100
        4072    59.382000     301.0000     313.9800     166.4000
        4073    59.394200     330.0000     343.5700     166.4800
        4074    59.406500     360.0000     383.0000     166.5700
        4075    59.418700     417.0000     427.0500     166.6600
        4076    59.431000     476.0000     465.8300     166.7500
        4077    59.443200     470.0000     486.5800     166.8400
        4078    59.455500     472.0000     480.1400     166.9200
        4079    59.467700     467.0000     447.7500     167.0200
        4080    59.480000     410.0000     400.7400     167.1000
        4081    59.492200     335.0000     352.8300     167.1900
        4082    59.504500     288.0000     312.9500     167.2900
        4083    59.516700     275.0000     284.0900     167.3800
        4084    59.529000     256.0000     265.7300     167.4700
        4085    59.541200     236.0000     256.3200     167.5700
        4086    59.553500     236.0000     254.5500     167.6600
        4087    59.565700     238.0000     259.2800     167.7600
        4088    59.578000     244.0000     268.9500     167.8500
        4089    59.590200     255.0000     280.9200     167.9500
        4090    59.602500     275.0000     291.0500     168.0500
        4091    59.614800     277.0000     294.5700     168.1400
        4092    59.627000     289.0000     288.5400     168.2400
        4093    59.639300     251.0000     274.0900     168.3400
        4094    59.651500     229.0000     255.6700     168.4400
        4095    59.663800     254.0000     237.8800     168.5400
        4096    59.676000     211.0000     223.3000     168.6400
        4097    59.688300     196.0000     212.4300     168.7400
        4098    59.700500     185.0000     204.7500     168.8500
        4099    59.712800     198.0000     199.5300     168.9500
        4100    59.725000     197.0000     196.1800     169.0500
        4101    59.737300     186.0000     194.1700     169.1600
        4102    59.749500     195.0000     193.0200     169.2600
        4103    59.761800     188.0000     192.3100     169.3700
        4104    59.774000     184.0000     191.7100     169.4800
        4105    59.786300     171.0000     190.8400     169.5800
        4106    59.798500     187.0000     189.4900     169.6900
        4107    59.810800     181.0000     187.6800     169.8000
        4108    59.823000     196.0000     185.8300     169.9100
        4109    59.835300     206.0000     184.3000     170.0200
        4110    59.847500     165.0000     183.2600     170.1300
        4111    59.859800     166.0000     182.6300     170.2400
        4112    59.872000     202.0000     182.2300     170.3500
        4113    59.884300     174.0000     181.8100     170.4600
        4114    59.896500     180.0000     181.2900     170.5800
        4115    59.908800     186.0000     180.8000     170.6900
        4116    59.921000     173.0000     180.5600     170.8100
        4117    59.933300     193.0000     180.7300     170.9200
        4118    59.945500     170.0000     181.3300     171.0400
        4119    59.957800     196.0000     182.1500     171.1600
        4120    59.970000     182.0000     182.6500     171.2800
        4121    59.982300     175.0000     182.2700     171.3900
        4122    59.994500     166.0000     181.1400     171.5100

# The following lines are used to test the character set of files sent by
# network email or other means. They are not part of the CIF data set.
# abcdefghijklmnopqrstuvwxyzABCDEFGHIJKLMNOPQRSTUVWXYZ0123456789
# !@#$%^&*()_+{}:"~<>?|\-=[];'`,./ 
