# Supplementary material for: Hydrogen-substituted β-tricalcium phosphate synthesized in organic media
Source: Acta Crystallogr B Struct Sci Cryst Eng Mater. 2016 Dec 1;72(Pt 6):875–84. doi: 10.1107/S2052520616015675 (PMC5134762; doi:10.1107/S2052520616015675)
Supplement: Supplementary file 36 [file b-72-00875-150610-01-betaTCPsup36.rtv]

###############################################################################
# Rietveld refinement results for sample 150610-01
# Created with Profex 3.10.0
# Export date: Juli 27, 2016 - 16:29
###############################################################################

data_150610-01
_pd_block_id 150610-01

loop_
    _pd_proc_point_id
    _pd_proc_2theta_corrected
    _pd_proc_intensity_total
    _pd_calc_intensity_total
    _pd_proc_intensity_bkg_calc
           1     9.508400     222.0000     214.4400     214.0000
           2     9.520600     249.0000     214.7600     214.3100
           3     9.532900     231.0000     215.0700     214.6100
           4     9.545100     167.0000     215.3600     214.8900
           5     9.557400     226.0000     215.6400     215.1600
           6     9.569600     202.0000     215.9000     215.4200
           7     9.581900     241.0000     216.1500     215.6600
           8     9.594100     240.0000     216.3900     215.8900
           9     9.606400     218.0000     216.6200     216.1000
          10     9.618600     225.0000     216.8300     216.3100
          11     9.630900     222.0000     217.0300     216.5000
          12     9.643100     230.0000     217.2200     216.6700
          13     9.655400     224.0000     217.3900     216.8400
          14     9.667600     217.0000     217.5600     216.9900
          15     9.679900     210.0000     217.7200     217.1400
          16     9.692100     213.0000     217.8600     217.2700
          17     9.704400     222.0000     218.0000     217.4000
          18     9.716600     193.0000     218.1200     217.5100
          19     9.728900     224.0000     218.2400     217.6100
          20     9.741100     209.0000     218.3400     217.7000
          21     9.753400     227.0000     218.4400     217.7800
          22     9.765600     236.0000     218.5300     217.8600
          23     9.777900     216.0000     218.6100     217.9200
          24     9.790100     234.0000     218.6800     217.9800
          25     9.802400     245.0000     218.7500     218.0300
          26     9.814600     228.0000     218.8000     218.0700
          27     9.826900     208.0000     218.8600     218.1000
          28     9.839100     209.0000     218.9000     218.1300
          29     9.851400     195.0000     218.9400     218.1400
          30     9.863600     203.0000     218.9600     218.1500
          31     9.875900     190.0000     218.9900     218.1600
          32     9.888100     231.0000     219.0100     218.1500
          33     9.900400     232.0000     219.0200     218.1400
          34     9.912600     229.0000     219.0200     218.1200
          35     9.924900     222.0000     219.0300     218.1000
          36     9.937100     226.0000     219.0200     218.0700
          37     9.949400     201.0000     219.0200     218.0400
          38     9.961600     211.0000     219.0000     218.0000
          39     9.973900     267.0000     218.9900     217.9500
          40     9.986100     212.0000     218.9700     217.9000
          41     9.998400     194.0000     218.9500     217.8500
          42    10.010600     190.0000     218.9200     217.7800
          43    10.022900     205.0000     218.8900     217.7200
          44    10.035100     228.0000     218.8600     217.6500
          45    10.047400     222.0000     218.8300     217.5700
          46    10.059600     203.0000     218.7900     217.5000
          47    10.071900     228.0000     218.7500     217.4100
          48    10.084100     231.0000     218.7100     217.3300
          49    10.096400     225.0000     218.6700     217.2400
          50    10.108600     219.0000     218.6300     217.1400
          51    10.120900     202.0000     218.5900     217.0400
          52    10.133100     226.0000     218.5400     216.9400
          53    10.145400     221.0000     218.5000     216.8400
          54    10.157700     193.0000     218.4600     216.7300
          55    10.169900     228.0000     218.4200     216.6200
          56    10.182200     235.0000     218.3800     216.5100
          57    10.194400     226.0000     218.3400     216.3900
          58    10.206700     206.0000     218.3000     216.2700
          59    10.218900     209.0000     218.2700     216.1500
          60    10.231200     214.0000     218.2400     216.0300
          61    10.243400     222.0000     218.2100     215.9000
          62    10.255700     201.0000     218.1900     215.7700
          63    10.267900     226.0000     218.1600     215.6400
          64    10.280200     220.0000     218.1500     215.5100
          65    10.292400     182.0000     218.1500     215.3800
          66    10.304700     215.0000     218.1500     215.2400
          67    10.316900     247.0000     218.1600     215.1000
          68    10.329200     217.0000     218.1800     214.9600
          69    10.341400     223.0000     218.2000     214.8200
          70    10.353700     212.0000     218.2400     214.6800
          71    10.365900     233.0000     218.2900     214.5400
          72    10.378200     217.0000     218.3500     214.3900
          73    10.390400     213.0000     218.4300     214.2500
          74    10.402700     224.0000     218.5200     214.1000
          75    10.414900     196.0000     218.6200     213.9500
          76    10.427200     221.0000     218.7400     213.8000
          77    10.439400     251.0000     218.8800     213.6500
          78    10.451700     244.0000     219.0400     213.5000
          79    10.463900     215.0000     219.2100     213.3500
          80    10.476200     216.0000     219.4100     213.2000
          81    10.488400     230.0000     219.6300     213.0400
          82    10.500700     208.0000     219.8700     212.8900
          83    10.512900     212.0000     220.1400     212.7400
          84    10.525200     227.0000     220.4400     212.5800
          85    10.537400     209.0000     220.7700     212.4300
          86    10.549700     194.0000     221.1400     212.2700
          87    10.561900     237.0000     221.5500     212.1200
          88    10.574200     236.0000     222.0100     211.9600
          89    10.586400     218.0000     222.5500     211.8000
          90    10.598700     209.0000     223.1800     211.6500
          91    10.610900     258.0000     223.9300     211.4900
          92    10.623200     223.0000     224.5300     211.3400
          93    10.635400     217.0000     225.6000     211.1800
          94    10.647700     227.0000     226.9700     211.0200
          95    10.659900     253.0000     228.7400     210.8700
          96    10.672200     236.0000     231.0600     210.7100
          97    10.684400     224.0000     234.1100     210.5600
          98    10.696700     249.0000     238.1000     210.4000
          99    10.708900     261.0000     243.2600     210.2500
         100    10.721200     280.0000     249.9500     210.0900
         101    10.733400     251.0000     258.7300     209.9400
         102    10.745700     273.0000     270.4300     209.7800
         103    10.757900     299.0000     286.1100     209.6300
         104    10.770200     317.0000     307.0700     209.4800
         105    10.782400     361.0000     335.2700     209.3200
         106    10.794700     395.0000     372.8400     209.1700
         107    10.807000     419.0000     418.3100     209.0200
         108    10.819200     464.0000     459.8900     208.8700
         109    10.831500     484.0000     487.7700     208.7200
         110    10.843700     527.0000     506.1500     208.5700
         111    10.856000     550.0000     513.1500     208.4200
         112    10.868200     520.0000     498.7300     208.2700
         113    10.880500     460.0000     453.0600     208.1200
         114    10.892700     382.0000     392.3000     207.9700
         115    10.905000     349.0000     335.6300     207.8200
         116    10.917200     279.0000     288.2300     207.6800
         117    10.929500     244.0000     257.4900     207.5300
         118    10.941700     222.0000     240.7300     207.3900
         119    10.954000     238.0000     231.4000     207.2400
         120    10.966200     252.0000     225.7200     207.1000
         121    10.978500     234.0000     221.9600     206.9600
         122    10.990700     227.0000     219.3200     206.8100
         123    11.003000     203.0000     217.3200     206.6700
         124    11.015200     222.0000     215.7600     206.5300
         125    11.027500     220.0000     214.5000     206.3900
         126    11.039700     233.0000     213.4700     206.2500
         127    11.052000     230.0000     212.6000     206.1200
         128    11.064200     203.0000     211.8500     205.9800
         129    11.076500     218.0000     211.1900     205.8400
         130    11.088700     205.0000     210.6200     205.7100
         131    11.101000     211.0000     210.1000     205.5700
         132    11.113200     204.0000     209.6300     205.4400
         133    11.125500     215.0000     209.2100     205.3100
         134    11.137700     203.0000     208.8100     205.1800
         135    11.150000     230.0000     208.4500     205.0500
         136    11.162200     193.0000     208.1100     204.9200
         137    11.174500     224.0000     207.8000     204.7900
         138    11.186700     183.0000     207.5000     204.6600
         139    11.199000     179.0000     207.2200     204.5400
         140    11.211200     241.0000     206.9600     204.4100
         141    11.223500     217.0000     206.7000     204.2800
         142    11.235700     169.0000     206.4600     204.1600
         143    11.248000     197.0000     206.2300     204.0400
         144    11.260200     204.0000     206.0100     203.9200
         145    11.272500     198.0000     205.8000     203.8000
         146    11.284700     217.0000     205.5900     203.6800
         147    11.297000     194.0000     205.3900     203.5600
         148    11.309200     195.0000     205.2000     203.4400
         149    11.321500     201.0000     205.0100     203.3200
         150    11.333700     218.0000     204.8300     203.2100
         151    11.346000     206.0000     204.6600     203.0900
         152    11.358200     204.0000     204.4900     202.9800
         153    11.370500     213.0000     204.3300     202.8600
         154    11.382700     203.0000     204.1700     202.7500
         155    11.395000     172.0000     204.0100     202.6400
         156    11.407200     200.0000     203.8500     202.5300
         157    11.419500     210.0000     203.7000     202.4200
         158    11.431800     212.0000     203.5600     202.3100
         159    11.444000     192.0000     203.4100     202.2100
         160    11.456300     172.0000     203.2700     202.1000
         161    11.468500     227.0000     203.1300     201.9900
         162    11.480800     187.0000     203.0000     201.8900
         163    11.493000     192.0000     202.8600     201.7900
         164    11.505300     212.0000     202.7300     201.6800
         165    11.517500     204.0000     202.6000     201.5800
         166    11.529800     213.0000     202.4700     201.4800
         167    11.542000     220.0000     202.3500     201.3800
         168    11.554300     204.0000     202.2300     201.2800
         169    11.566500     202.0000     202.1000     201.1800
         170    11.578800     187.0000     201.9900     201.0900
         171    11.591000     185.0000     201.8700     200.9900
         172    11.603300     188.0000     201.7500     200.9000
         173    11.615500     207.0000     201.6400     200.8000
         174    11.627800     196.0000     201.5300     200.7100
         175    11.640000     185.0000     201.4200     200.6200
         176    11.652300     217.0000     201.3100     200.5200
         177    11.664500     226.0000     201.2000     200.4300
         178    11.676800     224.0000     201.1000     200.3400
         179    11.689000     190.0000     200.9900     200.2500
         180    11.701300     195.0000     200.8900     200.1700
         181    11.713500     185.0000     200.7900     200.0800
         182    11.725800     220.0000     200.6900     199.9900
         183    11.738000     196.0000     200.5900     199.9100
         184    11.750300     195.0000     200.5000     199.8200
         185    11.762500     209.0000     200.4000     199.7400
         186    11.774800     196.0000     200.3100     199.6500
         187    11.787000     207.0000     200.2100     199.5700
         188    11.799300     201.0000     200.1200     199.4900
         189    11.811500     186.0000     200.0300     199.4100
         190    11.823800     228.0000     199.9400     199.3300
         191    11.836000     163.0000     199.8500     199.2500
         192    11.848300     196.0000     199.7700     199.1700
         193    11.860500     180.0000     199.6800     199.0900
         194    11.872800     206.0000     199.6000     199.0100
         195    11.885000     202.0000     199.5100     198.9400
         196    11.897300     203.0000     199.4300     198.8600
         197    11.909500     189.0000     199.3500     198.7900
         198    11.921800     209.0000     199.2700     198.7100
         199    11.934000     200.0000     199.1900     198.6400
         200    11.946300     208.0000     199.1100     198.5700
         201    11.958500     208.0000     199.0300     198.4900
         202    11.970800     221.0000     198.9500     198.4200
         203    11.983000     189.0000     198.8800     198.3500
         204    11.995300     200.0000     198.8000     198.2800
         205    12.007500     200.0000     198.7300     198.2100
         206    12.019800     198.0000     198.6500     198.1400
         207    12.032000     180.0000     198.5800     198.0800
         208    12.044300     216.0000     198.5100     198.0100
         209    12.056500     219.0000     198.4400     197.9400
         210    12.068800     188.0000     198.3700     197.8700
         211    12.081100     208.0000     198.3000     197.8100
         212    12.093300     176.0000     198.2300     197.7400
         213    12.105600     174.0000     198.1600     197.6800
         214    12.117800     180.0000     198.0900     197.6200
         215    12.130100     197.0000     198.0300     197.5500
         216    12.142300     209.0000     197.9600     197.4900
         217    12.154600     205.0000     197.9000     197.4300
         218    12.166800     202.0000     197.8300     197.3700
         219    12.179100     183.0000     197.7700     197.3000
         220    12.191300     178.0000     197.7000     197.2400
         221    12.203600     189.0000     197.6400     197.1800
         222    12.215800     180.0000     197.5800     197.1200
         223    12.228100     225.0000     197.5200     197.0600
         224    12.240300     206.0000     197.4600     197.0100
         225    12.252600     200.0000     197.4000     196.9500
         226    12.264800     197.0000     197.3400     196.8900
         227    12.277100     222.0000     197.2800     196.8300
         228    12.289300     221.0000     197.2300     196.7800
         229    12.301600     210.0000     197.1700     196.7200
         230    12.313800     181.0000     197.1100     196.6600
         231    12.326100     217.0000     197.0600     196.6100
         232    12.338300     187.0000     197.0000     196.5500
         233    12.350600     189.0000     196.9500     196.5000
         234    12.362800     207.0000     196.8900     196.4500
         235    12.375100     199.0000     196.8400     196.3900
         236    12.387300     168.0000     196.7900     196.3400
         237    12.399600     222.0000     196.7300     196.2900
         238    12.411800     197.0000     196.6800     196.2300
         239    12.424100     208.0000     196.6300     196.1800
         240    12.436300     219.0000     196.5800     196.1300
         241    12.448600     191.0000     196.5300     196.0800
         242    12.460800     191.0000     196.4800     196.0300
         243    12.473100     201.0000     196.4300     195.9800
         244    12.485300     234.0000     196.3800     195.9300
         245    12.497600     215.0000     196.3400     195.8800
         246    12.509800     189.0000     196.2900     195.8300
         247    12.522100     198.0000     196.2400     195.7800
         248    12.534300     188.0000     196.2000     195.7300
         249    12.546600     216.0000     196.1500     195.6800
         250    12.558800     211.0000     196.1000     195.6300
         251    12.571100     200.0000     196.0600     195.5800
         252    12.583300     192.0000     196.0200     195.5400
         253    12.595600     189.0000     195.9700     195.4900
         254    12.607800     195.0000     195.9300     195.4400
         255    12.620100     198.0000     195.8900     195.3900
         256    12.632300     208.0000     195.8500     195.3500
         257    12.644600     243.0000     195.8000     195.3000
         258    12.656800     194.0000     195.7600     195.2500
         259    12.669100     175.0000     195.7300     195.2100
         260    12.681300     206.0000     195.6900     195.1600
         261    12.693600     204.0000     195.6500     195.1200
         262    12.705900     197.0000     195.6100     195.0700
         263    12.718100     178.0000     195.5800     195.0300
         264    12.730400     218.0000     195.5400     194.9800
         265    12.742600     187.0000     195.5100     194.9400
         266    12.754900     213.0000     195.4700     194.8900
         267    12.767100     210.0000     195.4400     194.8500
         268    12.779400     202.0000     195.4100     194.8100
         269    12.791600     222.0000     195.3800     194.7600
         270    12.803900     189.0000     195.3500     194.7200
         271    12.816100     188.0000     195.3300     194.6700
         272    12.828400     217.0000     195.3000     194.6300
         273    12.840600     202.0000     195.2800     194.5900
         274    12.852900     206.0000     195.2700     194.5400
         275    12.865100     191.0000     195.2500     194.5000
         276    12.877400     188.0000     195.2500     194.4600
         277    12.889600     195.0000     195.2500     194.4200
         278    12.901900     202.0000     195.2600     194.3700
         279    12.914100     194.0000     195.2800     194.3300
         280    12.926400     196.0000     195.3200     194.2900
         281    12.938600     184.0000     195.3800     194.2500
         282    12.950900     223.0000     195.4900     194.2100
         283    12.963100     205.0000     195.6300     194.1600
         284    12.975400     183.0000     195.8500     194.1200
         285    12.987600     201.0000     196.1400     194.0800
         286    12.999900     180.0000     196.5500     194.0400
         287    13.012100     188.0000     197.1100     194.0000
         288    13.024400     166.0000     197.7900     193.9600
         289    13.036600     202.0000     198.8200     193.9100
         290    13.048900     198.0000     200.2700     193.8700
         291    13.061100     217.0000     202.2300     193.8300
         292    13.073400     203.0000     204.1600     193.7900
         293    13.085600     197.0000     205.3800     193.7500
         294    13.097900     192.0000     206.5100     193.7100
         295    13.110100     206.0000     207.5100     193.6700
         296    13.122400     221.0000     207.5100     193.6300
         297    13.134600     217.0000     205.5700     193.5900
         298    13.146900     218.0000     202.8600     193.5400
         299    13.159100     229.0000     200.8600     193.5000
         300    13.171400     190.0000     198.7600     193.4600
         301    13.183600     181.0000     197.0800     193.4200
         302    13.195900     202.0000     196.2300     193.3800
         303    13.208100     197.0000     195.8100     193.3400
         304    13.220400     195.0000     195.5900     193.3000
         305    13.232600     214.0000     195.4700     193.2600
         306    13.244900     194.0000     195.4200     193.2200
         307    13.257100     191.0000     195.4100     193.1800
         308    13.269400     209.0000     195.4300     193.1400
         309    13.281600     206.0000     195.4900     193.1000
         310    13.293900     221.0000     195.5800     193.0600
         311    13.306100     220.0000     195.7100     193.0200
         312    13.318400     177.0000     195.8700     192.9800
         313    13.330600     209.0000     196.0800     192.9400
         314    13.342900     186.0000     196.3400     192.9000
         315    13.355100     201.0000     196.6600     192.8600
         316    13.367400     196.0000     197.0700     192.8100
         317    13.379700     204.0000     197.5800     192.7700
         318    13.391900     183.0000     198.2400     192.7300
         319    13.404200     211.0000     199.0800     192.6900
         320    13.416400     196.0000     200.1900     192.6500
         321    13.428700     209.0000     201.6600     192.6100
         322    13.440900     217.0000     203.6500     192.5700
         323    13.453200     239.0000     206.3600     192.5300
         324    13.465400     204.0000     210.0900     192.4900
         325    13.477700     218.0000     214.3000     192.4500
         326    13.489900     240.0000     220.9300     192.4100
         327    13.502200     210.0000     229.9300     192.3700
         328    13.514400     232.0000     242.1600     192.3300
         329    13.526700     258.0000     258.7600     192.2900
         330    13.538900     276.0000     281.3000     192.2400
         331    13.551200     313.0000     311.5900     192.2000
         332    13.563400     348.0000     349.3100     192.1600
         333    13.575700     355.0000     387.6400     192.1200
         334    13.587900     365.0000     418.5600     192.0800
         335    13.600200     426.0000     443.7900     192.0400
         336    13.612400     444.0000     462.5000     192.0000
         337    13.624700     470.0000     462.4000     191.9600
         338    13.636900     470.0000     433.0700     191.9100
         339    13.649200     415.0000     385.7300     191.8700
         340    13.661400     373.0000     340.1200     191.8300
         341    13.673700     316.0000     297.5500     191.7900
         342    13.685900     256.0000     260.4400     191.7500
         343    13.698200     222.0000     235.4100     191.7100
         344    13.710400     243.0000     220.9300     191.6700
         345    13.722700     199.0000     212.5400     191.6200
         346    13.734900     202.0000     207.3800     191.5800
         347    13.747200     196.0000     203.9700     191.5400
         348    13.759400     228.0000     201.5900     191.5000
         349    13.771700     201.0000     199.8500     191.4600
         350    13.783900     205.0000     198.5300     191.4100
         351    13.796200     192.0000     197.5000     191.3700
         352    13.808400     198.0000     196.6800     191.3300
         353    13.820700     216.0000     196.0100     191.2900
         354    13.832900     183.0000     195.4500     191.2400
         355    13.845200     185.0000     194.9800     191.2000
         356    13.857400     176.0000     194.5800     191.1600
         357    13.869700     183.0000     194.2400     191.1200
         358    13.881900     190.0000     193.9400     191.0700
         359    13.894200     211.0000     193.6700     191.0300
         360    13.906400     184.0000     193.4400     190.9900
         361    13.918700     183.0000     193.2300     190.9400
         362    13.930900     186.0000     193.0400     190.9000
         363    13.943200     166.0000     192.8800     190.8600
         364    13.955400     204.0000     192.7200     190.8200
         365    13.967700     195.0000     192.5900     190.7700
         366    13.979900     207.0000     192.4600     190.7300
         367    13.992200     214.0000     192.3500     190.6900
         368    14.004500     224.0000     192.2500     190.6400
         369    14.016700     170.0000     192.1700     190.6000
         370    14.029000     217.0000     192.1000     190.5500
         371    14.041200     176.0000     192.0500     190.5100
         372    14.053500     200.0000     192.0200     190.4700
         373    14.065700     187.0000     192.0200     190.4200
         374    14.078000     178.0000     192.0500     190.3800
         375    14.090200     188.0000     192.1400     190.3300
         376    14.102500     184.0000     192.2800     190.2900
         377    14.114700     203.0000     192.5100     190.2500
         378    14.127000     207.0000     192.8400     190.2000
         379    14.139200     210.0000     193.3200     190.1600
         380    14.151500     162.0000     193.9900     190.1100
         381    14.163700     187.0000     194.8800     190.0700
         382    14.176000     200.0000     195.9500     190.0200
         383    14.188200     209.0000     196.9900     189.9800
         384    14.200500     184.0000     197.8400     189.9300
         385    14.212700     190.0000     198.5300     189.8900
         386    14.225000     196.0000     198.9400     189.8400
         387    14.237200     206.0000     198.7200     189.8000
         388    14.249500     195.0000     197.7200     189.7500
         389    14.261700     197.0000     196.3000     189.7100
         390    14.274000     197.0000     194.9200     189.6600
         391    14.286200     167.0000     193.6100     189.6200
         392    14.298500     195.0000     192.4700     189.5700
         393    14.310700     193.0000     191.6500     189.5300
         394    14.323000     192.0000     191.1200     189.4800
         395    14.335200     182.0000     190.7800     189.4400
         396    14.347500     188.0000     190.5400     189.3900
         397    14.359700     194.0000     190.3700     189.3500
         398    14.372000     212.0000     190.2300     189.3000
         399    14.384200     220.0000     190.1100     189.2500
         400    14.396500     195.0000     190.0100     189.2100
         401    14.408700     199.0000     189.9200     189.1600
         402    14.421000     209.0000     189.8400     189.1200
         403    14.433200     187.0000     189.7600     189.0700
         404    14.445500     185.0000     189.6900     189.0200
         405    14.457700     172.0000     189.6200     188.9800
         406    14.470000     222.0000     189.5600     188.9300
         407    14.482200     203.0000     189.4900     188.8800
         408    14.494500     219.0000     189.4300     188.8400
         409    14.506700     168.0000     189.3700     188.7900
         410    14.519000     200.0000     189.3100     188.7500
         411    14.531200     189.0000     189.2500     188.7000
         412    14.543500     184.0000     189.2000     188.6500
         413    14.555700     177.0000     189.1400     188.6100
         414    14.568000     211.0000     189.0800     188.5600
         415    14.580200     191.0000     189.0300     188.5100
         416    14.592500     197.0000     188.9700     188.4600
         417    14.604700     188.0000     188.9200     188.4200
         418    14.617000     193.0000     188.8700     188.3700
         419    14.629200     178.0000     188.8200     188.3200
         420    14.641500     201.0000     188.7600     188.2800
         421    14.653800     202.0000     188.7100     188.2300
         422    14.666000     199.0000     188.6600     188.1800
         423    14.678300     194.0000     188.6100     188.1400
         424    14.690500     181.0000     188.5600     188.0900
         425    14.702800     172.0000     188.5100     188.0400
         426    14.715000     208.0000     188.4600     187.9900
         427    14.727300     160.0000     188.4000     187.9500
         428    14.739500     193.0000     188.3500     187.9000
         429    14.751800     189.0000     188.3000     187.8500
         430    14.764000     154.0000     188.2500     187.8000
         431    14.776300     175.0000     188.2000     187.7600
         432    14.788500     204.0000     188.1600     187.7100
         433    14.800800     179.0000     188.1100     187.6600
         434    14.813000     189.0000     188.0600     187.6100
         435    14.825300     176.0000     188.0100     187.5700
         436    14.837500     184.0000     187.9600     187.5200
         437    14.849800     206.0000     187.9100     187.4700
         438    14.862000     196.0000     187.8600     187.4200
         439    14.874300     177.0000     187.8100     187.3800
         440    14.886500     178.0000     187.7600     187.3300
         441    14.898800     205.0000     187.7100     187.2800
         442    14.911000     161.0000     187.6700     187.2300
         443    14.923300     184.0000     187.6200     187.1900
         444    14.935500     188.0000     187.5700     187.1400
         445    14.947800     207.0000     187.5200     187.0900
         446    14.960000     190.0000     187.4700     187.0400
         447    14.972300     168.0000     187.4300     186.9900
         448    14.984500     197.0000     187.3800     186.9500
         449    14.996800     191.0000     187.3300     186.9000
         450    15.009000     170.0000     187.2800     186.8500
         451    15.021300     176.0000     187.2400     186.8000
         452    15.033500     178.0000     187.1900     186.7600
         453    15.045800     169.0000     187.1400     186.7100
         454    15.058000     196.0000     187.1000     186.6600
         455    15.070300     165.0000     187.0500     186.6100
         456    15.082500     170.0000     187.0000     186.5600
         457    15.094800     167.0000     186.9600     186.5200
         458    15.107000     201.0000     186.9100     186.4700
         459    15.119300     192.0000     186.8600     186.4200
         460    15.131500     187.0000     186.8200     186.3700
         461    15.143800     192.0000     186.7700     186.3300
         462    15.156000     202.0000     186.7200     186.2800
         463    15.168300     187.0000     186.6800     186.2300
         464    15.180500     177.0000     186.6300     186.1800
         465    15.192800     203.0000     186.5900     186.1300
         466    15.205000     194.0000     186.5400     186.0900
         467    15.217300     182.0000     186.5000     186.0400
         468    15.229500     219.0000     186.4500     185.9900
         469    15.241800     181.0000     186.4100     185.9400
         470    15.254000     185.0000     186.3600     185.9000
         471    15.266300     204.0000     186.3200     185.8500
         472    15.278600     185.0000     186.2700     185.8000
         473    15.290800     204.0000     186.2300     185.7500
         474    15.303100     183.0000     186.1800     185.7100
         475    15.315300     177.0000     186.1400     185.6600
         476    15.327600     180.0000     186.0900     185.6100
         477    15.339800     194.0000     186.0500     185.5600
         478    15.352100     181.0000     186.0100     185.5200
         479    15.364300     170.0000     185.9600     185.4700
         480    15.376600     169.0000     185.9200     185.4200
         481    15.388800     166.0000     185.8800     185.3800
         482    15.401100     169.0000     185.8300     185.3300
         483    15.413300     184.0000     185.7900     185.2800
         484    15.425600     161.0000     185.7500     185.2300
         485    15.437800     172.0000     185.7100     185.1900
         486    15.450100     186.0000     185.6600     185.1400
         487    15.462300     177.0000     185.6200     185.0900
         488    15.474600     205.0000     185.5800     185.0500
         489    15.486800     177.0000     185.5400     185.0000
         490    15.499100     198.0000     185.5000     184.9500
         491    15.511300     170.0000     185.4600     184.9100
         492    15.523600     186.0000     185.4100     184.8600
         493    15.535800     169.0000     185.3700     184.8100
         494    15.548100     191.0000     185.3300     184.7700
         495    15.560300     191.0000     185.2900     184.7200
         496    15.572600     174.0000     185.2500     184.6800
         497    15.584800     187.0000     185.2200     184.6300
         498    15.597100     191.0000     185.1800     184.5800
         499    15.609300     198.0000     185.1400     184.5400
         500    15.621600     162.0000     185.1000     184.4900
         501    15.633800     163.0000     185.0600     184.4500
         502    15.646100     186.0000     185.0200     184.4000
         503    15.658300     171.0000     184.9900     184.3500
         504    15.670600     175.0000     184.9500     184.3100
         505    15.682800     182.0000     184.9100     184.2600
         506    15.695100     189.0000     184.8800     184.2200
         507    15.707300     183.0000     184.8400     184.1700
         508    15.719600     168.0000     184.8100     184.1300
         509    15.731800     193.0000     184.7700     184.0800
         510    15.744100     182.0000     184.7400     184.0400
         511    15.756300     185.0000     184.7000     183.9900
         512    15.768600     167.0000     184.6700     183.9500
         513    15.780800     217.0000     184.6400     183.9000
         514    15.793100     184.0000     184.6000     183.8600
         515    15.805300     170.0000     184.5700     183.8100
         516    15.817600     220.0000     184.5400     183.7700
         517    15.829800     181.0000     184.5100     183.7200
         518    15.842100     197.0000     184.4800     183.6800
         519    15.854300     159.0000     184.4500     183.6400
         520    15.866600     193.0000     184.4200     183.5900
         521    15.878800     199.0000     184.4000     183.5500
         522    15.891100     195.0000     184.3700     183.5000
         523    15.903300     189.0000     184.3400     183.4600
         524    15.915600     180.0000     184.3200     183.4200
         525    15.927900     201.0000     184.2900     183.3700
         526    15.940100     200.0000     184.2700     183.3300
         527    15.952400     183.0000     184.2500     183.2900
         528    15.964600     156.0000     184.2300     183.2400
         529    15.976900     169.0000     184.2100     183.2000
         530    15.989100     169.0000     184.1900     183.1600
         531    16.001400     184.0000     184.1700     183.1100
         532    16.013600     173.0000     184.1500     183.0700
         533    16.025900     174.0000     184.1400     183.0300
         534    16.038100     195.0000     184.1300     182.9900
         535    16.050400     173.0000     184.1200     182.9400
         536    16.062600     205.0000     184.1100     182.9000
         537    16.074900     171.0000     184.1100     182.8600
         538    16.087100     174.0000     184.1100     182.8200
         539    16.099400     193.0000     184.1200     182.7800
         540    16.111600     200.0000     184.1300     182.7300
         541    16.123900     200.0000     184.1600     182.6900
         542    16.136100     181.0000     184.2000     182.6500
         543    16.148400     183.0000     184.2600     182.6100
         544    16.160600     164.0000     184.3400     182.5700
         545    16.172900     183.0000     184.4600     182.5300
         546    16.185100     174.0000     184.6300     182.4900
         547    16.197400     155.0000     184.8200     182.4500
         548    16.209600     167.0000     184.9600     182.4100
         549    16.221900     183.0000     185.1000     182.3700
         550    16.234100     202.0000     185.2700     182.3300
         551    16.246400     178.0000     185.3700     182.2900
         552    16.258600     165.0000     185.2600     182.2500
         553    16.270900     189.0000     185.0400     182.2100
         554    16.283100     204.0000     184.9200     182.1700
         555    16.295400     194.0000     184.8300     182.1300
         556    16.307600     192.0000     184.7000     182.0900
         557    16.319900     174.0000     184.6100     182.0500
         558    16.332100     196.0000     184.6000     182.0100
         559    16.344400     176.0000     184.6400     181.9700
         560    16.356600     178.0000     184.6900     181.9300
         561    16.368900     207.0000     184.7700     181.8900
         562    16.381100     182.0000     184.8500     181.8600
         563    16.393400     194.0000     184.9600     181.8200
         564    16.405600     174.0000     185.0700     181.7800
         565    16.417900     195.0000     185.2000     181.7400
         566    16.430100     210.0000     185.3400     181.7000
         567    16.442400     196.0000     185.5000     181.6700
         568    16.454600     208.0000     185.6800     181.6300
         569    16.466900     195.0000     185.8800     181.5900
         570    16.479100     173.0000     186.1000     181.5500
         571    16.491400     194.0000     186.3400     181.5200
         572    16.503600     189.0000     186.6100     181.4800
         573    16.515900     176.0000     186.8700     181.4400
         574    16.528100     192.0000     187.2000     181.4100
         575    16.540400     184.0000     187.5600     181.3700
         576    16.552600     206.0000     187.9600     181.3400
         577    16.564900     195.0000     188.4000     181.3000
         578    16.577200     205.0000     188.8900     181.2600
         579    16.589400     181.0000     189.4300     181.2300
         580    16.601700     190.0000     190.0300     181.1900
         581    16.613900     173.0000     190.6900     181.1600
         582    16.626200     215.0000     191.4300     181.1200
         583    16.638400     200.0000     192.2300     181.0900
         584    16.650700     179.0000     193.1300     181.0500
         585    16.662900     195.0000     194.1100     181.0200
         586    16.675200     185.0000     195.2000     180.9900
         587    16.687400     195.0000     196.4100     180.9500
         588    16.699700     176.0000     197.7600     180.9200
         589    16.711900     210.0000     199.2700     180.8800
         590    16.724200     191.0000     201.0000     180.8500
         591    16.736400     196.0000     202.9900     180.8200
         592    16.748700     177.0000     205.3600     180.7800
         593    16.760900     209.0000     208.2600     180.7500
         594    16.773200     204.0000     211.9300     180.7200
         595    16.785400     215.0000     216.8000     180.6900
         596    16.797700     234.0000     223.4900     180.6500
         597    16.809900     205.0000     232.9500     180.6200
         598    16.822200     222.0000     246.3800     180.5900
         599    16.834400     273.0000     265.2400     180.5600
         600    16.846700     280.0000     291.9900     180.5300
         601    16.858900     341.0000     331.9400     180.5000
         602    16.871200     460.0000     393.5200     180.4600
         603    16.883400     496.0000     485.7200     180.4300
         604    16.895700     547.0000     598.1600     180.4000
         605    16.907900     722.0000     683.2100     180.3700
         606    16.920200     754.0000     753.2100     180.3400
         607    16.932400     837.0000     849.1700     180.3100
         608    16.944700     896.0000     927.7700     180.2800
         609    16.956900     884.0000     876.7200     180.2500
         610    16.969200     741.0000     706.3400     180.2200
         611    16.981400     617.0000     589.2700     180.1900
         612    16.993700     578.0000     521.7900     180.1600
         613    17.005900     423.0000     417.8200     180.1400
         614    17.018200     316.0000     311.6500     180.1100
         615    17.030400     264.0000     254.9100     180.0800
         616    17.042700     223.0000     229.0200     180.0500
         617    17.054900     207.0000     215.6800     180.0200
         618    17.067200     178.0000     207.7500     179.9900
         619    17.079400     196.0000     202.5300     179.9700
         620    17.091700     192.0000     198.9600     179.9400
         621    17.103900     203.0000     196.1800     179.9100
         622    17.116200     215.0000     194.0300     179.8800
         623    17.128400     196.0000     192.3200     179.8600
         624    17.140700     182.0000     190.9300     179.8300
         625    17.152900     205.0000     189.7700     179.8000
         626    17.165200     173.0000     188.7900     179.7800
         627    17.177400     167.0000     187.9500     179.7500
         628    17.189700     211.0000     187.2300     179.7300
         629    17.201900     168.0000     186.6000     179.7000
         630    17.214200     178.0000     186.0500     179.6800
         631    17.226500     182.0000     185.5600     179.6500
         632    17.238700     168.0000     185.1200     179.6300
         633    17.251000     189.0000     184.7300     179.6000
         634    17.263200     210.0000     184.3700     179.5800
         635    17.275500     196.0000     184.0500     179.5500
         636    17.287700     177.0000     183.7600     179.5300
         637    17.300000     180.0000     183.5000     179.5000
         638    17.312200     181.0000     183.2500     179.4800
         639    17.324500     180.0000     183.0300     179.4600
         640    17.336700     173.0000     182.8200     179.4300
         641    17.349000     189.0000     182.6300     179.4100
         642    17.361200     173.0000     182.4500     179.3900
         643    17.373500     157.0000     182.2900     179.3700
         644    17.385700     164.0000     182.1400     179.3400
         645    17.398000     160.0000     181.9900     179.3200
         646    17.410200     177.0000     181.8600     179.3000
         647    17.422500     186.0000     181.7300     179.2800
         648    17.434700     188.0000     181.6200     179.2600
         649    17.447000     205.0000     181.5100     179.2300
         650    17.459200     181.0000     181.4000     179.2100
         651    17.471500     184.0000     181.3000     179.1900
         652    17.483700     182.0000     181.2100     179.1700
         653    17.496000     200.0000     181.1200     179.1500
         654    17.508200     175.0000     181.0400     179.1300
         655    17.520500     183.0000     180.9700     179.1100
         656    17.532700     194.0000     180.8900     179.0900
         657    17.545000     172.0000     180.8200     179.0700
         658    17.557200     206.0000     180.7600     179.0500
         659    17.569500     201.0000     180.7000     179.0300
         660    17.581700     184.0000     180.6400     179.0100
         661    17.594000     156.0000     180.5900     179.0000
         662    17.606200     198.0000     180.5500     178.9800
         663    17.618500     186.0000     180.5100     178.9600
         664    17.630700     200.0000     180.4900     178.9400
         665    17.643000     197.0000     180.4700     178.9200
         666    17.655200     184.0000     180.4800     178.9100
         667    17.667500     197.0000     180.5200     178.8900
         668    17.679700     166.0000     180.5700     178.8700
         669    17.692000     176.0000     180.6900     178.8500
         670    17.704200     182.0000     180.8800     178.8400
         671    17.716500     204.0000     181.1900     178.8200
         672    17.728700     179.0000     181.6500     178.8000
         673    17.741000     204.0000     182.1600     178.7900
         674    17.753200     185.0000     182.5300     178.7700
         675    17.765500     194.0000     182.9000     178.7600
         676    17.777700     193.0000     183.3600     178.7400
         677    17.790000     188.0000     183.6200     178.7300
         678    17.802200     196.0000     183.1600     178.7100
         679    17.814500     178.0000     182.3100     178.7000
         680    17.826700     185.0000     181.8000     178.6800
         681    17.839000     183.0000     181.4300     178.6700
         682    17.851300     170.0000     180.8600     178.6500
         683    17.863500     182.0000     180.3200     178.6400
         684    17.875800     195.0000     180.0000     178.6300
         685    17.888000     181.0000     179.8300     178.6100
         686    17.900300     204.0000     179.7200     178.6000
         687    17.912500     186.0000     179.6400     178.5900
         688    17.924800     184.0000     179.5800     178.5700
         689    17.937000     189.0000     179.5300     178.5600
         690    17.949300     184.0000     179.4900     178.5500
         691    17.961500     191.0000     179.4500     178.5400
         692    17.973800     182.0000     179.4200     178.5200
         693    17.986000     205.0000     179.3900     178.5100
         694    17.998300     190.0000     179.3700     178.5000
         695    18.010500     183.0000     179.3400     178.4900
         696    18.022800     206.0000     179.3200     178.4800
         697    18.035000     181.0000     179.3000     178.4700
         698    18.047300     177.0000     179.2900     178.4600
         699    18.059500     202.0000     179.2700     178.4500
         700    18.071800     192.0000     179.2600     178.4400
         701    18.084000     186.0000     179.2500     178.4300
         702    18.096300     177.0000     179.2400     178.4200
         703    18.108500     194.0000     179.2300     178.4100
         704    18.120800     156.0000     179.2300     178.4000
         705    18.133000     192.0000     179.2200     178.3900
         706    18.145300     164.0000     179.2300     178.3800
         707    18.157500     189.0000     179.2300     178.3700
         708    18.169800     177.0000     179.2500     178.3600
         709    18.182000     195.0000     179.2700     178.3500
         710    18.194300     190.0000     179.3000     178.3400
         711    18.206500     174.0000     179.3500     178.3400
         712    18.218800     200.0000     179.4100     178.3300
         713    18.231000     163.0000     179.5100     178.3200
         714    18.243300     178.0000     179.6400     178.3100
         715    18.255500     200.0000     179.8300     178.3100
         716    18.267800     193.0000     180.1100     178.3000
         717    18.280000     171.0000     180.4300     178.2900
         718    18.292300     180.0000     180.9900     178.2900
         719    18.304500     185.0000     181.8100     178.2800
         720    18.316800     188.0000     182.9900     178.2700
         721    18.329000     192.0000     184.6100     178.2700
         722    18.341300     193.0000     186.4400     178.2600
         723    18.353500     194.0000     188.0800     178.2600
         724    18.365800     189.0000     189.6000     178.2500
         725    18.378000     208.0000     191.1700     178.2500
         726    18.390300     195.0000     192.1300     178.2400
         727    18.402500     173.0000     191.2900     178.2400
         728    18.414800     197.0000     189.0500     178.2300
         729    18.427000     149.0000     187.1000     178.2300
         730    18.439300     179.0000     185.6900     178.2200
         731    18.451500     186.0000     184.0600     178.2200
         732    18.463800     173.0000     182.2700     178.2200
         733    18.476000     182.0000     180.9600     178.2100
         734    18.488300     176.0000     180.2200     178.2100
         735    18.500600     162.0000     179.8000     178.2100
         736    18.512800     181.0000     179.5400     178.2000
         737    18.525100     190.0000     179.3800     178.2000
         738    18.537300     196.0000     179.2700     178.2000
         739    18.549600     179.0000     179.1900     178.2000
         740    18.561800     184.0000     179.1200     178.1900
         741    18.574100     185.0000     179.0700     178.1900
         742    18.586300     175.0000     179.0300     178.1900
         743    18.598600     163.0000     179.0000     178.1900
         744    18.610800     177.0000     178.9700     178.1900
         745    18.623100     186.0000     178.9400     178.1800
         746    18.635300     176.0000     178.9200     178.1800
         747    18.647600     186.0000     178.9000     178.1800
         748    18.659800     195.0000     178.8800     178.1800
         749    18.672100     204.0000     178.8700     178.1800
         750    18.684300     182.0000     178.8500     178.1800
         751    18.696600     212.0000     178.8400     178.1800
         752    18.708800     190.0000     178.8300     178.1800
         753    18.721100     186.0000     178.8200     178.1800
         754    18.733300     204.0000     178.8100     178.1800
         755    18.745600     148.0000     178.8100     178.1800
         756    18.757800     180.0000     178.8000     178.1800
         757    18.770100     193.0000     178.8100     178.1800
         758    18.782300     185.0000     178.8100     178.1900
         759    18.794600     191.0000     178.8300     178.1900
         760    18.806800     205.0000     178.8500     178.1900
         761    18.819100     184.0000     178.8800     178.1900
         762    18.831300     177.0000     178.9000     178.1900
         763    18.843600     176.0000     178.9200     178.1900
         764    18.855800     190.0000     178.9500     178.2000
         765    18.868100     203.0000     178.9700     178.2000
         766    18.880300     186.0000     178.9500     178.2000
         767    18.892600     194.0000     178.9000     178.2000
         768    18.904800     160.0000     178.8700     178.2100
         769    18.917100     172.0000     178.8500     178.2100
         770    18.929300     165.0000     178.8200     178.2100
         771    18.941600     192.0000     178.7900     178.2200
         772    18.953800     209.0000     178.7600     178.2200
         773    18.966100     174.0000     178.7500     178.2200
         774    18.978300     178.0000     178.7400     178.2300
         775    18.990600     176.0000     178.7400     178.2300
         776    19.002800     172.0000     178.7400     178.2400
         777    19.015100     185.0000     178.7400     178.2400
         778    19.027300     179.0000     178.7400     178.2500
         779    19.039600     174.0000     178.7400     178.2500
         780    19.051800     195.0000     178.7400     178.2600
         781    19.064100     161.0000     178.7500     178.2600
         782    19.076300     192.0000     178.7500     178.2700
         783    19.088600     184.0000     178.7500     178.2700
         784    19.100800     180.0000     178.7600     178.2800
         785    19.113100     201.0000     178.7600     178.2800
         786    19.125300     139.0000     178.7700     178.2900
         787    19.137600     170.0000     178.7700     178.2900
         788    19.149900     187.0000     178.7800     178.3000
         789    19.162100     188.0000     178.7800     178.3100
         790    19.174400     190.0000     178.7900     178.3100
         791    19.186600     178.0000     178.8000     178.3200
         792    19.198900     184.0000     178.8000     178.3300
         793    19.211100     181.0000     178.8100     178.3300
         794    19.223400     223.0000     178.8200     178.3400
         795    19.235600     183.0000     178.8300     178.3500
         796    19.247900     185.0000     178.8300     178.3600
         797    19.260100     210.0000     178.8400     178.3600
         798    19.272400     179.0000     178.8500     178.3700
         799    19.284600     196.0000     178.8600     178.3800
         800    19.296900     168.0000     178.8700     178.3900
         801    19.309100     196.0000     178.8800     178.4000
         802    19.321400     159.0000     178.8900     178.4000
         803    19.333600     184.0000     178.9000     178.4100
         804    19.345900     176.0000     178.9100     178.4200
         805    19.358100     189.0000     178.9200     178.4300
         806    19.370400     186.0000     178.9300     178.4400
         807    19.382600     191.0000     178.9400     178.4500
         808    19.394900     170.0000     178.9500     178.4600
         809    19.407100     190.0000     178.9700     178.4700
         810    19.419400     184.0000     178.9800     178.4700
         811    19.431600     184.0000     178.9900     178.4800
         812    19.443900     175.0000     179.0000     178.4900
         813    19.456100     189.0000     179.0200     178.5000
         814    19.468400     180.0000     179.0300     178.5100
         815    19.480600     162.0000     179.0500     178.5200
         816    19.492900     180.0000     179.0600     178.5300
         817    19.505100     193.0000     179.0800     178.5400
         818    19.517400     180.0000     179.0900     178.5500
         819    19.529600     174.0000     179.1100     178.5700
         820    19.541900     190.0000     179.1300     178.5800
         821    19.554100     184.0000     179.1500     178.5900
         822    19.566400     181.0000     179.1700     178.6000
         823    19.578600     165.0000     179.1900     178.6100
         824    19.590900     176.0000     179.2100     178.6200
         825    19.603100     192.0000     179.2300     178.6300
         826    19.615400     174.0000     179.2600     178.6400
         827    19.627600     199.0000     179.2900     178.6500
         828    19.639900     194.0000     179.3300     178.6700
         829    19.652100     181.0000     179.3700     178.6800
         830    19.664400     181.0000     179.4300     178.6900
         831    19.676600     202.0000     179.5000     178.7000
         832    19.688900     167.0000     179.6000     178.7100
         833    19.701100     184.0000     179.7300     178.7300
         834    19.713400     186.0000     179.9100     178.7400
         835    19.725600     149.0000     180.1400     178.7500
         836    19.737900     179.0000     180.3300     178.7600
         837    19.750100     187.0000     180.5000     178.7800
         838    19.762400     156.0000     180.7100     178.7900
         839    19.774700     178.0000     180.9000     178.8000
         840    19.786900     190.0000     180.8700     178.8100
         841    19.799200     188.0000     180.6200     178.8300
         842    19.811400     191.0000     180.4600     178.8400
         843    19.823700     196.0000     180.4200     178.8500
         844    19.835900     188.0000     180.3500     178.8700
         845    19.848200     158.0000     180.2000     178.8800
         846    19.860400     179.0000     180.1000     178.8900
         847    19.872700     176.0000     180.0900     178.9100
         848    19.884900     182.0000     180.1200     178.9200
         849    19.897200     163.0000     180.1900     178.9400
         850    19.909400     191.0000     180.2700     178.9500
         851    19.921700     178.0000     180.3900     178.9600
         852    19.933900     184.0000     180.5200     178.9800
         853    19.946200     169.0000     180.6900     178.9900
         854    19.958400     193.0000     180.9100     179.0100
         855    19.970700     172.0000     181.1800     179.0200
         856    19.982900     191.0000     181.5300     179.0300
         857    19.995200     165.0000     181.9900     179.0500
         858    20.007400     165.0000     182.6100     179.0600
         859    20.019700     177.0000     183.4500     179.0800
         860    20.031900     187.0000     184.6100     179.0900
         861    20.044200     189.0000     186.2700     179.1100
         862    20.056400     199.0000     188.7000     179.1200
         863    20.068700     182.0000     192.3200     179.1400
         864    20.080900     196.0000     197.6400     179.1500
         865    20.093200     209.0000     205.2300     179.1700
         866    20.105400     203.0000     214.7800     179.1800
         867    20.117700     218.0000     224.2200     179.2000
         868    20.129900     242.0000     232.7200     179.2100
         869    20.142200     274.0000     241.7200     179.2300
         870    20.154400     271.0000     249.8200     179.2500
         871    20.166700     266.0000     250.5400     179.2600
         872    20.178900     280.0000     240.9400     179.2800
         873    20.191200     251.0000     229.6800     179.2900
         874    20.203400     234.0000     222.7700     179.3100
         875    20.215700     199.0000     216.5100     179.3300
         876    20.227900     220.0000     207.5100     179.3400
         877    20.240200     217.0000     197.8700     179.3600
         878    20.252400     197.0000     191.5000     179.3700
         879    20.264700     182.0000     187.8300     179.3900
         880    20.276900     170.0000     185.4600     179.4100
         881    20.289200     185.0000     183.9400     179.4200
         882    20.301400     194.0000     183.0000     179.4400
         883    20.313700     174.0000     182.4000     179.4500
         884    20.325900     168.0000     181.9800     179.4700
         885    20.338200     203.0000     181.6800     179.4900
         886    20.350400     164.0000     181.4600     179.5000
         887    20.362700     192.0000     181.2900     179.5200
         888    20.374900     217.0000     181.1600     179.5400
         889    20.387200     174.0000     181.0600     179.5500
         890    20.399400     167.0000     180.9800     179.5700
         891    20.411700     180.0000     180.9100     179.5900
         892    20.424000     181.0000     180.8600     179.6100
         893    20.436200     159.0000     180.8200     179.6200
         894    20.448500     164.0000     180.7900     179.6400
         895    20.460700     168.0000     180.7700     179.6600
         896    20.473000     157.0000     180.7500     179.6700
         897    20.485200     198.0000     180.7400     179.6900
         898    20.497500     162.0000     180.7400     179.7100
         899    20.509700     195.0000     180.7300     179.7200
         900    20.522000     211.0000     180.7400     179.7400
         901    20.534200     207.0000     180.7400     179.7600
         902    20.546500     187.0000     180.7500     179.7800
         903    20.558700     181.0000     180.7600     179.7900
         904    20.571000     200.0000     180.7700     179.8100
         905    20.583200     187.0000     180.7900     179.8300
         906    20.595500     206.0000     180.8100     179.8500
         907    20.607700     178.0000     180.8400     179.8600
         908    20.620000     201.0000     180.8700     179.8800
         909    20.632200     186.0000     180.9100     179.9000
         910    20.644500     177.0000     180.9500     179.9200
         911    20.656700     188.0000     181.0100     179.9300
         912    20.669000     190.0000     181.0800     179.9500
         913    20.681200     182.0000     181.1800     179.9700
         914    20.693500     181.0000     181.3100     179.9900
         915    20.705700     199.0000     181.4900     180.0000
         916    20.718000     164.0000     181.7500     180.0200
         917    20.730200     193.0000     182.1400     180.0400
         918    20.742500     195.0000     182.6700     180.0600
         919    20.754700     181.0000     183.2300     180.0800
         920    20.767000     184.0000     183.6800     180.0900
         921    20.779200     191.0000     184.1600     180.1100
         922    20.791500     194.0000     184.7300     180.1300
         923    20.803700     193.0000     185.0300     180.1500
         924    20.816000     163.0000     184.5100     180.1600
         925    20.828200     172.0000     183.7300     180.1800
         926    20.840500     174.0000     183.3800     180.2000
         927    20.852700     177.0000     183.2200     180.2200
         928    20.865000     189.0000     182.8500     180.2400
         929    20.877200     181.0000     182.3000     180.2500
         930    20.889500     197.0000     181.9400     180.2700
         931    20.901700     187.0000     181.7700     180.2900
         932    20.914000     180.0000     181.7100     180.3100
         933    20.926200     161.0000     181.6800     180.3300
         934    20.938500     177.0000     181.6800     180.3400
         935    20.950700     208.0000     181.7000     180.3600
         936    20.963000     195.0000     181.7200     180.3800
         937    20.975200     205.0000     181.7600     180.4000
         938    20.987500     201.0000     181.8000     180.4200
         939    20.999700     156.0000     181.8500     180.4300
         940    21.012000     199.0000     181.9000     180.4500
         941    21.024200     184.0000     181.9600     180.4700
         942    21.036500     175.0000     182.0200     180.4900
         943    21.048700     190.0000     182.0900     180.5000
         944    21.061000     166.0000     182.1600     180.5200
         945    21.073300     174.0000     182.2500     180.5400
         946    21.085500     215.0000     182.3400     180.5600
         947    21.097800     158.0000     182.4300     180.5800
         948    21.110000     169.0000     182.5400     180.5900
         949    21.122300     173.0000     182.6700     180.6100
         950    21.134500     187.0000     182.8000     180.6300
         951    21.146800     201.0000     182.9600     180.6500
         952    21.159000     197.0000     183.1400     180.6600
         953    21.171300     164.0000     183.3400     180.6800
         954    21.183500     189.0000     183.5800     180.7000
         955    21.195800     181.0000     183.8700     180.7200
         956    21.208000     187.0000     184.2300     180.7400
         957    21.220300     195.0000     184.6600     180.7500
         958    21.232500     177.0000     185.2100     180.7700
         959    21.244800     199.0000     185.9100     180.7900
         960    21.257000     188.0000     186.8200     180.8100
         961    21.269300     186.0000     188.0300     180.8200
         962    21.281500     178.0000     189.6900     180.8400
         963    21.293800     173.0000     192.0300     180.8600
         964    21.306000     188.0000     195.3700     180.8800
         965    21.318300     190.0000     200.1500     180.8900
         966    21.330500     221.0000     206.8000     180.9100
         967    21.342800     220.0000     215.2600     180.9300
         968    21.355000     252.0000     224.4200     180.9500
         969    21.367300     244.0000     233.1400     180.9600
         970    21.379500     241.0000     241.5900     180.9800
         971    21.391800     217.0000     249.0800     181.0000
         972    21.404000     219.0000     251.8700     181.0200
         973    21.416300     220.0000     246.6000     181.0300
         974    21.428500     224.0000     236.8800     181.0500
         975    21.440800     224.0000     228.8500     181.0700
         976    21.453000     191.0000     222.9600     181.0800
         977    21.465300     221.0000     216.2400     181.1000
         978    21.477500     211.0000     207.9900     181.1200
         979    21.489800     205.0000     200.6700     181.1300
         980    21.502000     174.0000     195.8300     181.1500
         981    21.514300     198.0000     193.0400     181.1700
         982    21.526500     209.0000     191.5300     181.1800
         983    21.538800     200.0000     190.7700     181.2000
         984    21.551000     169.0000     190.5100     181.2200
         985    21.563300     193.0000     190.6100     181.2400
         986    21.575500     166.0000     191.0300     181.2500
         987    21.587800     164.0000     191.7600     181.2700
         988    21.600000     206.0000     192.8500     181.2800
         989    21.612300     222.0000     194.3800     181.3000
         990    21.624500     195.0000     196.4700     181.3200
         991    21.636800     166.0000     198.9900     181.3300
         992    21.649000     211.0000     202.7700     181.3500
         993    21.661300     204.0000     207.9900     181.3700
         994    21.673500     232.0000     215.3700     181.3800
         995    21.685800     224.0000     226.0700     181.4000
         996    21.698100     249.0000     241.9000     181.4100
         997    21.710300     282.0000     265.6000     181.4300
         998    21.722600     322.0000     300.3900     181.4500
         999    21.734800     299.0000     346.7000     181.4600
        1000    21.747100     387.0000     397.0600     181.4800
        1001    21.759300     410.0000     444.0400     181.4900
        1002    21.771600     494.0000     491.6800     181.5100
        1003    21.783800     537.0000     537.8200     181.5200
        1004    21.796100     561.0000     555.9600     181.5400
        1005    21.808300     507.0000     519.5900     181.5600
        1006    21.820600     422.0000     456.9400     181.5700
        1007    21.832800     426.0000     412.9800     181.5900
        1008    21.845100     377.0000     386.1600     181.6000
        1009    21.857300     311.0000     351.5900     181.6200
        1010    21.869600     310.0000     302.7900     181.6300
        1011    21.881800     241.0000     259.2000     181.6500
        1012    21.894100     234.0000     231.6600     181.6600
        1013    21.906300     221.0000     216.1700     181.6800
        1014    21.918600     218.0000     207.2600     181.6900
        1015    21.930800     194.0000     201.8600     181.7100
        1016    21.943100     192.0000     198.4800     181.7200
        1017    21.955300     205.0000     196.3700     181.7300
        1018    21.967600     223.0000     194.9700     181.7500
        1019    21.979800     192.0000     193.9600     181.7600
        1020    21.992100     190.0000     193.3600     181.7800
        1021    22.004300     207.0000     193.0600     181.7900
        1022    22.016600     190.0000     192.6100     181.8100
        1023    22.028800     204.0000     191.5200     181.8200
        1024    22.041100     179.0000     190.4700     181.8300
        1025    22.053300     181.0000     189.9900     181.8500
        1026    22.065600     198.0000     189.8300     181.8600
        1027    22.077800     176.0000     189.6600     181.8800
        1028    22.090100     196.0000     189.5200     181.8900
        1029    22.102300     184.0000     189.8900     181.9000
        1030    22.114600     170.0000     190.9300     181.9200
        1031    22.126800     187.0000     192.5400     181.9300
        1032    22.139100     206.0000     194.3600     181.9400
        1033    22.151300     173.0000     196.1200     181.9600
        1034    22.163600     178.0000     197.9000     181.9700
        1035    22.175800     182.0000     199.5600     181.9800
        1036    22.188100     178.0000     200.1300     181.9900
        1037    22.200300     203.0000     198.6900     182.0100
        1038    22.212600     170.0000     196.2500     182.0200
        1039    22.224800     182.0000     194.4400     182.0300
        1040    22.237100     194.0000     193.2800     182.0400
        1041    22.249300     168.0000     191.9000     182.0600
        1042    22.261600     143.0000     189.9900     182.0700
        1043    22.273800     199.0000     188.2200     182.0800
        1044    22.286100     188.0000     187.0400     182.0900
        1045    22.298300     181.0000     186.3600     182.1000
        1046    22.310600     173.0000     185.9700     182.1200
        1047    22.322800     192.0000     185.7500     182.1300
        1048    22.335100     180.0000     185.6200     182.1400
        1049    22.347400     185.0000     185.5500     182.1500
        1050    22.359600     171.0000     185.5200     182.1600
        1051    22.371900     207.0000     185.5200     182.1700
        1052    22.384100     181.0000     185.5400     182.1900
        1053    22.396400     215.0000     185.5800     182.2000
        1054    22.408600     190.0000     185.6400     182.2100
        1055    22.420900     178.0000     185.7200     182.2200
        1056    22.433100     208.0000     185.8100     182.2300
        1057    22.445400     188.0000     185.9100     182.2400
        1058    22.457600     171.0000     186.0200     182.2500
        1059    22.469900     190.0000     186.1400     182.2600
        1060    22.482100     180.0000     186.2700     182.2700
        1061    22.494400     196.0000     186.4100     182.2800
        1062    22.506600     178.0000     186.5600     182.2900
        1063    22.518900     197.0000     186.7200     182.3000
        1064    22.531100     208.0000     186.8800     182.3100
        1065    22.543400     193.0000     187.0500     182.3200
        1066    22.555600     198.0000     187.2200     182.3300
        1067    22.567900     165.0000     187.3900     182.3400
        1068    22.580100     216.0000     187.5500     182.3500
        1069    22.592400     181.0000     187.7200     182.3600
        1070    22.604600     202.0000     187.8700     182.3700
        1071    22.616900     198.0000     188.0200     182.3800
        1072    22.629100     204.0000     188.1500     182.3800
        1073    22.641400     189.0000     188.2600     182.3900
        1074    22.653600     183.0000     188.3600     182.4000
        1075    22.665900     179.0000     188.4300     182.4100
        1076    22.678100     200.0000     188.4800     182.4200
        1077    22.690400     182.0000     188.5100     182.4300
        1078    22.702600     182.0000     188.5100     182.4300
        1079    22.714900     177.0000     188.4900     182.4400
        1080    22.727100     180.0000     188.4400     182.4500
        1081    22.739400     182.0000     188.3700     182.4600
        1082    22.751600     226.0000     188.2700     182.4600
        1083    22.763900     177.0000     188.1600     182.4700
        1084    22.776100     191.0000     188.0300     182.4800
        1085    22.788400     196.0000     187.8800     182.4900
        1086    22.800600     195.0000     187.7200     182.4900
        1087    22.812900     185.0000     187.5500     182.5000
        1088    22.825100     209.0000     187.3800     182.5100
        1089    22.837400     191.0000     187.2000     182.5100
        1090    22.849600     184.0000     187.0200     182.5200
        1091    22.861900     187.0000     186.8400     182.5300
        1092    22.874100     193.0000     186.6600     182.5300
        1093    22.886400     168.0000     186.4900     182.5400
        1094    22.898600     184.0000     186.3200     182.5400
        1095    22.910900     183.0000     186.1600     182.5500
        1096    22.923100     175.0000     186.0100     182.5600
        1097    22.935400     198.0000     185.8600     182.5600
        1098    22.947600     167.0000     185.7200     182.5700
        1099    22.959900     197.0000     185.5900     182.5700
        1100    22.972100     199.0000     185.4600     182.5800
        1101    22.984400     196.0000     185.3500     182.5800
        1102    22.996700     175.0000     185.2400     182.5900
        1103    23.008900     199.0000     185.1300     182.5900
        1104    23.021200     204.0000     185.0400     182.6000
        1105    23.033400     185.0000     184.9500     182.6000
        1106    23.045700     186.0000     184.8600     182.6000
        1107    23.057900     187.0000     184.7900     182.6100
        1108    23.070200     176.0000     184.7100     182.6100
        1109    23.082400     166.0000     184.6500     182.6200
        1110    23.094700     163.0000     184.5800     182.6200
        1111    23.106900     179.0000     184.5200     182.6200
        1112    23.119200     157.0000     184.4700     182.6300
        1113    23.131400     170.0000     184.4200     182.6300
        1114    23.143700     207.0000     184.3700     182.6300
        1115    23.155900     202.0000     184.3300     182.6300
        1116    23.168200     210.0000     184.2900     182.6400
        1117    23.180400     180.0000     184.2500     182.6400
        1118    23.192700     187.0000     184.2100     182.6400
        1119    23.204900     161.0000     184.1800     182.6400
        1120    23.217200     209.0000     184.1500     182.6500
        1121    23.229400     184.0000     184.1200     182.6500
        1122    23.241700     188.0000     184.0900     182.6500
        1123    23.253900     195.0000     184.0700     182.6500
        1124    23.266200     194.0000     184.0400     182.6500
        1125    23.278400     191.0000     184.0200     182.6500
        1126    23.290700     200.0000     184.0000     182.6500
        1127    23.302900     207.0000     183.9800     182.6600
        1128    23.315200     185.0000     183.9600     182.6600
        1129    23.327400     185.0000     183.9400     182.6600
        1130    23.339700     180.0000     183.9200     182.6600
        1131    23.351900     193.0000     183.9100     182.6600
        1132    23.364200     203.0000     183.8900     182.6600
        1133    23.376400     182.0000     183.8800     182.6600
        1134    23.388700     187.0000     183.8700     182.6600
        1135    23.400900     185.0000     183.8500     182.6600
        1136    23.413200     171.0000     183.8400     182.6600
        1137    23.425400     200.0000     183.8300     182.6600
        1138    23.437700     158.0000     183.8200     182.6600
        1139    23.449900     169.0000     183.8100     182.6500
        1140    23.462200     211.0000     183.8000     182.6500
        1141    23.474400     180.0000     183.7900     182.6500
        1142    23.486700     192.0000     183.7800     182.6500
        1143    23.498900     193.0000     183.7700     182.6500
        1144    23.511200     178.0000     183.7600     182.6500
        1145    23.523400     197.0000     183.7500     182.6400
        1146    23.535700     192.0000     183.7500     182.6400
        1147    23.547900     187.0000     183.7400     182.6400
        1148    23.560200     176.0000     183.7300     182.6400
        1149    23.572400     178.0000     183.7300     182.6300
        1150    23.584700     162.0000     183.7200     182.6300
        1151    23.596900     172.0000     183.7100     182.6300
        1152    23.609200     208.0000     183.7100     182.6300
        1153    23.621400     163.0000     183.7000     182.6200
        1154    23.633700     201.0000     183.7000     182.6200
        1155    23.646000     184.0000     183.6900     182.6100
        1156    23.658200     176.0000     183.6900     182.6100
        1157    23.670500     192.0000     183.6800     182.6100
        1158    23.682700     186.0000     183.6800     182.6000
        1159    23.695000     188.0000     183.6700     182.6000
        1160    23.707200     193.0000     183.6700     182.5900
        1161    23.719500     200.0000     183.6600     182.5900
        1162    23.731700     159.0000     183.6600     182.5800
        1163    23.744000     189.0000     183.6600     182.5800
        1164    23.756200     180.0000     183.6500     182.5700
        1165    23.768500     183.0000     183.6500     182.5700
        1166    23.780700     182.0000     183.6500     182.5600
        1167    23.793000     184.0000     183.6500     182.5600
        1168    23.805200     193.0000     183.6400     182.5500
        1169    23.817500     194.0000     183.6400     182.5400
        1170    23.829700     174.0000     183.6400     182.5400
        1171    23.842000     168.0000     183.6400     182.5300
        1172    23.854200     192.0000     183.6400     182.5200
        1173    23.866500     161.0000     183.6400     182.5200
        1174    23.878700     189.0000     183.6400     182.5100
        1175    23.891000     175.0000     183.6500     182.5000
        1176    23.903200     176.0000     183.6600     182.5000
        1177    23.915500     199.0000     183.6600     182.4900
        1178    23.927700     164.0000     183.6700     182.4800
        1179    23.940000     203.0000     183.6900     182.4700
        1180    23.952200     151.0000     183.7200     182.4600
        1181    23.964500     199.0000     183.7500     182.4600
        1182    23.976700     203.0000     183.8100     182.4500
        1183    23.989000     212.0000     183.8900     182.4400
        1184    24.001200     199.0000     184.0300     182.4300
        1185    24.013500     161.0000     184.2400     182.4200
        1186    24.025700     190.0000     184.4700     182.4100
        1187    24.038000     173.0000     184.6600     182.4000
        1188    24.050200     191.0000     184.8800     182.3900
        1189    24.062500     208.0000     185.1400     182.3800
        1190    24.074700     206.0000     185.2700     182.3700
        1191    24.087000     177.0000     185.0400     182.3600
        1192    24.099200     191.0000     184.6800     182.3500
        1193    24.111500     213.0000     184.5100     182.3400
        1194    24.123700     157.0000     184.4700     182.3300
        1195    24.136000     180.0000     184.4100     182.3200
        1196    24.148200     199.0000     184.2000     182.3100
        1197    24.160500     175.0000     183.9500     182.3000
        1198    24.172700     168.0000     183.7900     182.2900
        1199    24.185000     181.0000     183.7200     182.2700
        1200    24.197200     179.0000     183.6700     182.2600
        1201    24.209500     171.0000     183.6500     182.2500
        1202    24.221700     166.0000     183.6300     182.2400
        1203    24.234000     165.0000     183.6200     182.2300
        1204    24.246200     192.0000     183.6100     182.2100
        1205    24.258500     179.0000     183.6100     182.2000
        1206    24.270700     164.0000     183.6000     182.1900
        1207    24.283000     187.0000     183.6000     182.1700
        1208    24.295300     186.0000     183.6000     182.1600
        1209    24.307500     175.0000     183.6000     182.1500
        1210    24.319800     181.0000     183.6000     182.1300
        1211    24.332000     178.0000     183.6100     182.1200
        1212    24.344300     202.0000     183.6100     182.1100
        1213    24.356500     186.0000     183.6100     182.0900
        1214    24.368800     178.0000     183.6200     182.0800
        1215    24.381000     172.0000     183.6200     182.0600
        1216    24.393300     199.0000     183.6300     182.0500
        1217    24.405500     162.0000     183.6400     182.0300
        1218    24.417800     185.0000     183.6500     182.0200
        1219    24.430000     189.0000     183.6600     182.0000
        1220    24.442300     154.0000     183.6700     181.9900
        1221    24.454500     161.0000     183.6800     181.9700
        1222    24.466800     188.0000     183.6900     181.9500
        1223    24.479000     192.0000     183.7100     181.9400
        1224    24.491300     174.0000     183.7200     181.9200
        1225    24.503500     185.0000     183.7400     181.9000
        1226    24.515800     190.0000     183.7600     181.8900
        1227    24.528000     180.0000     183.7800     181.8700
        1228    24.540300     204.0000     183.8000     181.8500
        1229    24.552500     183.0000     183.8200     181.8400
        1230    24.564800     192.0000     183.8400     181.8200
        1231    24.577000     190.0000     183.8700     181.8000
        1232    24.589300     213.0000     183.9000     181.7800
        1233    24.601500     150.0000     183.9300     181.7600
        1234    24.613800     187.0000     183.9600     181.7500
        1235    24.626000     191.0000     184.0000     181.7300
        1236    24.638300     181.0000     184.0400     181.7100
        1237    24.650500     178.0000     184.0800     181.6900
        1238    24.662800     174.0000     184.1200     181.6700
        1239    24.675000     192.0000     184.1700     181.6500
        1240    24.687300     190.0000     184.2200     181.6300
        1241    24.699500     183.0000     184.2800     181.6100
        1242    24.711800     187.0000     184.3400     181.5900
        1243    24.724000     162.0000     184.4000     181.5700
        1244    24.736300     157.0000     184.4600     181.5500
        1245    24.748500     180.0000     184.5400     181.5300
        1246    24.760800     193.0000     184.6200     181.5100
        1247    24.773000     194.0000     184.7000     181.4900
        1248    24.785300     194.0000     184.7900     181.4700
        1249    24.797500     184.0000     184.8900     181.4500
        1250    24.809800     195.0000     184.9900     181.4300
        1251    24.822000     182.0000     185.1100     181.4000
        1252    24.834300     193.0000     185.2200     181.3800
        1253    24.846500     202.0000     185.3500     181.3600
        1254    24.858800     167.0000     185.4800     181.3400
        1255    24.871000     186.0000     185.6300     181.3200
        1256    24.883300     181.0000     185.7800     181.2900
        1257    24.895500     206.0000     185.9400     181.2700
        1258    24.907800     170.0000     186.1000     181.2500
        1259    24.920100     178.0000     186.2800     181.2200
        1260    24.932300     206.0000     186.4600     181.2000
        1261    24.944600     224.0000     186.6500     181.1800
        1262    24.956800     173.0000     186.8500     181.1500
        1263    24.969100     199.0000     187.0500     181.1300
        1264    24.981300     191.0000     187.2500     181.1000
        1265    24.993600     187.0000     187.4600     181.0800
        1266    25.005800     156.0000     187.6700     181.0600
        1267    25.018100     208.0000     187.8700     181.0300
        1268    25.030300     177.0000     188.0800     181.0100
        1269    25.042600     198.0000     188.2700     180.9800
        1270    25.054800     173.0000     188.4600     180.9600
        1271    25.067100     199.0000     188.6400     180.9300
        1272    25.079300     202.0000     188.8000     180.9000
        1273    25.091600     171.0000     188.9500     180.8800
        1274    25.103800     173.0000     189.0900     180.8500
        1275    25.116100     196.0000     189.2000     180.8300
        1276    25.128300     196.0000     189.3000     180.8000
        1277    25.140600     192.0000     189.3700     180.7700
        1278    25.152800     185.0000     189.4200     180.7500
        1279    25.165100     196.0000     189.4500     180.7200
        1280    25.177300     179.0000     189.4700     180.6900
        1281    25.189600     197.0000     189.4700     180.6600
        1282    25.201800     219.0000     189.4500     180.6400
        1283    25.214100     171.0000     189.4200     180.6100
        1284    25.226300     190.0000     189.3800     180.5800
        1285    25.238600     180.0000     189.3300     180.5500
        1286    25.250800     177.0000     189.2800     180.5200
        1287    25.263100     216.0000     189.2300     180.4900
        1288    25.275300     200.0000     189.1900     180.4600
        1289    25.287600     210.0000     189.1500     180.4400
        1290    25.299800     175.0000     189.1300     180.4100
        1291    25.312100     180.0000     189.1200     180.3800
        1292    25.324300     182.0000     189.1300     180.3500
        1293    25.336600     161.0000     189.1700     180.3200
        1294    25.348800     198.0000     189.2300     180.2900
        1295    25.361100     183.0000     189.3200     180.2600
        1296    25.373300     188.0000     189.4600     180.2300
        1297    25.385600     185.0000     189.6400     180.1900
        1298    25.397800     195.0000     189.8600     180.1600
        1299    25.410100     195.0000     190.1500     180.1300
        1300    25.422300     175.0000     190.5100     180.1000
        1301    25.434600     179.0000     190.9400     180.0700
        1302    25.446800     166.0000     191.4800     180.0400
        1303    25.459100     193.0000     192.1500     180.0100
        1304    25.471300     214.0000     193.0000     179.9700
        1305    25.483600     212.0000     194.1200     179.9400
        1306    25.495800     182.0000     195.6100     179.9100
        1307    25.508100     220.0000     197.6400     179.8800
        1308    25.520300     187.0000     200.1500     179.8400
        1309    25.532600     181.0000     202.7900     179.8100
        1310    25.544800     219.0000     205.7200     179.7800
        1311    25.557100     208.0000     209.1100     179.7400
        1312    25.569400     217.0000     212.8700     179.7100
        1313    25.581600     217.0000     215.4500     179.6800
        1314    25.593900     204.0000     217.1600     179.6400
        1315    25.606100     220.0000     220.5400     179.6100
        1316    25.618400     232.0000     226.2600     179.5700
        1317    25.630600     211.0000     234.0200     179.5400
        1318    25.642900     243.0000     243.4800     179.5000
        1319    25.655100     234.0000     255.3100     179.4700
        1320    25.667400     289.0000     272.3100     179.4300
        1321    25.679600     292.0000     297.8600     179.4000
        1322    25.691900     338.0000     336.2200     179.3600
        1323    25.704100     378.0000     393.2500     179.3300
        1324    25.716400     466.0000     474.1600     179.2900
        1325    25.728600     550.0000     576.6500     179.2500
        1326    25.740900     707.0000     688.1900     179.2200
        1327    25.753100     745.0000     800.3500     179.1800
        1328    25.765400     850.0000     910.5300     179.1500
        1329    25.777600     992.0000     993.1900     179.1100
        1330    25.789900     951.0000     996.3200     179.0700
        1331    25.802100     869.0000     907.1500     179.0300
        1332    25.814400     796.0000     793.7500     179.0000
        1333    25.826600     683.0000     717.9000     178.9600
        1334    25.838900     649.0000     675.8500     178.9200
        1335    25.851100     565.0000     627.3700     178.8800
        1336    25.863400     576.0000     543.9600     178.8400
        1337    25.875600     442.0000     443.8300     178.8100
        1338    25.887900     352.0000     362.3100     178.7700
        1339    25.900100     321.0000     309.4800     178.7300
        1340    25.912400     246.0000     277.9000     178.6900
        1341    25.924600     237.0000     259.1700     178.6500
        1342    25.936900     267.0000     248.1100     178.6100
        1343    25.949100     235.0000     241.8700     178.5700
        1344    25.961400     233.0000     238.9500     178.5300
        1345    25.973600     241.0000     238.5300     178.4900
        1346    25.985900     259.0000     240.2000     178.4500
        1347    25.998100     280.0000     243.8200     178.4100
        1348    26.010400     255.0000     249.4500     178.3700
        1349    26.022600     264.0000     257.3600     178.3300
        1350    26.034900     269.0000     267.9800     178.2900
        1351    26.047100     306.0000     281.4100     178.2500
        1352    26.059400     309.0000     296.3700     178.2000
        1353    26.071600     321.0000     310.9000     178.1600
        1354    26.083900     307.0000     324.7800     178.1200
        1355    26.096100     332.0000     337.3900     178.0800
        1356    26.108400     354.0000     343.7400     178.0400
        1357    26.120600     351.0000     337.6200     177.9900
        1358    26.132900     304.0000     322.7100     177.9500
        1359    26.145100     311.0000     309.2700     177.9100
        1360    26.157400     318.0000     300.4600     177.8700
        1361    26.169600     295.0000     293.0100     177.8200
        1362    26.181900     254.0000     282.0600     177.7800
        1363    26.194200     257.0000     266.6400     177.7400
        1364    26.206400     236.0000     251.4500     177.6900
        1365    26.218700     252.0000     239.8000     177.6500
        1366    26.230900     229.0000     231.4400     177.6100
        1367    26.243200     225.0000     225.3700     177.5600
        1368    26.255400     250.0000     221.0600     177.5200
        1369    26.267700     187.0000     218.3300     177.4700
        1370    26.279900     222.0000     217.2400     177.4300
        1371    26.292200     204.0000     218.1400     177.3800
        1372    26.304400     199.0000     221.7300     177.3400
        1373    26.316700     206.0000     229.0600     177.2900
        1374    26.328900     238.0000     240.3000     177.2500
        1375    26.341200     262.0000     253.3700     177.2000
        1376    26.353400     285.0000     269.3600     177.1600
        1377    26.365700     283.0000     291.8100     177.1100
        1378    26.377900     351.0000     318.5200     177.0600
        1379    26.390200     332.0000     337.1600     177.0200
        1380    26.402400     354.0000     343.2600     176.9700
        1381    26.414700     350.0000     353.2700     176.9200
        1382    26.426900     348.0000     371.4500     176.8800
        1383    26.439200     344.0000     382.6900     176.8300
        1384    26.451400     375.0000     368.5600     176.7800
        1385    26.463700     301.0000     333.5900     176.7300
        1386    26.475900     276.0000     304.2700     176.6900
        1387    26.488200     288.0000     291.5600     176.6400
        1388    26.500400     293.0000     286.6000     176.5900
        1389    26.512700     237.0000     277.4600     176.5400
        1390    26.524900     241.0000     261.3100     176.4900
        1391    26.537200     245.0000     247.2800     176.4500
        1392    26.549400     269.0000     240.7600     176.4000
        1393    26.561700     261.0000     239.4200     176.3500
        1394    26.573900     258.0000     242.0600     176.3000
        1395    26.586200     251.0000     248.8200     176.2500
        1396    26.598400     255.0000     255.8400     176.2000
        1397    26.610700     280.0000     253.0700     176.1500
        1398    26.622900     205.0000     239.2800     176.1000
        1399    26.635200     251.0000     229.6000     176.0500
        1400    26.647400     210.0000     228.2700     176.0000
        1401    26.659700     248.0000     230.8600     175.9500
        1402    26.671900     255.0000     232.0200     175.9000
        1403    26.684200     211.0000     227.7100     175.8500
        1404    26.696400     251.0000     221.1600     175.8000
        1405    26.708700     197.0000     214.2200     175.7500
        1406    26.720900     209.0000     205.7600     175.7000
        1407    26.733200     197.0000     199.8000     175.6400
        1408    26.745400     202.0000     197.2200     175.5900
        1409    26.757700     207.0000     196.4300     175.5400
        1410    26.769900     217.0000     195.2900     175.4900
        1411    26.782200     220.0000     191.9100     175.4400
        1412    26.794400     195.0000     187.8500     175.3800
        1413    26.806700     202.0000     185.2100     175.3300
        1414    26.818900     223.0000     183.7200     175.2800
        1415    26.831200     183.0000     182.8200     175.2300
        1416    26.843500     191.0000     182.2200     175.1700
        1417    26.855700     186.0000     181.8000     175.1200
        1418    26.868000     152.0000     181.4900     175.0700
        1419    26.880200     189.0000     181.2600     175.0100
        1420    26.892500     213.0000     181.1000     174.9600
        1421    26.904700     176.0000     181.0000     174.9100
        1422    26.917000     161.0000     180.9600     174.8500
        1423    26.929200     155.0000     181.0100     174.8000
        1424    26.941500     181.0000     181.1900     174.7400
        1425    26.953700     200.0000     181.5500     174.6900
        1426    26.966000     205.0000     182.2100     174.6400
        1427    26.978200     185.0000     183.1100     174.5800
        1428    26.990500     187.0000     183.9800     174.5300
        1429    27.002700     181.0000     184.8800     174.4700
        1430    27.015000     183.0000     185.9600     174.4100
        1431    27.027200     205.0000     186.8400     174.3600
        1432    27.039500     201.0000     186.4600     174.3000
        1433    27.051700     183.0000     184.9300     174.2500
        1434    27.064000     206.0000     183.8500     174.1900
        1435    27.076200     184.0000     183.5600     174.1400
        1436    27.088500     183.0000     183.6600     174.0800
        1437    27.100700     197.0000     183.5800     174.0200
        1438    27.113000     157.0000     182.7900     173.9700
        1439    27.125200     158.0000     181.8200     173.9100
        1440    27.137500     173.0000     181.2700     173.8500
        1441    27.149700     188.0000     181.0600     173.8000
        1442    27.162000     159.0000     181.0400     173.7400
        1443    27.174200     198.0000     181.1400     173.6800
        1444    27.186500     172.0000     181.3200     173.6200
        1445    27.198700     198.0000     181.5800     173.5700
        1446    27.211000     173.0000     181.9100     173.5100
        1447    27.223200     195.0000     182.3400     173.4500
        1448    27.235500     185.0000     182.8700     173.3900
        1449    27.247700     163.0000     183.5300     173.3300
        1450    27.260000     165.0000     184.3400     173.2700
        1451    27.272200     201.0000     185.3500     173.2200
        1452    27.284500     191.0000     186.6600     173.1600
        1453    27.296700     179.0000     188.4300     173.1000
        1454    27.309000     175.0000     190.6900     173.0400
        1455    27.321200     196.0000     194.2600     172.9800
        1456    27.333500     203.0000     199.5400     172.9200
        1457    27.345700     205.0000     207.0600     172.8600
        1458    27.358000     196.0000     216.5900     172.8000
        1459    27.370200     216.0000     227.0300     172.7400
        1460    27.382500     242.0000     237.7900     172.6800
        1461    27.394700     199.0000     248.5200     172.6200
        1462    27.407000     276.0000     256.2600     172.5600
        1463    27.419200     273.0000     255.9800     172.5000
        1464    27.431500     253.0000     247.7500     172.4400
        1465    27.443700     226.0000     238.9200     172.3800
        1466    27.456000     198.0000     234.6000     172.3200
        1467    27.468200     205.0000     234.0000     172.2500
        1468    27.480500     224.0000     233.4400     172.1900
        1469    27.492800     209.0000     229.7700     172.1300
        1470    27.505000     213.0000     224.1300     172.0700
        1471    27.517300     199.0000     220.3800     172.0100
        1472    27.529500     219.0000     220.2600     171.9500
        1473    27.541800     203.0000     223.4600     171.8800
        1474    27.554000     216.0000     229.4100     171.8200
        1475    27.566300     232.0000     237.9400     171.7600
        1476    27.578500     232.0000     249.4200     171.7000
        1477    27.590800     254.0000     264.8700     171.6300
        1478    27.603000     268.0000     286.4000     171.5700
        1479    27.615300     353.0000     317.9700     171.5100
        1480    27.627500     371.0000     366.5200     171.4400
        1481    27.639800     449.0000     442.8700     171.3800
        1482    27.652000     543.0000     559.7300     171.3200
        1483    27.664300     742.0000     720.5400     171.2500
        1484    27.676500     916.0000     905.7500     171.1900
        1485    27.688800    1187.0000    1096.1200     171.1300
        1486    27.701000    1329.0000    1294.2000     171.0600
        1487    27.713300    1553.0000    1468.1500     171.0000
        1488    27.725500    1434.0000    1511.6400     170.9300
        1489    27.737800    1405.0000    1359.5600     170.8700
        1490    27.750000    1131.0000    1136.5500     170.8100
        1491    27.762300     979.0000     991.9700     170.7400
        1492    27.774500     889.0000     941.0800     170.6800
        1493    27.786800     959.0000     917.6400     170.6100
        1494    27.799000     799.0000     835.7200     170.5500
        1495    27.811300     687.0000     672.4800     170.4800
        1496    27.823500     476.0000     502.3100     170.4100
        1497    27.835800     363.0000     384.0100     170.3500
        1498    27.848000     282.0000     314.3700     170.2800
        1499    27.860300     280.0000     273.7700     170.2200
        1500    27.872500     237.0000     248.8200     170.1500
        1501    27.884800     229.0000     232.5100     170.0900
        1502    27.897000     193.0000     221.2400     170.0200
        1503    27.909300     188.0000     213.0800     169.9500
        1504    27.921500     197.0000     206.9700     169.8900
        1505    27.933800     189.0000     202.2500     169.8200
        1506    27.946000     175.0000     198.5100     169.7500
        1507    27.958300     198.0000     195.5100     169.6900
        1508    27.970500     188.0000     193.0500     169.6200
        1509    27.982800     193.0000     191.0200     169.5500
        1510    27.995000     188.0000     189.3100     169.4800
        1511    28.007300     187.0000     187.8700     169.4200
        1512    28.019500     182.0000     186.6400     169.3500
        1513    28.031800     178.0000     185.6000     169.2800
        1514    28.044000     177.0000     184.7000     169.2100
        1515    28.056300     204.0000     183.9200     169.1500
        1516    28.068500     169.0000     183.2600     169.0800
        1517    28.080800     188.0000     182.6800     169.0100
        1518    28.093000     187.0000     182.1900     168.9400
        1519    28.105300     198.0000     181.7700     168.8700
        1520    28.117500     195.0000     181.4100     168.8000
        1521    28.129800     159.0000     181.1100     168.7300
        1522    28.142100     183.0000     180.8600     168.6700
        1523    28.154300     198.0000     180.6500     168.6000
        1524    28.166600     182.0000     180.4900     168.5300
        1525    28.178800     163.0000     180.3600     168.4600
        1526    28.191100     211.0000     180.2700     168.3900
        1527    28.203300     206.0000     180.2100     168.3200
        1528    28.215600     187.0000     180.1700     168.2500
        1529    28.227800     170.0000     180.1600     168.1800
        1530    28.240100     171.0000     180.1800     168.1100
        1531    28.252300     195.0000     180.2100     168.0400
        1532    28.264600     187.0000     180.2700     167.9700
        1533    28.276800     196.0000     180.3400     167.9000
        1534    28.289100     169.0000     180.4400     167.8300
        1535    28.301300     213.0000     180.5600     167.7600
        1536    28.313600     227.0000     180.7000     167.6900
        1537    28.325800     193.0000     180.8800     167.6200
        1538    28.338100     190.0000     181.0800     167.5500
        1539    28.350300     189.0000     181.3100     167.4800
        1540    28.362600     202.0000     181.5600     167.4000
        1541    28.374800     180.0000     181.8500     167.3300
        1542    28.387100     164.0000     182.1500     167.2600
        1543    28.399300     230.0000     182.4300     167.1900
        1544    28.411600     214.0000     182.7600     167.1200
        1545    28.423800     180.0000     183.2900     167.0500
        1546    28.436100     186.0000     184.1700     166.9800
        1547    28.448300     181.0000     185.6200     166.9000
        1548    28.460600     197.0000     187.8300     166.8300
        1549    28.472800     198.0000     190.5300     166.7600
        1550    28.485100     200.0000     193.1200     166.6900
        1551    28.497300     215.0000     195.9700     166.6200
        1552    28.509600     217.0000     199.2500     166.5400
        1553    28.521800     206.0000     201.1800     166.4700
        1554    28.534100     236.0000     198.9100     166.4000
        1555    28.546300     221.0000     194.7400     166.3200
        1556    28.558600     177.0000     192.7200     166.2500
        1557    28.570800     207.0000     192.9600     166.1800
        1558    28.583100     201.0000     194.6100     166.1100
        1559    28.595300     189.0000     196.2600     166.0300
        1560    28.607600     183.0000     196.3200     165.9600
        1561    28.619800     192.0000     195.7800     165.8900
        1562    28.632100     212.0000     196.3900     165.8100
        1563    28.644300     208.0000     197.7000     165.7400
        1564    28.656600     205.0000     198.2700     165.6600
        1565    28.668800     177.0000     196.7600     165.5900
        1566    28.681100     219.0000     193.5700     165.5200
        1567    28.693300     198.0000     190.5100     165.4400
        1568    28.705600     210.0000     188.6300     165.3700
        1569    28.717800     177.0000     187.6100     165.2900
        1570    28.730100     178.0000     186.5400     165.2200
        1571    28.742300     203.0000     184.6000     165.1500
        1572    28.754600     175.0000     181.9700     165.0700
        1573    28.766800     196.0000     179.5700     165.0000
        1574    28.779100     209.0000     177.9700     164.9200
        1575    28.791400     181.0000     177.0800     164.8500
        1576    28.803600     181.0000     176.6000     164.7700
        1577    28.815900     187.0000     176.3600     164.7000
        1578    28.828100     171.0000     176.3400     164.6200
        1579    28.840400     165.0000     176.3400     164.5500
        1580    28.852600     172.0000     175.8300     164.4700
        1581    28.864900     192.0000     174.7700     164.4000
        1582    28.877100     207.0000     173.9100     164.3200
        1583    28.889400     165.0000     173.4400     164.2400
        1584    28.901600     167.0000     173.2200     164.1700
        1585    28.913900     182.0000     173.0400     164.0900
        1586    28.926100     183.0000     172.6100     164.0200
        1587    28.938400     163.0000     171.9000     163.9400
        1588    28.950600     186.0000     171.2900     163.8600
        1589    28.962900     185.0000     170.8800     163.7900
        1590    28.975100     157.0000     170.5900     163.7100
        1591    28.987400     197.0000     170.3600     163.6400
        1592    28.999600     167.0000     170.1700     163.5600
        1593    29.011900     181.0000     170.0000     163.4800
        1594    29.024100     173.0000     169.8500     163.4100
        1595    29.036400     184.0000     169.7200     163.3300
        1596    29.048600     168.0000     169.6000     163.2500
        1597    29.060900     141.0000     169.4900     163.1800
        1598    29.073100     207.0000     169.3900     163.1000
        1599    29.085400     171.0000     169.3000     163.0200
        1600    29.097600     180.0000     169.2100     162.9400
        1601    29.109900     179.0000     169.1400     162.8700
        1602    29.122100     180.0000     169.0800     162.7900
        1603    29.134400     198.0000     169.0300     162.7100
        1604    29.146600     158.0000     168.9900     162.6300
        1605    29.158900     164.0000     168.9600     162.5600
        1606    29.171100     163.0000     168.9400     162.4800
        1607    29.183400     173.0000     168.9400     162.4000
        1608    29.195600     167.0000     168.9500     162.3200
        1609    29.207900     172.0000     168.9800     162.2500
        1610    29.220100     182.0000     169.0300     162.1700
        1611    29.232400     159.0000     169.1000     162.0900
        1612    29.244600     164.0000     169.2100     162.0100
        1613    29.256900     157.0000     169.3400     161.9300
        1614    29.269100     173.0000     169.5200     161.8500
        1615    29.281400     161.0000     169.7500     161.7800
        1616    29.293600     196.0000     170.0300     161.7000
        1617    29.305900     187.0000     170.3900     161.6200
        1618    29.318100     190.0000     170.8400     161.5400
        1619    29.330400     171.0000     171.3900     161.4600
        1620    29.342600     183.0000     172.0500     161.3800
        1621    29.354900     162.0000     172.8900     161.3000
        1622    29.367100     184.0000     173.9600     161.2200
        1623    29.379400     169.0000     175.2800     161.1500
        1624    29.391600     202.0000     176.9000     161.0700
        1625    29.403900     183.0000     178.9000     160.9900
        1626    29.416200     183.0000     181.4500     160.9100
        1627    29.428400     190.0000     184.9200     160.8300
        1628    29.440700     199.0000     190.0200     160.7500
        1629    29.452900     179.0000     198.0400     160.6700
        1630    29.465200     231.0000     210.9700     160.5900
        1631    29.477400     232.0000     231.1900     160.5100
        1632    29.489700     246.0000     259.7700     160.4300
        1633    29.501900     291.0000     293.8400     160.3500
        1634    29.514200     354.0000     329.9400     160.2700
        1635    29.526400     377.0000     367.9600     160.1900
        1636    29.538700     359.0000     401.6300     160.1100
        1637    29.550900     403.0000     410.6800     160.0300
        1638    29.563200     360.0000     382.1200     159.9500
        1639    29.575400     342.0000     339.4000     159.8700
        1640    29.587700     313.0000     311.4200     159.7900
        1641    29.599900     323.0000     302.3100     159.7100
        1642    29.612200     290.0000     302.2900     159.6300
        1643    29.624400     276.0000     296.1000     159.5500
        1644    29.636700     267.0000     272.6300     159.4700
        1645    29.648900     223.0000     239.7100     159.3900
        1646    29.661200     222.0000     212.8600     159.3100
        1647    29.673400     175.0000     196.2100     159.2300
        1648    29.685700     171.0000     186.6000     159.1500
        1649    29.697900     168.0000     180.8800     159.0700
        1650    29.710200     145.0000     177.2800     158.9900
        1651    29.722400     160.0000     174.8600     158.9000
        1652    29.734700     167.0000     173.1700     158.8200
        1653    29.746900     158.0000     171.9400     158.7400
        1654    29.759200     156.0000     171.0100     158.6600
        1655    29.771400     191.0000     170.3100     158.5800
        1656    29.783700     175.0000     169.7700     158.5000
        1657    29.795900     189.0000     169.3700     158.4200
        1658    29.808200     178.0000     169.0900     158.3400
        1659    29.820400     162.0000     168.9200     158.2600
        1660    29.832700     185.0000     168.8700     158.1700
        1661    29.844900     186.0000     168.8900     158.0900
        1662    29.857200     164.0000     169.0000     158.0100
        1663    29.869400     171.0000     169.2200     157.9300
        1664    29.881700     181.0000     169.4300     157.8500
        1665    29.893900     193.0000     169.4500     157.7700
        1666    29.906200     172.0000     169.4000     157.6800
        1667    29.918400     170.0000     169.4600     157.6000
        1668    29.930700     174.0000     169.4700     157.5200
        1669    29.942900     176.0000     169.3400     157.4400
        1670    29.955200     172.0000     169.2800     157.3600
        1671    29.967400     160.0000     169.3300     157.2700
        1672    29.979700     165.0000     169.4200     157.1900
        1673    29.991900     197.0000     169.6500     157.1100
        1674    30.004200     157.0000     169.9600     157.0300
        1675    30.016400     181.0000     170.2700     156.9500
        1676    30.028700     161.0000     170.6800     156.8600
        1677    30.041000     186.0000     171.3100     156.7800
        1678    30.053200     190.0000     172.2000     156.7000
        1679    30.065500     165.0000     173.4500     156.6200
        1680    30.077700     184.0000     175.3000     156.5400
        1681    30.090000     186.0000     178.1700     156.4500
        1682    30.102200     170.0000     182.6900     156.3700
        1683    30.114500     192.0000     189.4500     156.2900
        1684    30.126700     193.0000     197.9400     156.2100
        1685    30.139000     215.0000     207.7700     156.1200
        1686    30.151200     209.0000     220.1900     156.0400
        1687    30.163500     201.0000     235.0900     155.9600
        1688    30.175700     271.0000     244.5800     155.8700
        1689    30.188000     262.0000     244.6300     155.7900
        1690    30.200200     241.0000     244.8400     155.7100
        1691    30.212500     235.0000     246.6400     155.6300
        1692    30.224700     217.0000     240.2000     155.5400
        1693    30.237000     233.0000     229.1700     155.4600
        1694    30.249200     207.0000     222.2500     155.3800
        1695    30.261500     229.0000     216.0400     155.2900
        1696    30.273700     210.0000     210.6600     155.2100
        1697    30.286000     198.0000     207.6600     155.1300
        1698    30.298200     180.0000     202.2400     155.0500
        1699    30.310500     202.0000     193.0700     154.9600
        1700    30.322700     171.0000     186.0000     154.8800
        1701    30.335000     188.0000     182.8400     154.8000
        1702    30.347200     173.0000     182.4800     154.7100
        1703    30.359500     179.0000     184.3200     154.6300
        1704    30.371700     219.0000     187.9100     154.5500
        1705    30.384000     197.0000     192.0700     154.4600
        1706    30.396200     211.0000     196.6700     154.3800
        1707    30.408500     210.0000     202.2300     154.3000
        1708    30.420700     247.0000     206.7300     154.2100
        1709    30.433000     219.0000     204.9600     154.1300
        1710    30.445200     196.0000     197.6100     154.0500
        1711    30.457500     180.0000     192.5600     153.9600
        1712    30.469700     179.0000     191.1800     153.8800
        1713    30.482000     187.0000     192.0600     153.8000
        1714    30.494200     171.0000     193.6400     153.7100
        1715    30.506500     221.0000     193.2200     153.6300
        1716    30.518700     201.0000     189.3000     153.5500
        1717    30.531000     190.0000     185.2300     153.4600
        1718    30.543200     182.0000     183.1700     153.3800
        1719    30.555500     191.0000     182.5500     153.2900
        1720    30.567700     184.0000     182.7300     153.2100
        1721    30.580000     184.0000     183.4400     153.1300
        1722    30.592200     205.0000     184.5400     153.0400
        1723    30.604500     178.0000     185.8800     152.9600
        1724    30.616700     177.0000     187.4200     152.8800
        1725    30.629000     176.0000     189.2100     152.7900
        1726    30.641200     197.0000     191.1000     152.7100
        1727    30.653500     192.0000     192.6200     152.6200
        1728    30.665700     203.0000     193.7700     152.5400
        1729    30.678000     181.0000     195.3400     152.4600
        1730    30.690300     199.0000     197.5500     152.3700
        1731    30.702500     205.0000     200.3200     152.2900
        1732    30.714800     224.0000     203.5700     152.2100
        1733    30.727000     219.0000     207.1500     152.1200
        1734    30.739300     200.0000     210.9900     152.0400
        1735    30.751500     211.0000     215.5000     151.9500
        1736    30.763800     209.0000     221.1200     151.8700
        1737    30.776000     217.0000     228.0300     151.7900
        1738    30.788300     232.0000     236.4200     151.7000
        1739    30.800500     232.0000     246.5500     151.6200
        1740    30.812800     232.0000     258.7300     151.5300
        1741    30.825000     269.0000     273.2700     151.4500
        1742    30.837300     285.0000     290.5900     151.3700
        1743    30.849500     259.0000     311.3500     151.2800
        1744    30.861800     342.0000     336.7900     151.2000
        1745    30.874000     375.0000     369.3200     151.1100
        1746    30.886300     444.0000     413.6200     151.0300
        1747    30.898500     464.0000     478.2500     150.9500
        1748    30.910800     553.0000     577.2300     150.8600
        1749    30.923000     745.0000     729.6700     150.7800
        1750    30.935300     954.0000     954.3200     150.6900
        1751    30.947500    1229.0000    1252.8500     150.6100
        1752    30.959800    1594.0000    1598.0200     150.5200
        1753    30.972000    1926.0000    1963.1400     150.4400
        1754    30.984300    2355.0000    2324.9100     150.3600
        1755    30.996500    2542.0000    2587.8200     150.2700
        1756    31.008800    2638.0000    2581.4800     150.1900
        1757    31.021000    2309.0000    2278.8400     150.1000
        1758    31.033300    1913.0000    1913.2900     150.0200
        1759    31.045500    1653.0000    1685.6100     149.9400
        1760    31.057800    1605.0000    1609.0000     149.8500
        1761    31.070000    1501.0000    1601.4900     149.7700
        1762    31.082300    1479.0000    1541.6700     149.6800
        1763    31.094500    1299.0000    1339.5600     149.6000
        1764    31.106800     974.0000    1044.0500     149.5200
        1765    31.119000     780.0000     780.1100     149.4300
        1766    31.131300     536.0000     600.6500     149.3500
        1767    31.143500     478.0000     490.7300     149.2600
        1768    31.155800     394.0000     425.1800     149.1800
        1769    31.168000     344.0000     382.9900     149.0900
        1770    31.180300     311.0000     355.6400     149.0100
        1771    31.192500     339.0000     337.3100     148.9300
        1772    31.204800     311.0000     324.5500     148.8400
        1773    31.217000     316.0000     315.5400     148.7600
        1774    31.229300     256.0000     309.3900     148.6700
        1775    31.241500     300.0000     305.3800     148.5900
        1776    31.253800     311.0000     302.9100     148.5100
        1777    31.266000     293.0000     301.5600     148.4200
        1778    31.278300     300.0000     301.0300     148.3400
        1779    31.290500     299.0000     301.1100     148.2500
        1780    31.302800     300.0000     301.6200     148.1700
        1781    31.315000     312.0000     302.4400     148.0900
        1782    31.327300     317.0000     303.4500     148.0000
        1783    31.339600     304.0000     304.5500     147.9200
        1784    31.351800     337.0000     305.6500     147.8300
        1785    31.364100     306.0000     306.6500     147.7500
        1786    31.376300     335.0000     307.5000     147.6700
        1787    31.388600     332.0000     308.1000     147.5800
        1788    31.400800     323.0000     308.2400     147.5000
        1789    31.413100     345.0000     307.8500     147.4100
        1790    31.425300     310.0000     307.1900     147.3300
        1791    31.437600     293.0000     306.3200     147.2500
        1792    31.449800     305.0000     305.1800     147.1600
        1793    31.462100     312.0000     303.7400     147.0800
        1794    31.474300     299.0000     301.9200     146.9900
        1795    31.486600     288.0000     299.6700     146.9100
        1796    31.498800     293.0000     297.0800     146.8300
        1797    31.511100     286.0000     294.2800     146.7400
        1798    31.523300     260.0000     291.3200     146.6600
        1799    31.535600     304.0000     288.1900     146.5700
        1800    31.547800     317.0000     284.9300     146.4900
        1801    31.560100     280.0000     281.5800     146.4100
        1802    31.572300     274.0000     278.1500     146.3200
        1803    31.584600     302.0000     274.6900     146.2400
        1804    31.596800     274.0000     271.2500     146.1600
        1805    31.609100     252.0000     267.8300     146.0700
        1806    31.621300     284.0000     264.4900     145.9900
        1807    31.633600     238.0000     261.2500     145.9100
        1808    31.645800     265.0000     258.1300     145.8200
        1809    31.658100     251.0000     255.1500     145.7400
        1810    31.670300     235.0000     252.3400     145.6500
        1811    31.682600     257.0000     249.7100     145.5700
        1812    31.694800     240.0000     247.2700     145.4900
        1813    31.707100     213.0000     245.0300     145.4000
        1814    31.719300     252.0000     243.0200     145.3200
        1815    31.731600     243.0000     241.2300     145.2400
        1816    31.743800     252.0000     239.6700     145.1500
        1817    31.756100     244.0000     238.3500     145.0700
        1818    31.768300     233.0000     237.2800     144.9900
        1819    31.780600     261.0000     236.4500     144.9000
        1820    31.792800     258.0000     235.8800     144.8200
        1821    31.805100     264.0000     235.5700     144.7400
        1822    31.817300     253.0000     235.5300     144.6500
        1823    31.829600     263.0000     235.7600     144.5700
        1824    31.841800     241.0000     236.2700     144.4900
        1825    31.854100     260.0000     237.0600     144.4000
        1826    31.866300     229.0000     238.1400     144.3200
        1827    31.878600     243.0000     239.5200     144.2400
        1828    31.890800     246.0000     241.2200     144.1500
        1829    31.903100     255.0000     243.2300     144.0700
        1830    31.915300     270.0000     245.5800     143.9900
        1831    31.927600     266.0000     248.2500     143.9100
        1832    31.939800     246.0000     251.2700     143.8200
        1833    31.952100     240.0000     254.6300     143.7400
        1834    31.964400     275.0000     258.3500     143.6600
        1835    31.976600     278.0000     262.4300     143.5700
        1836    31.988900     265.0000     266.8500     143.4900
        1837    32.001100     269.0000     271.6200     143.4100
        1838    32.013400     276.0000     276.7300     143.3300
        1839    32.025600     271.0000     282.1700     143.2400
        1840    32.037900     325.0000     287.8900     143.1600
        1841    32.050100     286.0000     293.8900     143.0800
        1842    32.062400     296.0000     300.1100     142.9900
        1843    32.074600     305.0000     306.5200     142.9100
        1844    32.086900     316.0000     313.0600     142.8300
        1845    32.099100     320.0000     319.6700     142.7500
        1846    32.111400     336.0000     326.2900     142.6600
        1847    32.123600     322.0000     332.8500     142.5800
        1848    32.135900     344.0000     339.2800     142.5000
        1849    32.148100     336.0000     345.5400     142.4200
        1850    32.160400     352.0000     351.5600     142.3300
        1851    32.172600     346.0000     357.3000     142.2500
        1852    32.184900     441.0000     362.5400     142.1700
        1853    32.197100     372.0000     367.6700     142.0900
        1854    32.209400     389.0000     372.4600     142.0100
        1855    32.221600     394.0000     376.9300     141.9200
        1856    32.233900     378.0000     381.1300     141.8400
        1857    32.246100     395.0000     385.2100     141.7600
        1858    32.258400     393.0000     389.5300     141.6800
        1859    32.270600     394.0000     394.7900     141.6000
        1860    32.282900     368.0000     402.3200     141.5100
        1861    32.295100     416.0000     414.3900     141.4300
        1862    32.307400     471.0000     434.2900     141.3500
        1863    32.319600     446.0000     465.7400     141.2700
        1864    32.331900     484.0000     510.4600     141.1900
        1865    32.344100     529.0000     565.3400     141.1100
        1866    32.356400     644.0000     626.0800     141.0200
        1867    32.368600     721.0000     688.8900     140.9400
        1868    32.380900     795.0000     737.9700     140.8600
        1869    32.393100     743.0000     741.3700     140.7800
        1870    32.405400     729.0000     687.0500     140.7000
        1871    32.417600     638.0000     613.3400     140.6200
        1872    32.429900     613.0000     560.6300     140.5400
        1873    32.442100     532.0000     537.5400     140.4500
        1874    32.454400     521.0000     534.0500     140.3700
        1875    32.466600     506.0000     530.6900     140.2900
        1876    32.478900     490.0000     506.2000     140.2100
        1877    32.491100     495.0000     457.2800     140.1300
        1878    32.503400     438.0000     403.8300     140.0500
        1879    32.515600     374.0000     362.3100     139.9700
        1880    32.527900     369.0000     335.5500     139.8900
        1881    32.540100     314.0000     319.3800     139.8100
        1882    32.552400     295.0000     307.0600     139.7200
        1883    32.564600     281.0000     292.6800     139.6400
        1884    32.576900     311.0000     278.3200     139.5600
        1885    32.589100     237.0000     268.0000     139.4800
        1886    32.601400     256.0000     260.9200     139.4000
        1887    32.613600     273.0000     255.8500     139.3200
        1888    32.625900     223.0000     251.7800     139.2400
        1889    32.638200     241.0000     246.8600     139.1600
        1890    32.650400     221.0000     239.6700     139.0800
        1891    32.662700     264.0000     232.2800     139.0000
        1892    32.674900     234.0000     226.5700     138.9200
        1893    32.687200     220.0000     222.3600     138.8400
        1894    32.699400     217.0000     219.2800     138.7600
        1895    32.711700     216.0000     217.3400     138.6800
        1896    32.723900     236.0000     216.8100     138.6000
        1897    32.736200     201.0000     218.0400     138.5200
        1898    32.748400     234.0000     220.6500     138.4400
        1899    32.760700     251.0000     223.8100     138.3600
        1900    32.772900     230.0000     227.9900     138.2800
        1901    32.785200     215.0000     232.9300     138.2000
        1902    32.797400     236.0000     234.4700     138.1200
        1903    32.809700     237.0000     227.9000     138.0400
        1904    32.821900     222.0000     219.8400     137.9600
        1905    32.834200     233.0000     217.8400     137.8800
        1906    32.846400     215.0000     221.8700     137.8000
        1907    32.858700     253.0000     231.2100     137.7200
        1908    32.870900     230.0000     244.8700     137.6400
        1909    32.883200     270.0000     259.2800     137.5700
        1910    32.895400     275.0000     270.8100     137.4900
        1911    32.907700     274.0000     280.6400     137.4100
        1912    32.919900     281.0000     287.4200     137.3300
        1913    32.932200     252.0000     283.9800     137.2500
        1914    32.944400     251.0000     267.0700     137.1700
        1915    32.956700     251.0000     246.9100     137.0900
        1916    32.968900     241.0000     234.0600     137.0100
        1917    32.981200     217.0000     229.2700     136.9300
        1918    32.993400     206.0000     228.6500     136.8600
        1919    33.005700     182.0000     227.4500     136.7800
        1920    33.017900     224.0000     220.9100     136.7000
        1921    33.030200     204.0000     207.7800     136.6200
        1922    33.042400     174.0000     193.1700     136.5400
        1923    33.054700     156.0000     181.9800     136.4600
        1924    33.066900     167.0000     174.7300     136.3900
        1925    33.079200     178.0000     170.1100     136.3100
        1926    33.091400     154.0000     167.0300     136.2300
        1927    33.103700     155.0000     164.8200     136.1500
        1928    33.115900     170.0000     163.1500     136.0700
        1929    33.128200     182.0000     161.8300     136.0000
        1930    33.140400     178.0000     160.7500     135.9200
        1931    33.152700     167.0000     159.8400     135.8400
        1932    33.164900     162.0000     159.0700     135.7600
        1933    33.177200     157.0000     158.4100     135.6900
        1934    33.189400     150.0000     157.8500     135.6100
        1935    33.201700     170.0000     157.3800     135.5300
        1936    33.213900     154.0000     156.9800     135.4500
        1937    33.226200     174.0000     156.6700     135.3800
        1938    33.238400     167.0000     156.4500     135.3000
        1939    33.250700     154.0000     156.3200     135.2200
        1940    33.262900     193.0000     156.2900     135.1400
        1941    33.275200     164.0000     156.3800     135.0700
        1942    33.287500     172.0000     156.5800     134.9900
        1943    33.299700     157.0000     156.9100     134.9100
        1944    33.312000     173.0000     157.3800     134.8400
        1945    33.324200     172.0000     158.0300     134.7600
        1946    33.336500     171.0000     158.9700     134.6800
        1947    33.348700     173.0000     160.3600     134.6100
        1948    33.361000     170.0000     162.5300     134.5300
        1949    33.373200     162.0000     166.0100     134.4500
        1950    33.385500     187.0000     171.6100     134.3800
        1951    33.397700     180.0000     180.2000     134.3000
        1952    33.410000     230.0000     192.2900     134.2300
        1953    33.422200     230.0000     207.2900     134.1500
        1954    33.434500     230.0000     224.0300     134.0700
        1955    33.446700     247.0000     241.3400     134.0000
        1956    33.459000     250.0000     255.3800     133.9200
        1957    33.471200     270.0000     258.4100     133.8500
        1958    33.483500     273.0000     246.6100     133.7700
        1959    33.495700     249.0000     228.5600     133.7000
        1960    33.508000     227.0000     215.3900     133.6200
        1961    33.520200     212.0000     209.9800     133.5400
        1962    33.532500     181.0000     209.9300     133.4700
        1963    33.544700     224.0000     211.0100     133.3900
        1964    33.557000     234.0000     207.9400     133.3200
        1965    33.569200     237.0000     197.9500     133.2400
        1966    33.581500     180.0000     184.5500     133.1700
        1967    33.593700     213.0000     173.1100     133.0900
        1968    33.606000     188.0000     165.3900     133.0200
        1969    33.618200     164.0000     160.6100     132.9400
        1970    33.630500     158.0000     157.6600     132.8700
        1971    33.642700     156.0000     155.8100     132.8000
        1972    33.655000     139.0000     154.6200     132.7200
        1973    33.667200     166.0000     153.8600     132.6500
        1974    33.679500     159.0000     153.4000     132.5700
        1975    33.691700     178.0000     153.1400     132.5000
        1976    33.704000     151.0000     153.0500     132.4200
        1977    33.716200     154.0000     153.0800     132.3500
        1978    33.728500     165.0000     153.2200     132.2800
        1979    33.740700     170.0000     153.4600     132.2000
        1980    33.753000     156.0000     153.7900     132.1300
        1981    33.765200     182.0000     154.1900     132.0500
        1982    33.777500     169.0000     154.6800     131.9800
        1983    33.789700     162.0000     155.2300     131.9100
        1984    33.802000     153.0000     155.8600     131.8300
        1985    33.814200     148.0000     156.5500     131.7600
        1986    33.826500     152.0000     157.3200     131.6900
        1987    33.838700     154.0000     158.1600     131.6100
        1988    33.851000     150.0000     159.0700     131.5400
        1989    33.863200     158.0000     160.0400     131.4700
        1990    33.875500     183.0000     161.0900     131.4000
        1991    33.887700     177.0000     162.2200     131.3200
        1992    33.900000     157.0000     163.4200     131.2500
        1993    33.912300     155.0000     164.7100     131.1800
        1994    33.924500     157.0000     166.1000     131.1100
        1995    33.936800     181.0000     167.5900     131.0300
        1996    33.949000     179.0000     169.2200     130.9600
        1997    33.961300     166.0000     171.0200     130.8900
        1998    33.973500     175.0000     173.0400     130.8200
        1999    33.985800     197.0000     175.3300     130.7400
        2000    33.998000     191.0000     178.0000     130.6700
        2001    34.010300     194.0000     181.1400     130.6000
        2002    34.022500     152.0000     184.8800     130.5300
        2003    34.034800     175.0000     189.3300     130.4600
        2004    34.047000     181.0000     194.5700     130.3900
        2005    34.059300     221.0000     200.6300     130.3100
        2006    34.071500     189.0000     207.4800     130.2400
        2007    34.083800     223.0000     215.1200     130.1700
        2008    34.096000     239.0000     223.6700     130.1000
        2009    34.108300     239.0000     233.6900     130.0300
        2010    34.120500     242.0000     246.7800     129.9600
        2011    34.132800     256.0000     266.6700     129.8900
        2012    34.145000     307.0000     300.3100     129.8200
        2013    34.157300     356.0000     359.6600     129.7500
        2014    34.169500     501.0000     462.9000     129.6700
        2015    34.181800     671.0000     629.2700     129.6000
        2016    34.194000     869.0000     856.6800     129.5300
        2017    34.206300    1151.0000    1118.0100     129.4600
        2018    34.218500    1417.0000    1411.9600     129.3900
        2019    34.230800    1657.0000    1723.3300     129.3200
        2020    34.243000    1745.0000    1899.5100     129.2500
        2021    34.255300    1700.0000    1725.6200     129.1800
        2022    34.267500    1387.0000    1317.9900     129.1100
        2023    34.279800    1078.0000    1018.4000     129.0400
        2024    34.292000     904.0000     913.4900     128.9700
        2025    34.304300     904.0000     935.1800     128.9000
        2026    34.316500     947.0000    1019.7800     128.8300
        2027    34.328800     949.0000    1074.7800     128.7700
        2028    34.341000     916.0000     976.9000     128.7000
        2029    34.353300     796.0000     740.3300     128.6300
        2030    34.365500     488.0000     505.0400     128.5600
        2031    34.377800     372.0000     359.3100     128.4900
        2032    34.390000     271.0000     280.6200     128.4200
        2033    34.402300     206.0000     237.1400     128.3500
        2034    34.414500     226.0000     211.2700     128.2800
        2035    34.426800     181.0000     194.6500     128.2100
        2036    34.439000     179.0000     183.2700     128.1500
        2037    34.451300     163.0000     175.0600     128.0800
        2038    34.463500     160.0000     168.8800     128.0100
        2039    34.475800     173.0000     164.0800     127.9400
        2040    34.488000     140.0000     160.2800     127.8700
        2041    34.500300     149.0000     157.1800     127.8000
        2042    34.512500     149.0000     154.6300     127.7400
        2043    34.524800     147.0000     152.4900     127.6700
        2044    34.537000     149.0000     150.6700     127.6000
        2045    34.549300     130.0000     149.1100     127.5300
        2046    34.561600     149.0000     147.7600     127.4700
        2047    34.573800     148.0000     146.5800     127.4000
        2048    34.586100     164.0000     145.5600     127.3300
        2049    34.598300     150.0000     144.6700     127.2600
        2050    34.610600     142.0000     143.8800     127.2000
        2051    34.622800     138.0000     143.1900     127.1300
        2052    34.635100     143.0000     142.5900     127.0600
        2053    34.647300     172.0000     142.0600     127.0000
        2054    34.659600     143.0000     141.6000     126.9300
        2055    34.671800     149.0000     141.2000     126.8600
        2056    34.684100     157.0000     140.8600     126.8000
        2057    34.696300     132.0000     140.5900     126.7300
        2058    34.708600     138.0000     140.3800     126.6700
        2059    34.720800     133.0000     140.2400     126.6000
        2060    34.733100     148.0000     140.1800     126.5300
        2061    34.745300     127.0000     140.2300     126.4700
        2062    34.757600     143.0000     140.3900     126.4000
        2063    34.769800     142.0000     140.6500     126.3400
        2064    34.782100     151.0000     141.0000     126.2700
        2065    34.794300     145.0000     141.4900     126.2100
        2066    34.806600     131.0000     142.0200     126.1400
        2067    34.818800     144.0000     142.4000     126.0700
        2068    34.831100     140.0000     142.6400     126.0100
        2069    34.843300     140.0000     143.0800     125.9400
        2070    34.855600     182.0000     143.8100     125.8800
        2071    34.867800     156.0000     144.7900     125.8100
        2072    34.880100     150.0000     146.0600     125.7500
        2073    34.892300     154.0000     147.7200     125.6900
        2074    34.904600     153.0000     149.9700     125.6200
        2075    34.916800     140.0000     153.2800     125.5600
        2076    34.929100     178.0000     158.5900     125.4900
        2077    34.941300     156.0000     167.1900     125.4300
        2078    34.953600     197.0000     180.2400     125.3600
        2079    34.965800     196.0000     198.0400     125.3000
        2080    34.978100     223.0000     219.6600     125.2400
        2081    34.990300     245.0000     243.7900     125.1700
        2082    35.002600     263.0000     267.6200     125.1100
        2083    35.014800     298.0000     283.3300     125.0500
        2084    35.027100     289.0000     280.9300     124.9800
        2085    35.039300     265.0000     261.0800     124.9200
        2086    35.051600     251.0000     237.3400     124.8600
        2087    35.063800     221.0000     221.5000     124.7900
        2088    35.076100     208.0000     215.8600     124.7300
        2089    35.088300     221.0000     217.0700     124.6700
        2090    35.100600     207.0000     219.4000     124.6000
        2091    35.112800     219.0000     215.9500     124.5400
        2092    35.125100     244.0000     203.3900     124.4800
        2093    35.137300     183.0000     185.8100     124.4200
        2094    35.149600     182.0000     169.7800     124.3600
        2095    35.161800     163.0000     158.3400     124.2900
        2096    35.174100     151.0000     151.0100     124.2300
        2097    35.186300     132.0000     146.3700     124.1700
        2098    35.198600     157.0000     143.3400     124.1100
        2099    35.210900     149.0000     141.3000     124.0500
        2100    35.223100     157.0000     139.8600     123.9800
        2101    35.235400     139.0000     138.8400     123.9200
        2102    35.247600     152.0000     138.1100     123.8600
        2103    35.259900     144.0000     137.6000     123.8000
        2104    35.272100     132.0000     137.2900     123.7400
        2105    35.284400     129.0000     137.1400     123.6800
        2106    35.296600     123.0000     137.1700     123.6200
        2107    35.308900     127.0000     137.3600     123.5600
        2108    35.321100     134.0000     137.7200     123.5000
        2109    35.333400     151.0000     138.2600     123.4300
        2110    35.345600     127.0000     139.0000     123.3700
        2111    35.357900     130.0000     139.9800     123.3100
        2112    35.370100     148.0000     141.2600     123.2500
        2113    35.382400     143.0000     142.9300     123.1900
        2114    35.394600     135.0000     145.1100     123.1300
        2115    35.406900     147.0000     148.1100     123.0700
        2116    35.419100     141.0000     152.5300     123.0100
        2117    35.431400     164.0000     159.1700     122.9500
        2118    35.443600     190.0000     168.9200     122.9000
        2119    35.455900     219.0000     183.3600     122.8400
        2120    35.468100     203.0000     204.2500     122.7800
        2121    35.480400     234.0000     229.5500     122.7200
        2122    35.492600     259.0000     260.5000     122.6600
        2123    35.504900     293.0000     293.2800     122.6000
        2124    35.517100     338.0000     320.2100     122.5400
        2125    35.529400     349.0000     325.8500     122.4800
        2126    35.541600     321.0000     302.4400     122.4200
        2127    35.553900     285.0000     266.7800     122.3600
        2128    35.566100     214.0000     240.8200     122.3100
        2129    35.578400     258.0000     230.3200     122.2500
        2130    35.590600     220.0000     231.0100     122.1900
        2131    35.602900     273.0000     236.4100     122.1300
        2132    35.615100     244.0000     237.6600     122.0700
        2133    35.627400     226.0000     226.3800     122.0200
        2134    35.639600     179.0000     203.9800     121.9600
        2135    35.651900     164.0000     180.9000     121.9000
        2136    35.664100     159.0000     164.1300     121.8400
        2137    35.676400     150.0000     153.9200     121.7900
        2138    35.688600     158.0000     148.4000     121.7300
        2139    35.700900     129.0000     146.1300     121.6700
        2140    35.713100     137.0000     146.2500     121.6200
        2141    35.725400     156.0000     148.0500     121.5600
        2142    35.737600     150.0000     150.9900     121.5000
        2143    35.749900     156.0000     154.5700     121.4400
        2144    35.762100     146.0000     157.4700     121.3900
        2145    35.774400     144.0000     157.1800     121.3300
        2146    35.786600     156.0000     152.7500     121.2800
        2147    35.798900     146.0000     147.1000     121.2200
        2148    35.811100     165.0000     143.3900     121.1600
        2149    35.823400     148.0000     142.1300     121.1100
        2150    35.835700     157.0000     142.5400     121.0500
        2151    35.847900     147.0000     143.6500     121.0000
        2152    35.860200     150.0000     144.1700     120.9400
        2153    35.872400     147.0000     142.7900     120.8900
        2154    35.884700     126.0000     139.5900     120.8300
        2155    35.896900     137.0000     136.1700     120.7700
        2156    35.909200     137.0000     134.0600     120.7200
        2157    35.921400     139.0000     133.6800     120.6600
        2158    35.933700     116.0000     134.8500     120.6100
        2159    35.945900     156.0000     137.1600     120.5600
        2160    35.958200     140.0000     140.2000     120.5000
        2161    35.970400     140.0000     144.0400     120.4500
        2162    35.982700     146.0000     147.9100     120.3900
        2163    35.994900     141.0000     149.1500     120.3400
        2164    36.007200     120.0000     145.9200     120.2800
        2165    36.019400     137.0000     141.7700     120.2300
        2166    36.031700     126.0000     139.1200     120.1800
        2167    36.043900     161.0000     137.7000     120.1200
        2168    36.056200     130.0000     137.5100     120.0700
        2169    36.068400     142.0000     138.5100     120.0100
        2170    36.080700     124.0000     139.6400     119.9600
        2171    36.092900     124.0000     138.7600     119.9100
        2172    36.105200     111.0000     135.4500     119.8600
        2173    36.117400     112.0000     132.0600     119.8000
        2174    36.129700     138.0000     129.5600     119.7500
        2175    36.141900     122.0000     127.8200     119.7000
        2176    36.154200     131.0000     126.7100     119.6400
        2177    36.166400     140.0000     126.0800     119.5900
        2178    36.178700     104.0000     125.6900     119.5400
        2179    36.190900     124.0000     125.1800     119.4900
        2180    36.203200     120.0000     124.4700     119.4300
        2181    36.215400     137.0000     123.8700     119.3800
        2182    36.227700     129.0000     123.4900     119.3300
        2183    36.239900     110.0000     123.2700     119.2800
        2184    36.252200     137.0000     123.1500     119.2300
        2185    36.264400     108.0000     123.1000     119.1700
        2186    36.276700     103.0000     123.0900     119.1200
        2187    36.288900     124.0000     123.1200     119.0700
        2188    36.301200     124.0000     123.1400     119.0200
        2189    36.313400     115.0000     123.0000     118.9700
        2190    36.325700     120.0000     122.6700     118.9200
        2191    36.337900     115.0000     122.3800     118.8700
        2192    36.350200     118.0000     122.2100     118.8200
        2193    36.362400     105.0000     122.1200     118.7700
        2194    36.374700     138.0000     122.0700     118.7200
        2195    36.386900     133.0000     122.0500     118.6700
        2196    36.399200     112.0000     122.0000     118.6200
        2197    36.411400     112.0000     121.8500     118.5700
        2198    36.423700     105.0000     121.6400     118.5200
        2199    36.435900     115.0000     121.4600     118.4700
        2200    36.448200     117.0000     121.3400     118.4200
        2201    36.460400     113.0000     121.2400     118.3700
        2202    36.472700     111.0000     121.1600     118.3200
        2203    36.485000     138.0000     121.0900     118.2700
        2204    36.497200     100.0000     121.0300     118.2200
        2205    36.509500     135.0000     120.9700     118.1700
        2206    36.521700     108.0000     120.9100     118.1200
        2207    36.534000     111.0000     120.8600     118.0700
        2208    36.546200     109.0000     120.8100     118.0200
        2209    36.558500     115.0000     120.7600     117.9700
        2210    36.570700     107.0000     120.7300     117.9200
        2211    36.583000     116.0000     120.7000     117.8800
        2212    36.595200     121.0000     120.6800     117.8300
        2213    36.607500     118.0000     120.6900     117.7800
        2214    36.619700     121.0000     120.7300     117.7300
        2215    36.632000     113.0000     120.7900     117.6800
        2216    36.644200     118.0000     120.8700     117.6400
        2217    36.656500     118.0000     120.9700     117.5900
        2218    36.668700     116.0000     121.0800     117.5400
        2219    36.681000     127.0000     121.1000     117.4900
        2220    36.693200     124.0000     120.9200     117.4500
        2221    36.705500     116.0000     120.7100     117.4000
        2222    36.717700     106.0000     120.6000     117.3500
        2223    36.730000     110.0000     120.5600     117.3000
        2224    36.742200     120.0000     120.5800     117.2600
        2225    36.754500     137.0000     120.6200     117.2100
        2226    36.766700     117.0000     120.6700     117.1600
        2227    36.779000     127.0000     120.6700     117.1200
        2228    36.791200     118.0000     120.5800     117.0700
        2229    36.803500     115.0000     120.5100     117.0200
        2230    36.815700     109.0000     120.4900     116.9800
        2231    36.828000     127.0000     120.5000     116.9300
        2232    36.840200     124.0000     120.5500     116.8900
        2233    36.852500     118.0000     120.6100     116.8400
        2234    36.864700      89.0000     120.7000     116.7900
        2235    36.877000     122.0000     120.8300     116.7500
        2236    36.889200     104.0000     121.0100     116.7000
        2237    36.901500     127.0000     121.2700     116.6600
        2238    36.913700     125.0000     121.6600     116.6100
        2239    36.926000     142.0000     122.2500     116.5700
        2240    36.938200     130.0000     123.1000     116.5200
        2241    36.950500     106.0000     124.2300     116.4800
        2242    36.962700     110.0000     125.5900     116.4300
        2243    36.975000     123.0000     127.1400     116.3900
        2244    36.987200     129.0000     128.6700     116.3400
        2245    36.999500     146.0000     129.6700     116.3000
        2246    37.011700     134.0000     129.5900     116.2600
        2247    37.024000     122.0000     128.7700     116.2100
        2248    37.036200     141.0000     128.1800     116.1700
        2249    37.048500     136.0000     128.3200     116.1200
        2250    37.060700     138.0000     129.1100     116.0800
        2251    37.073000     129.0000     130.3200     116.0400
        2252    37.085200     116.0000     131.7100     115.9900
        2253    37.097500     140.0000     133.0000     115.9500
        2254    37.109700     124.0000     134.0600     115.9100
        2255    37.122000     140.0000     135.4000     115.8600
        2256    37.134300     135.0000     137.9300     115.8200
        2257    37.146500     149.0000     142.6500     115.7800
        2258    37.158800     160.0000     150.7600     115.7300
        2259    37.171000     171.0000     163.8600     115.6900
        2260    37.183300     183.0000     183.4200     115.6500
        2261    37.195500     206.0000     209.4000     115.6100
        2262    37.207800     246.0000     240.3200     115.5600
        2263    37.220000     259.0000     274.2500     115.5200
        2264    37.232300     310.0000     304.9900     115.4800
        2265    37.244500     306.0000     317.6200     115.4400
        2266    37.256800     297.0000     299.8300     115.4000
        2267    37.269000     243.0000     263.0400     115.3500
        2268    37.281300     231.0000     231.5200     115.3100
        2269    37.293500     216.0000     216.0500     115.2700
        2270    37.305800     194.0000     214.2000     115.2300
        2271    37.318000     197.0000     220.2800     115.1900
        2272    37.330300     242.0000     227.2700     115.1500
        2273    37.342500     219.0000     225.6700     115.1100
        2274    37.354800     207.0000     209.7200     115.0700
        2275    37.367000     170.0000     185.4800     115.0300
        2276    37.379300     160.0000     163.7000     114.9900
        2277    37.391500     149.0000     148.7100     114.9400
        2278    37.403800     146.0000     139.4200     114.9000
        2279    37.416000     148.0000     133.7100     114.8600
        2280    37.428300     137.0000     130.0600     114.8200
        2281    37.440500     138.0000     127.6400     114.7800
        2282    37.452800     105.0000     125.9700     114.7400
        2283    37.465000     120.0000     124.7900     114.7000
        2284    37.477300     125.0000     123.9400     114.6600
        2285    37.489500     104.0000     123.3300     114.6200
        2286    37.501800      94.0000     122.9100     114.5900
        2287    37.514000     113.0000     122.6300     114.5500
        2288    37.526300     114.0000     122.4600     114.5100
        2289    37.538500     105.0000     122.3900     114.4700
        2290    37.550800     133.0000     122.4000     114.4300
        2291    37.563000     115.0000     122.4900     114.3900
        2292    37.575300     129.0000     122.6700     114.3500
        2293    37.587500     113.0000     122.9800     114.3100
        2294    37.599800     118.0000     123.5100     114.2700
        2295    37.612000     107.0000     124.4100     114.2400
        2296    37.624300     125.0000     125.9300     114.2000
        2297    37.636500     124.0000     128.4700     114.1600
        2298    37.648800     146.0000     132.5700     114.1200
        2299    37.661000     137.0000     138.7300     114.0800
        2300    37.673300     146.0000     146.9900     114.0500
        2301    37.685500     143.0000     156.8600     114.0100
        2302    37.697800     185.0000     167.7400     113.9700
        2303    37.710000     153.0000     177.7400     113.9300
        2304    37.722300     206.0000     182.0800     113.9000
        2305    37.734500     193.0000     176.4800     113.8600
        2306    37.746800     173.0000     164.3100     113.8200
        2307    37.759100     163.0000     153.6800     113.7800
        2308    37.771300     131.0000     148.3500     113.7500
        2309    37.783600     167.0000     147.5300     113.7100
        2310    37.795800     154.0000     149.4200     113.6700
        2311    37.808100     167.0000     151.9100     113.6400
        2312    37.820300     141.0000     152.0300     113.6000
        2313    37.832600     155.0000     147.7500     113.5700
        2314    37.844800     128.0000     139.9200     113.5300
        2315    37.857100     130.0000     132.4700     113.4900
        2316    37.869300     129.0000     127.2100     113.4600
        2317    37.881600     114.0000     123.9200     113.4200
        2318    37.893800     126.0000     121.8800     113.3900
        2319    37.906100     123.0000     120.5700     113.3500
        2320    37.918300     107.0000     119.6900     113.3100
        2321    37.930600     116.0000     119.0600     113.2800
        2322    37.942800     144.0000     118.6000     113.2400
        2323    37.955100     109.0000     118.2400     113.2100
        2324    37.967300     105.0000     117.9600     113.1700
        2325    37.979600     127.0000     117.7300     113.1400
        2326    37.991800     123.0000     117.5500     113.1000
        2327    38.004100     109.0000     117.4000     113.0700
        2328    38.016300     124.0000     117.2700     113.0300
        2329    38.028600     123.0000     117.1600     113.0000
        2330    38.040800     108.0000     117.0700     112.9700
        2331    38.053100     126.0000     116.9900     112.9300
        2332    38.065300     116.0000     116.9300     112.9000
        2333    38.077600     110.0000     116.8700     112.8600
        2334    38.089800     107.0000     116.8300     112.8300
        2335    38.102100     132.0000     116.8000     112.8000
        2336    38.114300     103.0000     116.7700     112.7600
        2337    38.126600     136.0000     116.7600     112.7300
        2338    38.138800     119.0000     116.7500     112.7000
        2339    38.151100      96.0000     116.7700     112.6600
        2340    38.163300     124.0000     116.8000     112.6300
        2341    38.175600     111.0000     116.8700     112.6000
        2342    38.187800     120.0000     116.9900     112.5600
        2343    38.200100     112.0000     117.1300     112.5300
        2344    38.212300     112.0000     117.3200     112.5000
        2345    38.224600     128.0000     117.5600     112.4700
        2346    38.236800     116.0000     117.8100     112.4300
        2347    38.249100     130.0000     117.9400     112.4000
        2348    38.261300     115.0000     117.9800     112.3700
        2349    38.273600     126.0000     118.1300     112.3400
        2350    38.285800     115.0000     118.4500     112.3000
        2351    38.298100     115.0000     118.8200     112.2700
        2352    38.310300     119.0000     118.9400     112.2400
        2353    38.322600     122.0000     118.6300     112.2100
        2354    38.334800     124.0000     118.2700     112.1800
        2355    38.347100     111.0000     118.0600     112.1500
        2356    38.359300     124.0000     117.9500     112.1100
        2357    38.371600     110.0000     117.9700     112.0800
        2358    38.383800     120.0000     118.0900     112.0500
        2359    38.396100     112.0000     118.2600     112.0200
        2360    38.408400     134.0000     118.3300     111.9900
        2361    38.420600      98.0000     118.2000     111.9600
        2362    38.432900     124.0000     118.0300     111.9300
        2363    38.445100     105.0000     117.9500     111.9000
        2364    38.457400     107.0000     117.9700     111.8700
        2365    38.469600     104.0000     118.0400     111.8400
        2366    38.481900     120.0000     118.1400     111.8100
        2367    38.494100     128.0000     118.2600     111.7800
        2368    38.506400     113.0000     118.4100     111.7500
        2369    38.518600     105.0000     118.5700     111.7200
        2370    38.530900     103.0000     118.7400     111.6900
        2371    38.543100     123.0000     118.9300     111.6600
        2372    38.555400     118.0000     119.1300     111.6300
        2373    38.567600     121.0000     119.3500     111.6000
        2374    38.579900     124.0000     119.5800     111.5700
        2375    38.592100     114.0000     119.8300     111.5400
        2376    38.604400     111.0000     120.1000     111.5100
        2377    38.616600     122.0000     120.3900     111.4800
        2378    38.628900     127.0000     120.6900     111.4500
        2379    38.641100     118.0000     121.0100     111.4200
        2380    38.653400     102.0000     121.3500     111.3900
        2381    38.665600     122.0000     121.7200     111.3700
        2382    38.677900     112.0000     122.1000     111.3400
        2383    38.690100     113.0000     122.5100     111.3100
        2384    38.702400     105.0000     122.9500     111.2800
        2385    38.714600     115.0000     123.4000     111.2500
        2386    38.726900     120.0000     123.8900     111.2200
        2387    38.739100     111.0000     124.4000     111.2000
        2388    38.751400     129.0000     124.9400     111.1700
        2389    38.763600     116.0000     125.5100     111.1400
        2390    38.775900     132.0000     126.1000     111.1100
        2391    38.788100     138.0000     126.7200     111.0900
        2392    38.800400     119.0000     127.3700     111.0600
        2393    38.812600     124.0000     128.0500     111.0300
        2394    38.824900     131.0000     128.7500     111.0000
        2395    38.837100     105.0000     129.4700     110.9800
        2396    38.849400     139.0000     130.2200     110.9500
        2397    38.861600     143.0000     131.0100     110.9200
        2398    38.873900     132.0000     131.8500     110.9000
        2399    38.886100     145.0000     132.7500     110.8700
        2400    38.898400     134.0000     133.7600     110.8400
        2401    38.910600     127.0000     134.9400     110.8200
        2402    38.922900     158.0000     136.3900     110.7900
        2403    38.935100     130.0000     138.1400     110.7600
        2404    38.947400     145.0000     140.0900     110.7400
        2405    38.959600     122.0000     142.2200     110.7100
        2406    38.971900     126.0000     144.5500     110.6900
        2407    38.984100     138.0000     146.3400     110.6600
        2408    38.996400     140.0000     146.2400     110.6300
        2409    39.008600     141.0000     144.7900     110.6100
        2410    39.020900     167.0000     144.0000     110.5800
        2411    39.033100     154.0000     144.3000     110.5600
        2412    39.045400     136.0000     145.4100     110.5300
        2413    39.057700     170.0000     147.0900     110.5100
        2414    39.069900     135.0000     149.6000     110.4800
        2415    39.082200     150.0000     152.7200     110.4600
        2416    39.094400     148.0000     155.7800     110.4300
        2417    39.106700     172.0000     158.5400     110.4100
        2418    39.118900     162.0000     161.5600     110.3800
        2419    39.131200     161.0000     164.3300     110.3600
        2420    39.143400     176.0000     164.9500     110.3300
        2421    39.155700     176.0000     162.1700     110.3100
        2422    39.167900     169.0000     157.4700     110.2800
        2423    39.180200     149.0000     153.4500     110.2600
        2424    39.192400     160.0000     151.2200     110.2300
        2425    39.204700     131.0000     150.5500     110.2100
        2426    39.216900     157.0000     150.8500     110.1900
        2427    39.229200     158.0000     151.4300     110.1600
        2428    39.241400     154.0000     151.3300     110.1400
        2429    39.253700     134.0000     149.6700     110.1200
        2430    39.265900     136.0000     146.7200     110.0900
        2431    39.278200     131.0000     143.6600     110.0700
        2432    39.290400     112.0000     141.2300     110.0500
        2433    39.302700     152.0000     139.2900     110.0200
        2434    39.314900     157.0000     137.5500     110.0000
        2435    39.327200     135.0000     136.1200     109.9800
        2436    39.339400     118.0000     135.0600     109.9500
        2437    39.351700     167.0000     134.2600     109.9300
        2438    39.363900     139.0000     133.6300     109.9100
        2439    39.376200     122.0000     133.1400     109.8800
        2440    39.388400     123.0000     132.6900     109.8600
        2441    39.400700     138.0000     132.0800     109.8400
        2442    39.412900     118.0000     131.1700     109.8200
        2443    39.425200     122.0000     130.2200     109.8000
        2444    39.437400     144.0000     129.4600     109.7700
        2445    39.449700     118.0000     128.8900     109.7500
        2446    39.461900     115.0000     128.4300     109.7300
        2447    39.474200     149.0000     128.0700     109.7100
        2448    39.486400     137.0000     127.8000     109.6900
        2449    39.498700     119.0000     127.5600     109.6600
        2450    39.510900     130.0000     127.3100     109.6400
        2451    39.523200     102.0000     127.1400     109.6200
        2452    39.535400     116.0000     127.1500     109.6000
        2453    39.547700     124.0000     127.3400     109.5800
        2454    39.559900     125.0000     127.6900     109.5600
        2455    39.572200     119.0000     128.1900     109.5400
        2456    39.584400     136.0000     128.7500     109.5100
        2457    39.596700     122.0000     129.2200     109.4900
        2458    39.608900     131.0000     129.5400     109.4700
        2459    39.621200     140.0000     129.9000     109.4500
        2460    39.633400     118.0000     130.5100     109.4300
        2461    39.645700      98.0000     131.4300     109.4100
        2462    39.657900     145.0000     132.6300     109.3900
        2463    39.670200     154.0000     134.0900     109.3700
        2464    39.682400     151.0000     135.8700     109.3500
        2465    39.694700     167.0000     138.0900     109.3300
        2466    39.707000     135.0000     141.0300     109.3100
        2467    39.719200     155.0000     145.2900     109.2900
        2468    39.731500     133.0000     151.8700     109.2700
        2469    39.743700     158.0000     162.1800     109.2500
        2470    39.756000     174.0000     178.1700     109.2300
        2471    39.768200     197.0000     201.9400     109.2100
        2472    39.780500     236.0000     234.6200     109.1900
        2473    39.792700     250.0000     275.2800     109.1700
        2474    39.805000     284.0000     321.3600     109.1500
        2475    39.817200     326.0000     366.4900     109.1300
        2476    39.829500     406.0000     394.6100     109.1100
        2477    39.841700     391.0000     386.3200     109.0900
        2478    39.854000     397.0000     343.8800     109.0800
        2479    39.866200     352.0000     295.3100     109.0600
        2480    39.878500     290.0000     263.2100     109.0400
        2481    39.890700     265.0000     251.3600     109.0200
        2482    39.903000     243.0000     254.4700     109.0000
        2483    39.915200     272.0000     265.7700     108.9800
        2484    39.927500     262.0000     276.3100     108.9600
        2485    39.939700     280.0000     274.4900     108.9400
        2486    39.952000     269.0000     254.8600     108.9300
        2487    39.964200     243.0000     226.0300     108.9100
        2488    39.976500     198.0000     201.1200     108.8900
        2489    39.988700     183.0000     186.0400     108.8700
        2490    40.001000     188.0000     179.9200     108.8500
        2491    40.013200     173.0000     178.6500     108.8400
        2492    40.025500     174.0000     177.2600     108.8200
        2493    40.037700     199.0000     174.6600     108.8000
        2494    40.050000     189.0000     171.5200     108.7800
        2495    40.062200     163.0000     166.2500     108.7700
        2496    40.074500     174.0000     159.0100     108.7500
        2497    40.086700     154.0000     152.4900     108.7300
        2498    40.099000     151.0000     148.9900     108.7100
        2499    40.111200     135.0000     148.4000     108.7000
        2500    40.123500     161.0000     148.8400     108.6800
        2501    40.135700     143.0000     148.4400     108.6600
        2502    40.148000     137.0000     146.6600     108.6500
        2503    40.160200     157.0000     143.1300     108.6300
        2504    40.172500     136.0000     138.3300     108.6100
        2505    40.184700     148.0000     133.4300     108.6000
        2506    40.197000     142.0000     129.7300     108.5800
        2507    40.209200     136.0000     127.7900     108.5600
        2508    40.221500     133.0000     127.3300     108.5500
        2509    40.233700     143.0000     127.9100     108.5300
        2510    40.246000     123.0000     128.9900     108.5100
        2511    40.258200     139.0000     129.3500     108.5000
        2512    40.270500     119.0000     127.4600     108.4800
        2513    40.282700     121.0000     123.8600     108.4600
        2514    40.295000     139.0000     121.0700     108.4500
        2515    40.307200     129.0000     119.7500     108.4300
        2516    40.319500     134.0000     119.4000     108.4200
        2517    40.331700     130.0000     119.6700     108.4000
        2518    40.344000     115.0000     120.3400     108.3900
        2519    40.356300     112.0000     121.0800     108.3700
        2520    40.368500     109.0000     120.9800     108.3600
        2521    40.380800     145.0000     119.4900     108.3400
        2522    40.393000     113.0000     117.6200     108.3200
        2523    40.405300     117.0000     116.3500     108.3100
        2524    40.417500     108.0000     115.6500     108.2900
        2525    40.429800     130.0000     115.3000     108.2800
        2526    40.442000     138.0000     115.1300     108.2600
        2527    40.454300     133.0000     115.0600     108.2500
        2528    40.466500     115.0000     114.9800     108.2300
        2529    40.478800     119.0000     114.8100     108.2200
        2530    40.491000     124.0000     114.6500     108.2000
        2531    40.503300     116.0000     114.5800     108.1900
        2532    40.515500     131.0000     114.5900     108.1800
        2533    40.527800     122.0000     114.6500     108.1600
        2534    40.540000     100.0000     114.7500     108.1500
        2535    40.552300     104.0000     114.9000     108.1300
        2536    40.564500     121.0000     115.0700     108.1200
        2537    40.576800     109.0000     115.3000     108.1000
        2538    40.589000      99.0000     115.5900     108.0900
        2539    40.601300     119.0000     115.9700     108.0800
        2540    40.613500     127.0000     116.5100     108.0600
        2541    40.625800     125.0000     117.2800     108.0500
        2542    40.638000     121.0000     118.4200     108.0400
        2543    40.650300     131.0000     120.1100     108.0200
        2544    40.662500     125.0000     122.5600     108.0100
        2545    40.674800     127.0000     125.8700     107.9900
        2546    40.687000     121.0000     129.9900     107.9800
        2547    40.699300     127.0000     134.7600     107.9700
        2548    40.711500     132.0000     139.5300     107.9500
        2549    40.723800     127.0000     142.7000     107.9400
        2550    40.736000     141.0000     142.6900     107.9300
        2551    40.748300     147.0000     140.3400     107.9100
        2552    40.760500     120.0000     138.2900     107.9000
        2553    40.772800     131.0000     137.6100     107.8900
        2554    40.785000     129.0000     137.4900     107.8800
        2555    40.797300     130.0000     137.9000     107.8600
        2556    40.809500     158.0000     139.7200     107.8500
        2557    40.821800     156.0000     142.7400     107.8400
        2558    40.834000     146.0000     146.2300     107.8300
        2559    40.846300     132.0000     150.2900     107.8100
        2560    40.858500     165.0000     156.8200     107.8000
        2561    40.870800     183.0000     168.6300     107.7900
        2562    40.883000     192.0000     187.7400     107.7800
        2563    40.895300     222.0000     214.6800     107.7600
        2564    40.907500     282.0000     248.8400     107.7500
        2565    40.919800     294.0000     288.4200     107.7400
        2566    40.932000     360.0000     326.3700     107.7300
        2567    40.944300     391.0000     345.6700     107.7100
        2568    40.956500     352.0000     330.1600     107.7000
        2569    40.968800     311.0000     288.7400     107.6900
        2570    40.981000     241.0000     248.3100     107.6800
        2571    40.993300     235.0000     224.8000     107.6700
        2572    41.005600     223.0000     218.8300     107.6600
        2573    41.017800     222.0000     224.8800     107.6400
        2574    41.030100     246.0000     236.1800     107.6300
        2575    41.042300     233.0000     245.1300     107.6200
        2576    41.054600     255.0000     243.0500     107.6100
        2577    41.066800     250.0000     225.0100     107.6000
        2578    41.079100     188.0000     198.0400     107.5900
        2579    41.091300     173.0000     173.6000     107.5800
        2580    41.103600     148.0000     156.6600     107.5700
        2581    41.115800     142.0000     146.3400     107.5500
        2582    41.128100     122.0000     140.0600     107.5400
        2583    41.140300     136.0000     135.5500     107.5300
        2584    41.152600     129.0000     131.9600     107.5200
        2585    41.164800     123.0000     129.4300     107.5100
        2586    41.177100     130.0000     127.9300     107.5000
        2587    41.189300     134.0000     127.0800     107.4900
        2588    41.201600     112.0000     126.2500     107.4800
        2589    41.213800     112.0000     125.0800     107.4700
        2590    41.226100     122.0000     124.0700     107.4600
        2591    41.238300     142.0000     123.4900     107.4500
        2592    41.250600     120.0000     123.2800     107.4400
        2593    41.262800     143.0000     123.2900     107.4300
        2594    41.275100     127.0000     123.4800     107.4200
        2595    41.287300     126.0000     123.7800     107.4100
        2596    41.299600     129.0000     124.1100     107.4000
        2597    41.311800     110.0000     124.2400     107.3900
        2598    41.324100     121.0000     124.1900     107.3800
        2599    41.336300     111.0000     124.2200     107.3700
        2600    41.348600     120.0000     124.4400     107.3600
        2601    41.360800     124.0000     124.8200     107.3500
        2602    41.373100     121.0000     125.3400     107.3400
        2603    41.385300     108.0000     125.9500     107.3300
        2604    41.397600     115.0000     126.6600     107.3200
        2605    41.409800     123.0000     127.4500     107.3100
        2606    41.422100     129.0000     128.3100     107.3000
        2607    41.434300     135.0000     129.2200     107.2900
        2608    41.446600     139.0000     130.2100     107.2800
        2609    41.458800     137.0000     131.3400     107.2700
        2610    41.471100     133.0000     132.7400     107.2600
        2611    41.483300     134.0000     134.6100     107.2500
        2612    41.495600     124.0000     137.3100     107.2400
        2613    41.507800     142.0000     141.3500     107.2300
        2614    41.520100     168.0000     147.5700     107.2200
        2615    41.532300     167.0000     157.2200     107.2200
        2616    41.544600     161.0000     172.0000     107.2100
        2617    41.556800     194.0000     193.4200     107.2000
        2618    41.569100     228.0000     221.7700     107.1900
        2619    41.581300     247.0000     255.8800     107.1800
        2620    41.593600     295.0000     292.7500     107.1700
        2621    41.605800     330.0000     323.5200     107.1600
        2622    41.618100     313.0000     333.3300     107.1500
        2623    41.630400     294.0000     310.2000     107.1500
        2624    41.642600     251.0000     269.3800     107.1400
        2625    41.654900     213.0000     234.1900     107.1300
        2626    41.667100     202.0000     214.9700     107.1200
        2627    41.679400     193.0000     210.4600     107.1100
        2628    41.691600     220.0000     216.0500     107.1000
        2629    41.703900     219.0000     226.7400     107.1000
        2630    41.716100     244.0000     235.5000     107.0900
        2631    41.728400     242.0000     233.2400     107.0800
        2632    41.740600     175.0000     216.2600     107.0700
        2633    41.752900     200.0000     191.9800     107.0600
        2634    41.765100     174.0000     170.6400     107.0500
        2635    41.777400     176.0000     156.2000     107.0500
        2636    41.789600     158.0000     147.7000     107.0400
        2637    41.801900     141.0000     143.3000     107.0300
        2638    41.814100     154.0000     141.2900     107.0200
        2639    41.826400     153.0000     139.3000     107.0200
        2640    41.838600     149.0000     135.4100     107.0100
        2641    41.850900     147.0000     131.2800     107.0000
        2642    41.863100     138.0000     128.6300     106.9900
        2643    41.875400     110.0000     127.0800     106.9800
        2644    41.887600     114.0000     126.0100     106.9800
        2645    41.899900      98.0000     125.4600     106.9700
        2646    41.912100     131.0000     125.5400     106.9600
        2647    41.924400     129.0000     125.9000     106.9600
        2648    41.936600     105.0000     125.6800     106.9500
        2649    41.948900     108.0000     124.2900     106.9400
        2650    41.961100     135.0000     122.6300     106.9300
        2651    41.973400     128.0000     121.4800     106.9300
        2652    41.985600     127.0000     120.6700     106.9200
        2653    41.997900     107.0000     119.9400     106.9100
        2654    42.010100     113.0000     119.3400     106.9000
        2655    42.022400     123.0000     118.9100     106.9000
        2656    42.034600     131.0000     118.6100     106.8900
        2657    42.046900     124.0000     118.3700     106.8800
        2658    42.059100     112.0000     118.1700     106.8800
        2659    42.071400     120.0000     118.0000     106.8700
        2660    42.083600     117.0000     117.8600     106.8600
        2661    42.095900     137.0000     117.7500     106.8600
        2662    42.108100     122.0000     117.7000     106.8500
        2663    42.120400     128.0000     117.7200     106.8400
        2664    42.132600     111.0000     117.8700     106.8400
        2665    42.144900     119.0000     118.2400     106.8300
        2666    42.157100     120.0000     118.8300     106.8200
        2667    42.169400     126.0000     119.6100     106.8200
        2668    42.181600     131.0000     120.6100     106.8100
        2669    42.193900     121.0000     121.6800     106.8000
        2670    42.206100     129.0000     121.9400     106.8000
        2671    42.218400     126.0000     120.5600     106.7900
        2672    42.230600     125.0000     118.6100     106.7900
        2673    42.242900     109.0000     117.3100     106.7800
        2674    42.255100     143.0000     116.6800     106.7700
        2675    42.267400     103.0000     116.4900     106.7700
        2676    42.279700     106.0000     116.5500     106.7600
        2677    42.291900     117.0000     116.8000     106.7500
        2678    42.304200     122.0000     117.1000     106.7500
        2679    42.316400     126.0000     117.0100     106.7400
        2680    42.328700     131.0000     116.1700     106.7400
        2681    42.340900     124.0000     115.0500     106.7300
        2682    42.353200     111.0000     114.1900     106.7200
        2683    42.365400     112.0000     113.6300     106.7200
        2684    42.377700     109.0000     113.2400     106.7100
        2685    42.389900     104.0000     112.9600     106.7100
        2686    42.402200     114.0000     112.7200     106.7000
        2687    42.414400     116.0000     112.5200     106.7000
        2688    42.426700     116.0000     112.3400     106.6900
        2689    42.438900     116.0000     112.1900     106.6800
        2690    42.451200     103.0000     112.0500     106.6800
        2691    42.463400     103.0000     111.9300     106.6700
        2692    42.475700     117.0000     111.8200     106.6700
        2693    42.487900     117.0000     111.7300     106.6600
        2694    42.500200     114.0000     111.6500     106.6600
        2695    42.512400     119.0000     111.5700     106.6500
        2696    42.524700     111.0000     111.5100     106.6500
        2697    42.536900     118.0000     111.4600     106.6400
        2698    42.549200     115.0000     111.4300     106.6300
        2699    42.561400     114.0000     111.4200     106.6300
        2700    42.573700     134.0000     111.4300     106.6200
        2701    42.585900     127.0000     111.4800     106.6200
        2702    42.598200     123.0000     111.5900     106.6100
        2703    42.610400     128.0000     111.8000     106.6100
        2704    42.622700     118.0000     112.1700     106.6000
        2705    42.634900     105.0000     112.7500     106.6000
        2706    42.647200     106.0000     113.5500     106.5900
        2707    42.659400     121.0000     114.5700     106.5900
        2708    42.671700     110.0000     115.8400     106.5800
        2709    42.683900     125.0000     117.0800     106.5800
        2710    42.696200     111.0000     117.4000     106.5700
        2711    42.708400     122.0000     116.5100     106.5700
        2712    42.720700     128.0000     115.6700     106.5600
        2713    42.732900     126.0000     115.3800     106.5600
        2714    42.745200     105.0000     115.2100     106.5500
        2715    42.757400     110.0000     115.0600     106.5500
        2716    42.769700      96.0000     115.2700     106.5400
        2717    42.781900     100.0000     115.9600     106.5400
        2718    42.794200     111.0000     116.9200     106.5300
        2719    42.806400      90.0000     117.6400     106.5300
        2720    42.818700     124.0000     117.9700     106.5200
        2721    42.830900     139.0000     118.6500     106.5200
        2722    42.843200     106.0000     120.1300     106.5200
        2723    42.855400     119.0000     122.2600     106.5100
        2724    42.867700     134.0000     125.2300     106.5100
        2725    42.879900     138.0000     129.4000     106.5000
        2726    42.892200     150.0000     134.5900     106.5000
        2727    42.904400     145.0000     139.8900     106.4900
        2728    42.916700     148.0000     143.2300     106.4900
        2729    42.929000     125.0000     142.3400     106.4800
        2730    42.941200     148.0000     137.7100     106.4800
        2731    42.953500     138.0000     132.1700     106.4700
        2732    42.965700     144.0000     128.3100     106.4700
        2733    42.978000     123.0000     126.3700     106.4700
        2734    42.990200     111.0000     125.8300     106.4600
        2735    43.002500     134.0000     126.4800     106.4600
        2736    43.014700     159.0000     127.9000     106.4500
        2737    43.027000     149.0000     128.9300     106.4500
        2738    43.039200     134.0000     128.2600     106.4400
        2739    43.051500     125.0000     125.6200     106.4400
        2740    43.063700     122.0000     122.2800     106.4400
        2741    43.076000     109.0000     119.5100     106.4300
        2742    43.088200     119.0000     117.5900     106.4300
        2743    43.100500     102.0000     116.2000     106.4200
        2744    43.112700     116.0000     115.2400     106.4200
        2745    43.125000     120.0000     114.6800     106.4100
        2746    43.137200     129.0000     114.4400     106.4100
        2747    43.149500     124.0000     114.4200     106.4100
        2748    43.161700     110.0000     114.5600     106.4000
        2749    43.174000     122.0000     114.8700     106.4000
        2750    43.186200     115.0000     115.4000     106.3900
        2751    43.198500     118.0000     116.2100     106.3900
        2752    43.210700     133.0000     117.3700     106.3900
        2753    43.223000     100.0000     118.9500     106.3800
        2754    43.235200     120.0000     121.1000     106.3800
        2755    43.247500     128.0000     123.8300     106.3700
        2756    43.259700     114.0000     126.6700     106.3700
        2757    43.272000     134.0000     129.5300     106.3700
        2758    43.284200     139.0000     133.7700     106.3600
        2759    43.296500     134.0000     140.1900     106.3600
        2760    43.308700     148.0000     148.2700     106.3500
        2761    43.321000     157.0000     157.0300     106.3500
        2762    43.333200     178.0000     164.2800     106.3500
        2763    43.345500     193.0000     166.2900     106.3400
        2764    43.357700     180.0000     161.3800     106.3400
        2765    43.370000     154.0000     152.9800     106.3300
        2766    43.382200     141.0000     145.6700     106.3300
        2767    43.394500     154.0000     141.7700     106.3300
        2768    43.406700     165.0000     141.4100     106.3200
        2769    43.419000     160.0000     143.7500     106.3200
        2770    43.431200     169.0000     147.8500     106.3200
        2771    43.443500     176.0000     152.7100     106.3100
        2772    43.455700     188.0000     156.8700     106.3100
        2773    43.468000     172.0000     159.6600     106.3000
        2774    43.480200     205.0000     163.0400     106.3000
        2775    43.492500     184.0000     170.6100     106.3000
        2776    43.504700     188.0000     184.8100     106.2900
        2777    43.517000     206.0000     206.0400     106.2900
        2778    43.529200     239.0000     232.8400     106.2900
        2779    43.541500     269.0000     261.2400     106.2800
        2780    43.553800     276.0000     282.8800     106.2800
        2781    43.566000     286.0000     286.5200     106.2800
        2782    43.578300     256.0000     267.8600     106.2700
        2783    43.590500     253.0000     237.3200     106.2700
        2784    43.602800     221.0000     210.6800     106.2600
        2785    43.615000     225.0000     195.6900     106.2600
        2786    43.627300     191.0000     192.2000     106.2600
        2787    43.639500     176.0000     197.3100     106.2500
        2788    43.651800     205.0000     207.5200     106.2500
        2789    43.664000     208.0000     218.3100     106.2500
        2790    43.676300     208.0000     224.0500     106.2400
        2791    43.688500     216.0000     221.0800     106.2400
        2792    43.700800     209.0000     211.9100     106.2400
        2793    43.713000     168.0000     203.9600     106.2300
        2794    43.725300     194.0000     202.7200     106.2300
        2795    43.737500     200.0000     207.9600     106.2300
        2796    43.749800     226.0000     214.5700     106.2200
        2797    43.762000     194.0000     214.2500     106.2200
        2798    43.774300     196.0000     202.2200     106.2100
        2799    43.786500     192.0000     183.7400     106.2100
        2800    43.798800     168.0000     167.8000     106.2100
        2801    43.811000     162.0000     158.3100     106.2000
        2802    43.823300     154.0000     154.7400     106.2000
        2803    43.835500     158.0000     155.6600     106.2000
        2804    43.847800     153.0000     159.5600     106.1900
        2805    43.860000     171.0000     164.2500     106.1900
        2806    43.872300     162.0000     166.2500     106.1900
        2807    43.884500     148.0000     162.4600     106.1800
        2808    43.896800     163.0000     153.6700     106.1800
        2809    43.909000     157.0000     144.0400     106.1800
        2810    43.921300     132.0000     136.5600     106.1700
        2811    43.933500     129.0000     131.6700     106.1700
        2812    43.945800     127.0000     128.6600     106.1700
        2813    43.958000     152.0000     126.8400     106.1600
        2814    43.970300     132.0000     125.7100     106.1600
        2815    43.982500     152.0000     125.0200     106.1600
        2816    43.994800     145.0000     124.6000     106.1500
        2817    44.007000     143.0000     124.3500     106.1500
        2818    44.019300     133.0000     124.2100     106.1500
        2819    44.031500     148.0000     124.1600     106.1400
        2820    44.043800     133.0000     124.1800     106.1400
        2821    44.056000     118.0000     124.2400     106.1300
        2822    44.068300     124.0000     124.3600     106.1300
        2823    44.080500     118.0000     124.5300     106.1300
        2824    44.092800     129.0000     124.7400     106.1200
        2825    44.105000     140.0000     125.0200     106.1200
        2826    44.117300     138.0000     125.3300     106.1200
        2827    44.129500     129.0000     125.6300     106.1100
        2828    44.141800     116.0000     125.9500     106.1100
        2829    44.154000     156.0000     126.3700     106.1100
        2830    44.166300     127.0000     126.9000     106.1000
        2831    44.178600     138.0000     127.5000     106.1000
        2832    44.190800     130.0000     128.1700     106.1000
        2833    44.203100     131.0000     128.8900     106.0900
        2834    44.215300     152.0000     129.6800     106.0900
        2835    44.227600     155.0000     130.6000     106.0900
        2836    44.239800     123.0000     131.7800     106.0800
        2837    44.252100     143.0000     133.4400     106.0800
        2838    44.264300     115.0000     135.9200     106.0800
        2839    44.276600     143.0000     139.7600     106.0700
        2840    44.288800     156.0000     145.7200     106.0700
        2841    44.301100     129.0000     154.4100     106.0600
        2842    44.313300     210.0000     168.6600     106.0600
        2843    44.325600     229.0000     190.4100     106.0600
        2844    44.337800     216.0000     221.7500     106.0500
        2845    44.350100     295.0000     263.1800     106.0500
        2846    44.362300     349.0000     312.9100     106.0500
        2847    44.374600     400.0000     364.0900     106.0400
        2848    44.386800     454.0000     399.1400     106.0400
        2849    44.399100     475.0000     395.4900     106.0400
        2850    44.411300     408.0000     351.6000     106.0300
        2851    44.423600     355.0000     294.9500     106.0300
        2852    44.435800     266.0000     251.9600     106.0300
        2853    44.448100     217.0000     230.4500     106.0200
        2854    44.460300     228.0000     227.4800     106.0200
        2855    44.472600     220.0000     237.8800     106.0100
        2856    44.484800     248.0000     256.2100     106.0100
        2857    44.497100     287.0000     274.7300     106.0100
        2858    44.509300     275.0000     281.7700     106.0000
        2859    44.521600     280.0000     268.8000     106.0000
        2860    44.533800     279.0000     241.4600     106.0000
        2861    44.546100     243.0000     215.2000     105.9900
        2862    44.558300     182.0000     199.3100     105.9900
        2863    44.570600     189.0000     193.7100     105.9800
        2864    44.582800     163.0000     193.9900     105.9800
        2865    44.595100     204.0000     193.6400     105.9800
        2866    44.607300     191.0000     186.8700     105.9700
        2867    44.619600     171.0000     174.0500     105.9700
        2868    44.631800     162.0000     160.7100     105.9700
        2869    44.644100     162.0000     150.7100     105.9600
        2870    44.656300     141.0000     144.8900     105.9600
        2871    44.668600     140.0000     143.0100     105.9500
        2872    44.680800     144.0000     144.2100     105.9500
        2873    44.693100     130.0000     147.2100     105.9500
        2874    44.705300     146.0000     150.1200     105.9400
        2875    44.717600     163.0000     150.4300     105.9400
        2876    44.729800     157.0000     146.9700     105.9300
        2877    44.742100     159.0000     141.6300     105.9300
        2878    44.754300     120.0000     137.4100     105.9300
        2879    44.766600     161.0000     135.7300     105.9200
        2880    44.778800     158.0000     136.4200     105.9200
        2881    44.791100     122.0000     138.5000     105.9100
        2882    44.803300     166.0000     140.3100     105.9100
        2883    44.815600     121.0000     139.7500     105.9100
        2884    44.827800     134.0000     136.1100     105.9000
        2885    44.840100     135.0000     131.1600     105.9000
        2886    44.852400     129.0000     127.1100     105.8900
        2887    44.864600     120.0000     124.8100     105.8900
        2888    44.876900     123.0000     124.1200     105.8900
        2889    44.889100     142.0000     124.6200     105.8800
        2890    44.901400     120.0000     125.9000     105.8800
        2891    44.913600     130.0000     127.4000     105.8700
        2892    44.925900     117.0000     128.2600     105.8700
        2893    44.938100     123.0000     127.6700     105.8700
        2894    44.950400     122.0000     125.7800     105.8600
        2895    44.962600     132.0000     123.6400     105.8600
        2896    44.974900     132.0000     122.0700     105.8500
        2897    44.987100     130.0000     121.2500     105.8500
        2898    44.999400     121.0000     121.0200     105.8400
        2899    45.011600     106.0000     121.1900     105.8400
        2900    45.023900     115.0000     121.6400     105.8400
        2901    45.036100     129.0000     122.2800     105.8300
        2902    45.048400     132.0000     123.1200     105.8300
        2903    45.060600     128.0000     124.1800     105.8200
        2904    45.072900     116.0000     125.5800     105.8200
        2905    45.085100     131.0000     127.4900     105.8100
        2906    45.097400     133.0000     130.0400     105.8100
        2907    45.109600     155.0000     133.4800     105.8000
        2908    45.121900     134.0000     138.5600     105.8000
        2909    45.134100     159.0000     146.5000     105.7900
        2910    45.146400     185.0000     158.8600     105.7900
        2911    45.158600     182.0000     177.4800     105.7900
        2912    45.170900     210.0000     203.8800     105.7800
        2913    45.183100     234.0000     238.2300     105.7800
        2914    45.195400     243.0000     278.7700     105.7700
        2915    45.207600     317.0000     319.2900     105.7700
        2916    45.219900     339.0000     345.1800     105.7600
        2917    45.232100     327.0000     339.5600     105.7600
        2918    45.244400     274.0000     303.3100     105.7500
        2919    45.256600     244.0000     258.3500     105.7500
        2920    45.268900     224.0000     224.3500     105.7400
        2921    45.281100     219.0000     206.9000     105.7400
        2922    45.293400     226.0000     203.6800     105.7300
        2923    45.305600     220.0000     210.7200     105.7300
        2924    45.317900     238.0000     223.8500     105.7200
        2925    45.330100     235.0000     237.1900     105.7200
        2926    45.342400     228.0000     241.8700     105.7100
        2927    45.354600     244.0000     230.9600     105.7100
        2928    45.366900     216.0000     207.6600     105.7000
        2929    45.379100     200.0000     182.6000     105.7000
        2930    45.391400     165.0000     163.1300     105.6900
        2931    45.403600     153.0000     150.3600     105.6900
        2932    45.415900     135.0000     142.6500     105.6800
        2933    45.428100     135.0000     138.2400     105.6800
        2934    45.440400     144.0000     135.7600     105.6700
        2935    45.452600     155.0000     133.7800     105.6700
        2936    45.464900     137.0000     131.1100     105.6600
        2937    45.477100     125.0000     128.1400     105.6600
        2938    45.489400     146.0000     125.9200     105.6500
        2939    45.501700     118.0000     124.5800     105.6500
        2940    45.513900     132.0000     123.8800     105.6400
        2941    45.526200     128.0000     123.6100     105.6400
        2942    45.538400     136.0000     123.6600     105.6300
        2943    45.550700     138.0000     123.9300     105.6200
        2944    45.562900     117.0000     124.2500     105.6200
        2945    45.575200     144.0000     124.2000     105.6100
        2946    45.587400     131.0000     123.5400     105.6100
        2947    45.599700     158.0000     122.6900     105.6000
        2948    45.611900     128.0000     122.1200     105.6000
        2949    45.624200     151.0000     121.9000     105.5900
        2950    45.636400     124.0000     121.9400     105.5900
        2951    45.648700     118.0000     122.2200     105.5800
        2952    45.660900     129.0000     122.7700     105.5700
        2953    45.673200     143.0000     123.5900     105.5700
        2954    45.685400     137.0000     124.6600     105.5600
        2955    45.697700     116.0000     126.0000     105.5600
        2956    45.709900     136.0000     127.3900     105.5500
        2957    45.722200     124.0000     127.9300     105.5500
        2958    45.734400     115.0000     127.2400     105.5400
        2959    45.746700     128.0000     126.5400     105.5300
        2960    45.758900     145.0000     126.6400     105.5300
        2961    45.771200     128.0000     127.5300     105.5200
        2962    45.783400     136.0000     129.0900     105.5200
        2963    45.795700     126.0000     131.2700     105.5100
        2964    45.807900     143.0000     133.8600     105.5000
        2965    45.820200     138.0000     136.3300     105.5000
        2966    45.832400     117.0000     137.6700     105.4900
        2967    45.844700     137.0000     137.0100     105.4800
        2968    45.856900     138.0000     134.9300     105.4800
        2969    45.869200     157.0000     133.0300     105.4700
        2970    45.881400     120.0000     132.1000     105.4700
        2971    45.893700     178.0000     132.0800     105.4600
        2972    45.905900     136.0000     132.7300     105.4500
        2973    45.918200     132.0000     133.8700     105.4500
        2974    45.930400     136.0000     135.2800     105.4400
        2975    45.942700     137.0000     136.6400     105.4300
        2976    45.954900     139.0000     137.5100     105.4300
        2977    45.967200     137.0000     137.7200     105.4200
        2978    45.979400     126.0000     137.5400     105.4100
        2979    45.991700     140.0000     137.4500     105.4100
        2980    46.003900     151.0000     137.7100     105.4000
        2981    46.016200     132.0000     138.3100     105.3900
        2982    46.028400     137.0000     139.1500     105.3900
        2983    46.040700     137.0000     140.1500     105.3800
        2984    46.052900     140.0000     141.2800     105.3700
        2985    46.065200     140.0000     142.4800     105.3700
        2986    46.077400     141.0000     143.7600     105.3600
        2987    46.089700     134.0000     145.0700     105.3500
        2988    46.101900     154.0000     146.3900     105.3500
        2989    46.114200     154.0000     147.7300     105.3400
        2990    46.126500     164.0000     149.1000     105.3300
        2991    46.138700     136.0000     150.5000     105.3200
        2992    46.151000     140.0000     151.9400     105.3200
        2993    46.163200     150.0000     153.4000     105.3100
        2994    46.175500     139.0000     154.9000     105.3000
        2995    46.187700     148.0000     156.4300     105.2900
        2996    46.200000     172.0000     157.9800     105.2900
        2997    46.212200     147.0000     159.5500     105.2800
        2998    46.224500     172.0000     161.1000     105.2700
        2999    46.236700     161.0000     162.4100     105.2700
        3000    46.249000     191.0000     163.2900     105.2600
        3001    46.261200     169.0000     163.9500     105.2500
        3002    46.273500     157.0000     164.6700     105.2400
        3003    46.285700     173.0000     165.4600     105.2400
        3004    46.298000     173.0000     166.2400     105.2300
        3005    46.310200     170.0000     166.9900     105.2200
        3006    46.322500     166.0000     167.7600     105.2100
        3007    46.334700     197.0000     168.5300     105.2000
        3008    46.347000     216.0000     169.1900     105.2000
        3009    46.359200     152.0000     169.6000     105.1900
        3010    46.371500     191.0000     169.8800     105.1800
        3011    46.383700     143.0000     170.3700     105.1700
        3012    46.396000     179.0000     171.2100     105.1600
        3013    46.408200     176.0000     172.3300     105.1600
        3014    46.420500     173.0000     173.4500     105.1500
        3015    46.432700     177.0000     173.9800     105.1400
        3016    46.445000     172.0000     173.2600     105.1300
        3017    46.457200     158.0000     171.2800     105.1200
        3018    46.469500     181.0000     168.8300     105.1200
        3019    46.481700     181.0000     166.6600     105.1100
        3020    46.494000     160.0000     165.0900     105.1000
        3021    46.506200     161.0000     164.1500     105.0900
        3022    46.518500     145.0000     163.7100     105.0800
        3023    46.530700     157.0000     163.6500     105.0700
        3024    46.543000     170.0000     163.7900     105.0700
        3025    46.555200     194.0000     163.8500     105.0600
        3026    46.567500     161.0000     163.5100     105.0500
        3027    46.579700     169.0000     162.7600     105.0400
        3028    46.592000     155.0000     161.9900     105.0300
        3029    46.604200     147.0000     161.5300     105.0200
        3030    46.616500     146.0000     161.4900     105.0100
        3031    46.628700     135.0000     161.7700     105.0000
        3032    46.641000     160.0000     162.2900     105.0000
        3033    46.653200     174.0000     162.9900     104.9900
        3034    46.665500     169.0000     163.9400     104.9800
        3035    46.677700     161.0000     165.3100     104.9700
        3036    46.690000     141.0000     167.4300     104.9600
        3037    46.702200     152.0000     170.7500     104.9500
        3038    46.714500     190.0000     175.9500     104.9400
        3039    46.726700     168.0000     184.0000     104.9300
        3040    46.739000     192.0000     196.4800     104.9200
        3041    46.751300     216.0000     215.9000     104.9100
        3042    46.763500     240.0000     246.1000     104.9000
        3043    46.775800     291.0000     292.1600     104.8900
        3044    46.788000     391.0000     358.9500     104.8900
        3045    46.800300     426.0000     448.3400     104.8800
        3046    46.812500     615.0000     557.0000     104.8700
        3047    46.824800     665.0000     670.8000     104.8600
        3048    46.837000     724.0000     753.7600     104.8500
        3049    46.849300     831.0000     757.1800     104.8400
        3050    46.861500     721.0000     670.1200     104.8300
        3051    46.873800     615.0000     544.2600     104.8200
        3052    46.886000     434.0000     438.7400     104.8100
        3053    46.898300     363.0000     376.4700     104.8000
        3054    46.910500     296.0000     354.8400     104.7900
        3055    46.922800     366.0000     364.2700     104.7800
        3056    46.935000     392.0000     394.9900     104.7700
        3057    46.947300     456.0000     435.5200     104.7600
        3058    46.959500     469.0000     466.6700     104.7500
        3059    46.971800     453.0000     463.9300     104.7400
        3060    46.984000     417.0000     418.3700     104.7300
        3061    46.996300     374.0000     350.1800     104.7200
        3062    47.008500     279.0000     287.3100     104.7100
        3063    47.020800     241.0000     242.2800     104.7000
        3064    47.033000     207.0000     213.7300     104.6900
        3065    47.045300     192.0000     195.7500     104.6800
        3066    47.057500     170.0000     182.6200     104.6600
        3067    47.069800     154.0000     170.9500     104.6500
        3068    47.082000     166.0000     160.3800     104.6400
        3069    47.094300     159.0000     151.8800     104.6300
        3070    47.106500     148.0000     145.8300     104.6200
        3071    47.118800     167.0000     141.9100     104.6100
        3072    47.131000     146.0000     139.6400     104.6000
        3073    47.143300     151.0000     138.5400     104.5900
        3074    47.155500     141.0000     138.2200     104.5800
        3075    47.167800     154.0000     138.1100     104.5700
        3076    47.180000     129.0000     137.3900     104.5600
        3077    47.192300     154.0000     135.5200     104.5500
        3078    47.204500     144.0000     132.8100     104.5300
        3079    47.216800     141.0000     130.1300     104.5200
        3080    47.229000     119.0000     127.9900     104.5100
        3081    47.241300     125.0000     126.4600     104.5000
        3082    47.253500     134.0000     125.4100     104.4900
        3083    47.265800     133.0000     124.6800     104.4800
        3084    47.278000     118.0000     124.1900     104.4700
        3085    47.290300     122.0000     123.8800     104.4500
        3086    47.302500     120.0000     123.7400     104.4400
        3087    47.314800     151.0000     123.7500     104.4300
        3088    47.327000     152.0000     123.9600     104.4200
        3089    47.339300     138.0000     124.4000     104.4100
        3090    47.351500     143.0000     125.2100     104.4000
        3091    47.363800     134.0000     126.5900     104.3800
        3092    47.376000     123.0000     128.7400     104.3700
        3093    47.388300     117.0000     131.6900     104.3600
        3094    47.400600     142.0000     135.5200     104.3500
        3095    47.412800     157.0000     139.9800     104.3400
        3096    47.425100     152.0000     143.1200     104.3200
        3097    47.437300     163.0000     141.6700     104.3100
        3098    47.449600     129.0000     136.8000     104.3000
        3099    47.461800     155.0000     132.7500     104.2900
        3100    47.474100     134.0000     130.6500     104.2800
        3101    47.486300     138.0000     130.0800     104.2600
        3102    47.498600     140.0000     130.5700     104.2500
        3103    47.510800     144.0000     131.8700     104.2400
        3104    47.523100     162.0000     133.8100     104.2300
        3105    47.535300     151.0000     136.2400     104.2100
        3106    47.547600     142.0000     138.3900     104.2000
        3107    47.559800     151.0000     138.7800     104.1900
        3108    47.572100     156.0000     137.2400     104.1700
        3109    47.584300     155.0000     135.6000     104.1600
        3110    47.596600     128.0000     134.8300     104.1500
        3111    47.608800     145.0000     134.8000     104.1400
        3112    47.621100     142.0000     135.2100     104.1200
        3113    47.633300     126.0000     135.8600     104.1100
        3114    47.645600     133.0000     136.6500     104.1000
        3115    47.657800     132.0000     137.5900     104.0800
        3116    47.670100     146.0000     138.7600     104.0700
        3117    47.682300     149.0000     140.3000     104.0600
        3118    47.694600     135.0000     142.3900     104.0400
        3119    47.706800     136.0000     145.3300     104.0300
        3120    47.719100     138.0000     149.5600     104.0200
        3121    47.731300     166.0000     155.8300     104.0000
        3122    47.743600     157.0000     165.3500     103.9900
        3123    47.755800     210.0000     179.9100     103.9800
        3124    47.768100     225.0000     201.8000     103.9600
        3125    47.780300     242.0000     233.1300     103.9500
        3126    47.792600     290.0000     274.6000     103.9400
        3127    47.804800     326.0000     324.2300     103.9200
        3128    47.817100     348.0000     374.1700     103.9100
        3129    47.829300     396.0000     406.3400     103.8900
        3130    47.841600     429.0000     400.3200     103.8800
        3131    47.853800     398.0000     356.7100     103.8700
        3132    47.866100     332.0000     300.9400     103.8500
        3133    47.878300     259.0000     256.5400     103.8400
        3134    47.890600     230.0000     231.0300     103.8200
        3135    47.902800     215.0000     222.6500     103.8100
        3136    47.915100     199.0000     227.5500     103.7900
        3137    47.927300     226.0000     241.8900     103.7800
        3138    47.939600     251.0000     260.7700     103.7700
        3139    47.951800     264.0000     275.8600     103.7500
        3140    47.964100     264.0000     276.3600     103.7400
        3141    47.976300     250.0000     257.7400     103.7200
        3142    47.988600     228.0000     228.1400     103.7100
        3143    48.000800     199.0000     199.8500     103.6900
        3144    48.013100     166.0000     178.9200     103.6800
        3145    48.025400     160.0000     165.1300     103.6600
        3146    48.037600     156.0000     156.1700     103.6500
        3147    48.049900     122.0000     150.1100     103.6300
        3148    48.062100     139.0000     145.9700     103.6200
        3149    48.074400     171.0000     143.4200     103.6000
        3150    48.086600     122.0000     142.4000     103.5900
        3151    48.098900     124.0000     142.9200     103.5700
        3152    48.111100     113.0000     145.2000     103.5600
        3153    48.123400     154.0000     149.7900     103.5400
        3154    48.135600     168.0000     157.6500     103.5300
        3155    48.147900     171.0000     170.2800     103.5100
        3156    48.160100     182.0000     189.6000     103.5000
        3157    48.172400     226.0000     217.2800     103.4800
        3158    48.184600     270.0000     253.7800     103.4600
        3159    48.196900     297.0000     297.1700     103.4500
        3160    48.209100     317.0000     339.9000     103.4300
        3161    48.221400     370.0000     365.4600     103.4200
        3162    48.233600     334.0000     356.6800     103.4000
        3163    48.245900     344.0000     316.3200     103.3900
        3164    48.258100     296.0000     267.3900     103.3700
        3165    48.270400     241.0000     229.2500     103.3500
        3166    48.282600     208.0000     207.3100     103.3400
        3167    48.294900     201.0000     199.9500     103.3200
        3168    48.307100     189.0000     204.0800     103.3100
        3169    48.319400     190.0000     216.4600     103.2900
        3170    48.331600     248.0000     232.8000     103.2700
        3171    48.343900     246.0000     245.8200     103.2600
        3172    48.356100     263.0000     246.0300     103.2400
        3173    48.368400     236.0000     229.3800     103.2200
        3174    48.380600     211.0000     202.8600     103.2100
        3175    48.392900     161.0000     177.2000     103.1900
        3176    48.405100     176.0000     157.7500     103.1700
        3177    48.417400     129.0000     144.5000     103.1600
        3178    48.429600     123.0000     135.7900     103.1400
        3179    48.441900     134.0000     130.0200     103.1200
        3180    48.454100     106.0000     126.0900     103.1100
        3181    48.466400     118.0000     123.3300     103.0900
        3182    48.478600     141.0000     121.3300     103.0700
        3183    48.490900     146.0000     119.8300     103.0500
        3184    48.503100     121.0000     118.6800     103.0400
        3185    48.515400     126.0000     117.8000     103.0200
        3186    48.527600     103.0000     117.1200     103.0000
        3187    48.539900     130.0000     116.6000     102.9900
        3188    48.552100     104.0000     116.2400     102.9700
        3189    48.564400     112.0000     116.0300     102.9500
        3190    48.576600     113.0000     116.0200     102.9300
        3191    48.588900     113.0000     116.2600     102.9200
        3192    48.601100     109.0000     116.7700     102.9000
        3193    48.613400      97.0000     117.6200     102.8800
        3194    48.625600     121.0000     118.8000     102.8600
        3195    48.637900     115.0000     120.1100     102.8500
        3196    48.650100     113.0000     120.6100     102.8300
        3197    48.662400     115.0000     119.4300     102.8100
        3198    48.674700     126.0000     117.5600     102.7900
        3199    48.686900     124.0000     116.2400     102.7700
        3200    48.699100     107.0000     115.5600     102.7600
        3201    48.711400     118.0000     115.3300     102.7400
        3202    48.723700     118.0000     115.4200     102.7200
        3203    48.735900     129.0000     115.7600     102.7000
        3204    48.748200     112.0000     116.3100     102.6800
        3205    48.760400     145.0000     117.0100     102.6600
        3206    48.772700     118.0000     117.6200     102.6500
        3207    48.784900     127.0000     117.6100     102.6300
        3208    48.797200     101.0000     116.9400     102.6100
        3209    48.809400     106.0000     116.2400     102.5900
        3210    48.821700     106.0000     115.8600     102.5700
        3211    48.833900     112.0000     115.7400     102.5500
        3212    48.846200     112.0000     115.7900     102.5300
        3213    48.858400     107.0000     115.9500     102.5100
        3214    48.870700     145.0000     116.1500     102.5000
        3215    48.882900      96.0000     116.3700     102.4800
        3216    48.895200     108.0000     116.6100     102.4600
        3217    48.907400     111.0000     116.8800     102.4400
        3218    48.919700     113.0000     117.2000     102.4200
        3219    48.931900     116.0000     117.5700     102.4000
        3220    48.944200     124.0000     117.9800     102.3800
        3221    48.956400     101.0000     118.4300     102.3600
        3222    48.968700     110.0000     118.9300     102.3400
        3223    48.980900     125.0000     119.4600     102.3200
        3224    48.993200     124.0000     120.0300     102.3000
        3225    49.005400     115.0000     120.6400     102.2800
        3226    49.017700     121.0000     121.2600     102.2600
        3227    49.029900     124.0000     121.9200     102.2400
        3228    49.042200     126.0000     122.6300     102.2200
        3229    49.054400     112.0000     123.3900     102.2000
        3230    49.066700     117.0000     124.1900     102.1800
        3231    49.078900     128.0000     125.0400     102.1700
        3232    49.091200     105.0000     125.9600     102.1500
        3233    49.103400     136.0000     126.9400     102.1300
        3234    49.115700     117.0000     128.0100     102.1000
        3235    49.127900     117.0000     129.2000     102.0800
        3236    49.140200     125.0000     130.5500     102.0600
        3237    49.152400     145.0000     132.0900     102.0400
        3238    49.164700     139.0000     133.8800     102.0200
        3239    49.176900     128.0000     135.9900     102.0000
        3240    49.189200     135.0000     138.4600     101.9800
        3241    49.201400     151.0000     141.3600     101.9600
        3242    49.213700     126.0000     144.9400     101.9400
        3243    49.225900     124.0000     149.5000     101.9200
        3244    49.238200     145.0000     155.0900     101.9000
        3245    49.250400     120.0000     161.6400     101.8800
        3246    49.262700     154.0000     167.6000     101.8600
        3247    49.274900     165.0000     169.6200     101.8400
        3248    49.287200     141.0000     166.3000     101.8200
        3249    49.299400     152.0000     161.4500     101.8000
        3250    49.311700     166.0000     158.7000     101.7800
        3251    49.324000     151.0000     158.1600     101.7500
        3252    49.336200     161.0000     159.0900     101.7300
        3253    49.348500     140.0000     161.0500     101.7100
        3254    49.360700     137.0000     163.8100     101.6900
        3255    49.373000     179.0000     167.2100     101.6700
        3256    49.385200     138.0000     170.9400     101.6500
        3257    49.397500     166.0000     173.8600     101.6300
        3258    49.409700     185.0000     174.4600     101.6000
        3259    49.422000     160.0000     172.8000     101.5800
        3260    49.434200     168.0000     170.8600     101.5600
        3261    49.446500     158.0000     169.8700     101.5400
        3262    49.458700     190.0000     169.6900     101.5200
        3263    49.471000     177.0000     169.9700     101.5000
        3264    49.483200     158.0000     170.4400     101.4700
        3265    49.495500     178.0000     170.9800     101.4500
        3266    49.507700     146.0000     171.5100     101.4300
        3267    49.520000     148.0000     171.9900     101.4100
        3268    49.532200     190.0000     172.4000     101.3900
        3269    49.544500     168.0000     172.7300     101.3600
        3270    49.556700     184.0000     173.0000     101.3400
        3271    49.569000     173.0000     173.1900     101.3200
        3272    49.581200     157.0000     173.3400     101.3000
        3273    49.593500     172.0000     173.4800     101.2800
        3274    49.605700     177.0000     173.6200     101.2500
        3275    49.618000     176.0000     173.8200     101.2300
        3276    49.630200     158.0000     174.0800     101.2100
        3277    49.642500     166.0000     174.2500     101.1900
        3278    49.654700     160.0000     174.1300     101.1600
        3279    49.667000     167.0000     174.0600     101.1400
        3280    49.679200     174.0000     174.6400     101.1200
        3281    49.691500     186.0000     176.2700     101.0900
        3282    49.703700     179.0000     179.3800     101.0700
        3283    49.716000     184.0000     184.6100     101.0500
        3284    49.728200     175.0000     192.6800     101.0300
        3285    49.740500     228.0000     204.0500     101.0000
        3286    49.752700     227.0000     218.4700     100.9800
        3287    49.765000     241.0000     234.1900     100.9600
        3288    49.777200     237.0000     246.6900     100.9300
        3289    49.789500     251.0000     249.3800     100.9100
        3290    49.801700     232.0000     239.1500     100.8900
        3291    49.814000     239.0000     220.9000     100.8600
        3292    49.826200     213.0000     203.0300     100.8400
        3293    49.838500     179.0000     190.2600     100.8200
        3294    49.850700     175.0000     183.2700     100.7900
        3295    49.863000     181.0000     181.1200     100.7700
        3296    49.875200     179.0000     182.7500     100.7500
        3297    49.887500     200.0000     187.0600     100.7200
        3298    49.899700     186.0000     192.4300     100.7000
        3299    49.912000     172.0000     196.1500     100.6700
        3300    49.924200     187.0000     195.0600     100.6500
        3301    49.936500     182.0000     188.1100     100.6300
        3302    49.948700     190.0000     177.8700     100.6000
        3303    49.961000     168.0000     168.0400     100.5800
        3304    49.973300     131.0000     160.4900     100.5500
        3305    49.985500     123.0000     155.3100     100.5300
        3306    49.997800     147.0000     151.9700     100.5100
        3307    50.010000     135.0000     149.9800     100.4800
        3308    50.022300     155.0000     149.0800     100.4600
        3309    50.034500     147.0000     149.2400     100.4300
        3310    50.046800     166.0000     150.6000     100.4100
        3311    50.059000     143.0000     153.5700     100.3800
        3312    50.071300     154.0000     158.8300     100.3600
        3313    50.083500     188.0000     167.4200     100.3400
        3314    50.095800     192.0000     179.9100     100.3100
        3315    50.108000     213.0000     198.2900     100.2900
        3316    50.120300     236.0000     222.0400     100.2600
        3317    50.132500     227.0000     248.8500     100.2400
        3318    50.144800     277.0000     271.9000     100.2100
        3319    50.157000     259.0000     280.0300     100.1900
        3320    50.169300     226.0000     266.5800     100.1600
        3321    50.181500     273.0000     238.7700     100.1400
        3322    50.193800     224.0000     210.6100     100.1100
        3323    50.206000     194.0000     190.3900     100.0900
        3324    50.218300     163.0000     179.4500     100.0600
        3325    50.230500     166.0000     176.4000     100.0400
        3326    50.242800     156.0000     179.6200     100.0100
        3327    50.255000     183.0000     187.5000      99.9900
        3328    50.267300     168.0000     197.7900      99.9600
        3329    50.279500     206.0000     206.3400      99.9400
        3330    50.291800     216.0000     207.6600      99.9100
        3331    50.304000     185.0000     198.9600      99.8800
        3332    50.316300     173.0000     183.7600      99.8600
        3333    50.328500     144.0000     168.3300      99.8300
        3334    50.340800     146.0000     156.2900      99.8100
        3335    50.353000     142.0000     148.0500      99.7800
        3336    50.365300     141.0000     142.6700      99.7600
        3337    50.377500     132.0000     139.2300      99.7300
        3338    50.389800     141.0000     137.0800      99.7000
        3339    50.402000     137.0000     135.8400      99.6800
        3340    50.414300     133.0000     135.3700      99.6500
        3341    50.426500     133.0000     135.6600      99.6300
        3342    50.438800     135.0000     136.8700      99.6000
        3343    50.451000     125.0000     139.3200      99.5700
        3344    50.463300     134.0000     143.4900      99.5500
        3345    50.475500     170.0000     149.8800      99.5200
        3346    50.487800     155.0000     158.7500      99.5000
        3347    50.500000     163.0000     169.7400      99.4700
        3348    50.512300     179.0000     181.1100      99.4400
        3349    50.524500     188.0000     188.9300      99.4200
        3350    50.536800     177.0000     188.6100      99.3900
        3351    50.549000     183.0000     179.7600      99.3600
        3352    50.561300     174.0000     167.5100      99.3400
        3353    50.573500     145.0000     157.2700      99.3100
        3354    50.585800     149.0000     151.2700      99.2800
        3355    50.598000     140.0000     149.2100      99.2600
        3356    50.610300     130.0000     149.3700      99.2300
        3357    50.622600     128.0000     150.0500      99.2000
        3358    50.634800     158.0000     151.6000      99.1800
        3359    50.647100     152.0000     154.2000      99.1500
        3360    50.659300     160.0000     155.9300      99.1200
        3361    50.671600     165.0000     154.3500      99.1000
        3362    50.683800     135.0000     148.9900      99.0700
        3363    50.696100     143.0000     141.9700      99.0400
        3364    50.708300     140.0000     135.7500      99.0200
        3365    50.720600     123.0000     131.3800      98.9900
        3366    50.732800     130.0000     128.6300      98.9600
        3367    50.745100     117.0000     126.6100      98.9300
        3368    50.757300     125.0000     124.5000      98.9100
        3369    50.769600     122.0000     122.4700      98.8800
        3370    50.781800     117.0000     121.0600      98.8500
        3371    50.794100     125.0000     120.3200      98.8300
        3372    50.806300     122.0000     120.0500      98.8000
        3373    50.818600     111.0000     120.1300      98.7700
        3374    50.830800     111.0000     120.5800      98.7400
        3375    50.843100     120.0000     121.0500      98.7200
        3376    50.855300     116.0000     120.6700      98.6900
        3377    50.867600     104.0000     119.2900      98.6600
        3378    50.879800     112.0000     117.9200      98.6300
        3379    50.892100     109.0000     117.0500      98.6000
        3380    50.904300     132.0000     116.5800      98.5800
        3381    50.916600     106.0000     116.4000      98.5500
        3382    50.928800     130.0000     116.4800      98.5200
        3383    50.941100     109.0000     116.8000      98.4900
        3384    50.953300     124.0000     117.3700      98.4700
        3385    50.965600     126.0000     118.2400      98.4400
        3386    50.977800     119.0000     119.3400      98.4100
        3387    50.990100     125.0000     120.3900      98.3800
        3388    51.002300     126.0000     121.4200      98.3500
        3389    51.014600     124.0000     123.0400      98.3300
        3390    51.026800     120.0000     125.8900      98.3000
        3391    51.039100     128.0000     130.3800      98.2700
        3392    51.051300     134.0000     136.7100      98.2400
        3393    51.063600     140.0000     144.7800      98.2100
        3394    51.075800     167.0000     153.7500      98.1800
        3395    51.088100     187.0000     161.3600      98.1600
        3396    51.100300     182.0000     164.1400      98.1300
        3397    51.112600     166.0000     160.2700      98.1000
        3398    51.124800     162.0000     152.2900      98.0700
        3399    51.137100     140.0000     144.6200      98.0400
        3400    51.149300     146.0000     139.9100      98.0100
        3401    51.161600     154.0000     138.7900      97.9800
        3402    51.173800     137.0000     141.2200      97.9600
        3403    51.186100     151.0000     147.3300      97.9300
        3404    51.198300     164.0000     157.5800      97.9000
        3405    51.210600     145.0000     172.6300      97.8700
        3406    51.222800     191.0000     192.7900      97.8400
        3407    51.235100     224.0000     217.4100      97.8100
        3408    51.247300     275.0000     244.9000      97.7800
        3409    51.259600     286.0000     272.5400      97.7500
        3410    51.271900     324.0000     293.9000      97.7300
        3411    51.284100     337.0000     298.1300      97.7000
        3412    51.296400     290.0000     278.7900      97.6700
        3413    51.308600     275.0000     244.3800      97.6400
        3414    51.320900     221.0000     210.5100      97.6100
        3415    51.333100     169.0000     186.2600      97.5800
        3416    51.345400     160.0000     173.0100      97.5500
        3417    51.357600     148.0000     169.1300      97.5200
        3418    51.369900     167.0000     172.7900      97.4900
        3419    51.382100     169.0000     182.2400      97.4600
        3420    51.394400     178.0000     195.0000      97.4300
        3421    51.406600     227.0000     206.9000      97.4000
        3422    51.418900     224.0000     212.0300      97.3800
        3423    51.431100     209.0000     206.1000      97.3500
        3424    51.443400     210.0000     191.0900      97.3200
        3425    51.455600     178.0000     173.7600      97.2900
        3426    51.467900     140.0000     159.1700      97.2600
        3427    51.480100     155.0000     148.1200      97.2300
        3428    51.492400     143.0000     139.6300      97.2000
        3429    51.504600     133.0000     133.1200      97.1700
        3430    51.516900     111.0000     128.4100      97.1400
        3431    51.529100     141.0000     125.2500      97.1100
        3432    51.541400     121.0000     123.2700      97.0800
        3433    51.553600     126.0000     122.1600      97.0500
        3434    51.565900     156.0000     121.6600      97.0200
        3435    51.578100     123.0000     121.4800      96.9900
        3436    51.590400     137.0000     121.3700      96.9600
        3437    51.602600     107.0000     121.1600      96.9300
        3438    51.614900     119.0000     120.6300      96.9000
        3439    51.627100     105.0000     119.6500      96.8700
        3440    51.639400     119.0000     118.3400      96.8400
        3441    51.651600      99.0000     117.0600      96.8100
        3442    51.663900     114.0000     116.0100      96.7800
        3443    51.676100      96.0000     115.2000      96.7500
        3444    51.688400     113.0000     114.5700      96.7200
        3445    51.700600     118.0000     114.0600      96.6900
        3446    51.712900     111.0000     113.6300      96.6600
        3447    51.725100     116.0000     113.2500      96.6300
        3448    51.737400     100.0000     112.9000      96.6000
        3449    51.749600     100.0000     112.5800      96.5700
        3450    51.761900     110.0000     112.2800      96.5400
        3451    51.774100      95.0000     111.9900      96.5100
        3452    51.786400     124.0000     111.7100      96.4800
        3453    51.798600     120.0000     111.4500      96.4500
        3454    51.810900     127.0000     111.2000      96.4200
        3455    51.823100     119.0000     110.9700      96.3900
        3456    51.835400      98.0000     110.7700      96.3600
        3457    51.847600     114.0000     110.6200      96.3300
        3458    51.859900      96.0000     110.5200      96.3000
        3459    51.872100     109.0000     110.4800      96.2700
        3460    51.884400     104.0000     110.5000      96.2400
        3461    51.896700     104.0000     110.5000      96.2100
        3462    51.908900     100.0000     110.3400      96.1800
        3463    51.921200      97.0000     110.0500      96.1500
        3464    51.933400     120.0000     109.8500      96.1200
        3465    51.945700     106.0000     109.8900      96.0900
        3466    51.957900      95.0000     110.2200      96.0600
        3467    51.970200     103.0000     110.8500      96.0300
        3468    51.982400      96.0000     111.7800      96.0000
        3469    51.994700     119.0000     112.9100      95.9600
        3470    52.006900     118.0000     113.5400      95.9300
        3471    52.019200     120.0000     112.8100      95.9000
        3472    52.031400     119.0000     111.2300      95.8700
        3473    52.043700     126.0000     109.8500      95.8400
        3474    52.055900     113.0000     108.9000      95.8100
        3475    52.068200     111.0000     108.3000      95.7800
        3476    52.080400     122.0000     107.9900      95.7500
        3477    52.092700     112.0000     107.9200      95.7200
        3478    52.104900      97.0000     108.0700      95.6900
        3479    52.117200     106.0000     108.4100      95.6600
        3480    52.129400     103.0000     108.8700      95.6300
        3481    52.141700     106.0000     109.2200      95.6000
        3482    52.153900     119.0000     109.0300      95.5700
        3483    52.166200      95.0000     108.2500      95.5300
        3484    52.178400     107.0000     107.4000      95.5000
        3485    52.190700     103.0000     106.8000      95.4700
        3486    52.202900     111.0000     106.4200      95.4400
        3487    52.215200      89.0000     106.1800      95.4100
        3488    52.227400      95.0000     106.0400      95.3800
        3489    52.239700     126.0000     105.9800      95.3500
        3490    52.251900      94.0000     105.9900      95.3200
        3491    52.264200     115.0000     106.1000      95.2900
        3492    52.276400      91.0000     106.3100      95.2600
        3493    52.288700     116.0000     106.6800      95.2300
        3494    52.300900     112.0000     107.2900      95.2000
        3495    52.313200     105.0000     108.3200      95.1600
        3496    52.325400     101.0000     110.0000      95.1300
        3497    52.337700     125.0000     112.6200      95.1000
        3498    52.349900     117.0000     116.4100      95.0700
        3499    52.362200     147.0000     121.4100      95.0400
        3500    52.374400     120.0000     127.1400      95.0100
        3501    52.386700     143.0000     131.9000      94.9800
        3502    52.398900     146.0000     132.9300      94.9500
        3503    52.411200     130.0000     129.1200      94.9200
        3504    52.423400     124.0000     122.9700      94.8800
        3505    52.435700     128.0000     117.6200      94.8500
        3506    52.447900     130.0000     114.2700      94.8200
        3507    52.460200     115.0000     112.7600      94.7900
        3508    52.472400     111.0000     112.7200      94.7600
        3509    52.484700     134.0000     113.8800      94.7300
        3510    52.496900     109.0000     116.0900      94.7000
        3511    52.509200     137.0000     119.0600      94.6700
        3512    52.521400     121.0000     122.2000      94.6400
        3513    52.533700     145.0000     124.4100      94.6100
        3514    52.546000     116.0000     124.5200      94.5700
        3515    52.558200     156.0000     122.4300      94.5400
        3516    52.570500     138.0000     119.2700      94.5100
        3517    52.582700     137.0000     116.5900      94.4800
        3518    52.595000     125.0000     115.1200      94.4500
        3519    52.607200     125.0000     114.7000      94.4200
        3520    52.619500     116.0000     115.0100      94.3900
        3521    52.631700     112.0000     115.8500      94.3600
        3522    52.644000     110.0000     117.1100      94.3300
        3523    52.656200     122.0000     118.7300      94.2900
        3524    52.668500     122.0000     120.6700      94.2600
        3525    52.680700     127.0000     122.9300      94.2300
        3526    52.693000     121.0000     125.3300      94.2000
        3527    52.705200     125.0000     127.5900      94.1700
        3528    52.717500     124.0000     129.6800      94.1400
        3529    52.729700     138.0000     131.8000      94.1100
        3530    52.742000     148.0000     134.0800      94.0800
        3531    52.754200     125.0000     136.5300      94.0400
        3532    52.766500     130.0000     139.2400      94.0100
        3533    52.778700     131.0000     142.4000      93.9800
        3534    52.791000     156.0000     146.3200      93.9500
        3535    52.803200     142.0000     151.4200      93.9200
        3536    52.815500     184.0000     158.2600      93.8900
        3537    52.827700     170.0000     167.6100      93.8600
        3538    52.840000     196.0000     180.5900      93.8300
        3539    52.852200     205.0000     198.9600      93.8000
        3540    52.864500     212.0000     225.3800      93.7600
        3541    52.876700     266.0000     264.0400      93.7300
        3542    52.889000     321.0000     321.0200      93.7000
        3543    52.901200     479.0000     403.6800      93.6700
        3544    52.913500     565.0000     518.4300      93.6400
        3545    52.925700     669.0000     667.6300      93.6100
        3546    52.938000     917.0000     843.2200      93.5800
        3547    52.950200    1068.0000    1011.5200      93.5500
        3548    52.962500    1127.0000    1106.3400      93.5200
        3549    52.974700    1083.0000    1068.4200      93.4900
        3550    52.987000    1007.0000     915.9400      93.4500
        3551    52.999200     782.0000     731.3900      93.4200
        3552    53.011500     571.0000     579.2100      93.3900
        3553    53.023700     510.0000     479.8000      93.3600
        3554    53.036000     441.0000     430.3100      93.3300
        3555    53.048200     425.0000     423.0100      93.3000
        3556    53.060500     455.0000     450.6700      93.2700
        3557    53.072700     508.0000     505.6000      93.2400
        3558    53.085000     566.0000     574.7800      93.2100
        3559    53.097200     657.0000     632.7200      93.1800
        3560    53.109500     628.0000     644.9400      93.1400
        3561    53.121700     630.0000     594.2200      93.1100
        3562    53.134000     508.0000     501.5700      93.0800
        3563    53.146200     409.0000     403.7900      93.0500
        3564    53.158500     311.0000     322.5300      93.0200
        3565    53.170700     268.0000     262.6900      92.9900
        3566    53.183000     236.0000     221.4100      92.9600
        3567    53.195200     179.0000     193.8100      92.9300
        3568    53.207500     189.0000     174.9900      92.9000
        3569    53.219800     154.0000     162.0500      92.8700
        3570    53.232000     132.0000     153.0000      92.8400
        3571    53.244300     134.0000     146.6400      92.8100
        3572    53.256500     136.0000     142.2300      92.7800
        3573    53.268800     137.0000     139.2400      92.7400
        3574    53.281000     140.0000     137.1200      92.7100
        3575    53.293300     138.0000     135.1300      92.6800
        3576    53.305500     134.0000     132.9000      92.6500
        3577    53.317800     124.0000     130.8500      92.6200
        3578    53.330000     112.0000     129.3500      92.5900
        3579    53.342300     123.0000     128.5000      92.5600
        3580    53.354500     110.0000     128.4200      92.5300
        3581    53.366800     108.0000     129.1900      92.5000
        3582    53.379000     148.0000     130.9100      92.4700
        3583    53.391300     126.0000     133.8200      92.4400
        3584    53.403500     151.0000     138.3600      92.4100
        3585    53.415800     143.0000     145.2800      92.3800
        3586    53.428000     158.0000     155.6900      92.3500
        3587    53.440300     170.0000     171.1500      92.3200
        3588    53.452500     190.0000     193.2500      92.2900
        3589    53.464800     235.0000     222.8300      92.2600
        3590    53.477000     252.0000     258.6700      92.2300
        3591    53.489300     271.0000     295.1600      92.2000
        3592    53.501500     315.0000     320.0100      92.1700
        3593    53.513800     302.0000     319.5600      92.1400
        3594    53.526000     329.0000     293.0000      92.1100
        3595    53.538300     231.0000     255.4700      92.0800
        3596    53.550500     237.0000     222.6600      92.0500
        3597    53.562800     200.0000     200.8800      92.0200
        3598    53.575000     179.0000     190.0300      91.9800
        3599    53.587300     201.0000     188.3200      91.9600
        3600    53.599500     179.0000     194.2800      91.9300
        3601    53.611800     206.0000     206.6400      91.9000
        3602    53.624000     214.0000     223.2900      91.8700
        3603    53.636300     225.0000     239.8300      91.8400
        3604    53.648500     237.0000     249.5200      91.8100
        3605    53.660800     247.0000     246.9200      91.7800
        3606    53.673000     224.0000     232.8600      91.7500
        3607    53.685300     194.0000     213.6100      91.7200
        3608    53.697500     203.0000     194.6200      91.6900
        3609    53.709800     180.0000     178.3100      91.6600
        3610    53.722000     195.0000     165.4600      91.6300
        3611    53.734300     151.0000     156.1100      91.6000
        3612    53.746500     129.0000     149.6700      91.5700
        3613    53.758800     154.0000     145.3700      91.5400
        3614    53.771000     141.0000     142.5300      91.5100
        3615    53.783300     133.0000     140.6300      91.4800
        3616    53.795500     128.0000     139.3800      91.4500
        3617    53.807800     134.0000     138.5900      91.4200
        3618    53.820000     134.0000     137.8300      91.3900
        3619    53.832300     142.0000     136.4600      91.3600
        3620    53.844600     132.0000     134.0800      91.3300
        3621    53.856800     129.0000     130.9100      91.3000
        3622    53.869100     134.0000     127.5800      91.2700
        3623    53.881300     148.0000     124.6300      91.2500
        3624    53.893600     121.0000     122.2000      91.2200
        3625    53.905800     133.0000     120.2400      91.1900
        3626    53.918100     112.0000     118.6300      91.1600
        3627    53.930300     135.0000     117.2700      91.1300
        3628    53.942600     134.0000     116.1200      91.1000
        3629    53.954800     123.0000     115.1200      91.0700
        3630    53.967100     137.0000     114.2400      91.0400
        3631    53.979300     119.0000     113.4500      91.0100
        3632    53.991600      92.0000     112.7600      90.9900
        3633    54.003800      95.0000     112.1500      90.9600
        3634    54.016100     116.0000     111.6400      90.9300
        3635    54.028300     117.0000     111.2700      90.9000
        3636    54.040600     129.0000     111.0700      90.8700
        3637    54.052800     114.0000     111.1100      90.8400
        3638    54.065100     125.0000     111.4700      90.8100
        3639    54.077300     113.0000     112.2500      90.7900
        3640    54.089600     105.0000     113.6100      90.7600
        3641    54.101800     112.0000     115.8000      90.7300
        3642    54.114100     127.0000     119.2000      90.7000
        3643    54.126300     134.0000     124.4200      90.6700
        3644    54.138600     128.0000     132.4100      90.6400
        3645    54.150800     144.0000     144.3900      90.6200
        3646    54.163100     167.0000     161.7000      90.5900
        3647    54.175300     165.0000     185.0700      90.5600
        3648    54.187600     200.0000     213.5400      90.5300
        3649    54.199800     250.0000     242.6100      90.5100
        3650    54.212100     271.0000     262.7200      90.4800
        3651    54.224300     279.0000     263.0900      90.4500
        3652    54.236600     254.0000     242.0600      90.4200
        3653    54.248800     213.0000     210.9700      90.3900
        3654    54.261100     182.0000     183.1800      90.3700
        3655    54.273300     153.0000     164.3600      90.3400
        3656    54.285600     160.0000     154.5800      90.3100
        3657    54.297800     167.0000     152.6700      90.2900
        3658    54.310100     176.0000     157.7900      90.2600
        3659    54.322300     166.0000     169.3800      90.2300
        3660    54.334600     175.0000     186.4900      90.2000
        3661    54.346800     188.0000     206.6400      90.1800
        3662    54.359100     223.0000     224.8900      90.1500
        3663    54.371300     260.0000     235.2600      90.1200
        3664    54.383600     260.0000     234.2900      90.1000
        3665    54.395800     230.0000     222.5600      90.0700
        3666    54.408100     237.0000     203.2000      90.0400
        3667    54.420300     153.0000     181.1100      90.0200
        3668    54.432600     165.0000     161.5000      89.9900
        3669    54.444800     138.0000     146.9700      89.9600
        3670    54.457100     150.0000     136.9700      89.9400
        3671    54.469400     121.0000     130.1500      89.9100
        3672    54.481600     125.0000     126.6100      89.8800
        3673    54.493900     128.0000     126.4000      89.8600
        3674    54.506100     139.0000     128.9300      89.8300
        3675    54.518400     137.0000     133.1200      89.8000
        3676    54.530600     129.0000     137.2200      89.7800
        3677    54.542900     147.0000     138.9400      89.7500
        3678    54.555100     144.0000     136.8900      89.7300
        3679    54.567400     150.0000     131.9200      89.7000
        3680    54.579600     136.0000     126.2500      89.6700
        3681    54.591900     122.0000     121.5300      89.6500
        3682    54.604100     111.0000     117.9000      89.6200
        3683    54.616400     130.0000     114.7900      89.6000
        3684    54.628600     111.0000     112.3500      89.5700
        3685    54.640900     111.0000     110.9300      89.5500
        3686    54.653100     113.0000     109.7300      89.5200
        3687    54.665400     101.0000     107.7900      89.5000
        3688    54.677600     101.0000     105.6900      89.4700
        3689    54.689900     110.0000     104.3100      89.4500
        3690    54.702100     126.0000     103.6500      89.4200
        3691    54.714400     100.0000     103.4700      89.4000
        3692    54.726600     119.0000     103.5400      89.3700
        3693    54.738900      92.0000     103.7500      89.3500
        3694    54.751100     112.0000     104.0400      89.3200
        3695    54.763400     107.0000     104.3100      89.3000
        3696    54.775600     109.0000     104.6200      89.2700
        3697    54.787900      94.0000     105.1100      89.2500
        3698    54.800100     104.0000     105.5900      89.2200
        3699    54.812400      98.0000     105.7800      89.2000
        3700    54.824600     128.0000     106.0500      89.1800
        3701    54.836900     109.0000     107.0200      89.1500
        3702    54.849100     121.0000     109.0600      89.1300
        3703    54.861400     111.0000     112.4900      89.1000
        3704    54.873600     125.0000     117.7800      89.0800
        3705    54.885900     136.0000     125.4000      89.0600
        3706    54.898100     133.0000     135.5700      89.0300
        3707    54.910400     143.0000     147.7300      89.0100
        3708    54.922600     136.0000     159.6500      88.9900
        3709    54.934900     160.0000     167.1600      88.9600
        3710    54.947100     175.0000     166.5500      88.9400
        3711    54.959400     157.0000     158.3400      88.9200
        3712    54.971600     138.0000     146.5700      88.8900
        3713    54.983900     128.0000     135.0200      88.8700
        3714    54.996100     128.0000     126.2100      88.8500
        3715    55.008400     131.0000     120.9900      88.8200
        3716    55.020600     124.0000     119.0400      88.8000
        3717    55.032900     124.0000     119.7900      88.7800
        3718    55.045100     117.0000     122.7500      88.7600
        3719    55.057400     127.0000     127.2600      88.7300
        3720    55.069600     125.0000     132.1100      88.7100
        3721    55.081900     129.0000     135.3000      88.6900
        3722    55.094100     133.0000     134.9300      88.6700
        3723    55.106400     137.0000     130.8500      88.6500
        3724    55.118700     121.0000     124.7300      88.6200
        3725    55.130900     115.0000     118.4500      88.6000
        3726    55.143200     110.0000     113.3200      88.5800
        3727    55.155400     104.0000     109.8400      88.5600
        3728    55.167700     120.0000     107.8500      88.5400
        3729    55.179900     112.0000     106.9200      88.5200
        3730    55.192200      94.0000     106.3900      88.5000
        3731    55.204400     117.0000     105.3600      88.4700
        3732    55.216700      96.0000     103.7500      88.4500
        3733    55.228900     107.0000     102.2900      88.4300
        3734    55.241200     116.0000     101.2700      88.4100
        3735    55.253400      83.0000     100.6100      88.3900
        3736    55.265700     103.0000     100.1900      88.3700
        3737    55.277900     114.0000      99.9400      88.3500
        3738    55.290200     111.0000      99.8400      88.3300
        3739    55.302400      93.0000      99.8700      88.3100
        3740    55.314700      97.0000     100.0400      88.2900
        3741    55.326900      97.0000     100.3200      88.2700
        3742    55.339200      99.0000     100.5800      88.2500
        3743    55.351400     104.0000     100.5300      88.2300
        3744    55.363700     111.0000     100.0800      88.2100
        3745    55.375900     104.0000      99.5300      88.1900
        3746    55.388200      87.0000      99.1600      88.1700
        3747    55.400400      93.0000      99.0200      88.1500
        3748    55.412700     103.0000      99.1400      88.1300
        3749    55.424900      87.0000      99.5300      88.1100
        3750    55.437200     107.0000     100.2700      88.0900
        3751    55.449400     113.0000     101.3600      88.0700
        3752    55.461700     111.0000     102.7800      88.0600
        3753    55.473900     102.0000     104.2600      88.0400
        3754    55.486200      90.0000     105.0400      88.0200
        3755    55.498400     113.0000     104.3500      88.0000
        3756    55.510700     101.0000     102.9400      87.9800
        3757    55.522900     103.0000     101.8700      87.9600
        3758    55.535200     111.0000     101.1900      87.9500
        3759    55.547400      99.0000     100.6600      87.9300
        3760    55.559700     109.0000     100.0200      87.9100
        3761    55.571900      94.0000      99.2600      87.8900
        3762    55.584200      88.0000      98.8000      87.8700
        3763    55.596400      88.0000      98.7800      87.8600
        3764    55.608700      99.0000      99.1500      87.8400
        3765    55.620900     110.0000      99.7400      87.8200
        3766    55.633200     113.0000     100.2000      87.8100
        3767    55.645400     105.0000     100.1600      87.7900
        3768    55.657700      94.0000      99.7300      87.7700
        3769    55.669900     110.0000      99.4100      87.7600
        3770    55.682200     111.0000      99.3200      87.7400
        3771    55.694400      88.0000      99.1800      87.7200
        3772    55.706700     110.0000      98.6800      87.7100
        3773    55.718900      97.0000      97.9700      87.6900
        3774    55.731200      81.0000      97.3600      87.6700
        3775    55.743400      93.0000      97.0000      87.6600
        3776    55.755700     106.0000      96.8400      87.6400
        3777    55.768000     102.0000      96.8000      87.6300
        3778    55.780200      88.0000      96.8600      87.6100
        3779    55.792500      86.0000      97.0100      87.6000
        3780    55.804700      92.0000      97.2700      87.5800
        3781    55.817000     104.0000      97.6500      87.5700
        3782    55.829200     116.0000      98.1600      87.5500
        3783    55.841500      89.0000      98.7900      87.5400
        3784    55.853700     111.0000      99.4700      87.5200
        3785    55.866000     115.0000     100.2800      87.5100
        3786    55.878200      95.0000     101.4700      87.4900
        3787    55.890500     106.0000     103.3400      87.4800
        3788    55.902700      97.0000     106.2300      87.4700
        3789    55.915000     114.0000     110.5600      87.4500
        3790    55.927200     118.0000     116.9500      87.4400
        3791    55.939500     115.0000     126.0900      87.4300
        3792    55.951700     148.0000     138.3400      87.4100
        3793    55.964000     168.0000     153.8700      87.4000
        3794    55.976200     179.0000     172.1300      87.3900
        3795    55.988500     204.0000     189.4900      87.3700
        3796    56.000700     187.0000     198.8300      87.3600
        3797    56.013000     206.0000     194.7200      87.3500
        3798    56.025200     179.0000     179.3700      87.3300
        3799    56.037500     183.0000     160.4400      87.3200
        3800    56.049700     141.0000     144.3900      87.3100
        3801    56.062000     135.0000     133.4200      87.3000
        3802    56.074200     127.0000     127.1000      87.2900
        3803    56.086500     122.0000     124.8000      87.2700
        3804    56.098700     140.0000     126.0600      87.2600
        3805    56.111000     116.0000     130.2900      87.2500
        3806    56.123200     173.0000     136.8400      87.2400
        3807    56.135500     161.0000     144.2500      87.2300
        3808    56.147700     162.0000     149.5200      87.2200
        3809    56.160000     127.0000     149.3700      87.2100
        3810    56.172200     144.0000     143.1600      87.2000
        3811    56.184500     128.0000     133.5700      87.1900
        3812    56.196700     136.0000     124.0700      87.1800
        3813    56.209000     148.0000     116.6000      87.1700
        3814    56.221200     106.0000     111.3500      87.1600
        3815    56.233500     101.0000     107.8900      87.1500
        3816    56.245700     120.0000     105.9000      87.1400
        3817    56.258000      94.0000     105.1600      87.1300
        3818    56.270200     123.0000     105.5400      87.1200
        3819    56.282500     102.0000     107.0600      87.1100
        3820    56.294700     108.0000     109.8300      87.1000
        3821    56.307000     112.0000     113.8800      87.0900
        3822    56.319200     116.0000     118.9400      87.0800
        3823    56.331500     123.0000     124.0800      87.0700
        3824    56.343700     137.0000     127.4700      87.0700
        3825    56.356000     151.0000     127.3100      87.0600
        3826    56.368200     120.0000     123.6100      87.0500
        3827    56.380500     146.0000     118.4500      87.0400
        3828    56.392800     112.0000     114.0300      87.0400
        3829    56.405000     120.0000     111.3800      87.0300
        3830    56.417300     103.0000     110.6700      87.0200
        3831    56.429500     110.0000     111.7600      87.0100
        3832    56.441800     119.0000     114.9300      87.0100
        3833    56.454000     129.0000     120.4300      87.0000
        3834    56.466300     142.0000     128.7200      86.9900
        3835    56.478500     172.0000     140.0800      86.9900
        3836    56.490800     163.0000     154.0600      86.9800
        3837    56.503000     155.0000     169.0400      86.9800
        3838    56.515300     204.0000     181.8800      86.9700
        3839    56.527500     176.0000     188.0700      86.9600
        3840    56.539800     200.0000     183.8700      86.9600
        3841    56.552000     167.0000     170.3800      86.9500
        3842    56.564300     144.0000     153.5600      86.9500
        3843    56.576500     142.0000     139.0000      86.9400
        3844    56.588800     113.0000     128.8600      86.9400
        3845    56.601000     137.0000     123.0100      86.9400
        3846    56.613300     127.0000     120.6900      86.9300
        3847    56.625500     129.0000     121.2300      86.9300
        3848    56.637800     160.0000     124.2200      86.9200
        3849    56.650000     126.0000     129.2800      86.9200
        3850    56.662300     130.0000     135.4000      86.9200
        3851    56.674500     126.0000     140.5300      86.9100
        3852    56.686800     129.0000     142.0000      86.9100
        3853    56.699000     129.0000     138.4600      86.9100
        3854    56.711300     141.0000     131.2800      86.9000
        3855    56.723500     133.0000     123.3600      86.9000
        3856    56.735800     110.0000     116.7500      86.9000
        3857    56.748000     112.0000     112.0100      86.9000
        3858    56.760300     106.0000     108.8600      86.9000
        3859    56.772500     108.0000     106.8200      86.8900
        3860    56.784800     109.0000     105.5000      86.8900
        3861    56.797000     115.0000     104.6600      86.8900
        3862    56.809300     103.0000     104.1800      86.8900
        3863    56.821500     107.0000     103.9700      86.8900
        3864    56.833800     105.0000     103.9500      86.8900
        3865    56.846000     117.0000     104.0700      86.8900
        3866    56.858300     102.0000     104.2800      86.8900
        3867    56.870500     128.0000     104.4100      86.8900
        3868    56.882800     111.0000     104.2500      86.8900
        3869    56.895000     112.0000     103.9300      86.8900
        3870    56.907300     103.0000     103.6700      86.8900
        3871    56.919500     117.0000     103.5500      86.8900
        3872    56.931800     121.0000     103.5300      86.8900
        3873    56.944000     103.0000     103.6000      86.8900
        3874    56.956300      94.0000     103.7200      86.8900
        3875    56.968500     109.0000     103.9100      86.8900
        3876    56.980800      99.0000     104.1600      86.9000
        3877    56.993000      93.0000     104.4900      86.9000
        3878    57.005300     113.0000     104.9300      86.9000
        3879    57.017500     116.0000     105.4700      86.9000
        3880    57.029800     117.0000     106.0200      86.9100
        3881    57.042100      95.0000     106.5400      86.9100
        3882    57.054300      93.0000     106.9900      86.9100
        3883    57.066600      99.0000     107.1600      86.9200
        3884    57.078800     100.0000     107.0900      86.9200
        3885    57.091100      99.0000     107.2300      86.9200
        3886    57.103300     121.0000     107.8400      86.9300
        3887    57.115600     121.0000     109.0600      86.9300
        3888    57.127800     132.0000     111.0300      86.9400
        3889    57.140100     101.0000     114.0700      86.9400
        3890    57.152300     111.0000     118.6200      86.9500
        3891    57.164600     122.0000     125.1900      86.9500
        3892    57.176800     154.0000     134.1300      86.9600
        3893    57.189100     141.0000     145.1400      86.9600
        3894    57.201300     149.0000     156.6200      86.9700
        3895    57.213600     166.0000     165.0900      86.9700
        3896    57.225800     175.0000     166.4900      86.9800
        3897    57.238100     196.0000     160.0000      86.9900
        3898    57.250300     148.0000     149.6400      86.9900
        3899    57.262600     167.0000     140.0100      87.0000
        3900    57.274800     130.0000     132.7400      87.0100
        3901    57.287100     148.0000     128.2200      87.0200
        3902    57.299300     131.0000     127.0900      87.0200
        3903    57.311600     120.0000     129.6400      87.0300
        3904    57.323800     113.0000     136.0400      87.0400
        3905    57.336100     143.0000     146.4500      87.0500
        3906    57.348300     169.0000     160.5700      87.0600
        3907    57.360600     186.0000     176.7200      87.0700
        3908    57.372800     164.0000     190.9900      87.0800
        3909    57.385100     207.0000     197.7700      87.0800
        3910    57.397300     176.0000     193.1200      87.0900
        3911    57.409600     202.0000     178.7800      87.1000
        3912    57.421800     159.0000     160.8700      87.1100
        3913    57.434100     123.0000     144.7200      87.1300
        3914    57.446300     115.0000     132.6700      87.1400
        3915    57.458600     102.0000     124.9400      87.1500
        3916    57.470800     115.0000     120.8400      87.1600
        3917    57.483100     123.0000     119.6500      87.1700
        3918    57.495300     114.0000     120.8600      87.1800
        3919    57.507600     116.0000     124.0600      87.1900
        3920    57.519800     126.0000     128.5300      87.2100
        3921    57.532100     130.0000     132.8400      87.2200
        3922    57.544300     136.0000     134.8900      87.2300
        3923    57.556600     142.0000     133.0500      87.2400
        3924    57.568800      95.0000     127.7000      87.2600
        3925    57.581100     134.0000     120.9800      87.2700
        3926    57.593300     123.0000     114.9100      87.2800
        3927    57.605600     128.0000     110.3500      87.3000
        3928    57.617800     113.0000     107.2500      87.3100
        3929    57.630100      99.0000     105.2500      87.3300
        3930    57.642300     122.0000     103.9200      87.3400
        3931    57.654600     118.0000     102.9800      87.3600
        3932    57.666800      91.0000     102.4100      87.3700
        3933    57.679100     106.0000     102.1900      87.3900
        3934    57.691400     108.0000     102.0900      87.4000
        3935    57.703600      99.0000     101.6800      87.4200
        3936    57.715900      95.0000     100.8500      87.4400
        3937    57.728100     104.0000     100.0300      87.4500
        3938    57.740400      97.0000      99.4500      87.4700
        3939    57.752600     110.0000      99.1100      87.4900
        3940    57.764900     128.0000      98.9500      87.5000
        3941    57.777100      96.0000      98.9300      87.5200
        3942    57.789400      99.0000      99.0200      87.5400
        3943    57.801600      96.0000      99.2100      87.5600
        3944    57.813900      99.0000      99.5200      87.5800
        3945    57.826100     105.0000     100.0500      87.6000
        3946    57.838400     103.0000     100.9100      87.6100
        3947    57.850600      92.0000     102.1300      87.6300
        3948    57.862900      78.0000     103.6700      87.6500
        3949    57.875100     111.0000     105.6100      87.6700
        3950    57.887400      99.0000     108.0600      87.6900
        3951    57.899600     101.0000     110.7600      87.7100
        3952    57.911900     106.0000     112.9600      87.7400
        3953    57.924100     115.0000     113.7400      87.7600
        3954    57.936400     107.0000     112.5400      87.7800
        3955    57.948600      84.0000     109.7100      87.8000
        3956    57.960900      97.0000     106.3700      87.8200
        3957    57.973100     109.0000     103.5300      87.8400
        3958    57.985400      89.0000     101.5700      87.8700
        3959    57.997600     105.0000     100.4700      87.8900
        3960    58.009900      92.0000     100.0900      87.9100
        3961    58.022100      85.0000     100.3000      87.9300
        3962    58.034400     111.0000     100.9800      87.9600
        3963    58.046600      91.0000     101.9300      87.9800
        3964    58.058900      83.0000     102.9700      88.0100
        3965    58.071100     108.0000     103.7500      88.0300
        3966    58.083400      95.0000     103.8700      88.0600
        3967    58.095600     102.0000     103.1200      88.0800
        3968    58.107900     106.0000     101.6200      88.1100
        3969    58.120100      97.0000      99.9500      88.1300
        3970    58.132400     117.0000      98.5800      88.1600
        3971    58.144600      90.0000      97.6700      88.1900
        3972    58.156900      96.0000      97.2000      88.2100
        3973    58.169100     109.0000      96.9600      88.2400
        3974    58.181400      97.0000      96.6000      88.2700
        3975    58.193600      92.0000      95.9700      88.2900
        3976    58.205900     100.0000      95.3200      88.3200
        3977    58.218100     115.0000      94.8100      88.3500
        3978    58.230400     106.0000      94.4700      88.3800
        3979    58.242600      82.0000      94.2500      88.4100
        3980    58.254900     112.0000      94.1200      88.4400
        3981    58.267100      96.0000      94.0500      88.4700
        3982    58.279400     100.0000      94.0300      88.5000
        3983    58.291600      83.0000      94.0700      88.5300
        3984    58.303900      82.0000      94.1700      88.5600
        3985    58.316200     107.0000      94.3200      88.5900
        3986    58.328400      90.0000      94.4500      88.6200
        3987    58.340700     108.0000      94.4600      88.6500
        3988    58.352900      79.0000      94.3100      88.6800
        3989    58.365200      80.0000      94.1400      88.7100
        3990    58.377400      93.0000      94.0300      88.7500
        3991    58.389700     119.0000      93.9900      88.7800
        3992    58.401900      99.0000      94.0000      88.8100
        3993    58.414200      93.0000      94.0500      88.8400
        3994    58.426400     101.0000      94.1500      88.8800
        3995    58.438700     102.0000      94.3000      88.9100
        3996    58.450900      90.0000      94.5200      88.9500
        3997    58.463200     103.0000      94.8000      88.9800
        3998    58.475400     112.0000      95.1000      89.0200
        3999    58.487700      98.0000      95.2900      89.0500
        4000    58.499900      82.0000      95.2300      89.0900
        4001    58.512200     111.0000      95.0200      89.1200
        4002    58.524400      98.0000      94.8800      89.1600
        4003    58.536700     103.0000      94.8400      89.2000
        4004    58.548900     107.0000      94.8700      89.2300
        4005    58.561200      94.0000      94.9600      89.2700
        4006    58.573400      96.0000      95.1000      89.3100
        4007    58.585700     104.0000      95.3000      89.3400
        4008    58.597900      91.0000      95.5600      89.3800
        4009    58.610200     104.0000      95.9100      89.4200
        4010    58.622400      96.0000      96.3800      89.4600
        4011    58.634700     108.0000      97.0000      89.5000
        4012    58.646900      94.0000      97.7800      89.5400
        4013    58.659200      82.0000      98.7500      89.5800
        4014    58.671400     102.0000      99.9700      89.6200
        4015    58.683700      82.0000     101.3900      89.6600
        4016    58.695900      94.0000     102.3200      89.7000
        4017    58.708200     103.0000     101.8400      89.7400
        4018    58.720400      96.0000     100.4100      89.7800
        4019    58.732700      96.0000      99.1600      89.8300
        4020    58.744900      85.0000      98.4300      89.8700
        4021    58.757200     103.0000      98.1100      89.9100
        4022    58.769400      99.0000      98.0500      89.9500
        4023    58.781700     106.0000      98.1800      90.0000
        4024    58.793900      97.0000      98.4800      90.0400
        4025    58.806200     134.0000      98.9500      90.0900
        4026    58.818400     103.0000      99.6200      90.1300
        4027    58.830700     101.0000     100.4500      90.1700
        4028    58.842900     103.0000     101.3100      90.2200
        4029    58.855200      91.0000     101.9000      90.2700
        4030    58.867400      99.0000     101.9000      90.3100
        4031    58.879700      91.0000     101.4600      90.3600
        4032    58.891900      89.0000     101.0700      90.4100
        4033    58.904200     113.0000     100.9800      90.4500
        4034    58.916400      80.0000     101.2100      90.5000
        4035    58.928700     111.0000     101.7300      90.5500
        4036    58.940900     110.0000     102.5300      90.5900
        4037    58.953200     104.0000     103.6300      90.6400
        4038    58.965500     119.0000     104.9900      90.6900
        4039    58.977700     111.0000     106.3400      90.7400
        4040    58.990000      99.0000     107.1200      90.7900
        4041    59.002200     115.0000     106.9900      90.8400
        4042    59.014500     116.0000     106.4000      90.8900
        4043    59.026700     124.0000     105.9700      90.9400
        4044    59.039000      89.0000     105.8700      90.9900
        4045    59.051200      98.0000     106.0600      91.0400
        4046    59.063500     123.0000     106.4500      91.1000
        4047    59.075700     125.0000     107.0500      91.1500
        4048    59.088000     106.0000     107.8700      91.2000
        4049    59.100200     112.0000     108.9800      91.2500
        4050    59.112500     110.0000     110.4500      91.3100
        4051    59.124700     117.0000     112.3500      91.3600
        4052    59.137000     128.0000     114.7000      91.4200
        4053    59.149200     116.0000     117.4300      91.4700
        4054    59.161500     110.0000     120.6400      91.5300
        4055    59.173700     122.0000     124.8600      91.5800
        4056    59.186000     139.0000     131.0000      91.6400
        4057    59.198200     169.0000     140.1600      91.6900
        4058    59.210500     163.0000     153.6500      91.7500
        4059    59.222700     187.0000     172.9700      91.8100
        4060    59.235000     217.0000     199.2500      91.8600
        4061    59.247200     267.0000     231.9600      91.9200
        4062    59.259500     277.0000     266.9900      91.9800
        4063    59.271700     302.0000     294.9500      92.0400
        4064    59.284000     361.0000     304.2400      92.1000
        4065    59.296200     318.0000     290.3700      92.1600
        4066    59.308500     263.0000     260.8200      92.2100
        4067    59.320700     234.0000     228.2600      92.2800
        4068    59.333000     191.0000     201.7700      92.3400
        4069    59.345200     177.0000     184.8900      92.4000
        4070    59.357500     147.0000     177.7500      92.4600
        4071    59.369700     167.0000     179.7600      92.5200
        4072    59.382000     193.0000     190.8800      92.5800
        4073    59.394200     200.0000     211.6900      92.6400
        4074    59.406500     225.0000     242.4100      92.7100
        4075    59.418700     284.0000     281.1200      92.7700
        4076    59.431000     353.0000     321.3000      92.8300
        4077    59.443200     347.0000     351.0500      92.9000
        4078    59.455500     360.0000     357.3300      92.9600
        4079    59.467700     333.0000     335.1500      93.0300
        4080    59.480000     260.0000     293.5200      93.0900
        4081    59.492200     222.0000     248.4700      93.1600
        4082    59.504500     218.0000     211.1900      93.2300
        4083    59.516700     188.0000     184.9800      93.2900
        4084    59.529000     176.0000     168.6800      93.3600
        4085    59.541200     160.0000     160.2100      93.4300
        4086    59.553500     168.0000     158.1600      93.4900
        4087    59.565700     151.0000     161.8400      93.5600
        4088    59.578000     148.0000     170.5800      93.6300
        4089    59.590200     175.0000     182.8500      93.7000
        4090    59.602500     208.0000     195.4700      93.7700
        4091    59.614800     197.0000     203.4500      93.8400
        4092    59.627000     186.0000     201.8400      93.9100
        4093    59.639300     185.0000     189.9000      93.9800
        4094    59.651500     197.0000     172.2600      94.0500
        4095    59.663800     141.0000     154.8500      94.1200
        4096    59.676000     137.0000     140.9600      94.2000
        4097    59.688300     136.0000     131.0600      94.2700
        4098    59.700500     137.0000     124.3700      94.3400
        4099    59.712800     122.0000     119.9300      94.4200
        4100    59.725000     111.0000     117.0900      94.4900
        4101    59.737300     114.0000     115.4800      94.5600
        4102    59.749500     112.0000     114.8600      94.6400
        4103    59.761800     114.0000     114.8500      94.7100
        4104    59.774000     100.0000     114.9100      94.7900
        4105    59.786300     120.0000     114.5000      94.8700
        4106    59.798500     116.0000     113.3800      94.9400
        4107    59.810800     115.0000     111.6000      95.0200
        4108    59.823000     108.0000     109.6300      95.1000
        4109    59.835300     108.0000     107.9200      95.1700
        4110    59.847500     109.0000     106.6800      95.2500
        4111    59.859800     106.0000     105.8900      95.3300
        4112    59.872000      93.0000     105.3700      95.4100
        4113    59.884300     107.0000     105.0900      95.4900
        4114    59.896500     103.0000     105.1400      95.5700
        4115    59.908800     110.0000     105.6000      95.6500
        4116    59.921000     107.0000     106.3200      95.7300
        4117    59.933300     119.0000     106.9800      95.8100
        4118    59.945500      87.0000     107.4100      95.9000
        4119    59.957800      98.0000     107.2000      95.9800
        4120    59.970000     108.0000     105.9700      96.0600
        4121    59.982300     100.0000     104.3900      96.1500
        4122    59.994500     114.0000     103.1900      96.2300

# The following lines are used to test the character set of files sent by
# network email or other means. They are not part of the CIF data set.
# abcdefghijklmnopqrstuvwxyzABCDEFGHIJKLMNOPQRSTUVWXYZ0123456789
# !@#$%^&*()_+{}:"~<>?|\-=[];'`,./ 
