# Supplementary material for: Hydrogen-substituted β-tricalcium phosphate synthesized in organic media
Source: Acta Crystallogr B Struct Sci Cryst Eng Mater. 2016 Dec 1;72(Pt 6):875–84. doi: 10.1107/S2052520616015675 (PMC5134762; doi:10.1107/S2052520616015675)
Supplement: Supplementary file 37 [file b-72-00875-150610-02-betaTCPsup37.rtv]

###############################################################################
# Rietveld refinement results for sample 150610-02
# Created with Profex 3.10.0
# Export date: Juli 27, 2016 - 16:29
###############################################################################

data_150610-02
_pd_block_id 150610-02

loop_
    _pd_proc_point_id
    _pd_proc_2theta_corrected
    _pd_proc_intensity_total
    _pd_calc_intensity_total
    _pd_proc_intensity_bkg_calc
           1     9.508400     267.0000     275.0800     274.7200
           2     9.520600     287.0000     275.3700     274.9900
           3     9.532900     310.0000     275.6300     275.2500
           4     9.545100     273.0000     275.8800     275.4900
           5     9.557400     285.0000     276.1100     275.7200
           6     9.569600     290.0000     276.3300     275.9300
           7     9.581900     290.0000     276.5300     276.1300
           8     9.594100     291.0000     276.7200     276.3100
           9     9.606400     275.0000     276.9000     276.4800
          10     9.618600     275.0000     277.0600     276.6300
          11     9.630900     279.0000     277.2100     276.7700
          12     9.643100     290.0000     277.3400     276.9000
          13     9.655400     258.0000     277.4600     277.0100
          14     9.667600     279.0000     277.5700     277.1100
          15     9.679900     271.0000     277.6700     277.2000
          16     9.692100     286.0000     277.7600     277.2800
          17     9.704400     297.0000     277.8300     277.3500
          18     9.716600     284.0000     277.9000     277.4000
          19     9.728900     251.0000     277.9500     277.4500
          20     9.741100     269.0000     278.0000     277.4800
          21     9.753400     275.0000     278.0300     277.5000
          22     9.765600     277.0000     278.0600     277.5200
          23     9.777900     293.0000     278.0800     277.5200
          24     9.790100     248.0000     278.0800     277.5200
          25     9.802400     291.0000     278.0800     277.5000
          26     9.814600     281.0000     278.0800     277.4800
          27     9.826900     281.0000     278.0600     277.4500
          28     9.839100     279.0000     278.0400     277.4100
          29     9.851400     268.0000     278.0100     277.3700
          30     9.863600     280.0000     277.9700     277.3100
          31     9.875900     284.0000     277.9200     277.2500
          32     9.888100     275.0000     277.8700     277.1800
          33     9.900400     254.0000     277.8100     277.1100
          34     9.912600     259.0000     277.7500     277.0300
          35     9.924900     287.0000     277.6800     276.9400
          36     9.937100     283.0000     277.6100     276.8500
          37     9.949400     267.0000     277.5300     276.7500
          38     9.961600     259.0000     277.4400     276.6400
          39     9.973900     314.0000     277.3600     276.5300
          40     9.986100     300.0000     277.2600     276.4200
          41     9.998400     254.0000     277.1700     276.3000
          42    10.010600     262.0000     277.0700     276.1700
          43    10.022900     257.0000     276.9700     276.0400
          44    10.035100     271.0000     276.8600     275.9000
          45    10.047400     283.0000     276.7500     275.7600
          46    10.059600     270.0000     276.6400     275.6200
          47    10.071900     274.0000     276.5300     275.4700
          48    10.084100     259.0000     276.4100     275.3200
          49    10.096400     287.0000     276.2900     275.1700
          50    10.108600     269.0000     276.1700     275.0100
          51    10.120900     263.0000     276.0500     274.8500
          52    10.133100     282.0000     275.9300     274.6800
          53    10.145400     292.0000     275.8100     274.5100
          54    10.157700     300.0000     275.6800     274.3400
          55    10.169900     293.0000     275.5600     274.1700
          56    10.182200     254.0000     275.4400     273.9900
          57    10.194400     247.0000     275.3200     273.8100
          58    10.206700     306.0000     275.1900     273.6300
          59    10.218900     312.0000     275.0800     273.4500
          60    10.231200     274.0000     274.9600     273.2600
          61    10.243400     252.0000     274.8400     273.0700
          62    10.255700     287.0000     274.7300     272.8900
          63    10.267900     274.0000     274.6100     272.6900
          64    10.280200     299.0000     274.5100     272.5000
          65    10.292400     258.0000     274.4100     272.3100
          66    10.304700     250.0000     274.3100     272.1100
          67    10.316900     266.0000     274.2200     271.9100
          68    10.329200     265.0000     274.1300     271.7200
          69    10.341400     292.0000     274.0500     271.5200
          70    10.353700     243.0000     273.9800     271.3200
          71    10.365900     295.0000     273.9200     271.1100
          72    10.378200     243.0000     273.8700     270.9100
          73    10.390400     291.0000     273.8200     270.7100
          74    10.402700     290.0000     273.7900     270.5000
          75    10.414900     267.0000     273.7700     270.3000
          76    10.427200     252.0000     273.7600     270.1000
          77    10.439400     271.0000     273.7700     269.8900
          78    10.451700     273.0000     273.7900     269.6800
          79    10.463900     283.0000     273.8300     269.4800
          80    10.476200     293.0000     273.8900     269.2700
          81    10.488400     280.0000     273.9800     269.0600
          82    10.500700     276.0000     274.0900     268.8600
          83    10.512900     280.0000     274.2200     268.6500
          84    10.525200     286.0000     274.4000     268.4400
          85    10.537400     264.0000     274.6100     268.2400
          86    10.549700     289.0000     274.8800     268.0300
          87    10.561900     262.0000     275.2100     267.8200
          88    10.574200     291.0000     275.6200     267.6200
          89    10.586400     288.0000     276.1300     267.4100
          90    10.598700     245.0000     276.7700     267.2100
          91    10.610900     250.0000     277.5900     267.0000
          92    10.623200     276.0000     278.2300     266.8000
          93    10.635400     269.0000     279.5000     266.5900
          94    10.647700     256.0000     281.1700     266.3900
          95    10.659900     278.0000     283.3800     266.1900
          96    10.672200     289.0000     286.3200     265.9800
          97    10.684400     332.0000     290.2200     265.7800
          98    10.696700     256.0000     295.3300     265.5800
          99    10.708900     290.0000     301.9500     265.3800
         100    10.721200     317.0000     310.5300     265.1800
         101    10.733400     342.0000     321.7900     264.9800
         102    10.745700     324.0000     336.8400     264.7800
         103    10.757900     386.0000     357.0200     264.5800
         104    10.770200     374.0000     383.9900     264.3900
         105    10.782400     430.0000     420.4400     264.1900
         106    10.794700     449.0000     469.2000     264.0000
         107    10.807000     575.0000     527.6400     263.8000
         108    10.819200     603.0000     578.5200     263.6100
         109    10.831500     618.0000     611.4000     263.4200
         110    10.843700     686.0000     633.5300     263.2300
         111    10.856000     669.0000     640.8800     263.0400
         112    10.868200     596.0000     619.1700     262.8500
         113    10.880500     584.0000     556.5200     262.6600
         114    10.892700     475.0000     479.3300     262.4800
         115    10.905000     399.0000     409.2100     262.2900
         116    10.917200     350.0000     351.8700     262.1100
         117    10.929500     303.0000     316.7100     261.9200
         118    10.941700     307.0000     298.1400     261.7400
         119    10.954000     315.0000     287.8600     261.5600
         120    10.966200     257.0000     281.5700     261.3800
         121    10.978500     267.0000     277.3800     261.2000
         122    10.990700     288.0000     274.4200     261.0300
         123    11.003000     278.0000     272.1700     260.8500
         124    11.015200     252.0000     270.4200     260.6800
         125    11.027500     302.0000     269.0200     260.5000
         126    11.039700     275.0000     267.8500     260.3300
         127    11.052000     256.0000     266.8800     260.1600
         128    11.064200     259.0000     266.0400     259.9900
         129    11.076500     275.0000     265.3000     259.8200
         130    11.088700     244.0000     264.6500     259.6500
         131    11.101000     255.0000     264.0700     259.4900
         132    11.113200     247.0000     263.5500     259.3200
         133    11.125500     257.0000     263.0700     259.1600
         134    11.137700     245.0000     262.6300     259.0000
         135    11.150000     290.0000     262.2300     258.8400
         136    11.162200     264.0000     261.8500     258.6800
         137    11.174500     277.0000     261.4900     258.5200
         138    11.186700     262.0000     261.1600     258.3700
         139    11.199000     264.0000     260.8400     258.2100
         140    11.211200     269.0000     260.5400     258.0600
         141    11.223500     246.0000     260.2600     257.9000
         142    11.235700     255.0000     259.9900     257.7500
         143    11.248000     273.0000     259.7300     257.6000
         144    11.260200     287.0000     259.4800     257.4500
         145    11.272500     246.0000     259.2300     257.3100
         146    11.284700     260.0000     259.0000     257.1600
         147    11.297000     282.0000     258.7800     257.0200
         148    11.309200     278.0000     258.5600     256.8700
         149    11.321500     250.0000     258.3500     256.7300
         150    11.333700     273.0000     258.1400     256.5900
         151    11.346000     273.0000     257.9400     256.4500
         152    11.358200     259.0000     257.7500     256.3100
         153    11.370500     243.0000     257.5600     256.1700
         154    11.382700     301.0000     257.3800     256.0400
         155    11.395000     274.0000     257.2000     255.9000
         156    11.407200     233.0000     257.0200     255.7700
         157    11.419500     262.0000     256.8500     255.6400
         158    11.431800     270.0000     256.6800     255.5100
         159    11.444000     264.0000     256.5100     255.3800
         160    11.456300     249.0000     256.3500     255.2500
         161    11.468500     246.0000     256.1900     255.1200
         162    11.480800     274.0000     256.0300     255.0000
         163    11.493000     269.0000     255.8800     254.8700
         164    11.505300     233.0000     255.7300     254.7500
         165    11.517500     267.0000     255.5800     254.6300
         166    11.529800     243.0000     255.4300     254.5100
         167    11.542000     234.0000     255.2900     254.3900
         168    11.554300     273.0000     255.1400     254.2700
         169    11.566500     269.0000     255.0000     254.1500
         170    11.578800     246.0000     254.8700     254.0300
         171    11.591000     260.0000     254.7300     253.9200
         172    11.603300     285.0000     254.6000     253.8000
         173    11.615500     272.0000     254.4700     253.6900
         174    11.627800     253.0000     254.3400     253.5800
         175    11.640000     275.0000     254.2100     253.4700
         176    11.652300     276.0000     254.0800     253.3600
         177    11.664500     239.0000     253.9600     253.2500
         178    11.676800     262.0000     253.8400     253.1400
         179    11.689000     256.0000     253.7200     253.0400
         180    11.701300     248.0000     253.6000     252.9300
         181    11.713500     256.0000     253.4800     252.8300
         182    11.725800     272.0000     253.3700     252.7200
         183    11.738000     265.0000     253.2500     252.6200
         184    11.750300     264.0000     253.1400     252.5200
         185    11.762500     252.0000     253.0300     252.4200
         186    11.774800     275.0000     252.9200     252.3200
         187    11.787000     265.0000     252.8100     252.2200
         188    11.799300     260.0000     252.7100     252.1300
         189    11.811500     228.0000     252.6000     252.0300
         190    11.823800     284.0000     252.5000     251.9300
         191    11.836000     212.0000     252.4000     251.8400
         192    11.848300     271.0000     252.2900     251.7500
         193    11.860500     274.0000     252.1900     251.6500
         194    11.872800     232.0000     252.0900     251.5600
         195    11.885000     243.0000     252.0000     251.4700
         196    11.897300     236.0000     251.9000     251.3800
         197    11.909500     264.0000     251.8100     251.2900
         198    11.921800     258.0000     251.7100     251.2000
         199    11.934000     239.0000     251.6200     251.1200
         200    11.946300     251.0000     251.5300     251.0300
         201    11.958500     233.0000     251.4400     250.9500
         202    11.970800     251.0000     251.3500     250.8600
         203    11.983000     247.0000     251.2600     250.7800
         204    11.995300     264.0000     251.1700     250.6900
         205    12.007500     264.0000     251.0800     250.6100
         206    12.019800     265.0000     251.0000     250.5300
         207    12.032000     266.0000     250.9100     250.4500
         208    12.044300     239.0000     250.8300     250.3700
         209    12.056500     279.0000     250.7500     250.2900
         210    12.068800     230.0000     250.6600     250.2100
         211    12.081100     237.0000     250.5800     250.1400
         212    12.093300     243.0000     250.5000     250.0600
         213    12.105600     216.0000     250.4200     249.9800
         214    12.117800     261.0000     250.3500     249.9100
         215    12.130100     235.0000     250.2700     249.8300
         216    12.142300     244.0000     250.1900     249.7600
         217    12.154600     241.0000     250.1200     249.6800
         218    12.166800     264.0000     250.0400     249.6100
         219    12.179100     271.0000     249.9700     249.5400
         220    12.191300     230.0000     249.8900     249.4700
         221    12.203600     241.0000     249.8200     249.4000
         222    12.215800     225.0000     249.7500     249.3300
         223    12.228100     249.0000     249.6800     249.2600
         224    12.240300     258.0000     249.6100     249.1900
         225    12.252600     248.0000     249.5400     249.1200
         226    12.264800     272.0000     249.4700     249.0500
         227    12.277100     252.0000     249.4000     248.9900
         228    12.289300     241.0000     249.3400     248.9200
         229    12.301600     260.0000     249.2700     248.8500
         230    12.313800     278.0000     249.2000     248.7900
         231    12.326100     240.0000     249.1400     248.7200
         232    12.338300     233.0000     249.0700     248.6600
         233    12.350600     238.0000     249.0100     248.5900
         234    12.362800     275.0000     248.9500     248.5300
         235    12.375100     272.0000     248.8800     248.4700
         236    12.387300     257.0000     248.8200     248.4000
         237    12.399600     270.0000     248.7600     248.3400
         238    12.411800     247.0000     248.7000     248.2800
         239    12.424100     249.0000     248.6400     248.2200
         240    12.436300     266.0000     248.5800     248.1600
         241    12.448600     250.0000     248.5200     248.1000
         242    12.460800     269.0000     248.4600     248.0400
         243    12.473100     235.0000     248.4100     247.9800
         244    12.485300     245.0000     248.3500     247.9200
         245    12.497600     218.0000     248.2900     247.8600
         246    12.509800     259.0000     248.2400     247.8100
         247    12.522100     228.0000     248.1800     247.7500
         248    12.534300     273.0000     248.1300     247.6900
         249    12.546600     280.0000     248.0800     247.6300
         250    12.558800     266.0000     248.0200     247.5800
         251    12.571100     248.0000     247.9700     247.5200
         252    12.583300     238.0000     247.9200     247.4700
         253    12.595600     241.0000     247.8700     247.4100
         254    12.607800     281.0000     247.8200     247.3600
         255    12.620100     273.0000     247.7700     247.3000
         256    12.632300     249.0000     247.7200     247.2500
         257    12.644600     246.0000     247.6700     247.1900
         258    12.656800     245.0000     247.6200     247.1400
         259    12.669100     266.0000     247.5700     247.0900
         260    12.681300     259.0000     247.5300     247.0300
         261    12.693600     240.0000     247.4800     246.9800
         262    12.705900     233.0000     247.4400     246.9300
         263    12.718100     222.0000     247.3900     246.8800
         264    12.730400     234.0000     247.3500     246.8200
         265    12.742600     237.0000     247.3100     246.7700
         266    12.754900     239.0000     247.2600     246.7200
         267    12.767100     243.0000     247.2200     246.6700
         268    12.779400     256.0000     247.1800     246.6200
         269    12.791600     253.0000     247.1500     246.5700
         270    12.803900     257.0000     247.1100     246.5200
         271    12.816100     223.0000     247.0700     246.4700
         272    12.828400     224.0000     247.0400     246.4200
         273    12.840600     229.0000     247.0100     246.3700
         274    12.852900     264.0000     246.9800     246.3200
         275    12.865100     229.0000     246.9600     246.2700
         276    12.877400     268.0000     246.9400     246.2200
         277    12.889600     231.0000     246.9200     246.1700
         278    12.901900     235.0000     246.9200     246.1200
         279    12.914100     215.0000     246.9200     246.0800
         280    12.926400     268.0000     246.9400     246.0300
         281    12.938600     250.0000     246.9900     245.9800
         282    12.950900     237.0000     247.0600     245.9300
         283    12.963100     240.0000     247.1700     245.8900
         284    12.975400     260.0000     247.3300     245.8400
         285    12.987600     278.0000     247.5700     245.7900
         286    12.999900     270.0000     247.9000     245.7400
         287    13.012100     216.0000     248.3600     245.7000
         288    13.024400     232.0000     248.9900     245.6500
         289    13.036600     272.0000     249.9500     245.6000
         290    13.048900     236.0000     250.8500     245.5600
         291    13.061100     219.0000     251.3300     245.5100
         292    13.073400     272.0000     251.8800     245.4700
         293    13.085600     234.0000     252.3900     245.4200
         294    13.097900     268.0000     252.3800     245.3700
         295    13.110100     264.0000     251.2700     245.3300
         296    13.122400     271.0000     249.9300     245.2800
         297    13.134600     258.0000     249.0700     245.2400
         298    13.146900     281.0000     248.0400     245.1900
         299    13.159100     261.0000     247.3000     245.1500
         300    13.171400     255.0000     246.9900     245.1000
         301    13.183600     271.0000     246.8500     245.0600
         302    13.195900     259.0000     246.8000     245.0100
         303    13.208100     257.0000     246.7800     244.9700
         304    13.220400     276.0000     246.7900     244.9200
         305    13.232600     267.0000     246.8300     244.8800
         306    13.244900     281.0000     246.8800     244.8300
         307    13.257100     233.0000     246.9600     244.7900
         308    13.269400     239.0000     247.0500     244.7500
         309    13.281600     235.0000     247.1700     244.7000
         310    13.293900     269.0000     247.3200     244.6600
         311    13.306100     259.0000     247.5000     244.6100
         312    13.318400     229.0000     247.7200     244.5700
         313    13.330600     224.0000     247.9800     244.5300
         314    13.342900     230.0000     248.3000     244.4800
         315    13.355100     231.0000     248.7000     244.4400
         316    13.367400     274.0000     249.2000     244.4000
         317    13.379700     222.0000     249.8200     244.3500
         318    13.391900     247.0000     250.6200     244.3100
         319    13.404200     227.0000     251.6500     244.2700
         320    13.416400     246.0000     253.0100     244.2200
         321    13.428700     268.0000     254.8300     244.1800
         322    13.440900     236.0000     257.3200     244.1400
         323    13.453200     269.0000     260.7400     244.0900
         324    13.465400     253.0000     265.4800     244.0500
         325    13.477700     275.0000     270.8400     244.0100
         326    13.489900     296.0000     279.3300     243.9600
         327    13.502200     302.0000     290.9100     243.9200
         328    13.514400     314.0000     306.7500     243.8800
         329    13.526700     304.0000     328.3800     243.8400
         330    13.538900     306.0000     358.0700     243.7900
         331    13.551200     370.0000     398.6900     243.7500
         332    13.563400     438.0000     449.6500     243.7100
         333    13.575700     446.0000     499.6000     243.6700
         334    13.587900     524.0000     537.7700     243.6200
         335    13.600200     566.0000     570.3800     243.5800
         336    13.612400     623.0000     595.0600     243.5400
         337    13.624700     589.0000     591.7800     243.5000
         338    13.636900     571.0000     546.1200     243.4600
         339    13.649200     519.0000     480.5200     243.4100
         340    13.661400     437.0000     422.3700     243.3700
         341    13.673700     353.0000     367.0900     243.3300
         342    13.685900     340.0000     320.1700     243.2900
         343    13.698200     297.0000     290.9800     243.2500
         344    13.710400     267.0000     275.0500     243.2000
         345    13.722700     271.0000     266.0100     243.1600
         346    13.734900     283.0000     260.4600     243.1200
         347    13.747200     238.0000     256.7800     243.0800
         348    13.759400     265.0000     254.1900     243.0400
         349    13.771700     236.0000     252.2900     243.0000
         350    13.783900     246.0000     250.8500     242.9600
         351    13.796200     271.0000     249.7200     242.9100
         352    13.808400     240.0000     248.8100     242.8700
         353    13.820700     229.0000     248.0700     242.8300
         354    13.832900     259.0000     247.4500     242.7900
         355    13.845200     275.0000     246.9300     242.7500
         356    13.857400     250.0000     246.4900     242.7100
         357    13.869700     240.0000     246.1100     242.6700
         358    13.881900     235.0000     245.7700     242.6300
         359    13.894200     259.0000     245.4800     242.5900
         360    13.906400     230.0000     245.2200     242.5400
         361    13.918700     224.0000     244.9900     242.5000
         362    13.930900     249.0000     244.7800     242.4600
         363    13.943200     274.0000     244.6000     242.4200
         364    13.955400     270.0000     244.4300     242.3800
         365    13.967700     251.0000     244.2800     242.3400
         366    13.979900     237.0000     244.1400     242.3000
         367    13.992200     255.0000     244.0100     242.2600
         368    14.004500     253.0000     243.9000     242.2200
         369    14.016700     228.0000     243.7900     242.1800
         370    14.029000     234.0000     243.7100     242.1400
         371    14.041200     232.0000     243.6300     242.1000
         372    14.053500     237.0000     243.5800     242.0600
         373    14.065700     246.0000     243.5500     242.0200
         374    14.078000     250.0000     243.5400     241.9800
         375    14.090200     252.0000     243.5800     241.9400
         376    14.102500     251.0000     243.6600     241.9000
         377    14.114700     236.0000     243.8000     241.8600
         378    14.127000     254.0000     244.0200     241.8200
         379    14.139200     241.0000     244.3700     241.7800
         380    14.151500     213.0000     244.8600     241.7400
         381    14.163700     227.0000     245.5600     241.7000
         382    14.176000     266.0000     246.4100     241.6600
         383    14.188200     257.0000     247.1900     241.6200
         384    14.200500     216.0000     247.8000     241.5800
         385    14.212700     258.0000     248.3300     241.5500
         386    14.225000     228.0000     248.6500     241.5100
         387    14.237200     252.0000     248.3900     241.4700
         388    14.249500     229.0000     247.4300     241.4300
         389    14.261700     221.0000     246.2500     241.3900
         390    14.274000     264.0000     245.2000     241.3500
         391    14.286200     272.0000     244.1900     241.3100
         392    14.298500     253.0000     243.3300     241.2800
         393    14.310700     242.0000     242.7700     241.2400
         394    14.323000     232.0000     242.4300     241.2000
         395    14.335200     226.0000     242.2100     241.1600
         396    14.347500     276.0000     242.0600     241.1200
         397    14.359700     263.0000     241.9400     241.0900
         398    14.372000     241.0000     241.8400     241.0500
         399    14.384200     230.0000     241.7600     241.0100
         400    14.396500     252.0000     241.6800     240.9700
         401    14.408700     212.0000     241.6200     240.9400
         402    14.421000     259.0000     241.5500     240.9000
         403    14.433200     271.0000     241.4900     240.8600
         404    14.445500     228.0000     241.4400     240.8200
         405    14.457700     247.0000     241.3800     240.7900
         406    14.470000     258.0000     241.3300     240.7500
         407    14.482200     227.0000     241.2800     240.7100
         408    14.494500     261.0000     241.2300     240.6800
         409    14.506700     231.0000     241.1800     240.6400
         410    14.519000     237.0000     241.1400     240.6100
         411    14.531200     245.0000     241.0900     240.5700
         412    14.543500     277.0000     241.0500     240.5300
         413    14.555700     253.0000     241.0000     240.5000
         414    14.568000     249.0000     240.9600     240.4600
         415    14.580200     257.0000     240.9200     240.4300
         416    14.592500     220.0000     240.8800     240.3900
         417    14.604700     228.0000     240.8300     240.3600
         418    14.617000     248.0000     240.7900     240.3200
         419    14.629200     223.0000     240.7500     240.2900
         420    14.641500     219.0000     240.7100     240.2500
         421    14.653800     248.0000     240.6700     240.2200
         422    14.666000     234.0000     240.6400     240.1800
         423    14.678300     217.0000     240.6000     240.1500
         424    14.690500     208.0000     240.5600     240.1100
         425    14.702800     246.0000     240.5200     240.0800
         426    14.715000     251.0000     240.4800     240.0500
         427    14.727300     241.0000     240.4500     240.0100
         428    14.739500     235.0000     240.4100     239.9800
         429    14.751800     247.0000     240.3800     239.9500
         430    14.764000     251.0000     240.3400     239.9100
         431    14.776300     223.0000     240.3000     239.8800
         432    14.788500     235.0000     240.2700     239.8500
         433    14.800800     224.0000     240.2400     239.8200
         434    14.813000     228.0000     240.2000     239.7800
         435    14.825300     231.0000     240.1700     239.7500
         436    14.837500     246.0000     240.1300     239.7200
         437    14.849800     246.0000     240.1000     239.6900
         438    14.862000     233.0000     240.0700     239.6600
         439    14.874300     282.0000     240.0400     239.6200
         440    14.886500     205.0000     240.0000     239.5900
         441    14.898800     216.0000     239.9700     239.5600
         442    14.911000     251.0000     239.9400     239.5300
         443    14.923300     243.0000     239.9100     239.5000
         444    14.935500     253.0000     239.8800     239.4700
         445    14.947800     218.0000     239.8500     239.4400
         446    14.960000     202.0000     239.8200     239.4100
         447    14.972300     230.0000     239.7900     239.3800
         448    14.984500     235.0000     239.7600     239.3500
         449    14.996800     257.0000     239.7300     239.3200
         450    15.009000     245.0000     239.7000     239.2900
         451    15.021300     256.0000     239.6700     239.2600
         452    15.033500     237.0000     239.6400     239.2400
         453    15.045800     263.0000     239.6100     239.2100
         454    15.058000     233.0000     239.5900     239.1800
         455    15.070300     255.0000     239.5600     239.1500
         456    15.082500     216.0000     239.5300     239.1200
         457    15.094800     227.0000     239.5100     239.1000
         458    15.107000     239.0000     239.4800     239.0700
         459    15.119300     237.0000     239.4500     239.0400
         460    15.131500     220.0000     239.4300     239.0200
         461    15.143800     229.0000     239.4000     238.9900
         462    15.156000     220.0000     239.3800     238.9600
         463    15.168300     225.0000     239.3600     238.9400
         464    15.180500     233.0000     239.3300     238.9100
         465    15.192800     245.0000     239.3100     238.8900
         466    15.205000     248.0000     239.2800     238.8600
         467    15.217300     212.0000     239.2600     238.8400
         468    15.229500     249.0000     239.2400     238.8100
         469    15.241800     238.0000     239.2200     238.7900
         470    15.254000     254.0000     239.1900     238.7700
         471    15.266300     234.0000     239.1700     238.7400
         472    15.278600     278.0000     239.1500     238.7200
         473    15.290800     252.0000     239.1300     238.6900
         474    15.303100     238.0000     239.1100     238.6700
         475    15.315300     234.0000     239.0900     238.6500
         476    15.327600     277.0000     239.0700     238.6300
         477    15.339800     223.0000     239.0500     238.6100
         478    15.352100     224.0000     239.0300     238.5800
         479    15.364300     237.0000     239.0200     238.5600
         480    15.376600     251.0000     239.0000     238.5400
         481    15.388800     240.0000     238.9800     238.5200
         482    15.401100     243.0000     238.9600     238.5000
         483    15.413300     232.0000     238.9500     238.4800
         484    15.425600     242.0000     238.9300     238.4600
         485    15.437800     239.0000     238.9200     238.4400
         486    15.450100     250.0000     238.9000     238.4200
         487    15.462300     267.0000     238.8900     238.4000
         488    15.474600     230.0000     238.8700     238.3800
         489    15.486800     254.0000     238.8600     238.3600
         490    15.499100     246.0000     238.8400     238.3500
         491    15.511300     278.0000     238.8300     238.3300
         492    15.523600     230.0000     238.8200     238.3100
         493    15.535800     220.0000     238.8100     238.2900
         494    15.548100     243.0000     238.8000     238.2800
         495    15.560300     213.0000     238.7900     238.2600
         496    15.572600     254.0000     238.7800     238.2400
         497    15.584800     231.0000     238.7700     238.2300
         498    15.597100     237.0000     238.7600     238.2100
         499    15.609300     248.0000     238.7500     238.2000
         500    15.621600     248.0000     238.7400     238.1800
         501    15.633800     222.0000     238.7300     238.1700
         502    15.646100     244.0000     238.7300     238.1500
         503    15.658300     270.0000     238.7200     238.1400
         504    15.670600     230.0000     238.7100     238.1300
         505    15.682800     236.0000     238.7100     238.1100
         506    15.695100     257.0000     238.7000     238.1000
         507    15.707300     244.0000     238.7000     238.0900
         508    15.719600     241.0000     238.7000     238.0700
         509    15.731800     221.0000     238.7000     238.0600
         510    15.744100     242.0000     238.6900     238.0500
         511    15.756300     230.0000     238.6900     238.0400
         512    15.768600     236.0000     238.6900     238.0300
         513    15.780800     249.0000     238.6900     238.0200
         514    15.793100     248.0000     238.6900     238.0100
         515    15.805300     233.0000     238.7000     238.0000
         516    15.817600     232.0000     238.7000     237.9900
         517    15.829800     229.0000     238.7000     237.9800
         518    15.842100     223.0000     238.7100     237.9700
         519    15.854300     240.0000     238.7100     237.9600
         520    15.866600     239.0000     238.7200     237.9600
         521    15.878800     243.0000     238.7300     237.9500
         522    15.891100     234.0000     238.7300     237.9400
         523    15.903300     235.0000     238.7400     237.9300
         524    15.915600     250.0000     238.7500     237.9300
         525    15.927900     229.0000     238.7700     237.9200
         526    15.940100     255.0000     238.7800     237.9200
         527    15.952400     242.0000     238.7900     237.9100
         528    15.964600     209.0000     238.8100     237.9100
         529    15.976900     247.0000     238.8200     237.9000
         530    15.989100     239.0000     238.8400     237.9000
         531    16.001400     224.0000     238.8600     237.8900
         532    16.013600     228.0000     238.8800     237.8900
         533    16.025900     220.0000     238.9100     237.8900
         534    16.038100     241.0000     238.9300     237.8800
         535    16.050400     221.0000     238.9600     237.8800
         536    16.062600     224.0000     238.9900     237.8800
         537    16.074900     246.0000     239.0300     237.8800
         538    16.087100     235.0000     239.0700     237.8800
         539    16.099400     241.0000     239.1200     237.8800
         540    16.111600     251.0000     239.1800     237.8800
         541    16.123900     264.0000     239.2500     237.8800
         542    16.136100     246.0000     239.3500     237.8800
         543    16.148400     242.0000     239.4700     237.8800
         544    16.160600     241.0000     239.5900     237.8800
         545    16.172900     247.0000     239.6900     237.8800
         546    16.185100     261.0000     239.8000     237.8800
         547    16.197400     231.0000     239.9200     237.8900
         548    16.209600     220.0000     240.0100     237.8900
         549    16.221900     243.0000     239.9800     237.8900
         550    16.234100     245.0000     239.9100     237.9000
         551    16.246400     208.0000     239.9100     237.9000
         552    16.258600     244.0000     239.9200     237.9000
         553    16.270900     231.0000     239.9000     237.9100
         554    16.283100     235.0000     239.9200     237.9200
         555    16.295400     265.0000     239.9800     237.9200
         556    16.307600     231.0000     240.0600     237.9300
         557    16.319900     258.0000     240.1400     237.9300
         558    16.332100     240.0000     240.2400     237.9400
         559    16.344400     242.0000     240.3400     237.9500
         560    16.356600     263.0000     240.4600     237.9600
         561    16.368900     279.0000     240.5800     237.9600
         562    16.381100     241.0000     240.7100     237.9700
         563    16.393400     255.0000     240.8500     237.9800
         564    16.405600     246.0000     241.0000     237.9900
         565    16.417900     249.0000     241.1600     238.0000
         566    16.430100     260.0000     241.3400     238.0100
         567    16.442400     245.0000     241.5300     238.0200
         568    16.454600     261.0000     241.7400     238.0300
         569    16.466900     257.0000     241.9600     238.0400
         570    16.479100     278.0000     242.2000     238.0600
         571    16.491400     253.0000     242.4600     238.0700
         572    16.503600     250.0000     242.7500     238.0800
         573    16.515900     241.0000     243.0200     238.1000
         574    16.528100     224.0000     243.3600     238.1100
         575    16.540400     247.0000     243.7200     238.1200
         576    16.552600     254.0000     244.1100     238.1400
         577    16.564900     243.0000     244.5400     238.1500
         578    16.577200     250.0000     245.0000     238.1700
         579    16.589400     248.0000     245.5100     238.1800
         580    16.601700     221.0000     246.0700     238.2000
         581    16.613900     252.0000     246.6800     238.2200
         582    16.626200     271.0000     247.3500     238.2300
         583    16.638400     272.0000     248.0800     238.2500
         584    16.650700     243.0000     248.8900     238.2700
         585    16.662900     224.0000     249.7900     238.2900
         586    16.675200     235.0000     250.7900     238.3100
         587    16.687400     245.0000     251.9200     238.3300
         588    16.699700     264.0000     253.2000     238.3500
         589    16.711900     269.0000     254.6900     238.3700
         590    16.724200     235.0000     256.4400     238.3900
         591    16.736400     230.0000     258.5700     238.4100
         592    16.748700     258.0000     261.2100     238.4300
         593    16.760900     263.0000     264.6000     238.4500
         594    16.773200     247.0000     269.1100     238.4700
         595    16.785400     264.0000     275.3100     238.5000
         596    16.797700     283.0000     284.0800     238.5200
         597    16.809900     311.0000     296.6900     238.5400
         598    16.822200     341.0000     314.7300     238.5700
         599    16.834400     348.0000     340.1900     238.5900
         600    16.846700     372.0000     376.5600     238.6200
         601    16.858900     412.0000     431.1600     238.6400
         602    16.871200     550.0000     514.9800     238.6700
         603    16.883400     623.0000     638.3300     238.6900
         604    16.895700     768.0000     781.2700     238.7200
         605    16.907900     937.0000     886.2800     238.7500
         606    16.920200    1047.0000     980.1200     238.7800
         607    16.932400    1164.0000    1105.2600     238.8000
         608    16.944700    1169.0000    1192.1800     238.8300
         609    16.956900    1063.0000    1103.4300     238.8600
         610    16.969200     910.0000     887.4200     238.8900
         611    16.981400     753.0000     749.9100     238.9200
         612    16.993700     615.0000     660.2800     238.9500
         613    17.005900     537.0000     522.5000     238.9800
         614    17.018200     396.0000     393.8500     239.0100
         615    17.030400     299.0000     327.1100     239.0400
         616    17.042700     296.0000     296.3400     239.0700
         617    17.054900     282.0000     280.3200     239.1100
         618    17.067200     276.0000     270.8200     239.1400
         619    17.079400     283.0000     264.6000     239.1700
         620    17.091700     246.0000     260.3900     239.2100
         621    17.103900     255.0000     257.1700     239.2400
         622    17.116200     261.0000     254.7100     239.2700
         623    17.128400     274.0000     252.7900     239.3100
         624    17.140700     264.0000     251.2500     239.3400
         625    17.152900     254.0000     249.9900     239.3800
         626    17.165200     253.0000     248.9500     239.4200
         627    17.177400     229.0000     248.0800     239.4500
         628    17.189700     234.0000     247.3400     239.4900
         629    17.201900     264.0000     246.7100     239.5300
         630    17.214200     248.0000     246.1600     239.5700
         631    17.226500     260.0000     245.6900     239.6000
         632    17.238700     250.0000     245.2800     239.6400
         633    17.251000     262.0000     244.9200     239.6800
         634    17.263200     269.0000     244.6100     239.7200
         635    17.275500     244.0000     244.3300     239.7600
         636    17.287700     241.0000     244.0900     239.8000
         637    17.300000     244.0000     243.8700     239.8400
         638    17.312200     246.0000     243.6800     239.8800
         639    17.324500     270.0000     243.5100     239.9300
         640    17.336700     264.0000     243.3600     239.9700
         641    17.349000     259.0000     243.2200     240.0100
         642    17.361200     237.0000     243.1000     240.0500
         643    17.373500     261.0000     243.0000     240.1000
         644    17.385700     265.0000     242.9100     240.1400
         645    17.398000     223.0000     242.8200     240.1900
         646    17.410200     209.0000     242.7500     240.2300
         647    17.422500     241.0000     242.6900     240.2800
         648    17.434700     253.0000     242.6400     240.3200
         649    17.447000     257.0000     242.5900     240.3700
         650    17.459200     268.0000     242.5500     240.4100
         651    17.471500     233.0000     242.5100     240.4600
         652    17.483700     250.0000     242.4900     240.5100
         653    17.496000     283.0000     242.4600     240.5500
         654    17.508200     241.0000     242.4500     240.6000
         655    17.520500     234.0000     242.4300     240.6500
         656    17.532700     258.0000     242.4200     240.7000
         657    17.545000     257.0000     242.4200     240.7500
         658    17.557200     229.0000     242.4200     240.8000
         659    17.569500     237.0000     242.4200     240.8500
         660    17.581700     252.0000     242.4200     240.9000
         661    17.594000     226.0000     242.4200     240.9500
         662    17.606200     265.0000     242.4300     241.0000
         663    17.618500     240.0000     242.4400     241.0500
         664    17.630700     263.0000     242.4500     241.1100
         665    17.643000     246.0000     242.4700     241.1600
         666    17.655200     207.0000     242.4900     241.2100
         667    17.667500     241.0000     242.5100     241.2700
         668    17.679700     246.0000     242.5300     241.3200
         669    17.692000     245.0000     242.5600     241.3700
         670    17.704200     244.0000     242.5900     241.4300
         671    17.716500     215.0000     242.6200     241.4800
         672    17.728700     220.0000     242.6500     241.5400
         673    17.741000     255.0000     242.6800     241.5900
         674    17.753200     254.0000     242.7200     241.6500
         675    17.765500     241.0000     242.7600     241.7100
         676    17.777700     263.0000     242.8100     241.7600
         677    17.790000     241.0000     242.8600     241.8200
         678    17.802200     245.0000     242.9100     241.8800
         679    17.814500     241.0000     242.9800     241.9400
         680    17.826700     239.0000     243.0500     242.0000
         681    17.839000     230.0000     243.1400     242.0500
         682    17.851300     250.0000     243.2600     242.1100
         683    17.863500     251.0000     243.4200     242.1700
         684    17.875800     242.0000     243.6300     242.2300
         685    17.888000     227.0000     243.9300     242.2900
         686    17.900300     232.0000     244.2200     242.3600
         687    17.912500     273.0000     244.4300     242.4200
         688    17.924800     257.0000     244.6800     242.4800
         689    17.937000     231.0000     244.9900     242.5400
         690    17.949300     239.0000     245.1500     242.6000
         691    17.961500     231.0000     244.8800     242.6700
         692    17.973800     250.0000     244.5400     242.7300
         693    17.986000     260.0000     244.4400     242.7900
         694    17.998300     234.0000     244.3600     242.8600
         695    18.010500     250.0000     244.1300     242.9200
         696    18.022800     262.0000     243.9700     242.9800
         697    18.035000     237.0000     243.9300     243.0500
         698    18.047300     257.0000     243.9400     243.1100
         699    18.059500     227.0000     243.9700     243.1800
         700    18.071800     248.0000     244.0100     243.2500
         701    18.084000     230.0000     244.0600     243.3100
         702    18.096300     282.0000     244.1200     243.3800
         703    18.108500     251.0000     244.1800     243.4500
         704    18.120800     246.0000     244.2400     243.5100
         705    18.133000     270.0000     244.3100     243.5800
         706    18.145300     248.0000     244.3800     243.6500
         707    18.157500     262.0000     244.4500     243.7200
         708    18.169800     249.0000     244.5300     243.7900
         709    18.182000     248.0000     244.6100     243.8600
         710    18.194300     235.0000     244.7000     243.9300
         711    18.206500     261.0000     244.8000     244.0000
         712    18.218800     254.0000     244.9100     244.0700
         713    18.231000     233.0000     245.0300     244.1400
         714    18.243300     280.0000     245.1800     244.2100
         715    18.255500     227.0000     245.3700     244.2800
         716    18.267800     252.0000     245.6000     244.3500
         717    18.280000     243.0000     245.8600     244.4200
         718    18.292300     254.0000     246.2600     244.5000
         719    18.304500     233.0000     246.8200     244.5700
         720    18.316800     253.0000     247.5900     244.6400
         721    18.329000     256.0000     248.6000     244.7200
         722    18.341300     259.0000     249.7200     244.7900
         723    18.353500     249.0000     250.7000     244.8600
         724    18.365800     224.0000     251.6300     244.9400
         725    18.378000     263.0000     252.6000     245.0100
         726    18.390300     236.0000     253.1400     245.0900
         727    18.402500     264.0000     252.5900     245.1600
         728    18.414800     241.0000     251.3500     245.2400
         729    18.427000     228.0000     250.3800     245.3200
         730    18.439300     264.0000     249.6800     245.3900
         731    18.451500     257.0000     248.8000     245.4700
         732    18.463800     246.0000     247.8800     245.5500
         733    18.476000     266.0000     247.2700     245.6200
         734    18.488300     266.0000     246.9600     245.7000
         735    18.500600     235.0000     246.8200     245.7800
         736    18.512800     232.0000     246.7700     245.8600
         737    18.525100     255.0000     246.7600     245.9300
         738    18.537300     257.0000     246.7800     246.0100
         739    18.549600     262.0000     246.8200     246.0900
         740    18.561800     237.0000     246.8700     246.1700
         741    18.574100     252.0000     246.9200     246.2500
         742    18.586300     246.0000     246.9800     246.3300
         743    18.598600     265.0000     247.0500     246.4100
         744    18.610800     247.0000     247.1100     246.4900
         745    18.623100     279.0000     247.1800     246.5700
         746    18.635300     240.0000     247.2500     246.6500
         747    18.647600     267.0000     247.3200     246.7400
         748    18.659800     255.0000     247.3900     246.8200
         749    18.672100     233.0000     247.4700     246.9000
         750    18.684300     232.0000     247.5400     246.9800
         751    18.696600     273.0000     247.6200     247.0700
         752    18.708800     264.0000     247.7000     247.1500
         753    18.721100     236.0000     247.7800     247.2300
         754    18.733300     243.0000     247.8600     247.3100
         755    18.745600     252.0000     247.9500     247.4000
         756    18.757800     244.0000     248.0500     247.4800
         757    18.770100     242.0000     248.1400     247.5700
         758    18.782300     254.0000     248.2300     247.6500
         759    18.794600     252.0000     248.3200     247.7400
         760    18.806800     226.0000     248.4200     247.8200
         761    18.819100     247.0000     248.5100     247.9100
         762    18.831300     256.0000     248.5700     247.9900
         763    18.843600     238.0000     248.6200     248.0800
         764    18.855800     278.0000     248.7000     248.1600
         765    18.868100     252.0000     248.7700     248.2500
         766    18.880300     260.0000     248.8400     248.3400
         767    18.892600     225.0000     248.9100     248.4200
         768    18.904800     235.0000     248.9900     248.5100
         769    18.917100     247.0000     249.0700     248.6000
         770    18.929300     262.0000     249.1500     248.6900
         771    18.941600     214.0000     249.2400     248.7700
         772    18.953800     261.0000     249.3200     248.8600
         773    18.966100     263.0000     249.4100     248.9500
         774    18.978300     262.0000     249.4900     249.0400
         775    18.990600     267.0000     249.5800     249.1300
         776    19.002800     247.0000     249.6700     249.2200
         777    19.015100     260.0000     249.7500     249.3100
         778    19.027300     216.0000     249.8400     249.3900
         779    19.039600     255.0000     249.9300     249.4800
         780    19.051800     233.0000     250.0200     249.5700
         781    19.064100     251.0000     250.1100     249.6600
         782    19.076300     223.0000     250.2000     249.7500
         783    19.088600     257.0000     250.2900     249.8500
         784    19.100800     256.0000     250.3800     249.9400
         785    19.113100     220.0000     250.4800     250.0300
         786    19.125300     258.0000     250.5700     250.1200
         787    19.137600     232.0000     250.6600     250.2100
         788    19.149900     235.0000     250.7500     250.3000
         789    19.162100     252.0000     250.8400     250.3900
         790    19.174400     248.0000     250.9300     250.4800
         791    19.186600     281.0000     251.0200     250.5800
         792    19.198900     258.0000     251.1200     250.6700
         793    19.211100     249.0000     251.2100     250.7600
         794    19.223400     258.0000     251.3000     250.8600
         795    19.235600     229.0000     251.4000     250.9500
         796    19.247900     275.0000     251.4900     251.0400
         797    19.260100     262.0000     251.5900     251.1300
         798    19.272400     280.0000     251.6800     251.2300
         799    19.284600     247.0000     251.7800     251.3200
         800    19.296900     239.0000     251.8700     251.4200
         801    19.309100     255.0000     251.9700     251.5100
         802    19.321400     261.0000     252.0700     251.6000
         803    19.333600     251.0000     252.1600     251.7000
         804    19.345900     254.0000     252.2600     251.7900
         805    19.358100     255.0000     252.3600     251.8900
         806    19.370400     234.0000     252.4500     251.9800
         807    19.382600     258.0000     252.5500     252.0800
         808    19.394900     258.0000     252.6500     252.1700
         809    19.407100     261.0000     252.7500     252.2700
         810    19.419400     263.0000     252.8500     252.3700
         811    19.431600     265.0000     252.9500     252.4600
         812    19.443900     260.0000     253.0500     252.5600
         813    19.456100     267.0000     253.1500     252.6500
         814    19.468400     238.0000     253.2500     252.7500
         815    19.480600     261.0000     253.3500     252.8500
         816    19.492900     248.0000     253.4600     252.9400
         817    19.505100     242.0000     253.5600     253.0400
         818    19.517400     280.0000     253.6600     253.1400
         819    19.529600     243.0000     253.7700     253.2300
         820    19.541900     264.0000     253.8700     253.3300
         821    19.554100     225.0000     253.9800     253.4300
         822    19.566400     237.0000     254.0800     253.5200
         823    19.578600     247.0000     254.1900     253.6200
         824    19.590900     250.0000     254.3000     253.7200
         825    19.603100     273.0000     254.4200     253.8200
         826    19.615400     263.0000     254.5300     253.9200
         827    19.627600     266.0000     254.6500     254.0100
         828    19.639900     258.0000     254.7700     254.1100
         829    19.652100     250.0000     254.9100     254.2100
         830    19.664400     257.0000     255.0600     254.3100
         831    19.676600     276.0000     255.2200     254.4100
         832    19.688900     241.0000     255.4200     254.5100
         833    19.701100     258.0000     255.6300     254.6000
         834    19.713400     272.0000     255.8100     254.7000
         835    19.725600     271.0000     256.0000     254.8000
         836    19.737900     252.0000     256.2200     254.9000
         837    19.750100     271.0000     256.4000     255.0000
         838    19.762400     253.0000     256.4300     255.1000
         839    19.774700     241.0000     256.4100     255.2000
         840    19.786900     247.0000     256.4700     255.3000
         841    19.799200     284.0000     256.5800     255.4000
         842    19.811400     246.0000     256.6400     255.5000
         843    19.823700     271.0000     256.6800     255.6000
         844    19.835900     249.0000     256.7800     255.7000
         845    19.848200     241.0000     256.9100     255.8000
         846    19.860400     301.0000     257.0600     255.9000
         847    19.872700     258.0000     257.2200     256.0000
         848    19.884900     264.0000     257.4000     256.1000
         849    19.897200     248.0000     257.6000     256.2000
         850    19.909400     259.0000     257.8200     256.3000
         851    19.921700     263.0000     258.0600     256.4000
         852    19.933900     239.0000     258.3400     256.5000
         853    19.946200     247.0000     258.6600     256.6000
         854    19.958400     263.0000     259.0300     256.7000
         855    19.970700     256.0000     259.4900     256.8000
         856    19.982900     267.0000     260.0600     256.9000
         857    19.995200     283.0000     260.7700     257.0000
         858    20.007400     252.0000     261.7000     257.1000
         859    20.019700     259.0000     262.9400     257.2000
         860    20.031900     264.0000     264.6300     257.3100
         861    20.044200     270.0000     267.0200     257.4100
         862    20.056400     263.0000     270.5000     257.5100
         863    20.068700     272.0000     275.6200     257.6100
         864    20.080900     274.0000     283.1100     257.7100
         865    20.093200     305.0000     293.6600     257.8100
         866    20.105400     301.0000     306.5400     257.9100
         867    20.117700     317.0000     318.9100     258.0100
         868    20.129900     358.0000     330.1200     258.1100
         869    20.142200     365.0000     342.0000     258.2200
         870    20.154400     363.0000     351.8400     258.3200
         871    20.166700     355.0000     350.7800     258.4200
         872    20.178900     382.0000     336.7000     258.5200
         873    20.191200     320.0000     322.0000     258.6200
         874    20.203400     317.0000     313.0700     258.7200
         875    20.215700     339.0000     304.5100     258.8200
         876    20.227900     283.0000     292.6800     258.9300
         877    20.240200     303.0000     280.6800     259.0300
         878    20.252400     266.0000     272.9800     259.1300
         879    20.264700     256.0000     268.6700     259.2300
         880    20.276900     275.0000     266.1100     259.3300
         881    20.289200     259.0000     264.5900     259.4300
         882    20.301400     215.0000     263.6600     259.5300
         883    20.313700     248.0000     263.0600     259.6400
         884    20.325900     248.0000     262.6600     259.7400
         885    20.338200     293.0000     262.3900     259.8400
         886    20.350400     250.0000     262.2100     259.9400
         887    20.362700     235.0000     262.0800     260.0400
         888    20.374900     265.0000     262.0100     260.1400
         889    20.387200     263.0000     261.9600     260.2500
         890    20.399400     286.0000     261.9400     260.3500
         891    20.411700     276.0000     261.9400     260.4500
         892    20.424000     265.0000     261.9600     260.5500
         893    20.436200     268.0000     261.9900     260.6500
         894    20.448500     235.0000     262.0300     260.7500
         895    20.460700     250.0000     262.0800     260.8500
         896    20.473000     269.0000     262.1400     260.9600
         897    20.485200     274.0000     262.2000     261.0600
         898    20.497500     277.0000     262.2700     261.1600
         899    20.509700     250.0000     262.3400     261.2600
         900    20.522000     250.0000     262.4200     261.3600
         901    20.534200     268.0000     262.5000     261.4600
         902    20.546500     246.0000     262.5900     261.5600
         903    20.558700     262.0000     262.6700     261.6600
         904    20.571000     268.0000     262.7700     261.7700
         905    20.583200     266.0000     262.8600     261.8700
         906    20.595500     264.0000     262.9500     261.9700
         907    20.607700     272.0000     263.0500     262.0700
         908    20.620000     254.0000     263.1500     262.1700
         909    20.632200     254.0000     263.2600     262.2700
         910    20.644500     265.0000     263.3700     262.3700
         911    20.656700     244.0000     263.4800     262.4700
         912    20.669000     251.0000     263.6000     262.5700
         913    20.681200     252.0000     263.7300     262.6700
         914    20.693500     271.0000     263.8700     262.7700
         915    20.705700     284.0000     264.0300     262.8700
         916    20.718000     285.0000     264.2200     262.9700
         917    20.730200     248.0000     264.4500     263.0700
         918    20.742500     274.0000     264.7600     263.1700
         919    20.754700     252.0000     265.1300     263.2800
         920    20.767000     267.0000     265.4600     263.3800
         921    20.779200     249.0000     265.7500     263.4800
         922    20.791500     276.0000     266.1100     263.5800
         923    20.803700     263.0000     266.5000     263.6800
         924    20.816000     264.0000     266.6000     263.7800
         925    20.828200     254.0000     266.2600     263.8700
         926    20.840500     270.0000     266.0700     263.9700
         927    20.852700     281.0000     266.1000     264.0700
         928    20.865000     283.0000     266.1400     264.1700
         929    20.877200     267.0000     265.9900     264.2700
         930    20.889500     257.0000     265.8600     264.3700
         931    20.901700     276.0000     265.8500     264.4700
         932    20.914000     281.0000     265.9200     264.5700
         933    20.926200     256.0000     266.0200     264.6700
         934    20.938500     290.0000     266.1300     264.7700
         935    20.950700     230.0000     266.2500     264.8700
         936    20.963000     272.0000     266.3800     264.9700
         937    20.975200     274.0000     266.5100     265.0600
         938    20.987500     254.0000     266.6500     265.1600
         939    20.999700     276.0000     266.7900     265.2600
         940    21.012000     269.0000     266.9400     265.3600
         941    21.024200     264.0000     267.0900     265.4600
         942    21.036500     277.0000     267.2600     265.5600
         943    21.048700     254.0000     267.4200     265.6500
         944    21.061000     278.0000     267.6000     265.7500
         945    21.073300     260.0000     267.7800     265.8500
         946    21.085500     288.0000     267.9800     265.9500
         947    21.097800     293.0000     268.1800     266.0400
         948    21.110000     263.0000     268.4100     266.1400
         949    21.122300     280.0000     268.6400     266.2400
         950    21.134500     283.0000     268.9100     266.3300
         951    21.146800     265.0000     269.1900     266.4300
         952    21.159000     288.0000     269.5100     266.5300
         953    21.171300     276.0000     269.8700     266.6200
         954    21.183500     281.0000     270.2900     266.7200
         955    21.195800     277.0000     270.7800     266.8200
         956    21.208000     279.0000     271.3700     266.9100
         957    21.220300     318.0000     272.0900     267.0100
         958    21.232500     289.0000     272.9900     267.1000
         959    21.244800     265.0000     274.1300     267.2000
         960    21.257000     281.0000     275.6100     267.3000
         961    21.269300     292.0000     277.5800     267.3900
         962    21.281500     291.0000     280.3100     267.4900
         963    21.293800     286.0000     284.2000     267.5800
         964    21.306000     286.0000     289.8800     267.6800
         965    21.318300     286.0000     298.1500     267.7700
         966    21.330500     326.0000     309.8900     267.8700
         967    21.342800     350.0000     324.9000     267.9600
         968    21.355000     313.0000     340.5500     268.0500
         969    21.367300     352.0000     355.0300     268.1500
         970    21.379500     384.0000     369.7000     268.2400
         971    21.391800     372.0000     382.9600     268.3400
         972    21.404000     363.0000     386.2100     268.4300
         973    21.416300     357.0000     373.4000     268.5200
         974    21.428500     350.0000     355.0000     268.6200
         975    21.440800     318.0000     342.5600     268.7100
         976    21.453000     309.0000     333.8300     268.8000
         977    21.465300     303.0000     322.0100     268.8900
         978    21.477500     289.0000     307.2400     268.9900
         979    21.489800     306.0000     295.3200     269.0800
         980    21.502000     281.0000     288.1800     269.1700
         981    21.514300     324.0000     284.3300     269.2600
         982    21.526500     271.0000     282.3100     269.3500
         983    21.538800     257.0000     281.3200     269.4400
         984    21.551000     299.0000     280.9800     269.5400
         985    21.563300     266.0000     281.1200     269.6300
         986    21.575500     285.0000     281.6700     269.7200
         987    21.587800     298.0000     282.6300     269.8100
         988    21.600000     290.0000     284.0400     269.9000
         989    21.612300     272.0000     286.0200     269.9900
         990    21.624500     264.0000     288.7200     270.0800
         991    21.636800     276.0000     291.9600     270.1700
         992    21.649000     324.0000     296.8200     270.2600
         993    21.661300     270.0000     303.5500     270.3500
         994    21.673500     314.0000     313.0800     270.4400
         995    21.685800     310.0000     326.9700     270.5300
         996    21.698100     342.0000     347.5900     270.6100
         997    21.710300     359.0000     378.5800     270.7000
         998    21.722600     393.0000     424.0200     270.7900
         999    21.734800     430.0000     483.5100     270.8800
        1000    21.747100     544.0000     546.2200     270.9700
        1001    21.759300     599.0000     604.3900     271.0600
        1002    21.771600     694.0000     664.6500     271.1400
        1003    21.783800     695.0000     721.2700     271.2300
        1004    21.796100     720.0000     736.5200     271.3200
        1005    21.808300     674.0000     681.6800     271.4000
        1006    21.820600     590.0000     602.9000     271.4900
        1007    21.832800     512.0000     552.5400     271.5800
        1008    21.845100     465.0000     520.5700     271.6600
        1009    21.857300     444.0000     474.8100     271.7500
        1010    21.869600     416.0000     412.5800     271.8300
        1011    21.881800     354.0000     360.5000     271.9200
        1012    21.894100     294.0000     328.9000     272.0000
        1013    21.906300     311.0000     311.3200     272.0900
        1014    21.918600     284.0000     301.1300     272.1700
        1015    21.930800     286.0000     294.8000     272.2600
        1016    21.943100     271.0000     290.6200     272.3400
        1017    21.955300     306.0000     287.7200     272.4200
        1018    21.967600     272.0000     285.6500     272.5100
        1019    21.979800     288.0000     284.1500     272.5900
        1020    21.992100     255.0000     283.0800     272.6700
        1021    22.004300     266.0000     282.3400     272.7600
        1022    22.016600     270.0000     281.9000     272.8400
        1023    22.028800     281.0000     281.7500     272.9200
        1024    22.041100     294.0000     281.8700     273.0000
        1025    22.053300     300.0000     282.1500     273.0900
        1026    22.065600     298.0000     282.7300     273.1700
        1027    22.077800     319.0000     283.7700     273.2500
        1028    22.090100     299.0000     285.3300     273.3300
        1029    22.102300     285.0000     287.3000     273.4100
        1030    22.114600     315.0000     290.1300     273.4900
        1031    22.126800     295.0000     294.2400     273.5700
        1032    22.139100     276.0000     298.7600     273.6500
        1033    22.151300     272.0000     302.9300     273.7300
        1034    22.163600     317.0000     307.0500     273.8100
        1035    22.175800     310.0000     310.8300     273.8900
        1036    22.188100     287.0000     311.6500     273.9700
        1037    22.200300     261.0000     307.5100     274.0500
        1038    22.212600     289.0000     301.7400     274.1200
        1039    22.224800     277.0000     298.0100     274.2000
        1040    22.237100     295.0000     295.6700     274.2800
        1041    22.249300     298.0000     292.4000     274.3600
        1042    22.261600     279.0000     287.8700     274.4300
        1043    22.273800     304.0000     283.9500     274.5100
        1044    22.286100     262.0000     281.5200     274.5900
        1045    22.298300     294.0000     280.1700     274.6600
        1046    22.310600     270.0000     279.4100     274.7400
        1047    22.322800     252.0000     278.9600     274.8100
        1048    22.335100     327.0000     278.6900     274.8900
        1049    22.347400     313.0000     278.5200     274.9600
        1050    22.359600     263.0000     278.4300     275.0400
        1051    22.371900     273.0000     278.3800     275.1100
        1052    22.384100     289.0000     278.3700     275.1900
        1053    22.396400     265.0000     278.3800     275.2600
        1054    22.408600     286.0000     278.4200     275.3300
        1055    22.420900     257.0000     278.4700     275.4100
        1056    22.433100     284.0000     278.5400     275.4800
        1057    22.445400     315.0000     278.6100     275.5500
        1058    22.457600     293.0000     278.7000     275.6200
        1059    22.469900     266.0000     278.8000     275.7000
        1060    22.482100     294.0000     278.9000     275.7700
        1061    22.494400     320.0000     279.0200     275.8400
        1062    22.506600     264.0000     279.1300     275.9100
        1063    22.518900     285.0000     279.2600     275.9800
        1064    22.531100     254.0000     279.3800     276.0500
        1065    22.543400     268.0000     279.5100     276.1200
        1066    22.555600     273.0000     279.6500     276.1900
        1067    22.567900     281.0000     279.7800     276.2600
        1068    22.580100     269.0000     279.9100     276.3300
        1069    22.592400     290.0000     280.0400     276.4000
        1070    22.604600     260.0000     280.1700     276.4700
        1071    22.616900     249.0000     280.3000     276.5300
        1072    22.629100     290.0000     280.4200     276.6000
        1073    22.641400     302.0000     280.5300     276.6700
        1074    22.653600     290.0000     280.6300     276.7400
        1075    22.665900     297.0000     280.7300     276.8000
        1076    22.678100     314.0000     280.8200     276.8700
        1077    22.690400     313.0000     280.8900     276.9400
        1078    22.702600     293.0000     280.9600     277.0000
        1079    22.714900     285.0000     281.0100     277.0700
        1080    22.727100     307.0000     281.0500     277.1300
        1081    22.739400     281.0000     281.0900     277.2000
        1082    22.751600     265.0000     281.1100     277.2600
        1083    22.763900     305.0000     281.1200     277.3200
        1084    22.776100     310.0000     281.1200     277.3900
        1085    22.788400     277.0000     281.1100     277.4500
        1086    22.800600     314.0000     281.0900     277.5100
        1087    22.812900     257.0000     281.0700     277.5800
        1088    22.825100     241.0000     281.0400     277.6400
        1089    22.837400     260.0000     281.0100     277.7000
        1090    22.849600     298.0000     280.9800     277.7600
        1091    22.861900     297.0000     280.9400     277.8200
        1092    22.874100     256.0000     280.9000     277.8900
        1093    22.886400     306.0000     280.8600     277.9500
        1094    22.898600     287.0000     280.8200     278.0100
        1095    22.910900     291.0000     280.7800     278.0700
        1096    22.923100     310.0000     280.7500     278.1300
        1097    22.935400     260.0000     280.7100     278.1800
        1098    22.947600     301.0000     280.6800     278.2400
        1099    22.959900     287.0000     280.6600     278.3000
        1100    22.972100     275.0000     280.6300     278.3600
        1101    22.984400     299.0000     280.6100     278.4200
        1102    22.996700     273.0000     280.5900     278.4700
        1103    23.008900     252.0000     280.5700     278.5300
        1104    23.021200     310.0000     280.5600     278.5900
        1105    23.033400     275.0000     280.5500     278.6400
        1106    23.045700     292.0000     280.5500     278.7000
        1107    23.057900     276.0000     280.5400     278.7600
        1108    23.070200     268.0000     280.5500     278.8100
        1109    23.082400     280.0000     280.5500     278.8700
        1110    23.094700     272.0000     280.5500     278.9200
        1111    23.106900     283.0000     280.5600     278.9700
        1112    23.119200     257.0000     280.5700     279.0300
        1113    23.131400     278.0000     280.5900     279.0800
        1114    23.143700     281.0000     280.6000     279.1300
        1115    23.155900     280.0000     280.6200     279.1900
        1116    23.168200     251.0000     280.6400     279.2400
        1117    23.180400     288.0000     280.6600     279.2900
        1118    23.192700     295.0000     280.6800     279.3400
        1119    23.204900     274.0000     280.7000     279.3900
        1120    23.217200     306.0000     280.7300     279.4400
        1121    23.229400     275.0000     280.7500     279.5000
        1122    23.241700     304.0000     280.7800     279.5500
        1123    23.253900     286.0000     280.8100     279.5900
        1124    23.266200     301.0000     280.8400     279.6400
        1125    23.278400     299.0000     280.8700     279.6900
        1126    23.290700     253.0000     280.9000     279.7400
        1127    23.302900     262.0000     280.9300     279.7900
        1128    23.315200     281.0000     280.9600     279.8400
        1129    23.327400     292.0000     280.9900     279.8800
        1130    23.339700     290.0000     281.0300     279.9300
        1131    23.351900     252.0000     281.0600     279.9800
        1132    23.364200     281.0000     281.0900     280.0200
        1133    23.376400     296.0000     281.1300     280.0700
        1134    23.388700     270.0000     281.1600     280.1200
        1135    23.400900     256.0000     281.2000     280.1600
        1136    23.413200     275.0000     281.2300     280.2000
        1137    23.425400     281.0000     281.2700     280.2500
        1138    23.437700     300.0000     281.3000     280.2900
        1139    23.449900     320.0000     281.3400     280.3400
        1140    23.462200     310.0000     281.3800     280.3800
        1141    23.474400     270.0000     281.4100     280.4200
        1142    23.486700     271.0000     281.4500     280.4600
        1143    23.498900     288.0000     281.4800     280.5100
        1144    23.511200     281.0000     281.5200     280.5500
        1145    23.523400     304.0000     281.5600     280.5900
        1146    23.535700     263.0000     281.5900     280.6300
        1147    23.547900     275.0000     281.6300     280.6700
        1148    23.560200     299.0000     281.6700     280.7100
        1149    23.572400     280.0000     281.7000     280.7500
        1150    23.584700     290.0000     281.7400     280.7900
        1151    23.596900     307.0000     281.7700     280.8300
        1152    23.609200     279.0000     281.8100     280.8600
        1153    23.621400     281.0000     281.8500     280.9000
        1154    23.633700     292.0000     281.8800     280.9400
        1155    23.646000     279.0000     281.9200     280.9800
        1156    23.658200     269.0000     281.9500     281.0100
        1157    23.670500     283.0000     281.9900     281.0500
        1158    23.682700     302.0000     282.0200     281.0900
        1159    23.695000     272.0000     282.0600     281.1200
        1160    23.707200     274.0000     282.1000     281.1600
        1161    23.719500     313.0000     282.1300     281.1900
        1162    23.731700     271.0000     282.1700     281.2300
        1163    23.744000     269.0000     282.2000     281.2600
        1164    23.756200     287.0000     282.2300     281.2900
        1165    23.768500     293.0000     282.2700     281.3300
        1166    23.780700     306.0000     282.3000     281.3600
        1167    23.793000     308.0000     282.3400     281.3900
        1168    23.805200     275.0000     282.3700     281.4200
        1169    23.817500     297.0000     282.4000     281.4500
        1170    23.829700     270.0000     282.4400     281.4800
        1171    23.842000     294.0000     282.4700     281.5100
        1172    23.854200     290.0000     282.5000     281.5400
        1173    23.866500     280.0000     282.5400     281.5700
        1174    23.878700     314.0000     282.5700     281.6000
        1175    23.891000     272.0000     282.6000     281.6300
        1176    23.903200     270.0000     282.6400     281.6600
        1177    23.915500     277.0000     282.6700     281.6900
        1178    23.927700     280.0000     282.7000     281.7200
        1179    23.940000     315.0000     282.7300     281.7400
        1180    23.952200     278.0000     282.7600     281.7700
        1181    23.964500     286.0000     282.8000     281.8000
        1182    23.976700     276.0000     282.8300     281.8200
        1183    23.989000     276.0000     282.8600     281.8500
        1184    24.001200     284.0000     282.8900     281.8700
        1185    24.013500     267.0000     282.9200     281.9000
        1186    24.025700     301.0000     282.9500     281.9200
        1187    24.038000     294.0000     282.9800     281.9500
        1188    24.050200     279.0000     283.0100     281.9700
        1189    24.062500     296.0000     283.0400     281.9900
        1190    24.074700     269.0000     283.0800     282.0200
        1191    24.087000     265.0000     283.1100     282.0400
        1192    24.099200     289.0000     283.1400     282.0600
        1193    24.111500     299.0000     283.1700     282.0800
        1194    24.123700     286.0000     283.2000     282.1000
        1195    24.136000     269.0000     283.2300     282.1200
        1196    24.148200     274.0000     283.2700     282.1400
        1197    24.160500     306.0000     283.3000     282.1600
        1198    24.172700     298.0000     283.3300     282.1800
        1199    24.185000     304.0000     283.3700     282.2000
        1200    24.197200     271.0000     283.4100     282.2200
        1201    24.209500     310.0000     283.4500     282.2400
        1202    24.221700     254.0000     283.5100     282.2500
        1203    24.234000     287.0000     283.5700     282.2700
        1204    24.246200     300.0000     283.6700     282.2900
        1205    24.258500     270.0000     283.7900     282.3000
        1206    24.270700     276.0000     283.9300     282.3200
        1207    24.283000     265.0000     284.0400     282.3400
        1208    24.295300     287.0000     284.1700     282.3500
        1209    24.307500     293.0000     284.3300     282.3700
        1210    24.319800     276.0000     284.4300     282.3800
        1211    24.332000     277.0000     284.3200     282.3900
        1212    24.344300     272.0000     284.1700     282.4100
        1213    24.356500     309.0000     284.1300     282.4200
        1214    24.368800     261.0000     284.1600     282.4300
        1215    24.381000     271.0000     284.1700     282.4400
        1216    24.393300     286.0000     284.1000     282.4600
        1217    24.405500     263.0000     284.0100     282.4700
        1218    24.417800     291.0000     283.9800     282.4800
        1219    24.430000     294.0000     283.9800     282.4900
        1220    24.442300     278.0000     283.9900     282.5000
        1221    24.454500     270.0000     284.0200     282.5100
        1222    24.466800     325.0000     284.0400     282.5200
        1223    24.479000     282.0000     284.0700     282.5200
        1224    24.491300     270.0000     284.1000     282.5300
        1225    24.503500     270.0000     284.1300     282.5400
        1226    24.515800     273.0000     284.1700     282.5500
        1227    24.528000     291.0000     284.2000     282.5500
        1228    24.540300     254.0000     284.2400     282.5600
        1229    24.552500     299.0000     284.2700     282.5700
        1230    24.564800     270.0000     284.3100     282.5700
        1231    24.577000     327.0000     284.3500     282.5800
        1232    24.589300     293.0000     284.3900     282.5800
        1233    24.601500     285.0000     284.4300     282.5900
        1234    24.613800     288.0000     284.4700     282.5900
        1235    24.626000     266.0000     284.5200     282.5900
        1236    24.638300     297.0000     284.5600     282.6000
        1237    24.650500     272.0000     284.6100     282.6000
        1238    24.662800     255.0000     284.6600     282.6000
        1239    24.675000     286.0000     284.7100     282.6000
        1240    24.687300     301.0000     284.7700     282.6000
        1241    24.699500     276.0000     284.8200     282.6100
        1242    24.711800     296.0000     284.8800     282.6100
        1243    24.724000     270.0000     284.9400     282.6100
        1244    24.736300     270.0000     285.0000     282.6100
        1245    24.748500     273.0000     285.0600     282.6000
        1246    24.760800     289.0000     285.1300     282.6000
        1247    24.773000     256.0000     285.2000     282.6000
        1248    24.785300     303.0000     285.2800     282.6000
        1249    24.797500     298.0000     285.3600     282.6000
        1250    24.809800     312.0000     285.4400     282.5900
        1251    24.822000     278.0000     285.5200     282.5900
        1252    24.834300     274.0000     285.6100     282.5900
        1253    24.846500     282.0000     285.7100     282.5800
        1254    24.858800     301.0000     285.8000     282.5800
        1255    24.871000     293.0000     285.9000     282.5700
        1256    24.883300     299.0000     286.0100     282.5700
        1257    24.895500     295.0000     286.1200     282.5600
        1258    24.907800     281.0000     286.2300     282.5500
        1259    24.920100     274.0000     286.3500     282.5500
        1260    24.932300     291.0000     286.4700     282.5400
        1261    24.944600     310.0000     286.5900     282.5300
        1262    24.956800     292.0000     286.7200     282.5200
        1263    24.969100     297.0000     286.8500     282.5100
        1264    24.981300     308.0000     286.9900     282.5000
        1265    24.993600     260.0000     287.1200     282.4900
        1266    25.005800     286.0000     287.2600     282.4800
        1267    25.018100     317.0000     287.4000     282.4700
        1268    25.030300     283.0000     287.5300     282.4600
        1269    25.042600     292.0000     287.6700     282.4500
        1270    25.054800     273.0000     287.8100     282.4400
        1271    25.067100     301.0000     287.9400     282.4300
        1272    25.079300     257.0000     288.0700     282.4200
        1273    25.091600     284.0000     288.1900     282.4000
        1274    25.103800     271.0000     288.3100     282.3900
        1275    25.116100     273.0000     288.4300     282.3800
        1276    25.128300     261.0000     288.5400     282.3600
        1277    25.140600     283.0000     288.6400     282.3500
        1278    25.152800     297.0000     288.7300     282.3300
        1279    25.165100     280.0000     288.8300     282.3200
        1280    25.177300     295.0000     288.9100     282.3000
        1281    25.189600     279.0000     288.9900     282.2800
        1282    25.201800     297.0000     289.0700     282.2700
        1283    25.214100     303.0000     289.1500     282.2500
        1284    25.226300     283.0000     289.2200     282.2300
        1285    25.238600     270.0000     289.3000     282.2100
        1286    25.250800     283.0000     289.3700     282.1900
        1287    25.263100     284.0000     289.4600     282.1700
        1288    25.275300     284.0000     289.5500     282.1600
        1289    25.287600     302.0000     289.6600     282.1400
        1290    25.299800     300.0000     289.7800     282.1100
        1291    25.312100     281.0000     289.9200     282.0900
        1292    25.324300     302.0000     290.0800     282.0700
        1293    25.336600     282.0000     290.2800     282.0500
        1294    25.348800     285.0000     290.5100     282.0300
        1295    25.361100     295.0000     290.8000     282.0100
        1296    25.373300     285.0000     291.1800     281.9800
        1297    25.385600     316.0000     291.6900     281.9600
        1298    25.397800     348.0000     292.3900     281.9400
        1299    25.410100     289.0000     293.3600     281.9100
        1300    25.422300     286.0000     294.4000     281.8900
        1301    25.434600     309.0000     295.4000     281.8600
        1302    25.446800     296.0000     296.6000     281.8400
        1303    25.459100     273.0000     298.0200     281.8100
        1304    25.471300     308.0000     299.0000     281.7800
        1305    25.483600     301.0000     298.8600     281.7600
        1306    25.495800     328.0000     298.8300     281.7300
        1307    25.508100     295.0000     299.6600     281.7000
        1308    25.520300     292.0000     301.1000     281.6700
        1309    25.532600     305.0000     302.7500     281.6500
        1310    25.544800     325.0000     304.2100     281.6200
        1311    25.557100     317.0000     305.7400     281.5900
        1312    25.569400     297.0000     308.3400     281.5600
        1313    25.581600     322.0000     311.9300     281.5300
        1314    25.593900     277.0000     316.5800     281.5000
        1315    25.606100     323.0000     322.5000     281.4700
        1316    25.618400     362.0000     330.0000     281.4300
        1317    25.630600     335.0000     339.5300     281.4000
        1318    25.642900     352.0000     351.8700     281.3700
        1319    25.655100     334.0000     368.4200     281.3400
        1320    25.667400     372.0000     391.6300     281.3000
        1321    25.679600     420.0000     425.6400     281.2700
        1322    25.691900     493.0000     477.0900     281.2400
        1323    25.704100     544.0000     555.1100     281.2000
        1324    25.716400     586.0000     667.3900     281.1700
        1325    25.728600     731.0000     807.7800     281.1300
        1326    25.740900     930.0000     955.3900     281.1000
        1327    25.753100    1069.0000    1103.9900     281.0600
        1328    25.765400    1214.0000    1253.9600     281.0200
        1329    25.777600    1294.0000    1358.8900     280.9900
        1330    25.789900    1316.0000    1333.4200     280.9500
        1331    25.802100    1166.0000    1180.6700     280.9100
        1332    25.814400    1036.0000    1026.1200     280.8700
        1333    25.826600     934.0000     943.5100     280.8400
        1334    25.838900     867.0000     903.9600     280.8000
        1335    25.851100     822.0000     839.6800     280.7600
        1336    25.863400     723.0000     717.3700     280.7200
        1337    25.875600     590.0000     581.8500     280.6800
        1338    25.887900     428.0000     483.3300     280.6400
        1339    25.900100     457.0000     424.7900     280.5900
        1340    25.912400     388.0000     391.4400     280.5500
        1341    25.924600     388.0000     372.0500     280.5100
        1342    25.936900     350.0000     360.5100     280.4700
        1343    25.949100     351.0000     353.6500     280.4300
        1344    25.961400     359.0000     349.7600     280.3800
        1345    25.973600     389.0000     347.8700     280.3400
        1346    25.985900     358.0000     347.4800     280.3000
        1347    25.998100     307.0000     348.4000     280.2500
        1348    26.010400     373.0000     350.7500     280.2100
        1349    26.022600     394.0000     355.0000     280.1600
        1350    26.034900     383.0000     361.8700     280.1100
        1351    26.047100     379.0000     371.6300     280.0700
        1352    26.059400     378.0000     382.9000     280.0200
        1353    26.071600     408.0000     393.9100     279.9800
        1354    26.083900     420.0000     405.0200     279.9300
        1355    26.096100     405.0000     415.2700     279.8800
        1356    26.108400     377.0000     418.0800     279.8300
        1357    26.120600     431.0000     406.9400     279.7800
        1358    26.132900     408.0000     388.2700     279.7300
        1359    26.145100     354.0000     374.0300     279.6900
        1360    26.157400     387.0000     366.6600     279.6400
        1361    26.169600     366.0000     361.2600     279.5900
        1362    26.181900     336.0000     351.7600     279.5400
        1363    26.194200     336.0000     337.6800     279.4800
        1364    26.206400     317.0000     324.7700     279.4300
        1365    26.218700     311.0000     316.2800     279.3800
        1366    26.230900     350.0000     311.5600     279.3300
        1367    26.243200     299.0000     309.4300     279.2800
        1368    26.255400     316.0000     309.4700     279.2200
        1369    26.267700     330.0000     311.8100     279.1700
        1370    26.279900     296.0000     316.0300     279.1200
        1371    26.292200     325.0000     320.3100     279.0600
        1372    26.304400     305.0000     325.4000     279.0100
        1373    26.316700     304.0000     332.8200     278.9500
        1374    26.328900     369.0000     340.9600     278.9000
        1375    26.341200     342.0000     344.1100     278.8400
        1376    26.353400     322.0000     344.8500     278.7900
        1377    26.365700     376.0000     354.5300     278.7300
        1378    26.377900     358.0000     374.1600     278.6700
        1379    26.390200     373.0000     398.6400     278.6100
        1380    26.402400     438.0000     421.5800     278.5600
        1381    26.414700     433.0000     441.1900     278.5000
        1382    26.426900     460.0000     459.9400     278.4400
        1383    26.439200     434.0000     466.5300     278.3800
        1384    26.451400     418.0000     448.6300     278.3200
        1385    26.463700     381.0000     418.7000     278.2600
        1386    26.475900     363.0000     397.3000     278.2000
        1387    26.488200     381.0000     388.4700     278.1400
        1388    26.500400     349.0000     383.3200     278.0800
        1389    26.512700     355.0000     370.3400     278.0200
        1390    26.524900     327.0000     348.4700     277.9600
        1391    26.537200     326.0000     328.2200     277.9000
        1392    26.549400     313.0000     316.1300     277.8300
        1393    26.561700     301.0000     311.5100     277.7700
        1394    26.573900     330.0000     310.6100     277.7100
        1395    26.586200     309.0000     311.3700     277.6400
        1396    26.598400     322.0000     314.4800     277.5800
        1397    26.610700     301.0000     319.1300     277.5200
        1398    26.622900     323.0000     320.2100     277.4500
        1399    26.635200     305.0000     313.9100     277.3900
        1400    26.647400     320.0000     308.8000     277.3200
        1401    26.659700     302.0000     308.3800     277.2500
        1402    26.671900     274.0000     309.9300     277.1900
        1403    26.684200     319.0000     308.6700     277.1200
        1404    26.696400     291.0000     302.2400     277.0500
        1405    26.708700     275.0000     295.3800     276.9900
        1406    26.720900     280.0000     291.8800     276.9200
        1407    26.733200     314.0000     290.5200     276.8500
        1408    26.745400     243.0000     289.2400     276.7800
        1409    26.757700     291.0000     286.8500     276.7100
        1410    26.769900     276.0000     284.7000     276.6400
        1411    26.782200     296.0000     283.4900     276.5700
        1412    26.794400     261.0000     282.7800     276.5000
        1413    26.806700     293.0000     282.3100     276.4300
        1414    26.818900     276.0000     281.9700     276.3600
        1415    26.831200     276.0000     281.7000     276.2900
        1416    26.843500     288.0000     281.4800     276.2200
        1417    26.855700     293.0000     281.2900     276.1500
        1418    26.868000     295.0000     281.1400     276.0800
        1419    26.880200     268.0000     281.0000     276.0000
        1420    26.892500     332.0000     280.8800     275.9300
        1421    26.904700     284.0000     280.7800     275.8600
        1422    26.917000     301.0000     280.6900     275.7800
        1423    26.929200     269.0000     280.6200     275.7100
        1424    26.941500     283.0000     280.5500     275.6300
        1425    26.953700     264.0000     280.5000     275.5600
        1426    26.966000     269.0000     280.4500     275.4800
        1427    26.978200     280.0000     280.4200     275.4100
        1428    26.990500     293.0000     280.4000     275.3300
        1429    27.002700     303.0000     280.3800     275.2600
        1430    27.015000     319.0000     280.3800     275.1800
        1431    27.027200     296.0000     280.3900     275.1000
        1432    27.039500     274.0000     280.4100     275.0300
        1433    27.051700     285.0000     280.4400     274.9500
        1434    27.064000     280.0000     280.4900     274.8700
        1435    27.076200     293.0000     280.5600     274.7900
        1436    27.088500     251.0000     280.6400     274.7100
        1437    27.100700     286.0000     280.7400     274.6300
        1438    27.113000     265.0000     280.8700     274.5500
        1439    27.125200     284.0000     281.0200     274.4700
        1440    27.137500     295.0000     281.2200     274.3900
        1441    27.149700     293.0000     281.4700     274.3100
        1442    27.162000     282.0000     281.8100     274.2300
        1443    27.174200     316.0000     282.2700     274.1500
        1444    27.186500     283.0000     282.9200     274.0700
        1445    27.198700     274.0000     283.7400     273.9900
        1446    27.211000     275.0000     284.5800     273.9000
        1447    27.223200     262.0000     285.5400     273.8200
        1448    27.235500     275.0000     286.7300     273.7400
        1449    27.247700     273.0000     287.9400     273.6600
        1450    27.260000     310.0000     288.5400     273.5700
        1451    27.272200     279.0000     288.8800     273.4900
        1452    27.284500     284.0000     289.9700     273.4000
        1453    27.296700     255.0000     291.9900     273.3200
        1454    27.309000     304.0000     294.8100     273.2300
        1455    27.321200     311.0000     299.1000     273.1500
        1456    27.333500     270.0000     305.1600     273.0600
        1457    27.345700     298.0000     313.9500     272.9800
        1458    27.358000     312.0000     325.2400     272.8900
        1459    27.370200     300.0000     337.4700     272.8000
        1460    27.382500     355.0000     350.2100     272.7100
        1461    27.394700     359.0000     362.9400     272.6300
        1462    27.407000     340.0000     371.1500     272.5400
        1463    27.419200     378.0000     368.3900     272.4500
        1464    27.431500     340.0000     356.8800     272.3600
        1465    27.443700     331.0000     346.8600     272.2700
        1466    27.456000     311.0000     343.1600     272.1800
        1467    27.468200     354.0000     343.5000     272.1000
        1468    27.480500     332.0000     342.8300     272.0100
        1469    27.492800     352.0000     337.7600     271.9200
        1470    27.505000     340.0000     331.0300     271.8200
        1471    27.517300     300.0000     327.5300     271.7300
        1472    27.529500     331.0000     328.6100     271.6400
        1473    27.541800     323.0000     333.5200     271.5500
        1474    27.554000     361.0000     341.6300     271.4600
        1475    27.566300     310.0000     352.8600     271.3700
        1476    27.578500     339.0000     367.8100     271.2700
        1477    27.590800     364.0000     387.9300     271.1800
        1478    27.603000     380.0000     416.1300     271.0900
        1479    27.615300     405.0000     457.8000     271.0000
        1480    27.627500     526.0000     522.2000     270.9000
        1481    27.639800     599.0000     623.3900     270.8100
        1482    27.652000     824.0000     776.5400     270.7100
        1483    27.664300    1030.0000     982.2300     270.6200
        1484    27.676500    1241.0000    1213.4800     270.5200
        1485    27.688800    1597.0000    1450.8100     270.4300
        1486    27.701000    1802.0000    1696.3100     270.3300
        1487    27.713300    1880.0000    1896.9800     270.2400
        1488    27.725500    1930.0000    1915.7800     270.1400
        1489    27.737800    1737.0000    1702.2900     270.0400
        1490    27.750000    1436.0000    1433.5600     269.9500
        1491    27.762300    1252.0000    1273.0500     269.8500
        1492    27.774500    1185.0000    1220.0200     269.7500
        1493    27.786800    1128.0000    1185.3400     269.6500
        1494    27.799000    1018.0000    1067.4100     269.5600
        1495    27.811300     908.0000     857.6300     269.4600
        1496    27.823500     649.0000     654.0700     269.3600
        1497    27.835800     502.0000     517.1700     269.2600
        1498    27.848000     407.0000     437.0400     269.1600
        1499    27.860300     346.0000     390.0400     269.0600
        1500    27.872500     365.0000     360.9300     268.9600
        1501    27.884800     350.0000     341.7400     268.8600
        1502    27.897000     361.0000     328.3900     268.7600
        1503    27.909300     303.0000     318.6700     268.6600
        1504    27.921500     324.0000     311.3500     268.5600
        1505    27.933800     309.0000     305.6600     268.4600
        1506    27.946000     309.0000     301.1300     268.3500
        1507    27.958300     308.0000     297.4700     268.2500
        1508    27.970500     300.0000     294.4500     268.1500
        1509    27.982800     276.0000     291.9300     268.0500
        1510    27.995000     268.0000     289.8000     267.9400
        1511    28.007300     252.0000     287.9700     267.8400
        1512    28.019500     297.0000     286.4100     267.7400
        1513    28.031800     280.0000     285.0400     267.6300
        1514    28.044000     290.0000     283.8500     267.5300
        1515    28.056300     279.0000     282.8100     267.4200
        1516    28.068500     285.0000     281.8800     267.3200
        1517    28.080800     304.0000     281.0600     267.2100
        1518    28.093000     252.0000     280.3300     267.1100
        1519    28.105300     269.0000     279.6800     267.0000
        1520    28.117500     273.0000     279.0900     266.9000
        1521    28.129800     274.0000     278.5600     266.7900
        1522    28.142100     289.0000     278.0800     266.6800
        1523    28.154300     322.0000     277.6500     266.5800
        1524    28.166600     317.0000     277.2600     266.4700
        1525    28.178800     310.0000     276.9100     266.3600
        1526    28.191100     287.0000     276.5800     266.2600
        1527    28.203300     287.0000     276.2900     266.1500
        1528    28.215600     272.0000     276.0200     266.0400
        1529    28.227800     284.0000     275.7800     265.9300
        1530    28.240100     295.0000     275.5600     265.8200
        1531    28.252300     248.0000     275.3600     265.7100
        1532    28.264600     294.0000     275.1800     265.6000
        1533    28.276800     266.0000     275.0200     265.4900
        1534    28.289100     280.0000     274.8800     265.3800
        1535    28.301300     291.0000     274.7500     265.2700
        1536    28.313600     282.0000     274.6400     265.1600
        1537    28.325800     286.0000     274.5500     265.0500
        1538    28.338100     298.0000     274.4800     264.9400
        1539    28.350300     289.0000     274.4200     264.8300
        1540    28.362600     279.0000     274.3900     264.7200
        1541    28.374800     258.0000     274.3700     264.6100
        1542    28.387100     259.0000     274.3800     264.5000
        1543    28.399300     265.0000     274.4200     264.3800
        1544    28.411600     298.0000     274.4900     264.2700
        1545    28.423800     302.0000     274.6300     264.1600
        1546    28.436100     287.0000     274.8700     264.0500
        1547    28.448300     270.0000     275.3000     263.9300
        1548    28.460600     297.0000     276.0400     263.8200
        1549    28.472800     318.0000     277.2200     263.7100
        1550    28.485100     282.0000     278.6300     263.5900
        1551    28.497300     275.0000     279.9500     263.4800
        1552    28.509600     298.0000     281.5600     263.3600
        1553    28.521800     313.0000     283.4900     263.2500
        1554    28.534100     294.0000     284.5600     263.1300
        1555    28.546300     308.0000     283.2900     263.0200
        1556    28.558600     301.0000     282.0400     262.9000
        1557    28.570800     263.0000     282.7400     262.7900
        1558    28.583100     294.0000     285.2400     262.6700
        1559    28.595300     289.0000     289.1100     262.5500
        1560    28.607600     260.0000     293.1800     262.4400
        1561    28.619800     315.0000     296.2600     262.3200
        1562    28.632100     288.0000     299.3700     262.2000
        1563    28.644300     294.0000     302.6200     262.0900
        1564    28.656600     288.0000     303.5600     261.9700
        1565    28.668800     311.0000     300.2900     261.8500
        1566    28.681100     313.0000     294.8100     261.7300
        1567    28.693300     310.0000     290.6400     261.6100
        1568    28.705600     297.0000     288.7100     261.5000
        1569    28.717800     282.0000     287.8800     261.3800
        1570    28.730100     270.0000     286.3000     261.2600
        1571    28.742300     320.0000     282.8100     261.1400
        1572    28.754600     279.0000     278.3800     261.0200
        1573    28.766800     258.0000     274.7300     260.9000
        1574    28.779100     292.0000     272.3100     260.7800
        1575    28.791400     260.0000     270.7700     260.6600
        1576    28.803600     260.0000     269.7300     260.5400
        1577    28.815900     280.0000     268.9700     260.4200
        1578    28.828100     253.0000     268.3800     260.3000
        1579    28.840400     287.0000     267.8900     260.1800
        1580    28.852600     267.0000     267.4700     260.0600
        1581    28.864900     269.0000     267.1000     259.9300
        1582    28.877100     274.0000     266.7700     259.8100
        1583    28.889400     306.0000     266.4600     259.6900
        1584    28.901600     259.0000     266.1800     259.5700
        1585    28.913900     275.0000     265.9200     259.4500
        1586    28.926100     265.0000     265.6700     259.3200
        1587    28.938400     267.0000     265.4300     259.2000
        1588    28.950600     300.0000     265.2100     259.0800
        1589    28.962900     273.0000     265.0000     258.9500
        1590    28.975100     263.0000     264.8100     258.8300
        1591    28.987400     284.0000     264.6200     258.7100
        1592    28.999600     289.0000     264.4400     258.5800
        1593    29.011900     278.0000     264.2800     258.4600
        1594    29.024100     270.0000     264.1200     258.3300
        1595    29.036400     258.0000     263.9800     258.2100
        1596    29.048600     262.0000     263.8500     258.0800
        1597    29.060900     255.0000     263.7500     257.9600
        1598    29.073100     286.0000     263.6800     257.8300
        1599    29.085400     275.0000     263.6500     257.7100
        1600    29.097600     269.0000     263.7100     257.5800
        1601    29.109900     265.0000     263.8100     257.4600
        1602    29.122100     243.0000     263.9100     257.3300
        1603    29.134400     291.0000     264.0400     257.2100
        1604    29.146600     232.0000     264.2300     257.0800
        1605    29.158900     289.0000     264.3300     256.9500
        1606    29.171100     272.0000     264.0300     256.8300
        1607    29.183400     274.0000     263.6300     256.7000
        1608    29.195600     267.0000     263.4500     256.5700
        1609    29.207900     296.0000     263.4400     256.4400
        1610    29.220100     252.0000     263.5400     256.3200
        1611    29.232400     284.0000     263.6200     256.1900
        1612    29.244600     277.0000     263.5200     256.0600
        1613    29.256900     249.0000     263.3600     255.9300
        1614    29.269100     257.0000     263.3700     255.8000
        1615    29.281400     262.0000     263.5100     255.6700
        1616    29.293600     252.0000     263.7700     255.5500
        1617    29.305900     262.0000     264.1300     255.4200
        1618    29.318100     266.0000     264.6000     255.2900
        1619    29.330400     227.0000     265.2200     255.1600
        1620    29.342600     265.0000     266.0200     255.0300
        1621    29.354900     270.0000     267.0500     254.9000
        1622    29.367100     266.0000     268.3400     254.7700
        1623    29.379400     276.0000     269.9300     254.6400
        1624    29.391600     284.0000     271.8900     254.5100
        1625    29.403900     282.0000     274.3600     254.3800
        1626    29.416200     288.0000     277.5600     254.2500
        1627    29.428400     284.0000     281.9800     254.1200
        1628    29.440700     294.0000     288.5500     253.9900
        1629    29.452900     305.0000     298.9100     253.8500
        1630    29.465200     286.0000     315.4700     253.7200
        1631    29.477400     363.0000     340.9000     253.5900
        1632    29.489700     356.0000     375.8600     253.4600
        1633    29.501900     411.0000     416.5700     253.3300
        1634    29.514200     424.0000     459.5700     253.2000
        1635    29.526400     469.0000     504.1500     253.0600
        1636    29.538700     525.0000     540.5200     252.9300
        1637    29.550900     553.0000     544.8200     252.8000
        1638    29.563200     491.0000     507.7400     252.6700
        1639    29.575400     457.0000     459.5800     252.5300
        1640    29.587700     418.0000     429.8000     252.4000
        1641    29.599900     438.0000     420.5300     252.2700
        1642    29.612200     451.0000     419.4900     252.1300
        1643    29.624400     402.0000     409.0100     252.0000
        1644    29.636700     384.0000     378.9700     251.8600
        1645    29.648900     359.0000     340.7300     251.7300
        1646    29.661200     306.0000     310.6400     251.6000
        1647    29.673400     283.0000     291.9700     251.4600
        1648    29.685700     292.0000     281.0300     251.3300
        1649    29.697900     269.0000     274.4300     251.1900
        1650    29.710200     282.0000     270.2100     251.0600
        1651    29.722400     249.0000     267.3700     250.9200
        1652    29.734700     248.0000     265.3500     250.7900
        1653    29.746900     267.0000     263.8600     250.6500
        1654    29.759200     289.0000     262.7500     250.5200
        1655    29.771400     271.0000     261.8400     250.3800
        1656    29.783700     263.0000     260.9700     250.2500
        1657    29.795900     279.0000     260.2000     250.1100
        1658    29.808200     269.0000     259.6000     249.9800
        1659    29.820400     248.0000     259.1300     249.8400
        1660    29.832700     217.0000     258.7500     249.7000
        1661    29.844900     272.0000     258.4200     249.5700
        1662    29.857200     262.0000     258.0600     249.4300
        1663    29.869400     248.0000     257.7100     249.2900
        1664    29.881700     278.0000     257.4100     249.1600
        1665    29.893900     255.0000     257.1800     249.0200
        1666    29.906200     274.0000     256.9800     248.8800
        1667    29.918400     250.0000     256.8000     248.7500
        1668    29.930700     240.0000     256.6500     248.6100
        1669    29.942900     227.0000     256.5200     248.4700
        1670    29.955200     293.0000     256.4100     248.3300
        1671    29.967400     266.0000     256.3200     248.1900
        1672    29.979700     263.0000     256.2500     248.0600
        1673    29.991900     233.0000     256.2000     247.9200
        1674    30.004200     263.0000     256.1800     247.7800
        1675    30.016400     273.0000     256.1800     247.6400
        1676    30.028700     268.0000     256.2000     247.5000
        1677    30.041000     243.0000     256.2500     247.3700
        1678    30.053200     279.0000     256.3400     247.2300
        1679    30.065500     286.0000     256.4600     247.0900
        1680    30.077700     261.0000     256.6500     246.9500
        1681    30.090000     245.0000     256.9500     246.8100
        1682    30.102200     240.0000     257.4600     246.6700
        1683    30.114500     288.0000     258.3300     246.5300
        1684    30.126700     265.0000     259.7900     246.3900
        1685    30.139000     242.0000     262.1800     246.2500
        1686    30.151200     285.0000     265.0100     246.1100
        1687    30.163500     269.0000     267.8700     245.9700
        1688    30.175700     331.0000     271.0300     245.8300
        1689    30.188000     275.0000     274.8600     245.6900
        1690    30.200200     288.0000     277.0800     245.5500
        1691    30.212500     302.0000     273.4900     245.4100
        1692    30.224700     253.0000     268.1200     245.2700
        1693    30.237000     313.0000     265.7800     245.1300
        1694    30.249200     293.0000     265.5300     244.9900
        1695    30.261500     286.0000     266.4200     244.8500
        1696    30.273700     285.0000     267.2400     244.7100
        1697    30.286000     276.0000     265.6900     244.5700
        1698    30.298200     260.0000     262.1300     244.4300
        1699    30.310500     253.0000     259.7200     244.2900
        1700    30.322700     262.0000     258.6500     244.1400
        1701    30.335000     253.0000     258.2200     244.0000
        1702    30.347200     245.0000     258.1000     243.8600
        1703    30.359500     284.0000     258.1600     243.7200
        1704    30.371700     292.0000     258.3300     243.5800
        1705    30.384000     259.0000     258.5900     243.4400
        1706    30.396200     288.0000     258.9300     243.2900
        1707    30.408500     254.0000     259.3600     243.1500
        1708    30.420700     260.0000     259.8700     243.0100
        1709    30.433000     289.0000     260.5000     242.8700
        1710    30.445200     294.0000     261.3300     242.7300
        1711    30.457500     263.0000     262.4900     242.5800
        1712    30.469700     249.0000     264.2000     242.4400
        1713    30.482000     260.0000     266.7600     242.3000
        1714    30.494200     292.0000     270.0200     242.1600
        1715    30.506500     242.0000     273.7200     242.0100
        1716    30.518700     296.0000     278.7100     241.8700
        1717    30.531000     250.0000     285.2800     241.7300
        1718    30.543200     253.0000     290.6300     241.5800
        1719    30.555500     274.0000     291.6300     241.4400
        1720    30.567700     268.0000     292.8900     241.3000
        1721    30.580000     259.0000     296.7000     241.1500
        1722    30.592200     262.0000     297.8500     241.0100
        1723    30.604500     282.0000     293.3000     240.8700
        1724    30.616700     286.0000     289.8500     240.7200
        1725    30.629000     264.0000     288.1800     240.5800
        1726    30.641200     280.0000     287.2800     240.4400
        1727    30.653500     284.0000     288.4200     240.2900
        1728    30.665700     294.0000     289.8100     240.1500
        1729    30.678000     348.0000     288.5100     240.0000
        1730    30.690300     277.0000     286.5200     239.8600
        1731    30.702500     365.0000     286.7500     239.7200
        1732    30.714800     276.0000     288.8200     239.5700
        1733    30.727000     295.0000     292.1000     239.4300
        1734    30.739300     293.0000     296.3900     239.2800
        1735    30.751500     303.0000     301.6800     239.1400
        1736    30.763800     291.0000     308.1800     238.9900
        1737    30.776000     312.0000     316.1500     238.8500
        1738    30.788300     347.0000     325.7100     238.7100
        1739    30.800500     311.0000     336.9800     238.5600
        1740    30.812800     405.0000     350.6800     238.4200
        1741    30.825000     361.0000     367.2800     238.2700
        1742    30.837300     371.0000     387.2200     238.1300
        1743    30.849500     393.0000     411.2800     237.9800
        1744    30.861800     438.0000     440.7100     237.8400
        1745    30.874000     485.0000     477.7800     237.6900
        1746    30.886300     543.0000     528.9300     237.5500
        1747    30.898500     637.0000     606.6700     237.4000
        1748    30.910800     753.0000     729.6700     237.2600
        1749    30.923000     947.0000     922.9300     237.1100
        1750    30.935300    1156.0000    1209.1100     236.9600
        1751    30.947500    1560.0000    1583.0900     236.8200
        1752    30.959800    1954.0000    2005.0000     236.6700
        1753    30.972000    2561.0000    2450.3900     236.5300
        1754    30.984300    2901.0000    2889.3100     236.3800
        1755    30.996500    3162.0000    3171.5300     236.2400
        1756    31.008800    3068.0000    3072.5000     236.0900
        1757    31.021000    2608.0000    2631.3200     235.9500
        1758    31.033300    2203.0000    2192.3300     235.8000
        1759    31.045500    1986.0000    1960.2700     235.6500
        1760    31.057800    1840.0000    1908.2000     235.5100
        1761    31.070000    1866.0000    1916.0300     235.3600
        1762    31.082300    1807.0000    1821.9800     235.2200
        1763    31.094500    1501.0000    1535.4800     235.0700
        1764    31.106800    1175.0000    1162.5900     234.9200
        1765    31.119000     858.0000     860.3400     234.7800
        1766    31.131300     574.0000     667.5300     234.6300
        1767    31.143500     540.0000     552.6800     234.4900
        1768    31.155800     471.0000     484.1700     234.3400
        1769    31.168000     422.0000     439.1200     234.1900
        1770    31.180300     434.0000     409.0200     234.0500
        1771    31.192500     418.0000     388.1400     233.9000
        1772    31.204800     383.0000     373.2100     233.7500
        1773    31.217000     343.0000     362.2700     233.6100
        1774    31.229300     346.0000     354.1300     233.4600
        1775    31.241500     335.0000     348.0100     233.3100
        1776    31.253800     338.0000     343.4000     233.1700
        1777    31.266000     334.0000     339.9200     233.0200
        1778    31.278300     380.0000     337.3100     232.8700
        1779    31.290500     356.0000     335.3900     232.7300
        1780    31.302800     327.0000     333.9900     232.5800
        1781    31.315000     324.0000     333.0100     232.4300
        1782    31.327300     334.0000     332.3400     232.2900
        1783    31.339600     370.0000     331.9100     232.1400
        1784    31.351800     354.0000     331.6500     231.9900
        1785    31.364100     346.0000     331.5200     231.8500
        1786    31.376300     340.0000     331.4700     231.7000
        1787    31.388600     345.0000     331.4600     231.5500
        1788    31.400800     338.0000     331.4800     231.4100
        1789    31.413100     356.0000     331.4800     231.2600
        1790    31.425300     340.0000     331.4200     231.1100
        1791    31.437600     349.0000     331.2900     230.9700
        1792    31.449800     329.0000     331.0900     230.8200
        1793    31.462100     359.0000     330.7600     230.6700
        1794    31.474300     340.0000     330.1700     230.5200
        1795    31.486600     349.0000     329.3800     230.3800
        1796    31.498800     367.0000     328.5300     230.2300
        1797    31.511100     326.0000     327.6300     230.0800
        1798    31.523300     338.0000     326.6300     229.9400
        1799    31.535600     349.0000     325.5400     229.7900
        1800    31.547800     342.0000     324.3100     229.6400
        1801    31.560100     360.0000     322.9200     229.5000
        1802    31.572300     295.0000     321.4500     229.3500
        1803    31.584600     319.0000     319.9500     229.2000
        1804    31.596800     333.0000     318.4200     229.0500
        1805    31.609100     304.0000     316.8600     228.9100
        1806    31.621300     337.0000     315.3000     228.7600
        1807    31.633600     308.0000     313.7300     228.6100
        1808    31.645800     308.0000     312.1800     228.4700
        1809    31.658100     325.0000     310.6600     228.3200
        1810    31.670300     325.0000     309.1900     228.1700
        1811    31.682600     297.0000     307.7700     228.0200
        1812    31.694800     318.0000     306.4200     227.8800
        1813    31.707100     304.0000     305.1500     227.7300
        1814    31.719300     317.0000     303.9800     227.5800
        1815    31.731600     315.0000     302.9100     227.4300
        1816    31.743800     298.0000     301.9600     227.2900
        1817    31.756100     288.0000     301.1300     227.1400
        1818    31.768300     297.0000     300.4300     226.9900
        1819    31.780600     298.0000     299.8600     226.8500
        1820    31.792800     314.0000     299.4400     226.7000
        1821    31.805100     316.0000     299.1700     226.5500
        1822    31.817300     329.0000     299.0500     226.4000
        1823    31.829600     328.0000     299.0900     226.2600
        1824    31.841800     293.0000     299.2900     226.1100
        1825    31.854100     318.0000     299.6600     225.9600
        1826    31.866300     281.0000     300.2000     225.8200
        1827    31.878600     318.0000     300.9100     225.6700
        1828    31.890800     319.0000     301.7900     225.5200
        1829    31.903100     315.0000     302.8500     225.3800
        1830    31.915300     307.0000     304.0800     225.2300
        1831    31.927600     327.0000     305.4700     225.0800
        1832    31.939800     301.0000     307.0400     224.9300
        1833    31.952100     334.0000     308.7600     224.7900
        1834    31.964400     308.0000     310.6400     224.6400
        1835    31.976600     322.0000     312.6600     224.4900
        1836    31.988900     307.0000     314.8100     224.3500
        1837    32.001100     340.0000     317.0900     224.2000
        1838    32.013400     306.0000     319.4700     224.0500
        1839    32.025600     317.0000     321.9300     223.9100
        1840    32.037900     324.0000     324.4700     223.7600
        1841    32.050100     331.0000     327.0500     223.6100
        1842    32.062400     333.0000     329.6600     223.4600
        1843    32.074600     326.0000     332.2800     223.3200
        1844    32.086900     332.0000     334.8900     223.1700
        1845    32.099100     347.0000     337.4700     223.0200
        1846    32.111400     334.0000     340.0200     222.8800
        1847    32.123600     311.0000     342.5200     222.7300
        1848    32.135900     360.0000     344.9800     222.5800
        1849    32.148100     340.0000     347.4200     222.4400
        1850    32.160400     365.0000     349.8600     222.2900
        1851    32.172600     366.0000     352.3300     222.1400
        1852    32.184900     344.0000     354.7500     222.0000
        1853    32.197100     396.0000     357.4100     221.8500
        1854    32.209400     347.0000     360.2200     221.7100
        1855    32.221600     337.0000     363.2400     221.5600
        1856    32.233900     369.0000     366.6000     221.4100
        1857    32.246100     366.0000     370.5000     221.2700
        1858    32.258400     391.0000     375.4200     221.1200
        1859    32.270600     378.0000     382.3600     220.9700
        1860    32.282900     360.0000     393.1200     220.8300
        1861    32.295100     386.0000     410.7700     220.6800
        1862    32.307400     436.0000     439.6300     220.5300
        1863    32.319600     479.0000     484.2600     220.3900
        1864    32.331900     547.0000     545.7500     220.2400
        1865    32.344100     663.0000     619.0200     220.1000
        1866    32.356400     666.0000     698.9100     219.9500
        1867    32.368600     786.0000     779.8200     219.8000
        1868    32.380900     855.0000     837.4000     219.6600
        1869    32.393100     843.0000     829.5100     219.5100
        1870    32.405400     799.0000     751.8500     219.3700
        1871    32.417600     675.0000     663.1700     219.2200
        1872    32.429900     663.0000     610.8200     219.0800
        1873    32.442100     609.0000     595.7200     218.9300
        1874    32.454400     572.0000     599.8300     218.7800
        1875    32.466600     593.0000     597.1000     218.6400
        1876    32.478900     591.0000     562.1600     218.4900
        1877    32.491100     486.0000     497.5100     218.3500
        1878    32.503400     476.0000     432.9100     218.2000
        1879    32.515600     390.0000     387.4300     218.0600
        1880    32.527900     374.0000     359.7600     217.9100
        1881    32.540100     369.0000     342.9600     217.7700
        1882    32.552400     308.0000     332.4500     217.6200
        1883    32.564600     320.0000     325.8200     217.4800
        1884    32.576900     281.0000     320.5800     217.3300
        1885    32.589100     314.0000     313.6000     217.1900
        1886    32.601400     318.0000     306.0200     217.0400
        1887    32.613600     286.0000     300.7300     216.9000
        1888    32.625900     297.0000     297.3000     216.7500
        1889    32.638200     306.0000     295.2100     216.6100
        1890    32.650400     317.0000     294.3200     216.4600
        1891    32.662700     298.0000     293.9000     216.3200
        1892    32.674900     297.0000     292.4300     216.1700
        1893    32.687200     264.0000     290.7500     216.0300
        1894    32.699400     273.0000     290.6700     215.8800
        1895    32.711700     284.0000     291.3100     215.7400
        1896    32.723900     296.0000     288.9900     215.5900
        1897    32.736200     286.0000     282.3900     215.4500
        1898    32.748400     296.0000     277.1900     215.3100
        1899    32.760700     294.0000     274.7500     215.1600
        1900    32.772900     318.0000     273.8600     215.0200
        1901    32.785200     273.0000     274.0400     214.8700
        1902    32.797400     283.0000     274.5300     214.7300
        1903    32.809700     274.0000     273.7300     214.5900
        1904    32.821900     288.0000     272.0300     214.4400
        1905    32.834200     260.0000     272.8000     214.3000
        1906    32.846400     279.0000     277.5700     214.1500
        1907    32.858700     303.0000     286.8500     214.0100
        1908    32.870900     308.0000     300.5300     213.8700
        1909    32.883200     312.0000     317.2200     213.7200
        1910    32.895400     310.0000     335.6200     213.5800
        1911    32.907700     335.0000     354.2900     213.4400
        1912    32.919900     334.0000     367.1300     213.2900
        1913    32.932200     375.0000     363.9900     213.1500
        1914    32.944400     322.0000     344.2600     213.0100
        1915    32.956700     287.0000     322.3700     212.8700
        1916    32.968900     318.0000     309.3500     212.7200
        1917    32.981200     292.0000     305.3000     212.5800
        1918    32.993400     291.0000     306.1100     212.4400
        1919    33.005700     271.0000     305.8100     212.2900
        1920    33.017900     289.0000     298.1100     212.1500
        1921    33.030200     303.0000     282.8000     212.0100
        1922    33.042400     287.0000     266.8200     211.8700
        1923    33.054700     244.0000     255.2300     211.7300
        1924    33.066900     250.0000     248.1200     211.5800
        1925    33.079200     253.0000     243.8400     211.4400
        1926    33.091400     200.0000     241.2000     211.3000
        1927    33.103700     279.0000     239.6300     211.1600
        1928    33.115900     253.0000     238.5000     211.0100
        1929    33.128200     208.0000     236.8300     210.8700
        1930    33.140400     249.0000     234.6900     210.7300
        1931    33.152700     265.0000     233.1700     210.5900
        1932    33.164900     248.0000     232.2600     210.4500
        1933    33.177200     240.0000     231.6900     210.3100
        1934    33.189400     250.0000     231.3700     210.1700
        1935    33.201700     241.0000     231.0700     210.0200
        1936    33.213900     244.0000     230.4200     209.8800
        1937    33.226200     218.0000     229.5300     209.7400
        1938    33.238400     221.0000     228.9400     209.6000
        1939    33.250700     240.0000     228.6600     209.4600
        1940    33.262900     244.0000     228.6200     209.3200
        1941    33.275200     252.0000     228.7500     209.1800
        1942    33.287500     237.0000     229.0400     209.0400
        1943    33.299700     221.0000     229.4800     208.9000
        1944    33.312000     241.0000     230.1100     208.7600
        1945    33.324200     260.0000     230.9600     208.6200
        1946    33.336500     249.0000     232.1800     208.4800
        1947    33.348700     260.0000     234.0000     208.3400
        1948    33.361000     258.0000     236.9200     208.2000
        1949    33.373200     266.0000     241.7100     208.0600
        1950    33.385500     263.0000     249.5200     207.9200
        1951    33.397700     263.0000     261.5700     207.7800
        1952    33.410000     280.0000     278.3000     207.6400
        1953    33.422200     323.0000     298.5400     207.5000
        1954    33.434500     364.0000     320.9000     207.3600
        1955    33.446700     341.0000     343.7500     207.2200
        1956    33.459000     394.0000     360.4900     207.0800
        1957    33.471200     347.0000     359.5700     206.9400
        1958    33.483500     366.0000     339.1000     206.8000
        1959    33.495700     335.0000     314.7600     206.6700
        1960    33.508000     329.0000     299.9300     206.5300
        1961    33.520200     299.0000     295.5200     206.3900
        1962    33.532500     308.0000     297.2600     206.2500
        1963    33.544700     326.0000     298.8800     206.1100
        1964    33.557000     310.0000     293.0300     205.9700
        1965    33.569200     294.0000     277.7200     205.8400
        1966    33.581500     257.0000     259.8000     205.7000
        1967    33.593700     245.0000     245.9700     205.5600
        1968    33.606000     221.0000     237.1900     205.4200
        1969    33.618200     243.0000     231.8800     205.2800
        1970    33.630500     252.0000     228.6200     205.1500
        1971    33.642700     230.0000     226.5300     205.0100
        1972    33.655000     251.0000     225.1400     204.8700
        1973    33.667200     209.0000     224.1900     204.7300
        1974    33.679500     242.0000     223.5400     204.6000
        1975    33.691700     227.0000     223.1100     204.4600
        1976    33.704000     211.0000     222.8400     204.3200
        1977    33.716200     221.0000     222.7000     204.1900
        1978    33.728500     232.0000     222.6500     204.0500
        1979    33.740700     224.0000     222.6900     203.9100
        1980    33.753000     230.0000     222.8100     203.7800
        1981    33.765200     225.0000     222.9900     203.6400
        1982    33.777500     252.0000     223.2400     203.5100
        1983    33.789700     212.0000     223.5400     203.3700
        1984    33.802000     255.0000     223.9100     203.2300
        1985    33.814200     224.0000     224.3300     203.1000
        1986    33.826500     207.0000     224.8000     202.9600
        1987    33.838700     198.0000     225.3400     202.8300
        1988    33.851000     245.0000     225.9400     202.6900
        1989    33.863200     246.0000     226.6000     202.5600
        1990    33.875500     246.0000     227.3400     202.4200
        1991    33.887700     239.0000     228.1500     202.2900
        1992    33.900000     269.0000     229.0600     202.1500
        1993    33.912300     255.0000     230.0800     202.0200
        1994    33.924500     228.0000     231.2200     201.8800
        1995    33.936800     225.0000     232.5300     201.7500
        1996    33.949000     217.0000     234.0300     201.6100
        1997    33.961300     243.0000     235.7900     201.4800
        1998    33.973500     236.0000     237.8600     201.3400
        1999    33.985800     226.0000     240.3500     201.2100
        2000    33.998000     236.0000     243.3600     201.0800
        2001    34.010300     252.0000     247.0400     200.9400
        2002    34.022500     235.0000     251.5300     200.8100
        2003    34.034800     286.0000     256.9600     200.6800
        2004    34.047000     255.0000     263.4200     200.5400
        2005    34.059300     243.0000     270.9400     200.4100
        2006    34.071500     267.0000     279.5200     200.2800
        2007    34.083800     254.0000     289.1800     200.1400
        2008    34.096000     316.0000     300.2000     200.0100
        2009    34.108300     304.0000     313.5000     199.8800
        2010    34.120500     303.0000     331.5100     199.7500
        2011    34.132800     339.0000     359.2100     199.6100
        2012    34.145000     411.0000     405.7800     199.4800
        2013    34.157300     544.0000     486.5500     199.3500
        2014    34.169500     644.0000     623.4100     199.2200
        2015    34.181800     815.0000     835.6000     199.0900
        2016    34.194000    1114.0000    1114.6000     198.9500
        2017    34.206300    1461.0000    1432.0800     198.8200
        2018    34.218500    1837.0000    1786.4700     198.6900
        2019    34.230800    2086.0000    2135.0400     198.5600
        2020    34.243000    2220.0000    2279.0100     198.4300
        2021    34.255300    2003.0000    2021.5600     198.3000
        2022    34.267500    1569.0000    1561.2700     198.1700
        2023    34.279800    1310.0000    1248.1600     198.0400
        2024    34.292000    1119.0000    1146.4900     197.9100
        2025    34.304300    1173.0000    1181.2500     197.7800
        2026    34.316500    1161.0000    1274.8000     197.6500
        2027    34.328800    1233.0000    1309.8000     197.5200
        2028    34.341000    1083.0000    1161.3300     197.3900
        2029    34.353300     875.0000     880.9400     197.2600
        2030    34.365500     662.0000     620.5700     197.1300
        2031    34.377800     479.0000     459.7200     197.0000
        2032    34.390000     380.0000     371.0500     196.8700
        2033    34.402300     322.0000     321.0600     196.7400
        2034    34.414500     250.0000     290.8800     196.6100
        2035    34.426800     263.0000     271.3500     196.4800
        2036    34.439000     254.0000     257.9100     196.3500
        2037    34.451300     269.0000     248.2000     196.2200
        2038    34.463500     260.0000     240.9100     196.1000
        2039    34.475800     234.0000     235.2500     195.9700
        2040    34.488000     212.0000     230.7600     195.8400
        2041    34.500300     222.0000     227.1000     195.7100
        2042    34.512500     209.0000     224.0700     195.5800
        2043    34.524800     204.0000     221.5300     195.4600
        2044    34.537000     203.0000     219.3700     195.3300
        2045    34.549300     210.0000     217.5200     195.2000
        2046    34.561600     207.0000     215.9100     195.0700
        2047    34.573800     183.0000     214.5000     194.9500
        2048    34.586100     222.0000     213.2700     194.8200
        2049    34.598300     190.0000     212.1700     194.6900
        2050    34.610600     199.0000     211.2000     194.5700
        2051    34.622800     207.0000     210.3400     194.4400
        2052    34.635100     192.0000     209.5700     194.3100
        2053    34.647300     200.0000     208.8900     194.1900
        2054    34.659600     208.0000     208.2800     194.0600
        2055    34.671800     202.0000     207.7400     193.9400
        2056    34.684100     185.0000     207.2600     193.8100
        2057    34.696300     217.0000     206.8500     193.6900
        2058    34.708600     193.0000     206.4900     193.5600
        2059    34.720800     191.0000     206.2000     193.4300
        2060    34.733100     205.0000     205.9700     193.3100
        2061    34.745300     201.0000     205.8100     193.1900
        2062    34.757600     193.0000     205.7200     193.0600
        2063    34.769800     205.0000     205.7100     192.9400
        2064    34.782100     202.0000     205.7900     192.8100
        2065    34.794300     208.0000     205.9800     192.6900
        2066    34.806600     236.0000     206.2800     192.5600
        2067    34.818800     223.0000     206.7100     192.4400
        2068    34.831100     209.0000     207.2700     192.3200
        2069    34.843300     196.0000     207.9600     192.1900
        2070    34.855600     209.0000     208.8100     192.0700
        2071    34.867800     220.0000     209.8500     191.9500
        2072    34.880100     227.0000     211.1700     191.8200
        2073    34.892300     224.0000     212.9900     191.7000
        2074    34.904600     250.0000     215.6800     191.5800
        2075    34.916800     209.0000     219.9300     191.4500
        2076    34.929100     235.0000     226.7900     191.3300
        2077    34.941300     239.0000     237.7200     191.2100
        2078    34.953600     264.0000     254.0700     191.0900
        2079    34.965800     258.0000     276.0300     190.9700
        2080    34.978100     324.0000     302.3000     190.8400
        2081    34.990300     314.0000     331.1400     190.7200
        2082    35.002600     378.0000     358.6500     190.6000
        2083    35.014800     383.0000     374.7500     190.4800
        2084    35.027100     366.0000     367.9900     190.3600
        2085    35.039300     335.0000     341.3200     190.2400
        2086    35.051600     340.0000     312.8800     190.1200
        2087    35.063800     324.0000     296.1400     190.0000
        2088    35.076100     298.0000     291.7400     189.8800
        2089    35.088300     288.0000     294.4800     189.7600
        2090    35.100600     274.0000     297.0600     189.6400
        2091    35.112800     292.0000     291.5700     189.5200
        2092    35.125100     313.0000     275.0300     189.4000
        2093    35.137300     255.0000     253.5300     189.2800
        2094    35.149600     224.0000     235.2200     189.1600
        2095    35.161800     243.0000     222.8800     189.0400
        2096    35.174100     193.0000     215.2300     188.9200
        2097    35.186300     178.0000     210.3900     188.8000
        2098    35.198600     207.0000     207.2100     188.6800
        2099    35.210900     205.0000     205.0800     188.5600
        2100    35.223100     225.0000     203.6200     188.4500
        2101    35.235400     192.0000     202.5900     188.3300
        2102    35.247600     198.0000     201.8800     188.2100
        2103    35.259900     237.0000     201.4200     188.0900
        2104    35.272100     185.0000     201.1900     187.9800
        2105    35.284400     230.0000     201.1700     187.8600
        2106    35.296600     228.0000     201.3800     187.7400
        2107    35.308900     204.0000     201.8400     187.6200
        2108    35.321100     185.0000     202.5100     187.5100
        2109    35.333400     202.0000     203.3900     187.3900
        2110    35.345600     213.0000     204.5100     187.2700
        2111    35.357900     232.0000     205.8200     187.1600
        2112    35.370100     190.0000     207.0200     187.0400
        2113    35.382400     216.0000     208.1800     186.9300
        2114    35.394600     200.0000     210.0400     186.8100
        2115    35.406900     230.0000     213.1600     186.6900
        2116    35.419100     259.0000     218.2100     186.5800
        2117    35.431400     198.0000     226.4200     186.4600
        2118    35.443600     238.0000     239.6500     186.3500
        2119    35.455900     251.0000     259.8700     186.2300
        2120    35.468100     284.0000     287.7700     186.1200
        2121    35.480400     362.0000     320.1500     186.0000
        2122    35.492600     351.0000     358.9700     185.8900
        2123    35.504900     425.0000     399.0100     185.7800
        2124    35.517100     460.0000     428.3100     185.6600
        2125    35.529400     465.0000     427.0700     185.5500
        2126    35.541600     420.0000     391.8000     185.4300
        2127    35.553900     391.0000     348.5500     185.3200
        2128    35.566100     333.0000     321.0900     185.2100
        2129    35.578400     297.0000     312.2900     185.0900
        2130    35.590600     320.0000     315.7600     184.9800
        2131    35.602900     335.0000     322.9300     184.8700
        2132    35.615100     325.0000     322.1000     184.7600
        2133    35.627400     297.0000     304.3900     184.6400
        2134    35.639600     285.0000     275.1200     184.5300
        2135    35.651900     280.0000     247.8800     184.4200
        2136    35.664100     231.0000     229.2100     184.3100
        2137    35.676400     197.0000     218.1700     184.2000
        2138    35.688600     189.0000     212.3200     184.0900
        2139    35.700900     211.0000     209.9500     183.9700
        2140    35.713100     180.0000     210.0500     183.8600
        2141    35.725400     214.0000     211.8600     183.7500
        2142    35.737600     207.0000     214.8100     183.6400
        2143    35.749900     214.0000     218.1300     183.5300
        2144    35.762100     202.0000     220.1100     183.4200
        2145    35.774400     220.0000     218.6400     183.3100
        2146    35.786600     220.0000     213.6400     183.2000
        2147    35.798900     212.0000     208.1000     183.0900
        2148    35.811100     204.0000     204.5600     182.9800
        2149    35.823400     198.0000     203.2600     182.8700
        2150    35.835700     209.0000     203.3800     182.7600
        2151    35.847900     244.0000     203.8700     182.6500
        2152    35.860200     203.0000     203.3600     182.5500
        2153    35.872400     194.0000     200.9900     182.4400
        2154    35.884700     215.0000     197.3800     182.3300
        2155    35.896900     197.0000     194.0500     182.2200
        2156    35.909200     231.0000     191.7800     182.1100
        2157    35.921400     209.0000     190.4700     182.0000
        2158    35.933700     189.0000     189.9000     181.9000
        2159    35.945900     175.0000     189.9300     181.7900
        2160    35.958200     188.0000     190.4900     181.6800
        2161    35.970400     172.0000     191.4800     181.5800
        2162    35.982700     166.0000     192.7800     181.4700
        2163    35.994900     202.0000     194.2400     181.3600
        2164    36.007200     198.0000     195.4500     181.2600
        2165    36.019400     211.0000     195.5800     181.1500
        2166    36.031700     171.0000     194.1500     181.0400
        2167    36.043900     201.0000     192.0000     180.9400
        2168    36.056200     187.0000     190.3500     180.8300
        2169    36.068400     208.0000     189.5800     180.7300
        2170    36.080700     188.0000     189.4500     180.6200
        2171    36.092900     199.0000     189.6500     180.5200
        2172    36.105200     181.0000     189.7300     180.4100
        2173    36.117400     186.0000     189.1900     180.3100
        2174    36.129700     180.0000     187.9900     180.2000
        2175    36.141900     175.0000     186.6700     180.1000
        2176    36.154200     178.0000     185.6800     179.9900
        2177    36.166400     163.0000     185.0200     179.8900
        2178    36.178700     169.0000     184.5200     179.7900
        2179    36.190900     181.0000     184.2100     179.6800
        2180    36.203200     181.0000     184.1200     179.5800
        2181    36.215400     191.0000     184.1900     179.4700
        2182    36.227700     163.0000     184.4600     179.3700
        2183    36.239900     186.0000     184.9400     179.2700
        2184    36.252200     162.0000     185.5200     179.1700
        2185    36.264400     182.0000     185.9900     179.0600
        2186    36.276700     208.0000     186.5800     178.9600
        2187    36.288900     173.0000     187.5500     178.8600
        2188    36.301200     172.0000     189.0400     178.7600
        2189    36.313400     182.0000     190.4000     178.6600
        2190    36.325700     196.0000     189.7900     178.5500
        2191    36.337900     164.0000     187.1700     178.4500
        2192    36.350200     176.0000     185.2000     178.3500
        2193    36.362400     176.0000     184.3200     178.2500
        2194    36.374700     171.0000     184.0900     178.1500
        2195    36.386900     175.0000     184.3100     178.0500
        2196    36.399200     150.0000     184.7900     177.9500
        2197    36.411400     182.0000     184.9400     177.8500
        2198    36.423700     173.0000     183.9100     177.7500
        2199    36.435900     199.0000     182.3500     177.6500
        2200    36.448200     175.0000     181.3100     177.5500
        2201    36.460400     161.0000     180.7200     177.4500
        2202    36.472700     174.0000     180.3600     177.3500
        2203    36.485000     177.0000     180.1100     177.2500
        2204    36.497200     187.0000     179.9100     177.1600
        2205    36.509500     185.0000     179.7500     177.0600
        2206    36.521700     147.0000     179.6000     176.9600
        2207    36.534000     175.0000     179.4700     176.8600
        2208    36.546200     176.0000     179.3400     176.7600
        2209    36.558500     208.0000     179.2300     176.6600
        2210    36.570700     163.0000     179.1200     176.5700
        2211    36.583000     166.0000     179.0200     176.4700
        2212    36.595200     172.0000     178.9300     176.3700
        2213    36.607500     169.0000     178.8400     176.2800
        2214    36.619700     171.0000     178.7600     176.1800
        2215    36.632000     169.0000     178.7000     176.0800
        2216    36.644200     193.0000     178.6600     175.9900
        2217    36.656500     148.0000     178.6300     175.8900
        2218    36.668700     156.0000     178.6100     175.7900
        2219    36.681000     170.0000     178.6100     175.7000
        2220    36.693200     170.0000     178.6100     175.6000
        2221    36.705500     182.0000     178.5500     175.5100
        2222    36.717700     182.0000     178.3800     175.4100
        2223    36.730000     166.0000     178.2500     175.3200
        2224    36.742200     179.0000     178.1800     175.2200
        2225    36.754500     172.0000     178.1500     175.1300
        2226    36.766700     166.0000     178.1500     175.0300
        2227    36.779000     188.0000     178.1600     174.9400
        2228    36.791200     182.0000     178.1900     174.8500
        2229    36.803500     162.0000     178.1800     174.7500
        2230    36.815700     151.0000     178.1500     174.6600
        2231    36.828000     208.0000     178.1500     174.5700
        2232    36.840200     165.0000     178.1800     174.4700
        2233    36.852500     172.0000     178.2600     174.3800
        2234    36.864700     147.0000     178.3700     174.2900
        2235    36.877000     184.0000     178.5400     174.1900
        2236    36.889200     142.0000     178.8200     174.1000
        2237    36.901500     182.0000     179.2400     174.0100
        2238    36.913700     188.0000     179.9200     173.9200
        2239    36.926000     177.0000     180.9700     173.8300
        2240    36.938200     164.0000     182.4900     173.7400
        2241    36.950500     200.0000     184.5000     173.6400
        2242    36.962700     185.0000     186.8700     173.5500
        2243    36.975000     175.0000     189.4900     173.4600
        2244    36.987200     170.0000     191.9000     173.3700
        2245    36.999500     196.0000     193.0600     173.2800
        2246    37.011700     200.0000     192.2100     173.1900
        2247    37.024000     189.0000     190.2600     173.1000
        2248    37.036200     184.0000     188.8800     173.0100
        2249    37.048500     190.0000     188.7400     172.9200
        2250    37.060700     192.0000     189.6200     172.8300
        2251    37.073000     184.0000     191.1400     172.7400
        2252    37.085200     195.0000     192.8000     172.6500
        2253    37.097500     188.0000     194.0400     172.5600
        2254    37.109700     188.0000     194.7400     172.4800
        2255    37.122000     195.0000     195.7600     172.3900
        2256    37.134300     210.0000     198.4400     172.3000
        2257    37.146500     190.0000     204.0000     172.2100
        2258    37.158800     210.0000     213.8800     172.1200
        2259    37.171000     244.0000     229.8300     172.0300
        2260    37.183300     250.0000     253.1900     171.9500
        2261    37.195500     271.0000     283.5000     171.8600
        2262    37.207800     310.0000     318.9400     171.7700
        2263    37.220000     397.0000     356.6800     171.6900
        2264    37.232300     389.0000     387.8900     171.6000
        2265    37.244500     387.0000     395.2700     171.5100
        2266    37.256800     386.0000     369.5100     171.4300
        2267    37.269000     327.0000     328.1200     171.3400
        2268    37.281300     279.0000     296.3200     171.2500
        2269    37.293500     279.0000     282.4200     171.1700
        2270    37.305800     260.0000     282.4100     171.0800
        2271    37.318000     267.0000     289.7700     171.0000
        2272    37.330300     283.0000     296.0700     170.9100
        2273    37.342500     281.0000     290.9600     170.8300
        2274    37.354800     266.0000     270.4200     170.7400
        2275    37.367000     242.0000     243.2000     170.6600
        2276    37.379300     221.0000     220.2500     170.5700
        2277    37.391500     170.0000     204.8400     170.4900
        2278    37.403800     183.0000     195.2800     170.4100
        2279    37.416000     192.0000     189.3300     170.3200
        2280    37.428300     174.0000     185.4800     170.2400
        2281    37.440500     157.0000     182.8900     170.1600
        2282    37.452800     192.0000     181.0700     170.0700
        2283    37.465000     159.0000     179.7500     169.9900
        2284    37.477300     181.0000     178.7900     169.9100
        2285    37.489500     182.0000     178.0700     169.8300
        2286    37.501800     186.0000     177.5400     169.7400
        2287    37.514000     184.0000     177.1700     169.6600
        2288    37.526300     164.0000     176.9100     169.5800
        2289    37.538500     178.0000     176.7500     169.5000
        2290    37.550800     163.0000     176.6800     169.4200
        2291    37.563000     157.0000     176.6900     169.3300
        2292    37.575300     158.0000     176.7900     169.2500
        2293    37.587500     178.0000     177.0400     169.1700
        2294    37.599800     165.0000     177.5300     169.0900
        2295    37.612000     164.0000     178.4000     169.0100
        2296    37.624300     154.0000     179.9100     168.9300
        2297    37.636500     185.0000     182.4500     168.8500
        2298    37.648800     202.0000     186.5200     168.7700
        2299    37.661000     192.0000     192.5000     168.6900
        2300    37.673300     197.0000     200.3100     168.6100
        2301    37.685500     213.0000     209.4900     168.5300
        2302    37.697800     217.0000     219.3200     168.4500
        2303    37.710000     211.0000     227.6000     168.3800
        2304    37.722300     228.0000     229.8300     168.3000
        2305    37.734500     232.0000     223.2800     168.2200
        2306    37.746800     252.0000     212.2400     168.1400
        2307    37.759100     183.0000     203.4500     168.0600
        2308    37.771300     218.0000     199.3600     167.9800
        2309    37.783600     189.0000     199.0500     167.9100
        2310    37.795800     233.0000     200.8500     167.8300
        2311    37.808100     201.0000     202.7300     167.7500
        2312    37.820300     205.0000     201.9700     167.6700
        2313    37.832600     205.0000     197.3200     167.6000
        2314    37.844800     194.0000     190.0900     167.5200
        2315    37.857100     184.0000     183.6200     167.4500
        2316    37.869300     159.0000     179.1300     167.3700
        2317    37.881600     163.0000     176.2900     167.2900
        2318    37.893800     177.0000     174.4900     167.2200
        2319    37.906100     180.0000     173.3100     167.1400
        2320    37.918300     168.0000     172.4800     167.0700
        2321    37.930600     180.0000     171.8800     166.9900
        2322    37.942800     158.0000     171.4200     166.9200
        2323    37.955100     176.0000     171.0600     166.8400
        2324    37.967300     155.0000     170.7600     166.7700
        2325    37.979600     176.0000     170.5100     166.6900
        2326    37.991800     165.0000     170.2900     166.6200
        2327    38.004100     156.0000     170.1100     166.5400
        2328    38.016300     157.0000     169.9400     166.4700
        2329    38.028600     167.0000     169.8000     166.4000
        2330    38.040800     137.0000     169.6700     166.3200
        2331    38.053100     191.0000     169.5600     166.2500
        2332    38.065300     173.0000     169.4800     166.1800
        2333    38.077600     177.0000     169.4200     166.1000
        2334    38.089800     156.0000     169.3800     166.0300
        2335    38.102100     133.0000     169.3500     165.9600
        2336    38.114300     148.0000     169.3500     165.8900
        2337    38.126600     165.0000     169.3200     165.8100
        2338    38.138800     173.0000     169.1800     165.7400
        2339    38.151100     184.0000     168.9900     165.6700
        2340    38.163300     161.0000     168.8500     165.6000
        2341    38.175600     180.0000     168.7600     165.5300
        2342    38.187800     164.0000     168.7100     165.4600
        2343    38.200100     158.0000     168.6700     165.3900
        2344    38.212300     166.0000     168.6500     165.3100
        2345    38.224600     161.0000     168.6300     165.2400
        2346    38.236800     139.0000     168.5500     165.1700
        2347    38.249100     166.0000     168.4400     165.1000
        2348    38.261300     178.0000     168.3500     165.0300
        2349    38.273600     173.0000     168.2900     164.9600
        2350    38.285800     186.0000     168.2400     164.8900
        2351    38.298100     152.0000     168.2100     164.8200
        2352    38.310300     151.0000     168.1800     164.7600
        2353    38.322600     146.0000     168.1500     164.6900
        2354    38.334800     179.0000     168.1300     164.6200
        2355    38.347100     178.0000     168.1200     164.5500
        2356    38.359300     167.0000     168.1100     164.4800
        2357    38.371600     155.0000     168.1000     164.4100
        2358    38.383800     180.0000     168.1000     164.3500
        2359    38.396100     165.0000     168.1100     164.2800
        2360    38.408400     156.0000     168.1100     164.2100
        2361    38.420600     164.0000     168.1300     164.1400
        2362    38.432900     173.0000     168.1400     164.0800
        2363    38.445100     179.0000     168.1700     164.0100
        2364    38.457400     148.0000     168.2000     163.9400
        2365    38.469600     161.0000     168.2300     163.8700
        2366    38.481900     151.0000     168.2700     163.8100
        2367    38.494100     156.0000     168.3200     163.7400
        2368    38.506400     168.0000     168.3700     163.6800
        2369    38.518600     150.0000     168.4300     163.6100
        2370    38.530900     153.0000     168.4900     163.5400
        2371    38.543100     171.0000     168.5700     163.4800
        2372    38.555400     149.0000     168.6500     163.4100
        2373    38.567600     153.0000     168.7400     163.3500
        2374    38.579900     183.0000     168.8400     163.2800
        2375    38.592100     169.0000     168.9500     163.2200
        2376    38.604400     182.0000     169.0600     163.1500
        2377    38.616600     166.0000     169.1900     163.0900
        2378    38.628900     186.0000     169.3300     163.0300
        2379    38.641100     177.0000     169.4800     162.9600
        2380    38.653400     187.0000     169.6400     162.9000
        2381    38.665600     163.0000     169.8200     162.8400
        2382    38.677900     166.0000     170.0300     162.7700
        2383    38.690100     142.0000     170.2700     162.7100
        2384    38.702400     154.0000     170.5500     162.6500
        2385    38.714600     179.0000     170.8700     162.5800
        2386    38.726900     168.0000     171.2200     162.5200
        2387    38.739100     171.0000     171.6200     162.4600
        2388    38.751400     179.0000     172.0300     162.4000
        2389    38.763600     171.0000     172.2900     162.3300
        2390    38.775900     146.0000     172.3600     162.2700
        2391    38.788100     171.0000     172.5000     162.2100
        2392    38.800400     190.0000     172.8500     162.1500
        2393    38.812600     162.0000     173.4100     162.0900
        2394    38.824900     177.0000     174.1800     162.0300
        2395    38.837100     161.0000     175.0700     161.9700
        2396    38.849400     184.0000     176.0900     161.9000
        2397    38.861600     163.0000     177.2200     161.8400
        2398    38.873900     185.0000     178.0500     161.7800
        2399    38.886100     170.0000     177.8300     161.7200
        2400    38.898400     181.0000     176.8700     161.6600
        2401    38.910600     135.0000     176.3600     161.6000
        2402    38.922900     164.0000     176.4200     161.5400
        2403    38.935100     209.0000     176.7900     161.4900
        2404    38.947400     171.0000     177.3200     161.4300
        2405    38.959600     188.0000     177.9700     161.3700
        2406    38.971900     195.0000     178.6100     161.3100
        2407    38.984100     197.0000     178.8500     161.2500
        2408    38.996400     182.0000     178.6300     161.1900
        2409    39.008600     196.0000     178.4900     161.1300
        2410    39.020900     208.0000     178.7000     161.0700
        2411    39.033100     198.0000     179.2000     161.0200
        2412    39.045400     196.0000     180.0300     160.9600
        2413    39.057700     201.0000     181.2200     160.9000
        2414    39.069900     200.0000     183.0900     160.8400
        2415    39.082200     192.0000     185.7100     160.7900
        2416    39.094400     180.0000     189.0400     160.7300
        2417    39.106700     183.0000     192.9100     160.6700
        2418    39.118900     212.0000     196.9300     160.6200
        2419    39.131200     191.0000     199.9200     160.5600
        2420    39.143400     199.0000     200.0000     160.5000
        2421    39.155700     178.0000     196.7300     160.4500
        2422    39.167900     194.0000     192.3500     160.3900
        2423    39.180200     184.0000     189.2200     160.3400
        2424    39.192400     188.0000     187.9100     160.2800
        2425    39.204700     182.0000     187.9700     160.2300
        2426    39.216900     172.0000     188.8300     160.1700
        2427    39.229200     183.0000     189.7200     160.1200
        2428    39.241400     176.0000     189.6100     160.0600
        2429    39.253700     180.0000     187.8600     160.0100
        2430    39.265900     179.0000     185.1300     159.9500
        2431    39.278200     178.0000     182.5600     159.9000
        2432    39.290400     160.0000     180.5600     159.8400
        2433    39.302700     158.0000     179.0700     159.7900
        2434    39.314900     164.0000     178.0500     159.7400
        2435    39.327200     190.0000     177.3600     159.6800
        2436    39.339400     177.0000     176.8600     159.6300
        2437    39.351700     165.0000     176.4800     159.5800
        2438    39.363900     178.0000     176.1600     159.5200
        2439    39.376200     203.0000     175.9000     159.4700
        2440    39.388400     167.0000     175.6000     159.4200
        2441    39.400700     186.0000     175.2500     159.3600
        2442    39.412900     163.0000     174.9200     159.3100
        2443    39.425200     173.0000     174.6600     159.2600
        2444    39.437400     178.0000     174.4400     159.2100
        2445    39.449700     173.0000     174.2600     159.1600
        2446    39.461900     152.0000     174.1300     159.1000
        2447    39.474200     176.0000     174.0600     159.0500
        2448    39.486400     181.0000     174.0700     159.0000
        2449    39.498700     152.0000     174.2000     158.9500
        2450    39.510900     167.0000     174.5100     158.9000
        2451    39.523200     200.0000     175.0500     158.8500
        2452    39.535400     178.0000     175.8700     158.8000
        2453    39.547700     179.0000     176.9700     158.7500
        2454    39.559900     169.0000     178.3100     158.7000
        2455    39.572200     181.0000     179.7700     158.6500
        2456    39.584400     187.0000     181.0100     158.6000
        2457    39.596700     173.0000     181.5300     158.5500
        2458    39.608900     156.0000     181.3100     158.5000
        2459    39.621200     182.0000     181.0100     158.4500
        2460    39.633400     186.0000     181.2500     158.4000
        2461    39.645700     195.0000     182.1500     158.3500
        2462    39.657900     177.0000     183.5900     158.3000
        2463    39.670200     162.0000     185.4600     158.2500
        2464    39.682400     178.0000     187.6700     158.2100
        2465    39.694700     202.0000     190.2400     158.1600
        2466    39.707000     189.0000     193.4400     158.1100
        2467    39.719200     193.0000     198.1600     158.0600
        2468    39.731500     173.0000     205.8300     158.0100
        2469    39.743700     202.0000     218.5300     157.9700
        2470    39.756000     228.0000     238.8800     157.9200
        2471    39.768200     263.0000     269.2700     157.8700
        2472    39.780500     280.0000     310.3400     157.8200
        2473    39.792700     325.0000     360.3700     157.7800
        2474    39.805000     389.0000     415.9100     157.7300
        2475    39.817200     441.0000     466.4200     157.6800
        2476    39.829500     528.0000     488.1700     157.6400
        2477    39.841700     498.0000     461.4500     157.5900
        2478    39.854000     466.0000     402.3000     157.5500
        2479    39.866200     401.0000     348.5200     157.5000
        2480    39.878500     313.0000     319.6100     157.4500
        2481    39.890700     320.0000     313.9300     157.4100
        2482    39.903000     279.0000     323.6300     157.3600
        2483    39.915200     309.0000     340.4300     157.3200
        2484    39.927500     368.0000     352.0200     157.2700
        2485    39.939700     359.0000     343.0700     157.2300
        2486    39.952000     315.0000     310.8500     157.1800
        2487    39.964200     269.0000     272.5300     157.1400
        2488    39.976500     268.0000     243.7100     157.0900
        2489    39.988700     250.0000     227.5600     157.0500
        2490    40.001000     233.0000     221.2100     157.0100
        2491    40.013200     236.0000     221.3300     156.9600
        2492    40.025500     234.0000     225.1000     156.9200
        2493    40.037700     241.0000     228.8200     156.8700
        2494    40.050000     212.0000     227.6800     156.8300
        2495    40.062200     188.0000     219.9500     156.7900
        2496    40.074500     222.0000     209.0600     156.7400
        2497    40.086700     208.0000     199.3900     156.7000
        2498    40.099000     197.0000     193.1200     156.6600
        2499    40.111200     191.0000     190.6000     156.6200
        2500    40.123500     215.0000     190.8400     156.5700
        2501    40.135700     226.0000     192.2400     156.5300
        2502    40.148000     188.0000     192.7800     156.4900
        2503    40.160200     187.0000     190.6200     156.4500
        2504    40.172500     191.0000     185.6900     156.4100
        2505    40.184700     173.0000     179.7700     156.3600
        2506    40.197000     190.0000     174.5300     156.3200
        2507    40.209200     155.0000     170.6800     156.2800
        2508    40.221500     179.0000     168.1800     156.2400
        2509    40.233700     202.0000     166.6300     156.2000
        2510    40.246000     183.0000     165.7100     156.1600
        2511    40.258200     195.0000     165.2800     156.1200
        2512    40.270500     187.0000     165.2400     156.0800
        2513    40.282700     161.0000     165.4600     156.0400
        2514    40.295000     172.0000     165.9300     156.0000
        2515    40.307200     190.0000     166.6800     155.9600
        2516    40.319500     178.0000     167.1900     155.9200
        2517    40.331700     187.0000     166.2900     155.8800
        2518    40.344000     169.0000     164.6200     155.8400
        2519    40.356300     171.0000     163.5900     155.8000
        2520    40.368500     178.0000     163.2400     155.7600
        2521    40.380800     171.0000     163.2200     155.7200
        2522    40.393000     168.0000     163.2400     155.6800
        2523    40.405300     158.0000     163.3800     155.6400
        2524    40.417500     143.0000     163.6500     155.6000
        2525    40.429800     171.0000     163.5900     155.5600
        2526    40.442000     188.0000     162.8900     155.5200
        2527    40.454300     170.0000     162.1600     155.4900
        2528    40.466500     150.0000     161.7700     155.4500
        2529    40.478800     162.0000     161.6200     155.4100
        2530    40.491000     152.0000     161.5500     155.3700
        2531    40.503300     145.0000     161.4800     155.3400
        2532    40.515500     173.0000     161.4600     155.3000
        2533    40.527800     141.0000     161.5200     155.2600
        2534    40.540000     187.0000     161.6400     155.2200
        2535    40.552300     152.0000     161.8000     155.1900
        2536    40.564500     179.0000     162.0000     155.1500
        2537    40.576800     161.0000     162.2600     155.1100
        2538    40.589000     152.0000     162.6100     155.0800
        2539    40.601300     163.0000     163.1000     155.0400
        2540    40.613500     164.0000     163.8000     155.0000
        2541    40.625800     161.0000     164.8200     154.9700
        2542    40.638000     162.0000     166.3400     154.9300
        2543    40.650300     167.0000     168.6100     154.8900
        2544    40.662500     181.0000     171.8400     154.8600
        2545    40.674800     173.0000     176.1100     154.8200
        2546    40.687000     158.0000     181.2800     154.7900
        2547    40.699300     195.0000     186.9800     154.7500
        2548    40.711500     173.0000     192.0900     154.7200
        2549    40.723800     206.0000     194.3800     154.6800
        2550    40.736000     185.0000     192.5000     154.6500
        2551    40.748300     174.0000     188.2300     154.6100
        2552    40.760500     173.0000     184.7500     154.5800
        2553    40.772800     188.0000     183.5400     154.5400
        2554    40.785000     198.0000     184.5100     154.5100
        2555    40.797300     173.0000     187.1400     154.4800
        2556    40.809500     200.0000     190.9800     154.4400
        2557    40.821800     189.0000     195.4500     154.4100
        2558    40.834000     184.0000     200.0300     154.3700
        2559    40.846300     189.0000     205.5600     154.3400
        2560    40.858500     232.0000     214.9100     154.3100
        2561    40.870800     228.0000     231.6800     154.2700
        2562    40.883000     262.0000     258.4400     154.2400
        2563    40.895300     311.0000     295.6700     154.2100
        2564    40.907500     352.0000     341.7100     154.1700
        2565    40.919800     405.0000     392.5000     154.1400
        2566    40.932000     451.0000     436.4800     154.1100
        2567    40.944300     417.0000     451.8400     154.0800
        2568    40.956500     454.0000     424.2600     154.0400
        2569    40.968800     431.0000     370.3500     154.0100
        2570    40.981000     300.0000     321.8700     153.9800
        2571    40.993300     301.0000     294.9600     153.9500
        2572    41.005600     298.0000     288.8200     153.9200
        2573    41.017800     296.0000     297.0000     153.8900
        2574    41.030100     303.0000     311.9500     153.8500
        2575    41.042300     318.0000     322.8600     153.8200
        2576    41.054600     343.0000     317.2500     153.7900
        2577    41.066800     284.0000     291.8500     153.7600
        2578    41.079100     260.0000     257.2900     153.7300
        2579    41.091300     255.0000     227.0500     153.7000
        2580    41.103600     179.0000     206.0800     153.6700
        2581    41.115800     200.0000     192.9200     153.6400
        2582    41.128100     184.0000     184.8700     153.6100
        2583    41.140300     169.0000     179.7900     153.5800
        2584    41.152600     190.0000     176.1900     153.5500
        2585    41.164800     179.0000     173.4500     153.5200
        2586    41.177100     184.0000     171.5000     153.4900
        2587    41.189300     160.0000     170.1400     153.4600
        2588    41.201600     171.0000     169.3500     153.4300
        2589    41.213800     173.0000     168.9900     153.4000
        2590    41.226100     168.0000     168.5900     153.3700
        2591    41.238300     167.0000     167.6200     153.3400
        2592    41.250600     181.0000     166.6100     153.3100
        2593    41.262800     167.0000     166.0700     153.2800
        2594    41.275100     161.0000     165.9200     153.2500
        2595    41.287300     210.0000     166.0800     153.2200
        2596    41.299600     159.0000     166.5000     153.1900
        2597    41.311800     174.0000     167.2100     153.1700
        2598    41.324100     179.0000     168.1100     153.1400
        2599    41.336300     183.0000     168.9900     153.1100
        2600    41.348600     180.0000     169.7800     153.0800
        2601    41.360800     167.0000     170.4800     153.0500
        2602    41.373100     168.0000     170.4800     153.0200
        2603    41.385300     159.0000     169.9700     153.0000
        2604    41.397600     171.0000     169.9300     152.9700
        2605    41.409800     161.0000     170.4700     152.9400
        2606    41.422100     195.0000     171.3800     152.9100
        2607    41.434300     149.0000     172.5200     152.8900
        2608    41.446600     170.0000     173.8700     152.8600
        2609    41.458800     199.0000     175.5000     152.8300
        2610    41.471100     175.0000     177.3300     152.8100
        2611    41.483300     196.0000     179.3300     152.7800
        2612    41.495600     172.0000     182.1600     152.7500
        2613    41.507800     191.0000     186.9300     152.7300
        2614    41.520100     207.0000     194.7200     152.7000
        2615    41.532300     198.0000     207.0700     152.6700
        2616    41.544600     250.0000     225.9200     152.6500
        2617    41.556800     306.0000     252.7200     152.6200
        2618    41.569100     298.0000     287.3200     152.6000
        2619    41.581300     331.0000     327.9400     152.5700
        2620    41.593600     328.0000     369.8500     152.5400
        2621    41.605800     405.0000     400.0600     152.5200
        2622    41.618100     385.0000     401.3000     152.4900
        2623    41.630400     343.0000     366.3700     152.4700
        2624    41.642600     312.0000     319.0300     152.4400
        2625    41.654900     267.0000     283.3000     152.4200
        2626    41.667100     255.0000     266.4500     152.3900
        2627    41.679400     237.0000     265.1800     152.3700
        2628    41.691600     288.0000     274.0100     152.3400
        2629    41.703900     295.0000     286.7500     152.3200
        2630    41.716100     273.0000     294.2800     152.2900
        2631    41.728400     254.0000     286.6900     152.2700
        2632    41.740600     244.0000     263.2300     152.2400
        2633    41.752900     256.0000     234.6500     152.2200
        2634    41.765100     217.0000     211.0600     152.2000
        2635    41.777400     189.0000     194.9800     152.1700
        2636    41.789600     201.0000     184.7100     152.1500
        2637    41.801900     188.0000     178.1300     152.1200
        2638    41.814100     177.0000     173.7600     152.1000
        2639    41.826400     153.0000     170.7400     152.0800
        2640    41.838600     161.0000     168.5700     152.0500
        2641    41.850900     174.0000     166.9500     152.0300
        2642    41.863100     145.0000     165.7000     152.0100
        2643    41.875400     178.0000     164.7100     151.9800
        2644    41.887600     173.0000     163.9100     151.9600
        2645    41.899900     168.0000     163.2600     151.9400
        2646    41.912100     162.0000     162.7100     151.9100
        2647    41.924400     165.0000     162.2400     151.8900
        2648    41.936600     181.0000     161.8400     151.8700
        2649    41.948900     165.0000     161.4900     151.8500
        2650    41.961100     146.0000     161.1900     151.8200
        2651    41.973400     173.0000     160.9200     151.8000
        2652    41.985600     184.0000     160.6700     151.7800
        2653    41.997900     164.0000     160.4500     151.7600
        2654    42.010100     156.0000     160.2500     151.7400
        2655    42.022400     164.0000     160.0700     151.7100
        2656    42.034600     157.0000     159.9000     151.6900
        2657    42.046900     154.0000     159.7400     151.6700
        2658    42.059100     159.0000     159.5900     151.6500
        2659    42.071400     155.0000     159.4500     151.6300
        2660    42.083600     168.0000     159.3100     151.6100
        2661    42.095900     170.0000     159.1800     151.5800
        2662    42.108100     174.0000     159.0500     151.5600
        2663    42.120400     155.0000     158.9200     151.5400
        2664    42.132600     184.0000     158.8000     151.5200
        2665    42.144900     154.0000     158.6900     151.5000
        2666    42.157100     170.0000     158.5900     151.4800
        2667    42.169400     170.0000     158.5000     151.4600
        2668    42.181600     161.0000     158.4500     151.4400
        2669    42.193900     167.0000     158.4500     151.4200
        2670    42.206100     185.0000     158.5400     151.4000
        2671    42.218400     179.0000     158.7900     151.3800
        2672    42.230600     149.0000     159.2400     151.3600
        2673    42.242900     153.0000     159.8400     151.3400
        2674    42.255100     151.0000     160.6500     151.3200
        2675    42.267400     161.0000     161.6500     151.3000
        2676    42.279700     192.0000     162.2300     151.2800
        2677    42.291900     171.0000     161.3400     151.2600
        2678    42.304200     154.0000     159.8300     151.2400
        2679    42.316400     181.0000     159.0200     151.2200
        2680    42.328700     159.0000     158.9700     151.2000
        2681    42.340900     148.0000     159.3900     151.1800
        2682    42.353200     155.0000     160.1600     151.1600
        2683    42.365400     163.0000     161.2300     151.1400
        2684    42.377700     181.0000     162.1600     151.1200
        2685    42.389900     166.0000     161.8400     151.1000
        2686    42.402200     133.0000     160.1800     151.0800
        2687    42.414400     162.0000     158.4600     151.0700
        2688    42.426700     171.0000     157.4600     151.0500
        2689    42.438900     160.0000     157.0500     151.0300
        2690    42.451200     155.0000     156.9600     151.0100
        2691    42.463400     163.0000     157.0900     150.9900
        2692    42.475700     154.0000     157.3900     150.9700
        2693    42.487900     167.0000     157.6700     150.9500
        2694    42.500200     159.0000     157.6000     150.9400
        2695    42.512400     161.0000     157.2800     150.9200
        2696    42.524700     167.0000     157.1700     150.9000
        2697    42.536900     188.0000     157.3900     150.8800
        2698    42.549200     148.0000     157.7100     150.8600
        2699    42.561400     174.0000     157.5000     150.8500
        2700    42.573700     142.0000     156.6300     150.8300
        2701    42.585900     176.0000     155.9100     150.8100
        2702    42.598200     159.0000     155.5600     150.7900
        2703    42.610400     168.0000     155.4800     150.7800
        2704    42.622700     174.0000     155.5500     150.7600
        2705    42.634900     143.0000     155.7400     150.7400
        2706    42.647200     183.0000     156.0300     150.7200
        2707    42.659400     165.0000     156.3700     150.7100
        2708    42.671700     182.0000     156.5000     150.6900
        2709    42.683900     156.0000     156.3400     150.6700
        2710    42.696200     152.0000     156.2400     150.6600
        2711    42.708400     154.0000     156.3200     150.6400
        2712    42.720700     147.0000     156.4200     150.6200
        2713    42.732900     157.0000     156.3600     150.6100
        2714    42.745200     146.0000     156.2400     150.5900
        2715    42.757400     161.0000     156.2400     150.5700
        2716    42.769700     169.0000     156.4100     150.5600
        2717    42.781900     159.0000     156.7500     150.5400
        2718    42.794200     175.0000     157.3000     150.5200
        2719    42.806400     143.0000     158.1400     150.5100
        2720    42.818700     175.0000     159.4200     150.4900
        2721    42.830900     149.0000     161.3200     150.4800
        2722    42.843200     180.0000     164.1300     150.4600
        2723    42.855400     199.0000     168.2300     150.4400
        2724    42.867700     174.0000     173.8700     150.4300
        2725    42.879900     164.0000     180.9000     150.4100
        2726    42.892200     178.0000     188.7600     150.4000
        2727    42.904400     189.0000     195.7900     150.3800
        2728    42.916700     191.0000     198.7000     150.3700
        2729    42.929000     183.0000     195.0300     150.3500
        2730    42.941200     179.0000     187.0500     150.3400
        2731    42.953500     178.0000     179.1900     150.3200
        2732    42.965700     171.0000     174.4700     150.3000
        2733    42.978000     190.0000     173.0200     150.2900
        2734    42.990200     185.0000     173.8400     150.2700
        2735    43.002500     169.0000     175.8700     150.2600
        2736    43.014700     183.0000     178.1300     150.2400
        2737    43.027000     200.0000     179.0200     150.2300
        2738    43.039200     173.0000     176.9800     150.2100
        2739    43.051500     187.0000     172.4500     150.2000
        2740    43.063700     174.0000     167.5400     150.1900
        2741    43.076000     158.0000     163.7900     150.1700
        2742    43.088200     171.0000     161.3900     150.1600
        2743    43.100500     197.0000     159.9300     150.1400
        2744    43.112700     159.0000     158.9900     150.1300
        2745    43.125000     164.0000     158.3900     150.1100
        2746    43.137200     148.0000     158.0900     150.1000
        2747    43.149500     174.0000     158.0200     150.0800
        2748    43.161700     153.0000     158.1300     150.0700
        2749    43.174000     162.0000     158.3800     150.0600
        2750    43.186200     146.0000     158.7900     150.0400
        2751    43.198500     172.0000     159.3800     150.0300
        2752    43.210700     175.0000     160.2100     150.0100
        2753    43.223000     152.0000     161.2200     150.0000
        2754    43.235200     171.0000     162.3800     149.9900
        2755    43.247500     163.0000     164.1500     149.9700
        2756    43.259700     192.0000     167.1100     149.9600
        2757    43.272000     169.0000     171.6800     149.9500
        2758    43.284200     190.0000     178.1900     149.9300
        2759    43.296500     201.0000     186.6500     149.9200
        2760    43.308700     219.0000     196.6600     149.9000
        2761    43.321000     218.0000     206.9000     149.8900
        2762    43.333200     205.0000     214.0800     149.8800
        2763    43.345500     227.0000     214.0900     149.8600
        2764    43.357700     212.0000     206.8400     149.8500
        2765    43.370000     237.0000     197.6000     149.8400
        2766    43.382200     229.0000     191.1900     149.8200
        2767    43.394500     202.0000     188.6900     149.8100
        2768    43.406700     206.0000     189.0900     149.8000
        2769    43.419000     187.0000     191.9200     149.7900
        2770    43.431200     224.0000     196.8200     149.7700
        2771    43.443500     226.0000     202.4200     149.7600
        2772    43.455700     190.0000     207.0600     149.7500
        2773    43.468000     221.0000     210.7300     149.7300
        2774    43.480200     225.0000     216.5100     149.7200
        2775    43.492500     243.0000     228.4600     149.7100
        2776    43.504700     245.0000     248.7200     149.7000
        2777    43.517000     267.0000     276.7000     149.6800
        2778    43.529200     325.0000     309.7100     149.6700
        2779    43.541500     341.0000     342.1900     149.6600
        2780    43.553800     354.0000     362.5300     149.6500
        2781    43.566000     327.0000     357.2100     149.6300
        2782    43.578300     320.0000     326.4600     149.6200
        2783    43.590500     287.0000     288.3100     149.6100
        2784    43.602800     255.0000     260.1300     149.6000
        2785    43.615000     243.0000     247.0500     149.5900
        2786    43.627300     241.0000     246.7300     149.5700
        2787    43.639500     274.0000     255.0500     149.5600
        2788    43.651800     265.0000     267.6000     149.5500
        2789    43.664000     299.0000     278.6100     149.5400
        2790    43.676300     286.0000     281.1700     149.5300
        2791    43.688500     286.0000     272.8800     149.5100
        2792    43.700800     264.0000     260.1700     149.5000
        2793    43.713000     282.0000     252.1100     149.4900
        2794    43.725300     229.0000     252.3000     149.4800
        2795    43.737500     272.0000     258.4300     149.4700
        2796    43.749800     296.0000     263.9300     149.4600
        2797    43.762000     263.0000     260.5700     149.4400
        2798    43.774300     264.0000     245.7700     149.4300
        2799    43.786500     245.0000     226.4100     149.4200
        2800    43.798800     228.0000     210.8700     149.4100
        2801    43.811000     191.0000     202.3000     149.4000
        2802    43.823300     193.0000     199.8600     149.3900
        2803    43.835500     207.0000     201.6600     149.3700
        2804    43.847800     220.0000     205.9500     149.3600
        2805    43.860000     199.0000     210.2200     149.3500
        2806    43.872300     212.0000     210.8100     149.3400
        2807    43.884500     227.0000     205.3300     149.3300
        2808    43.896800     196.0000     195.5500     149.3200
        2809    43.909000     188.0000     185.6500     149.3100
        2810    43.921300     193.0000     178.1100     149.3000
        2811    43.933500     178.0000     173.0200     149.2900
        2812    43.945800     160.0000     169.6300     149.2700
        2813    43.958000     142.0000     167.3900     149.2600
        2814    43.970300     161.0000     165.9300     149.2500
        2815    43.982500     167.0000     164.9600     149.2400
        2816    43.994800     161.0000     164.2500     149.2300
        2817    44.007000     166.0000     163.7600     149.2200
        2818    44.019300     171.0000     163.4400     149.2100
        2819    44.031500     163.0000     163.2400     149.2000
        2820    44.043800     165.0000     163.1200     149.1900
        2821    44.056000     171.0000     163.0500     149.1800
        2822    44.068300     164.0000     163.0700     149.1700
        2823    44.080500     186.0000     163.1900     149.1500
        2824    44.092800     155.0000     163.4000     149.1400
        2825    44.105000     172.0000     163.7000     149.1300
        2826    44.117300     160.0000     164.0900     149.1200
        2827    44.129500     158.0000     164.6000     149.1100
        2828    44.141800     179.0000     165.2400     149.1000
        2829    44.154000     168.0000     166.0100     149.0900
        2830    44.166300     178.0000     166.8900     149.0800
        2831    44.178600     175.0000     167.8500     149.0700
        2832    44.190800     171.0000     168.8900     149.0600
        2833    44.203100     176.0000     170.0000     149.0500
        2834    44.215300     181.0000     171.2300     149.0400
        2835    44.227600     190.0000     172.6800     149.0300
        2836    44.239800     176.0000     174.5600     149.0200
        2837    44.252100     201.0000     177.1900     149.0100
        2838    44.264300     170.0000     181.0200     149.0000
        2839    44.276600     201.0000     186.7900     148.9900
        2840    44.288800     204.0000     195.6000     148.9800
        2841    44.301100     246.0000     208.3100     148.9700
        2842    44.313300     253.0000     228.8000     148.9600
        2843    44.325600     259.0000     259.3000     148.9500
        2844    44.337800     317.0000     301.9300     148.9400
        2845    44.350100     385.0000     356.4600     148.9300
        2846    44.362300     422.0000     418.8400     148.9200
        2847    44.374600     509.0000     477.0300     148.9100
        2848    44.386800     517.0000     507.7400     148.9000
        2849    44.399100     530.0000     489.1700     148.8900
        2850    44.411300     487.0000     429.6200     148.8800
        2851    44.423600     372.0000     364.0000     148.8700
        2852    44.435800     342.0000     318.2200     148.8600
        2853    44.448100     335.0000     297.7100     148.8500
        2854    44.460300     305.0000     297.9700     148.8400
        2855    44.472600     328.0000     312.5400     148.8300
        2856    44.484800     348.0000     333.9400     148.8200
        2857    44.497100     359.0000     351.3700     148.8100
        2858    44.509300     379.0000     351.7500     148.8000
        2859    44.521600     388.0000     330.1200     148.7900
        2860    44.533800     316.0000     297.6400     148.7800
        2861    44.546100     257.0000     270.1200     148.7700
        2862    44.558300     246.0000     254.5000     148.7600
        2863    44.570600     249.0000     249.2700     148.7500
        2864    44.582800     249.0000     248.8600     148.7400
        2865    44.595100     226.0000     245.9200     148.7300
        2866    44.607300     240.0000     235.4300     148.7200
        2867    44.619600     212.0000     219.5600     148.7100
        2868    44.631800     202.0000     204.7300     148.7000
        2869    44.644100     204.0000     194.8400     148.6900
        2870    44.656300     193.0000     190.2300     148.6800
        2871    44.668600     185.0000     189.7800     148.6700
        2872    44.680800     198.0000     192.1800     148.6600
        2873    44.693100     194.0000     195.9400     148.6500
        2874    44.705300     215.0000     198.8100     148.6400
        2875    44.717600     204.0000     198.2900     148.6300
        2876    44.729800     223.0000     193.9700     148.6200
        2877    44.742100     202.0000     188.5100     148.6100
        2878    44.754300     195.0000     184.9700     148.6000
        2879    44.766600     185.0000     184.4800     148.5900
        2880    44.778800     181.0000     186.5300     148.5900
        2881    44.791100     162.0000     189.7000     148.5800
        2882    44.803300     173.0000     191.5800     148.5700
        2883    44.815600     175.0000     189.6700     148.5600
        2884    44.827800     170.0000     184.0200     148.5500
        2885    44.840100     163.0000     177.5300     148.5400
        2886    44.852400     186.0000     172.7200     148.5300
        2887    44.864600     174.0000     170.2700     148.5200
        2888    44.876900     183.0000     169.8300     148.5100
        2889    44.889100     188.0000     170.8200     148.5000
        2890    44.901400     183.0000     172.6600     148.4900
        2891    44.913600     196.0000     174.4700     148.4800
        2892    44.925900     185.0000     175.0400     148.4700
        2893    44.938100     188.0000     173.5700     148.4600
        2894    44.950400     184.0000     170.6700     148.4500
        2895    44.962600     155.0000     167.7900     148.4400
        2896    44.974900     173.0000     165.8000     148.4300
        2897    44.987100     175.0000     164.7500     148.4200
        2898    44.999400     176.0000     164.3900     148.4100
        2899    45.011600     180.0000     164.4900     148.4000
        2900    45.023900     159.0000     164.8700     148.3900
        2901    45.036100     178.0000     165.4600     148.3900
        2902    45.048400     142.0000     166.2300     148.3800
        2903    45.060600     171.0000     167.2700     148.3700
        2904    45.072900     166.0000     168.7000     148.3600
        2905    45.085100     195.0000     170.7700     148.3500
        2906    45.097400     201.0000     173.8100     148.3400
        2907    45.109600     189.0000     178.3600     148.3300
        2908    45.121900     184.0000     185.2800     148.3200
        2909    45.134100     204.0000     195.9000     148.3100
        2910    45.146400     210.0000     212.1100     148.3000
        2911    45.158600     243.0000     236.0300     148.2900
        2912    45.170900     297.0000     268.9900     148.2800
        2913    45.183100     325.0000     310.5700     148.2700
        2914    45.195400     330.0000     357.5000     148.2600
        2915    45.207600     391.0000     399.9400     148.2500
        2916    45.219900     397.0000     419.3000     148.2400
        2917    45.232100     391.0000     400.9100     148.2300
        2918    45.244400     320.0000     354.4700     148.2200
        2919    45.256600     299.0000     306.2700     148.2100
        2920    45.268900     285.0000     273.6500     148.2000
        2921    45.281100     248.0000     259.5300     148.1900
        2922    45.293400     268.0000     260.2500     148.1900
        2923    45.305600     250.0000     270.7200     148.1800
        2924    45.317900     261.0000     285.5800     148.1700
        2925    45.330100     285.0000     297.7300     148.1600
        2926    45.342400     295.0000     297.2700     148.1500
        2927    45.354600     249.0000     279.3300     148.1400
        2928    45.366900     253.0000     250.9400     148.1300
        2929    45.379100     245.0000     223.6900     148.1200
        2930    45.391400     224.0000     203.4700     148.1100
        2931    45.403600     157.0000     190.0700     148.1000
        2932    45.415900     190.0000     181.2700     148.0900
        2933    45.428100     191.0000     175.1900     148.0800
        2934    45.440400     190.0000     170.8200     148.0700
        2935    45.452600     177.0000     167.7600     148.0600
        2936    45.464900     161.0000     165.6300     148.0500
        2937    45.477100     172.0000     164.1200     148.0400
        2938    45.489400     184.0000     163.0200     148.0300
        2939    45.501700     182.0000     162.2100     148.0200
        2940    45.513900     151.0000     161.6000     148.0100
        2941    45.526200     160.0000     161.0600     148.0000
        2942    45.538400     160.0000     160.5600     147.9900
        2943    45.550700     167.0000     160.1500     147.9800
        2944    45.562900     177.0000     159.8400     147.9700
        2945    45.575200     168.0000     159.6300     147.9600
        2946    45.587400     166.0000     159.4800     147.9500
        2947    45.599700     176.0000     159.3700     147.9400
        2948    45.611900     145.0000     159.3200     147.9300
        2949    45.624200     170.0000     159.3100     147.9200
        2950    45.636400     188.0000     159.3300     147.9100
        2951    45.648700     168.0000     159.4100     147.9000
        2952    45.660900     180.0000     159.5400     147.8900
        2953    45.673200     151.0000     159.7500     147.8800
        2954    45.685400     144.0000     160.0700     147.8700
        2955    45.697700     170.0000     160.5000     147.8600
        2956    45.709900     169.0000     161.1300     147.8500
        2957    45.722200     180.0000     161.9000     147.8400
        2958    45.734400     154.0000     162.7500     147.8300
        2959    45.746700     168.0000     163.7600     147.8200
        2960    45.758900     151.0000     164.7100     147.8100
        2961    45.771200     166.0000     165.1600     147.8000
        2962    45.783400     169.0000     165.7000     147.7900
        2963    45.795700     155.0000     166.8300     147.7800
        2964    45.807900     158.0000     168.3300     147.7700
        2965    45.820200     188.0000     169.6400     147.7600
        2966    45.832400     164.0000     170.1200     147.7500
        2967    45.844700     174.0000     169.5700     147.7400
        2968    45.856900     157.0000     168.5600     147.7300
        2969    45.869200     165.0000     167.7900     147.7200
        2970    45.881400     139.0000     167.3900     147.7100
        2971    45.893700     176.0000     167.1900     147.7000
        2972    45.905900     168.0000     167.3300     147.6900
        2973    45.918200     164.0000     167.9100     147.6800
        2974    45.930400     165.0000     168.7000     147.6700
        2975    45.942700     161.0000     169.3900     147.6600
        2976    45.954900     177.0000     169.6600     147.6500
        2977    45.967200     166.0000     169.4600     147.6300
        2978    45.979400     159.0000     169.1000     147.6200
        2979    45.991700     186.0000     168.8800     147.6100
        2980    46.003900     163.0000     168.9000     147.6000
        2981    46.016200     187.0000     169.1300     147.5900
        2982    46.028400     169.0000     169.5300     147.5800
        2983    46.040700     172.0000     170.0100     147.5700
        2984    46.052900     173.0000     170.5200     147.5600
        2985    46.065200     148.0000     171.0700     147.5500
        2986    46.077400     168.0000     171.6900     147.5400
        2987    46.089700     155.0000     172.3600     147.5300
        2988    46.101900     172.0000     173.1000     147.5200
        2989    46.114200     196.0000     173.8800     147.5100
        2990    46.126500     164.0000     174.6900     147.4900
        2991    46.138700     164.0000     175.5000     147.4800
        2992    46.151000     152.0000     176.3000     147.4700
        2993    46.163200     176.0000     176.9300     147.4600
        2994    46.175500     184.0000     177.3800     147.4500
        2995    46.187700     175.0000     177.8700     147.4400
        2996    46.200000     180.0000     178.4400     147.4300
        2997    46.212200     173.0000     179.0700     147.4200
        2998    46.224500     173.0000     179.7200     147.4100
        2999    46.236700     190.0000     180.3700     147.3900
        3000    46.249000     195.0000     181.0200     147.3800
        3001    46.261200     179.0000     181.6400     147.3700
        3002    46.273500     181.0000     182.2200     147.3600
        3003    46.285700     182.0000     182.6900     147.3500
        3004    46.298000     169.0000     183.0800     147.3400
        3005    46.310200     179.0000     183.4700     147.3300
        3006    46.322500     175.0000     183.8900     147.3100
        3007    46.334700     170.0000     184.3600     147.3000
        3008    46.347000     205.0000     184.8700     147.2900
        3009    46.359200     185.0000     185.4700     147.2800
        3010    46.371500     203.0000     186.2100     147.2700
        3011    46.383700     203.0000     187.1200     147.2600
        3012    46.396000     220.0000     188.2000     147.2400
        3013    46.408200     198.0000     189.4000     147.2300
        3014    46.420500     202.0000     190.5000     147.2200
        3015    46.432700     176.0000     191.1100     147.2100
        3016    46.445000     186.0000     190.9000     147.2000
        3017    46.457200     179.0000     190.0200     147.1800
        3018    46.469500     191.0000     189.0000     147.1700
        3019    46.481700     180.0000     188.2800     147.1600
        3020    46.494000     186.0000     188.0100     147.1500
        3021    46.506200     215.0000     188.1400     147.1400
        3022    46.518500     182.0000     188.6200     147.1200
        3023    46.530700     179.0000     189.3600     147.1100
        3024    46.543000     169.0000     190.2300     147.1000
        3025    46.555200     183.0000     191.0600     147.0900
        3026    46.567500     191.0000     191.6800     147.0800
        3027    46.579700     193.0000     192.1800     147.0600
        3028    46.592000     179.0000     192.7800     147.0500
        3029    46.604200     184.0000     193.6700     147.0400
        3030    46.616500     180.0000     194.8600     147.0300
        3031    46.628700     219.0000     196.2900     147.0100
        3032    46.641000     187.0000     197.8900     147.0000
        3033    46.653200     225.0000     199.5800     146.9900
        3034    46.665500     218.0000     201.4400     146.9800
        3035    46.677700     201.0000     203.8100     146.9600
        3036    46.690000     195.0000     207.1900     146.9500
        3037    46.702200     192.0000     212.1800     146.9400
        3038    46.714500     184.0000     219.6400     146.9200
        3039    46.726700     199.0000     230.8900     146.9100
        3040    46.739000     257.0000     248.0100     146.9000
        3041    46.751300     274.0000     274.3200     146.8900
        3042    46.763500     306.0000     314.6600     146.8700
        3043    46.775800     397.0000     374.8000     146.8600
        3044    46.788000     480.0000     459.3600     146.8500
        3045    46.800300     569.0000     568.7000     146.8300
        3046    46.812500     755.0000     695.8800     146.8200
        3047    46.824800     836.0000     818.0300     146.8100
        3048    46.837000     896.0000     888.1800     146.7900
        3049    46.849300     862.0000     860.0600     146.7800
        3050    46.861500     780.0000     743.9200     146.7700
        3051    46.873800     639.0000     605.4000     146.7500
        3052    46.886000     510.0000     499.6300     146.7400
        3053    46.898300     445.0000     442.5500     146.7300
        3054    46.910500     419.0000     428.5500     146.7100
        3055    46.922800     430.0000     446.9600     146.7000
        3056    46.935000     514.0000     486.3200     146.6800
        3057    46.947300     537.0000     530.9500     146.6700
        3058    46.959500     528.0000     556.3900     146.6600
        3059    46.971800     583.0000     538.4900     146.6400
        3060    46.984000     458.0000     477.3300     146.6300
        3061    46.996300     421.0000     400.5200     146.6200
        3062    47.008500     322.0000     335.0200     146.6000
        3063    47.020800     299.0000     289.6400     146.5900
        3064    47.033000     257.0000     260.9900     146.5700
        3065    47.045300     234.0000     242.2500     146.5600
        3066    47.057500     218.0000     227.5300     146.5400
        3067    47.069800     216.0000     214.1000     146.5300
        3068    47.082000     183.0000     202.4300     146.5200
        3069    47.094300     208.0000     193.5500     146.5000
        3070    47.106500     196.0000     187.5100     146.4900
        3071    47.118800     195.0000     183.8000     146.4700
        3072    47.131000     200.0000     181.8300     146.4600
        3073    47.143300     185.0000     181.0900     146.4400
        3074    47.155500     169.0000     181.0600     146.4300
        3075    47.167800     201.0000     180.9100     146.4100
        3076    47.180000     189.0000     179.7400     146.4000
        3077    47.192300     174.0000     177.3200     146.3800
        3078    47.204500     200.0000     174.5600     146.3700
        3079    47.216800     146.0000     172.5400     146.3500
        3080    47.229000     170.0000     171.6300     146.3400
        3081    47.241300     160.0000     171.6400     146.3200
        3082    47.253500     164.0000     172.4100     146.3100
        3083    47.265800     165.0000     173.0800     146.2900
        3084    47.278000     169.0000     171.5200     146.2800
        3085    47.290300     184.0000     168.0800     146.2600
        3086    47.302500     156.0000     165.4100     146.2500
        3087    47.314800     164.0000     163.9700     146.2300
        3088    47.327000     167.0000     163.3500     146.2200
        3089    47.339300     169.0000     163.2800     146.2000
        3090    47.351500     184.0000     163.6000     146.1900
        3091    47.363800     166.0000     164.1600     146.1700
        3092    47.376000     171.0000     164.9100     146.1500
        3093    47.388300     182.0000     165.5900     146.1400
        3094    47.400600     181.0000     165.3800     146.1200
        3095    47.412800     166.0000     164.0800     146.1100
        3096    47.425100     182.0000     162.8200     146.0900
        3097    47.437300     171.0000     162.1400     146.0700
        3098    47.449600     160.0000     161.8600     146.0600
        3099    47.461800     164.0000     161.8200     146.0400
        3100    47.474100     161.0000     161.9200     146.0300
        3101    47.486300     181.0000     162.1100     146.0100
        3102    47.498600     165.0000     162.3800     145.9900
        3103    47.510800     143.0000     162.7200     145.9800
        3104    47.523100     188.0000     163.1400     145.9600
        3105    47.535300     167.0000     163.6500     145.9400
        3106    47.547600     178.0000     164.2500     145.9300
        3107    47.559800     168.0000     164.9400     145.9100
        3108    47.572100     174.0000     165.7200     145.8900
        3109    47.584300     173.0000     166.5800     145.8800
        3110    47.596600     184.0000     167.5100     145.8600
        3111    47.608800     159.0000     168.4800     145.8400
        3112    47.621100     181.0000     169.4700     145.8300
        3113    47.633300     163.0000     170.5000     145.8100
        3114    47.645600     179.0000     171.5800     145.7900
        3115    47.657800     194.0000     172.7900     145.7800
        3116    47.670100     190.0000     174.2900     145.7600
        3117    47.682300     188.0000     176.2500     145.7400
        3118    47.694600     190.0000     178.9500     145.7200
        3119    47.706800     182.0000     182.8000     145.7100
        3120    47.719100     190.0000     188.3800     145.6900
        3121    47.731300     227.0000     196.6300     145.6700
        3122    47.743600     213.0000     209.0200     145.6500
        3123    47.755800     196.0000     227.7000     145.6400
        3124    47.768100     260.0000     255.2000     145.6200
        3125    47.780300     296.0000     293.4000     145.6000
        3126    47.792600     335.0000     342.1900     145.5800
        3127    47.804800     376.0000     397.6400     145.5600
        3128    47.817100     429.0000     448.0200     145.5500
        3129    47.829300     475.0000     471.9800     145.5300
        3130    47.841600     468.0000     452.9100     145.5100
        3131    47.853800     408.0000     400.2900     145.4900
        3132    47.866100     344.0000     342.5000     145.4700
        3133    47.878300     314.0000     299.9100     145.4600
        3134    47.890600     258.0000     277.4500     145.4400
        3135    47.902800     255.0000     272.5600     145.4200
        3136    47.915100     268.0000     281.0900     145.4000
        3137    47.927300     311.0000     298.5300     145.3800
        3138    47.939600     333.0000     318.4800     145.3600
        3139    47.951800     338.0000     330.8000     145.3400
        3140    47.964100     330.0000     325.1000     145.3300
        3141    47.976300     364.0000     300.5400     145.3100
        3142    47.988600     274.0000     267.9800     145.2900
        3143    48.000800     247.0000     238.9600     145.2700
        3144    48.013100     230.0000     217.9700     145.2500
        3145    48.025400     215.0000     204.1600     145.2300
        3146    48.037600     182.0000     195.3300     145.2100
        3147    48.049900     179.0000     189.7200     145.1900
        3148    48.062100     175.0000     186.3500     145.1700
        3149    48.074400     175.0000     184.7600     145.1500
        3150    48.086600     181.0000     184.8100     145.1300
        3151    48.098900     181.0000     186.6100     145.1100
        3152    48.111100     189.0000     190.5600     145.0900
        3153    48.123400     197.0000     197.3900     145.0700
        3154    48.135600     195.0000     208.2800     145.0500
        3155    48.147900     215.0000     225.2300     145.0400
        3156    48.160100     255.0000     250.6400     145.0200
        3157    48.172400     299.0000     286.0900     145.0000
        3158    48.184600     325.0000     331.2000     144.9800
        3159    48.196900     323.0000     381.8900     144.9500
        3160    48.209100     438.0000     426.4800     144.9300
        3161    48.221400     464.0000     445.1900     144.9100
        3162    48.233600     441.0000     424.1900     144.8900
        3163    48.245900     378.0000     374.1200     144.8700
        3164    48.258100     323.0000     320.8700     144.8500
        3165    48.270400     273.0000     282.0100     144.8300
        3166    48.282600     287.0000     261.5100     144.8100
        3167    48.294900     238.0000     256.9300     144.7900
        3168    48.307100     268.0000     264.5300     144.7700
        3169    48.319400     261.0000     280.2200     144.7500
        3170    48.331600     319.0000     298.1300     144.7300
        3171    48.343900     296.0000     309.0400     144.7100
        3172    48.356100     291.0000     303.4500     144.6900
        3173    48.368400     273.0000     280.4000     144.6700
        3174    48.380600     275.0000     249.6400     144.6400
        3175    48.392900     227.0000     221.8100     144.6200
        3176    48.405100     188.0000     201.2500     144.6000
        3177    48.417400     177.0000     187.3800     144.5800
        3178    48.429600     175.0000     178.2200     144.5600
        3179    48.441900     186.0000     172.1000     144.5400
        3180    48.454100     177.0000     167.8800     144.5200
        3181    48.466400     188.0000     164.8600     144.4900
        3182    48.478600     160.0000     162.6400     144.4700
        3183    48.490900     169.0000     160.9500     144.4500
        3184    48.503100     160.0000     159.6300     144.4300
        3185    48.515400     178.0000     158.5900     144.4100
        3186    48.527600     164.0000     157.7600     144.3800
        3187    48.539900     139.0000     157.0900     144.3600
        3188    48.552100     141.0000     156.5400     144.3400
        3189    48.564400     184.0000     156.1000     144.3200
        3190    48.576600     161.0000     155.7700     144.2900
        3191    48.588900     145.0000     155.5400     144.2700
        3192    48.601100     144.0000     155.4200     144.2500
        3193    48.613400     161.0000     155.4800     144.2300
        3194    48.625600     151.0000     155.7000     144.2000
        3195    48.637900     148.0000     156.1100     144.1800
        3196    48.650100     156.0000     156.7100     144.1600
        3197    48.662400     148.0000     157.2500     144.1400
        3198    48.674700     178.0000     157.0100     144.1100
        3199    48.686900     151.0000     156.0100     144.0900
        3200    48.699100     148.0000     155.1600     144.0700
        3201    48.711400     137.0000     154.6800     144.0400
        3202    48.723700     161.0000     154.4700     144.0200
        3203    48.735900     158.0000     154.4500     144.0000
        3204    48.748200     154.0000     154.5700     143.9700
        3205    48.760400     158.0000     154.8100     143.9500
        3206    48.772700     137.0000     155.1600     143.9300
        3207    48.784900     170.0000     155.5700     143.9000
        3208    48.797200     171.0000     155.8000     143.8800
        3209    48.809400     141.0000     155.6100     143.8500
        3210    48.821700     144.0000     155.2500     143.8300
        3211    48.833900     133.0000     155.0400     143.8100
        3212    48.846200     149.0000     154.9900     143.7800
        3213    48.858400     168.0000     155.0500     143.7600
        3214    48.870700     148.0000     155.1700     143.7300
        3215    48.882900     154.0000     155.3400     143.7100
        3216    48.895200     170.0000     155.5300     143.6900
        3217    48.907400     155.0000     155.7600     143.6600
        3218    48.919700     142.0000     156.0200     143.6400
        3219    48.931900     156.0000     156.3100     143.6100
        3220    48.944200     145.0000     156.6400     143.5900
        3221    48.956400     167.0000     157.0100     143.5600
        3222    48.968700     153.0000     157.4200     143.5400
        3223    48.980900     152.0000     157.8700     143.5100
        3224    48.993200     166.0000     158.3200     143.4900
        3225    49.005400     150.0000     158.6500     143.4600
        3226    49.017700     142.0000     158.9100     143.4400
        3227    49.029900     136.0000     159.2300     143.4100
        3228    49.042200     160.0000     159.6200     143.3900
        3229    49.054400     158.0000     160.0700     143.3600
        3230    49.066700     161.0000     160.5600     143.3400
        3231    49.078900     158.0000     161.0900     143.3100
        3232    49.091200     162.0000     161.6500     143.2800
        3233    49.103400     152.0000     162.2500     143.2600
        3234    49.115700     152.0000     162.8800     143.2300
        3235    49.127900     145.0000     163.4900     143.2100
        3236    49.140200     156.0000     164.0600     143.1800
        3237    49.152400     159.0000     164.6400     143.1600
        3238    49.164700     159.0000     165.2500     143.1300
        3239    49.176900     172.0000     165.9100     143.1000
        3240    49.189200     176.0000     166.5900     143.0800
        3241    49.201400     180.0000     167.2800     143.0500
        3242    49.213700     164.0000     167.9700     143.0200
        3243    49.225900     170.0000     168.6500     143.0000
        3244    49.238200     180.0000     169.3400     142.9700
        3245    49.250400     179.0000     170.0400     142.9400
        3246    49.262700     169.0000     170.7500     142.9200
        3247    49.274900     178.0000     171.4600     142.8900
        3248    49.287200     178.0000     172.1700     142.8600
        3249    49.299400     173.0000     172.8700     142.8400
        3250    49.311700     165.0000     173.5600     142.8100
        3251    49.324000     126.0000     174.2300     142.7800
        3252    49.336200     168.0000     174.8900     142.7600
        3253    49.348500     180.0000     175.5100     142.7300
        3254    49.360700     175.0000     176.1000     142.7000
        3255    49.373000     152.0000     176.6700     142.6700
        3256    49.385200     176.0000     177.2100     142.6500
        3257    49.397500     171.0000     177.7300     142.6200
        3258    49.409700     177.0000     178.2300     142.5900
        3259    49.422000     194.0000     178.6900     142.5600
        3260    49.434200     201.0000     179.1400     142.5400
        3261    49.446500     172.0000     179.5800     142.5100
        3262    49.458700     197.0000     180.0200     142.4800
        3263    49.471000     192.0000     180.4700     142.4500
        3264    49.483200     184.0000     180.9300     142.4200
        3265    49.495500     169.0000     181.4100     142.4000
        3266    49.507700     160.0000     181.9100     142.3700
        3267    49.520000     196.0000     182.2500     142.3400
        3268    49.532200     178.0000     182.3000     142.3100
        3269    49.544500     189.0000     182.2700     142.2800
        3270    49.556700     194.0000     182.3200     142.2500
        3271    49.569000     166.0000     182.4400     142.2200
        3272    49.581200     160.0000     182.6000     142.2000
        3273    49.593500     188.0000     182.8100     142.1700
        3274    49.605700     177.0000     183.0600     142.1400
        3275    49.618000     175.0000     183.3200     142.1100
        3276    49.630200     174.0000     183.6700     142.0800
        3277    49.642500     194.0000     184.2900     142.0500
        3278    49.654700     170.0000     185.2400     142.0200
        3279    49.667000     191.0000     186.6800     141.9900
        3280    49.679200     163.0000     189.0300     141.9600
        3281    49.691500     165.0000     192.8700     141.9300
        3282    49.703700     191.0000     198.9800     141.9000
        3283    49.716000     208.0000     208.3500     141.8700
        3284    49.728200     222.0000     221.8500     141.8400
        3285    49.740500     258.0000     239.7500     141.8100
        3286    49.752700     267.0000     261.1500     141.7800
        3287    49.765000     271.0000     282.0900     141.7500
        3288    49.777200     306.0000     293.8700     141.7300
        3289    49.789500     283.0000     288.9400     141.6900
        3290    49.801700     265.0000     269.6200     141.6600
        3291    49.814000     255.0000     246.1100     141.6300
        3292    49.826200     253.0000     227.2200     141.6000
        3293    49.838500     226.0000     215.8100     141.5700
        3294    49.850700     211.0000     211.3300     141.5400
        3295    49.863000     202.0000     212.4300     141.5100
        3296    49.875200     219.0000     217.7900     141.4800
        3297    49.887500     225.0000     225.8400     141.4500
        3298    49.899700     223.0000     233.6200     141.4200
        3299    49.912000     239.0000     236.5300     141.3900
        3300    49.924200     213.0000     231.5200     141.3600
        3301    49.936500     205.0000     220.2800     141.3300
        3302    49.948700     215.0000     207.5900     141.3000
        3303    49.961000     199.0000     197.1100     141.2700
        3304    49.973300     187.0000     189.7900     141.2300
        3305    49.985500     182.0000     185.1200     141.2000
        3306    49.997800     174.0000     182.3900     141.1700
        3307    50.010000     153.0000     181.1000     141.1400
        3308    50.022300     172.0000     181.0200     141.1100
        3309    50.034500     179.0000     182.1900     141.0800
        3310    50.046800     201.0000     184.8900     141.0500
        3311    50.059000     166.0000     189.6800     141.0100
        3312    50.071300     181.0000     197.5300     140.9800
        3313    50.083500     200.0000     209.6900     140.9500
        3314    50.095800     209.0000     226.6600     140.9200
        3315    50.108000     231.0000     250.5100     140.8900
        3316    50.120300     311.0000     279.7200     140.8500
        3317    50.132500     304.0000     310.0400     140.8200
        3318    50.144800     325.0000     331.7400     140.7900
        3319    50.157000     362.0000     333.0100     140.7600
        3320    50.169300     308.0000     311.3700     140.7300
        3321    50.181500     223.0000     278.6200     140.6900
        3322    50.193800     242.0000     248.9900     140.6600
        3323    50.206000     219.0000     229.1400     140.6300
        3324    50.218300     198.0000     219.4800     140.5900
        3325    50.230500     191.0000     218.3100     140.5600
        3326    50.242800     233.0000     223.8200     140.5300
        3327    50.255000     216.0000     233.9200     140.5000
        3328    50.267300     239.0000     245.3200     140.4600
        3329    50.279500     256.0000     252.6000     140.4300
        3330    50.291800     239.0000     250.1600     140.4000
        3331    50.304000     220.0000     237.2100     140.3600
        3332    50.316300     211.0000     219.2200     140.3300
        3333    50.328500     198.0000     202.5100     140.3000
        3334    50.340800     187.0000     189.9500     140.2600
        3335    50.353000     200.0000     181.4000     140.2300
        3336    50.365300     157.0000     175.8200     140.2000
        3337    50.377500     149.0000     172.2300     140.1600
        3338    50.389800     153.0000     169.9900     140.1300
        3339    50.402000     159.0000     168.7600     140.1000
        3340    50.414300     160.0000     168.3700     140.0600
        3341    50.426500     155.0000     168.8500     140.0300
        3342    50.438800     182.0000     170.3800     139.9900
        3343    50.451000     166.0000     173.2900     139.9600
        3344    50.463300     185.0000     178.0500     139.9200
        3345    50.475500     181.0000     185.0800     139.8900
        3346    50.487800     185.0000     194.4800     139.8600
        3347    50.500000     199.0000     205.5300     139.8200
        3348    50.512300     238.0000     216.0700     139.7900
        3349    50.524500     238.0000     222.1200     139.7500
        3350    50.536800     193.0000     219.8900     139.7200
        3351    50.549000     217.0000     209.6900     139.6800
        3352    50.561300     174.0000     196.8500     139.6500
        3353    50.573500     181.0000     186.4400     139.6100
        3354    50.585800     176.0000     180.0200     139.5800
        3355    50.598000     167.0000     177.2600     139.5400
        3356    50.610300     166.0000     177.4800     139.5100
        3357    50.622600     172.0000     180.0000     139.4700
        3358    50.634800     188.0000     184.0100     139.4400
        3359    50.647100     187.0000     188.1800     139.4000
        3360    50.659300     227.0000     190.4600     139.3700
        3361    50.671600     192.0000     189.0300     139.3300
        3362    50.683800     194.0000     183.9400     139.3000
        3363    50.696100     191.0000     177.2800     139.2600
        3364    50.708300     172.0000     170.8800     139.2300
        3365    50.720600     173.0000     165.6100     139.1900
        3366    50.732800     144.0000     161.9100     139.1500
        3367    50.745100     147.0000     159.4700     139.1200
        3368    50.757300     137.0000     157.8600     139.0800
        3369    50.769600     148.0000     156.7800     139.0500
        3370    50.781800     154.0000     156.0500     139.0100
        3371    50.794100     160.0000     155.5800     138.9800
        3372    50.806300     152.0000     155.3200     138.9400
        3373    50.818600     152.0000     155.2100     138.9000
        3374    50.830800     142.0000     155.1200     138.8700
        3375    50.843100     158.0000     154.8300     138.8300
        3376    50.855300     163.0000     154.3200     138.7900
        3377    50.867600     159.0000     153.8800     138.7600
        3378    50.879800     150.0000     153.6000     138.7200
        3379    50.892100     152.0000     153.4500     138.6800
        3380    50.904300     140.0000     153.3800     138.6500
        3381    50.916600     151.0000     153.3900     138.6100
        3382    50.928800     122.0000     153.4900     138.5700
        3383    50.941100     166.0000     153.7000     138.5400
        3384    50.953300     166.0000     154.0500     138.5000
        3385    50.965600     161.0000     154.5800     138.4600
        3386    50.977800     162.0000     155.3600     138.4300
        3387    50.990100     148.0000     156.5000     138.3900
        3388    51.002300     150.0000     158.1500     138.3500
        3389    51.014600     170.0000     160.5500     138.3100
        3390    51.026800     154.0000     164.0000     138.2800
        3391    51.039100     173.0000     168.7900     138.2400
        3392    51.051300     167.0000     175.0600     138.2000
        3393    51.063600     182.0000     182.5200     138.1700
        3394    51.075800     199.0000     190.1200     138.1300
        3395    51.088100     197.0000     195.5400     138.0900
        3396    51.100300     217.0000     196.1900     138.0500
        3397    51.112600     213.0000     191.7700     138.0100
        3398    51.124800     209.0000     185.1900     137.9800
        3399    51.137100     191.0000     179.8000     137.9400
        3400    51.149300     163.0000     177.3200     137.9000
        3401    51.161600     192.0000     178.1500     137.8600
        3402    51.173800     178.0000     182.4500     137.8200
        3403    51.186100     187.0000     190.5900     137.7900
        3404    51.198300     221.0000     203.3100     137.7500
        3405    51.210600     222.0000     221.4400     137.7100
        3406    51.222800     220.0000     245.3700     137.6700
        3407    51.235100     310.0000     274.4700     137.6300
        3408    51.247300     307.0000     307.0200     137.6000
        3409    51.259600     368.0000     338.8500     137.5600
        3410    51.271900     365.0000     360.1200     137.5200
        3411    51.284100     370.0000     358.3800     137.4800
        3412    51.296400     329.0000     331.2500     137.4400
        3413    51.308600     335.0000     291.9000     137.4000
        3414    51.320900     240.0000     256.2000     137.3600
        3415    51.333100     215.0000     231.7600     137.3200
        3416    51.345400     216.0000     219.2000     137.2900
        3417    51.357600     222.0000     216.7100     137.2500
        3418    51.369900     210.0000     222.2900     137.2100
        3419    51.382100     234.0000     233.7800     137.1700
        3420    51.394400     282.0000     247.9100     137.1300
        3421    51.406600     275.0000     259.1400     137.0900
        3422    51.418900     273.0000     260.7900     137.0500
        3423    51.431100     271.0000     250.0900     137.0100
        3424    51.443400     232.0000     231.5800     136.9700
        3425    51.455600     205.0000     212.5200     136.9300
        3426    51.467900     183.0000     196.8700     136.8900
        3427    51.480100     177.0000     184.8400     136.8500
        3428    51.492400     156.0000     175.6100     136.8100
        3429    51.504600     163.0000     168.6900     136.7800
        3430    51.516900     146.0000     163.7700     136.7400
        3431    51.529100     182.0000     160.4200     136.7000
        3432    51.541400     169.0000     158.2300     136.6600
        3433    51.553600     171.0000     156.8900     136.6200
        3434    51.565900     149.0000     156.1900     136.5800
        3435    51.578100     161.0000     155.9300     136.5400
        3436    51.590400     144.0000     155.8900     136.5000
        3437    51.602600     137.0000     155.7600     136.4600
        3438    51.614900     123.0000     155.2400     136.4200
        3439    51.627100     148.0000     154.3300     136.3800
        3440    51.639400     141.0000     153.2800     136.3400
        3441    51.651600     168.0000     152.4400     136.3000
        3442    51.663900     148.0000     151.9000     136.2600
        3443    51.676100     159.0000     151.3800     136.2200
        3444    51.688400     140.0000     150.5500     136.1700
        3445    51.700600     128.0000     149.6800     136.1300
        3446    51.712900     160.0000     149.0200     136.0900
        3447    51.725100     139.0000     148.5700     136.0500
        3448    51.737400     152.0000     148.2400     136.0100
        3449    51.749600     141.0000     147.9900     135.9700
        3450    51.761900     142.0000     147.8200     135.9300
        3451    51.774100     154.0000     147.7000     135.8900
        3452    51.786400     141.0000     147.6300     135.8500
        3453    51.798600     167.0000     147.6100     135.8100
        3454    51.810900     132.0000     147.5400     135.7700
        3455    51.823100     136.0000     147.2800     135.7300
        3456    51.835400     140.0000     146.8900     135.6900
        3457    51.847600     126.0000     146.5400     135.6500
        3458    51.859900     137.0000     146.2800     135.6000
        3459    51.872100     142.0000     146.0700     135.5600
        3460    51.884400     160.0000     145.9200     135.5200
        3461    51.896700     138.0000     145.8000     135.4800
        3462    51.908900     144.0000     145.7200     135.4400
        3463    51.921200     136.0000     145.6700     135.4000
        3464    51.933400     114.0000     145.6000     135.3600
        3465    51.945700     159.0000     145.4200     135.3200
        3466    51.957900     132.0000     145.1400     135.2700
        3467    51.970200     152.0000     144.8900     135.2300
        3468    51.982400     141.0000     144.7000     135.1900
        3469    51.994700     151.0000     144.5400     135.1500
        3470    52.006900     131.0000     144.4100     135.1100
        3471    52.019200     156.0000     144.2900     135.0700
        3472    52.031400     158.0000     144.2000     135.0300
        3473    52.043700     128.0000     144.1300     134.9800
        3474    52.055900     146.0000     144.0900     134.9400
        3475    52.068200     138.0000     144.0600     134.9000
        3476    52.080400     163.0000     144.0000     134.8600
        3477    52.092700     172.0000     143.9000     134.8200
        3478    52.104900     140.0000     143.8300     134.7700
        3479    52.117200     160.0000     143.8100     134.7300
        3480    52.129400     152.0000     143.8800     134.6900
        3481    52.141700     157.0000     144.0600     134.6500
        3482    52.153900     149.0000     144.3600     134.6100
        3483    52.166200     149.0000     144.8100     134.5600
        3484    52.178400     122.0000     145.4000     134.5200
        3485    52.190700     132.0000     145.9300     134.4800
        3486    52.202900     141.0000     145.8100     134.4400
        3487    52.215200     135.0000     145.0500     134.4000
        3488    52.227400     147.0000     144.4000     134.3500
        3489    52.239700     131.0000     144.1000     134.3100
        3490    52.251900     138.0000     144.0700     134.2700
        3491    52.264200     135.0000     144.2500     134.2300
        3492    52.276400     146.0000     144.6300     134.1800
        3493    52.288700     141.0000     145.2300     134.1400
        3494    52.300900     131.0000     146.2000     134.1000
        3495    52.313200     157.0000     147.7300     134.0600
        3496    52.325400     165.0000     150.0200     134.0100
        3497    52.337700     136.0000     153.0900     133.9700
        3498    52.349900     188.0000     156.9500     133.9300
        3499    52.362200     157.0000     161.7100     133.8900
        3500    52.374400     191.0000     166.8300     133.8400
        3501    52.386700     189.0000     170.4100     133.8000
        3502    52.398900     168.0000     170.2500     133.7600
        3503    52.411200     172.0000     166.1300     133.7200
        3504    52.423400     169.0000     160.3200     133.6700
        3505    52.435700     149.0000     155.3900     133.6300
        3506    52.447900     162.0000     152.3700     133.5900
        3507    52.460200     129.0000     151.0900     133.5500
        3508    52.472400     169.0000     151.1700     133.5000
        3509    52.484700     142.0000     152.3500     133.4600
        3510    52.496900     157.0000     154.4100     133.4200
        3511    52.509200     170.0000     157.0100     133.3700
        3512    52.521400     158.0000     159.4000     133.3300
        3513    52.533700     172.0000     160.5100     133.2900
        3514    52.546000     157.0000     159.7000     133.2500
        3515    52.558200     143.0000     157.5100     133.2000
        3516    52.570500     163.0000     155.2100     133.1600
        3517    52.582700     160.0000     153.6800     133.1200
        3518    52.595000     150.0000     153.0800     133.0700
        3519    52.607200     137.0000     153.2200     133.0300
        3520    52.619500     150.0000     153.8900     132.9900
        3521    52.631700     155.0000     154.9800     132.9400
        3522    52.644000     145.0000     156.4100     132.9000
        3523    52.656200     158.0000     158.1700     132.8600
        3524    52.668500     145.0000     160.2100     132.8100
        3525    52.680700     160.0000     162.5000     132.7700
        3526    52.693000     178.0000     165.0100     132.7300
        3527    52.705200     164.0000     167.6500     132.6900
        3528    52.717500     165.0000     170.3600     132.6400
        3529    52.729700     157.0000     173.0900     132.6000
        3530    52.742000     178.0000     175.8200     132.5600
        3531    52.754200     185.0000     178.6600     132.5100
        3532    52.766500     178.0000     181.8000     132.4700
        3533    52.778700     173.0000     185.5600     132.4300
        3534    52.791000     199.0000     190.3700     132.3800
        3535    52.803200     199.0000     196.8000     132.3400
        3536    52.815500     201.0000     205.6200     132.3000
        3537    52.827700     226.0000     217.8900     132.2500
        3538    52.840000     240.0000     235.2400     132.2100
        3539    52.852200     304.0000     260.1800     132.1700
        3540    52.864500     333.0000     296.6700     132.1200
        3541    52.876700     377.0000     350.5400     132.0800
        3542    52.889000     445.0000     429.5200     132.0400
        3543    52.901200     580.0000     542.7900     131.9900
        3544    52.913500     741.0000     697.1700     131.9500
        3545    52.925700     998.0000     889.2000     131.9000
        3546    52.938000    1114.0000    1094.6200     131.8600
        3547    52.950200    1299.0000    1253.6000     131.8200
        3548    52.962500    1337.0000    1286.0900     131.7700
        3549    52.974700    1212.0000    1163.4500     131.7300
        3550    52.987000    1015.0000     953.2300     131.6900
        3551    52.999200     749.0000     751.0000     131.6400
        3552    53.011500     635.0000     606.1600     131.6000
        3553    53.023700     510.0000     523.8100     131.5600
        3554    53.036000     484.0000     494.8100     131.5100
        3555    53.048200     519.0000     510.2400     131.4700
        3556    53.060500     588.0000     561.7500     131.4300
        3557    53.072700     649.0000     637.4400     131.3800
        3558    53.085000     756.0000     714.8900     131.3400
        3559    53.097200     731.0000     757.5400     131.3000
        3560    53.109500     694.0000     732.0800     131.2500
        3561    53.121700     669.0000     641.1200     131.2100
        3562    53.134000     502.0000     524.1100     131.1700
        3563    53.146200     426.0000     419.3500     131.1200
        3564    53.158500     297.0000     341.4100     131.0800
        3565    53.170700     290.0000     287.9500     131.0300
        3566    53.183000     264.0000     252.3600     130.9900
        3567    53.195200     235.0000     229.0000     130.9500
        3568    53.207500     208.0000     213.4300     130.9000
        3569    53.219800     185.0000     203.2400     130.8600
        3570    53.232000     195.0000     196.7600     130.8200
        3571    53.244300     187.0000     192.1100     130.7700
        3572    53.256500     178.0000     186.9000     130.7300
        3573    53.268800     177.0000     181.1500     130.6900
        3574    53.281000     179.0000     176.6400     130.6400
        3575    53.293300     157.0000     173.5400     130.6000
        3576    53.305500     172.0000     171.4300     130.5600
        3577    53.317800     171.0000     170.1600     130.5100
        3578    53.330000     161.0000     169.6600     130.4700
        3579    53.342300     171.0000     169.9600     130.4300
        3580    53.354500     152.0000     171.1100     130.3800
        3581    53.366800     168.0000     173.2500     130.3400
        3582    53.379000     172.0000     176.5000     130.3000
        3583    53.391300     169.0000     180.6700     130.2500
        3584    53.403500     224.0000     185.8100     130.2100
        3585    53.415800     175.0000     193.4600     130.1700
        3586    53.428000     220.0000     205.8000     130.1200
        3587    53.440300     236.0000     224.6400     130.0800
        3588    53.452500     247.0000     251.2600     130.0400
        3589    53.464800     296.0000     285.6000     129.9900
        3590    53.477000     331.0000     324.3000     129.9500
        3591    53.489300     347.0000     357.9300     129.9100
        3592    53.501500     349.0000     371.7400     129.8600
        3593    53.513800     350.0000     356.4500     129.8200
        3594    53.526000     331.0000     319.8900     129.7800
        3595    53.538300     281.0000     279.9000     129.7300
        3596    53.550500     280.0000     248.7100     129.6900
        3597    53.562800     230.0000     229.5000     129.6500
        3598    53.575000     230.0000     221.1500     129.6000
        3599    53.587300     238.0000     221.9000     129.5600
        3600    53.599500     221.0000     230.3700     129.5200
        3601    53.611800     238.0000     244.9700     129.4700
        3602    53.624000     253.0000     262.6500     129.4300
        3603    53.636300     286.0000     277.6600     129.3900
        3604    53.648500     265.0000     282.6600     129.3400
        3605    53.660800     275.0000     274.0200     129.3000
        3606    53.673000     266.0000     255.5600     129.2600
        3607    53.685300     226.0000     234.3100     129.2200
        3608    53.697500     214.0000     214.6400     129.1700
        3609    53.709800     194.0000     197.8300     129.1300
        3610    53.722000     192.0000     184.2200     129.0900
        3611    53.734300     190.0000     174.3900     129.0400
        3612    53.746500     182.0000     167.9300     129.0000
        3613    53.758800     155.0000     163.9900     128.9600
        3614    53.771000     136.0000     161.8700     128.9200
        3615    53.783300     156.0000     161.0800     128.8700
        3616    53.795500     139.0000     161.1300     128.8300
        3617    53.807800     150.0000     161.3600     128.7900
        3618    53.820000     155.0000     161.1300     128.7500
        3619    53.832300     147.0000     159.9300     128.7000
        3620    53.844600     138.0000     157.6300     128.6600
        3621    53.856800     161.0000     154.5100     128.6200
        3622    53.869100     140.0000     151.2900     128.5800
        3623    53.881300     151.0000     148.6700     128.5300
        3624    53.893600     124.0000     146.8200     128.4900
        3625    53.905800     144.0000     145.5500     128.4500
        3626    53.918100     136.0000     144.6900     128.4100
        3627    53.930300     131.0000     144.1000     128.3600
        3628    53.942600     148.0000     143.7000     128.3200
        3629    53.954800     148.0000     143.4300     128.2800
        3630    53.967100     151.0000     143.2600     128.2400
        3631    53.979300     158.0000     143.1500     128.1900
        3632    53.991600     132.0000     143.1000     128.1500
        3633    54.003800     130.0000     143.1200     128.1100
        3634    54.016100     144.0000     143.2200     128.0700
        3635    54.028300     155.0000     143.4500     128.0300
        3636    54.040600     153.0000     143.8700     127.9800
        3637    54.052800     152.0000     144.5400     127.9400
        3638    54.065100     128.0000     145.5700     127.9000
        3639    54.077300     116.0000     147.1100     127.8600
        3640    54.089600     142.0000     149.3800     127.8200
        3641    54.101800     149.0000     152.7000     127.7800
        3642    54.114100     160.0000     157.6000     127.7300
        3643    54.126300     168.0000     164.8600     127.6900
        3644    54.138600     196.0000     175.6200     127.6500
        3645    54.150800     179.0000     191.1900     127.6100
        3646    54.163100     206.0000     212.6100     127.5700
        3647    54.175300     217.0000     239.9100     127.5300
        3648    54.187600     260.0000     270.7500     127.4900
        3649    54.199800     296.0000     298.3600     127.4400
        3650    54.212100     321.0000     311.8600     127.4000
        3651    54.224300     282.0000     303.1800     127.3600
        3652    54.236600     254.0000     276.2300     127.3200
        3653    54.248800     268.0000     244.5700     127.2800
        3654    54.261100     211.0000     219.0200     127.2400
        3655    54.273300     202.0000     203.1300     127.2000
        3656    54.285600     190.0000     196.5900     127.1600
        3657    54.297800     207.0000     198.2200     127.1200
        3658    54.310100     204.0000     206.9500     127.0800
        3659    54.322300     197.0000     221.4000     127.0300
        3660    54.334600     234.0000     239.9400     126.9900
        3661    54.346800     277.0000     259.6700     126.9500
        3662    54.359100     279.0000     275.1300     126.9100
        3663    54.371300     292.0000     280.9800     126.8700
        3664    54.383600     318.0000     275.4800     126.8300
        3665    54.395800     260.0000     260.3900     126.7900
        3666    54.408100     256.0000     239.1800     126.7500
        3667    54.420300     238.0000     216.3200     126.7100
        3668    54.432600     209.0000     196.1100     126.6700
        3669    54.444800     177.0000     181.1300     126.6300
        3670    54.457100     148.0000     171.4300     126.5900
        3671    54.469400     192.0000     166.0900     126.5500
        3672    54.481600     170.0000     164.2500     126.5100
        3673    54.493900     178.0000     165.4600     126.4700
        3674    54.506100     179.0000     169.0600     126.4300
        3675    54.518400     202.0000     173.8200     126.3900
        3676    54.530600     209.0000     177.7300     126.3500
        3677    54.542900     177.0000     178.6400     126.3100
        3678    54.555100     191.0000     175.5800     126.2700
        3679    54.567400     189.0000     169.4100     126.2300
        3680    54.579600     178.0000     161.9500     126.2000
        3681    54.591900     166.0000     154.9000     126.1600
        3682    54.604100     148.0000     149.1500     126.1200
        3683    54.616400     148.0000     144.9600     126.0800
        3684    54.628600     142.0000     142.1300     126.0400
        3685    54.640900     149.0000     140.3400     126.0000
        3686    54.653100     154.0000     139.2900     125.9600
        3687    54.665400     146.0000     138.7800     125.9200
        3688    54.677600     130.0000     138.6400     125.8800
        3689    54.689900     151.0000     138.6900     125.8500
        3690    54.702100     151.0000     138.8000     125.8100
        3691    54.714400     155.0000     138.8000     125.7700
        3692    54.726600     146.0000     138.5200     125.7300
        3693    54.738900     157.0000     137.9600     125.6900
        3694    54.751100     122.0000     137.3200     125.6500
        3695    54.763400     128.0000     136.8400     125.6200
        3696    54.775600     132.0000     136.6300     125.5800
        3697    54.787900     164.0000     136.7100     125.5400
        3698    54.800100     151.0000     137.1000     125.5000
        3699    54.812400     153.0000     137.8900     125.4600
        3700    54.824600     122.0000     139.1800     125.4300
        3701    54.836900     138.0000     141.1700     125.3900
        3702    54.849100     144.0000     144.2200     125.3500
        3703    54.861400     176.0000     148.8300     125.3100
        3704    54.873600     161.0000     155.5600     125.2800
        3705    54.885900     166.0000     164.7900     125.2400
        3706    54.898100     175.0000     176.2900     125.2000
        3707    54.910400     208.0000     188.2900     125.1700
        3708    54.922600     187.0000     197.3100     125.1300
        3709    54.934900     204.0000     199.6300     125.0900
        3710    54.947100     217.0000     193.6800     125.0600
        3711    54.959400     196.0000     182.1800     125.0200
        3712    54.971600     167.0000     170.0100     124.9800
        3713    54.983900     159.0000     160.4500     124.9500
        3714    54.996100     159.0000     154.4100     124.9100
        3715    55.008400     146.0000     151.5800     124.8700
        3716    55.020600     140.0000     151.4900     124.8400
        3717    55.032900     161.0000     153.6900     124.8000
        3718    55.045100     164.0000     157.6800     124.7700
        3719    55.057400     144.0000     162.4200     124.7300
        3720    55.069600     172.0000     166.1500     124.7000
        3721    55.081900     122.0000     166.9900     124.6600
        3722    55.094100     160.0000     163.9900     124.6300
        3723    55.106400     135.0000     158.0700     124.5900
        3724    55.118700     168.0000     151.3800     124.5500
        3725    55.130900     145.0000     145.6100     124.5200
        3726    55.143200     155.0000     141.3300     124.4800
        3727    55.155400     157.0000     138.3700     124.4500
        3728    55.167700     136.0000     136.3800     124.4200
        3729    55.179900     167.0000     135.0400     124.3800
        3730    55.192200     146.0000     134.1400     124.3500
        3731    55.204400     118.0000     133.5400     124.3100
        3732    55.216700     139.0000     133.0700     124.2800
        3733    55.228900     150.0000     132.5900     124.2400
        3734    55.241200     123.0000     132.1400     124.2100
        3735    55.253400     158.0000     131.7800     124.1800
        3736    55.265700     153.0000     131.5300     124.1400
        3737    55.277900     147.0000     131.3500     124.1100
        3738    55.290200     111.0000     131.2400     124.0700
        3739    55.302400     136.0000     131.1900     124.0400
        3740    55.314700     152.0000     131.2200     124.0100
        3741    55.326900     132.0000     131.3700     123.9800
        3742    55.339200     120.0000     131.6700     123.9400
        3743    55.351400     131.0000     132.1400     123.9100
        3744    55.363700     150.0000     132.7600     123.8800
        3745    55.375900     139.0000     133.3200     123.8400
        3746    55.388200     158.0000     133.2800     123.8100
        3747    55.400400     118.0000     132.6000     123.7800
        3748    55.412700     141.0000     132.0300     123.7500
        3749    55.424900     120.0000     131.8500     123.7100
        3750    55.437200     154.0000     131.9000     123.6800
        3751    55.449400     118.0000     131.9000     123.6500
        3752    55.461700     151.0000     131.6600     123.6200
        3753    55.473900     129.0000     131.3900     123.5900
        3754    55.486200     141.0000     131.2100     123.5600
        3755    55.498400     131.0000     131.1300     123.5300
        3756    55.510700     141.0000     131.1800     123.4900
        3757    55.522900     124.0000     131.3100     123.4600
        3758    55.535200     117.0000     131.3000     123.4300
        3759    55.547400     117.0000     131.0200     123.4000
        3760    55.559700     132.0000     130.6900     123.3700
        3761    55.571900     147.0000     130.5200     123.3400
        3762    55.584200     140.0000     130.4900     123.3100
        3763    55.596400     133.0000     130.4800     123.2800
        3764    55.608700     121.0000     130.4000     123.2500
        3765    55.620900     140.0000     130.2700     123.2200
        3766    55.633200     126.0000     130.1900     123.1900
        3767    55.645400     135.0000     130.1700     123.1600
        3768    55.657700     125.0000     130.2500     123.1300
        3769    55.669900     147.0000     130.4600     123.1000
        3770    55.682200     117.0000     130.8400     123.0700
        3771    55.694400     132.0000     131.4100     123.0400
        3772    55.706700     134.0000     132.2000     123.0200
        3773    55.718900     155.0000     133.0000     122.9900
        3774    55.731200     147.0000     133.4500     122.9600
        3775    55.743400     140.0000     133.7000     122.9300
        3776    55.755700     145.0000     134.0200     122.9000
        3777    55.768000     131.0000     133.9300     122.8700
        3778    55.780200     144.0000     133.3400     122.8500
        3779    55.792500     120.0000     132.9000     122.8200
        3780    55.804700     139.0000     132.8900     122.7900
        3781    55.817000     125.0000     133.2200     122.7600
        3782    55.829200     152.0000     133.7600     122.7400
        3783    55.841500     122.0000     134.5100     122.7100
        3784    55.853700     125.0000     135.6600     122.6800
        3785    55.866000     141.0000     137.2000     122.6600
        3786    55.878200     144.0000     139.0100     122.6300
        3787    55.890500     131.0000     141.3500     122.6000
        3788    55.902700     145.0000     144.7800     122.5800
        3789    55.915000     144.0000     149.8000     122.5500
        3790    55.927200     170.0000     157.1000     122.5200
        3791    55.939500     168.0000     167.7300     122.5000
        3792    55.951700     187.0000     182.4700     122.4700
        3793    55.964000     183.0000     200.9800     122.4500
        3794    55.976200     215.0000     220.8000     122.4200
        3795    55.988500     211.0000     236.4600     122.4000
        3796    56.000700     232.0000     240.9700     122.3700
        3797    56.013000     237.0000     231.3600     122.3500
        3798    56.025200     197.0000     212.4000     122.3200
        3799    56.037500     175.0000     192.3000     122.3000
        3800    56.049700     185.0000     176.4400     122.2800
        3801    56.062000     161.0000     166.2500     122.2500
        3802    56.074200     154.0000     161.2300     122.2300
        3803    56.086500     175.0000     160.5600     122.2000
        3804    56.098700     170.0000     163.5900     122.1800
        3805    56.111000     176.0000     169.6500     122.1600
        3806    56.123200     180.0000     177.5700     122.1400
        3807    56.135500     188.0000     185.0400     122.1100
        3808    56.147700     183.0000     188.7300     122.0900
        3809    56.160000     198.0000     186.1200     122.0700
        3810    56.172200     160.0000     177.7800     122.0400
        3811    56.184500     200.0000     166.9900     122.0200
        3812    56.196700     176.0000     157.0600     122.0000
        3813    56.209000     149.0000     149.5900     121.9800
        3814    56.221200     148.0000     144.6000     121.9600
        3815    56.233500     154.0000     141.5700     121.9400
        3816    56.245700     125.0000     140.0000     121.9200
        3817    56.258000     142.0000     139.6100     121.9000
        3818    56.270200     155.0000     140.3100     121.8700
        3819    56.282500     138.0000     142.1400     121.8500
        3820    56.294700     153.0000     145.1500     121.8300
        3821    56.307000     156.0000     149.2600     121.8100
        3822    56.319200     152.0000     153.9300     121.7900
        3823    56.331500     166.0000     157.9400     121.7700
        3824    56.343700     175.0000     159.6000     121.7500
        3825    56.356000     138.0000     158.0000     121.7400
        3826    56.368200     172.0000     154.0200     121.7200
        3827    56.380500     155.0000     149.6600     121.7000
        3828    56.392800     148.0000     146.4300     121.6800
        3829    56.405000     167.0000     144.9700     121.6600
        3830    56.417300     146.0000     145.3900     121.6400
        3831    56.429500     154.0000     147.6300     121.6200
        3832    56.441800     151.0000     152.2200     121.6100
        3833    56.454000     162.0000     159.5100     121.5900
        3834    56.466300     175.0000     169.9600     121.5700
        3835    56.478500     152.0000     183.5900     121.5500
        3836    56.490800     188.0000     199.5100     121.5400
        3837    56.503000     223.0000     215.3100     121.5200
        3838    56.515300     247.0000     226.7500     121.5000
        3839    56.527500     227.0000     228.8600     121.4900
        3840    56.539800     220.0000     219.6800     121.4700
        3841    56.552000     200.0000     203.0700     121.4600
        3842    56.564300     175.0000     185.4700     121.4400
        3843    56.576500     175.0000     171.2500     121.4300
        3844    56.588800     154.0000     161.8300     121.4100
        3845    56.601000     150.0000     156.8500     121.4000
        3846    56.613300     161.0000     155.5300     121.3800
        3847    56.625500     148.0000     157.2900     121.3700
        3848    56.637800     169.0000     161.6100     121.3500
        3849    56.650000     192.0000     167.7200     121.3400
        3850    56.662300     154.0000     173.9800     121.3200
        3851    56.674500     177.0000     177.8000     121.3100
        3852    56.686800     186.0000     176.7900     121.3000
        3853    56.699000     152.0000     170.8100     121.2800
        3854    56.711300     182.0000     162.2400     121.2700
        3855    56.723500     146.0000     153.8200     121.2600
        3856    56.735800     158.0000     147.1000     121.2500
        3857    56.748000     139.0000     142.3100     121.2300
        3858    56.760300     128.0000     139.0700     121.2200
        3859    56.772500     123.0000     136.9100     121.2100
        3860    56.784800     148.0000     135.4600     121.2000
        3861    56.797000     141.0000     134.4600     121.1900
        3862    56.809300     120.0000     133.7800     121.1800
        3863    56.821500     138.0000     133.3100     121.1700
        3864    56.833800     146.0000     132.9900     121.1600
        3865    56.846000     136.0000     132.7600     121.1500
        3866    56.858300     143.0000     132.5900     121.1400
        3867    56.870500     146.0000     132.4600     121.1300
        3868    56.882800     137.0000     132.3700     121.1200
        3869    56.895000     137.0000     132.3400     121.1100
        3870    56.907300     133.0000     132.3700     121.1000
        3871    56.919500     130.0000     132.4500     121.0900
        3872    56.931800     155.0000     132.5700     121.0800
        3873    56.944000     134.0000     132.6700     121.0700
        3874    56.956300     128.0000     132.7500     121.0700
        3875    56.968500     141.0000     132.8400     121.0600
        3876    56.980800     144.0000     132.9600     121.0500
        3877    56.993000     119.0000     133.1300     121.0400
        3878    57.005300     150.0000     133.3600     121.0400
        3879    57.017500     141.0000     133.6700     121.0300
        3880    57.029800     126.0000     134.1300     121.0300
        3881    57.042100     134.0000     134.7700     121.0200
        3882    57.054300     130.0000     135.6600     121.0100
        3883    57.066600     145.0000     136.8300     121.0100
        3884    57.078800     156.0000     138.1000     121.0000
        3885    57.091100     158.0000     139.1100     121.0000
        3886    57.103300     140.0000     140.1000     120.9900
        3887    57.115600     137.0000     141.8500     120.9900
        3888    57.127800     132.0000     144.8400     120.9900
        3889    57.140100     151.0000     149.4800     120.9800
        3890    57.152300     159.0000     156.2900     120.9800
        3891    57.164600     155.0000     165.7200     120.9700
        3892    57.176800     181.0000     177.8100     120.9700
        3893    57.189100     186.0000     191.4600     120.9700
        3894    57.201300     203.0000     203.6700     120.9700
        3895    57.213600     231.0000     209.8100     120.9600
        3896    57.225800     193.0000     206.7100     120.9600
        3897    57.238100     210.0000     196.1600     120.9600
        3898    57.250300     179.0000     183.2700     120.9600
        3899    57.262600     201.0000     172.4100     120.9600
        3900    57.274800     168.0000     165.4200     120.9600
        3901    57.287100     173.0000     162.6300     120.9600
        3902    57.299300     155.0000     163.9900     120.9600
        3903    57.311600     151.0000     169.5300     120.9600
        3904    57.323800     160.0000     179.4400     120.9600
        3905    57.336100     183.0000     193.7000     120.9600
        3906    57.348300     196.0000     211.2300     120.9600
        3907    57.360600     203.0000     228.9600     120.9600
        3908    57.372800     212.0000     241.6100     120.9600
        3909    57.385100     238.0000     243.5900     120.9600
        3910    57.397300     236.0000     233.0500     120.9700
        3911    57.409600     241.0000     214.2100     120.9700
        3912    57.421800     180.0000     194.1500     120.9700
        3913    57.434100     185.0000     177.6600     120.9800
        3914    57.446300     160.0000     166.1800     120.9800
        3915    57.458600     157.0000     159.3400     120.9800
        3916    57.470800     159.0000     156.2500     120.9900
        3917    57.483100     166.0000     156.0600     120.9900
        3918    57.495300     171.0000     158.0800     121.0000
        3919    57.507600     172.0000     161.9000     121.0000
        3920    57.519800     151.0000     166.6500     121.0100
        3921    57.532100     168.0000     170.4300     121.0100
        3922    57.544300     183.0000     170.9900     121.0200
        3923    57.556600     177.0000     167.2000     121.0200
        3924    57.568800     157.0000     160.3100     121.0300
        3925    57.581100     133.0000     152.7800     121.0400
        3926    57.593300     152.0000     146.3700     121.0500
        3927    57.605600     131.0000     141.6000     121.0500
        3928    57.617800     139.0000     138.2900     121.0600
        3929    57.630100     129.0000     136.0400     121.0700
        3930    57.642300     151.0000     134.4100     121.0800
        3931    57.654600     149.0000     133.1300     121.0900
        3932    57.666800     141.0000     132.1200     121.0900
        3933    57.679100     151.0000     131.3800     121.1000
        3934    57.691400     139.0000     130.8500     121.1200
        3935    57.703600     125.0000     130.4700     121.1200
        3936    57.715900     130.0000     130.2100     121.1400
        3937    57.728100     147.0000     130.0600     121.1500
        3938    57.740400     130.0000     129.9700     121.1600
        3939    57.752600     137.0000     129.8700     121.1700
        3940    57.764900     142.0000     129.7600     121.1800
        3941    57.777100     140.0000     129.7000     121.1900
        3942    57.789400     158.0000     129.7700     121.2100
        3943    57.801600     159.0000     129.9900     121.2200
        3944    57.813900     161.0000     130.4200     121.2300
        3945    57.826100     123.0000     131.1100     121.2500
        3946    57.838400     131.0000     132.1900     121.2600
        3947    57.850600     136.0000     133.7800     121.2700
        3948    57.862900     130.0000     135.9900     121.2900
        3949    57.875100     147.0000     138.8100     121.3000
        3950    57.887400     150.0000     142.0200     121.3200
        3951    57.899600     137.0000     145.0600     121.3300
        3952    57.911900     154.0000     146.9500     121.3500
        3953    57.924100     118.0000     146.8000     121.3700
        3954    57.936400     138.0000     144.5300     121.3800
        3955    57.948600     126.0000     141.0700     121.4000
        3956    57.960900     150.0000     137.6700     121.4200
        3957    57.973100     130.0000     135.0700     121.4400
        3958    57.985400     123.0000     133.4200     121.4500
        3959    57.997600     140.0000     132.6200     121.4700
        3960    58.009900     125.0000     132.5200     121.4900
        3961    58.022100     120.0000     133.0200     121.5100
        3962    58.034400     117.0000     133.9700     121.5300
        3963    58.046600     144.0000     135.2000     121.5500
        3964    58.058900     140.0000     136.3500     121.5700
        3965    58.071100     134.0000     136.9600     121.5900
        3966    58.083400     118.0000     136.6200     121.6100
        3967    58.095600     146.0000     135.3400     121.6300
        3968    58.107900     153.0000     133.4700     121.6600
        3969    58.120100     117.0000     131.6300     121.6800
        3970    58.132400     121.0000     130.1300     121.7000
        3971    58.144600     136.0000     129.0400     121.7200
        3972    58.156900     122.0000     128.2800     121.7500
        3973    58.169100     123.0000     127.7500     121.7700
        3974    58.181400     126.0000     127.3800     121.7900
        3975    58.193600     142.0000     127.1100     121.8200
        3976    58.205900     121.0000     126.9100     121.8400
        3977    58.218100     123.0000     126.7500     121.8700
        3978    58.230400     132.0000     126.6100     121.8900
        3979    58.242600     138.0000     126.4900     121.9200
        3980    58.254900     139.0000     126.4000     121.9500
        3981    58.267100     141.0000     126.3400     121.9700
        3982    58.279400     119.0000     126.2800     122.0000
        3983    58.291600     137.0000     126.2400     122.0300
        3984    58.303900     128.0000     126.2100     122.0600
        3985    58.316200     127.0000     126.1900     122.0900
        3986    58.328400     146.0000     126.1700     122.1100
        3987    58.340700     127.0000     126.1700     122.1400
        3988    58.352900     115.0000     126.1800     122.1700
        3989    58.365200     144.0000     126.2000     122.2000
        3990    58.377400     134.0000     126.2400     122.2300
        3991    58.389700     136.0000     126.3000     122.2600
        3992    58.401900     132.0000     126.3900     122.3000
        3993    58.414200     125.0000     126.5200     122.3300
        3994    58.426400     129.0000     126.6600     122.3600
        3995    58.438700     125.0000     126.7000     122.3900
        3996    58.450900     142.0000     126.5900     122.4200
        3997    58.463200     128.0000     126.4800     122.4600
        3998    58.475400     130.0000     126.4100     122.4900
        3999    58.487700     116.0000     126.3900     122.5300
        4000    58.499900     119.0000     126.4100     122.5600
        4001    58.512200     121.0000     126.4400     122.6000
        4002    58.524400     126.0000     126.4900     122.6300
        4003    58.536700     122.0000     126.5500     122.6700
        4004    58.548900     124.0000     126.6300     122.7000
        4005    58.561200     110.0000     126.7400     122.7400
        4006    58.573400     125.0000     126.8600     122.7800
        4007    58.585700     118.0000     126.9900     122.8100
        4008    58.597900     124.0000     127.0900     122.8500
        4009    58.610200     145.0000     127.1400     122.8900
        4010    58.622400     136.0000     127.1800     122.9300
        4011    58.634700     128.0000     127.2600     122.9700
        4012    58.646900     143.0000     127.3600     123.0100
        4013    58.659200     131.0000     127.4400     123.0500
        4014    58.671400     125.0000     127.4800     123.0900
        4015    58.683700     148.0000     127.5400     123.1300
        4016    58.695900     147.0000     127.6200     123.1700
        4017    58.708200     127.0000     127.7200     123.2100
        4018    58.720400     124.0000     127.8400     123.2600
        4019    58.732700     132.0000     127.9700     123.3000
        4020    58.744900     113.0000     128.1200     123.3400
        4021    58.757200     121.0000     128.2700     123.3800
        4022    58.769400     145.0000     128.4400     123.4300
        4023    58.781700     128.0000     128.6300     123.4700
        4024    58.793900     131.0000     128.8300     123.5200
        4025    58.806200     134.0000     129.0400     123.5600
        4026    58.818400     122.0000     129.2600     123.6100
        4027    58.830700     151.0000     129.4700     123.6600
        4028    58.842900     130.0000     129.7100     123.7000
        4029    58.855200     133.0000     129.9800     123.7500
        4030    58.867400     140.0000     130.3000     123.8000
        4031    58.879700     140.0000     130.6600     123.8500
        4032    58.891900     123.0000     131.1000     123.9000
        4033    58.904200     137.0000     131.6400     123.9400
        4034    58.916400     144.0000     132.3200     123.9900
        4035    58.928700     125.0000     133.2100     124.0400
        4036    58.940900     127.0000     134.3500     124.0900
        4037    58.953200     164.0000     135.7200     124.1500
        4038    58.965500     166.0000     137.1200     124.2000
        4039    58.977700     123.0000     138.0200     124.2500
        4040    58.990000     144.0000     138.1500     124.3000
        4041    59.002200     152.0000     138.0700     124.3500
        4042    59.014500     145.0000     138.1400     124.4100
        4043    59.026700     127.0000     138.1700     124.4600
        4044    59.039000     131.0000     138.2400     124.5200
        4045    59.051200     140.0000     138.5400     124.5700
        4046    59.063500     147.0000     139.0900     124.6200
        4047    59.075700     109.0000     139.9000     124.6800
        4048    59.088000     133.0000     141.0200     124.7400
        4049    59.100200     137.0000     142.5000     124.7900
        4050    59.112500     145.0000     144.4300     124.8500
        4051    59.124700     160.0000     146.8300     124.9100
        4052    59.137000     148.0000     149.6700     124.9700
        4053    59.149200     135.0000     153.0300     125.0300
        4054    59.161500     161.0000     157.4800     125.0800
        4055    59.173700     144.0000     163.8200     125.1400
        4056    59.186000     167.0000     172.9200     125.2000
        4057    59.198200     197.0000     186.0800     125.2600
        4058    59.210500     215.0000     204.9600     125.3300
        4059    59.222700     221.0000     231.0900     125.3900
        4060    59.235000     272.0000     264.8600     125.4500
        4061    59.247200     332.0000     303.8200     125.5100
        4062    59.259500     392.0000     340.6700     125.5800
        4063    59.271700     352.0000     363.5100     125.6400
        4064    59.284000     386.0000     362.4000     125.7000
        4065    59.296200     397.0000     338.1900     125.7700
        4066    59.308500     293.0000     302.1300     125.8300
        4067    59.320700     287.0000     267.0900     125.9000
        4068    59.333000     276.0000     240.8600     125.9600
        4069    59.345200     189.0000     225.7400     126.0300
        4070    59.357500     188.0000     221.3800     126.1000
        4071    59.369700     225.0000     227.2600     126.1700
        4072    59.382000     218.0000     243.4500     126.2400
        4073    59.394200     255.0000     270.1800     126.3000
        4074    59.406500     285.0000     306.4200     126.3700
        4075    59.418700     355.0000     347.7800     126.4400
        4076    59.431000     377.0000     384.6700     126.5100
        4077    59.443200     393.0000     403.6800     126.5900
        4078    59.455500     398.0000     394.8100     126.6600
        4079    59.467700     345.0000     360.2500     126.7300
        4080    59.480000     325.0000     313.7700     126.8000
        4081    59.492200     265.0000     269.8800     126.8700
        4082    59.504500     218.0000     235.9700     126.9500
        4083    59.516700     197.0000     213.0800     127.0200
        4084    59.529000     199.0000     199.5200     127.1000
        4085    59.541200     163.0000     193.4800     127.1700
        4086    59.553500     190.0000     193.7300     127.2500
        4087    59.565700     199.0000     199.4600     127.3200
        4088    59.578000     196.0000     209.6500     127.4000
        4089    59.590200     195.0000     222.1000     127.4800
        4090    59.602500     221.0000     232.6900     127.5500
        4091    59.614800     215.0000     236.1700     127.6300
        4092    59.627000     227.0000     229.4200     127.7100
        4093    59.639300     233.0000     214.4500     127.7900
        4094    59.651500     189.0000     196.7000     127.8700
        4095    59.663800     169.0000     180.8200     127.9500
        4096    59.676000     153.0000     168.6500     128.0400
        4097    59.688300     151.0000     160.0800     128.1200
        4098    59.700500     138.0000     154.3100     128.2000
        4099    59.712800     157.0000     150.5800     128.2800
        4100    59.725000     140.0000     148.3200     128.3700
        4101    59.737300     165.0000     147.1800     128.4500
        4102    59.749500     138.0000     146.8500     128.5300
        4103    59.761800     161.0000     146.9600     128.6200
        4104    59.774000     161.0000     147.0600     128.7000
        4105    59.786300     140.0000     146.6100     128.7900
        4106    59.798500     136.0000     145.3800     128.8800
        4107    59.810800     139.0000     143.5300     128.9700
        4108    59.823000     140.0000     141.5800     129.0500
        4109    59.835300     136.0000     139.8900     129.1400
        4110    59.847500     151.0000     138.6000     129.2300
        4111    59.859800     143.0000     137.6700     129.3200
        4112    59.872000     130.0000     137.0200     129.4100
        4113    59.884300     149.0000     136.5600     129.5000
        4114    59.896500     138.0000     136.2700     129.5900
        4115    59.908800     153.0000     136.1400     129.6900
        4116    59.921000     145.0000     136.1500     129.7800
        4117    59.933300     134.0000     136.2400     129.8700
        4118    59.945500     140.0000     136.2300     129.9700
        4119    59.957800     134.0000     136.1100     130.0600
        4120    59.970000     135.0000     136.1400     130.1600
        4121    59.982300     116.0000     136.4400     130.2500
        4122    59.994500     121.0000     136.9300     130.3500

# The following lines are used to test the character set of files sent by
# network email or other means. They are not part of the CIF data set.
# abcdefghijklmnopqrstuvwxyzABCDEFGHIJKLMNOPQRSTUVWXYZ0123456789
# !@#$%^&*()_+{}:"~<>?|\-=[];'`,./ 
