# Supplementary material for: Hydrogen-substituted β-tricalcium phosphate synthesized in organic media
Source: Acta Crystallogr B Struct Sci Cryst Eng Mater. 2016 Dec 1;72(Pt 6):875–84. doi: 10.1107/S2052520616015675 (PMC5134762; doi:10.1107/S2052520616015675)
Supplement: Supplementary file 38 [file b-72-00875-150623-01-betaTCPsup38.rtv]

###############################################################################
# Rietveld refinement results for sample 150623-01
# Created with Profex 3.10.0
# Export date: Juli 27, 2016 - 16:29
###############################################################################

data_150623-01
_pd_block_id 150623-01

loop_
    _pd_proc_point_id
    _pd_proc_2theta_corrected
    _pd_proc_intensity_total
    _pd_calc_intensity_total
    _pd_proc_intensity_bkg_calc
           1     9.508400     623.0000     642.2400     642.1900
           2     9.520600     635.0000     641.4200     641.3700
           3     9.532900     658.0000     640.6000     640.5500
           4     9.545100     615.0000     639.7900     639.7400
           5     9.557400     624.0000     638.9800     638.9300
           6     9.569600     642.0000     638.1700     638.1200
           7     9.581900     653.0000     637.3700     637.3100
           8     9.594100     651.0000     636.5700     636.5100
           9     9.606400     582.0000     635.7700     635.7100
          10     9.618600     615.0000     634.9700     634.9100
          11     9.630900     649.0000     634.1800     634.1200
          12     9.643100     661.0000     633.3900     633.3300
          13     9.655400     663.0000     632.6000     632.5400
          14     9.667600     631.0000     631.8100     631.7500
          15     9.679900     627.0000     631.0400     630.9700
          16     9.692100     626.0000     630.2600     630.1900
          17     9.704400     642.0000     629.4800     629.4200
          18     9.716600     593.0000     628.7100     628.6500
          19     9.728900     633.0000     627.9400     627.8800
          20     9.741100     620.0000     627.1800     627.1100
          21     9.753400     611.0000     626.4200     626.3500
          22     9.765600     632.0000     625.6600     625.5900
          23     9.777900     661.0000     624.9100     624.8400
          24     9.790100     617.0000     624.1600     624.0900
          25     9.802400     633.0000     623.4100     623.3400
          26     9.814600     652.0000     622.6700     622.5900
          27     9.826900     599.0000     621.9300     621.8500
          28     9.839100     619.0000     621.1900     621.1100
          29     9.851400     660.0000     620.4600     620.3800
          30     9.863600     620.0000     619.7300     619.6500
          31     9.875900     626.0000     619.0100     618.9200
          32     9.888100     623.0000     618.2800     618.2000
          33     9.900400     629.0000     617.5700     617.4800
          34     9.912600     659.0000     616.8500     616.7600
          35     9.924900     570.0000     616.1400     616.0500
          36     9.937100     627.0000     615.4300     615.3400
          37     9.949400     600.0000     614.7300     614.6400
          38     9.961600     583.0000     614.0300     613.9400
          39     9.973900     601.0000     613.3400     613.2400
          40     9.986100     626.0000     612.6400     612.5500
          41     9.998400     594.0000     611.9600     611.8600
          42    10.010600     617.0000     611.2700     611.1700
          43    10.022900     634.0000     610.5900     610.4900
          44    10.035100     643.0000     609.9100     609.8100
          45    10.047400     599.0000     609.2400     609.1300
          46    10.059600     631.0000     608.5700     608.4600
          47    10.071900     574.0000     607.9000     607.7900
          48    10.084100     606.0000     607.2400     607.1200
          49    10.096400     606.0000     606.5800     606.4600
          50    10.108600     608.0000     605.9300     605.8000
          51    10.120900     631.0000     605.2800     605.1500
          52    10.133100     584.0000     604.6300     604.5000
          53    10.145400     566.0000     603.9800     603.8500
          54    10.157700     632.0000     603.3500     603.2100
          55    10.169900     571.0000     602.7100     602.5700
          56    10.182200     604.0000     602.0800     601.9300
          57    10.194400     611.0000     601.4500     601.3000
          58    10.206700     653.0000     600.8200     600.6700
          59    10.218900     615.0000     600.2000     600.0400
          60    10.231200     618.0000     599.5800     599.4200
          61    10.243400     590.0000     598.9700     598.8000
          62    10.255700     573.0000     598.3600     598.1800
          63    10.267900     588.0000     597.7500     597.5700
          64    10.280200     591.0000     597.1500     596.9600
          65    10.292400     622.0000     596.5500     596.3500
          66    10.304700     584.0000     595.9500     595.7500
          67    10.316900     590.0000     595.3600     595.1500
          68    10.329200     581.0000     594.7700     594.5500
          69    10.341400     604.0000     594.1900     593.9600
          70    10.353700     567.0000     593.6100     593.3700
          71    10.365900     603.0000     593.0300     592.7800
          72    10.378200     611.0000     592.4600     592.2000
          73    10.390400     565.0000     591.8900     591.6200
          74    10.402700     631.0000     591.3300     591.0400
          75    10.414900     560.0000     590.7700     590.4700
          76    10.427200     634.0000     590.2200     589.9000
          77    10.439400     625.0000     589.6700     589.3300
          78    10.451700     669.0000     589.1200     588.7600
          79    10.463900     594.0000     588.5800     588.2000
          80    10.476200     567.0000     588.0500     587.6400
          81    10.488400     589.0000     587.5200     587.0900
          82    10.500700     601.0000     586.9900     586.5300
          83    10.512900     558.0000     586.4800     585.9800
          84    10.525200     578.0000     585.9700     585.4400
          85    10.537400     610.0000     585.4700     584.8900
          86    10.549700     568.0000     584.9700     584.3500
          87    10.561900     602.0000     584.4900     583.8100
          88    10.574200     582.0000     584.0200     583.2800
          89    10.586400     576.0000     583.5700     582.7400
          90    10.598700     616.0000     583.1300     582.2100
          91    10.610900     587.0000     582.7100     581.6900
          92    10.623200     587.0000     582.2700     581.1600
          93    10.635400     604.0000     581.8900     580.6400
          94    10.647700     578.0000     581.5600     580.1200
          95    10.659900     568.0000     581.2800     579.6000
          96    10.672200     562.0000     581.0600     579.0900
          97    10.684400     600.0000     580.9400     578.5800
          98    10.696700     586.0000     580.9400     578.0700
          99    10.708900     562.0000     581.1000     577.5600
         100    10.721200     628.0000     581.4900     577.0600
         101    10.733400     577.0000     582.1800     576.5500
         102    10.745700     582.0000     583.2600     576.0500
         103    10.757900     599.0000     584.8100     575.5600
         104    10.770200     579.0000     586.9700     575.0600
         105    10.782400     575.0000     589.9300     574.5700
         106    10.794700     547.0000     594.0400     574.0800
         107    10.807000     578.0000     599.7600     573.5900
         108    10.819200     619.0000     607.6100     573.1100
         109    10.831500     606.0000     618.4200     572.6200
         110    10.843700     633.0000     633.4100     572.1400
         111    10.856000     653.0000     653.2000     571.6600
         112    10.868200     704.0000     674.0000     571.1900
         113    10.880500     670.0000     688.5900     570.7100
         114    10.892700     698.0000     698.0500     570.2400
         115    10.905000     708.0000     703.7800     569.7700
         116    10.917200     723.0000     701.8800     569.3000
         117    10.929500     695.0000     685.5400     568.8400
         118    10.941700     646.0000     657.2300     568.3700
         119    10.954000     631.0000     629.7700     567.9100
         120    10.966200     611.0000     605.6600     567.4500
         121    10.978500     557.0000     588.6500     566.9900
         122    10.990700     555.0000     579.5900     566.5400
         123    11.003000     562.0000     574.6800     566.0800
         124    11.015200     526.0000     571.7800     565.6300
         125    11.027500     576.0000     569.8400     565.1800
         126    11.039700     579.0000     568.4100     564.7300
         127    11.052000     561.0000     567.2800     564.2800
         128    11.064200     547.0000     566.3300     563.8400
         129    11.076500     513.0000     565.5100     563.3900
         130    11.088700     592.0000     564.7700     562.9500
         131    11.101000     534.0000     564.1000     562.5100
         132    11.113200     571.0000     563.4700     562.0700
         133    11.125500     539.0000     562.8800     561.6400
         134    11.137700     602.0000     562.3100     561.2000
         135    11.150000     558.0000     561.7700     560.7700
         136    11.162200     554.0000     561.2500     560.3300
         137    11.174500     569.0000     560.7400     559.9000
         138    11.186700     557.0000     560.2400     559.4800
         139    11.199000     548.0000     559.7500     559.0500
         140    11.211200     533.0000     559.2700     558.6200
         141    11.223500     505.0000     558.8000     558.2000
         142    11.235700     548.0000     558.3400     557.7700
         143    11.248000     582.0000     557.8800     557.3500
         144    11.260200     598.0000     557.4300     556.9300
         145    11.272500     564.0000     556.9800     556.5100
         146    11.284700     539.0000     556.5300     556.1000
         147    11.297000     552.0000     556.0900     555.6800
         148    11.309200     588.0000     555.6600     555.2700
         149    11.321500     539.0000     555.2200     554.8500
         150    11.333700     544.0000     554.7900     554.4400
         151    11.346000     581.0000     554.3700     554.0300
         152    11.358200     549.0000     553.9400     553.6200
         153    11.370500     581.0000     553.5200     553.2100
         154    11.382700     537.0000     553.1000     552.8100
         155    11.395000     546.0000     552.6800     552.4000
         156    11.407200     535.0000     552.2700     552.0000
         157    11.419500     592.0000     551.8500     551.5900
         158    11.431800     544.0000     551.4400     551.1900
         159    11.444000     560.0000     551.0300     550.7900
         160    11.456300     571.0000     550.6200     550.3900
         161    11.468500     531.0000     550.2200     549.9900
         162    11.480800     567.0000     549.8100     549.5900
         163    11.493000     559.0000     549.4100     549.1900
         164    11.505300     592.0000     549.0100     548.8000
         165    11.517500     525.0000     548.6100     548.4000
         166    11.529800     505.0000     548.2100     548.0100
         167    11.542000     518.0000     547.8100     547.6200
         168    11.554300     563.0000     547.4100     547.2200
         169    11.566500     545.0000     547.0200     546.8300
         170    11.578800     535.0000     546.6200     546.4400
         171    11.591000     553.0000     546.2300     546.0600
         172    11.603300     580.0000     545.8400     545.6700
         173    11.615500     555.0000     545.4500     545.2800
         174    11.627800     557.0000     545.0600     544.8900
         175    11.640000     539.0000     544.6700     544.5100
         176    11.652300     546.0000     544.2800     544.1200
         177    11.664500     566.0000     543.8900     543.7400
         178    11.676800     558.0000     543.5100     543.3600
         179    11.689000     532.0000     543.1200     542.9800
         180    11.701300     552.0000     542.7400     542.5900
         181    11.713500     538.0000     542.3600     542.2100
         182    11.725800     517.0000     541.9800     541.8300
         183    11.738000     537.0000     541.5900     541.4600
         184    11.750300     539.0000     541.2100     541.0800
         185    11.762500     502.0000     540.8400     540.7000
         186    11.774800     545.0000     540.4600     540.3200
         187    11.787000     541.0000     540.0800     539.9500
         188    11.799300     558.0000     539.7000     539.5700
         189    11.811500     516.0000     539.3300     539.2000
         190    11.823800     561.0000     538.9500     538.8200
         191    11.836000     566.0000     538.5800     538.4500
         192    11.848300     512.0000     538.2000     538.0800
         193    11.860500     547.0000     537.8300     537.7100
         194    11.872800     552.0000     537.4600     537.3400
         195    11.885000     554.0000     537.0900     536.9600
         196    11.897300     556.0000     536.7200     536.5900
         197    11.909500     545.0000     536.3500     536.2300
         198    11.921800     580.0000     535.9800     535.8600
         199    11.934000     549.0000     535.6100     535.4900
         200    11.946300     514.0000     535.2400     535.1200
         201    11.958500     577.0000     534.8700     534.7500
         202    11.970800     538.0000     534.5000     534.3900
         203    11.983000     562.0000     534.1400     534.0200
         204    11.995300     532.0000     533.7700     533.6600
         205    12.007500     533.0000     533.4100     533.2900
         206    12.019800     507.0000     533.0400     532.9300
         207    12.032000     539.0000     532.6800     532.5600
         208    12.044300     532.0000     532.3100     532.2000
         209    12.056500     556.0000     531.9500     531.8400
         210    12.068800     544.0000     531.5900     531.4800
         211    12.081100     515.0000     531.2300     531.1100
         212    12.093300     527.0000     530.8700     530.7500
         213    12.105600     515.0000     530.5100     530.3900
         214    12.117800     555.0000     530.1400     530.0300
         215    12.130100     552.0000     529.7900     529.6700
         216    12.142300     541.0000     529.4300     529.3100
         217    12.154600     532.0000     529.0700     528.9500
         218    12.166800     532.0000     528.7100     528.5900
         219    12.179100     527.0000     528.3500     528.2400
         220    12.191300     516.0000     527.9900     527.8800
         221    12.203600     531.0000     527.6400     527.5200
         222    12.215800     533.0000     527.2800     527.1700
         223    12.228100     544.0000     526.9200     526.8100
         224    12.240300     528.0000     526.5700     526.4500
         225    12.252600     533.0000     526.2100     526.1000
         226    12.264800     539.0000     525.8600     525.7400
         227    12.277100     516.0000     525.5100     525.3900
         228    12.289300     517.0000     525.1500     525.0300
         229    12.301600     542.0000     524.8000     524.6800
         230    12.313800     517.0000     524.4500     524.3300
         231    12.326100     536.0000     524.0900     523.9700
         232    12.338300     498.0000     523.7400     523.6200
         233    12.350600     532.0000     523.3900     523.2700
         234    12.362800     536.0000     523.0400     522.9200
         235    12.375100     571.0000     522.6900     522.5600
         236    12.387300     538.0000     522.3400     522.2100
         237    12.399600     525.0000     521.9900     521.8600
         238    12.411800     541.0000     521.6400     521.5100
         239    12.424100     481.0000     521.2900     521.1600
         240    12.436300     524.0000     520.9400     520.8100
         241    12.448600     475.0000     520.5900     520.4600
         242    12.460800     515.0000     520.2400     520.1100
         243    12.473100     512.0000     519.9000     519.7600
         244    12.485300     508.0000     519.5500     519.4100
         245    12.497600     546.0000     519.2000     519.0700
         246    12.509800     528.0000     518.8600     518.7200
         247    12.522100     514.0000     518.5100     518.3700
         248    12.534300     498.0000     518.1600     518.0200
         249    12.546600     507.0000     517.8200     517.6800
         250    12.558800     546.0000     517.4700     517.3300
         251    12.571100     499.0000     517.1300     516.9800
         252    12.583300     536.0000     516.7900     516.6400
         253    12.595600     507.0000     516.4400     516.2900
         254    12.607800     522.0000     516.1000     515.9500
         255    12.620100     543.0000     515.7600     515.6000
         256    12.632300     509.0000     515.4100     515.2600
         257    12.644600     477.0000     515.0700     514.9100
         258    12.656800     485.0000     514.7300     514.5700
         259    12.669100     532.0000     514.3900     514.2200
         260    12.681300     509.0000     514.0500     513.8800
         261    12.693600     543.0000     513.7100     513.5400
         262    12.705900     509.0000     513.3700     513.1900
         263    12.718100     507.0000     513.0300     512.8500
         264    12.730400     486.0000     512.6900     512.5100
         265    12.742600     579.0000     512.3500     512.1700
         266    12.754900     498.0000     512.0100     511.8200
         267    12.767100     516.0000     511.6800     511.4800
         268    12.779400     502.0000     511.3400     511.1400
         269    12.791600     545.0000     511.0000     510.8000
         270    12.803900     522.0000     510.6700     510.4600
         271    12.816100     490.0000     510.3300     510.1200
         272    12.828400     544.0000     510.0000     509.7800
         273    12.840600     522.0000     509.6600     509.4400
         274    12.852900     455.0000     509.3300     509.1000
         275    12.865100     472.0000     508.9900     508.7600
         276    12.877400     524.0000     508.6600     508.4300
         277    12.889600     498.0000     508.3300     508.0900
         278    12.901900     507.0000     508.0000     507.7500
         279    12.914100     462.0000     507.6700     507.4100
         280    12.926400     548.0000     507.3400     507.0700
         281    12.938600     508.0000     507.0100     506.7400
         282    12.950900     494.0000     506.6800     506.4000
         283    12.963100     486.0000     506.3500     506.0600
         284    12.975400     521.0000     506.0200     505.7300
         285    12.987600     515.0000     505.7000     505.3900
         286    12.999900     491.0000     505.3700     505.0600
         287    13.012100     494.0000     505.0500     504.7200
         288    13.024400     474.0000     504.7200     504.3900
         289    13.036600     478.0000     504.4000     504.0500
         290    13.048900     494.0000     504.0800     503.7200
         291    13.061100     484.0000     503.7600     503.3800
         292    13.073400     498.0000     503.4400     503.0500
         293    13.085600     477.0000     503.1200     502.7200
         294    13.097900     503.0000     502.8000     502.3800
         295    13.110100     543.0000     502.4900     502.0500
         296    13.122400     498.0000     502.1800     501.7200
         297    13.134600     538.0000     501.8600     501.3900
         298    13.146900     503.0000     501.5500     501.0600
         299    13.159100     503.0000     501.2500     500.7300
         300    13.171400     478.0000     500.9400     500.4000
         301    13.183600     538.0000     500.6400     500.0600
         302    13.195900     501.0000     500.3400     499.7300
         303    13.208100     494.0000     500.0500     499.4100
         304    13.220400     539.0000     499.7500     499.0800
         305    13.232600     488.0000     499.4600     498.7500
         306    13.244900     481.0000     499.1800     498.4200
         307    13.257100     508.0000     498.9000     498.0900
         308    13.269400     503.0000     498.6200     497.7600
         309    13.281600     499.0000     498.3600     497.4300
         310    13.293900     508.0000     498.0900     497.1100
         311    13.306100     468.0000     497.8400     496.7800
         312    13.318400     482.0000     497.6000     496.4500
         313    13.330600     490.0000     497.3700     496.1300
         314    13.342900     495.0000     497.1600     495.8000
         315    13.355100     498.0000     496.9700     495.4800
         316    13.367400     526.0000     496.8000     495.1500
         317    13.379700     519.0000     496.6600     494.8300
         318    13.391900     507.0000     496.5500     494.5000
         319    13.404200     494.0000     496.5000     494.1800
         320    13.416400     494.0000     496.5100     493.8600
         321    13.428700     499.0000     496.6100     493.5300
         322    13.440900     440.0000     496.8300     493.2100
         323    13.453200     499.0000     497.2200     492.8900
         324    13.465400     528.0000     497.8600     492.5700
         325    13.477700     503.0000     498.5800     492.2500
         326    13.489900     508.0000     499.9700     491.9300
         327    13.502200     502.0000     502.0200     491.6100
         328    13.514400     485.0000     504.9900     491.2900
         329    13.526700     503.0000     509.1900     490.9700
         330    13.538900     515.0000     515.0700     490.6500
         331    13.551200     535.0000     523.2600     490.3300
         332    13.563400     551.0000     534.6100     490.0100
         333    13.575700     540.0000     550.3200     489.6900
         334    13.587900     550.0000     571.9600     489.3800
         335    13.600200     582.0000     599.8500     489.0600
         336    13.612400     654.0000     629.5500     488.7400
         337    13.624700     637.0000     653.9900     488.4300
         338    13.636900     737.0000     673.7000     488.1100
         339    13.649200     666.0000     689.5400     487.8000
         340    13.661400     687.0000     692.7300     487.4800
         341    13.673700     686.0000     673.3600     487.1700
         342    13.685900     655.0000     637.1600     486.8600
         343    13.698200     568.0000     601.1300     486.5400
         344    13.710400     566.0000     568.0600     486.2300
         345    13.722700     514.0000     538.3000     485.9200
         346    13.734900     522.0000     517.5800     485.6100
         347    13.747200     530.0000     505.6800     485.3000
         348    13.759400     507.0000     498.9700     484.9900
         349    13.771700     468.0000     494.9300     484.6800
         350    13.783900     490.0000     492.2600     484.3700
         351    13.796200     509.0000     490.3700     484.0600
         352    13.808400     448.0000     488.9500     483.7500
         353    13.820700     502.0000     487.8200     483.4400
         354    13.832900     443.0000     486.8800     483.1300
         355    13.845200     454.0000     486.0900     482.8300
         356    13.857400     473.0000     485.4000     482.5200
         357    13.869700     459.0000     484.7900     482.2100
         358    13.881900     491.0000     484.2300     481.9100
         359    13.894200     469.0000     483.7200     481.6000
         360    13.906400     476.0000     483.2400     481.3000
         361    13.918700     479.0000     482.8000     481.0000
         362    13.930900     464.0000     482.3900     480.6900
         363    13.943200     483.0000     481.9900     480.3900
         364    13.955400     481.0000     481.6200     480.0900
         365    13.967700     512.0000     481.2700     479.7900
         366    13.979900     449.0000     480.9400     479.4900
         367    13.992200     462.0000     480.6300     479.1900
         368    14.004500     472.0000     480.3400     478.8900
         369    14.016700     488.0000     480.0900     478.5900
         370    14.029000     490.0000     479.8700     478.2900
         371    14.041200     494.0000     479.7000     477.9900
         372    14.053500     493.0000     479.6000     477.6900
         373    14.065700     511.0000     479.5900     477.4000
         374    14.078000     464.0000     479.7000     477.1000
         375    14.090200     483.0000     479.9800     476.8000
         376    14.102500     477.0000     480.4700     476.5100
         377    14.114700     467.0000     481.2500     476.2200
         378    14.127000     495.0000     482.4200     475.9200
         379    14.139200     492.0000     484.1100     475.6300
         380    14.151500     506.0000     486.4100     475.3400
         381    14.163700     496.0000     489.2800     475.0400
         382    14.176000     514.0000     492.3500     474.7500
         383    14.188200     506.0000     495.0700     474.4600
         384    14.200500     502.0000     497.2500     474.1700
         385    14.212700     547.0000     498.7100     473.8800
         386    14.225000     504.0000     498.7600     473.5900
         387    14.237200     502.0000     496.6900     473.3100
         388    14.249500     554.0000     492.9100     473.0200
         389    14.261700     506.0000     488.6200     472.7300
         390    14.274000     476.0000     484.5000     472.4500
         391    14.286200     476.0000     480.7300     472.1600
         392    14.298500     468.0000     477.7300     471.8700
         393    14.310700     475.0000     475.6300     471.5900
         394    14.323000     453.0000     474.2400     471.3100
         395    14.335200     480.0000     473.2800     471.0200
         396    14.347500     522.0000     472.5700     470.7400
         397    14.359700     475.0000     472.0100     470.4600
         398    14.372000     470.0000     471.5500     470.1800
         399    14.384200     506.0000     471.1400     469.9000
         400    14.396500     458.0000     470.7700     469.6200
         401    14.408700     481.0000     470.4400     469.3400
         402    14.421000     458.0000     470.1300     469.0600
         403    14.433200     481.0000     469.8400     468.7900
         404    14.445500     492.0000     469.5600     468.5100
         405    14.457700     469.0000     469.3000     468.2300
         406    14.470000     488.0000     469.0600     467.9600
         407    14.482200     467.0000     468.8400     467.6800
         408    14.494500     490.0000     468.6300     467.4100
         409    14.506700     491.0000     468.4400     467.1400
         410    14.519000     476.0000     468.2700     466.8700
         411    14.531200     474.0000     468.1200     466.5900
         412    14.543500     480.0000     468.0000     466.3200
         413    14.555700     433.0000     467.8900     466.0500
         414    14.568000     459.0000     467.7900     465.7800
         415    14.580200     452.0000     467.7100     465.5200
         416    14.592500     429.0000     467.6300     465.2500
         417    14.604700     482.0000     467.5400     464.9800
         418    14.617000     483.0000     467.4300     464.7100
         419    14.629200     495.0000     467.2700     464.4500
         420    14.641500     467.0000     467.0700     464.1800
         421    14.653800     460.0000     466.8000     463.9200
         422    14.666000     465.0000     466.4800     463.6600
         423    14.678300     470.0000     466.0900     463.3900
         424    14.690500     450.0000     465.6600     463.1300
         425    14.702800     448.0000     465.1900     462.8700
         426    14.715000     462.0000     464.7200     462.6100
         427    14.727300     440.0000     464.2400     462.3500
         428    14.739500     460.0000     463.7800     462.0900
         429    14.751800     424.0000     463.3400     461.8300
         430    14.764000     442.0000     462.9200     461.5800
         431    14.776300     424.0000     462.5200     461.3200
         432    14.788500     457.0000     462.1500     461.0600
         433    14.800800     447.0000     461.8000     460.8100
         434    14.813000     444.0000     461.4600     460.5600
         435    14.825300     464.0000     461.1300     460.3000
         436    14.837500     480.0000     460.8200     460.0500
         437    14.849800     449.0000     460.5300     459.8000
         438    14.862000     448.0000     460.2300     459.5500
         439    14.874300     434.0000     459.9500     459.3000
         440    14.886500     464.0000     459.6800     459.0500
         441    14.898800     452.0000     459.4100     458.8000
         442    14.911000     446.0000     459.1500     458.5500
         443    14.923300     429.0000     458.9000     458.3100
         444    14.935500     435.0000     458.6500     458.0600
         445    14.947800     443.0000     458.4100     457.8100
         446    14.960000     476.0000     458.1700     457.5700
         447    14.972300     469.0000     457.9400     457.3300
         448    14.984500     466.0000     457.7200     457.0800
         449    14.996800     453.0000     457.5100     456.8400
         450    15.009000     453.0000     457.3100     456.6000
         451    15.021300     443.0000     457.1100     456.3600
         452    15.033500     478.0000     456.9300     456.1200
         453    15.045800     471.0000     456.7500     455.8800
         454    15.058000     474.0000     456.5900     455.6500
         455    15.070300     470.0000     456.4300     455.4100
         456    15.082500     478.0000     456.2800     455.1700
         457    15.094800     434.0000     456.1200     454.9400
         458    15.107000     501.0000     455.9600     454.7000
         459    15.119300     477.0000     455.7900     454.4700
         460    15.131500     453.0000     455.6000     454.2400
         461    15.143800     462.0000     455.3800     454.0100
         462    15.156000     451.0000     455.1400     453.7700
         463    15.168300     455.0000     454.8700     453.5400
         464    15.180500     496.0000     454.5800     453.3200
         465    15.192800     428.0000     454.2700     453.0900
         466    15.205000     453.0000     453.9500     452.8600
         467    15.217300     462.0000     453.6200     452.6300
         468    15.229500     474.0000     453.3000     452.4100
         469    15.241800     431.0000     452.9800     452.1800
         470    15.254000     469.0000     452.6800     451.9600
         471    15.266300     477.0000     452.3800     451.7400
         472    15.278600     480.0000     452.1000     451.5100
         473    15.290800     448.0000     451.8200     451.2900
         474    15.303100     478.0000     451.5500     451.0700
         475    15.315300     428.0000     451.3000     450.8500
         476    15.327600     432.0000     451.0400     450.6300
         477    15.339800     412.0000     450.8000     450.4100
         478    15.352100     472.0000     450.5500     450.2000
         479    15.364300     434.0000     450.3200     449.9800
         480    15.376600     441.0000     450.0800     449.7700
         481    15.388800     483.0000     449.8500     449.5500
         482    15.401100     455.0000     449.6300     449.3400
         483    15.413300     443.0000     449.4000     449.1300
         484    15.425600     399.0000     449.1800     448.9100
         485    15.437800     467.0000     448.9600     448.7000
         486    15.450100     413.0000     448.7400     448.4900
         487    15.462300     442.0000     448.5200     448.2900
         488    15.474600     421.0000     448.3100     448.0800
         489    15.486800     435.0000     448.0900     447.8700
         490    15.499100     470.0000     447.8800     447.6600
         491    15.511300     453.0000     447.6700     447.4600
         492    15.523600     449.0000     447.4600     447.2500
         493    15.535800     457.0000     447.2500     447.0500
         494    15.548100     490.0000     447.0500     446.8500
         495    15.560300     463.0000     446.8400     446.6500
         496    15.572600     434.0000     446.6400     446.4400
         497    15.584800     471.0000     446.4300     446.2400
         498    15.597100     463.0000     446.2300     446.0500
         499    15.609300     463.0000     446.0300     445.8500
         500    15.621600     418.0000     445.8300     445.6500
         501    15.633800     447.0000     445.6300     445.4500
         502    15.646100     458.0000     445.4300     445.2600
         503    15.658300     431.0000     445.2400     445.0600
         504    15.670600     457.0000     445.0400     444.8700
         505    15.682800     427.0000     444.8500     444.6800
         506    15.695100     434.0000     444.6600     444.4900
         507    15.707300     458.0000     444.4600     444.2900
         508    15.719600     424.0000     444.2700     444.1000
         509    15.731800     459.0000     444.0800     443.9200
         510    15.744100     445.0000     443.8900     443.7300
         511    15.756300     461.0000     443.7100     443.5400
         512    15.768600     400.0000     443.5200     443.3500
         513    15.780800     420.0000     443.3300     443.1700
         514    15.793100     459.0000     443.1500     442.9800
         515    15.805300     475.0000     442.9600     442.8000
         516    15.817600     478.0000     442.7800     442.6200
         517    15.829800     447.0000     442.6000     442.4400
         518    15.842100     486.0000     442.4200     442.2500
         519    15.854300     467.0000     442.2400     442.0700
         520    15.866600     469.0000     442.0600     441.9000
         521    15.878800     438.0000     441.8800     441.7200
         522    15.891100     434.0000     441.7000     441.5400
         523    15.903300     447.0000     441.5300     441.3600
         524    15.915600     493.0000     441.3500     441.1900
         525    15.927900     436.0000     441.1800     441.0100
         526    15.940100     473.0000     441.0100     440.8400
         527    15.952400     442.0000     440.8400     440.6700
         528    15.964600     430.0000     440.6600     440.5000
         529    15.976900     459.0000     440.4900     440.3200
         530    15.989100     418.0000     440.3300     440.1500
         531    16.001400     431.0000     440.1600     439.9900
         532    16.013600     436.0000     439.9900     439.8200
         533    16.025900     466.0000     439.8300     439.6500
         534    16.038100     424.0000     439.6600     439.4800
         535    16.050400     486.0000     439.5000     439.3200
         536    16.062600     454.0000     439.3300     439.1500
         537    16.074900     439.0000     439.1700     438.9900
         538    16.087100     456.0000     439.0100     438.8300
         539    16.099400     433.0000     438.8500     438.6700
         540    16.111600     479.0000     438.6900     438.5000
         541    16.123900     445.0000     438.5400     438.3400
         542    16.136100     422.0000     438.3800     438.1900
         543    16.148400     446.0000     438.2200     438.0300
         544    16.160600     440.0000     438.0700     437.8700
         545    16.172900     412.0000     437.9200     437.7100
         546    16.185100     422.0000     437.7600     437.5600
         547    16.197400     451.0000     437.6100     437.4000
         548    16.209600     467.0000     437.4600     437.2500
         549    16.221900     423.0000     437.3100     437.1000
         550    16.234100     447.0000     437.1700     436.9500
         551    16.246400     436.0000     437.0200     436.7900
         552    16.258600     442.0000     436.8700     436.6400
         553    16.270900     423.0000     436.7300     436.5000
         554    16.283100     400.0000     436.5900     436.3500
         555    16.295400     438.0000     436.4400     436.2000
         556    16.307600     437.0000     436.3000     436.0500
         557    16.319900     450.0000     436.1600     435.9100
         558    16.332100     427.0000     436.0300     435.7600
         559    16.344400     428.0000     435.8900     435.6200
         560    16.356600     482.0000     435.7500     435.4800
         561    16.368900     456.0000     435.6200     435.3400
         562    16.381100     454.0000     435.4900     435.1900
         563    16.393400     469.0000     435.3500     435.0500
         564    16.405600     417.0000     435.2200     434.9100
         565    16.417900     444.0000     435.1000     434.7800
         566    16.430100     419.0000     434.9700     434.6400
         567    16.442400     445.0000     434.8400     434.5000
         568    16.454600     466.0000     434.7200     434.3700
         569    16.466900     475.0000     434.5900     434.2300
         570    16.479100     403.0000     434.4700     434.1000
         571    16.491400     435.0000     434.3500     433.9700
         572    16.503600     430.0000     434.2400     433.8300
         573    16.515900     479.0000     434.1200     433.7000
         574    16.528100     416.0000     434.0100     433.5700
         575    16.540400     422.0000     433.9000     433.4400
         576    16.552600     426.0000     433.7900     433.3100
         577    16.564900     409.0000     433.6800     433.1900
         578    16.577200     426.0000     433.5800     433.0600
         579    16.589400     400.0000     433.4800     432.9300
         580    16.601700     401.0000     433.3900     432.8100
         581    16.613900     412.0000     433.2900     432.6800
         582    16.626200     417.0000     433.2100     432.5600
         583    16.638400     438.0000     433.1200     432.4400
         584    16.650700     414.0000     433.0500     432.3200
         585    16.662900     451.0000     432.9800     432.1900
         586    16.675200     453.0000     432.9100     432.0700
         587    16.687400     449.0000     432.8600     431.9600
         588    16.699700     439.0000     432.8100     431.8400
         589    16.711900     454.0000     432.7700     431.7200
         590    16.724200     437.0000     432.7500     431.6000
         591    16.736400     458.0000     432.7500     431.4900
         592    16.748700     437.0000     432.7600     431.3700
         593    16.760900     440.0000     432.8000     431.2600
         594    16.773200     456.0000     432.8700     431.1500
         595    16.785400     440.0000     432.9800     431.0300
         596    16.797700     418.0000     433.1400     430.9200
         597    16.809900     446.0000     433.3800     430.8100
         598    16.822200     443.0000     433.7100     430.7000
         599    16.834400     403.0000     434.1800     430.5900
         600    16.846700     450.0000     434.8500     430.4900
         601    16.858900     426.0000     435.7900     430.3800
         602    16.871200     444.0000     437.1400     430.2700
         603    16.883400     416.0000     439.1000     430.1700
         604    16.895700     454.0000     441.9600     430.0600
         605    16.907900     406.0000     446.1100     429.9600
         606    16.920200     471.0000     452.1000     429.8500
         607    16.932400     428.0000     460.6700     429.7500
         608    16.944700     430.0000     473.0100     429.6500
         609    16.956900     505.0000     490.9600     429.5500
         610    16.969200     483.0000     516.6200     429.4500
         611    16.981400     483.0000     550.5900     429.3500
         612    16.993700     595.0000     588.5300     429.2500
         613    17.005900     638.0000     623.1600     429.1600
         614    17.018200     615.0000     654.2200     429.0600
         615    17.030400     688.0000     683.1500     428.9600
         616    17.042700     649.0000     698.2300     428.8700
         617    17.054900     681.0000     682.0000     428.7800
         618    17.067200     617.0000     639.7900     428.6800
         619    17.079400     601.0000     597.1100     428.5900
         620    17.091700     531.0000     563.1300     428.5000
         621    17.103900     492.0000     525.7300     428.4100
         622    17.116200     503.0000     490.3600     428.3200
         623    17.128400     497.0000     465.5200     428.2300
         624    17.140700     485.0000     451.1800     428.1400
         625    17.152900     470.0000     443.2400     428.0500
         626    17.165200     447.0000     438.6700     427.9600
         627    17.177400     432.0000     435.8600     427.8800
         628    17.189700     395.0000     434.0100     427.7900
         629    17.201900     428.0000     432.7200     427.7100
         630    17.214200     448.0000     431.7800     427.6300
         631    17.226500     410.0000     431.0500     427.5400
         632    17.238700     419.0000     430.4800     427.4600
         633    17.251000     438.0000     430.0200     427.3800
         634    17.263200     402.0000     429.6200     427.3000
         635    17.275500     440.0000     429.2800     427.2200
         636    17.287700     464.0000     428.9900     427.1400
         637    17.300000     450.0000     428.7200     427.0600
         638    17.312200     433.0000     428.4900     426.9800
         639    17.324500     422.0000     428.2700     426.9100
         640    17.336700     455.0000     428.0800     426.8300
         641    17.349000     451.0000     427.9000     426.7500
         642    17.361200     405.0000     427.7400     426.6800
         643    17.373500     479.0000     427.5900     426.6100
         644    17.385700     477.0000     427.4400     426.5300
         645    17.398000     435.0000     427.3100     426.4600
         646    17.410200     440.0000     427.1900     426.3900
         647    17.422500     412.0000     427.0700     426.3200
         648    17.434700     414.0000     426.9500     426.2500
         649    17.447000     425.0000     426.8400     426.1800
         650    17.459200     426.0000     426.7400     426.1100
         651    17.471500     458.0000     426.6400     426.0400
         652    17.483700     447.0000     426.5500     425.9700
         653    17.496000     449.0000     426.4500     425.9100
         654    17.508200     432.0000     426.3600     425.8400
         655    17.520500     479.0000     426.2800     425.7800
         656    17.532700     426.0000     426.1900     425.7100
         657    17.545000     414.0000     426.1100     425.6500
         658    17.557200     415.0000     426.0300     425.5800
         659    17.569500     433.0000     425.9500     425.5200
         660    17.581700     417.0000     425.8800     425.4600
         661    17.594000     434.0000     425.8000     425.4000
         662    17.606200     425.0000     425.7300     425.3400
         663    17.618500     415.0000     425.6600     425.2800
         664    17.630700     402.0000     425.5900     425.2200
         665    17.643000     422.0000     425.5200     425.1600
         666    17.655200     432.0000     425.4600     425.1000
         667    17.667500     436.0000     425.3900     425.0500
         668    17.679700     439.0000     425.3300     424.9900
         669    17.692000     470.0000     425.2600     424.9400
         670    17.704200     433.0000     425.2000     424.8800
         671    17.716500     441.0000     425.1400     424.8300
         672    17.728700     435.0000     425.0800     424.7700
         673    17.741000     392.0000     425.0200     424.7200
         674    17.753200     421.0000     424.9600     424.6700
         675    17.765500     433.0000     424.9100     424.6200
         676    17.777700     426.0000     424.8500     424.5700
         677    17.790000     455.0000     424.8000     424.5100
         678    17.802200     451.0000     424.7400     424.4700
         679    17.814500     424.0000     424.6900     424.4200
         680    17.826700     434.0000     424.6400     424.3700
         681    17.839000     466.0000     424.5900     424.3200
         682    17.851300     435.0000     424.5400     424.2700
         683    17.863500     398.0000     424.4900     424.2300
         684    17.875800     430.0000     424.4400     424.1800
         685    17.888000     437.0000     424.3900     424.1400
         686    17.900300     422.0000     424.3500     424.0900
         687    17.912500     416.0000     424.3000     424.0500
         688    17.924800     417.0000     424.2600     424.0000
         689    17.937000     403.0000     424.2100     423.9600
         690    17.949300     434.0000     424.1700     423.9200
         691    17.961500     423.0000     424.1300     423.8800
         692    17.973800     398.0000     424.0900     423.8400
         693    17.986000     407.0000     424.0500     423.8000
         694    17.998300     399.0000     424.0100     423.7600
         695    18.010500     464.0000     423.9700     423.7200
         696    18.022800     439.0000     423.9300     423.6800
         697    18.035000     411.0000     423.9000     423.6400
         698    18.047300     407.0000     423.8600     423.6000
         699    18.059500     401.0000     423.8300     423.5700
         700    18.071800     414.0000     423.7900     423.5300
         701    18.084000     427.0000     423.7600     423.5000
         702    18.096300     406.0000     423.7300     423.4600
         703    18.108500     443.0000     423.7000     423.4300
         704    18.120800     418.0000     423.6700     423.3900
         705    18.133000     429.0000     423.6400     423.3600
         706    18.145300     410.0000     423.6100     423.3300
         707    18.157500     428.0000     423.5900     423.2900
         708    18.169800     418.0000     423.5600     423.2600
         709    18.182000     401.0000     423.5400     423.2300
         710    18.194300     429.0000     423.5200     423.2000
         711    18.206500     439.0000     423.5000     423.1700
         712    18.218800     420.0000     423.4900     423.1400
         713    18.231000     422.0000     423.4700     423.1100
         714    18.243300     447.0000     423.4600     423.0800
         715    18.255500     436.0000     423.4600     423.0600
         716    18.267800     437.0000     423.4600     423.0300
         717    18.280000     428.0000     423.4700     423.0000
         718    18.292300     403.0000     423.4800     422.9800
         719    18.304500     396.0000     423.5200     422.9500
         720    18.316800     390.0000     423.5700     422.9200
         721    18.329000     457.0000     423.6500     422.9000
         722    18.341300     418.0000     423.7700     422.8700
         723    18.353500     418.0000     423.9600     422.8500
         724    18.365800     420.0000     424.2200     422.8300
         725    18.378000     434.0000     424.6200     422.8100
         726    18.390300     409.0000     425.2000     422.7800
         727    18.402500     450.0000     426.0100     422.7600
         728    18.414800     453.0000     427.0900     422.7400
         729    18.427000     403.0000     428.3300     422.7200
         730    18.439300     423.0000     429.5300     422.7000
         731    18.451500     422.0000     430.6400     422.6800
         732    18.463800     438.0000     431.6600     422.6600
         733    18.476000     454.0000     432.2800     422.6400
         734    18.488300     430.0000     431.9800     422.6200
         735    18.500600     460.0000     430.8100     422.6000
         736    18.512800     455.0000     429.4900     422.5900
         737    18.525100     421.0000     428.3800     422.5700
         738    18.537300     458.0000     427.2900     422.5500
         739    18.549600     394.0000     426.1600     422.5400
         740    18.561800     382.0000     425.2500     422.5200
         741    18.574100     427.0000     424.6900     422.5100
         742    18.586300     411.0000     424.4100     422.4900
         743    18.598600     406.0000     424.3200     422.4800
         744    18.610800     400.0000     424.3400     422.4600
         745    18.623100     406.0000     424.4500     422.4500
         746    18.635300     444.0000     424.6300     422.4400
         747    18.647600     408.0000     424.9000     422.4200
         748    18.659800     388.0000     425.2500     422.4100
         749    18.672100     413.0000     425.6800     422.4000
         750    18.684300     450.0000     426.2300     422.3900
         751    18.696600     431.0000     426.8700     422.3800
         752    18.708800     454.0000     427.5900     422.3700
         753    18.721100     427.0000     428.3700     422.3600
         754    18.733300     406.0000     429.1400     422.3500
         755    18.745600     403.0000     429.8400     422.3400
         756    18.757800     456.0000     430.3800     422.3300
         757    18.770100     409.0000     430.7000     422.3200
         758    18.782300     435.0000     430.7200     422.3100
         759    18.794600     445.0000     430.4200     422.3000
         760    18.806800     435.0000     429.8600     422.3000
         761    18.819100     423.0000     429.1300     422.2900
         762    18.831300     422.0000     428.3200     422.2800
         763    18.843600     436.0000     427.4900     422.2800
         764    18.855800     421.0000     426.6900     422.2700
         765    18.868100     433.0000     425.9600     422.2600
         766    18.880300     430.0000     425.3500     422.2600
         767    18.892600     413.0000     424.8500     422.2500
         768    18.904800     413.0000     424.4600     422.2500
         769    18.917100     404.0000     424.1400     422.2500
         770    18.929300     383.0000     423.8900     422.2400
         771    18.941600     414.0000     423.6800     422.2400
         772    18.953800     420.0000     423.5100     422.2400
         773    18.966100     443.0000     423.3800     422.2300
         774    18.978300     412.0000     423.2600     422.2300
         775    18.990600     477.0000     423.1700     422.2300
         776    19.002800     421.0000     423.0900     422.2300
         777    19.015100     481.0000     423.0300     422.2200
         778    19.027300     398.0000     422.9800     422.2200
         779    19.039600     398.0000     422.9300     422.2200
         780    19.051800     418.0000     422.8900     422.2200
         781    19.064100     469.0000     422.8600     422.2200
         782    19.076300     422.0000     422.8400     422.2200
         783    19.088600     451.0000     422.8100     422.2200
         784    19.100800     409.0000     422.7900     422.2200
         785    19.113100     417.0000     422.7800     422.2200
         786    19.125300     419.0000     422.7600     422.2200
         787    19.137600     436.0000     422.7400     422.2300
         788    19.149900     440.0000     422.7300     422.2300
         789    19.162100     413.0000     422.7100     422.2300
         790    19.174400     431.0000     422.7000     422.2300
         791    19.186600     449.0000     422.6900     422.2400
         792    19.198900     452.0000     422.6700     422.2400
         793    19.211100     426.0000     422.6600     422.2400
         794    19.223400     443.0000     422.6500     422.2500
         795    19.235600     407.0000     422.6400     422.2500
         796    19.247900     429.0000     422.6300     422.2500
         797    19.260100     409.0000     422.6300     422.2600
         798    19.272400     403.0000     422.6300     422.2600
         799    19.284600     442.0000     422.6200     422.2700
         800    19.296900     438.0000     422.6200     422.2700
         801    19.309100     462.0000     422.6200     422.2800
         802    19.321400     401.0000     422.6200     422.2800
         803    19.333600     412.0000     422.6300     422.2900
         804    19.345900     403.0000     422.6300     422.2900
         805    19.358100     442.0000     422.6300     422.3000
         806    19.370400     444.0000     422.6400     422.3100
         807    19.382600     434.0000     422.6500     422.3100
         808    19.394900     467.0000     422.6500     422.3200
         809    19.407100     405.0000     422.6600     422.3300
         810    19.419400     445.0000     422.6700     422.3300
         811    19.431600     400.0000     422.6800     422.3400
         812    19.443900     456.0000     422.6900     422.3500
         813    19.456100     434.0000     422.7000     422.3600
         814    19.468400     430.0000     422.7100     422.3700
         815    19.480600     415.0000     422.7300     422.3700
         816    19.492900     427.0000     422.7400     422.3800
         817    19.505100     406.0000     422.7600     422.3900
         818    19.517400     445.0000     422.7700     422.4000
         819    19.529600     441.0000     422.7900     422.4100
         820    19.541900     417.0000     422.8100     422.4200
         821    19.554100     452.0000     422.8300     422.4300
         822    19.566400     391.0000     422.8500     422.4400
         823    19.578600     444.0000     422.8800     422.4500
         824    19.590900     409.0000     422.9000     422.4600
         825    19.603100     413.0000     422.9300     422.4700
         826    19.615400     429.0000     422.9700     422.4800
         827    19.627600     426.0000     423.0000     422.4900
         828    19.639900     419.0000     423.0400     422.5000
         829    19.652100     407.0000     423.0800     422.5100
         830    19.664400     448.0000     423.1300     422.5200
         831    19.676600     437.0000     423.1800     422.5300
         832    19.688900     463.0000     423.2400     422.5400
         833    19.701100     411.0000     423.3000     422.5500
         834    19.713400     428.0000     423.3700     422.5600
         835    19.725600     403.0000     423.4400     422.5800
         836    19.737900     426.0000     423.5100     422.5900
         837    19.750100     461.0000     423.5800     422.6000
         838    19.762400     421.0000     423.6500     422.6100
         839    19.774700     422.0000     423.7100     422.6200
         840    19.786900     397.0000     423.7600     422.6400
         841    19.799200     457.0000     423.8100     422.6500
         842    19.811400     464.0000     423.8400     422.6600
         843    19.823700     427.0000     423.8500     422.6700
         844    19.835900     393.0000     423.8700     422.6900
         845    19.848200     407.0000     423.8800     422.7000
         846    19.860400     411.0000     423.8800     422.7100
         847    19.872700     405.0000     423.9000     422.7200
         848    19.884900     396.0000     423.9200     422.7400
         849    19.897200     387.0000     423.9400     422.7500
         850    19.909400     436.0000     423.9800     422.7600
         851    19.921700     419.0000     424.0400     422.7800
         852    19.933900     405.0000     424.1100     422.7900
         853    19.946200     446.0000     424.1900     422.8000
         854    19.958400     415.0000     424.3000     422.8200
         855    19.970700     428.0000     424.4200     422.8300
         856    19.982900     436.0000     424.5700     422.8400
         857    19.995200     418.0000     424.7500     422.8600
         858    20.007400     445.0000     424.9600     422.8700
         859    20.019700     449.0000     425.2100     422.8800
         860    20.031900     455.0000     425.5100     422.9000
         861    20.044200     392.0000     425.8700     422.9100
         862    20.056400     395.0000     426.2900     422.9300
         863    20.068700     465.0000     426.8100     422.9400
         864    20.080900     409.0000     427.4200     422.9500
         865    20.093200     442.0000     428.1700     422.9700
         866    20.105400     414.0000     429.0700     422.9800
         867    20.117700     407.0000     430.1800     423.0000
         868    20.129900     450.0000     431.5700     423.0100
         869    20.142200     419.0000     433.3600     423.0200
         870    20.154400     440.0000     435.7500     423.0400
         871    20.166700     451.0000     439.0300     423.0500
         872    20.178900     408.0000     443.5800     423.0700
         873    20.191200     435.0000     449.7800     423.0800
         874    20.203400     456.0000     457.7200     423.1000
         875    20.215700     434.0000     466.7500     423.1100
         876    20.227900     483.0000     475.3500     423.1200
         877    20.240200     477.0000     483.9200     423.1400
         878    20.252400     477.0000     491.4900     423.1500
         879    20.264700     488.0000     495.8000     423.1700
         880    20.276900     484.0000     493.6900     423.1800
         881    20.289200     471.0000     485.5400     423.2000
         882    20.301400     446.0000     475.8600     423.2100
         883    20.313700     466.0000     467.4400     423.2200
         884    20.325900     422.0000     459.3200     423.2400
         885    20.338200     462.0000     450.5100     423.2500
         886    20.350400     455.0000     442.2500     423.2700
         887    20.362700     431.0000     436.0600     423.2800
         888    20.374900     422.0000     432.0500     423.2900
         889    20.387200     430.0000     429.5800     423.3100
         890    20.399400     406.0000     428.0300     423.3200
         891    20.411700     416.0000     427.0200     423.3400
         892    20.424000     439.0000     426.3400     423.3500
         893    20.436200     420.0000     425.8600     423.3600
         894    20.448500     409.0000     425.5000     423.3800
         895    20.460700     419.0000     425.2400     423.3900
         896    20.473000     414.0000     425.0300     423.4100
         897    20.485200     420.0000     424.8700     423.4200
         898    20.497500     424.0000     424.7400     423.4300
         899    20.509700     427.0000     424.6400     423.4500
         900    20.522000     411.0000     424.5500     423.4600
         901    20.534200     441.0000     424.4800     423.4700
         902    20.546500     398.0000     424.4200     423.4900
         903    20.558700     419.0000     424.3700     423.5000
         904    20.571000     419.0000     424.3300     423.5100
         905    20.583200     423.0000     424.3000     423.5300
         906    20.595500     425.0000     424.2700     423.5400
         907    20.607700     427.0000     424.2400     423.5500
         908    20.620000     462.0000     424.2200     423.5700
         909    20.632200     402.0000     424.2100     423.5800
         910    20.644500     436.0000     424.1900     423.5900
         911    20.656700     415.0000     424.1800     423.6000
         912    20.669000     438.0000     424.1700     423.6200
         913    20.681200     448.0000     424.1600     423.6300
         914    20.693500     436.0000     424.1600     423.6400
         915    20.705700     392.0000     424.1600     423.6500
         916    20.718000     443.0000     424.1500     423.6700
         917    20.730200     391.0000     424.1500     423.6800
         918    20.742500     435.0000     424.1500     423.6900
         919    20.754700     410.0000     424.1500     423.7000
         920    20.767000     412.0000     424.1600     423.7100
         921    20.779200     396.0000     424.1600     423.7300
         922    20.791500     420.0000     424.1600     423.7400
         923    20.803700     440.0000     424.1700     423.7500
         924    20.816000     423.0000     424.1700     423.7600
         925    20.828200     416.0000     424.1800     423.7700
         926    20.840500     420.0000     424.1800     423.7800
         927    20.852700     430.0000     424.1900     423.7900
         928    20.865000     437.0000     424.2000     423.8000
         929    20.877200     409.0000     424.2100     423.8100
         930    20.889500     440.0000     424.2100     423.8200
         931    20.901700     383.0000     424.2200     423.8300
         932    20.914000     418.0000     424.2300     423.8400
         933    20.926200     451.0000     424.2400     423.8500
         934    20.938500     410.0000     424.2500     423.8600
         935    20.950700     415.0000     424.2600     423.8700
         936    20.963000     437.0000     424.2700     423.8800
         937    20.975200     401.0000     424.2800     423.8900
         938    20.987500     442.0000     424.2900     423.9000
         939    20.999700     432.0000     424.3000     423.9100
         940    21.012000     402.0000     424.3100     423.9200
         941    21.024200     403.0000     424.3200     423.9300
         942    21.036500     410.0000     424.3400     423.9400
         943    21.048700     443.0000     424.3500     423.9400
         944    21.061000     414.0000     424.3600     423.9500
         945    21.073300     455.0000     424.3800     423.9600
         946    21.085500     418.0000     424.3900     423.9700
         947    21.097800     368.0000     424.4100     423.9800
         948    21.110000     416.0000     424.4300     423.9800
         949    21.122300     403.0000     424.4500     423.9900
         950    21.134500     408.0000     424.4700     424.0000
         951    21.146800     436.0000     424.4900     424.0000
         952    21.159000     425.0000     424.5100     424.0100
         953    21.171300     410.0000     424.5400     424.0200
         954    21.183500     452.0000     424.5700     424.0200
         955    21.195800     428.0000     424.6100     424.0300
         956    21.208000     463.0000     424.6600     424.0400
         957    21.220300     429.0000     424.7100     424.0400
         958    21.232500     437.0000     424.7800     424.0500
         959    21.244800     463.0000     424.8600     424.0500
         960    21.257000     436.0000     424.9700     424.0600
         961    21.269300     414.0000     425.1100     424.0600
         962    21.281500     429.0000     425.2900     424.0700
         963    21.293800     426.0000     425.5500     424.0700
         964    21.306000     453.0000     425.9000     424.0800
         965    21.318300     396.0000     426.4000     424.0800
         966    21.330500     410.0000     427.0700     424.0800
         967    21.342800     457.0000     427.9600     424.0900
         968    21.355000     401.0000     429.0200     424.0900
         969    21.367300     426.0000     430.1800     424.0900
         970    21.379500     445.0000     431.3200     424.1000
         971    21.391800     448.0000     432.3600     424.1000
         972    21.404000     489.0000     433.1500     424.1000
         973    21.416300     456.0000     433.4000     424.1000
         974    21.428500     438.0000     432.9500     424.1000
         975    21.440800     459.0000     432.0200     424.1100
         976    21.453000     407.0000     431.0300     424.1100
         977    21.465300     442.0000     430.1300     424.1100
         978    21.477500     424.0000     429.2100     424.1100
         979    21.489800     415.0000     428.2400     424.1100
         980    21.502000     417.0000     427.3600     424.1100
         981    21.514300     463.0000     426.7100     424.1100
         982    21.526500     390.0000     426.2900     424.1100
         983    21.538800     406.0000     426.0400     424.1100
         984    21.551000     434.0000     425.9200     424.1100
         985    21.563300     421.0000     425.8700     424.1100
         986    21.575500     436.0000     425.8900     424.1100
         987    21.587800     434.0000     425.9500     424.1000
         988    21.600000     463.0000     426.0400     424.1000
         989    21.612300     419.0000     426.1800     424.1000
         990    21.624500     395.0000     426.3500     424.1000
         991    21.636800     407.0000     426.5400     424.1000
         992    21.649000     428.0000     426.8100     424.0900
         993    21.661300     428.0000     427.1500     424.0900
         994    21.673500     428.0000     427.5700     424.0900
         995    21.685800     412.0000     428.1000     424.0800
         996    21.698100     416.0000     428.7700     424.0800
         997    21.710300     444.0000     429.6300     424.0700
         998    21.722600     428.0000     430.7500     424.0700
         999    21.734800     423.0000     432.2000     424.0600
        1000    21.747100     461.0000     434.1400     424.0600
        1001    21.759300     448.0000     436.7600     424.0500
        1002    21.771600     451.0000     440.4200     424.0500
        1003    21.783800     433.0000     445.6300     424.0400
        1004    21.796100     433.0000     453.1400     424.0400
        1005    21.808300     459.0000     463.8500     424.0300
        1006    21.820600     454.0000     478.4600     424.0200
        1007    21.832800     518.0000     496.4700     424.0100
        1008    21.845100     543.0000     515.8200     424.0100
        1009    21.857300     539.0000     534.7200     424.0000
        1010    21.869600     565.0000     552.5100     423.9900
        1011    21.881800     609.0000     566.1500     423.9800
        1012    21.894100     583.0000     568.7300     423.9700
        1013    21.906300     578.0000     556.7900     423.9600
        1014    21.918600     541.0000     537.6400     423.9500
        1015    21.930800     515.0000     520.6600     423.9400
        1016    21.943100     462.0000     506.6200     423.9300
        1017    21.955300     497.0000     491.2100     423.9200
        1018    21.967600     445.0000     473.6700     423.9100
        1019    21.979800     465.0000     457.8500     423.9000
        1020    21.992100     476.0000     446.5300     423.8900
        1021    22.004300     465.0000     439.3700     423.8800
        1022    22.016600     442.0000     434.9900     423.8700
        1023    22.028800     427.0000     432.2600     423.8500
        1024    22.041100     401.0000     430.5000     423.8400
        1025    22.053300     395.0000     429.3200     423.8300
        1026    22.065600     448.0000     428.5300     423.8100
        1027    22.077800     415.0000     427.9900     423.8000
        1028    22.090100     428.0000     427.6600     423.7900
        1029    22.102300     437.0000     427.4900     423.7700
        1030    22.114600     435.0000     427.4900     423.7600
        1031    22.126800     463.0000     427.6800     423.7400
        1032    22.139100     446.0000     428.1000     423.7200
        1033    22.151300     421.0000     428.8300     423.7100
        1034    22.163600     435.0000     430.0000     423.6900
        1035    22.175800     430.0000     431.7200     423.6800
        1036    22.188100     421.0000     434.0100     423.6600
        1037    22.200300     451.0000     436.6900     423.6400
        1038    22.212600     453.0000     439.4300     423.6200
        1039    22.224800     423.0000     442.0500     423.6100
        1040    22.237100     442.0000     444.3700     423.5900
        1041    22.249300     434.0000     445.6300     423.5700
        1042    22.261600     453.0000     444.9300     423.5500
        1043    22.273800     439.0000     442.4900     423.5300
        1044    22.286100     439.0000     439.7200     423.5100
        1045    22.298300     459.0000     437.4800     423.4900
        1046    22.310600     424.0000     435.3900     423.4700
        1047    22.322800     423.0000     432.9600     423.4500
        1048    22.335100     436.0000     430.3900     423.4300
        1049    22.347400     456.0000     428.2800     423.4000
        1050    22.359600     416.0000     426.8300     423.3800
        1051    22.371900     456.0000     425.9400     423.3600
        1052    22.384100     425.0000     425.3400     423.3400
        1053    22.396400     420.0000     424.9400     423.3100
        1054    22.408600     418.0000     424.6600     423.2900
        1055    22.420900     425.0000     424.4500     423.2700
        1056    22.433100     411.0000     424.2900     423.2400
        1057    22.445400     406.0000     424.1700     423.2200
        1058    22.457600     447.0000     424.0600     423.1900
        1059    22.469900     446.0000     423.9700     423.1700
        1060    22.482100     418.0000     423.9000     423.1400
        1061    22.494400     401.0000     423.8300     423.1100
        1062    22.506600     432.0000     423.7700     423.0900
        1063    22.518900     426.0000     423.7100     423.0600
        1064    22.531100     452.0000     423.6600     423.0300
        1065    22.543400     429.0000     423.6100     423.0000
        1066    22.555600     437.0000     423.5700     422.9800
        1067    22.567900     426.0000     423.5300     422.9500
        1068    22.580100     411.0000     423.4900     422.9200
        1069    22.592400     409.0000     423.4600     422.8900
        1070    22.604600     388.0000     423.4300     422.8600
        1071    22.616900     470.0000     423.3900     422.8300
        1072    22.629100     437.0000     423.3600     422.8000
        1073    22.641400     444.0000     423.3300     422.7700
        1074    22.653600     471.0000     423.3000     422.7300
        1075    22.665900     446.0000     423.2600     422.7000
        1076    22.678100     429.0000     423.2300     422.6700
        1077    22.690400     446.0000     423.1900     422.6400
        1078    22.702600     417.0000     423.1400     422.6000
        1079    22.714900     383.0000     423.0900     422.5700
        1080    22.727100     449.0000     423.0400     422.5400
        1081    22.739400     444.0000     422.9900     422.5000
        1082    22.751600     418.0000     422.9400     422.4700
        1083    22.763900     449.0000     422.8800     422.4300
        1084    22.776100     439.0000     422.8300     422.4000
        1085    22.788400     424.0000     422.7800     422.3600
        1086    22.800600     432.0000     422.7300     422.3200
        1087    22.812900     408.0000     422.6800     422.2900
        1088    22.825100     414.0000     422.6300     422.2500
        1089    22.837400     446.0000     422.5800     422.2100
        1090    22.849600     400.0000     422.5300     422.1700
        1091    22.861900     420.0000     422.4800     422.1300
        1092    22.874100     422.0000     422.4400     422.1000
        1093    22.886400     413.0000     422.3900     422.0600
        1094    22.898600     419.0000     422.3400     422.0200
        1095    22.910900     434.0000     422.3000     421.9800
        1096    22.923100     458.0000     422.2500     421.9400
        1097    22.935400     416.0000     422.2100     421.8900
        1098    22.947600     398.0000     422.1600     421.8500
        1099    22.959900     470.0000     422.1200     421.8100
        1100    22.972100     418.0000     422.0700     421.7700
        1101    22.984400     415.0000     422.0200     421.7200
        1102    22.996700     426.0000     421.9800     421.6800
        1103    23.008900     452.0000     421.9300     421.6400
        1104    23.021200     409.0000     421.8800     421.5900
        1105    23.033400     460.0000     421.8400     421.5500
        1106    23.045700     447.0000     421.7900     421.5000
        1107    23.057900     434.0000     421.7400     421.4600
        1108    23.070200     435.0000     421.7000     421.4100
        1109    23.082400     465.0000     421.6500     421.3700
        1110    23.094700     434.0000     421.6000     421.3200
        1111    23.106900     384.0000     421.5500     421.2700
        1112    23.119200     422.0000     421.5000     421.2200
        1113    23.131400     446.0000     421.4500     421.1800
        1114    23.143700     451.0000     421.4000     421.1300
        1115    23.155900     422.0000     421.3500     421.0800
        1116    23.168200     446.0000     421.3000     421.0300
        1117    23.180400     418.0000     421.2500     420.9800
        1118    23.192700     439.0000     421.2000     420.9300
        1119    23.204900     390.0000     421.1500     420.8800
        1120    23.217200     435.0000     421.1000     420.8300
        1121    23.229400     423.0000     421.0500     420.7700
        1122    23.241700     466.0000     421.0000     420.7200
        1123    23.253900     422.0000     420.9500     420.6700
        1124    23.266200     437.0000     420.8900     420.6200
        1125    23.278400     401.0000     420.8400     420.5600
        1126    23.290700     411.0000     420.7900     420.5100
        1127    23.302900     447.0000     420.7300     420.4500
        1128    23.315200     437.0000     420.6800     420.4000
        1129    23.327400     391.0000     420.6200     420.3400
        1130    23.339700     409.0000     420.5700     420.2900
        1131    23.351900     388.0000     420.5100     420.2300
        1132    23.364200     442.0000     420.4600     420.1700
        1133    23.376400     456.0000     420.4000     420.1200
        1134    23.388700     419.0000     420.3500     420.0600
        1135    23.400900     432.0000     420.2900     420.0000
        1136    23.413200     401.0000     420.2300     419.9400
        1137    23.425400     474.0000     420.1800     419.8800
        1138    23.437700     418.0000     420.1200     419.8200
        1139    23.449900     416.0000     420.0600     419.7600
        1140    23.462200     419.0000     420.0100     419.7000
        1141    23.474400     403.0000     419.9500     419.6400
        1142    23.486700     398.0000     419.8900     419.5800
        1143    23.498900     454.0000     419.8300     419.5200
        1144    23.511200     408.0000     419.7800     419.4600
        1145    23.523400     411.0000     419.7200     419.3900
        1146    23.535700     431.0000     419.6600     419.3300
        1147    23.547900     416.0000     419.6000     419.2700
        1148    23.560200     428.0000     419.5400     419.2000
        1149    23.572400     414.0000     419.4900     419.1400
        1150    23.584700     414.0000     419.4300     419.0700
        1151    23.596900     441.0000     419.3700     419.0100
        1152    23.609200     378.0000     419.3200     418.9400
        1153    23.621400     449.0000     419.2600     418.8700
        1154    23.633700     433.0000     419.2100     418.8100
        1155    23.646000     409.0000     419.1600     418.7400
        1156    23.658200     437.0000     419.1100     418.6700
        1157    23.670500     403.0000     419.0600     418.6000
        1158    23.682700     446.0000     419.0100     418.5300
        1159    23.695000     431.0000     418.9700     418.4700
        1160    23.707200     407.0000     418.9200     418.4000
        1161    23.719500     427.0000     418.8900     418.3200
        1162    23.731700     391.0000     418.8600     418.2500
        1163    23.744000     451.0000     418.8300     418.1800
        1164    23.756200     388.0000     418.8100     418.1100
        1165    23.768500     404.0000     418.8000     418.0400
        1166    23.780700     421.0000     418.7900     417.9700
        1167    23.793000     421.0000     418.8000     417.8900
        1168    23.805200     418.0000     418.8100     417.8200
        1169    23.817500     417.0000     418.8200     417.7500
        1170    23.829700     421.0000     418.8300     417.6700
        1171    23.842000     401.0000     418.8400     417.6000
        1172    23.854200     406.0000     418.8500     417.5200
        1173    23.866500     428.0000     418.8300     417.4400
        1174    23.878700     399.0000     418.7900     417.3700
        1175    23.891000     428.0000     418.7300     417.2900
        1176    23.903200     401.0000     418.6400     417.2100
        1177    23.915500     465.0000     418.5300     417.1400
        1178    23.927700     429.0000     418.3900     417.0600
        1179    23.940000     403.0000     418.2500     416.9800
        1180    23.952200     410.0000     418.0900     416.9000
        1181    23.964500     382.0000     417.9200     416.8200
        1182    23.976700     423.0000     417.7600     416.7400
        1183    23.989000     404.0000     417.6000     416.6600
        1184    24.001200     399.0000     417.4400     416.5800
        1185    24.013500     404.0000     417.2900     416.4900
        1186    24.025700     403.0000     417.1500     416.4100
        1187    24.038000     422.0000     417.0100     416.3300
        1188    24.050200     435.0000     416.8900     416.2500
        1189    24.062500     441.0000     416.7700     416.1600
        1190    24.074700     422.0000     416.6500     416.0800
        1191    24.087000     408.0000     416.5400     415.9900
        1192    24.099200     407.0000     416.4300     415.9100
        1193    24.111500     439.0000     416.3300     415.8200
        1194    24.123700     440.0000     416.2300     415.7400
        1195    24.136000     444.0000     416.1300     415.6500
        1196    24.148200     414.0000     416.0300     415.5600
        1197    24.160500     437.0000     415.9300     415.4800
        1198    24.172700     372.0000     415.8300     415.3900
        1199    24.185000     382.0000     415.7400     415.3000
        1200    24.197200     436.0000     415.6400     415.2100
        1201    24.209500     417.0000     415.5500     415.1200
        1202    24.221700     383.0000     415.4600     415.0300
        1203    24.234000     402.0000     415.3600     414.9400
        1204    24.246200     412.0000     415.2700     414.8500
        1205    24.258500     405.0000     415.1700     414.7600
        1206    24.270700     445.0000     415.0800     414.6700
        1207    24.283000     402.0000     414.9900     414.5700
        1208    24.295300     398.0000     414.8900     414.4800
        1209    24.307500     390.0000     414.8000     414.3900
        1210    24.319800     434.0000     414.7100     414.3000
        1211    24.332000     421.0000     414.6100     414.2000
        1212    24.344300     403.0000     414.5200     414.1100
        1213    24.356500     412.0000     414.4200     414.0100
        1214    24.368800     411.0000     414.3300     413.9200
        1215    24.381000     370.0000     414.2400     413.8200
        1216    24.393300     425.0000     414.1400     413.7200
        1217    24.405500     408.0000     414.0500     413.6300
        1218    24.417800     410.0000     413.9500     413.5300
        1219    24.430000     382.0000     413.8500     413.4300
        1220    24.442300     403.0000     413.7600     413.3300
        1221    24.454500     433.0000     413.6600     413.2300
        1222    24.466800     417.0000     413.5700     413.1300
        1223    24.479000     398.0000     413.4700     413.0300
        1224    24.491300     409.0000     413.3700     412.9300
        1225    24.503500     453.0000     413.2700     412.8300
        1226    24.515800     425.0000     413.1800     412.7300
        1227    24.528000     431.0000     413.0800     412.6300
        1228    24.540300     384.0000     412.9800     412.5200
        1229    24.552500     405.0000     412.8800     412.4200
        1230    24.564800     423.0000     412.7800     412.3200
        1231    24.577000     376.0000     412.6800     412.2100
        1232    24.589300     413.0000     412.5800     412.1100
        1233    24.601500     398.0000     412.4800     412.0100
        1234    24.613800     397.0000     412.3800     411.9000
        1235    24.626000     389.0000     412.2800     411.7900
        1236    24.638300     428.0000     412.1800     411.6900
        1237    24.650500     411.0000     412.0800     411.5800
        1238    24.662800     413.0000     411.9800     411.4700
        1239    24.675000     383.0000     411.8800     411.3700
        1240    24.687300     463.0000     411.7800     411.2600
        1241    24.699500     416.0000     411.6700     411.1500
        1242    24.711800     424.0000     411.5700     411.0400
        1243    24.724000     398.0000     411.4700     410.9300
        1244    24.736300     431.0000     411.3700     410.8200
        1245    24.748500     420.0000     411.2600     410.7100
        1246    24.760800     419.0000     411.1600     410.6000
        1247    24.773000     411.0000     411.0600     410.4900
        1248    24.785300     417.0000     410.9500     410.3800
        1249    24.797500     401.0000     410.8500     410.2600
        1250    24.809800     411.0000     410.7500     410.1500
        1251    24.822000     404.0000     410.6400     410.0400
        1252    24.834300     401.0000     410.5400     409.9200
        1253    24.846500     421.0000     410.4300     409.8100
        1254    24.858800     435.0000     410.3300     409.6900
        1255    24.871000     423.0000     410.2200     409.5800
        1256    24.883300     403.0000     410.1200     409.4600
        1257    24.895500     425.0000     410.0200     409.3500
        1258    24.907800     373.0000     409.9100     409.2300
        1259    24.920100     348.0000     409.8100     409.1100
        1260    24.932300     395.0000     409.7000     408.9900
        1261    24.944600     403.0000     409.6000     408.8800
        1262    24.956800     403.0000     409.4900     408.7600
        1263    24.969100     424.0000     409.3900     408.6400
        1264    24.981300     390.0000     409.2900     408.5200
        1265    24.993600     418.0000     409.1800     408.4000
        1266    25.005800     441.0000     409.0800     408.2800
        1267    25.018100     389.0000     408.9800     408.1600
        1268    25.030300     411.0000     408.8700     408.0300
        1269    25.042600     403.0000     408.7700     407.9100
        1270    25.054800     402.0000     408.6700     407.7900
        1271    25.067100     390.0000     408.5700     407.6700
        1272    25.079300     404.0000     408.4700     407.5400
        1273    25.091600     401.0000     408.3700     407.4200
        1274    25.103800     442.0000     408.2700     407.3000
        1275    25.116100     405.0000     408.1700     407.1700
        1276    25.128300     404.0000     408.0700     407.0500
        1277    25.140600     417.0000     407.9800     406.9200
        1278    25.152800     420.0000     407.8800     406.7900
        1279    25.165100     391.0000     407.7900     406.6700
        1280    25.177300     420.0000     407.6900     406.5400
        1281    25.189600     390.0000     407.6000     406.4100
        1282    25.201800     406.0000     407.5200     406.2800
        1283    25.214100     399.0000     407.4300     406.1600
        1284    25.226300     398.0000     407.3400     406.0300
        1285    25.238600     420.0000     407.2600     405.9000
        1286    25.250800     391.0000     407.1800     405.7700
        1287    25.263100     438.0000     407.1100     405.6400
        1288    25.275300     439.0000     407.0400     405.5100
        1289    25.287600     400.0000     406.9700     405.3700
        1290    25.299800     423.0000     406.9100     405.2400
        1291    25.312100     426.0000     406.8500     405.1100
        1292    25.324300     400.0000     406.8000     404.9800
        1293    25.336600     378.0000     406.7500     404.8400
        1294    25.348800     401.0000     406.7200     404.7100
        1295    25.361100     397.0000     406.6900     404.5800
        1296    25.373300     389.0000     406.6700     404.4400
        1297    25.385600     438.0000     406.6700     404.3100
        1298    25.397800     439.0000     406.6700     404.1700
        1299    25.410100     413.0000     406.7000     404.0400
        1300    25.422300     395.0000     406.7400     403.9000
        1301    25.434600     428.0000     406.8100     403.7600
        1302    25.446800     415.0000     406.9000     403.6300
        1303    25.459100     434.0000     407.0200     403.4900
        1304    25.471300     435.0000     407.1800     403.3500
        1305    25.483600     420.0000     407.3900     403.2100
        1306    25.495800     418.0000     407.6500     403.0700
        1307    25.508100     411.0000     407.9900     402.9300
        1308    25.520300     408.0000     408.4200     402.7900
        1309    25.532600     382.0000     408.9600     402.6500
        1310    25.544800     436.0000     409.6400     402.5100
        1311    25.557100     403.0000     410.4200     402.3700
        1312    25.569400     403.0000     411.5000     402.2300
        1313    25.581600     412.0000     412.8900     402.0900
        1314    25.593900     414.0000     414.6600     401.9400
        1315    25.606100     420.0000     416.9400     401.8000
        1316    25.618400     442.0000     419.8900     401.6600
        1317    25.630600     423.0000     423.7400     401.5100
        1318    25.642900     436.0000     428.8400     401.3700
        1319    25.655100     405.0000     435.7100     401.2200
        1320    25.667400     475.0000     445.1300     401.0800
        1321    25.679600     465.0000     458.1700     400.9300
        1322    25.691900     517.0000     476.1500     400.7900
        1323    25.704100     498.0000     500.3500     400.6400
        1324    25.716400     531.0000     531.3600     400.4900
        1325    25.728600     570.0000     568.2200     400.3400
        1326    25.740900     599.0000     608.3600     400.2000
        1327    25.753100     661.0000     648.1200     400.0500
        1328    25.765400     643.0000     682.8100     399.9000
        1329    25.777600     708.0000     705.6600     399.7500
        1330    25.789900     683.0000     709.8400     399.6000
        1331    25.802100     706.0000     694.4300     399.4500
        1332    25.814400     679.0000     667.2700     399.3000
        1333    25.826600     600.0000     638.3500     399.1500
        1334    25.838900     554.0000     611.6100     399.0000
        1335    25.851100     583.0000     584.5500     398.8400
        1336    25.863400     508.0000     554.0600     398.6900
        1337    25.875600     567.0000     521.3400     398.5400
        1338    25.887900     472.0000     490.8600     398.3800
        1339    25.900100     493.0000     466.1600     398.2300
        1340    25.912400     421.0000     447.9700     398.0800
        1341    25.924600     423.0000     435.1900     397.9200
        1342    25.936900     410.0000     426.3300     397.7700
        1343    25.949100     423.0000     420.1200     397.6100
        1344    25.961400     441.0000     415.7000     397.4600
        1345    25.973600     419.0000     412.4700     397.3000
        1346    25.985900     384.0000     410.0600     397.1400
        1347    25.998100     410.0000     408.2300     396.9900
        1348    26.010400     412.0000     406.8100     396.8300
        1349    26.022600     403.0000     405.7000     396.6700
        1350    26.034900     428.0000     404.8400     396.5100
        1351    26.047100     402.0000     404.1800     396.3500
        1352    26.059400     398.0000     403.6900     396.1900
        1353    26.071600     409.0000     403.3600     396.0300
        1354    26.083900     434.0000     403.1800     395.8700
        1355    26.096100     423.0000     403.1700     395.7100
        1356    26.108400     397.0000     403.3600     395.5500
        1357    26.120600     405.0000     403.8000     395.3900
        1358    26.132900     409.0000     404.5800     395.2300
        1359    26.145100     408.0000     405.8400     395.0700
        1360    26.157400     426.0000     407.7700     394.9000
        1361    26.169600     405.0000     410.5900     394.7400
        1362    26.181900     412.0000     414.4300     394.5800
        1363    26.194200     402.0000     419.2400     394.4100
        1364    26.206400     437.0000     424.6600     394.2500
        1365    26.218700     432.0000     430.2200     394.0900
        1366    26.230900     453.0000     435.3500     393.9200
        1367    26.243200     403.0000     439.1100     393.7600
        1368    26.255400     432.0000     440.2800     393.5900
        1369    26.267700     454.0000     438.4100     393.4200
        1370    26.279900     412.0000     434.6500     393.2600
        1371    26.292200     418.0000     430.7900     393.0900
        1372    26.304400     421.0000     427.6200     392.9200
        1373    26.316700     452.0000     424.6500     392.7500
        1374    26.328900     418.0000     421.1000     392.5900
        1375    26.341200     418.0000     416.9000     392.4200
        1376    26.353400     390.0000     412.7800     392.2500
        1377    26.365700     410.0000     409.4500     392.0800
        1378    26.377900     380.0000     407.1200     391.9100
        1379    26.390200     375.0000     405.6500     391.7400
        1380    26.402400     402.0000     404.8500     391.5700
        1381    26.414700     379.0000     404.5800     391.4000
        1382    26.426900     438.0000     404.7100     391.2200
        1383    26.439200     412.0000     405.3700     391.0500
        1384    26.451400     409.0000     406.6300     390.8800
        1385    26.463700     418.0000     408.7000     390.7100
        1386    26.475900     414.0000     411.9000     390.5300
        1387    26.488200     376.0000     416.6900     390.3600
        1388    26.500400     419.0000     423.5200     390.1900
        1389    26.512700     430.0000     432.6800     390.0100
        1390    26.524900     438.0000     443.9300     389.8400
        1391    26.537200     454.0000     456.4600     389.6600
        1392    26.549400     458.0000     469.2600     389.4900
        1393    26.561700     477.0000     480.9500     389.3100
        1394    26.573900     471.0000     489.1800     389.1400
        1395    26.586200     493.0000     491.4200     388.9600
        1396    26.598400     462.0000     487.4900     388.7800
        1397    26.610700     432.0000     480.6200     388.6000
        1398    26.622900     485.0000     474.3500     388.4300
        1399    26.635200     496.0000     469.4300     388.2500
        1400    26.647400     427.0000     464.1000     388.0700
        1401    26.659700     431.0000     456.5300     387.8900
        1402    26.671900     412.0000     446.9000     387.7100
        1403    26.684200     448.0000     437.0800     387.5300
        1404    26.696400     410.0000     428.7000     387.3500
        1405    26.708700     370.0000     422.2200     387.1700
        1406    26.720900     403.0000     417.3000     386.9900
        1407    26.733200     404.0000     413.4300     386.8100
        1408    26.745400     424.0000     410.2100     386.6300
        1409    26.757700     414.0000     407.4900     386.4500
        1410    26.769900     374.0000     405.2500     386.2600
        1411    26.782200     385.0000     403.5100     386.0800
        1412    26.794400     404.0000     402.2800     385.9000
        1413    26.806700     372.0000     401.4900     385.7100
        1414    26.818900     402.0000     401.0900     385.5300
        1415    26.831200     376.0000     401.0200     385.3500
        1416    26.843500     382.0000     401.2100     385.1600
        1417    26.855700     387.0000     401.5800     384.9800
        1418    26.868000     371.0000     402.0600     384.7900
        1419    26.880200     439.0000     402.5400     384.6100
        1420    26.892500     396.0000     402.9400     384.4200
        1421    26.904700     419.0000     403.1500     384.2300
        1422    26.917000     411.0000     403.1000     384.0500
        1423    26.929200     394.0000     402.7700     383.8600
        1424    26.941500     369.0000     402.1500     383.6700
        1425    26.953700     401.0000     401.3000     383.4900
        1426    26.966000     391.0000     400.2600     383.3000
        1427    26.978200     385.0000     399.0900     383.1100
        1428    26.990500     405.0000     397.8300     382.9200
        1429    27.002700     384.0000     396.5200     382.7300
        1430    27.015000     384.0000     395.2000     382.5400
        1431    27.027200     410.0000     393.9200     382.3500
        1432    27.039500     395.0000     392.7100     382.1600
        1433    27.051700     381.0000     391.6000     381.9700
        1434    27.064000     428.0000     390.6000     381.7800
        1435    27.076200     390.0000     389.7100     381.5900
        1436    27.088500     360.0000     388.9300     381.4000
        1437    27.100700     366.0000     388.2500     381.2100
        1438    27.113000     416.0000     387.6500     381.0100
        1439    27.125200     393.0000     387.1200     380.8200
        1440    27.137500     414.0000     386.6600     380.6300
        1441    27.149700     385.0000     386.2500     380.4400
        1442    27.162000     371.0000     385.8900     380.2400
        1443    27.174200     362.0000     385.5800     380.0500
        1444    27.186500     355.0000     385.3100     379.8500
        1445    27.198700     362.0000     385.0800     379.6600
        1446    27.211000     375.0000     384.9000     379.4600
        1447    27.223200     407.0000     384.7500     379.2700
        1448    27.235500     389.0000     384.6500     379.0700
        1449    27.247700     360.0000     384.6100     378.8800
        1450    27.260000     369.0000     384.6200     378.6800
        1451    27.272200     386.0000     384.7000     378.4800
        1452    27.284500     408.0000     384.8600     378.2900
        1453    27.296700     374.0000     385.1300     378.0900
        1454    27.309000     377.0000     385.4800     377.8900
        1455    27.321200     412.0000     386.0500     377.7000
        1456    27.333500     374.0000     386.8600     377.5000
        1457    27.345700     386.0000     388.0400     377.3000
        1458    27.358000     381.0000     389.7400     377.1000
        1459    27.370200     368.0000     392.1700     376.9000
        1460    27.382500     368.0000     395.5500     376.7000
        1461    27.394700     414.0000     400.0000     376.5000
        1462    27.407000     415.0000     405.4300     376.3000
        1463    27.419200     439.0000     411.5300     376.1000
        1464    27.431500     383.0000     417.8000     375.9000
        1465    27.443700     421.0000     423.4100     375.7000
        1466    27.456000     386.0000     427.2900     375.5000
        1467    27.468200     447.0000     428.5000     375.3000
        1468    27.480500     435.0000     427.0300     375.0900
        1469    27.492800     406.0000     423.9300     374.8900
        1470    27.505000     413.0000     420.5800     374.6900
        1471    27.517300     436.0000     417.7700     374.4900
        1472    27.529500     430.0000     415.3100     374.2800
        1473    27.541800     407.0000     412.6600     374.0800
        1474    27.554000     389.0000     409.7100     373.8800
        1475    27.566300     412.0000     406.9100     373.6700
        1476    27.578500     399.0000     404.9200     373.4700
        1477    27.590800     414.0000     404.1600     373.2600
        1478    27.603000     395.0000     404.6300     373.0600
        1479    27.615300     357.0000     406.1400     372.8500
        1480    27.627500     353.0000     408.4300     372.6500
        1481    27.639800     420.0000     411.3200     372.4400
        1482    27.652000     439.0000     414.6700     372.2300
        1483    27.664300     441.0000     418.4300     372.0300
        1484    27.676500     441.0000     422.6300     371.8200
        1485    27.688800     424.0000     427.4700     371.6100
        1486    27.701000     457.0000     433.3300     371.4100
        1487    27.713300     423.0000     440.8700     371.2000
        1488    27.725500     436.0000     451.1600     370.9900
        1489    27.737800     448.0000     465.7900     370.7800
        1490    27.750000     466.0000     487.0900     370.5700
        1491    27.762300     473.0000     518.1300     370.3700
        1492    27.774500     544.0000     562.1900     370.1600
        1493    27.786800     621.0000     621.2800     369.9500
        1494    27.799000     656.0000     694.0100     369.7400
        1495    27.811300     737.0000     775.0800     369.5300
        1496    27.823500     862.0000     857.0000     369.3200
        1497    27.835800    1014.0000     929.5800     369.1100
        1498    27.848000     988.0000     976.5200     368.9000
        1499    27.860300     994.0000     980.6200     368.6900
        1500    27.872500     887.0000     941.0200     368.4700
        1501    27.884800     879.0000     879.9300     368.2600
        1502    27.897000     825.0000     823.0800     368.0500
        1503    27.909300     784.0000     778.8100     367.8400
        1504    27.921500     757.0000     737.7600     367.6300
        1505    27.933800     656.0000     686.9300     367.4100
        1506    27.946000     596.0000     624.1700     367.2000
        1507    27.958300     572.0000     559.9000     366.9900
        1508    27.970500     478.0000     505.7000     366.7700
        1509    27.982800     467.0000     465.7400     366.5600
        1510    27.995000     445.0000     438.2300     366.3500
        1511    28.007300     412.0000     419.6900     366.1300
        1512    28.019500     421.0000     407.0700     365.9200
        1513    28.031800     429.0000     398.2800     365.7000
        1514    28.044000     395.0000     391.9700     365.4900
        1515    28.056300     401.0000     387.3100     365.2700
        1516    28.068500     418.0000     383.7600     365.0600
        1517    28.080800     420.0000     380.9900     364.8400
        1518    28.093000     409.0000     378.7600     364.6300
        1519    28.105300     389.0000     376.9500     364.4100
        1520    28.117500     387.0000     375.4300     364.1900
        1521    28.129800     382.0000     374.1400     363.9800
        1522    28.142100     414.0000     373.0400     363.7600
        1523    28.154300     394.0000     372.0700     363.5400
        1524    28.166600     368.0000     371.2100     363.3300
        1525    28.178800     427.0000     370.4500     363.1100
        1526    28.191100     427.0000     369.7600     362.8900
        1527    28.203300     383.0000     369.1300     362.6700
        1528    28.215600     340.0000     368.5600     362.4500
        1529    28.227800     340.0000     368.0400     362.2300
        1530    28.240100     374.0000     367.5400     362.0200
        1531    28.252300     401.0000     367.0800     361.8000
        1532    28.264600     397.0000     366.6500     361.5800
        1533    28.276800     347.0000     366.2400     361.3600
        1534    28.289100     395.0000     365.8500     361.1400
        1535    28.301300     358.0000     365.4900     360.9200
        1536    28.313600     354.0000     365.1400     360.7000
        1537    28.325800     386.0000     364.8100     360.4800
        1538    28.338100     335.0000     364.5000     360.2600
        1539    28.350300     376.0000     364.2000     360.0300
        1540    28.362600     370.0000     363.9200     359.8100
        1541    28.374800     382.0000     363.6500     359.5900
        1542    28.387100     371.0000     363.3900     359.3700
        1543    28.399300     365.0000     363.1500     359.1500
        1544    28.411600     377.0000     362.9200     358.9300
        1545    28.423800     374.0000     362.7100     358.7000
        1546    28.436100     341.0000     362.5200     358.4800
        1547    28.448300     392.0000     362.3500     358.2600
        1548    28.460600     381.0000     362.2100     358.0400
        1549    28.472800     380.0000     362.0900     357.8100
        1550    28.485100     348.0000     362.0100     357.5900
        1551    28.497300     389.0000     361.9800     357.3700
        1552    28.509600     345.0000     362.0100     357.1400
        1553    28.521800     348.0000     362.1200     356.9200
        1554    28.534100     370.0000     362.3400     356.6900
        1555    28.546300     391.0000     362.6900     356.4700
        1556    28.558600     396.0000     363.1900     356.2500
        1557    28.570800     343.0000     363.8200     356.0200
        1558    28.583100     377.0000     364.5600     355.8000
        1559    28.595300     342.0000     365.3400     355.5700
        1560    28.607600     375.0000     366.0600     355.3400
        1561    28.619800     338.0000     366.6100     355.1200
        1562    28.632100     337.0000     366.8900     354.8900
        1563    28.644300     366.0000     366.8600     354.6700
        1564    28.656600     354.0000     366.6300     354.4400
        1565    28.668800     393.0000     366.3500     354.2100
        1566    28.681100     355.0000     366.1600     353.9900
        1567    28.693300     360.0000     366.1400     353.7600
        1568    28.705600     356.0000     366.2500     353.5300
        1569    28.717800     362.0000     366.4800     353.3100
        1570    28.730100     390.0000     366.8200     353.0800
        1571    28.742300     381.0000     367.3000     352.8500
        1572    28.754600     381.0000     367.9400     352.6200
        1573    28.766800     374.0000     368.6600     352.4000
        1574    28.779100     350.0000     369.3400     352.1700
        1575    28.791400     370.0000     369.9300     351.9400
        1576    28.803600     397.0000     370.5500     351.7100
        1577    28.815900     337.0000     371.4000     351.4800
        1578    28.828100     379.0000     372.5200     351.2500
        1579    28.840400     381.0000     373.8100     351.0200
        1580    28.852600     381.0000     375.0700     350.8000
        1581    28.864900     371.0000     376.1100     350.5700
        1582    28.877100     350.0000     376.8400     350.3400
        1583    28.889400     358.0000     377.2500     350.1100
        1584    28.901600     388.0000     377.3100     349.8800
        1585    28.913900     374.0000     376.9700     349.6500
        1586    28.926100     376.0000     376.2500     349.4200
        1587    28.938400     379.0000     375.2200     349.1900
        1588    28.950600     336.0000     373.9500     348.9600
        1589    28.962900     375.0000     372.4900     348.7300
        1590    28.975100     336.0000     370.9100     348.4900
        1591    28.987400     364.0000     369.2400     348.2600
        1592    28.999600     376.0000     367.5300     348.0300
        1593    29.011900     373.0000     365.8500     347.8000
        1594    29.024100     360.0000     364.2500     347.5700
        1595    29.036400     376.0000     362.7900     347.3400
        1596    29.048600     311.0000     361.4700     347.1100
        1597    29.060900     360.0000     360.3000     346.8700
        1598    29.073100     386.0000     359.2600     346.6400
        1599    29.085400     336.0000     358.3400     346.4100
        1600    29.097600     380.0000     357.5100     346.1800
        1601    29.109900     347.0000     356.7600     345.9400
        1602    29.122100     333.0000     356.0900     345.7100
        1603    29.134400     377.0000     355.4800     345.4800
        1604    29.146600     349.0000     354.9300     345.2500
        1605    29.158900     377.0000     354.4400     345.0100
        1606    29.171100     332.0000     354.0200     344.7800
        1607    29.183400     374.0000     353.6400     344.5500
        1608    29.195600     370.0000     353.3200     344.3100
        1609    29.207900     347.0000     353.0600     344.0800
        1610    29.220100     365.0000     352.8700     343.8400
        1611    29.232400     380.0000     352.7400     343.6100
        1612    29.244600     337.0000     352.7000     343.3800
        1613    29.256900     399.0000     352.7300     343.1400
        1614    29.269100     372.0000     352.8500     342.9100
        1615    29.281400     374.0000     353.0500     342.6700
        1616    29.293600     378.0000     353.3600     342.4400
        1617    29.305900     353.0000     353.7800     342.2000
        1618    29.318100     368.0000     354.3200     341.9700
        1619    29.330400     386.0000     355.0000     341.7300
        1620    29.342600     417.0000     355.8500     341.5000
        1621    29.354900     370.0000     356.8800     341.2600
        1622    29.367100     414.0000     358.1300     341.0300
        1623    29.379400     421.0000     359.6300     340.7900
        1624    29.391600     429.0000     361.4200     340.5500
        1625    29.403900     419.0000     363.5200     340.3200
        1626    29.416200     397.0000     365.9700     340.0800
        1627    29.428400     390.0000     368.7700     339.8500
        1628    29.440700     410.0000     371.8800     339.6100
        1629    29.452900     397.0000     375.2300     339.3700
        1630    29.465200     385.0000     378.6700     339.1400
        1631    29.477400     394.0000     382.0200     338.9000
        1632    29.489700     413.0000     385.0700     338.6600
        1633    29.501900     380.0000     387.5900     338.4300
        1634    29.514200     410.0000     389.4200     338.1900
        1635    29.526400     381.0000     390.5300     337.9500
        1636    29.538700     387.0000     390.9900     337.7200
        1637    29.550900     391.0000     391.0200     337.4800
        1638    29.563200     381.0000     390.9200     337.2400
        1639    29.575400     442.0000     391.0000     337.0000
        1640    29.587700     401.0000     391.6700     336.7700
        1641    29.599900     397.0000     393.4600     336.5300
        1642    29.612200     403.0000     397.0400     336.2900
        1643    29.624400     448.0000     403.2600     336.0500
        1644    29.636700     378.0000     412.8300     335.8200
        1645    29.648900     465.0000     426.0000     335.5800
        1646    29.661200     461.0000     442.1600     335.3400
        1647    29.673400     474.0000     459.8500     335.1000
        1648    29.685700     486.0000     476.9100     334.8600
        1649    29.697900     479.0000     490.1600     334.6200
        1650    29.710200     479.0000     495.7900     334.3900
        1651    29.722400     515.0000     491.6600     334.1500
        1652    29.734700     494.0000     479.9500     333.9100
        1653    29.746900     445.0000     466.0300     333.6700
        1654    29.759200     427.0000     454.0800     333.4300
        1655    29.771400     470.0000     444.6800     333.1900
        1656    29.783700     426.0000     435.5600     332.9500
        1657    29.795900     420.0000     424.3000     332.7100
        1658    29.808200     458.0000     410.6200     332.4700
        1659    29.820400     371.0000     396.5300     332.2400
        1660    29.832700     391.0000     384.3100     332.0000
        1661    29.844900     390.0000     374.9900     331.7600
        1662    29.857200     367.0000     368.3000     331.5200
        1663    29.869400     362.0000     363.4900     331.2800
        1664    29.881700     399.0000     359.8600     331.0400
        1665    29.893900     370.0000     356.9700     330.8000
        1666    29.906200     388.0000     354.6100     330.5600
        1667    29.918400     364.0000     352.7000     330.3200
        1668    29.930700     354.0000     351.1500     330.0800
        1669    29.942900     323.0000     349.8500     329.8400
        1670    29.955200     352.0000     348.7200     329.6000
        1671    29.967400     357.0000     347.7200     329.3600
        1672    29.979700     339.0000     346.8800     329.1200
        1673    29.991900     352.0000     346.2900     328.8800
        1674    30.004200     372.0000     345.9600     328.6400
        1675    30.016400     346.0000     345.9100     328.4000
        1676    30.028700     340.0000     346.1100     328.1600
        1677    30.041000     349.0000     346.4900     327.9200
        1678    30.053200     369.0000     346.9800     327.6700
        1679    30.065500     364.0000     347.4800     327.4300
        1680    30.077700     353.0000     347.8900     327.1900
        1681    30.090000     344.0000     348.1200     326.9500
        1682    30.102200     347.0000     348.0800     326.7100
        1683    30.114500     359.0000     347.7500     326.4700
        1684    30.126700     378.0000     347.1400     326.2300
        1685    30.139000     353.0000     346.3000     325.9900
        1686    30.151200     371.0000     345.3300     325.7500
        1687    30.163500     339.0000     344.2000     325.5100
        1688    30.175700     336.0000     342.9800     325.2700
        1689    30.188000     372.0000     341.6900     325.0200
        1690    30.200200     359.0000     340.3600     324.7800
        1691    30.212500     304.0000     339.0300     324.5400
        1692    30.224700     350.0000     337.7300     324.3000
        1693    30.237000     360.0000     336.5300     324.0600
        1694    30.249200     309.0000     335.4200     323.8200
        1695    30.261500     344.0000     334.4400     323.5800
        1696    30.273700     321.0000     333.5800     323.3300
        1697    30.286000     352.0000     332.8300     323.0900
        1698    30.298200     341.0000     332.1800     322.8500
        1699    30.310500     302.0000     331.6300     322.6100
        1700    30.322700     327.0000     331.1700     322.3700
        1701    30.335000     367.0000     330.7800     322.1300
        1702    30.347200     344.0000     330.4600     321.8900
        1703    30.359500     328.0000     330.2200     321.6400
        1704    30.371700     330.0000     330.0400     321.4000
        1705    30.384000     345.0000     329.9400     321.1600
        1706    30.396200     350.0000     329.9000     320.9200
        1707    30.408500     290.0000     329.9300     320.6800
        1708    30.420700     346.0000     330.0500     320.4300
        1709    30.433000     328.0000     330.2400     320.1900
        1710    30.445200     368.0000     330.5200     319.9500
        1711    30.457500     343.0000     330.8700     319.7100
        1712    30.469700     347.0000     331.2900     319.4700
        1713    30.482000     336.0000     331.7600     319.2200
        1714    30.494200     353.0000     332.2500     318.9800
        1715    30.506500     311.0000     332.7200     318.7400
        1716    30.518700     346.0000     333.1200     318.5000
        1717    30.531000     338.0000     333.4400     318.2600
        1718    30.543200     316.0000     333.6400     318.0100
        1719    30.555500     337.0000     333.7400     317.7700
        1720    30.567700     351.0000     333.7400     317.5300
        1721    30.580000     309.0000     333.6900     317.2900
        1722    30.592200     370.0000     333.6200     317.0500
        1723    30.604500     337.0000     333.5600     316.8000
        1724    30.616700     337.0000     333.5400     316.5600
        1725    30.629000     302.0000     333.5800     316.3200
        1726    30.641200     354.0000     333.7000     316.0800
        1727    30.653500     290.0000     333.9500     315.8400
        1728    30.665700     335.0000     334.3600     315.5900
        1729    30.678000     360.0000     334.9700     315.3500
        1730    30.690300     342.0000     335.8100     315.1100
        1731    30.702500     361.0000     336.9000     314.8700
        1732    30.714800     350.0000     338.2200     314.6300
        1733    30.727000     324.0000     339.7700     314.3800
        1734    30.739300     317.0000     341.5100     314.1400
        1735    30.751500     339.0000     343.3900     313.9000
        1736    30.763800     352.0000     345.3700     313.6600
        1737    30.776000     345.0000     347.4100     313.4200
        1738    30.788300     350.0000     349.5000     313.1700
        1739    30.800500     319.0000     351.6800     312.9300
        1740    30.812800     351.0000     354.1000     312.6900
        1741    30.825000     334.0000     356.9000     312.4500
        1742    30.837300     380.0000     360.3100     312.2000
        1743    30.849500     322.0000     364.5500     311.9600
        1744    30.861800     366.0000     369.8700     311.7200
        1745    30.874000     347.0000     376.5700     311.4800
        1746    30.886300     347.0000     385.0700     311.2400
        1747    30.898500     408.0000     396.0300     310.9900
        1748    30.910800     394.0000     410.4700     310.7500
        1749    30.923000     366.0000     430.0800     310.5100
        1750    30.935300     435.0000     457.4800     310.2700
        1751    30.947500     512.0000     496.5800     310.0300
        1752    30.959800     563.0000     552.4900     309.7900
        1753    30.972000     643.0000     630.8300     309.5400
        1754    30.984300     739.0000     735.5400     309.3000
        1755    30.996500     856.0000     865.8100     309.0600
        1756    31.008800    1014.0000    1014.2000     308.8200
        1757    31.021000    1105.0000    1167.2800     308.5800
        1758    31.033300    1332.0000    1305.1800     308.3300
        1759    31.045500    1470.0000    1399.2100     308.0900
        1760    31.057800    1401.0000    1420.5500     307.8500
        1761    31.070000    1331.0000    1364.7500     307.6100
        1762    31.082300    1298.0000    1264.5300     307.3700
        1763    31.094500    1234.0000    1165.1100     307.1300
        1764    31.106800    1069.0000    1090.2500     306.8900
        1765    31.119000     970.0000    1033.8700     306.6400
        1766    31.131300     890.0000     973.1500     306.4000
        1767    31.143500     884.0000     888.9100     306.1600
        1768    31.155800     776.0000     786.2600     305.9200
        1769    31.168000     695.0000     674.4500     305.6800
        1770    31.180300     573.0000     577.6900     305.4400
        1771    31.192500     465.0000     503.8400     305.2000
        1772    31.204800     422.0000     451.2300     304.9600
        1773    31.217000     439.0000     414.6900     304.7100
        1774    31.229300     415.0000     389.2700     304.4700
        1775    31.241500     403.0000     371.3100     304.2300
        1776    31.253800     389.0000     358.3200     303.9900
        1777    31.266000     332.0000     348.6900     303.7500
        1778    31.278300     320.0000     341.3800     303.5100
        1779    31.290500     374.0000     335.6900     303.2700
        1780    31.302800     323.0000     331.1800     303.0300
        1781    31.315000     337.0000     327.5300     302.7900
        1782    31.327300     305.0000     324.5200     302.5500
        1783    31.339600     328.0000     322.0000     302.3100
        1784    31.351800     321.0000     319.8700     302.0700
        1785    31.364100     338.0000     318.0400     301.8200
        1786    31.376300     356.0000     316.4500     301.5800
        1787    31.388600     316.0000     315.0500     301.3400
        1788    31.400800     325.0000     313.8200     301.1000
        1789    31.413100     299.0000     312.7200     300.8600
        1790    31.425300     332.0000     311.7200     300.6200
        1791    31.437600     314.0000     310.8300     300.3800
        1792    31.449800     359.0000     310.0100     300.1400
        1793    31.462100     326.0000     309.2600     299.9000
        1794    31.474300     318.0000     308.5700     299.6600
        1795    31.486600     317.0000     307.9400     299.4200
        1796    31.498800     336.0000     307.3500     299.1800
        1797    31.511100     328.0000     306.8000     298.9400
        1798    31.523300     323.0000     306.2900     298.7000
        1799    31.535600     340.0000     305.8200     298.4600
        1800    31.547800     316.0000     305.3800     298.2300
        1801    31.560100     300.0000     304.9600     297.9900
        1802    31.572300     311.0000     304.5800     297.7500
        1803    31.584600     305.0000     304.2200     297.5100
        1804    31.596800     318.0000     303.8900     297.2700
        1805    31.609100     323.0000     303.5800     297.0300
        1806    31.621300     301.0000     303.3000     296.7900
        1807    31.633600     337.0000     303.0500     296.5500
        1808    31.645800     284.0000     302.8200     296.3100
        1809    31.658100     327.0000     302.6300     296.0700
        1810    31.670300     306.0000     302.4600     295.8300
        1811    31.682600     304.0000     302.3300     295.6000
        1812    31.694800     301.0000     302.2300     295.3600
        1813    31.707100     290.0000     302.1800     295.1200
        1814    31.719300     313.0000     302.1600     294.8800
        1815    31.731600     304.0000     302.2000     294.6400
        1816    31.743800     287.0000     302.3000     294.4000
        1817    31.756100     301.0000     302.4600     294.1700
        1818    31.768300     316.0000     302.7000     293.9300
        1819    31.780600     323.0000     303.0300     293.6900
        1820    31.792800     321.0000     303.4500     293.4500
        1821    31.805100     310.0000     303.9700     293.2100
        1822    31.817300     333.0000     304.5900     292.9800
        1823    31.829600     305.0000     305.3200     292.7400
        1824    31.841800     311.0000     306.1200     292.5000
        1825    31.854100     301.0000     306.9500     292.2600
        1826    31.866300     275.0000     307.7800     292.0300
        1827    31.878600     298.0000     308.5400     291.7900
        1828    31.890800     318.0000     309.1800     291.5500
        1829    31.903100     282.0000     309.6400     291.3200
        1830    31.915300     310.0000     309.9400     291.0800
        1831    31.927600     325.0000     310.0800     290.8400
        1832    31.939800     340.0000     310.1300     290.6100
        1833    31.952100     295.0000     310.1300     290.3700
        1834    31.964400     291.0000     310.1300     290.1300
        1835    31.976600     313.0000     310.1300     289.9000
        1836    31.988900     320.0000     310.1400     289.6600
        1837    32.001100     333.0000     310.1300     289.4200
        1838    32.013400     279.0000     310.0800     289.1900
        1839    32.025600     305.0000     309.9400     288.9500
        1840    32.037900     317.0000     309.6800     288.7200
        1841    32.050100     287.0000     309.2700     288.4800
        1842    32.062400     285.0000     308.7000     288.2400
        1843    32.074600     283.0000     307.9700     288.0100
        1844    32.086900     320.0000     307.1200     287.7700
        1845    32.099100     344.0000     306.1800     287.5400
        1846    32.111400     290.0000     305.2100     287.3000
        1847    32.123600     274.0000     304.2200     287.0700
        1848    32.135900     293.0000     303.2200     286.8300
        1849    32.148100     326.0000     302.2200     286.6000
        1850    32.160400     322.0000     301.2300     286.3600
        1851    32.172600     349.0000     300.2900     286.1300
        1852    32.184900     276.0000     299.4500     285.8900
        1853    32.197100     333.0000     298.7100     285.6600
        1854    32.209400     304.0000     298.1100     285.4300
        1855    32.221600     287.0000     297.6700     285.1900
        1856    32.233900     294.0000     297.4000     284.9600
        1857    32.246100     298.0000     297.3200     284.7200
        1858    32.258400     298.0000     297.4500     284.4900
        1859    32.270600     312.0000     297.8000     284.2600
        1860    32.282900     319.0000     298.3900     284.0200
        1861    32.295100     297.0000     299.2500     283.7900
        1862    32.307400     326.0000     300.4300     283.5600
        1863    32.319600     310.0000     301.9800     283.3200
        1864    32.331900     301.0000     303.9900     283.0900
        1865    32.344100     299.0000     306.5900     282.8600
        1866    32.356400     287.0000     310.0400     282.6300
        1867    32.368600     294.0000     314.7500     282.3900
        1868    32.380900     305.0000     321.3500     282.1600
        1869    32.393100     313.0000     330.7800     281.9300
        1870    32.405400     355.0000     344.2100     281.7000
        1871    32.417600     384.0000     362.8000     281.4600
        1872    32.429900     403.0000     387.1500     281.2300
        1873    32.442100     384.0000     416.7000     281.0000
        1874    32.454400     461.0000     449.4500     280.7700
        1875    32.466600     538.0000     482.0100     280.5400
        1876    32.478900     534.0000     509.0100     280.3100
        1877    32.491100     523.0000     523.4700     280.0800
        1878    32.503400     495.0000     520.6700     279.8400
        1879    32.515600     494.0000     503.6500     279.6100
        1880    32.527900     479.0000     482.0700     279.3800
        1881    32.540100     414.0000     464.3500     279.1500
        1882    32.552400     460.0000     452.6200     278.9200
        1883    32.564600     459.0000     443.6100     278.6900
        1884    32.576900     433.0000     431.9100     278.4600
        1885    32.589100     403.0000     413.9900     278.2300
        1886    32.601400     386.0000     391.0200     278.0000
        1887    32.613600     376.0000     367.4600     277.7700
        1888    32.625900     344.0000     347.1800     277.5400
        1889    32.638200     357.0000     331.5000     277.3100
        1890    32.650400     339.0000     319.9400     277.0800
        1891    32.662700     316.0000     311.4700     276.8600
        1892    32.674900     301.0000     305.1800     276.6300
        1893    32.687200     319.0000     300.4100     276.4000
        1894    32.699400     294.0000     296.7000     276.1700
        1895    32.711700     298.0000     293.7700     275.9400
        1896    32.723900     290.0000     291.4100     275.7100
        1897    32.736200     250.0000     289.4900     275.4800
        1898    32.748400     261.0000     287.9000     275.2600
        1899    32.760700     328.0000     286.5700     275.0300
        1900    32.772900     280.0000     285.4500     274.8000
        1901    32.785200     265.0000     284.5100     274.5700
        1902    32.797400     299.0000     283.7300     274.3500
        1903    32.809700     285.0000     283.0700     274.1200
        1904    32.821900     284.0000     282.5400     273.8900
        1905    32.834200     295.0000     282.1200     273.6600
        1906    32.846400     266.0000     281.8200     273.4400
        1907    32.858700     310.0000     281.6300     273.2100
        1908    32.870900     296.0000     281.5700     272.9800
        1909    32.883200     309.0000     281.6400     272.7600
        1910    32.895400     302.0000     281.8600     272.5300
        1911    32.907700     291.0000     282.2800     272.3100
        1912    32.919900     303.0000     282.9400     272.0800
        1913    32.932200     295.0000     283.9600     271.8600
        1914    32.944400     283.0000     285.4900     271.6300
        1915    32.956700     278.0000     287.7900     271.4000
        1916    32.968900     284.0000     291.2200     271.1800
        1917    32.981200     305.0000     296.1900     270.9500
        1918    32.993400     301.0000     303.0900     270.7300
        1919    33.005700     321.0000     312.0500     270.5100
        1920    33.017900     311.0000     322.7700     270.2800
        1921    33.030200     311.0000     334.4200     270.0600
        1922    33.042400     337.0000     345.6300     269.8300
        1923    33.054700     345.0000     354.3700     269.6100
        1924    33.066900     347.0000     358.2800     269.3900
        1925    33.079200     365.0000     356.0900     269.1600
        1926    33.091400     378.0000     349.2300     268.9400
        1927    33.103700     342.0000     341.0500     268.7200
        1928    33.115900     347.0000     334.3500     268.4900
        1929    33.128200     338.0000     329.8100     268.2700
        1930    33.140400     317.0000     326.3000     268.0500
        1931    33.152700     325.0000     321.9800     267.8300
        1932    33.164900     330.0000     315.6300     267.6000
        1933    33.177200     321.0000     307.5700     267.3800
        1934    33.189400     301.0000     299.2700     267.1600
        1935    33.201700     301.0000     292.1000     266.9400
        1936    33.213900     260.0000     286.6100     266.7200
        1937    33.226200     265.0000     282.7200     266.4900
        1938    33.238400     290.0000     280.0800     266.2700
        1939    33.250700     280.0000     278.3600     266.0500
        1940    33.262900     261.0000     277.2700     265.8300
        1941    33.275200     312.0000     276.6600     265.6100
        1942    33.287500     299.0000     276.4400     265.3900
        1943    33.299700     279.0000     276.5300     265.1700
        1944    33.312000     270.0000     276.9200     264.9500
        1945    33.324200     278.0000     277.5900     264.7300
        1946    33.336500     295.0000     278.5600     264.5100
        1947    33.348700     275.0000     279.8500     264.2900
        1948    33.361000     315.0000     281.5600     264.0700
        1949    33.373200     265.0000     283.7900     263.8500
        1950    33.385500     279.0000     286.7200     263.6400
        1951    33.397700     288.0000     290.5900     263.4200
        1952    33.410000     300.0000     295.6300     263.2000
        1953    33.422200     285.0000     302.0100     262.9800
        1954    33.434500     282.0000     309.6500     262.7600
        1955    33.446700     317.0000     318.1500     262.5400
        1956    33.459000     380.0000     326.6700     262.3300
        1957    33.471200     320.0000     333.9700     262.1100
        1958    33.483500     282.0000     338.4600     261.8900
        1959    33.495700     347.0000     338.9000     261.6800
        1960    33.508000     315.0000     335.3200     261.4600
        1961    33.520200     335.0000     329.3600     261.2400
        1962    33.532500     349.0000     323.1300     261.0300
        1963    33.544700     316.0000     317.9800     260.8100
        1964    33.557000     321.0000     313.9000     260.5900
        1965    33.569200     329.0000     309.9900     260.3800
        1966    33.581500     303.0000     305.2100     260.1600
        1967    33.593700     297.0000     299.1600     259.9500
        1968    33.606000     299.0000     292.3400     259.7300
        1969    33.618200     337.0000     285.6900     259.5200
        1970    33.630500     282.0000     279.9600     259.3000
        1971    33.642700     274.0000     275.4200     259.0900
        1972    33.655000     274.0000     271.9700     258.8700
        1973    33.667200     264.0000     269.3900     258.6600
        1974    33.679500     238.0000     267.4600     258.4400
        1975    33.691700     284.0000     265.9800     258.2300
        1976    33.704000     232.0000     264.8200     258.0200
        1977    33.716200     271.0000     263.9000     257.8000
        1978    33.728500     273.0000     263.1400     257.5900
        1979    33.740700     287.0000     262.5000     257.3800
        1980    33.753000     258.0000     261.9600     257.1600
        1981    33.765200     253.0000     261.4900     256.9500
        1982    33.777500     236.0000     261.0700     256.7400
        1983    33.789700     257.0000     260.6900     256.5300
        1984    33.802000     266.0000     260.3500     256.3200
        1985    33.814200     256.0000     260.0400     256.1000
        1986    33.826500     261.0000     259.7600     255.8900
        1987    33.838700     252.0000     259.5000     255.6800
        1988    33.851000     231.0000     259.2600     255.4700
        1989    33.863200     262.0000     259.0300     255.2600
        1990    33.875500     252.0000     258.8200     255.0500
        1991    33.887700     294.0000     258.6300     254.8400
        1992    33.900000     235.0000     258.4600     254.6300
        1993    33.912300     276.0000     258.3000     254.4200
        1994    33.924500     260.0000     258.1500     254.2100
        1995    33.936800     252.0000     258.0300     254.0000
        1996    33.949000     270.0000     257.9100     253.7900
        1997    33.961300     285.0000     257.8200     253.5800
        1998    33.973500     239.0000     257.7500     253.3700
        1999    33.985800     269.0000     257.7000     253.1600
        2000    33.998000     281.0000     257.6700     252.9600
        2001    34.010300     235.0000     257.6700     252.7500
        2002    34.022500     238.0000     257.7000     252.5400
        2003    34.034800     251.0000     257.7600     252.3300
        2004    34.047000     265.0000     257.8700     252.1300
        2005    34.059300     254.0000     258.0200     251.9200
        2006    34.071500     266.0000     258.2300     251.7100
        2007    34.083800     250.0000     258.5000     251.5000
        2008    34.096000     235.0000     258.8600     251.3000
        2009    34.108300     239.0000     259.3100     251.0900
        2010    34.120500     267.0000     259.8700     250.8900
        2011    34.132800     271.0000     260.5800     250.6800
        2012    34.145000     258.0000     261.4600     250.4700
        2013    34.157300     254.0000     262.5600     250.2700
        2014    34.169500     266.0000     263.9200     250.0600
        2015    34.181800     283.0000     265.6100     249.8600
        2016    34.194000     268.0000     267.6900     249.6500
        2017    34.206300     279.0000     270.2500     249.4500
        2018    34.218500     301.0000     273.3900     249.2500
        2019    34.230800     261.0000     277.2100     249.0400
        2020    34.243000     272.0000     281.8700     248.8400
        2021    34.255300     271.0000     287.5600     248.6300
        2022    34.267500     270.0000     294.6000     248.4300
        2023    34.279800     293.0000     303.5300     248.2300
        2024    34.292000     294.0000     315.1900     248.0300
        2025    34.304300     336.0000     330.9600     247.8200
        2026    34.316500     338.0000     352.9100     247.6200
        2027    34.328800     356.0000     383.8600     247.4200
        2028    34.341000     420.0000     427.2700     247.2200
        2029    34.353300     488.0000     482.3200     247.0100
        2030    34.365500     570.0000     558.7300     246.8100
        2031    34.377800     627.0000     652.2600     246.6100
        2032    34.390000     800.0000     757.4800     246.4100
        2033    34.402300     871.0000     863.7400     246.2100
        2034    34.414500     938.0000     954.5700     246.0100
        2035    34.426800     987.0000    1009.4700     245.8100
        2036    34.439000    1005.0000    1013.2600     245.6100
        2037    34.451300     924.0000     969.2500     245.4100
        2038    34.463500     891.0000     900.9500     245.2100
        2039    34.475800     860.0000     836.0400     245.0100
        2040    34.488000     830.0000     789.0500     244.8100
        2041    34.500300     793.0000     757.5800     244.6100
        2042    34.512500     730.0000     728.3900     244.4200
        2043    34.524800     660.0000     687.0000     244.2200
        2044    34.537000     626.0000     627.3500     244.0200
        2045    34.549300     573.0000     555.5700     243.8200
        2046    34.561600     480.0000     484.2400     243.6200
        2047    34.573800     425.0000     423.2500     243.4300
        2048    34.586100     382.0000     376.1500     243.2300
        2049    34.598300     356.0000     341.8000     243.0300
        2050    34.610600     350.0000     317.3900     242.8400
        2051    34.622800     343.0000     300.1100     242.6400
        2052    34.635100     318.0000     287.7800     242.4400
        2053    34.647300     313.0000     278.8500     242.2500
        2054    34.659600     282.0000     272.2800     242.0500
        2055    34.671800     287.0000     267.3500     241.8600
        2056    34.684100     276.0000     263.6000     241.6600
        2057    34.696300     271.0000     260.7100     241.4700
        2058    34.708600     264.0000     258.4600     241.2700
        2059    34.720800     265.0000     256.7000     241.0800
        2060    34.733100     255.0000     255.3300     240.8800
        2061    34.745300     272.0000     254.2700     240.6900
        2062    34.757600     262.0000     253.4700     240.5000
        2063    34.769800     253.0000     252.8700     240.3000
        2064    34.782100     239.0000     252.4400     240.1100
        2065    34.794300     236.0000     252.1400     239.9200
        2066    34.806600     241.0000     251.9400     239.7200
        2067    34.818800     240.0000     251.8200     239.5300
        2068    34.831100     254.0000     251.7500     239.3400
        2069    34.843300     252.0000     251.7400     239.1500
        2070    34.855600     241.0000     251.8200     238.9600
        2071    34.867800     255.0000     252.0200     238.7700
        2072    34.880100     258.0000     252.4300     238.5700
        2073    34.892300     253.0000     253.1300     238.3800
        2074    34.904600     245.0000     254.2300     238.1900
        2075    34.916800     281.0000     255.8300     238.0000
        2076    34.929100     245.0000     258.0000     237.8100
        2077    34.941300     261.0000     260.7900     237.6200
        2078    34.953600     283.0000     264.1100     237.4300
        2079    34.965800     251.0000     267.7500     237.2400
        2080    34.978100     274.0000     271.3200     237.0600
        2081    34.990300     296.0000     274.3200     236.8700
        2082    35.002600     275.0000     276.2200     236.6800
        2083    35.014800     270.0000     276.6900     236.4900
        2084    35.027100     268.0000     275.8400     236.3000
        2085    35.039300     263.0000     274.2500     236.1100
        2086    35.051600     270.0000     272.6200     235.9300
        2087    35.063800     279.0000     271.4700     235.7400
        2088    35.076100     301.0000     270.9900     235.5500
        2089    35.088300     276.0000     271.0700     235.3700
        2090    35.100600     283.0000     271.6200     235.1800
        2091    35.112800     264.0000     272.6800     234.9900
        2092    35.125100     277.0000     274.5000     234.8100
        2093    35.137300     284.0000     277.3800     234.6200
        2094    35.149600     272.0000     281.3900     234.4400
        2095    35.161800     286.0000     286.2100     234.2500
        2096    35.174100     290.0000     291.0400     234.0700
        2097    35.186300     300.0000     294.7100     233.8800
        2098    35.198600     327.0000     296.0500     233.7000
        2099    35.210900     315.0000     294.6200     233.5100
        2100    35.223100     279.0000     291.1400     233.3300
        2101    35.235400     281.0000     287.0900     233.1500
        2102    35.247600     298.0000     283.6400     232.9600
        2103    35.259900     299.0000     281.1200     232.7800
        2104    35.272100     272.0000     279.0400     232.6000
        2105    35.284400     284.0000     276.6100     232.4200
        2106    35.296600     275.0000     273.1700     232.2300
        2107    35.308900     315.0000     268.6900     232.0500
        2108    35.321100     240.0000     263.7200     231.8700
        2109    35.333400     241.0000     258.9600     231.6900
        2110    35.345600     228.0000     254.8800     231.5100
        2111    35.357900     249.0000     251.6300     231.3300
        2112    35.370100     288.0000     249.1100     231.1500
        2113    35.382400     229.0000     247.2100     230.9700
        2114    35.394600     237.0000     245.8000     230.7900
        2115    35.406900     231.0000     244.8100     230.6100
        2116    35.419100     260.0000     244.2000     230.4300
        2117    35.431400     260.0000     243.9400     230.2500
        2118    35.443600     217.0000     244.0200     230.0700
        2119    35.455900     256.0000     244.4700     229.8900
        2120    35.468100     234.0000     245.3800     229.7100
        2121    35.480400     251.0000     246.7600     229.5300
        2122    35.492600     249.0000     249.0600     229.3500
        2123    35.504900     259.0000     252.5500     229.1800
        2124    35.517100     271.0000     257.7200     229.0000
        2125    35.529400     267.0000     265.1500     228.8200
        2126    35.541600     247.0000     275.3500     228.6500
        2127    35.553900     288.0000     288.5300     228.4700
        2128    35.566100     309.0000     304.2900     228.2900
        2129    35.578400     358.0000     321.4300     228.1200
        2130    35.590600     300.0000     337.8300     227.9400
        2131    35.602900     359.0000     350.3300     227.7700
        2132    35.615100     320.0000     355.5600     227.5900
        2133    35.627400     364.0000     352.0100     227.4200
        2134    35.639600     309.0000     341.9100     227.2400
        2135    35.651900     337.0000     330.0100     227.0700
        2136    35.664100     311.0000     320.3200     226.8900
        2137    35.676400     317.0000     314.1300     226.7200
        2138    35.688600     293.0000     310.2000     226.5400
        2139    35.700900     303.0000     306.0200     226.3700
        2140    35.713100     335.0000     299.2900     226.2000
        2141    35.725400     282.0000     289.3900     226.0300
        2142    35.737600     270.0000     277.6900     225.8500
        2143    35.749900     254.0000     266.3500     225.6800
        2144    35.762100     285.0000     256.8400     225.5100
        2145    35.774400     234.0000     249.6200     225.3400
        2146    35.786600     227.0000     244.4200     225.1700
        2147    35.798900     250.0000     240.8000     224.9900
        2148    35.811100     225.0000     238.3500     224.8200
        2149    35.823400     251.0000     236.7600     224.6500
        2150    35.835700     241.0000     235.8800     224.4800
        2151    35.847900     235.0000     235.6000     224.3100
        2152    35.860200     254.0000     235.9500     224.1400
        2153    35.872400     257.0000     236.9800     223.9700
        2154    35.884700     223.0000     238.7600     223.8000
        2155    35.896900     243.0000     241.3500     223.6400
        2156    35.909200     244.0000     244.6700     223.4700
        2157    35.921400     255.0000     248.5300     223.3000
        2158    35.933700     265.0000     252.4800     223.1300
        2159    35.945900     244.0000     255.9100     222.9600
        2160    35.958200     247.0000     258.0400     222.7900
        2161    35.970400     253.0000     258.2900     222.6300
        2162    35.982700     251.0000     256.6700     222.4600
        2163    35.994900     259.0000     253.9200     222.2900
        2164    36.007200     267.0000     251.0200     222.1300
        2165    36.019400     256.0000     248.6800     221.9600
        2166    36.031700     250.0000     246.9900     221.8000
        2167    36.043900     245.0000     245.5900     221.6300
        2168    36.056200     252.0000     243.9800     221.4600
        2169    36.068400     203.0000     241.7600     221.3000
        2170    36.080700     265.0000     238.9500     221.1300
        2171    36.092900     226.0000     235.9000     220.9700
        2172    36.105200     240.0000     233.0800     220.8100
        2173    36.117400     250.0000     230.7600     220.6400
        2174    36.129700     245.0000     229.0500     220.4800
        2175    36.141900     234.0000     227.8900     220.3100
        2176    36.154200     199.0000     227.1900     220.1500
        2177    36.166400     236.0000     226.8400     219.9900
        2178    36.178700     244.0000     226.7000     219.8300
        2179    36.190900     210.0000     226.6300     219.6600
        2180    36.203200     230.0000     226.5100     219.5000
        2181    36.215400     229.0000     226.2100     219.3400
        2182    36.227700     201.0000     225.7000     219.1800
        2183    36.239900     218.0000     225.0600     219.0200
        2184    36.252200     206.0000     224.3900     218.8600
        2185    36.264400     218.0000     223.8200     218.7000
        2186    36.276700     225.0000     223.3500     218.5400
        2187    36.288900     225.0000     222.9400     218.3800
        2188    36.301200     199.0000     222.5400     218.2200
        2189    36.313400     227.0000     222.0600     218.0600
        2190    36.325700     231.0000     221.5000     217.9000
        2191    36.337900     215.0000     220.9000     217.7400
        2192    36.350200     207.0000     220.3200     217.5800
        2193    36.362400     227.0000     219.7900     217.4200
        2194    36.374700     229.0000     219.3400     217.2600
        2195    36.386900     223.0000     218.9500     217.1100
        2196    36.399200     219.0000     218.6200     216.9500
        2197    36.411400     206.0000     218.3300     216.7900
        2198    36.423700     209.0000     218.0800     216.6300
        2199    36.435900     194.0000     217.8400     216.4800
        2200    36.448200     232.0000     217.6200     216.3200
        2201    36.460400     240.0000     217.4200     216.1600
        2202    36.472700     225.0000     217.2200     216.0100
        2203    36.485000     217.0000     217.0300     215.8500
        2204    36.497200     196.0000     216.8500     215.7000
        2205    36.509500     224.0000     216.6700     215.5400
        2206    36.521700     197.0000     216.5000     215.3900
        2207    36.534000     224.0000     216.3200     215.2300
        2208    36.546200     208.0000     216.1600     215.0800
        2209    36.558500     213.0000     215.9900     214.9300
        2210    36.570700     225.0000     215.8200     214.7700
        2211    36.583000     224.0000     215.6600     214.6200
        2212    36.595200     233.0000     215.5000     214.4700
        2213    36.607500     205.0000     215.3400     214.3100
        2214    36.619700     185.0000     215.1800     214.1600
        2215    36.632000     208.0000     215.0300     214.0100
        2216    36.644200     192.0000     214.8700     213.8600
        2217    36.656500     198.0000     214.7200     213.7000
        2218    36.668700     191.0000     214.5700     213.5500
        2219    36.681000     226.0000     214.4200     213.4000
        2220    36.693200     175.0000     214.2700     213.2500
        2221    36.705500     230.0000     214.1300     213.1000
        2222    36.717700     205.0000     213.9800     212.9500
        2223    36.730000     217.0000     213.8400     212.8000
        2224    36.742200     228.0000     213.7000     212.6500
        2225    36.754500     223.0000     213.5600     212.5000
        2226    36.766700     181.0000     213.4200     212.3500
        2227    36.779000     212.0000     213.2800     212.2000
        2228    36.791200     191.0000     213.1500     212.0600
        2229    36.803500     221.0000     213.0100     211.9100
        2230    36.815700     198.0000     212.8900     211.7600
        2231    36.828000     202.0000     212.7600     211.6100
        2232    36.840200     214.0000     212.6300     211.4600
        2233    36.852500     203.0000     212.5100     211.3200
        2234    36.864700     218.0000     212.4000     211.1700
        2235    36.877000     222.0000     212.2800     211.0200
        2236    36.889200     192.0000     212.1800     210.8800
        2237    36.901500     192.0000     212.0700     210.7300
        2238    36.913700     227.0000     211.9800     210.5900
        2239    36.926000     230.0000     211.8900     210.4400
        2240    36.938200     234.0000     211.8100     210.2900
        2241    36.950500     218.0000     211.7400     210.1500
        2242    36.962700     205.0000     211.6800     210.0100
        2243    36.975000     204.0000     211.6400     209.8600
        2244    36.987200     222.0000     211.6000     209.7200
        2245    36.999500     204.0000     211.5900     209.5700
        2246    37.011700     208.0000     211.6000     209.4300
        2247    37.024000     192.0000     211.6400     209.2900
        2248    37.036200     220.0000     211.7100     209.1400
        2249    37.048500     205.0000     211.8400     209.0000
        2250    37.060700     202.0000     212.0400     208.8600
        2251    37.073000     207.0000     212.3400     208.7200
        2252    37.085200     188.0000     212.7800     208.5700
        2253    37.097500     215.0000     213.4100     208.4300
        2254    37.109700     200.0000     214.2800     208.2900
        2255    37.122000     186.0000     215.4000     208.1500
        2256    37.134300     207.0000     216.7700     208.0100
        2257    37.146500     192.0000     218.3100     207.8700
        2258    37.158800     222.0000     219.8900     207.7300
        2259    37.171000     214.0000     221.2900     207.5900
        2260    37.183300     220.0000     222.2800     207.4500
        2261    37.195500     225.0000     222.7000     207.3100
        2262    37.207800     202.0000     222.6500     207.1700
        2263    37.220000     216.0000     222.4300     207.0300
        2264    37.232300     202.0000     222.4200     206.8900
        2265    37.244500     221.0000     222.8700     206.7600
        2266    37.256800     204.0000     223.8500     206.6200
        2267    37.269000     218.0000     225.3400     206.4800
        2268    37.281300     226.0000     227.2700     206.3400
        2269    37.293500     235.0000     229.6600     206.2100
        2270    37.305800     236.0000     232.7000     206.0700
        2271    37.318000     212.0000     236.7200     205.9300
        2272    37.330300     262.0000     242.0700     205.8000
        2273    37.342500     257.0000     249.0400     205.6600
        2274    37.354800     275.0000     257.6800     205.5300
        2275    37.367000     244.0000     267.6800     205.3900
        2276    37.379300     300.0000     278.1500     205.2600
        2277    37.391500     276.0000     287.5100     205.1200
        2278    37.403800     314.0000     293.6600     204.9900
        2279    37.416000     302.0000     294.8300     204.8500
        2280    37.428300     303.0000     290.8300     204.7200
        2281    37.440500     265.0000     283.5400     204.5800
        2282    37.452800     276.0000     275.7500     204.4500
        2283    37.465000     263.0000     269.5600     204.3200
        2284    37.477300     265.0000     265.4400     204.1800
        2285    37.489500     263.0000     262.6100     204.0500
        2286    37.501800     256.0000     259.5900     203.9200
        2287    37.514000     232.0000     255.1000     203.7900
        2288    37.526300     258.0000     248.7200     203.6600
        2289    37.538500     233.0000     241.1400     203.5200
        2290    37.550800     234.0000     233.5700     203.3900
        2291    37.563000     234.0000     226.9400     203.2600
        2292    37.575300     203.0000     221.6400     203.1300
        2293    37.587500     215.0000     217.6100     203.0000
        2294    37.599800     203.0000     214.6200     202.8700
        2295    37.612000     202.0000     212.4100     202.7400
        2296    37.624300     194.0000     210.7600     202.6100
        2297    37.636500     241.0000     209.5300     202.4800
        2298    37.648800     212.0000     208.5900     202.3500
        2299    37.661000     194.0000     207.8700     202.2300
        2300    37.673300     212.0000     207.3300     202.1000
        2301    37.685500     206.0000     206.9200     201.9700
        2302    37.697800     186.0000     206.6300     201.8400
        2303    37.710000     227.0000     206.4300     201.7100
        2304    37.722300     217.0000     206.3300     201.5900
        2305    37.734500     208.0000     206.3300     201.4600
        2306    37.746800     211.0000     206.4300     201.3300
        2307    37.759100     210.0000     206.6700     201.2100
        2308    37.771300     207.0000     207.1000     201.0800
        2309    37.783600     230.0000     207.7900     200.9500
        2310    37.795800     207.0000     208.8300     200.8300
        2311    37.808100     208.0000     210.3500     200.7000
        2312    37.820300     211.0000     212.4800     200.5800
        2313    37.832600     215.0000     215.1400     200.4500
        2314    37.844800     212.0000     218.6600     200.3300
        2315    37.857100     241.0000     222.7700     200.2000
        2316    37.869300     248.0000     227.1100     200.0800
        2317    37.881600     245.0000     231.1100     199.9600
        2318    37.893800     223.0000     233.9800     199.8300
        2319    37.906100     259.0000     235.0100     199.7100
        2320    37.918300     260.0000     233.9900     199.5900
        2321    37.930600     251.0000     231.4800     199.4600
        2322    37.942800     233.0000     228.5200     199.3400
        2323    37.955100     221.0000     225.9900     199.2200
        2324    37.967300     218.0000     224.2600     199.1000
        2325    37.979600     217.0000     223.1500     198.9800
        2326    37.991800     231.0000     222.1500     198.8500
        2327    38.004100     225.0000     220.7100     198.7300
        2328    38.016300     212.0000     218.5400     198.6100
        2329    38.028600     194.0000     215.7600     198.4900
        2330    38.040800     201.0000     212.7800     198.3700
        2331    38.053100     224.0000     210.0200     198.2500
        2332    38.065300     193.0000     207.7200     198.1300
        2333    38.077600     231.0000     205.9500     198.0100
        2334    38.089800     210.0000     204.6400     197.8900
        2335    38.102100     210.0000     203.6900     197.7800
        2336    38.114300     198.0000     203.0200     197.6600
        2337    38.126600     201.0000     202.5600     197.5400
        2338    38.138800     200.0000     202.2600     197.4200
        2339    38.151100     189.0000     202.0700     197.3000
        2340    38.163300     207.0000     201.9600     197.1900
        2341    38.175600     184.0000     201.9200     197.0700
        2342    38.187800     211.0000     201.9100     196.9500
        2343    38.200100     200.0000     201.9200     196.8300
        2344    38.212300     188.0000     201.9200     196.7200
        2345    38.224600     203.0000     201.8900     196.6000
        2346    38.236800     181.0000     201.8400     196.4900
        2347    38.249100     205.0000     201.7600     196.3700
        2348    38.261300     174.0000     201.6700     196.2600
        2349    38.273600     212.0000     201.5700     196.1400
        2350    38.285800     176.0000     201.4900     196.0300
        2351    38.298100     196.0000     201.4200     195.9100
        2352    38.310300     186.0000     201.3800     195.8000
        2353    38.322600     186.0000     201.3700     195.6800
        2354    38.334800     191.0000     201.3800     195.5700
        2355    38.347100     196.0000     201.4200     195.4600
        2356    38.359300     191.0000     201.5200     195.3400
        2357    38.371600     182.0000     201.6700     195.2300
        2358    38.383800     188.0000     201.9000     195.1200
        2359    38.396100     162.0000     202.2200     195.0000
        2360    38.408400     185.0000     202.6100     194.8900
        2361    38.420600     178.0000     203.0700     194.7800
        2362    38.432900     198.0000     203.5700     194.6700
        2363    38.445100     194.0000     204.0700     194.5600
        2364    38.457400     190.0000     204.5000     194.4500
        2365    38.469600     180.0000     204.8300     194.3400
        2366    38.481900     192.0000     204.9900     194.2300
        2367    38.494100     206.0000     204.9600     194.1200
        2368    38.506400     189.0000     204.7700     194.0100
        2369    38.518600     177.0000     204.4300     193.9000
        2370    38.530900     199.0000     204.0100     193.7900
        2371    38.543100     187.0000     203.5400     193.6800
        2372    38.555400     180.0000     203.0500     193.5700
        2373    38.567600     200.0000     202.5300     193.4600
        2374    38.579900     204.0000     201.9800     193.3500
        2375    38.592100     192.0000     201.3800     193.2400
        2376    38.604400     215.0000     200.7500     193.1400
        2377    38.616600     194.0000     200.0900     193.0300
        2378    38.628900     184.0000     199.4300     192.9200
        2379    38.641100     204.0000     198.7900     192.8100
        2380    38.653400     202.0000     198.2100     192.7100
        2381    38.665600     177.0000     197.6800     192.6000
        2382    38.677900     186.0000     197.2100     192.4900
        2383    38.690100     201.0000     196.8100     192.3900
        2384    38.702400     165.0000     196.4700     192.2800
        2385    38.714600     197.0000     196.1800     192.1800
        2386    38.726900     193.0000     195.9400     192.0700
        2387    38.739100     182.0000     195.7200     191.9700
        2388    38.751400     178.0000     195.5400     191.8600
        2389    38.763600     173.0000     195.3600     191.7600
        2390    38.775900     169.0000     195.1800     191.6500
        2391    38.788100     211.0000     194.9900     191.5500
        2392    38.800400     203.0000     194.7900     191.4400
        2393    38.812600     200.0000     194.5800     191.3400
        2394    38.824900     183.0000     194.3700     191.2400
        2395    38.837100     175.0000     194.1500     191.1300
        2396    38.849400     185.0000     193.9400     191.0300
        2397    38.861600     187.0000     193.7400     190.9300
        2398    38.873900     188.0000     193.5400     190.8300
        2399    38.886100     218.0000     193.3400     190.7300
        2400    38.898400     181.0000     193.1400     190.6200
        2401    38.910600     173.0000     192.9400     190.5200
        2402    38.922900     170.0000     192.7500     190.4200
        2403    38.935100     188.0000     192.5600     190.3200
        2404    38.947400     162.0000     192.3900     190.2200
        2405    38.959600     178.0000     192.2300     190.1200
        2406    38.971900     196.0000     192.0800     190.0200
        2407    38.984100     184.0000     191.9500     189.9200
        2408    38.996400     181.0000     191.8500     189.8200
        2409    39.008600     179.0000     191.7600     189.7200
        2410    39.020900     180.0000     191.7000     189.6200
        2411    39.033100     206.0000     191.6700     189.5200
        2412    39.045400     201.0000     191.6800     189.4200
        2413    39.057700     201.0000     191.7400     189.3300
        2414    39.069900     172.0000     191.8700     189.2300
        2415    39.082200     162.0000     192.0800     189.1300
        2416    39.094400     203.0000     192.3800     189.0300
        2417    39.106700     189.0000     192.7600     188.9300
        2418    39.118900     196.0000     193.2100     188.8400
        2419    39.131200     191.0000     193.6600     188.7400
        2420    39.143400     199.0000     194.0600     188.6400
        2421    39.155700     206.0000     194.3000     188.5500
        2422    39.167900     178.0000     194.3300     188.4500
        2423    39.180200     182.0000     194.1200     188.3600
        2424    39.192400     194.0000     193.7600     188.2600
        2425    39.204700     194.0000     193.3500     188.1600
        2426    39.216900     199.0000     192.9800     188.0700
        2427    39.229200     199.0000     192.7100     187.9700
        2428    39.241400     195.0000     192.5000     187.8800
        2429    39.253700     182.0000     192.3000     187.7900
        2430    39.265900     161.0000     192.0700     187.6900
        2431    39.278200     203.0000     191.7700     187.6000
        2432    39.290400     193.0000     191.3900     187.5000
        2433    39.302700     192.0000     190.9900     187.4100
        2434    39.314900     192.0000     190.6100     187.3200
        2435    39.327200     193.0000     190.2800     187.2200
        2436    39.339400     227.0000     190.0100     187.1300
        2437    39.351700     202.0000     189.8100     187.0400
        2438    39.363900     178.0000     189.6700     186.9500
        2439    39.376200     205.0000     189.5700     186.8600
        2440    39.388400     180.0000     189.5200     186.7600
        2441    39.400700     172.0000     189.5000     186.6700
        2442    39.412900     186.0000     189.5100     186.5800
        2443    39.425200     190.0000     189.5500     186.4900
        2444    39.437400     177.0000     189.6200     186.4000
        2445    39.449700     190.0000     189.7200     186.3100
        2446    39.461900     195.0000     189.8600     186.2200
        2447    39.474200     207.0000     190.0300     186.1300
        2448    39.486400     208.0000     190.2500     186.0400
        2449    39.498700     182.0000     190.5200     185.9500
        2450    39.510900     207.0000     190.8400     185.8600
        2451    39.523200     212.0000     191.2100     185.7700
        2452    39.535400     185.0000     191.6600     185.6800
        2453    39.547700     201.0000     192.1700     185.5900
        2454    39.559900     196.0000     192.7600     185.5100
        2455    39.572200     203.0000     193.4400     185.4200
        2456    39.584400     216.0000     194.2400     185.3300
        2457    39.596700     198.0000     195.1600     185.2400
        2458    39.608900     179.0000     196.2600     185.1500
        2459    39.621200     193.0000     197.5600     185.0700
        2460    39.633400     194.0000     199.1300     184.9800
        2461    39.645700     200.0000     201.0300     184.8900
        2462    39.657900     168.0000     203.3900     184.8100
        2463    39.670200     207.0000     206.3200     184.7200
        2464    39.682400     217.0000     210.0200     184.6400
        2465    39.694700     204.0000     214.6800     184.5500
        2466    39.707000     242.0000     220.5600     184.4600
        2467    39.719200     233.0000     227.8500     184.3800
        2468    39.731500     231.0000     236.6600     184.2900
        2469    39.743700     243.0000     246.8500     184.2100
        2470    39.756000     239.0000     257.9300     184.1200
        2471    39.768200     277.0000     269.0100     184.0400
        2472    39.780500     293.0000     278.8200     183.9600
        2473    39.792700     264.0000     285.9800     183.8700
        2474    39.805000     319.0000     289.3600     183.7900
        2475    39.817200     273.0000     288.6600     183.7100
        2476    39.829500     270.0000     284.6300     183.6200
        2477    39.841700     276.0000     278.7800     183.5400
        2478    39.854000     287.0000     272.7000     183.4600
        2479    39.866200     265.0000     267.3800     183.3700
        2480    39.878500     269.0000     263.0100     183.2900
        2481    39.890700     275.0000     259.1000     183.2100
        2482    39.903000     258.0000     254.8500     183.1300
        2483    39.915200     265.0000     249.6600     183.0500
        2484    39.927500     238.0000     243.3700     182.9700
        2485    39.939700     233.0000     236.4000     182.8800
        2486    39.952000     197.0000     229.4500     182.8000
        2487    39.964200     226.0000     223.2500     182.7200
        2488    39.976500     212.0000     218.2700     182.6400
        2489    39.988700     200.0000     214.6800     182.5600
        2490    40.001000     214.0000     212.4400     182.4800
        2491    40.013200     226.0000     211.3500     182.4000
        2492    40.025500     225.0000     211.0800     182.3200
        2493    40.037700     185.0000     211.2400     182.2400
        2494    40.050000     200.0000     211.3900     182.1600
        2495    40.062200     215.0000     211.1800     182.0900
        2496    40.074500     196.0000     210.4400     182.0100
        2497    40.086700     244.0000     209.2700     181.9300
        2498    40.099000     215.0000     207.9700     181.8500
        2499    40.111200     205.0000     206.8700     181.7700
        2500    40.123500     190.0000     206.1400     181.6900
        2501    40.135700     201.0000     205.7700     181.6200
        2502    40.148000     186.0000     205.6000     181.5400
        2503    40.160200     203.0000     205.4200     181.4600
        2504    40.172500     168.0000     205.0500     181.3900
        2505    40.184700     214.0000     204.4600     181.3100
        2506    40.197000     209.0000     203.7600     181.2300
        2507    40.209200     198.0000     203.1000     181.1600
        2508    40.221500     226.0000     202.6000     181.0800
        2509    40.233700     205.0000     202.2400     181.0000
        2510    40.246000     188.0000     201.8700     180.9300
        2511    40.258200     209.0000     201.3000     180.8500
        2512    40.270500     206.0000     200.3800     180.7800
        2513    40.282700     187.0000     199.1200     180.7000
        2514    40.295000     202.0000     197.7100     180.6300
        2515    40.307200     181.0000     196.3700     180.5600
        2516    40.319500     186.0000     195.2900     180.4800
        2517    40.331700     171.0000     194.4800     180.4100
        2518    40.344000     199.0000     193.9100     180.3300
        2519    40.356300     206.0000     193.4600     180.2600
        2520    40.368500     209.0000     193.0100     180.1900
        2521    40.380800     175.0000     192.5000     180.1100
        2522    40.393000     190.0000     191.9200     180.0400
        2523    40.405300     207.0000     191.3500     179.9700
        2524    40.417500     228.0000     190.8300     179.8900
        2525    40.429800     190.0000     190.3400     179.8200
        2526    40.442000     187.0000     189.8600     179.7500
        2527    40.454300     195.0000     189.3500     179.6800
        2528    40.466500     206.0000     188.8400     179.6100
        2529    40.478800     196.0000     188.3700     179.5400
        2530    40.491000     194.0000     188.0100     179.4600
        2531    40.503300     192.0000     187.7800     179.3900
        2532    40.515500     175.0000     187.6700     179.3200
        2533    40.527800     196.0000     187.6400     179.2500
        2534    40.540000     192.0000     187.6600     179.1800
        2535    40.552300     192.0000     187.6700     179.1100
        2536    40.564500     193.0000     187.6600     179.0400
        2537    40.576800     189.0000     187.6100     178.9700
        2538    40.589000     175.0000     187.5300     178.9000
        2539    40.601300     182.0000     187.4300     178.8300
        2540    40.613500     179.0000     187.3000     178.7600
        2541    40.625800     182.0000     187.1200     178.6900
        2542    40.638000     192.0000     186.8900     178.6200
        2543    40.650300     212.0000     186.6300     178.5600
        2544    40.662500     195.0000     186.3600     178.4900
        2545    40.674800     199.0000     186.1000     178.4200
        2546    40.687000     180.0000     185.8600     178.3500
        2547    40.699300     179.0000     185.6400     178.2800
        2548    40.711500     195.0000     185.4500     178.2200
        2549    40.723800     193.0000     185.2600     178.1500
        2550    40.736000     165.0000     185.0900     178.0800
        2551    40.748300     196.0000     184.9500     178.0100
        2552    40.760500     187.0000     184.8500     177.9500
        2553    40.772800     186.0000     184.8400     177.8800
        2554    40.785000     185.0000     184.9300     177.8200
        2555    40.797300     204.0000     185.1700     177.7500
        2556    40.809500     189.0000     185.5700     177.6800
        2557    40.821800     207.0000     186.1500     177.6200
        2558    40.834000     190.0000     186.8900     177.5500
        2559    40.846300     173.0000     187.7500     177.4900
        2560    40.858500     185.0000     188.6600     177.4200
        2561    40.870800     205.0000     189.5100     177.3600
        2562    40.883000     188.0000     190.2400     177.2900
        2563    40.895300     195.0000     190.8700     177.2300
        2564    40.907500     207.0000     191.5000     177.1600
        2565    40.919800     170.0000     192.3200     177.1000
        2566    40.932000     185.0000     193.5000     177.0300
        2567    40.944300     183.0000     195.1500     176.9700
        2568    40.956500     194.0000     197.2900     176.9100
        2569    40.968800     200.0000     199.8600     176.8400
        2570    40.981000     200.0000     202.7100     176.7800
        2571    40.993300     217.0000     205.6400     176.7200
        2572    41.005600     223.0000     208.4500     176.6500
        2573    41.017800     219.0000     211.0700     176.5900
        2574    41.030100     183.0000     213.6200     176.5300
        2575    41.042300     208.0000     216.6000     176.4700
        2576    41.054600     231.0000     220.7900     176.4000
        2577    41.066800     251.0000     226.9700     176.3400
        2578    41.079100     209.0000     235.7300     176.2800
        2579    41.091300     245.0000     247.1700     176.2200
        2580    41.103600     271.0000     260.8100     176.1600
        2581    41.115800     282.0000     275.4200     176.1000
        2582    41.128100     302.0000     289.0700     176.0400
        2583    41.140300     323.0000     299.3100     175.9800
        2584    41.152600     299.0000     303.9100     175.9100
        2585    41.164800     316.0000     301.9000     175.8500
        2586    41.177100     293.0000     294.3500     175.7900
        2587    41.189300     282.0000     284.0300     175.7300
        2588    41.201600     297.0000     273.9800     175.6700
        2589    41.213800     255.0000     266.2100     175.6100
        2590    41.226100     264.0000     261.1400     175.5500
        2591    41.238300     277.0000     257.8700     175.5000
        2592    41.250600     253.0000     254.8000     175.4400
        2593    41.262800     260.0000     250.3200     175.3800
        2594    41.275100     238.0000     243.5800     175.3200
        2595    41.287300     223.0000     234.8000     175.2600
        2596    41.299600     237.0000     225.0800     175.2000
        2597    41.311800     214.0000     215.6900     175.1400
        2598    41.324100     208.0000     207.5000     175.0900
        2599    41.336300     185.0000     200.8500     175.0300
        2600    41.348600     216.0000     195.6900     174.9700
        2601    41.360800     205.0000     191.7900     174.9100
        2602    41.373100     174.0000     188.8800     174.8600
        2603    41.385300     182.0000     186.7200     174.8000
        2604    41.397600     193.0000     185.1200     174.7400
        2605    41.409800     166.0000     183.9600     174.6800
        2606    41.422100     165.0000     183.1100     174.6300
        2607    41.434300     204.0000     182.5300     174.5700
        2608    41.446600     185.0000     182.1600     174.5100
        2609    41.458800     167.0000     181.9600     174.4600
        2610    41.471100     179.0000     181.9200     174.4000
        2611    41.483300     192.0000     182.0100     174.3500
        2612    41.495600     185.0000     182.2400     174.2900
        2613    41.507800     172.0000     182.6100     174.2400
        2614    41.520100     179.0000     183.1200     174.1800
        2615    41.532300     168.0000     183.8100     174.1300
        2616    41.544600     181.0000     184.7100     174.0700
        2617    41.556800     188.0000     185.9300     174.0200
        2618    41.569100     179.0000     187.5800     173.9600
        2619    41.581300     203.0000     189.8500     173.9100
        2620    41.593600     208.0000     193.0000     173.8500
        2621    41.605800     220.0000     197.3400     173.8000
        2622    41.618100     198.0000     202.9300     173.7400
        2623    41.630400     214.0000     210.7100     173.6900
        2624    41.642600     237.0000     220.6900     173.6400
        2625    41.654900     263.0000     232.8400     173.5800
        2626    41.667100     288.0000     246.5400     173.5300
        2627    41.679400     245.0000     260.4900     173.4800
        2628    41.691600     275.0000     272.5500     173.4300
        2629    41.703900     276.0000     280.2300     173.3700
        2630    41.716100     263.0000     281.6500     173.3200
        2631    41.728400     272.0000     276.8500     173.2700
        2632    41.740600     287.0000     268.0800     173.2200
        2633    41.752900     257.0000     258.6200     173.1600
        2634    41.765100     271.0000     251.0400     173.1100
        2635    41.777400     236.0000     246.3400     173.0600
        2636    41.789600     245.0000     244.0600     173.0100
        2637    41.801900     257.0000     242.7300     172.9600
        2638    41.814100     255.0000     240.5800     172.9100
        2639    41.826400     243.0000     236.2700     172.8500
        2640    41.838600     252.0000     229.4800     172.8000
        2641    41.850900     212.0000     221.0600     172.7500
        2642    41.863100     237.0000     212.3800     172.7000
        2643    41.875400     237.0000     204.5600     172.6500
        2644    41.887600     211.0000     198.1500     172.6000
        2645    41.899900     182.0000     193.2000     172.5500
        2646    41.912100     202.0000     189.5100     172.5000
        2647    41.924400     184.0000     186.8100     172.4500
        2648    41.936600     203.0000     184.8600     172.4000
        2649    41.948900     188.0000     183.4700     172.3500
        2650    41.961100     189.0000     182.4700     172.3000
        2651    41.973400     187.0000     181.7600     172.2500
        2652    41.985600     188.0000     181.2500     172.2000
        2653    41.997900     179.0000     180.8500     172.1600
        2654    42.010100     186.0000     180.5100     172.1100
        2655    42.022400     190.0000     180.1800     172.0600
        2656    42.034600     183.0000     179.8400     172.0100
        2657    42.046900     195.0000     179.4700     171.9600
        2658    42.059100     201.0000     179.0900     171.9100
        2659    42.071400     195.0000     178.7200     171.8600
        2660    42.083600     201.0000     178.3600     171.8200
        2661    42.095900     189.0000     178.0200     171.7700
        2662    42.108100     184.0000     177.7100     171.7200
        2663    42.120400     184.0000     177.4100     171.6700
        2664    42.132600     201.0000     177.1100     171.6300
        2665    42.144900     174.0000     176.8000     171.5800
        2666    42.157100     201.0000     176.4900     171.5300
        2667    42.169400     182.0000     176.1800     171.4900
        2668    42.181600     174.0000     175.8900     171.4400
        2669    42.193900     168.0000     175.6100     171.3900
        2670    42.206100     175.0000     175.3600     171.3500
        2671    42.218400     171.0000     175.1400     171.3000
        2672    42.230600     152.0000     174.9600     171.2500
        2673    42.242900     202.0000     174.8000     171.2100
        2674    42.255100     181.0000     174.6900     171.1600
        2675    42.267400     188.0000     174.6000     171.1200
        2676    42.279700     208.0000     174.5400     171.0700
        2677    42.291900     189.0000     174.5100     171.0300
        2678    42.304200     183.0000     174.5200     170.9800
        2679    42.316400     200.0000     174.5500     170.9400
        2680    42.328700     176.0000     174.6200     170.8900
        2681    42.340900     176.0000     174.7300     170.8500
        2682    42.353200     155.0000     174.8800     170.8000
        2683    42.365400     160.0000     175.0800     170.7600
        2684    42.377700     173.0000     175.3100     170.7100
        2685    42.389900     147.0000     175.6000     170.6700
        2686    42.402200     195.0000     175.9200     170.6200
        2687    42.414400     180.0000     176.2600     170.5800
        2688    42.426700     191.0000     176.6100     170.5400
        2689    42.438900     184.0000     176.9400     170.4900
        2690    42.451200     188.0000     177.2100     170.4500
        2691    42.463400     161.0000     177.4000     170.4100
        2692    42.475700     184.0000     177.5000     170.3600
        2693    42.487900     183.0000     177.4900     170.3200
        2694    42.500200     196.0000     177.4000     170.2800
        2695    42.512400     195.0000     177.2600     170.2300
        2696    42.524700     186.0000     177.0800     170.1900
        2697    42.536900     175.0000     176.9000     170.1500
        2698    42.549200     178.0000     176.7100     170.1000
        2699    42.561400     176.0000     176.5200     170.0600
        2700    42.573700     177.0000     176.3100     170.0200
        2701    42.585900     182.0000     176.0900     169.9800
        2702    42.598200     175.0000     175.8600     169.9400
        2703    42.610400     172.0000     175.6100     169.8900
        2704    42.622700     161.0000     175.3700     169.8500
        2705    42.634900     173.0000     175.1600     169.8100
        2706    42.647200     170.0000     174.9800     169.7700
        2707    42.659400     148.0000     174.8500     169.7300
        2708    42.671700     191.0000     174.7700     169.6900
        2709    42.683900     187.0000     174.7400     169.6500
        2710    42.696200     159.0000     174.7600     169.6000
        2711    42.708400     165.0000     174.8000     169.5600
        2712    42.720700     164.0000     174.8400     169.5200
        2713    42.732900     198.0000     174.8800     169.4800
        2714    42.745200     185.0000     174.9000     169.4400
        2715    42.757400     179.0000     174.9200     169.4000
        2716    42.769700     189.0000     174.9800     169.3600
        2717    42.781900     158.0000     175.0900     169.3200
        2718    42.794200     195.0000     175.2700     169.2800
        2719    42.806400     175.0000     175.5400     169.2400
        2720    42.818700     175.0000     175.8800     169.2000
        2721    42.830900     199.0000     176.2900     169.1600
        2722    42.843200     191.0000     176.7800     169.1200
        2723    42.855400     170.0000     177.3500     169.0800
        2724    42.867700     207.0000     178.0000     169.0400
        2725    42.879900     185.0000     178.7700     169.0000
        2726    42.892200     202.0000     179.6900     168.9700
        2727    42.904400     173.0000     180.7700     168.9300
        2728    42.916700     201.0000     182.0400     168.8900
        2729    42.929000     202.0000     183.4600     168.8500
        2730    42.941200     184.0000     184.9000     168.8100
        2731    42.953500     191.0000     186.2900     168.7700
        2732    42.965700     193.0000     187.3600     168.7300
        2733    42.978000     161.0000     187.8600     168.7000
        2734    42.990200     202.0000     187.7100     168.6600
        2735    43.002500     201.0000     187.0100     168.6200
        2736    43.014700     187.0000     186.0700     168.5800
        2737    43.027000     187.0000     185.2000     168.5400
        2738    43.039200     177.0000     184.6100     168.5100
        2739    43.051500     194.0000     184.3500     168.4700
        2740    43.063700     184.0000     184.3500     168.4300
        2741    43.076000     196.0000     184.4500     168.3900
        2742    43.088200     198.0000     184.4700     168.3600
        2743    43.100500     189.0000     184.2800     168.3200
        2744    43.112700     193.0000     183.8500     168.2800
        2745    43.125000     164.0000     183.2500     168.2500
        2746    43.137200     182.0000     182.6100     168.2100
        2747    43.149500     198.0000     182.0300     168.1700
        2748    43.161700     203.0000     181.5600     168.1400
        2749    43.174000     196.0000     181.2200     168.1000
        2750    43.186200     194.0000     181.0100     168.0600
        2751    43.198500     207.0000     180.9000     168.0300
        2752    43.210700     189.0000     180.8500     167.9900
        2753    43.223000     196.0000     180.8200     167.9500
        2754    43.235200     205.0000     180.8000     167.9200
        2755    43.247500     198.0000     180.7700     167.8800
        2756    43.259700     219.0000     180.7500     167.8500
        2757    43.272000     211.0000     180.7500     167.8100
        2758    43.284200     161.0000     180.8200     167.7800
        2759    43.296500     166.0000     180.9800     167.7400
        2760    43.308700     192.0000     181.2600     167.7000
        2761    43.321000     169.0000     181.7100     167.6700
        2762    43.333200     200.0000     182.3400     167.6300
        2763    43.345500     188.0000     183.2200     167.6000
        2764    43.357700     198.0000     184.4200     167.5600
        2765    43.370000     181.0000     186.0500     167.5300
        2766    43.382200     203.0000     188.2400     167.4900
        2767    43.394500     228.0000     191.1600     167.4600
        2768    43.406700     216.0000     195.0200     167.4300
        2769    43.419000     188.0000     199.9700     167.3900
        2770    43.431200     222.0000     206.1200     167.3600
        2771    43.443500     243.0000     213.3500     167.3200
        2772    43.455700     223.0000     221.3000     167.2900
        2773    43.468000     225.0000     229.2100     167.2500
        2774    43.480200     242.0000     236.0500     167.2200
        2775    43.492500     233.0000     240.8000     167.1900
        2776    43.504700     240.0000     242.9600     167.1500
        2777    43.517000     256.0000     242.8500     167.1200
        2778    43.529200     261.0000     241.4000     167.0900
        2779    43.541500     225.0000     239.5900     167.0500
        2780    43.553800     285.0000     237.9800     167.0200
        2781    43.566000     242.0000     236.6100     166.9900
        2782    43.578300     248.0000     235.1800     166.9500
        2783    43.590500     263.0000     233.2200     166.9200
        2784    43.602800     230.0000     230.3600     166.8900
        2785    43.615000     234.0000     226.4800     166.8500
        2786    43.627300     235.0000     221.8200     166.8200
        2787    43.639500     239.0000     216.8600     166.7900
        2788    43.651800     221.0000     212.0800     166.7500
        2789    43.664000     201.0000     207.8100     166.7200
        2790    43.676300     215.0000     204.1600     166.6900
        2791    43.688500     207.0000     201.1100     166.6600
        2792    43.700800     179.0000     198.6500     166.6200
        2793    43.713000     191.0000     196.8100     166.5900
        2794    43.725300     210.0000     195.6300     166.5600
        2795    43.737500     200.0000     195.1300     166.5300
        2796    43.749800     188.0000     195.1800     166.5000
        2797    43.762000     232.0000     195.5000     166.4600
        2798    43.774300     212.0000     195.7100     166.4300
        2799    43.786500     175.0000     195.4500     166.4000
        2800    43.798800     219.0000     194.5600     166.3700
        2801    43.811000     202.0000     193.1600     166.3400
        2802    43.823300     208.0000     191.5900     166.3100
        2803    43.835500     192.0000     190.2800     166.2700
        2804    43.847800     197.0000     189.5200     166.2400
        2805    43.860000     199.0000     189.4600     166.2100
        2806    43.872300     199.0000     190.0800     166.1800
        2807    43.884500     198.0000     191.2900     166.1500
        2808    43.896800     214.0000     192.9700     166.1200
        2809    43.909000     180.0000     195.0800     166.0900
        2810    43.921300     200.0000     197.6800     166.0600
        2811    43.933500     184.0000     200.8600     166.0300
        2812    43.945800     223.0000     204.6400     165.9900
        2813    43.958000     230.0000     208.7900     165.9600
        2814    43.970300     229.0000     212.7800     165.9300
        2815    43.982500     222.0000     215.8200     165.9000
        2816    43.994800     238.0000     217.1400     165.8700
        2817    44.007000     208.0000     216.3400     165.8400
        2818    44.019300     224.0000     213.6800     165.8100
        2819    44.031500     216.0000     209.9800     165.7800
        2820    44.043800     222.0000     206.2500     165.7500
        2821    44.056000     195.0000     203.2200     165.7200
        2822    44.068300     209.0000     201.1900     165.6900
        2823    44.080500     212.0000     199.9800     165.6600
        2824    44.092800     205.0000     199.1500     165.6300
        2825    44.105000     206.0000     198.1100     165.6000
        2826    44.117300     205.0000     196.4300     165.5700
        2827    44.129500     204.0000     193.9300     165.5400
        2828    44.141800     186.0000     190.8100     165.5100
        2829    44.154000     173.0000     187.4700     165.4800
        2830    44.166300     201.0000     184.3000     165.4500
        2831    44.178600     169.0000     181.5700     165.4200
        2832    44.190800     170.0000     179.3900     165.4000
        2833    44.203100     199.0000     177.7300     165.3700
        2834    44.215300     186.0000     176.5100     165.3400
        2835    44.227600     188.0000     175.6300     165.3100
        2836    44.239800     194.0000     175.0200     165.2800
        2837    44.252100     178.0000     174.5900     165.2500
        2838    44.264300     182.0000     174.3100     165.2200
        2839    44.276600     170.0000     174.1600     165.1900
        2840    44.288800     160.0000     174.1200     165.1600
        2841    44.301100     179.0000     174.1800     165.1300
        2842    44.313300     177.0000     174.3400     165.1100
        2843    44.325600     183.0000     174.5900     165.0800
        2844    44.337800     228.0000     174.9200     165.0500
        2845    44.350100     182.0000     175.2900     165.0200
        2846    44.362300     162.0000     175.6800     164.9900
        2847    44.374600     150.0000     176.1000     164.9600
        2848    44.386800     163.0000     176.5300     164.9300
        2849    44.399100     202.0000     177.0300     164.9100
        2850    44.411300     179.0000     177.6500     164.8800
        2851    44.423600     169.0000     178.4900     164.8500
        2852    44.435800     175.0000     179.6700     164.8200
        2853    44.448100     179.0000     181.3300     164.7900
        2854    44.460300     190.0000     183.6700     164.7700
        2855    44.472600     221.0000     186.9100     164.7400
        2856    44.484800     185.0000     191.3400     164.7100
        2857    44.497100     197.0000     197.2400     164.6800
        2858    44.509300     217.0000     204.8200     164.6500
        2859    44.521600     231.0000     214.1300     164.6300
        2860    44.533800     237.0000     224.7800     164.6000
        2861    44.546100     263.0000     235.8900     164.5700
        2862    44.558300     250.0000     245.9200     164.5400
        2863    44.570600     274.0000     252.9500     164.5200
        2864    44.582800     291.0000     255.3800     164.4900
        2865    44.595100     250.0000     252.8400     164.4600
        2866    44.607300     287.0000     246.6100     164.4300
        2867    44.619600     250.0000     239.0600     164.4100
        2868    44.631800     246.0000     232.4200     164.3800
        2869    44.644100     228.0000     228.0000     164.3500
        2870    44.656300     245.0000     226.0100     164.3300
        2871    44.668600     213.0000     225.7500     164.3000
        2872    44.680800     237.0000     226.0500     164.2700
        2873    44.693100     207.0000     225.6300     164.2400
        2874    44.705300     263.0000     223.6400     164.2200
        2875    44.717600     230.0000     220.0200     164.1900
        2876    44.729800     205.0000     215.5300     164.1600
        2877    44.742100     202.0000     211.3000     164.1400
        2878    44.754300     202.0000     208.2600     164.1100
        2879    44.766600     189.0000     206.8700     164.0800
        2880    44.778800     212.0000     207.1100     164.0600
        2881    44.791100     196.0000     208.5400     164.0300
        2882    44.803300     218.0000     210.4900     164.0000
        2883    44.815600     225.0000     212.1100     163.9800
        2884    44.827800     211.0000     212.6700     163.9500
        2885    44.840100     199.0000     211.8100     163.9200
        2886    44.852400     207.0000     209.7300     163.9000
        2887    44.864600     204.0000     207.1100     163.8700
        2888    44.876900     214.0000     204.7500     163.8500
        2889    44.889100     218.0000     203.2300     163.8200
        2890    44.901400     216.0000     202.7500     163.7900
        2891    44.913600     214.0000     203.0900     163.7700
        2892    44.925900     223.0000     203.6800     163.7400
        2893    44.938100     227.0000     203.8500     163.7100
        2894    44.950400     181.0000     202.9500     163.6900
        2895    44.962600     212.0000     200.7300     163.6600
        2896    44.974900     196.0000     197.4000     163.6400
        2897    44.987100     222.0000     193.5400     163.6100
        2898    44.999400     214.0000     189.8000     163.5800
        2899    45.011600     171.0000     186.6200     163.5600
        2900    45.023900     184.0000     184.1900     163.5300
        2901    45.036100     184.0000     182.4500     163.5100
        2902    45.048400     175.0000     181.2200     163.4800
        2903    45.060600     171.0000     180.2600     163.4600
        2904    45.072900     178.0000     179.3600     163.4300
        2905    45.085100     176.0000     178.4200     163.4000
        2906    45.097400     187.0000     177.4500     163.3800
        2907    45.109600     169.0000     176.5400     163.3500
        2908    45.121900     164.0000     175.8100     163.3300
        2909    45.134100     167.0000     175.3300     163.3000
        2910    45.146400     173.0000     175.1200     163.2800
        2911    45.158600     183.0000     175.2100     163.2500
        2912    45.170900     184.0000     175.5900     163.2200
        2913    45.183100     177.0000     176.2700     163.2000
        2914    45.195400     178.0000     177.3000     163.1700
        2915    45.207600     171.0000     178.7600     163.1500
        2916    45.219900     183.0000     180.7500     163.1200
        2917    45.232100     180.0000     183.4000     163.1000
        2918    45.244400     180.0000     186.9100     163.0700
        2919    45.256600     169.0000     191.4600     163.0500
        2920    45.268900     225.0000     197.2500     163.0200
        2921    45.281100     190.0000     204.3500     163.0000
        2922    45.293400     213.0000     212.6900     162.9700
        2923    45.305600     233.0000     221.8100     162.9500
        2924    45.317900     217.0000     230.8700     162.9200
        2925    45.330100     260.0000     238.5800     162.9000
        2926    45.342400     276.0000     243.5400     162.8700
        2927    45.354600     255.0000     244.7800     162.8500
        2928    45.366900     257.0000     242.4100     162.8200
        2929    45.379100     249.0000     237.7000     162.8000
        2930    45.391400     240.0000     232.4800     162.7700
        2931    45.403600     245.0000     228.2100     162.7500
        2932    45.415900     234.0000     225.5400     162.7200
        2933    45.428100     224.0000     224.2900     162.7000
        2934    45.440400     214.0000     223.7500     162.6700
        2935    45.452600     210.0000     222.9100     162.6500
        2936    45.464900     230.0000     220.8600     162.6200
        2937    45.477100     218.0000     217.1200     162.6000
        2938    45.489400     221.0000     211.8500     162.5700
        2939    45.501700     191.0000     205.7400     162.5500
        2940    45.513900     202.0000     199.6300     162.5200
        2941    45.526200     201.0000     194.1400     162.5000
        2942    45.538400     209.0000     189.5100     162.4700
        2943    45.550700     207.0000     185.7100     162.4500
        2944    45.562900     191.0000     182.5600     162.4200
        2945    45.575200     193.0000     179.9000     162.4000
        2946    45.587400     207.0000     177.5800     162.3800
        2947    45.599700     199.0000     175.5600     162.3500
        2948    45.611900     183.0000     173.8100     162.3300
        2949    45.624200     168.0000     172.3200     162.3000
        2950    45.636400     175.0000     171.0700     162.2800
        2951    45.648700     164.0000     170.0400     162.2500
        2952    45.660900     165.0000     169.1800     162.2300
        2953    45.673200     187.0000     168.4800     162.2000
        2954    45.685400     170.0000     167.8900     162.1800
        2955    45.697700     183.0000     167.4100     162.1500
        2956    45.709900     154.0000     167.0000     162.1300
        2957    45.722200     174.0000     166.6500     162.1100
        2958    45.734400     172.0000     166.3500     162.0800
        2959    45.746700     156.0000     166.1000     162.0600
        2960    45.758900     179.0000     165.8900     162.0300
        2961    45.771200     157.0000     165.7100     162.0100
        2962    45.783400     170.0000     165.5500     161.9800
        2963    45.795700     188.0000     165.4200     161.9600
        2964    45.807900     181.0000     165.3200     161.9300
        2965    45.820200     157.0000     165.2300     161.9100
        2966    45.832400     161.0000     165.1700     161.8900
        2967    45.844700     188.0000     165.1200     161.8600
        2968    45.856900     187.0000     165.1000     161.8400
        2969    45.869200     150.0000     165.0900     161.8100
        2970    45.881400     180.0000     165.1000     161.7900
        2971    45.893700     181.0000     165.1400     161.7600
        2972    45.905900     193.0000     165.2100     161.7400
        2973    45.918200     167.0000     165.3200     161.7200
        2974    45.930400     181.0000     165.4700     161.6900
        2975    45.942700     190.0000     165.6900     161.6700
        2976    45.954900     160.0000     165.9900     161.6400
        2977    45.967200     166.0000     166.4000     161.6200
        2978    45.979400     162.0000     166.9500     161.5900
        2979    45.991700     158.0000     167.6600     161.5700
        2980    46.003900     162.0000     168.5500     161.5500
        2981    46.016200     174.0000     169.6400     161.5200
        2982    46.028400     172.0000     170.8900     161.5000
        2983    46.040700     184.0000     172.2300     161.4700
        2984    46.052900     153.0000     173.5300     161.4500
        2985    46.065200     174.0000     174.6200     161.4200
        2986    46.077400     194.0000     175.3100     161.4000
        2987    46.089700     167.0000     175.5100     161.3800
        2988    46.101900     196.0000     175.2500     161.3500
        2989    46.114200     176.0000     174.6700     161.3300
        2990    46.126500     169.0000     174.0000     161.3000
        2991    46.138700     167.0000     173.4500     161.2800
        2992    46.151000     134.0000     173.1200     161.2500
        2993    46.163200     183.0000     173.0300     161.2300
        2994    46.175500     174.0000     173.1300     161.2100
        2995    46.187700     159.0000     173.2900     161.1800
        2996    46.200000     178.0000     173.3900     161.1600
        2997    46.212200     154.0000     173.3400     161.1300
        2998    46.224500     160.0000     173.1100     161.1100
        2999    46.236700     193.0000     172.7200     161.0800
        3000    46.249000     171.0000     172.2500     161.0600
        3001    46.261200     171.0000     171.7600     161.0400
        3002    46.273500     182.0000     171.2800     161.0100
        3003    46.285700     167.0000     170.8500     160.9900
        3004    46.298000     154.0000     170.4800     160.9600
        3005    46.310200     161.0000     170.1900     160.9400
        3006    46.322500     171.0000     169.9800     160.9100
        3007    46.334700     159.0000     169.8800     160.8900
        3008    46.347000     186.0000     169.8800     160.8700
        3009    46.359200     180.0000     169.9600     160.8400
        3010    46.371500     182.0000     170.1200     160.8200
        3011    46.383700     173.0000     170.3500     160.7900
        3012    46.396000     186.0000     170.6400     160.7700
        3013    46.408200     180.0000     170.9800     160.7400
        3014    46.420500     165.0000     171.3800     160.7200
        3015    46.432700     179.0000     171.8200     160.7000
        3016    46.445000     169.0000     172.2800     160.6700
        3017    46.457200     177.0000     172.7400     160.6500
        3018    46.469500     169.0000     173.1500     160.6200
        3019    46.481700     178.0000     173.4600     160.6000
        3020    46.494000     159.0000     173.6400     160.5700
        3021    46.506200     174.0000     173.6900     160.5500
        3022    46.518500     177.0000     173.6300     160.5300
        3023    46.530700     164.0000     173.5000     160.5000
        3024    46.543000     195.0000     173.3800     160.4800
        3025    46.555200     183.0000     173.3200     160.4500
        3026    46.567500     163.0000     173.3700     160.4300
        3027    46.579700     162.0000     173.5500     160.4000
        3028    46.592000     190.0000     173.8600     160.3800
        3029    46.604200     183.0000     174.3100     160.3500
        3030    46.616500     202.0000     174.8900     160.3300
        3031    46.628700     168.0000     175.5700     160.3100
        3032    46.641000     183.0000     176.3200     160.2800
        3033    46.653200     174.0000     177.0700     160.2600
        3034    46.665500     178.0000     177.7200     160.2300
        3035    46.677700     180.0000     178.1900     160.2100
        3036    46.690000     179.0000     178.3800     160.1800
        3037    46.702200     195.0000     178.3200     160.1600
        3038    46.714500     169.0000     178.1200     160.1300
        3039    46.726700     160.0000     177.9300     160.1100
        3040    46.739000     171.0000     177.9300     160.0800
        3041    46.751300     157.0000     178.2100     160.0600
        3042    46.763500     164.0000     178.8300     160.0400
        3043    46.775800     183.0000     179.7400     160.0100
        3044    46.788000     199.0000     180.8800     159.9900
        3045    46.800300     194.0000     182.1700     159.9600
        3046    46.812500     178.0000     183.5600     159.9400
        3047    46.824800     179.0000     185.0800     159.9100
        3048    46.837000     171.0000     186.8200     159.8900
        3049    46.849300     184.0000     189.0200     159.8600
        3050    46.861500     177.0000     191.9400     159.8400
        3051    46.873800     197.0000     195.9600     159.8100
        3052    46.886000     219.0000     201.5300     159.7900
        3053    46.898300     220.0000     209.1800     159.7600
        3054    46.910500     224.0000     219.5700     159.7400
        3055    46.922800     230.0000     233.4200     159.7100
        3056    46.935000     260.0000     251.4100     159.6900
        3057    46.947300     290.0000     273.9800     159.6600
        3058    46.959500     304.0000     300.9300     159.6400
        3059    46.971800     308.0000     331.0500     159.6100
        3060    46.984000     374.0000     361.6400     159.5900
        3061    46.996300     384.0000     388.5800     159.5600
        3062    47.008500     404.0000     407.0600     159.5400
        3063    47.020800     412.0000     413.3100     159.5100
        3064    47.033000     395.0000     406.5600     159.4900
        3065    47.045300     381.0000     389.8700     159.4600
        3066    47.057500     346.0000     368.8300     159.4400
        3067    47.069800     344.0000     349.0000     159.4100
        3068    47.082000     343.0000     334.0400     159.3900
        3069    47.094300     332.0000     325.0700     159.3600
        3070    47.106500     301.0000     321.0500     159.3400
        3071    47.118800     322.0000     319.4200     159.3100
        3072    47.131000     332.0000     317.2400     159.2900
        3073    47.143300     289.0000     311.2000     159.2600
        3074    47.155500     310.0000     300.0100     159.2400
        3075    47.167800     297.0000     284.1900     159.2100
        3076    47.180000     289.0000     265.8100     159.1900
        3077    47.192300     283.0000     247.2800     159.1600
        3078    47.204500     234.0000     230.4300     159.1400
        3079    47.216800     217.0000     216.1900     159.1100
        3080    47.229000     209.0000     204.6800     159.0800
        3081    47.241300     199.0000     195.6600     159.0600
        3082    47.253500     189.0000     188.6700     159.0300
        3083    47.265800     176.0000     183.2800     159.0100
        3084    47.278000     214.0000     179.1200     158.9800
        3085    47.290300     192.0000     175.8900     158.9600
        3086    47.302500     178.0000     173.3600     158.9300
        3087    47.314800     183.0000     171.3600     158.9100
        3088    47.327000     179.0000     169.7500     158.8800
        3089    47.339300     167.0000     168.4600     158.8500
        3090    47.351500     180.0000     167.3900     158.8300
        3091    47.363800     187.0000     166.5200     158.8000
        3092    47.376000     163.0000     165.7900     158.7800
        3093    47.388300     146.0000     165.1700     158.7500
        3094    47.400600     180.0000     164.6500     158.7300
        3095    47.412800     160.0000     164.2100     158.7000
        3096    47.425100     153.0000     163.8300     158.6700
        3097    47.437300     178.0000     163.5000     158.6500
        3098    47.449600     164.0000     163.2100     158.6200
        3099    47.461800     184.0000     162.9700     158.6000
        3100    47.474100     172.0000     162.7500     158.5700
        3101    47.486300     193.0000     162.5700     158.5400
        3102    47.498600     172.0000     162.4000     158.5200
        3103    47.510800     171.0000     162.2600     158.4900
        3104    47.523100     166.0000     162.1400     158.4600
        3105    47.535300     164.0000     162.0400     158.4400
        3106    47.547600     171.0000     161.9600     158.4100
        3107    47.559800     175.0000     161.8900     158.3900
        3108    47.572100     155.0000     161.8400     158.3600
        3109    47.584300     168.0000     161.8000     158.3300
        3110    47.596600     170.0000     161.7800     158.3100
        3111    47.608800     155.0000     161.7800     158.2800
        3112    47.621100     171.0000     161.7900     158.2500
        3113    47.633300     145.0000     161.8300     158.2300
        3114    47.645600     160.0000     161.8800     158.2000
        3115    47.657800     165.0000     161.9500     158.1700
        3116    47.670100     153.0000     162.0500     158.1500
        3117    47.682300     148.0000     162.1700     158.1200
        3118    47.694600     156.0000     162.3200     158.1000
        3119    47.706800     185.0000     162.5100     158.0700
        3120    47.719100     166.0000     162.7400     158.0400
        3121    47.731300     147.0000     163.0100     158.0100
        3122    47.743600     160.0000     163.3200     157.9900
        3123    47.755800     154.0000     163.6900     157.9600
        3124    47.768100     163.0000     164.1200     157.9300
        3125    47.780300     168.0000     164.6100     157.9100
        3126    47.792600     179.0000     165.1700     157.8800
        3127    47.804800     159.0000     165.8100     157.8500
        3128    47.817100     160.0000     166.5300     157.8300
        3129    47.829300     158.0000     167.3600     157.8000
        3130    47.841600     181.0000     168.3100     157.7700
        3131    47.853800     148.0000     169.4500     157.7500
        3132    47.866100     162.0000     170.8300     157.7200
        3133    47.878300     162.0000     172.5700     157.6900
        3134    47.890600     148.0000     174.8000     157.6600
        3135    47.902800     186.0000     177.7000     157.6400
        3136    47.915100     183.0000     181.5300     157.6100
        3137    47.927300     191.0000     186.5900     157.5800
        3138    47.939600     178.0000     193.2600     157.5500
        3139    47.951800     192.0000     201.9400     157.5300
        3140    47.964100     215.0000     213.0100     157.5000
        3141    47.976300     233.0000     226.6500     157.4700
        3142    47.988600     244.0000     242.6700     157.4400
        3143    48.000800     251.0000     260.2300     157.4200
        3144    48.013100     246.0000     277.6200     157.3900
        3145    48.025400     268.0000     292.4200     157.3600
        3146    48.037600     292.0000     301.9500     157.3300
        3147    48.049900     305.0000     304.3200     157.3100
        3148    48.062100     262.0000     299.4700     157.2800
        3149    48.074400     280.0000     289.4200     157.2500
        3150    48.086600     276.0000     277.3800     157.2200
        3151    48.098900     261.0000     266.4100     157.2000
        3152    48.111100     249.0000     258.4100     157.1700
        3153    48.123400     262.0000     253.9200     157.1400
        3154    48.135600     272.0000     252.2900     157.1100
        3155    48.147900     259.0000     252.0800     157.0800
        3156    48.160100     246.0000     251.4500     157.0600
        3157    48.172400     222.0000     248.7800     157.0300
        3158    48.184600     215.0000     243.2400     157.0000
        3159    48.196900     229.0000     235.0600     156.9700
        3160    48.209100     221.0000     225.3600     156.9400
        3161    48.221400     238.0000     215.5100     156.9100
        3162    48.233600     189.0000     206.6200     156.8900
        3163    48.245900     172.0000     199.2700     156.8600
        3164    48.258100     199.0000     193.6200     156.8300
        3165    48.270400     208.0000     189.5800     156.8000
        3166    48.282600     158.0000     186.9400     156.7700
        3167    48.294900     164.0000     185.5500     156.7400
        3168    48.307100     177.0000     185.2700     156.7100
        3169    48.319400     187.0000     186.0900     156.6900
        3170    48.331600     192.0000     188.0600     156.6600
        3171    48.343900     212.0000     191.3400     156.6300
        3172    48.356100     191.0000     196.1400     156.6000
        3173    48.368400     183.0000     202.7600     156.5700
        3174    48.380600     229.0000     211.4100     156.5400
        3175    48.392900     254.0000     222.1900     156.5100
        3176    48.405100     228.0000     234.8700     156.4800
        3177    48.417400     247.0000     248.7100     156.4500
        3178    48.429600     289.0000     262.3500     156.4300
        3179    48.441900     295.0000     273.8700     156.4000
        3180    48.454100     267.0000     281.2600     156.3700
        3181    48.466400     313.0000     283.1100     156.3400
        3182    48.478600     286.0000     279.3700     156.3100
        3183    48.490900     285.0000     271.5000     156.2800
        3184    48.503100     263.0000     261.8600     156.2500
        3185    48.515400     224.0000     252.7900     156.2200
        3186    48.527600     248.0000     245.8200     156.1900
        3187    48.539900     238.0000     241.4600     156.1600
        3188    48.552100     244.0000     239.2900     156.1300
        3189    48.564400     239.0000     238.2600     156.1000
        3190    48.576600     229.0000     237.0100     156.0700
        3191    48.588900     252.0000     234.2900     156.0400
        3192    48.601100     207.0000     229.5900     156.0100
        3193    48.613400     222.0000     222.5500     155.9800
        3194    48.625600     231.0000     214.1100     155.9500
        3195    48.637900     218.0000     205.3100     155.9200
        3196    48.650100     178.0000     197.0400     155.8900
        3197    48.662400     196.0000     189.8100     155.8600
        3198    48.674700     190.0000     183.8200     155.8300
        3199    48.686900     185.0000     179.0100     155.8000
        3200    48.699100     153.0000     175.1900     155.7700
        3201    48.711400     185.0000     172.1800     155.7400
        3202    48.723700     183.0000     169.8100     155.7100
        3203    48.735900     159.0000     167.9400     155.6800
        3204    48.748200     170.0000     166.4400     155.6500
        3205    48.760400     170.0000     165.2500     155.6200
        3206    48.772700     171.0000     164.2900     155.5900
        3207    48.784900     152.0000     163.5200     155.5600
        3208    48.797200     180.0000     162.9100     155.5300
        3209    48.809400     163.0000     162.4100     155.5000
        3210    48.821700     153.0000     162.0100     155.4700
        3211    48.833900     157.0000     161.6800     155.4400
        3212    48.846200     158.0000     161.4200     155.4100
        3213    48.858400     137.0000     161.2000     155.3800
        3214    48.870700     151.0000     161.0300     155.3500
        3215    48.882900     197.0000     160.9000     155.3200
        3216    48.895200     171.0000     160.8200     155.2900
        3217    48.907400     154.0000     160.7800     155.2600
        3218    48.919700     140.0000     160.8100     155.2200
        3219    48.931900     176.0000     160.8900     155.1900
        3220    48.944200     164.0000     161.0400     155.1600
        3221    48.956400     156.0000     161.2700     155.1300
        3222    48.968700     146.0000     161.5800     155.1000
        3223    48.980900     159.0000     162.0000     155.0700
        3224    48.993200     178.0000     162.5400     155.0400
        3225    49.005400     193.0000     163.1900     155.0100
        3226    49.017700     158.0000     163.9600     154.9800
        3227    49.029900     161.0000     164.8300     154.9400
        3228    49.042200     148.0000     165.7100     154.9100
        3229    49.054400     153.0000     166.5200     154.8800
        3230    49.066700     142.0000     167.1100     154.8500
        3231    49.078900     180.0000     167.3800     154.8200
        3232    49.091200     159.0000     167.2700     154.7900
        3233    49.103400     148.0000     166.8800     154.7500
        3234    49.115700     150.0000     166.3400     154.7200
        3235    49.127900     173.0000     165.8500     154.6900
        3236    49.140200     157.0000     165.4900     154.6600
        3237    49.152400     162.0000     165.3300     154.6300
        3238    49.164700     172.0000     165.3500     154.5900
        3239    49.176900     178.0000     165.4800     154.5600
        3240    49.189200     156.0000     165.6500     154.5300
        3241    49.201400     146.0000     165.7500     154.5000
        3242    49.213700     151.0000     165.6800     154.4700
        3243    49.225900     165.0000     165.4100     154.4300
        3244    49.238200     154.0000     164.9400     154.4000
        3245    49.250400     147.0000     164.3500     154.3700
        3246    49.262700     130.0000     163.7100     154.3400
        3247    49.274900     146.0000     163.0800     154.3100
        3248    49.287200     156.0000     162.5100     154.2700
        3249    49.299400     171.0000     162.0400     154.2400
        3250    49.311700     144.0000     161.6700     154.2100
        3251    49.324000     156.0000     161.3900     154.1700
        3252    49.336200     145.0000     161.2000     154.1400
        3253    49.348500     139.0000     161.0700     154.1100
        3254    49.360700     143.0000     160.9800     154.0800
        3255    49.373000     138.0000     160.9100     154.0400
        3256    49.385200     145.0000     160.8600     154.0100
        3257    49.397500     150.0000     160.8400     153.9800
        3258    49.409700     159.0000     160.8500     153.9400
        3259    49.422000     157.0000     160.9100     153.9100
        3260    49.434200     154.0000     161.0500     153.8800
        3261    49.446500     155.0000     161.2600     153.8500
        3262    49.458700     171.0000     161.5600     153.8100
        3263    49.471000     138.0000     161.9400     153.7800
        3264    49.483200     141.0000     162.4100     153.7500
        3265    49.495500     148.0000     162.9500     153.7100
        3266    49.507700     146.0000     163.5400     153.6800
        3267    49.520000     159.0000     164.1700     153.6500
        3268    49.532200     138.0000     164.8000     153.6100
        3269    49.544500     140.0000     165.4400     153.5800
        3270    49.556700     157.0000     166.0900     153.5500
        3271    49.569000     165.0000     166.7900     153.5100
        3272    49.581200     174.0000     167.5800     153.4800
        3273    49.593500     167.0000     168.5400     153.4400
        3274    49.605700     164.0000     169.7500     153.4100
        3275    49.618000     158.0000     171.2500     153.3800
        3276    49.630200     150.0000     173.1200     153.3400
        3277    49.642500     171.0000     175.3600     153.3100
        3278    49.654700     193.0000     177.9700     153.2800
        3279    49.667000     169.0000     180.8900     153.2400
        3280    49.679200     196.0000     184.0200     153.2100
        3281    49.691500     208.0000     187.1700     153.1700
        3282    49.703700     178.0000     190.1300     153.1400
        3283    49.716000     187.0000     192.6100     153.1000
        3284    49.728200     213.0000     194.3600     153.0700
        3285    49.740500     194.0000     195.2100     153.0400
        3286    49.752700     177.0000     195.1300     153.0000
        3287    49.765000     202.0000     194.2700     152.9700
        3288    49.777200     219.0000     192.9500     152.9300
        3289    49.789500     193.0000     191.5500     152.9000
        3290    49.801700     186.0000     190.4000     152.8600
        3291    49.814000     201.0000     189.7300     152.8300
        3292    49.826200     170.0000     189.6100     152.7900
        3293    49.838500     175.0000     189.9600     152.7600
        3294    49.850700     172.0000     190.5400     152.7300
        3295    49.863000     188.0000     191.0400     152.6900
        3296    49.875200     204.0000     191.0700     152.6600
        3297    49.887500     170.0000     190.3100     152.6200
        3298    49.899700     187.0000     188.5900     152.5900
        3299    49.912000     174.0000     185.9800     152.5500
        3300    49.924200     166.0000     182.7800     152.5200
        3301    49.936500     162.0000     179.4100     152.4800
        3302    49.948700     161.0000     176.2700     152.4500
        3303    49.961000     192.0000     173.6200     152.4100
        3304    49.973300     172.0000     171.5700     152.3700
        3305    49.985500     149.0000     170.0800     152.3400
        3306    49.997800     177.0000     169.0100     152.3000
        3307    50.010000     163.0000     168.1900     152.2700
        3308    50.022300     151.0000     167.4100     152.2300
        3309    50.034500     167.0000     166.5100     152.2000
        3310    50.046800     160.0000     165.4400     152.1600
        3311    50.059000     173.0000     164.2500     152.1300
        3312    50.071300     152.0000     163.0200     152.0900
        3313    50.083500     127.0000     161.8800     152.0600
        3314    50.095800     170.0000     160.9200     152.0200
        3315    50.108000     165.0000     160.1500     151.9800
        3316    50.120300     160.0000     159.5700     151.9500
        3317    50.132500     152.0000     159.1800     151.9100
        3318    50.144800     157.0000     158.9600     151.8800
        3319    50.157000     152.0000     158.9000     151.8400
        3320    50.169300     154.0000     159.0000     151.8000
        3321    50.181500     157.0000     159.2800     151.7700
        3322    50.193800     149.0000     159.7600     151.7300
        3323    50.206000     168.0000     160.4800     151.7000
        3324    50.218300     154.0000     161.5200     151.6600
        3325    50.230500     161.0000     162.9500     151.6200
        3326    50.242800     162.0000     164.8900     151.5900
        3327    50.255000     175.0000     167.4600     151.5500
        3328    50.267300     183.0000     170.7800     151.5100
        3329    50.279500     154.0000     174.9200     151.4800
        3330    50.291800     171.0000     179.8700     151.4400
        3331    50.304000     204.0000     185.4500     151.4000
        3332    50.316300     206.0000     191.2100     151.3700
        3333    50.328500     186.0000     196.4500     151.3300
        3334    50.340800     201.0000     200.3300     151.2900
        3335    50.353000     201.0000     202.1100     151.2600
        3336    50.365300     191.0000     201.5100     151.2200
        3337    50.377500     185.0000     198.8800     151.1800
        3338    50.389800     181.0000     195.0800     151.1500
        3339    50.402000     187.0000     191.1400     151.1100
        3340    50.414300     193.0000     187.8500     151.0700
        3341    50.426500     160.0000     185.6300     151.0400
        3342    50.438800     190.0000     184.5300     151.0000
        3343    50.451000     180.0000     184.2600     150.9600
        3344    50.463300     190.0000     184.3500     150.9300
        3345    50.475500     211.0000     184.2500     150.8900
        3346    50.487800     174.0000     183.4500     150.8500
        3347    50.500000     174.0000     181.7200     150.8100
        3348    50.512300     165.0000     179.1300     150.7800
        3349    50.524500     182.0000     176.0100     150.7400
        3350    50.536800     159.0000     172.7800     150.7000
        3351    50.549000     145.0000     169.8000     150.6600
        3352    50.561300     163.0000     167.2500     150.6300
        3353    50.573500     158.0000     165.2100     150.5900
        3354    50.585800     176.0000     163.6500     150.5500
        3355    50.598000     172.0000     162.5300     150.5100
        3356    50.610300     170.0000     161.7700     150.4800
        3357    50.622600     159.0000     161.3300     150.4400
        3358    50.634800     179.0000     161.1600     150.4000
        3359    50.647100     156.0000     161.2700     150.3600
        3360    50.659300     159.0000     161.6500     150.3300
        3361    50.671600     166.0000     162.3500     150.2900
        3362    50.683800     151.0000     163.4300     150.2500
        3363    50.696100     133.0000     164.9800     150.2100
        3364    50.708300     152.0000     167.0600     150.1700
        3365    50.720600     169.0000     169.7500     150.1400
        3366    50.732800     174.0000     173.0700     150.1000
        3367    50.745100     181.0000     176.9500     150.0600
        3368    50.757300     174.0000     181.2100     150.0200
        3369    50.769600     187.0000     185.4900     149.9800
        3370    50.781800     217.0000     189.3000     149.9400
        3371    50.794100     211.0000     192.0900     149.9100
        3372    50.806300     204.0000     193.4100     149.8700
        3373    50.818600     194.0000     193.0900     149.8300
        3374    50.830800     202.0000     191.3400     149.7900
        3375    50.843100     166.0000     188.6900     149.7500
        3376    50.855300     211.0000     185.7600     149.7100
        3377    50.867600     179.0000     183.1200     149.6800
        3378    50.879800     182.0000     181.1000     149.6400
        3379    50.892100     164.0000     179.7900     149.6000
        3380    50.904300     160.0000     179.0600     149.5600
        3381    50.916600     206.0000     178.6000     149.5200
        3382    50.928800     167.0000     178.0800     149.4800
        3383    50.941100     175.0000     177.1500     149.4400
        3384    50.953300     169.0000     175.6500     149.4100
        3385    50.965600     153.0000     173.5600     149.3700
        3386    50.977800     153.0000     171.0600     149.3300
        3387    50.990100     169.0000     168.4100     149.2900
        3388    51.002300     164.0000     165.8400     149.2500
        3389    51.014600     164.0000     163.5300     149.2100
        3390    51.026800     152.0000     161.5600     149.1700
        3391    51.039100     157.0000     159.9600     149.1300
        3392    51.051300     155.0000     158.6900     149.0900
        3393    51.063600     156.0000     157.7100     149.0500
        3394    51.075800     151.0000     156.9700     149.0200
        3395    51.088100     149.0000     156.4500     148.9800
        3396    51.100300     153.0000     156.0900     148.9400
        3397    51.112600     139.0000     155.8900     148.9000
        3398    51.124800     178.0000     155.8300     148.8600
        3399    51.137100     145.0000     155.9100     148.8200
        3400    51.149300     147.0000     156.1400     148.7800
        3401    51.161600     163.0000     156.5500     148.7400
        3402    51.173800     152.0000     157.1500     148.7000
        3403    51.186100     141.0000     158.0000     148.6600
        3404    51.198300     155.0000     159.1600     148.6200
        3405    51.210600     180.0000     160.6900     148.5800
        3406    51.222800     141.0000     162.6600     148.5400
        3407    51.235100     157.0000     165.1500     148.5000
        3408    51.247300     165.0000     168.1700     148.4600
        3409    51.259600     171.0000     171.6900     148.4200
        3410    51.271900     218.0000     175.5300     148.3800
        3411    51.284100     192.0000     179.3800     148.3400
        3412    51.296400     195.0000     182.7800     148.3000
        3413    51.308600     191.0000     185.2400     148.2600
        3414    51.320900     198.0000     186.4100     148.2200
        3415    51.333100     185.0000     186.2500     148.1800
        3416    51.345400     201.0000     185.0600     148.1400
        3417    51.357600     171.0000     183.4400     148.1100
        3418    51.369900     141.0000     181.9900     148.0700
        3419    51.382100     186.0000     181.1900     148.0300
        3420    51.394400     162.0000     181.3100     147.9900
        3421    51.406600     158.0000     182.4000     147.9500
        3422    51.418900     200.0000     184.3800     147.9100
        3423    51.431100     190.0000     187.0500     147.8700
        3424    51.443400     188.0000     190.2000     147.8300
        3425    51.455600     197.0000     193.6400     147.7800
        3426    51.467900     190.0000     197.3100     147.7400
        3427    51.480100     179.0000     201.2700     147.7000
        3428    51.492400     207.0000     205.6000     147.6600
        3429    51.504600     228.0000     210.2600     147.6200
        3430    51.516900     212.0000     214.9300     147.5800
        3431    51.529100     224.0000     219.0300     147.5400
        3432    51.541400     229.0000     221.8100     147.5000
        3433    51.553600     227.0000     222.6400     147.4600
        3434    51.565900     225.0000     221.2700     147.4200
        3435    51.578100     245.0000     218.0500     147.3800
        3436    51.590400     219.0000     213.7600     147.3400
        3437    51.602600     202.0000     209.3500     147.3000
        3438    51.614900     216.0000     205.5900     147.2600
        3439    51.627100     188.0000     202.9100     147.2200
        3440    51.639400     180.0000     201.2800     147.1800
        3441    51.651600     242.0000     200.3900     147.1400
        3442    51.663900     207.0000     199.6800     147.1000
        3443    51.676100     211.0000     198.5600     147.0600
        3444    51.688400     208.0000     196.5700     147.0200
        3445    51.700600     180.0000     193.5100     146.9800
        3446    51.712900     197.0000     189.4900     146.9400
        3447    51.725100     188.0000     184.8800     146.8900
        3448    51.737400     186.0000     180.1400     146.8500
        3449    51.749600     204.0000     175.6600     146.8100
        3450    51.761900     168.0000     171.7100     146.7700
        3451    51.774100     177.0000     168.3500     146.7300
        3452    51.786400     188.0000     165.5400     146.6900
        3453    51.798600     176.0000     163.1600     146.6500
        3454    51.810900     154.0000     161.0800     146.6100
        3455    51.823100     165.0000     159.2300     146.5700
        3456    51.835400     195.0000     157.5700     146.5300
        3457    51.847600     155.0000     156.1000     146.4900
        3458    51.859900     160.0000     154.8200     146.4500
        3459    51.872100     158.0000     153.7300     146.4100
        3460    51.884400     150.0000     152.8200     146.3600
        3461    51.896700     168.0000     152.0700     146.3200
        3462    51.908900     177.0000     151.4500     146.2800
        3463    51.921200     138.0000     150.9400     146.2400
        3464    51.933400     155.0000     150.5100     146.2000
        3465    51.945700     142.0000     150.1400     146.1600
        3466    51.957900     160.0000     149.8400     146.1200
        3467    51.970200     151.0000     149.5700     146.0800
        3468    51.982400     147.0000     149.3500     146.0400
        3469    51.994700     132.0000     149.1500     146.0000
        3470    52.006900     143.0000     148.9700     145.9500
        3471    52.019200     146.0000     148.8200     145.9100
        3472    52.031400     153.0000     148.6800     145.8700
        3473    52.043700     141.0000     148.5600     145.8300
        3474    52.055900     178.0000     148.4500     145.7900
        3475    52.068200     147.0000     148.3500     145.7500
        3476    52.080400     147.0000     148.2600     145.7100
        3477    52.092700     142.0000     148.1800     145.6700
        3478    52.104900     131.0000     148.1100     145.6300
        3479    52.117200     156.0000     148.0500     145.5800
        3480    52.129400     157.0000     147.9900     145.5400
        3481    52.141700     149.0000     147.9400     145.5000
        3482    52.153900     159.0000     147.9000     145.4600
        3483    52.166200     145.0000     147.8600     145.4200
        3484    52.178400     139.0000     147.8300     145.3800
        3485    52.190700     149.0000     147.8100     145.3400
        3486    52.202900     124.0000     147.7900     145.3000
        3487    52.215200     139.0000     147.7700     145.2500
        3488    52.227400     128.0000     147.7700     145.2100
        3489    52.239700     133.0000     147.7700     145.1700
        3490    52.251900     157.0000     147.7800     145.1300
        3491    52.264200     148.0000     147.7900     145.0900
        3492    52.276400     161.0000     147.8100     145.0500
        3493    52.288700     146.0000     147.8500     145.0100
        3494    52.300900     137.0000     147.8900     144.9700
        3495    52.313200     133.0000     147.9400     144.9200
        3496    52.325400     156.0000     148.0000     144.8800
        3497    52.337700     159.0000     148.0800     144.8400
        3498    52.349900     151.0000     148.1700     144.8000
        3499    52.362200     165.0000     148.2700     144.7600
        3500    52.374400     146.0000     148.3900     144.7200
        3501    52.386700     158.0000     148.5300     144.6800
        3502    52.398900     159.0000     148.6800     144.6300
        3503    52.411200     154.0000     148.8600     144.5900
        3504    52.423400     154.0000     149.0600     144.5500
        3505    52.435700     143.0000     149.2900     144.5100
        3506    52.447900     153.0000     149.5500     144.4700
        3507    52.460200     145.0000     149.8500     144.4300
        3508    52.472400     149.0000     150.1800     144.3900
        3509    52.484700     159.0000     150.5800     144.3500
        3510    52.496900     127.0000     151.0400     144.3000
        3511    52.509200     149.0000     151.5900     144.2600
        3512    52.521400     150.0000     152.2500     144.2200
        3513    52.533700     154.0000     153.0500     144.1800
        3514    52.546000     139.0000     154.0300     144.1400
        3515    52.558200     146.0000     155.2200     144.1000
        3516    52.570500     169.0000     156.6900     144.0600
        3517    52.582700     153.0000     158.4900     144.0200
        3518    52.595000     165.0000     160.6600     143.9700
        3519    52.607200     160.0000     163.2600     143.9300
        3520    52.619500     162.0000     166.2600     143.8900
        3521    52.631700     173.0000     169.6300     143.8500
        3522    52.644000     161.0000     173.1900     143.8100
        3523    52.656200     171.0000     176.7200     143.7700
        3524    52.668500     162.0000     179.9200     143.7300
        3525    52.680700     165.0000     182.5100     143.6900
        3526    52.693000     201.0000     184.3400     143.6400
        3527    52.705200     174.0000     185.4700     143.6000
        3528    52.717500     186.0000     186.1800     143.5600
        3529    52.729700     177.0000     186.8800     143.5200
        3530    52.742000     180.0000     188.0100     143.4800
        3531    52.754200     206.0000     189.9200     143.4400
        3532    52.766500     197.0000     192.8800     143.4000
        3533    52.778700     210.0000     197.0600     143.3600
        3534    52.791000     226.0000     202.5600     143.3100
        3535    52.803200     226.0000     209.5100     143.2700
        3536    52.815500     214.0000     218.0100     143.2300
        3537    52.827700     257.0000     228.2800     143.1900
        3538    52.840000     255.0000     240.6200     143.1500
        3539    52.852200     242.0000     255.4000     143.1100
        3540    52.864500     285.0000     272.9000     143.0700
        3541    52.876700     292.0000     293.1400     143.0300
        3542    52.889000     309.0000     315.6300     142.9900
        3543    52.901200     322.0000     339.1900     142.9500
        3544    52.913500     348.0000     361.9200     142.9000
        3545    52.925700     384.0000     381.4000     142.8600
        3546    52.938000     425.0000     395.1600     142.8200
        3547    52.950200     409.0000     401.4000     142.7800
        3548    52.962500     407.0000     399.6700     142.7400
        3549    52.974700     405.0000     391.0700     142.7000
        3550    52.987000     425.0000     377.9400     142.6600
        3551    52.999200     439.0000     363.1500     142.6200
        3552    53.011500     356.0000     349.2800     142.5800
        3553    53.023700     374.0000     338.0300     142.5400
        3554    53.036000     343.0000     330.0400     142.5000
        3555    53.048200     314.0000     324.9200     142.4600
        3556    53.060500     299.0000     321.4700     142.4100
        3557    53.072700     310.0000     318.0700     142.3700
        3558    53.085000     306.0000     313.0600     142.3300
        3559    53.097200     283.0000     305.2700     142.2900
        3560    53.109500     292.0000     294.2900     142.2500
        3561    53.121700     276.0000     280.5800     142.2100
        3562    53.134000     254.0000     265.2300     142.1700
        3563    53.146200     270.0000     249.5000     142.1300
        3564    53.158500     236.0000     234.5200     142.0900
        3565    53.170700     227.0000     221.0500     142.0500
        3566    53.183000     213.0000     209.4300     142.0100
        3567    53.195200     193.0000     199.8300     141.9700
        3568    53.207500     189.0000     191.8500     141.9300
        3569    53.219800     173.0000     185.3800     141.8900
        3570    53.232000     181.0000     180.1100     141.8500
        3571    53.244300     170.0000     175.7900     141.8100
        3572    53.256500     160.0000     172.1900     141.7700
        3573    53.268800     152.0000     169.2000     141.7300
        3574    53.281000     146.0000     166.7200     141.6900
        3575    53.293300     149.0000     164.7000     141.6500
        3576    53.305500     171.0000     163.0900     141.6100
        3577    53.317800     155.0000     161.8300     141.5700
        3578    53.330000     156.0000     160.8900     141.5300
        3579    53.342300     139.0000     160.2300     141.4900
        3580    53.354500     174.0000     159.8400     141.4500
        3581    53.366800     186.0000     159.7100     141.4100
        3582    53.379000     147.0000     159.9000     141.3700
        3583    53.391300     145.0000     160.4300     141.3300
        3584    53.403500     163.0000     161.3800     141.2900
        3585    53.415800     166.0000     162.8500     141.2500
        3586    53.428000     168.0000     164.9400     141.2100
        3587    53.440300     182.0000     167.7800     141.1700
        3588    53.452500     173.0000     171.5200     141.1300
        3589    53.464800     168.0000     176.2800     141.0900
        3590    53.477000     190.0000     182.1500     141.0500
        3591    53.489300     183.0000     189.1400     141.0100
        3592    53.501500     221.0000     197.0500     140.9700
        3593    53.513800     176.0000     205.4600     140.9300
        3594    53.526000     216.0000     213.6900     140.8900
        3595    53.538300     202.0000     220.8700     140.8500
        3596    53.550500     219.0000     226.1000     140.8100
        3597    53.562800     227.0000     228.8000     140.7700
        3598    53.575000     215.0000     228.8500     140.7400
        3599    53.587300     251.0000     226.6300     140.7000
        3600    53.599500     228.0000     222.8800     140.6600
        3601    53.611800     237.0000     218.4400     140.6200
        3602    53.624000     207.0000     214.1100     140.5800
        3603    53.636300     224.0000     210.4900     140.5400
        3604    53.648500     220.0000     207.9100     140.5000
        3605    53.660800     192.0000     206.3700     140.4600
        3606    53.673000     202.0000     205.5600     140.4200
        3607    53.685300     218.0000     204.9200     140.3900
        3608    53.697500     199.0000     203.8100     140.3500
        3609    53.709800     217.0000     201.7500     140.3100
        3610    53.722000     200.0000     198.5300     140.2700
        3611    53.734300     190.0000     194.2500     140.2300
        3612    53.746500     213.0000     189.2100     140.1900
        3613    53.758800     177.0000     183.8100     140.1500
        3614    53.771000     175.0000     178.4400     140.1200
        3615    53.783300     209.0000     173.4100     140.0800
        3616    53.795500     159.0000     168.9400     140.0400
        3617    53.807800     166.0000     165.1300     140.0000
        3618    53.820000     162.0000     161.9800     139.9600
        3619    53.832300     152.0000     159.4100     139.9300
        3620    53.844600     181.0000     157.3100     139.8900
        3621    53.856800     135.0000     155.5600     139.8500
        3622    53.869100     178.0000     154.0700     139.8100
        3623    53.881300     169.0000     152.7800     139.7700
        3624    53.893600     169.0000     151.6600     139.7400
        3625    53.905800     150.0000     150.7000     139.7000
        3626    53.918100     129.0000     149.8900     139.6600
        3627    53.930300     147.0000     149.2200     139.6200
        3628    53.942600     152.0000     148.6600     139.5900
        3629    53.954800     161.0000     148.1600     139.5500
        3630    53.967100     124.0000     147.7000     139.5100
        3631    53.979300     163.0000     147.2600     139.4700
        3632    53.991600     154.0000     146.8400     139.4400
        3633    54.003800     152.0000     146.4400     139.4000
        3634    54.016100     154.0000     146.0800     139.3600
        3635    54.028300     151.0000     145.7900     139.3300
        3636    54.040600     128.0000     145.5800     139.2900
        3637    54.052800     143.0000     145.4500     139.2500
        3638    54.065100     139.0000     145.4000     139.2200
        3639    54.077300     154.0000     145.4100     139.1800
        3640    54.089600     156.0000     145.4800     139.1400
        3641    54.101800     138.0000     145.5800     139.1100
        3642    54.114100     146.0000     145.6900     139.0700
        3643    54.126300     142.0000     145.8100     139.0300
        3644    54.138600     147.0000     145.9300     139.0000
        3645    54.150800     139.0000     146.0500     138.9600
        3646    54.163100     111.0000     146.1600     138.9300
        3647    54.175300     170.0000     146.2800     138.8900
        3648    54.187600     136.0000     146.4100     138.8500
        3649    54.199800     164.0000     146.5600     138.8200
        3650    54.212100     150.0000     146.7400     138.7800
        3651    54.224300     140.0000     146.9800     138.7500
        3652    54.236600     153.0000     147.2900     138.7100
        3653    54.248800     159.0000     147.7000     138.6700
        3654    54.261100     148.0000     148.2300     138.6400
        3655    54.273300     149.0000     148.9100     138.6000
        3656    54.285600     150.0000     149.7600     138.5700
        3657    54.297800     141.0000     150.8200     138.5300
        3658    54.310100     176.0000     152.1300     138.5000
        3659    54.322300     153.0000     153.7600     138.4600
        3660    54.334600     140.0000     155.7400     138.4300
        3661    54.346800     172.0000     158.1700     138.3900
        3662    54.359100     162.0000     161.1000     138.3600
        3663    54.371300     186.0000     164.6400     138.3200
        3664    54.383600     162.0000     168.8300     138.2900
        3665    54.395800     211.0000     173.7100     138.2600
        3666    54.408100     189.0000     179.2000     138.2200
        3667    54.420300     170.0000     185.0900     138.1900
        3668    54.432600     206.0000     190.9800     138.1500
        3669    54.444800     191.0000     196.2500     138.1200
        3670    54.457100     220.0000     200.2200     138.0800
        3671    54.469400     207.0000     202.3000     138.0500
        3672    54.481600     202.0000     202.2400     138.0200
        3673    54.493900     197.0000     200.2900     137.9800
        3674    54.506100     180.0000     197.0900     137.9500
        3675    54.518400     194.0000     193.4700     137.9200
        3676    54.530600     186.0000     190.1800     137.8800
        3677    54.542900     197.0000     187.7100     137.8500
        3678    54.555100     200.0000     186.2600     137.8200
        3679    54.567400     184.0000     185.7300     137.7800
        3680    54.579600     199.0000     185.8400     137.7500
        3681    54.591900     191.0000     186.1900     137.7200
        3682    54.604100     217.0000     186.3600     137.6900
        3683    54.616400     197.0000     186.0100     137.6500
        3684    54.628600     172.0000     184.9400     137.6200
        3685    54.640900     184.0000     183.1800     137.5900
        3686    54.653100     159.0000     180.8700     137.5600
        3687    54.665400     173.0000     178.2200     137.5200
        3688    54.677600     171.0000     175.4200     137.4900
        3689    54.689900     158.0000     172.6000     137.4600
        3690    54.702100     188.0000     169.8400     137.4300
        3691    54.714400     160.0000     167.2300     137.4000
        3692    54.726600     168.0000     164.8800     137.3600
        3693    54.738900     186.0000     162.9100     137.3300
        3694    54.751100     178.0000     161.4200     137.3000
        3695    54.763400     172.0000     160.4700     137.2700
        3696    54.775600     153.0000     160.0800     137.2400
        3697    54.787900     142.0000     160.1800     137.2100
        3698    54.800100     172.0000     160.6400     137.1800
        3699    54.812400     144.0000     161.3100     137.1500
        3700    54.824600     147.0000     161.9600     137.1100
        3701    54.836900     162.0000     162.3500     137.0800
        3702    54.849100     171.0000     162.3400     137.0500
        3703    54.861400     158.0000     161.8500     137.0200
        3704    54.873600     167.0000     160.9300     136.9900
        3705    54.885900     167.0000     159.7300     136.9600
        3706    54.898100     166.0000     158.4100     136.9300
        3707    54.910400     159.0000     157.1600     136.9000
        3708    54.922600     166.0000     156.0900     136.8700
        3709    54.934900     129.0000     155.3000     136.8400
        3710    54.947100     153.0000     154.8200     136.8100
        3711    54.959400     184.0000     154.6300     136.7800
        3712    54.971600     182.0000     154.7200     136.7600
        3713    54.983900     158.0000     155.0400     136.7300
        3714    54.996100     153.0000     155.5400     136.7000
        3715    55.008400     148.0000     156.2300     136.6700
        3716    55.020600     168.0000     157.1500     136.6400
        3717    55.032900     147.0000     158.4000     136.6100
        3718    55.045100     149.0000     160.1100     136.5800
        3719    55.057400     186.0000     162.3700     136.5600
        3720    55.069600     157.0000     165.2300     136.5300
        3721    55.081900     165.0000     168.6200     136.5000
        3722    55.094100     180.0000     172.2800     136.4700
        3723    55.106400     176.0000     175.7800     136.4400
        3724    55.118700     182.0000     178.5500     136.4200
        3725    55.130900     166.0000     180.0500     136.3900
        3726    55.143200     170.0000     179.9600     136.3600
        3727    55.155400     178.0000     178.3400     136.3300
        3728    55.167700     175.0000     175.6300     136.3100
        3729    55.179900     191.0000     172.4400     136.2800
        3730    55.192200     167.0000     169.3700     136.2500
        3731    55.204400     173.0000     166.8500     136.2300
        3732    55.216700     173.0000     165.0900     136.2000
        3733    55.228900     170.0000     164.0800     136.1700
        3734    55.241200     169.0000     163.6700     136.1500
        3735    55.253400     162.0000     163.5900     136.1200
        3736    55.265700     153.0000     163.5100     136.1000
        3737    55.277900     165.0000     163.0600     136.0700
        3738    55.290200     166.0000     162.0200     136.0400
        3739    55.302400     159.0000     160.3300     136.0200
        3740    55.314700     147.0000     158.1000     135.9900
        3741    55.326900     167.0000     155.5800     135.9700
        3742    55.339200     173.0000     153.0300     135.9400
        3743    55.351400     167.0000     150.6500     135.9200
        3744    55.363700     141.0000     148.5400     135.8900
        3745    55.375900     146.0000     146.7400     135.8700
        3746    55.388200     129.0000     145.2400     135.8500
        3747    55.400400     161.0000     144.0000     135.8200
        3748    55.412700     151.0000     142.9800     135.8000
        3749    55.424900     139.0000     142.1500     135.7700
        3750    55.437200     157.0000     141.4800     135.7500
        3751    55.449400     150.0000     140.9400     135.7300
        3752    55.461700     162.0000     140.5100     135.7000
        3753    55.473900     142.0000     140.1700     135.6800
        3754    55.486200     136.0000     139.9100     135.6600
        3755    55.498400     172.0000     139.7200     135.6300
        3756    55.510700     125.0000     139.5900     135.6100
        3757    55.522900     140.0000     139.5100     135.5900
        3758    55.535200     147.0000     139.4600     135.5700
        3759    55.547400     136.0000     139.4200     135.5500
        3760    55.559700     141.0000     139.3700     135.5200
        3761    55.571900     146.0000     139.2900     135.5000
        3762    55.584200     136.0000     139.1900     135.4800
        3763    55.596400     136.0000     139.0600     135.4600
        3764    55.608700     133.0000     138.9200     135.4400
        3765    55.620900     142.0000     138.7900     135.4200
        3766    55.633200     138.0000     138.6800     135.3900
        3767    55.645400     148.0000     138.6100     135.3700
        3768    55.657700     139.0000     138.5600     135.3500
        3769    55.669900     132.0000     138.5500     135.3300
        3770    55.682200     140.0000     138.5700     135.3100
        3771    55.694400     124.0000     138.6000     135.2900
        3772    55.706700     130.0000     138.6500     135.2700
        3773    55.718900     170.0000     138.6900     135.2500
        3774    55.731200     160.0000     138.7400     135.2300
        3775    55.743400     157.0000     138.7900     135.2100
        3776    55.755700     154.0000     138.8400     135.2000
        3777    55.768000     138.0000     138.9000     135.1800
        3778    55.780200     158.0000     138.9900     135.1600
        3779    55.792500     132.0000     139.1200     135.1400
        3780    55.804700     139.0000     139.2900     135.1200
        3781    55.817000     144.0000     139.5000     135.1000
        3782    55.829200     131.0000     139.7900     135.0800
        3783    55.841500     140.0000     140.1400     135.0700
        3784    55.853700     153.0000     140.5900     135.0500
        3785    55.866000     162.0000     141.1500     135.0300
        3786    55.878200     154.0000     141.8400     135.0200
        3787    55.890500     150.0000     142.6900     135.0000
        3788    55.902700     149.0000     143.7400     134.9800
        3789    55.915000     126.0000     145.0200     134.9600
        3790    55.927200     129.0000     146.5700     134.9500
        3791    55.939500     148.0000     148.4200     134.9300
        3792    55.951700     141.0000     150.5500     134.9200
        3793    55.964000     166.0000     152.9400     134.9000
        3794    55.976200     168.0000     155.5000     134.8800
        3795    55.988500     153.0000     158.0800     134.8700
        3796    56.000700     162.0000     160.4900     134.8500
        3797    56.013000     169.0000     162.5300     134.8400
        3798    56.025200     173.0000     164.0500     134.8200
        3799    56.037500     171.0000     165.0400     134.8100
        3800    56.049700     178.0000     165.6200     134.8000
        3801    56.062000     149.0000     166.0500     134.7800
        3802    56.074200     166.0000     166.6700     134.7700
        3803    56.086500     169.0000     167.7800     134.7500
        3804    56.098700     181.0000     169.5800     134.7400
        3805    56.111000     164.0000     172.1200     134.7300
        3806    56.123200     158.0000     175.2400     134.7100
        3807    56.135500     182.0000     178.5700     134.7000
        3808    56.147700     182.0000     181.5600     134.6900
        3809    56.160000     169.0000     183.6000     134.6800
        3810    56.172200     193.0000     184.2200     134.6600
        3811    56.184500     170.0000     183.2300     134.6500
        3812    56.196700     205.0000     180.8400     134.6400
        3813    56.209000     187.0000     177.5400     134.6300
        3814    56.221200     197.0000     173.9300     134.6200
        3815    56.233500     168.0000     170.5400     134.6100
        3816    56.245700     178.0000     167.7100     134.6000
        3817    56.258000     184.0000     165.6000     134.5800
        3818    56.270200     172.0000     164.2200     134.5700
        3819    56.282500     196.0000     163.4000     134.5600
        3820    56.294700     170.0000     162.9100     134.5500
        3821    56.307000     170.0000     162.4500     134.5400
        3822    56.319200     144.0000     161.7500     134.5300
        3823    56.331500     166.0000     160.6300     134.5300
        3824    56.343700     160.0000     159.0800     134.5200
        3825    56.356000     140.0000     157.2300     134.5100
        3826    56.368200     160.0000     155.2700     134.5000
        3827    56.380500     155.0000     153.4000     134.4900
        3828    56.392800     169.0000     151.7600     134.4800
        3829    56.405000     147.0000     150.4500     134.4800
        3830    56.417300     182.0000     149.4900     134.4700
        3831    56.429500     125.0000     148.8800     134.4600
        3832    56.441800     139.0000     148.6400     134.4500
        3833    56.454000     145.0000     148.7600     134.4500
        3834    56.466300     150.0000     149.2600     134.4400
        3835    56.478500     152.0000     150.1400     134.4300
        3836    56.490800     170.0000     151.4400     134.4300
        3837    56.503000     149.0000     153.1700     134.4200
        3838    56.515300     182.0000     155.3700     134.4200
        3839    56.527500     163.0000     158.0400     134.4100
        3840    56.539800     180.0000     161.1300     134.4100
        3841    56.552000     162.0000     164.5200     134.4000
        3842    56.564300     170.0000     168.0200     134.4000
        3843    56.576500     145.0000     171.3300     134.3900
        3844    56.588800     175.0000     174.1500     134.3900
        3845    56.601000     185.0000     176.2500     134.3800
        3846    56.613300     199.0000     177.5000     134.3800
        3847    56.625500     185.0000     177.9000     134.3800
        3848    56.637800     177.0000     177.5600     134.3700
        3849    56.650000     164.0000     176.6200     134.3700
        3850    56.662300     178.0000     175.2200     134.3700
        3851    56.674500     176.0000     173.5700     134.3700
        3852    56.686800     164.0000     171.8600     134.3600
        3853    56.699000     165.0000     170.2800     134.3600
        3854    56.711300     170.0000     168.9500     134.3600
        3855    56.723500     177.0000     167.9100     134.3600
        3856    56.735800     191.0000     167.0800     134.3600
        3857    56.748000     190.0000     166.3400     134.3600
        3858    56.760300     180.0000     165.5600     134.3600
        3859    56.772500     183.0000     164.6500     134.3600
        3860    56.784800     154.0000     163.5700     134.3600
        3861    56.797000     172.0000     162.2700     134.3600
        3862    56.809300     165.0000     160.7600     134.3600
        3863    56.821500     144.0000     159.0200     134.3600
        3864    56.833800     143.0000     157.1200     134.3600
        3865    56.846000     141.0000     155.1000     134.3600
        3866    56.858300     148.0000     153.0800     134.3600
        3867    56.870500     145.0000     151.1600     134.3700
        3868    56.882800     143.0000     149.4100     134.3700
        3869    56.895000     158.0000     147.9000     134.3700
        3870    56.907300     158.0000     146.6600     134.3700
        3871    56.919500     180.0000     145.6800     134.3800
        3872    56.931800     163.0000     144.9400     134.3800
        3873    56.944000     142.0000     144.4100     134.3800
        3874    56.956300     139.0000     144.0400     134.3900
        3875    56.968500     148.0000     143.7800     134.3900
        3876    56.980800     169.0000     143.5700     134.4000
        3877    56.993000     156.0000     143.3800     134.4000
        3878    57.005300     168.0000     143.1700     134.4100
        3879    57.017500     126.0000     142.9200     134.4100
        3880    57.029800     127.0000     142.6500     134.4200
        3881    57.042100     146.0000     142.3800     134.4300
        3882    57.054300     134.0000     142.1300     134.4300
        3883    57.066600     145.0000     141.9300     134.4400
        3884    57.078800     140.0000     141.7900     134.4500
        3885    57.091100     139.0000     141.7100     134.4500
        3886    57.103300     150.0000     141.6900     134.4600
        3887    57.115600     149.0000     141.7200     134.4700
        3888    57.127800     147.0000     141.7800     134.4800
        3889    57.140100     163.0000     141.8700     134.4900
        3890    57.152300     153.0000     141.9800     134.4900
        3891    57.164600     161.0000     142.1000     134.5000
        3892    57.176800     143.0000     142.2500     134.5100
        3893    57.189100     150.0000     142.4100     134.5200
        3894    57.201300     131.0000     142.6000     134.5300
        3895    57.213600     131.0000     142.8100     134.5400
        3896    57.225800     149.0000     143.0400     134.5500
        3897    57.238100     130.0000     143.2700     134.5600
        3898    57.250300     141.0000     143.5000     134.5800
        3899    57.262600     152.0000     143.7300     134.5900
        3900    57.274800     151.0000     143.9600     134.6000
        3901    57.287100     151.0000     144.2300     134.6100
        3902    57.299300     144.0000     144.5600     134.6200
        3903    57.311600     147.0000     145.0100     134.6400
        3904    57.323800     163.0000     145.6300     134.6500
        3905    57.336100     134.0000     146.4600     134.6700
        3906    57.348300     138.0000     147.5900     134.6800
        3907    57.360600     166.0000     149.0500     134.6900
        3908    57.372800     179.0000     150.9300     134.7100
        3909    57.385100     166.0000     153.2800     134.7200
        3910    57.397300     173.0000     156.1600     134.7400
        3911    57.409600     155.0000     159.5700     134.7500
        3912    57.421800     180.0000     163.4800     134.7700
        3913    57.434100     201.0000     167.7200     134.7900
        3914    57.446300     179.0000     172.0300     134.8000
        3915    57.458600     203.0000     176.0100     134.8200
        3916    57.470800     174.0000     179.1900     134.8400
        3917    57.483100     185.0000     181.1500     134.8500
        3918    57.495300     172.0000     181.6700     134.8700
        3919    57.507600     204.0000     180.8400     134.8900
        3920    57.519800     157.0000     179.0000     134.9100
        3921    57.532100     151.0000     176.7100     134.9300
        3922    57.544300     175.0000     174.5200     134.9500
        3923    57.556600     194.0000     172.9200     134.9700
        3924    57.568800     184.0000     172.1900     134.9900
        3925    57.581100     180.0000     172.4800     135.0100
        3926    57.593300     186.0000     173.7500     135.0300
        3927    57.605600     179.0000     175.8500     135.0500
        3928    57.617800     200.0000     178.5100     135.0700
        3929    57.630100     197.0000     181.3900     135.0900
        3930    57.642300     216.0000     184.1200     135.1100
        3931    57.654600     171.0000     186.3700     135.1400
        3932    57.666800     215.0000     187.8500     135.1600
        3933    57.679100     176.0000     188.3700     135.1800
        3934    57.691400     198.0000     187.8000     135.2100
        3935    57.703600     208.0000     186.1700     135.2300
        3936    57.715900     170.0000     183.6100     135.2500
        3937    57.728100     180.0000     180.4100     135.2800
        3938    57.740400     168.0000     176.9600     135.3000
        3939    57.752600     177.0000     173.6500     135.3300
        3940    57.764900     194.0000     170.8200     135.3500
        3941    57.777100     192.0000     168.6600     135.3800
        3942    57.789400     175.0000     167.2800     135.4100
        3943    57.801600     182.0000     166.6200     135.4300
        3944    57.813900     154.0000     166.5400     135.4600
        3945    57.826100     184.0000     166.8400     135.4900
        3946    57.838400     157.0000     167.2500     135.5200
        3947    57.850600     156.0000     167.5100     135.5400
        3948    57.862900     153.0000     167.4100     135.5700
        3949    57.875100     168.0000     166.8400     135.6000
        3950    57.887400     143.0000     165.7600     135.6300
        3951    57.899600     154.0000     164.2700     135.6600
        3952    57.911900     158.0000     162.4800     135.6900
        3953    57.924100     168.0000     160.5200     135.7200
        3954    57.936400     149.0000     158.5300     135.7500
        3955    57.948600     167.0000     156.6200     135.7800
        3956    57.960900     158.0000     154.8600     135.8200
        3957    57.973100     146.0000     153.3200     135.8500
        3958    57.985400     173.0000     152.0300     135.8800
        3959    57.997600     140.0000     150.9800     135.9100
        3960    58.009900     150.0000     150.1500     135.9500
        3961    58.022100     129.0000     149.5200     135.9800
        3962    58.034400     139.0000     149.0200     136.0100
        3963    58.046600     135.0000     148.6200     136.0500
        3964    58.058900     154.0000     148.2500     136.0900
        3965    58.071100     152.0000     147.9000     136.1200
        3966    58.083400     163.0000     147.5500     136.1500
        3967    58.095600     166.0000     147.2100     136.1900
        3968    58.107900     143.0000     146.9000     136.2300
        3969    58.120100     148.0000     146.6400     136.2700
        3970    58.132400     144.0000     146.4800     136.3000
        3971    58.144600     151.0000     146.4300     136.3400
        3972    58.156900     144.0000     146.5000     136.3800
        3973    58.169100     148.0000     146.6700     136.4200
        3974    58.181400     139.0000     146.9000     136.4600
        3975    58.193600     149.0000     147.1700     136.5000
        3976    58.205900     127.0000     147.3900     136.5300
        3977    58.218100     146.0000     147.5500     136.5800
        3978    58.230400     147.0000     147.6200     136.6200
        3979    58.242600     160.0000     147.6000     136.6600
        3980    58.254900     136.0000     147.5300     136.7000
        3981    58.267100     147.0000     147.4300     136.7400
        3982    58.279400     150.0000     147.3300     136.7800
        3983    58.291600     133.0000     147.2400     136.8300
        3984    58.303900     172.0000     147.1500     136.8700
        3985    58.316200     135.0000     147.0600     136.9100
        3986    58.328400     137.0000     146.9500     136.9600
        3987    58.340700     158.0000     146.8400     137.0000
        3988    58.352900     144.0000     146.7000     137.0500
        3989    58.365200     149.0000     146.5300     137.0900
        3990    58.377400     165.0000     146.3400     137.1400
        3991    58.389700     143.0000     146.1200     137.1800
        3992    58.401900     126.0000     145.9000     137.2300
        3993    58.414200     149.0000     145.6800     137.2800
        3994    58.426400     174.0000     145.4900     137.3200
        3995    58.438700     142.0000     145.3300     137.3700
        3996    58.450900     163.0000     145.2000     137.4200
        3997    58.463200     136.0000     145.0900     137.4700
        3998    58.475400     169.0000     144.9700     137.5200
        3999    58.487700     138.0000     144.8200     137.5700
        4000    58.499900     149.0000     144.6100     137.6200
        4001    58.512200     141.0000     144.3500     137.6700
        4002    58.524400     154.0000     144.0400     137.7200
        4003    58.536700     154.0000     143.7300     137.7700
        4004    58.548900     147.0000     143.4400     137.8200
        4005    58.561200     131.0000     143.2000     137.8800
        4006    58.573400     128.0000     143.0300     137.9300
        4007    58.585700     140.0000     142.9100     137.9800
        4008    58.597900     145.0000     142.8600     138.0400
        4009    58.610200     146.0000     142.8400     138.0900
        4010    58.622400     178.0000     142.8400     138.1400
        4011    58.634700     132.0000     142.8600     138.2000
        4012    58.646900     147.0000     142.8600     138.2600
        4013    58.659200     140.0000     142.8300     138.3100
        4014    58.671400     134.0000     142.7700     138.3700
        4015    58.683700     125.0000     142.6900     138.4300
        4016    58.695900     170.0000     142.6000     138.4800
        4017    58.708200     123.0000     142.5200     138.5400
        4018    58.720400     139.0000     142.4600     138.6000
        4019    58.732700     138.0000     142.4400     138.6600
        4020    58.744900     156.0000     142.4500     138.7200
        4021    58.757200     135.0000     142.4900     138.7800
        4022    58.769400     149.0000     142.5600     138.8400
        4023    58.781700     162.0000     142.6500     138.9000
        4024    58.793900     129.0000     142.7600     138.9600
        4025    58.806200     147.0000     142.8800     139.0200
        4026    58.818400     129.0000     143.0300     139.0800
        4027    58.830700     134.0000     143.2000     139.1500
        4028    58.842900     141.0000     143.3900     139.2100
        4029    58.855200     145.0000     143.5900     139.2700
        4030    58.867400     138.0000     143.8100     139.3400
        4031    58.879700     138.0000     144.0400     139.4000
        4032    58.891900     156.0000     144.2800     139.4700
        4033    58.904200     139.0000     144.5100     139.5300
        4034    58.916400     142.0000     144.7300     139.6000
        4035    58.928700     122.0000     144.9400     139.6700
        4036    58.940900     145.0000     145.1500     139.7300
        4037    58.953200     132.0000     145.3700     139.8000
        4038    58.965500     125.0000     145.6000     139.8700
        4039    58.977700     147.0000     145.8600     139.9400
        4040    58.990000     157.0000     146.1300     140.0100
        4041    59.002200     141.0000     146.4300     140.0800
        4042    59.014500     148.0000     146.7200     140.1500
        4043    59.026700     131.0000     146.9900     140.2200
        4044    59.039000     157.0000     147.2400     140.2900
        4045    59.051200     148.0000     147.4300     140.3600
        4046    59.063500     146.0000     147.5900     140.4300
        4047    59.075700     140.0000     147.7200     140.5000
        4048    59.088000     143.0000     147.8400     140.5800
        4049    59.100200     143.0000     147.9700     140.6500
        4050    59.112500     147.0000     148.1300     140.7200
        4051    59.124700     149.0000     148.3400     140.8000
        4052    59.137000     150.0000     148.6200     140.8800
        4053    59.149200     156.0000     148.9400     140.9500
        4054    59.161500     121.0000     149.3200     141.0300
        4055    59.173700     131.0000     149.7200     141.1100
        4056    59.186000     161.0000     150.1200     141.1800
        4057    59.198200     132.0000     150.5100     141.2600
        4058    59.210500     169.0000     150.8500     141.3400
        4059    59.222700     137.0000     151.1400     141.4200
        4060    59.235000     118.0000     151.3900     141.5000
        4061    59.247200     151.0000     151.6000     141.5800
        4062    59.259500     160.0000     151.8000     141.6600
        4063    59.271700     137.0000     152.0300     141.7400
        4064    59.284000     167.0000     152.3100     141.8200
        4065    59.296200     135.0000     152.6600     141.9000
        4066    59.308500     165.0000     153.1200     141.9800
        4067    59.320700     155.0000     153.7000     142.0700
        4068    59.333000     139.0000     154.4300     142.1500
        4069    59.345200     155.0000     155.3200     142.2400
        4070    59.357500     146.0000     156.4200     142.3200
        4071    59.369700     166.0000     157.7700     142.4100
        4072    59.382000     148.0000     159.4300     142.4900
        4073    59.394200     174.0000     161.4800     142.5800
        4074    59.406500     150.0000     164.0400     142.6700
        4075    59.418700     147.0000     167.2400     142.7500
        4076    59.431000     160.0000     171.2500     142.8400
        4077    59.443200     184.0000     176.2400     142.9300
        4078    59.455500     173.0000     182.3400     143.0200
        4079    59.467700     194.0000     189.6900     143.1100
        4080    59.480000     200.0000     198.2700     143.2000
        4081    59.492200     212.0000     207.9300     143.2900
        4082    59.504500     216.0000     218.3200     143.3900
        4083    59.516700     251.0000     228.8800     143.4800
        4084    59.529000     247.0000     238.9200     143.5700
        4085    59.541200     270.0000     247.7800     143.6600
        4086    59.553500     246.0000     254.9600     143.7600
        4087    59.565700     261.0000     260.1600     143.8500
        4088    59.578000     283.0000     263.2400     143.9500
        4089    59.590200     285.0000     264.1100     144.0400
        4090    59.602500     272.0000     262.7800     144.1400
        4091    59.614800     248.0000     259.4000     144.2400
        4092    59.627000     269.0000     254.4400     144.3300
        4093    59.639300     262.0000     248.6500     144.4300
        4094    59.651500     245.0000     242.8700     144.5300
        4095    59.663800     240.0000     237.7800     144.6300
        4096    59.676000     235.0000     233.7500     144.7300
        4097    59.688300     223.0000     230.7700     144.8300
        4098    59.700500     262.0000     228.5800     144.9300
        4099    59.712800     216.0000     226.8100     145.0300
        4100    59.725000     214.0000     225.1100     145.1300
        4101    59.737300     245.0000     223.1600     145.2300
        4102    59.749500     222.0000     220.6900     145.3400
        4103    59.761800     216.0000     217.4700     145.4400
        4104    59.774000     211.0000     213.3200     145.5500
        4105    59.786300     204.0000     208.2300     145.6500
        4106    59.798500     189.0000     202.4400     145.7600
        4107    59.810800     191.0000     196.1200     145.8600
        4108    59.823000     204.0000     189.7600     145.9700
        4109    59.835300     173.0000     183.7300     146.0800
        4110    59.847500     186.0000     178.3100     146.1800
        4111    59.859800     185.0000     173.6300     146.2900
        4112    59.872000     172.0000     169.7300     146.4000
        4113    59.884300     160.0000     166.5600     146.5100
        4114    59.896500     160.0000     164.0400     146.6200
        4115    59.908800     162.0000     162.0700     146.7300
        4116    59.921000     151.0000     160.5400     146.8400
        4117    59.933300     158.0000     159.3300     146.9600
        4118    59.945500     150.0000     158.3500     147.0700
        4119    59.957800     154.0000     157.5000     147.1800
        4120    59.970000     174.0000     156.7300     147.3000
        4121    59.982300     145.0000     155.9700     147.4100
        4122    59.994500     135.0000     155.2500     147.5300

# The following lines are used to test the character set of files sent by
# network email or other means. They are not part of the CIF data set.
# abcdefghijklmnopqrstuvwxyzABCDEFGHIJKLMNOPQRSTUVWXYZ0123456789
# !@#$%^&*()_+{}:"~<>?|\-=[];'`,./ 
